# Supplementary material for: Integration analysis of cis- and trans-regulatory long non-coding RNAs associated with immune-related pathways in non-small cell lung cancer
Source: Biochem Biophys Rep. 2024 Oct 28;40:101832. doi: 10.1016/j.bbrep.2024.101832 (PMC11558640; doi:10.1016/j.bbrep.2024.101832)
Supplement: Multimedia component 2 [file mmc2.xlsx]

## Sheet: Table S1
Table S1 Differently expressed lncRNA comp1 case vs. con FC2.0P0.05 lncRNA
ProbeID	pValue(case_vs._con)	FC(case_vs._con)	log2FC(case_vs._con)	Regulation(case_vs._con)	Case_mean(case_vs._con)	Control_mean(case_vs._con)	ProbeSequence	TargetID	Chromosome	Start	End	Strand	Source	Type	Classify	GeneID	GeneSymbol	NumExons	TargetLength	EntrezGeneID	GO_id	GO_Description	KEGG_id	KEGG_Description	case1.flag	case2.flag	case3.flag	Con1.flag	Con2.flag	Con3.flag	case1.normalized	case2.normalized	case3.normalized	Con1.normalized	Con2.normalized	Con3.normalized
clstr_187777_161_28	0.0115959	2.87539	1.52376	up	4.64009	3.11633	ATCTAGCATGGGAGGATGAAAGCACAGCCATTGTTCTGGAGACACTTTCTGGTTGTCATT	ENST00000608014.1	chr22	29316744	29317220	-	GENCODE release 31	lncRNA	intronic	ENSG00000273216.1	AC002059.1	1	477						Detected	Detected	Detected	Not Detected	Detected	Not Detected	4.61308	5.13571	4.17148	3.35017	3.30499	2.69383
clstr_42544_697_11	0.0480106	2.75474	1.46192	up	6.06103	4.59912	TTTGAACATTAAGGACGAGATAGGAGGCCCATAATGTTTCTTCTTGCTTTAATCCTGTCG	ENST00000661317.1	chr14	70809891	70815994	+	GENCODE release 31	lncRNA		ENSG00000259153.2	AC004816.1	2	1659	100506411					Detected	Detected	Detected	Detected	Detected	Detected	5.60608	7.07574	5.50127	4.40978	4.95321	4.43436
clstr_145918_418_19	0.0200687	-2.17761	-1.12274	down	2.78425	3.90699	AAACTAGACATAACCTTTGGCTGACTGGGAGAGTTGGGATTGGATAAGGCAAGTACTGAG	ENST00000434973.1	chr2	216799608	216805335	+	GENCODE release 31	lncRNA	intergenic	ENSG00000229352.1	AC007563.1	2	689						Not Detected	Not Detected	Detected	Detected	Detected	Detected	2.33988	2.66368	3.34918	3.75631	3.75599	4.20867
clstr_47953_656_20	0.0368992	-2.2487	-1.16909	down	5.69471	6.86379	TCTCTCACCTCAATGTCCACAACAGTCAATCTCAAACAAGGTAGCTTTGAACATCTCAAA	ENST00000607540.1	chr2	56147630	56386171	+	GENCODE release 31	lncRNA		ENSG00000271894.1	AC007744.1	4	2289						Detected	Detected	Detected	Detected	Detected	Detected	5.56849	5.22218	6.29344	7.18848	6.07852	7.32438
clstr_77837_653_16	0.0309255	-2.52698	-1.33741	down	4.42377	5.76118	CTGAGGGTAAGGACGAGATGCACAAAGAGCAGCACATTCTGTAACATGTCAGTAGTGAGT	ENST00000654002.1	chr16	49443516	49454109	-	GENCODE release 31	lncRNA		ENSG00000262950.2	AC007861.1	3	1506						Detected	Detected	Detected	Detected	Detected	Detected	3.97627	4.12727	5.16776	5.78962	5.16276	6.33117
clstr_92080_45_12	0.0278661	-3.86189	-1.94931	down	2.07301	4.02232	TGCCTTAGAGCAATGAGGGTCTCTACAGACCAAGCGTATATGTCTTAGGAATATGGATCT	ENST00000616668.1	chr12	101696002	101696450	-	GENCODE release 31	lncRNA	bidirectional	ENSG00000274560.1	AC010205.1	1	449						Not Detected	Not Detected	Not Detected	Detected	Detected	Detected	2.16638	1.75345	2.2992	4.10015	4.28609	3.68073
clstr_187048_197_10	0.00170852	2.43355	1.28306	up	3.99785	2.71479	GCTCATCTTTCACATATTGATTCTAAACTGCACGTCACTAGCATCCTGAGGGCATTCACC	ENST00000558572.1	chr15	61211913	61214231	+	GENCODE release 31	lncRNA	antisense	ENSG00000259575.1	AC012404.2	2	481						Detected	Detected	Detected	Not Detected	Detected	Not Detected	3.73647	4.80847	3.44862	2.40709	3.46579	2.27148
clstr_57186_1797_18	0.0380741	5.0207	2.32789	up	10.7867	8.4588	TTGTCTCAACACCTCTGATGAACAGTAGCGGAAGAAAGGACTCTTTCCACATGAGTTCCT	ENST00000658415.1	chr7	17435415	17524167	-	GENCODE release 31	lncRNA		ENSG00000236039.3	AC019117.1	10	1998	101927630					Detected	Detected	Detected	Detected	Detected	Detected	10.4941	12.2887	9.57728	8.72547	10.3305	6.32043
clstr_33209_2463_6	0.0258203	-2.14913	-1.10375	down	3.92771	5.03146	TGTTATCCGTCCAGTAAGTGAAACACTGAAATACACGTTCAGCAGGATGGCGCTCACTAA	ENST00000650061.1	chr8	1957921	1963131	-	GENCODE release 31	lncRNA		ENSG00000285957.1	AC019257.9	2	2982						Detected	Detected	Detected	Detected	Detected	Detected	3.62922	3.50151	4.65241	5.07704	4.33647	5.68088
clstr_139617_135_15	0.00925101	2.37252	1.24642	up	10.4849	9.23852	ATGACTCCTATAAGCTTCCTCATACTCGCGCATTCTTGGAAGTCTGAGACTGGAAATGCC	ENST00000478845.2	chr15	39586561	39587293	+	GENCODE release 31	lncRNA	intronic	ENSG00000276107.1	AC037198.1	1	733						Detected	Detected	Detected	Detected	Detected	Detected	10.7821	11.4343	9.23843	9.44025	10.0435	8.2318
clstr_42550_1261_3	0.0417219	-3.1653	-1.66234	down	3.93931	5.60165	TAGTAGCAACCTTTGTTCCGCAGCAGTTGTTCGTTGATTGTTATGGTCTGTCGACAGCTC	ENST00000527847.5	chr11	7850751	7905955	-	GENCODE release 31	lncRNA	intergenic	ENSG00000254951.7	AC044810.2	8	2503	283299					Detected	Detected	Detected	Detected	Detected	Detected	4.35877	3.18934	4.26982	6.04658	5.44583	5.31254
clstr_58214_1091_21	0.0113673	11.8812	3.57061	up	6.14444	2.57384	AACAACCAGTGAGGAACTAAGGCCCTAAAGTCCTATAGTCCACAAGGAACTAAATCCTAC	ENST00000508671.1	chr12	92421531	92483680	+	GENCODE release 31	lncRNA	antisense	ENSG00000266923.1	AC063949.2	2	1968						Detected	Detected	Detected	Not Detected	Detected	Not Detected	5.52275	7.05631	5.85427	2.26236	3.93897	1.52018
clstr_110001_378_18	0.00778949	2.29784	1.20028	up	7.55494	6.35466	AAATGTCCTGGAGGGATGCCAAACTGCACTCTCAAAGGTTTCGGCTGGATGTGTGATATT	ENST00000648436.1	chr3	11193439	11225877	-	GENCODE release 31	lncRNA		ENSG00000285906.2	AC083855.2	4	996						Detected	Detected	Detected	Detected	Detected	Detected	7.27778	7.96109	7.42594	6.10138	6.56547	6.39713
clstr_86737_866_4	0.0405742	-2.00283	-1.00204	down	6.32761	7.32965	TCATTCTTGCCGCCTAAGTTGTCGCCGTGGGACTATTGAAAGGGTATCAGCGATATTCAT	ENST00000451775.1	chr17	59106598	59118267	+	GENCODE release 31	lncRNA	antisense	ENSG00000224738.1	AC099850.1	2	1338						Detected	Detected	Detected	Detected	Detected	Detected	6.16332	6.19033	6.62919	7.5754	7.05044	7.36312
clstr_58053_1747_8	0.0396126	2.27693	1.18709	up	8.35677	7.16968	TTCTTCTTGGTTCTGGTTCCGTGTGTACTGCATGATATTGTACCACGTGTCACGGAGACT	ENST00000500853.1	chr8	23225221	23230926	+	GENCODE release 31	lncRNA	intergenic	ENSG00000246582.3	AC100861.1	3	1970	389641					Detected	Detected	Detected	Detected	Detected	Detected	8.08941	8.57398	8.40693	7.14587	7.63046	6.73272
clstr_502_107_13	0.0484413	3.4299	1.77817	up	7.27397	5.4958	GGGTCTATCAATCAGAAACGCCAGAAAGTTTGTGTACTAGTTTCACATTGTTAAGGGAGT	ENST00000608684.1	chr1	78004346	78004554	-	GENCODE release 31	lncRNA	antisense	ENSG00000273338.1	AC103591.3	1	209						Detected	Detected	Detected	Detected	Detected	Detected	7.40015	7.157	7.26476	5.13461	6.18558	5.16722
clstr_226719_15_10	0.0016491	-2.49935	-1.32155	down	6.42026	7.74181	GATGGCCTATTGCGGAACCTTGTTATTGTGATGAGGTCTGGTTTAGCAGAGATACGGTTC	ENST00000507525.1	chr4	174977571	174979381	-	GENCODE release 31	lncRNA	antisense	ENSG00000250431.1	AC105914.2	3	233						Detected	Detected	Detected	Detected	Detected	Detected	6.95735	5.44112	6.86231	8.32756	6.82133	8.07655
clstr_11107_2189_8	0.0296246	3.71291	1.89255	up	3.91117	2.01862	ACAGCTGAGTGTCGCTTTAAGGAGTGTGTCTTTGAGAATTACTACGTCCTGTACGCCTCT	ENST00000575331.1	chr17	7439506	7445966	+	GENCODE release 31	lncRNA		ENSG00000272884.1	AC113189.4	3	5553						Detected	Detected	Detected	Not Detected	Not Detected	Detected	3.89788	3.33133	4.5043	1.71713	1.06253	3.2762
clstr_73473_606_14	0.00027811	-2.66155	-1.41227	down	3.16	4.57226	CTTCCAAGCACAGGTGGTTGTCTGCAGAATTCATTTCTCTGCCGCTATAGAACTCATGGT	ENST00000525320.2	chr11	33813873	33822378	-	GENCODE release 31	lncRNA		ENSG00000255133.2	AC113192.2	3	1595	105376620					Not Detected	Not Detected	Detected	Detected	Detected	Detected	3.14011	2.80712	3.53277	4.51745	4.20947	4.98987
clstr_210686_166_14	0.0345865	-2.30909	-1.20733	down	4.13544	5.34276	AGCTGAATGAAGAGCTCGTCTTCAATGTAGCTCTCCAAGCTTTCAGAGCAAGACAACCAT	ENST00000617135.1	chr12	118066398	118066725	+	GENCODE release 31	lncRNA		ENSG00000274859.1	AC131238.1	1	328						Detected	Detected	Detected	Detected	Detected	Detected	4.5086	3.87387	4.02385	5.36392	5.51514	5.14923
clstr_176605_194_16	0.0364696	4.42324	2.1451	up	7.36434	5.21924	ACATTAACAACCCAGGAGCACAGAAACAGCACAGTTAGCTGAGAGGCGTTATGGAGAGAA	ENST00000608142.1	chr2	87477495	87478034	-	GENCODE release 31	lncRNA	intergenic	ENSG00000273445.1	AC133644.2	1	540						Detected	Detected	Detected	Detected	Detected	Detected	6.15225	8.91788	7.0229	4.75263	6.06007	4.84502
clstr_22288_3205_10	0.0147376	-2.04706	-1.03355	down	3.05982	4.09337	TTTGTTGATAGCATCAGTGTATAGGAGGAAACTGAGGCAGTGAGGTCGGTCTCACCCAAA	ENST00000609111.1	chr10	86965741	86971311	-	GENCODE release 31	lncRNA		ENSG00000272734.1	ADIRF-AS1	3	3822						Not Detected	Not Detected	Detected	Detected	Detected	Detected	3.20754	2.34922	3.62269	4.48532	3.3203	4.47449
clstr_150453_496_20	0.00206667	-2.22465	-1.15358	down	7.88668	9.04025	ATCCATCTGGATGCTTGTATTGGCGGCTATGGAAATATTGGCCTTTGAACCTCTCCATAC	ENST00000422841.5	chr1	171199244	171224284	-	GENCODE release 31	lncRNA	antisense	ENSG00000225243.5	AL021026.1	3	658						Detected	Detected	Detected	Detected	Detected	Detected	7.68759	7.55718	8.41526	8.76931	8.68033	9.67113
clstr_529_1131_6	0.0297422	2.28088	1.18959	up	4.27537	3.08577	CATGGCCCGTTGTTGACTGAAACGCTGTTGCACGGCACATTACTATTTAGTCTATATTTC	ENST00000623726.1	chr22	37876148	37895563	+	GENCODE release 31	lncRNA		ENSG00000279738.1	AL022311.1	1	19416						Detected	Detected	Detected	Not Detected	Detected	Not Detected	4.42501	4.35972	4.04137	3.23623	3.53323	2.48787
clstr_154450_274_25	0.0186671	-2.28014	-1.18912	down	4.67291	5.86203	GAACCGCAAGAGGAAGGAGACCCTTAACAAGGACCAGGAAAGTGGTGTATGCATAAAGAA	ENST00000412954.1	chr6	133435077	133439464	-	GENCODE release 31	lncRNA	antisense	ENSG00000223542.1	AL024497.1	2	631						Detected	Detected	Detected	Detected	Detected	Detected	3.95132	4.68236	5.38504	5.46752	5.74293	6.37563
clstr_55770_584_12	0.0490597	3.92591	1.97303	up	5.32168	3.34865	CCTTCAAGATGCTGCATGCCTCTTCAGGCGAATGGATTACCTTGTAAGAGTGACCTGAAA	ENST00000669831.1	chr6	6704340	6739030	-	GENCODE release 31	lncRNA		ENSG00000226281.4	AL031123.1	4	1133						Detected	Detected	Detected	Detected	Detected	Not Detected	5.67556	5.41727	4.87222	3.86697	4.13517	2.04382
clstr_43856_2094_14	0.0292927	2.18912	1.13035	up	6.79216	5.66181	TTCTTACTGAAGCCTATCCTGTCCATACTATTTAATACTGCAGCTGTCTACCTTCCAGAT	ENST00000565390.2	chr1	40464319	40466767	+	GENCODE release 31	lncRNA	intergenic	ENSG00000260920.2	AL031985.3	1	2449						Detected	Detected	Detected	Detected	Detected	Detected	6.98658	7.48771	5.90219	5.58659	6.24142	5.15743
clstr_39825_191_18	0.0412765	-2.07502	-1.05312	down	6.41399	7.46712	AAACGTAGCACCTGGTTACCATGATTCTACTGTCTGCTTCTATGAGTTATACCTGACACT	ENST00000660745.1	chr6	1111367	1114329	+	GENCODE release 31	lncRNA		ENSG00000286324.1	AL033381.3	2	1611						Detected	Detected	Detected	Detected	Detected	Detected	5.64749	6.72774	6.86675	6.27854	8.10469	8.01813
clstr_178741_246_20	0.0493722	-3.72128	-1.8958	down	2.24871	4.1445	AGGAGAGTCAGTTTACCAGCACACACTGGTTATAAGTGTGTGTTTGTGACCTGGTCTGCT	ENST00000668812.1	chr9	35922159	35925554	-	GENCODE release 31	lncRNA		ENSG00000287986.1	AL135841.1	2	530						Not Detected	Not Detected	Not Detected	Detected	Detected	Detected	2.54884	2.70842	1.48886	4.30973	3.92275	4.20103
clstr_15949_849_9	0.0183927	-2.4348	-1.28381	down	4.02811	5.31191	GAAAGCAATCCACACGTCCATCAACCAATGAATGGATAAACTTAACGTGGGATATACGTG	ENST00000671131.1	chr9	14317073	14358490	+	GENCODE release 31	lncRNA		ENSG00000225472.2	AL136366.1	2	1612						Detected	Detected	Detected	Detected	Detected	Detected	4.03286	3.33551	4.71594	5.53258	4.75334	5.64981
clstr_224618_45_20	0.0254455	-3.852	-1.94561	down	2.70286	4.64847	ACCTCCTCAGCTGTAAGGTGAACAAATGAGGGTACAGAAGAGAGAGTTGTTAGAATCTAC	ENST00000437825.1	chr10	11010164	11011119	-	GENCODE release 31	lncRNA	antisense	ENSG00000228027.1	AL136369.1	2	244						Not Detected	Not Detected	Not Detected	Detected	Detected	Detected	2.864	2.10002	3.14456	5.06822	4.41655	4.46065
clstr_138753_256_31	0.00151494	3.64133	1.86447	up	6.9223	5.05784	CTTCGGATCTACCAGAAAGCTCCTTCCTTGGCATTTGGGAGAAGAGTGGGTCATAATAAA	ENST00000509911.2	chr9	37002697	37008040	+	GENCODE release 31	lncRNA		ENSG00000250850.2	AL161781.2	2	739						Detected	Detected	Detected	Detected	Detected	Detected	6.35038	7.19994	7.21659	4.41571	5.2604	5.4974
clstr_204075_86_14	0.041168	2.20291	1.13941	up	6.16797	5.02855	ACAGAGATCCCTTTAAGAAGAACTTCTCCATGTTCCAGAGGCGCGTTCTTACTGCAGATG	ENST00000437461.1	chr9	124262876	124265809	+	GENCODE release 31	lncRNA	intronic	ENSG00000227200.1	AL162724.1	2	373						Detected	Detected	Detected	Detected	Detected	Detected	7.42873	5.81633	5.25884	5.82924	5.01675	4.23968
clstr_50945_848_20	0.0376853	-2.68887	-1.427	down	5.09031	6.51731	AACATCCACCTACGTGGATAGACTGGGCTTTGGTTCATTATTGCTCTGTGAATTCCTCGA	ENST00000657447.1	chr13	110036195	110046109	-	GENCODE release 31	lncRNA		ENSG00000275830.2	AL390755.1	3	1304						Detected	Detected	Detected	Detected	Detected	Detected	4.52403	4.8911	5.85579	6.50504	6.15825	6.88863
clstr_73696_561_28	0.03942	-2.22484	-1.1537	down	4.79753	5.95124	GCAGCTGTGTATACCTGCAGTGATTGTTTCTCTTGTTGAATTGCTGAGAAGGGTTCCATC	ENST00000656988.1	chr10	132510759	132518280	-	GENCODE release 31	lncRNA		ENSG00000226900.2	AL451069.1	2	1590						Detected	Detected	Detected	Detected	Detected	Detected	4.31224	4.397	5.68336	5.80655	5.66363	6.38353
clstr_15562_696_9	0.0462776	2.26842	1.18169	up	4.66365	3.48196	ATGCTATAGACCAAAGACGGGCTAATCAACAGTCTTACACACAAATCCTTTCGTTCTACT	ENST00000655317.1	chr14	49861176	49862864	-	GENCODE release 31	lncRNA		ENSG00000282885.2	AL627171.2	2	1486						Detected	Detected	Detected	Detected	Detected	Not Detected	5.47792	4.42848	4.08454	4.24848	3.72508	2.47231
A_33_P3347241	0.0186146	-2.35788	-1.23749	down	7.04385	8.28134	GTTGAAAATCTTACTAGTATAGGACTCAACAGAAAATATATTCCCCAAATGCCCGTAAGA	NR_046228	chr4	161987	178171	-	Refseq	lncRNA			ANKRD20A12P		1744	100874392					Detected	Detected	Detected	Detected	Detected	Detected	7.20975	6.67117	7.25063	8.78767	7.70604	8.35031
A_33_P3283599	0.0187791	-2.05671	-1.04034	down	6.52669	7.56702	TCCTTATGGAGAAAGAGCGGATGAAATATTTTCTCAGCACTCTTCCTACAAGGCGAGACC	NR_003366	chr2	94760928	94857075	-	Refseq	lncRNA			ANKRD20A8P		3670	729171					Detected	Detected	Detected	Detected	Detected	Detected	6.62591	5.9524	7.00174	7.93185	6.95908	7.81014
A_21_P0010872	0.0212078	3.38925	1.76096	up	7.32041	5.55944	GGAAAAACTCCCAGGTATCCCAAAGAGAGGCAGCAGATACAAGAAACAAGGAGATTCAAA	NR_103827	chr10	46219025	46269608	-	Refseq	lncRNA			ANTXRLP1		1165	100996567					Detected	Detected	Detected	Detected	Detected	Detected	7.67711	7.39739	6.88672	6.40914	5.24339	5.0258
clstr_147849_403_14	0.0182903	3.25713	1.7036	up	8.47087	6.76727	CAGCACCTAGAACTATGTCACACTCGTAGTAGGCCGCTGCATTGGTTGAACAAATGATTT	ENST00000663760.1	chr11	64245961	64248197	+	GENCODE release 31	lncRNA		ENSG00000256940.2	AP001453.2	2	533	105369340					Detected	Detected	Detected	Detected	Detected	Detected	8.00132	8.89084	8.52045	6.57647	7.3726	6.35274
clstr_179731_280_18	0.00710412	-3.03902	-1.60361	down	2.68195	4.28556	AGTTAATTGCGAGAATGCTGACACAACTACCATCCAAGAGATTTCATATGTGCAGTCAGG	ENST00000581690.1	chr18	15159724	15164467	-	GENCODE release 31	lncRNA	intergenic	ENSG00000264880.1	AP005901.2	2	525						Not Detected	Detected	Not Detected	Detected	Detected	Detected	2.46615	3.05439	2.5253	3.8846	4.5783	4.39377
clstr_137264_620_16	0.0299029	-2.84887	-1.51039	down	9.01831	10.5287	ACTCCATGGCAAACGTTGTATATACGCAAGTCATCCCTGGCACCACATTGATTTACTGCA	ENST00000624238.2	chr9	69296685	69307135	-	GENCODE release 31	lncRNA	intergenic	ENSG00000278910.4	BANCR	4	750	100885775					Detected	Detected	Detected	Detected	Detected	Detected	8.23334	8.2854	10.5362	10.084	9.9825	11.5196
clstr_168693_311_28	0.0212631	-2.73988	-1.45411	down	7.85402	9.30813	AATTCTGAGCCTCTATTGGAATCAGCTAGCAACCACATATCAGCTTGGTTTCAACAGTTT	BANCR:2	chr9	69296683	69307093	-	LNCipedia version 5.2	lncRNA	intergenic	BANCR	BANCR	3	567	100885775					Detected	Detected	Detected	Detected	Detected	Detected	7.02156	7.21748	9.32301	8.65624	8.92022	10.3479
clstr_90782_446_16	0.00326796	-2.03344	-1.02392	down	5.40564	6.42956	TGGCTGGAGTTAACCTTTGGTGTCGTCCATTCCATGAATTTGAACAATGCATGATGACCT	T360019	chr9	72009380	72010807	+	MiTranscriptome beta	lncRNA	intergenic	G084937	CAT1150	2	1269						Detected	Detected	Detected	Detected	Detected	Detected	5.48758	5.38291	5.34643	6.48937	6.31809	6.48123
clstr_4963_4634_8	0.0260803	-4.42718	-2.14639	down	2.5032	4.64959	GCCATCAGGATTCAGACATACAGTCACTCGTTCTTTGTGAACTCCCTATACGTGAATTCA	T054266	chr11	7707108	7716284	+	MiTranscriptome beta	lncRNA	intergenic	G012518	CAT1334.1	3	8060						Not Detected	Not Detected	Not Detected	Detected	Detected	Detected	2.15452	2.80591	2.54918	4.95741	4.39643	4.59493
clstr_132873_523_23	0.0338936	-2.35486	-1.23564	down	4.88444	6.12008	AAGAAATCTCTCTCCTGACTTTAGTACAATGGCACGATTGGTGGCCACAGTCCAAGGATG	T133690	chr16	63241697	63652106	-	MiTranscriptome beta	lncRNA	intergenic	G031446	CAT1863	5	783						Detected	Detected	Detected	Detected	Detected	Detected	4.68453	4.07455	5.89423	6.16008	5.53715	6.66301
clstr_39210_1391_16	0.0381304	-2.80367	-1.48732	down	3.8493	5.33662	AATGGGCTTAAGTGGGCTAAACTCAGGGTGTTGTTAGGAATGCATTCCTTTCTGGAGGCT	T150949	chr17	53690184	53727836	+	MiTranscriptome beta	lncRNA	intergenic	G035009	CAT1955.1	3	2657						Detected	Detected	Detected	Detected	Detected	Detected	3.53393	3.69213	4.32184	5.56325	4.68943	5.75717
clstr_3668_5970_5	0.0358028	-3.90965	-1.96704	down	4.64147	6.60851	GGAAGCCTGTGACTCCTAGTTAAGGTTTCTCGCATATTACGGACTTTGTTCGGTGTGAGT	T194191	chr2	96331004	96343553	+	MiTranscriptome beta	lncRNA	intergenic	G044801	CAT276.2	3	9194						Detected	Detected	Detected	Detected	Detected	Detected	5.18986	3.37071	5.36384	7.22669	5.96268	6.63616
clstr_80919_1192_18	0.00313799	-2.56201	-1.35727	down	3.98404	5.34132	TAATAAGGAGGAAGCAAAGGATTGGGAATAACAGTCCAAACCACCACAGGGCCCTACCTA	T301875	chr6	33313341	33328752	+	MiTranscriptome beta	lncRNA	intergenic	G070495	CAT790	3	1446						Detected	Detected	Detected	Detected	Detected	Detected	4.21485	3.90803	3.82925	5.6054	5.37748	5.04107
clstr_6019_4393_13	0.00706881	-3.41524	-1.77199	down	6.71043	8.48242	AAATTAACCAAATCCGTGAGTGTGCAAGCTCAAAGCTAGAGACCTTAGGAATATCTTAGG	T306342	chr6	72084015	72091415	-	MiTranscriptome beta	lncRNA	intergenic	G071584	CAT822	1	7400						Detected	Detected	Detected	Detected	Detected	Detected	7.16724	6.39906	6.565	9.1679	7.88913	8.39022
clstr_36699_2007_18	0.0300966	-2.03464	-1.02477	down	3.07056	4.09533	CCCACTCTAAGATGCAAGCAGGAATAGATGTATAGATGTTCACTTGAATACAGTAAGCTG	T310279	chr6	117063174	117065959	-	MiTranscriptome beta	lncRNA	intergenic	G072706	CAT857	1	2785						Not Detected	Not Detected	Not Detected	Detected	Detected	Detected	3.49182	2.67305	3.0468	4.19213	3.7175	4.37636
clstr_181220_220_12	0.0444652	-3.33956	-1.73966	down	1.90642	3.64608	GAAGATTGGGCTGGATGAATGTATTGCACATTGGGAAACTGGCGTATCTTGAAATTGGCG	ENST00000527978.1	chr11	19196775	19281426	+	GENCODE release 31	lncRNA		ENSG00000255308.1	CSRP3-AS1	4	516	105376580					Not Detected	Not Detected	Not Detected	Detected	Detected	Detected	2.05892	1.36036	2.29999	4.30329	3.33886	3.29609
clstr_6854_2630_13	0.0421651	-2.29764	-1.20015	down	2.50832	3.70847	ACTTTGCCAGACTGCAGTCTATTCCATCCTGTGATAAGTTGTGAACGTTTCTTTAAACGA	T096538	chr13	78424888	78488669	+	MiTranscriptome beta	lncRNA	intergenic	G022645	EDNRB-AS1	2	6949	100505518					Not Detected	Not Detected	Not Detected	Detected	Detected	Detected	2.76039	1.65699	3.10758	3.66133	3.36349	4.1006
clstr_141824_179_16	0.0233106	2.03246	1.02322	up	5.27322	4.25	AAAGAAGATGTGTGTTTGTTGCCGTCTACTGCATCTCACTTGGAACTGAGTCACTCATCC	ENST00000454977.1	chr2	3298341	3301465	-	GENCODE release 31	lncRNA	intronic	ENSG00000224885.1	EIPR1-IT1	2	718						Detected	Detected	Detected	Detected	Detected	Detected	5.57308	5.13262	5.11398	4.79744	4.15848	3.79409
A_23_P80048	8.94e-05	4.85105	2.2783	up	11.8913	9.61299	GAAGTCTTTCTTACCCATGTGAGCTACCCCAGAGTCTAGTGCTTCCTCTGAATAAACCTA	NR_119376	chr20	35558737	35607562	-	Refseq	lncRNA			FER1L4		6717	80307					Detected	Detected	Detected	Detected	Detected	Detected	10.8336	13.5781	11.2622	8.56034	11.3344	8.94427
clstr_98703_1026_14	0.0467193	-3.01812	-1.59365	down	6.42832	8.02197	TCATCCCTGACCGTTATTTACATTCTCTAAGTTAAGCTTAACATCCTCTCTAGTTCCACC	HID1-AS1:3	chr17	74974701	74976279	+	LNCipedia version 5.2	lncRNA	intergenic	HID1-AS1	HID1-AS1	2	1144	102723641					Detected	Detected	Detected	Detected	Detected	Detected	5.94153	6.05352	7.2899	8.24915	7.30568	8.51107
A_33_P3380762	0.0318763	-2.01839	-1.01321	down	3.83425	4.84746	GGAGGTTAAATGTCCAACCTGTTGTCACTGTGCACCTCAAAATAATAAATAAAACATTTC	NR_027120	chr1	59131936	59146807	-	Refseq	lncRNA			HSD52		1043	729467					Detected	Detected	Detected	Detected	Detected	Detected	3.55109	4.21761	3.73405	4.65271	4.87483	5.01484
clstr_37920_79_12	0.0139836	-3.20524	-1.68043	down	4.84242	6.52285	CTTGTAGCAACTAGGGAGGGAACAGAAAGTCATAAGGCCTGTTGGACCTAGGTTTACAAC	T311709	chr6	134221274	134223995	.	MiTranscriptome beta	lncRNA	intergenic	G073061	KHCAT409	1	2721						Detected	Detected	Detected	Detected	Detected	Detected	4.44533	4.31142	5.7705	6.52611	5.81968	7.22276
clstr_147999_567_17	0.0189696	-2.2132	-1.14613	down	7.30305	8.44919	TTCATTGGCTCACTCCCGAGGTCAACTTTGATTCAAAGATAGTCTTCAGTTACCAAACCT	ENST00000511849.2	chr6	61630233	61681049	-	GENCODE release 31	lncRNA	intronic	ENSG00000250686.2	KHDRBS2-OT	6	673						Detected	Detected	Detected	Detected	Detected	Detected	6.96535	6.79121	8.15261	8.4026	7.90744	9.03752
A_23_P140190	0.0482637	4.67232	2.22414	up	9.42744	7.2033	ACATTGGGAAGGGATGGAGGATGGACGGAGGAAGGACGTGCAGTTGCAGCTCTTTCTGCA	NR_026800	chr14	105917979	105932642	+	Refseq	lncRNA			KIAA0125		9643	9834					Detected	Detected	Detected	Detected	Detected	Detected	9.03249	10.5423	8.70749	5.95604	9.22061	6.43325
A_32_P62963	0.00887921	17.951	4.16599	up	9.38095	5.21496	TGGCGTGGACCTGAGCTGCATCCTGAATGAGATGCGCAACCAGTACGAGCAGATGGCAAA	NR_029392	chr17	16830483	16832833	-	Refseq	lncRNA			KRT16P2		1575	400578					Detected	Detected	Detected	Detected	Detected	Detected	9.54057	8.80719	9.79509	5.18484	5.40055	5.05949
A_21_P0011637	0.00202294	6.29524	2.65426	up	6.00247	3.34821	AGAAACTAGCCCTAGAATAGTGGGCTAGCATTTCTCTATATTGTCTGGCCCATCAGTACC	NR_029393	chr17	20501513	20504498	-	Refseq	lncRNA			KRT16P3		2051	644945					Detected	Detected	Detected	Not Detected	Not Detected	Detected	6.02936	5.3689	6.60914	3.56809	2.49587	3.98067
clstr_151152_333_16	0.0380062	4.37311	2.12866	up	6.22605	4.09739	AAATACAAGAAGACCCAACCATGTGGATTAACACCCTATAGCATGATCCAGGCCCACAGC	T244192	chr3	58457307	58470542	+	MiTranscriptome beta	lncRNA	intergenic	G056015	LACAT11	4	654						Detected	Detected	Detected	Detected	Detected	Detected	5.5934	7.49989	5.58486	4.12934	4.57375	3.58908
clstr_22007_2033_22	0.0299733	-2.81517	-1.49322	down	4.62967	6.12289	TTTCTGCTTTCCTTTCAAACGGTGGTATACCATTTCCTTGTGTACTTAGATGCCTCTGAA	T199649	chr2	132783609	132796220	-	MiTranscriptome beta	lncRNA	intergenic	G046029	LACAT205	3	3849						Detected	Detected	Detected	Detected	Detected	Detected	3.83147	5.61572	4.44181	5.8241	6.70814	5.83642
clstr_46894_2040_22	0.0229305	-2.09022	-1.06366	down	7.47701	8.54067	CAACAACATCTGCCTACTGGAAACGTTTGAATCATTCTCTGTAATGAGTCATGAGTCCAA	T228060	chr21	46971217	46973546	-	MiTranscriptome beta	lncRNA	intergenic	G052566	LACAT238	1	2329						Detected	Detected	Detected	Detected	Detected	Detected	7.79145	7.12959	7.50999	8.97671	8.39607	8.24922
clstr_95388_700_16	0.028952	-2.66801	-1.41576	down	3.5381	4.95386	AGCCAGCATTGTTTACCTATGCAGCAGATCAGCTGTGCAGAGGATTAATGTCATAAGTGC	T159902	chr18	21540164	21541358	+	MiTranscriptome beta	lncRNA	intergenic	G036887	LACAT264	1	1194						Not Detected	Detected	Detected	Detected	Detected	Detected	2.82077	3.33016	4.46336	4.716	4.60386	5.54172
clstr_82470_214_12	0.00538852	4.28366	2.09884	up	5.62746	3.52861	AATGGAATTGTTGTATGGATGACTCTGGAACAAGAATCAACTCCGCGAGGCTTTGTTCGG	T002765	chr1	9470407	9478009	-	MiTranscriptome beta	lncRNA	intergenic	G000458	LACAT87	3	1417						Detected	Detected	Detected	Not Detected	Detected	Detected	5.17765	6.03742	5.66731	3.38617	3.8155	3.38417
A_32_P155460	0.0355624	-2.18676	-1.12879	down	5.83773	6.96652	TTCCTCAGACATCTGCAGTCACTTCACAGTGAATGAGGCTCCAGCCGGGTGCCCTGAGAA	NR_024089	chr21	44999208	45004727	-	Refseq	lncRNA			LINC00162		749	378825					Detected	Detected	Detected	Detected	Detected	Detected	4.96096	5.4474	7.10483	6.52538	6.32345	8.05073
clstr_22180_12_4	0.0310887	3.05512	1.61123	up	4.2908	2.67957	AAATTGGAACAAAGCGTTCCCACTGGCTATTTGACCACGACTGTAGAACAAGTGCCCTTG	ENST00000668575.1	chr2	8374332	8379596	-	GENCODE release 31	lncRNA		ENSG00000236790.6	LINC00299	2	3830	339789					Detected	Detected	Detected	Not Detected	Not Detected	Detected	4.77751	3.93465	4.16025	3.06534	1.87764	3.09574
clstr_2655_3930_16	0.00807358	-2.66798	-1.41575	down	5.03332	6.44907	TAAAGAATGCAAATGACTTGCAATGCTGAATAGTCAGACACAGGATGTTCCATGCTAAGG	ENST00000651660.1	chr6	71407864	71420745	-	GENCODE release 31	lncRNA		ENSG00000233237.8	LINC00472	4	9515	79940					Detected	Detected	Detected	Detected	Detected	Detected	5.17768	4.66118	5.2611	6.84936	5.94525	6.55259
clstr_4548_741_24	0.0380643	2.66563	1.41448	up	4.94078	3.52631	GGGCCTGACTGATCATGCCCTGCATTTGCAAACAAGGATTAGTAGGGTATGAGTAGGATT	ENST00000660399.1	chr6	134343307	134504267	+	GENCODE release 31	lncRNA		ENSG00000236700.6	LINC01010	3	1642	154092					Detected	Detected	Detected	Detected	Not Detected	Detected	4.76174	4.54244	5.51817	3.90419	2.94741	3.72733
clstr_154402_291_30	0.00192897	12.3964	3.63185	up	8.43524	4.80339	CCATTCCTGCCTCTATACCTCTAAAGGTGTTGAATAATTTGAATGGGAATTTGAAGGTCC	ENST00000418041.5	chr1	80535755	80646788	+	GENCODE release 31	lncRNA	intergenic	ENSG00000234184.6	LINC01781	3	543	101927412					Detected	Detected	Detected	Detected	Detected	Detected	7.86421	9.27143	8.17007	4.46197	5.33239	4.61581
clstr_6736_4526_12	0.00136074	-3.17666	-1.66751	down	2.20262	3.87013	TATCCTGTTATGGCAACACGAAATGGACTAAGACAGGCGGGTGACAGATTGTCCAGGTTT	LINC02289:41	chr14	77069184	77076189	-	LNCipedia version 5.2	lncRNA	intergenic	LINC02289	LINC02289	1	7006	102724190					Not Detected	Not Detected	Not Detected	Detected	Detected	Detected	2.51829	1.51616	2.57339	4.22749	3.26319	4.11971
clstr_215480_3_12	0.0059809	-2.35862	-1.23794	down	3.86086	5.0988	TTCTGGGCACATACCAACATGCACGGATGCATGTTAACCTGCTTTGTATGGAAGAAACGG	LINC02352:15	chr15	31217038	31219493	+	LNCipedia version 5.2	lncRNA	intergenic	LINC02352	LINC02352	2	297	102725022					Detected	Detected	Not Detected	Detected	Detected	Detected	4.33461	4.16325	3.08473	5.48961	5.29237	4.51443
clstr_55524_666_15	0.0289045	2.02165	1.01554	up	4.56494	3.54941	GATGGAGAAATGGTGAATCTTCGGTTTGTGAGTATGACCAGTGGGTCATATGGGCAGAAA	ENST00000617323.4	chr4	184365183	184369870	-	GENCODE release 31	lncRNA		ENSG00000249096.7	LINC02362	3	2044	102723766					Detected	Detected	Detected	Not Detected	Detected	Detected	4.00248	5.41952	4.27283	3.29701	4.39508	2.95613
clstr_2581_7720_7	0.0289372	3.92963	1.97439	up	5.00906	3.03467	CCCGGATTACCTCAAATGTCATAACGGGTTCATCGCATTACGAATTACCTCCTTCTGCCA	ENST00000504409.3	chr12	92466451	92492091	+	GENCODE release 31	lncRNA	intergenic	ENSG00000205056.8	LINC02397	2	10626	100507616					Detected	Detected	Detected	Not Detected	Detected	Not Detected	4.28448	5.87875	4.86396	2.97886	3.70506	2.42009
clstr_108138_797_25	0.0107821	4.00254	2.00091	up	4.75434	2.75342	TTCAGTGAGAATGACACTAAGTTTCAGACTTCAGGGCAATAGGAATGATGTCAGACTTCA	ENST00000622718.1	chr2	65030747	65053017	+	GENCODE release 31	lncRNA	intergenic	ENSG00000232613.6	LINC02576	3	1018	102724233					Detected	Detected	Detected	Not Detected	Detected	Not Detected	3.98023	5.80315	4.47963	1.97325	3.4425	2.84452
A_33_P3331021	0.000441837	-2.14248	-1.09928	down	5.62628	6.72557	CTCTGGACCTGGATCTACCAGACAAGATTTGATTTTGTTTCTACCTTTGTAATTACTATA	NR_033999	chr7	139417462	139427526	-	Refseq	lncRNA			LOC100129148		463	100129148					Detected	Detected	Detected	Detected	Detected	Detected	5.86967	4.82979	6.17939	6.92509	5.93837	7.31324
A_33_P3325384	0.00853542	-2.01734	-1.01245	down	5.16951	6.18196	GGTGTTCTTATCCACTCAAATCTAGCCACCGAATGCAAGTGATTAGGTATTAAGGCCTAC	NR_038921	chr10	22252072	22258548	+	Refseq	lncRNA			LOC100130992		6477	100130992					Detected	Detected	Detected	Detected	Detected	Detected	4.7264	5.43144	5.35068	5.77866	6.26462	6.5026
A_21_P0014077	0.0445996	2.15081	1.10488	up	8.18196	7.07708	CCAAAGCCCTACATAATGCTTCAGTTTGCTAAGGAAAAAATGTTAATTACTGCAAATGTG	NR_040772	chr1	155045191	155051165	-	Refseq	lncRNA			LOC100505666		1617						Detected	Detected	Detected	Detected	Detected	Detected	9.09612	8.52954	6.92021	8.44457	7.34228	5.44437
A_21_P0010335	0.00533294	3.68006	1.87973	up	4.41245	2.53272	CTTGTTGGGGTTACCTTAGTACCTGGGTGAAGAGTAAAAAGTAATTAATAATAACGAAAG	NR_110515	chr22	37352190	37354839	-	Refseq	lncRNA			LOC100506271		1965	100506271					Detected	Detected	Detected	Not Detected	Not Detected	Not Detected	4.9205	4.64564	3.67121	2.88525	3.04076	1.67215
A_21_P0005555	0.045454	-2.62344	-1.39146	down	6.21016	7.60162	GAGAAATAGTGGACTAGAAAATGCCTTGGAAAAGTACAAAGTTCAATCCAAGTAAACTGT	NR_108082	chr7	35716437	35719712	+	Refseq	lncRNA			LOC100506725		1189	100506725					Detected	Detected	Detected	Detected	Detected	Detected	5.96136	5.88603	6.78308	7.91753	7.20489	7.68242
A_21_P0000989	0.00217378	18.0578	4.17455	up	8.7455	4.57095	ACCCCATACCTTGGGCCAATGTAACTGTTAACAGCTTGAAGCTATTAAAAATGTACCAAT	NR_125940	chr1	80535755	80646788	+	Refseq	lncRNA			LOC101927412		591	101927412					Detected	Detected	Detected	Detected	Detected	Detected	7.60229	9.96689	8.66732	3.80026	5.50638	4.40621
A_21_P0013414	0.0265006	2.84261	1.50722	up	8.25392	6.7467	TGCAATTATTTCTGAACCTTCCCATCAGCCTTGTCTCTGATAGAATTGGCCTGTTGTGGA	NR_110013	chr7	17463445	17558909	-	Refseq	lncRNA			LOC101927630		442	101927630					Detected	Detected	Detected	Detected	Detected	Detected	8.25051	9.28133	7.22993	6.87896	8.1237	5.23745
A_21_P0008294	0.0263818	2.65494	1.40868	up	4.10577	2.69709	GGGAACTTTAGATGGGGAAATACGGATATACTGATCTCTCAACCAAATGTAATTTGTATT	NR_110416	chr14	61556272	61570653	-	Refseq	lncRNA			LOC101927780		5151	101927780					Detected	Detected	Detected	Not Detected	Detected	Not Detected	4.06133	4.25257	4.00341	2.42463	3.31075	2.3559
A_22_P00011282	0.0340179	-2.49039	-1.31637	down	3.60773	4.9241	AAATGAAGGTGAACTCGTGGAGATTTTGGAGAGAATTTAATGAAGAGGCTGTTTACCAAG	NR_036678	chr11	7850751	7905955	-	Refseq	lncRNA			LOC283299		2503	283299					Detected	Not Detected	Detected	Detected	Detected	Detected	4.41525	2.30797	4.09998	5.52475	4.12045	5.1271
A_33_P3477521	0.0325098	-3.56421	-1.83358	down	5.71049	7.54407	CACTAGATGAAATGTGGTTATTTGCTCAGGTAGAAATAAAGACTAAAATACCAAAGTGGG	NR_038230	chr17	50050349	50055739	-	Refseq	lncRNA			LOC284080		2533	284080					Detected	Detected	Detected	Detected	Detected	Detected	5.74049	4.99836	6.39261	8.2141	6.70529	7.71282
clstr_23284_2730_14	0.0112487	-3.52858	-1.81909	down	4.32438	6.14347	GCAGTCCTGCACTGTCTTAACTACTATCGATTTATGAGTCTTTATGTCTAGTAGTGCATG	T032421	chr1	229084185	229104259	+	MiTranscriptome beta	lncRNA	intergenic	G007318	LSCAT257	4	3725						Detected	Detected	Detected	Detected	Detected	Detected	3.76994	4.08212	5.1211	5.37296	6.28954	6.76792
A_23_P79572	0.0162369	2.97894	1.5748	up	9.23893	7.66413	GCCTCTGACCCTGATGAAATAGCTTCGGTGGCATTTGCATCAAGATCATGTTAGTGTCAT	NR_026664	chr2	239193331	239195457	-	Refseq	lncRNA			MGC16025		2127	85009					Detected	Detected	Detected	Detected	Detected	Detected	8.38735	10.6875	8.64193	6.41315	9.24784	7.33142
clstr_127088_89_12	0.0408993	-3.70712	-1.8903	down	6.63219	8.52249	TTTCTCTGGACAGCTTGCACCTACAATCCTTTCCATCTTGCACCTACAATCCACTCGAAC	ENST00000484721.2	chr3	155158370	155183285	-	GENCODE release 31	lncRNA	antisense	ENSG00000240666.2	MME-AS1	2	828						Detected	Detected	Detected	Detected	Detected	Detected	5.56834	6.70046	7.62778	8.2471	8.17185	9.14852
clstr_55642_1483_15	0.030636	-2.04199	-1.02997	down	8.32744	9.35741	TCACCCTCTATATCGTTCAGCAATCTTGAACCCATGTTTCTGTGGCTTCCTAGATTTGTT	ENST00000642027.2	chr11	67735600	67784229	-	GENCODE release 31	lncRNA		ENSG00000254447.3	OR7E11P	7	2041	10822					Detected	Detected	Detected	Detected	Detected	Detected	7.91812	8.09707	8.96712	9.30762	9.01956	9.74505
clstr_71_21387_8	0.00826565	-2.00704	-1.00507	down	2.94767	3.95274	GTAGCCTGAACTGGTTGGACTAATTGATCTATAAAGTCCTTATTAGCCCTATCAATCTCC	T346986	chr8	84398438	84467368	-	MiTranscriptome beta	lncRNA	intergenic	G081727	OVAT196.1	5	40447						Not Detected	Not Detected	Not Detected	Detected	Detected	Detected	3.03573	2.44571	3.36159	4.1242	3.55101	4.18302
A_21_P0010766	0.0039995	-2.10904	-1.07659	down	2.67847	3.75506	TGACTGTTCATAACATCGTTGTCAATAACCAGGAGTTTGGCCTGAGTGAGAATGAGCCCA	NR_029429	chr1	111384519	111389851	-	Refseq	lncRNA			PGCP1		608	441897					Not Detected	Not Detected	Not Detected	Detected	Detected	Detected	2.87859	2.78113	2.37568	4.00961	3.72202	3.53354
clstr_10924_2413_11	0.0210971	-3.63106	-1.86039	down	6.82513	8.68552	TGAGTTTCATTGCCTTCTTCGTAATGCAATACTAATGGATACAGGCATGTATCTGCCGTA	ENST00000499842.1	chr17	50050349	50055739	-	GENCODE release 31	lncRNA	bidirectional	ENSG00000246640.1	PICART1	3	2533	284080					Detected	Detected	Detected	Detected	Detected	Detected	6.83017	6.05399	7.59124	9.1733	7.89973	8.98353
clstr_87003_919_18	0.00207079	-2.3029	-1.20345	down	6.25337	7.45682	AAGGCACTTCATGACCTTATGTGGGTTGCGAATCTAGTGGGTCATAAACAATTTCTGAAA	PTPRD-AS1:1	chr9	8858018	8861727	+	LNCipedia version 5.2	lncRNA	antisense	PTPRD-AS1	PTPRD-AS1	3	1334	101929407					Detected	Detected	Detected	Detected	Detected	Detected	6.30165	6.14373	6.31473	7.58305	7.37506	7.41236
clstr_1565_513_86	0.016238	2.48973	1.31599	up	9.13045	7.81446	AATCCCTAACCTATGAGCTTTGAATAAGATGAGTACGAACTTCATCGCCCACGTGGCGTG	ENST00000657682.1	chr8	128049406	128101256	+	GENCODE release 31	lncRNA		ENSG00000249859.11	PVT1	4	611	5820					Detected	Detected	Detected	Detected	Detected	Detected	8.81739	10.0443	8.52962	7.63651	8.39104	7.41585
clstr_135022_316_24	0.00921243	2.17736	1.12258	up	4.28221	3.15963	CATGAGAAGAAGTCCTTAAATAGGCTCTTTAGACAGGAGGCCACATGTTGAAGGCAGCAG	RASGRF2-AS1:9	chr5	80947576	80961327	-	LNCipedia version 5.2	lncRNA	antisense	RASGRF2-AS1	RASGRF2-AS1	5	767	102524628					Detected	Detected	Detected	Detected	Detected	Not Detected	4.83619	4.52682	3.48363	3.75278	3.56949	2.15663
A_21_P0000411	0.0342817	2.08854	1.06249	up	4.79056	3.72807	TGATGACAACTGCCGGCGTATGAGTGTTGGGTGATGAATAATACGTGTCTAGAACTCTGA	NR_003207	chr14	100972103	100972176	+	Refseq	lncRNA			SNORD114-14		74	767592					Detected	Detected	Detected	Detected	Detected	Not Detected	5.59543	4.74177	4.03447	4.1434	3.96654	3.07426
clstr_14228_816_9	0.0275365	-3.1323	-1.64722	down	5.37792	7.02514	ACAATTGATCTCCTCTGGTTTGGAAACGAATCTCCTCGTCGTTGTAAAGTGTTCTCGCGG	ENST00000630728.1	chr6	133884722	133892802	-	GENCODE release 31	lncRNA	antisense	ENSG00000227954.7	TARID	3	4894	100507308					Detected	Detected	Detected	Detected	Detected	Detected	5.05744	5.08702	5.98929	7.20037	6.70879	7.16626
clstr_18087_743_3	0.0357341	-2.31421	-1.21052	down	6.81881	8.02933	TTTAGTTTCTTCTCATCTCTCGGAAGCGCACGTCTCCTAAGTTAAGGAGTGCTGAGTAAC	TBX2-AS1:26	chr17	61393064	61399621	-	LNCipedia version 5.2	lncRNA	bidirectional	TBX2-AS1	TBX2-AS1	2	4297	103689912					Detected	Detected	Detected	Detected	Detected	Detected	6.67796	5.89453	7.88396	8.25692	7.17404	8.65704
clstr_117921_481_7	0.0021522	2.06331	1.04496	up	5.58896	4.54399	CCAACAGCCTAATCGCCTCATTAGCATATCAACAATAGTCCAATTGCTCGCCAGTACCAC	ENST00000443546.1	chr6	10414578	10415722	+	GENCODE release 31	lncRNA		ENSG00000229950.1	TFAP2A-AS1	2	910	100130275					Detected	Detected	Detected	Detected	Detected	Detected	5.95772	6.10583	4.70332	4.97265	4.96471	3.69462
clstr_43954_2195_13	0.028693	-3.03413	-1.60128	down	3.79114	5.39242	TGTGGCTTCACAGCTTCCAGTCGAGGATGTTTACAGTCGCTCACTGTCAACAGCAATATA	T306347	chr6	72111089	72113534	.	MiTranscriptome beta	lncRNA	intergenic	G071588	THCAT460	1	2445						Detected	Detected	Detected	Detected	Detected	Detected	3.59297	4.33197	3.44847	5.30437	5.40756	5.46533
clstr_22989_576_7	0.0248105	2.17849	1.12333	up	4.01522	2.89189	TTACACTGGTTTAGTGCTACACGATGAGGACTTCCATATAGTAACTTTCAGGCCCACCGT	T163288	chr18	60987831	60993393	+	MiTranscriptome beta	lncRNA	intergenic	G037823	THCAT598	2	3752						Detected	Detected	Detected	Not Detected	Not Detected	Not Detected	4.10943	4.52175	3.41447	3.04212	3.0619	2.57166
clstr_155313_109_12	0.0403093	2.26733	1.18099	up	3.8529	2.67191	CAGCTCTAATATAACCCTGATGATAACAACAGTTGAGGCAACAAGGAACGGACAACAAGG	TMC3-AS1:12	chr15	81392759	81393384	+	LNCipedia version 5.2	lncRNA	intergenic	TMC3-AS1	TMC3-AS1	1	626	101929655					Detected	Detected	Detected	Not Detected	Detected	Not Detected	3.92674	4.20609	3.42587	2.31087	3.43645	2.26841
clstr_198960_252_14	0.0420194	2.16708	1.11575	up	4.61667	3.50092	TCTGATTCAGTTTCAGAATAACGGTGTAGTGGATGATTCACAGTTGCCTAAGGATCGATT	ENST00000471935.1	chr7	142433895	142434394	+	GENCODE release 31	lncRNA		ENSG00000241657.1	TRBV11-2	2	408	28581					Detected	Detected	Detected	Not Detected	Detected	Not Detected	3.92769	5.3495	4.57281	3.1609	4.33509	3.00676
clstr_90637_1159_14	0.0127717	-2.56233	-1.35746	down	5.98985	7.34731	GACTGAATAATCTAAGGTGCATCTACATCCTAGATTTCAATGCCGGTATAACAAGCAAGG	ENST00000658164.1	chrX	103490551	103517919	+	GENCODE release 31	lncRNA		ENSG00000234405.2	Z69733.1	3	1271						Detected	Detected	Detected	Detected	Detected	Detected	5.87337	5.77665	6.31953	7.53736	6.94202	7.56254
clstr_100224_964_22	0.000226667	14.3963	3.84763	up	11.4949	7.64728	TCTGAAATCTGAAGACCTCGAGCAGATGATGCCAACCTCTGGAGCAATGTTGCTTAGGAT	NONHSAT172829.1	chr16	28938051	28939335	+	NONCODEv5	lncRNA	intergenic	NONHSAG071582.1		2	1122						Detected	Detected	Detected	Detected	Detected	Detected	10.4605	12.5645	11.4597	6.52035	8.82358	7.59791
clstr_101086_958_12	0.0413365	2.13491	1.09418	up	4.6006	3.50642	CCTGCAGTCTTGTTACCAGACCAGTGCTATCCATAACAACGTAATGCAAGCCACTTAGGA	NONHSAT185734.1	chr2	159279007	159282843	-	NONCODEv5	lncRNA	intergenic	NONHSAG079194.1		2	1110						Detected	Detected	Detected	Detected	Detected	Not Detected	5.44569	4.5293	3.8268	4.81042	3.22181	2.48703
clstr_105506_663_14	0.0469795	-2.88496	-1.52855	down	3.5469	5.07545	ATGGAGTCTACTGTGGTTTGGATATGGTTGCGTCAACCTAAACTCATGTTGAAATTTGAC	NONHSAT169522.1	chr14	77071689	77076145	-	NONCODEv5	lncRNA	intergenic	NONHSAG015535.3		3	1051						Not Detected	Detected	Detected	Detected	Detected	Detected	3.3859	3.50387	3.75093	5.55686	4.5002	5.16929
clstr_107830_482_16	0.0193701	-2.69048	-1.42786	down	3.15657	4.58443	TTTGCATTACTCAGTGAAGAATCAAATCCTAGCCAGATGTTCCTAGTGGCCTGAGCTTCC	lnc-CD96-3:1	chr3	111747818	111751149	+	LNCipedia version 5.2	lncRNA	intronic	lnc-CD96-3		2	1022						Detected	Not Detected	Not Detected	Detected	Detected	Detected	3.83575	2.30187	3.33209	5.65993	3.59639	4.49696
clstr_113506_714_18	0.0118709	-2.2385	-1.16254	down	3.38564	4.54818	TGCCCTTAAGCAAGACCAAATTTATGGCCAGAAGGATTGCTCAGACCCAGACATCTGAGT	lnc-ATG7-2:2	chr3	11719577	11729342	+	LNCipedia version 5.2	lncRNA	antisense	lnc-ATG7-2		2	956						Detected	Detected	Detected	Detected	Detected	Detected	3.79532	2.89283	3.46878	4.70657	4.14048	4.79748
clstr_114653_584_24	0.0338184	4.36111	2.12469	up	10.8766	8.75186	AACTGGGTTTCTCAGTGAACCATGAACTGCCTCTGACCCTCAGTTCCCATCATTGGAAAT	NONHSAT201356.1	chr4	74715947	74716891	.	NONCODEv5	lncRNA	intergenic	NONHSAG089222.1		1	944						Detected	Detected	Detected	Detected	Detected	Detected	10.1406	12.1014	10.3877	7.28583	10.629	8.3407
clstr_115694_281_17	0.0141441	2.13246	1.09252	up	6.62346	5.53094	GAATTTCAAAGAAGTCGAACAGCTAGATGAGTGCAGAGATGGAGATTTAATCAAAGGGAG	lnc-HSPA13-6:1	chr21	14495700	14500606	-	LNCipedia version 5.2	lncRNA	intronic	lnc-HSPA13-6		3	933						Detected	Detected	Detected	Detected	Detected	Detected	6.62339	7.21952	6.02748	5.79333	6.00453	4.79496
clstr_116703_142_18	0.0125339	-3.04387	-1.60591	down	2.94439	4.5503	TTTAGATTGTTGGCAAATCGGGTATCACTTTACACTGTGAGGTTCGGCTCCAGCCAATGG	NONHSAT202012.1	chr4	189151043	189151966	.	NONCODEv5	lncRNA	intergenic	NONHSAG089878.1		1	923						Not Detected	Detected	Not Detected	Detected	Detected	Detected	2.62727	4.48406	1.72185	4.09938	6.4491	3.10243
clstr_116724_255_26	0.000295662	8.91984	3.15702	up	6.60049	3.44347	AGTATCTGATGAAGCTCTCCTTTGGAGTAATATGTTGTCTGTGCCAAGGATGGAATGAAA	NONHSAT181476.1	chr2	27716825	27755214	+	NONCODEv5	lncRNA	intergenic	NONHSAG027339.2		3	923						Detected	Detected	Detected	Detected	Detected	Not Detected	7.67136	8.03817	4.09195	4.41078	4.90465	1.015
clstr_119097_310_16	0.047671	3.09346	1.62922	up	4.8522	3.22298	AGAATCTGCCATGTATTGGGCTGAGCTGAGCATGTTACAGGAATTGTCTCAGTCAGTCCT	NONHSAT187039.1	chr2	68660439	68661338	.	NONCODEv5	lncRNA	intergenic	NONHSAG080005.1		1	899						Detected	Detected	Detected	Not Detected	Detected	Detected	4.71972	5.63795	4.19894	2.60712	3.76736	3.29447
clstr_120246_662_28	0.0439788	-2.58791	-1.37179	down	4.22483	5.59662	TGCTGAAGCTTCCACTCCATATTTGAAGGTCAGCAGTTCTCAGGAAACCTCTAGCACTTC	lnc-BEX3-2:5	chrX	103404834	103461349	+	LNCipedia version 5.2	lncRNA	intergenic	lnc-BEX3-2		5	888						Detected	Detected	Detected	Detected	Detected	Detected	4.00379	4.10026	4.57045	5.93338	5.37293	5.48356
clstr_123444_705_30	0.025929	-2.46271	-1.30025	down	2.76277	4.06302	AACCATGGTCATATGTCATAATTAGAAATTAATTGTAGGCCAGACACAGCAGTTCACGCC	NONHSAT173735.1	chr16	28531112	28541554	-	NONCODEv5	lncRNA	intergenic	NONHSAG072087.1		2	860						Not Detected	Not Detected	Not Detected	Detected	Detected	Detected	2.95872	2.71446	2.61513	4.64339	3.66133	3.88433
clstr_125581_139_13	0.0257324	-2.03159	-1.02261	down	7.40243	8.42504	TTGGCTGGGCCTTATTTGCCCTATTTCGGTTAATGGCTCAGGATTACCCTGAAGTACTTT	lnc-SCN9A-4:1	chr2	166461755	166465526	-	LNCipedia version 5.2	lncRNA	intronic	lnc-SCN9A-4		2	841						Detected	Detected	Detected	Detected	Detected	Detected	7.13777	7.36796	7.70157	8.38084	8.06239	8.83189
clstr_127255_346_16	0.0438126	-3.89696	-1.96235	down	3.87633	5.83868	CAAGGTTACAGACCACTTACTCTAAACTTCACAAATGGTTCTGAAGAGTATGGAGCCTAC	lnc-ADGRL2-4:3	chr1	81306160	81735330	+	LNCipedia version 5.2	lncRNA	intronic	lnc-ADGRL2-4		5	827						Detected	Detected	Detected	Detected	Detected	Detected	3.49895	3.05992	5.07013	6.29536	4.74562	6.47506
clstr_127732_479_15	0.00604628	-2.22793	-1.1557	down	4.29239	5.44809	ATCTGTCTGTTGTCCCACTAAGCAATCTGGAACCCATCACTGCATTACAGATCTGGCTAG	lnc-RAI14-2:1	chr5	34373028	34373850	+	LNCipedia version 5.2	lncRNA	intergenic	lnc-RAI14-2		1	823						Detected	Detected	Detected	Detected	Detected	Detected	3.96091	4.10138	4.81489	5.16935	5.38025	5.79468
clstr_12879_3480_5	0.033578	2.81837	1.49486	up	5.87152	4.37666	ACAGCAAAGCCGTTCTGAGGAATTTCGGTGCTCGATAATAACCAACTCTGTGTCCTTCGA	lnc-NDUFAF8-5:3	chr17	81295433	81301020	+	LNCipedia version 5.2	lncRNA	antisense	lnc-NDUFAF8-5		2	5158						Detected	Detected	Detected	Detected	Detected	Detected	6.22714	5.83707	5.55035	5.24723	4.27989	3.60285
clstr_129220_468_34	0.0496431	2.43663	1.28489	up	8.47367	7.18878	ATGGGAGCCAACACTCAGGACACCAAGAATTCAAGACATCAGTTCTGCTTGGCACAAGTA	NONHSAT149915.1	chr1	158353896	158357549	+	NONCODEv5	lncRNA	intergenic	NONHSAG056896.1		5	811						Detected	Detected	Detected	Detected	Detected	Detected	8.59567	7.92099	8.90434	7.2052	7.19596	7.16519
clstr_130123_435_16	0.00665781	-4.77315	-2.25494	down	2.11769	4.37263	AAGCAGCTAAGATTCAATCAGAAGGGAATTTGGATCCATTGACTACTTCCAGTCTGACAC	MSTRG.6822.4	chr10	19565383	19572284	-	RefLnc 2017	lncRNA	intergenic	MSTRG.6822		2	804						Not Detected	Not Detected	Not Detected	Detected	Detected	Detected	1.70339	2.20736	2.44231	3.89081	4.81096	4.4161
clstr_131127_597_14	0.0117118	-2.14141	-1.09856	down	6.14992	7.24849	AGCCTACAAAGAGCTTGCTCCCTGGTTGAAGAGTCGGGCATATACCCATATAAAGTTATC	MSTRG.10347.2	chr11	26991774	27012086	-	RefLnc 2017	lncRNA	intergenic	MSTRG.10347		3	796						Detected	Detected	Detected	Detected	Detected	Detected	5.44115	6.23458	6.77404	6.77522	7.25488	7.71535
clstr_131500_715_10	0.0167495	3.85442	1.94651	up	5.14474	3.19823	TTTCTTATAGCCAGTCTAAATCTCGTTCCAAATCATTACCAAGGCGGTCTACCTCAGCAA	lnc-GABRR1-1:2	chr6	89098853	89105816	-	LNCipedia version 5.2	lncRNA	intronic	lnc-GABRR1-1		2	793						Detected	Detected	Detected	Detected	Detected	Not Detected	5.71321	5.55642	4.16458	3.89156	3.97595	1.72717
clstr_132500_203_14	0.0105157	2.24953	1.16962	up	5.64249	4.47286	GCTCAGACCCAGCCTTGAGATAGTGATCAAGGATACTTGTTTGCTGAAGTCTTAGATGGA	NONHSAT177249.1	chr17	79746277	79747063	.	NONCODEv5	lncRNA	intergenic	NONHSAG074477.1		1	786						Detected	Detected	Detected	Detected	Detected	Detected	5.24333	6.18774	5.49639	4.11612	4.79075	4.51171
clstr_132999_195_19	0.0350263	2.42072	1.27544	up	5.85466	4.57923	GTGGGCACACACGGAACTGCATCATGCCTACAAGAAGGCTCAGTTTAAGAAGACAGATTT	lnc-YARS2-2:1	chr12	32791943	32792875	-	LNCipedia version 5.2	lncRNA	intronic	lnc-YARS2-2		2	782						Detected	Detected	Detected	Detected	Detected	Detected	6.1933	6.51032	4.86037	4.52601	5.68614	3.52553
clstr_133281_281_16	0.0222332	-2.67649	-1.42034	down	3.25191	4.67225	TCTGCCCACACTTCATTGACGAGAATAGCTGTATGGCTTCACTTTCATGCAAGGGAAGTT	NONHSAT205350.1	chr5	13600643	13601423	.	NONCODEv5	lncRNA	intergenic	NONHSAG091669.1		1	780						Not Detected	Detected	Detected	Detected	Detected	Detected	3.30119	3.07392	3.38061	4.31586	4.82261	4.8783
clstr_135973_37_13	0.000118292	2.35504	1.23575	up	10.7273	9.49154	TGATGTTCTAACACCTAGATATCATTCACACCCATCCCTTCTCCTCCTCAGCTGTCGCTA	NONHSAT174563.1	chr16	72230669	72231429	.	NONCODEv5	lncRNA	intergenic	NONHSAG072703.1		1	760						Detected	Detected	Detected	Detected	Detected	Detected	10.0327	11.6434	10.5057	8.7709	10.4264	9.27735
clstr_135991_78_23	0.0319939	2.68832	1.42671	up	6.67409	5.24738	AGGCCTCTGACCAATAAACAAGCCGTGAATGGTGAGGACAGTTTCCTCACAGTTTCCATT	MSTRG.67428.1	chr9	88181686	88182445	.	RefLnc 2017	lncRNA	intergenic	MSTRG.67428		1	760						Detected	Detected	Detected	Detected	Detected	Detected	5.61773	7.84036	6.56418	3.69469	6.51896	5.52849
clstr_136131_558_16	0.0452753	2.73486	1.45146	up	4.36227	2.9108	ACAGCCACCGGATGAGTTTGGAAGTATATCTTGTCCCAGTTGAACCTTGTGTTGACTGTA	NONHSAT171873.1	chr15	85314892	85337579	-	NONCODEv5	lncRNA	intergenic	NONHSAG017752.2		5	759						Detected	Detected	Detected	Not Detected	Detected	Not Detected	4.5299	4.9722	3.58469	2.44301	3.7752	2.51419
clstr_137638_527_15	0.0473196	-3.47047	-1.79513	down	4.69596	6.4911	GGTCCAACTCATGCCAATTGTGTTCAACAGTTTATAGGATAAGTAGATCCTTTCAGGCTG	MSTRG.28648.1	chr18	399448	400465	+	RefLnc 2017	lncRNA	intergenic	MSTRG.28648		2	1018						Detected	Detected	Detected	Detected	Detected	Detected	4.5159	4.20742	5.36458	6.60624	6.50821	6.35885
clstr_138190_126_8	0.00686701	2.30287	1.20343	up	5.44029	4.23686	ATTCCAGGACATGTGCTCGCTGAAGATACAACTGTTAGTCCAAGGTAACTCCCACTCGTA	NONHSAT160345.1	chr11	59101590	59102334	-	NONCODEv5	lncRNA	intergenic	NONHSAG063441.1		1	744						Detected	Detected	Detected	Detected	Detected	Detected	5.33747	5.62233	5.36107	3.9622	4.59426	4.15412
clstr_139270_191_19	0.0485044	-2.95401	-1.56267	down	7.10122	8.6639	AAAGCTGAAGTATGCATAGCCTGCCTGATCACTGGTGTAGAGTCAAAGAAATAAAGTTTG	lnc-ZPLD1-2:1	chr3	102917407	103152437	+	LNCipedia version 5.2	lncRNA	intergenic	lnc-ZPLD1-2		7	736						Detected	Detected	Detected	Detected	Detected	Detected	6.31654	6.5217	8.46542	8.58094	7.85036	9.56038
clstr_139735_338_17	0.0197384	-2.24639	-1.16761	down	2.86079	4.0284	AAAGTAACCCTAACATTCAGCAACTATTCTAAGGCTTATGGCCAGGCCCTAGTATTGTTA	MSTRG.67132.1	chr9	75547976	75548708	.	RefLnc 2017	lncRNA	intergenic	MSTRG.67132		1	733						Not Detected	Detected	Not Detected	Detected	Detected	Detected	2.74951	3.41888	2.41398	3.68475	4.49606	3.90438
clstr_139852_137_7	0.00650476	-2.00025	-1.00018	down	4.34491	5.3451	GTAAGAACTGATGAATTGCTCGGCACCATTTATCACTTGCAGACAAAGACGTTCAGCCAC	NONHSAT163891.1	chr12	97464268	97465000	-	NONCODEv5	lncRNA	intergenic	NONHSAG065642.1		1	732						Not Detected	Detected	Detected	Detected	Detected	Detected	3.23387	4.81964	4.98123	4.09874	5.96482	5.97173
clstr_140723_255_46	0.0110601	-2.7566	-1.46289	down	7.31317	8.77606	TTAACAAAGTGTGGTTATTAAAGAAGAACTGAGTTGGGAGTCAGACCTGGAGGCCCGCAC	lnc-POTEC-11:2	chr18	15183944	15197740	-	LNCipedia version 5.2	lncRNA	intergenic	lnc-POTEC-11		4	726						Detected	Detected	Detected	Detected	Detected	Detected	6.54218	7.98508	7.41225	8.31144	9.33727	8.67947
clstr_140730_189_14	0.0211759	2.29005	1.19538	up	5.48363	4.28825	ATTGTAGCAAGATAAGACCCACAGCTTAGAATTCTGGCCAGCCACTGGTACCAGCATTGT	lnc-SNX13-4:2	chr7	17429931	17491102	-	LNCipedia version 5.2	lncRNA	antisense	lnc-SNX13-4		6	726						Detected	Detected	Detected	Detected	Detected	Detected	5.63382	6.4494	4.36767	4.1764	5.1795	3.50885
clstr_141423_454_17	0.0192252	-2.06441	-1.04573	down	5.16901	6.21474	TGGGTTGGGTTATACAATGCCCAAAGATTTGGTGCCAAGGATCCATGAAATGATGGGTCA	lnc-SOAT1-2:1	chr1	179220938	179222125	+	LNCipedia version 5.2	lncRNA	antisense	lnc-SOAT1-2		2	721						Detected	Detected	Detected	Detected	Detected	Detected	5.04579	5.03064	5.43058	6.36184	6.04189	6.24048
clstr_142487_281_22	0.0170129	2.58749	1.37155	up	4.09279	2.72123	TCTAGAGTATAAAGGCCTTTGGACTTTGATAACCAACATCTGAGTTTGCTTGGGACTGAA	NONHSAT157106.1	chr10	68271959	68287565	-	NONCODEv5	lncRNA	intergenic	NONHSAG061325.1		2	714						Detected	Detected	Detected	Not Detected	Not Detected	Detected	4.40744	3.0602	4.81072	3.17487	1.90903	3.0798
clstr_142674_381_15	0.0192567	2.8102	1.49067	up	4.61289	3.12222	AATATTCCATATGCATTCCAAGTGGCAGTTGGTGCCACATATTGGGTGGAATATCTACCA	MSTRG.63485.1	chr8	49842980	49860765	-	RefLnc 2017	lncRNA	intergenic	MSTRG.63485		2	713						Detected	Detected	Detected	Not Detected	Detected	Detected	4.63513	4.4935	4.71004	2.74217	3.30791	3.31657
clstr_143576_414_18	0.0434369	-3.05426	-1.61082	down	6.81994	8.43076	CTCTCCAAGTACCTCAATAAGTCATTGACCTACTTGTGCCTCATGTCTCTCATTTGCAAA	lnc-RGS9BP-1:1	chr19	32682167	32682872	+	LNCipedia version 5.2	lncRNA	intergenic	lnc-RGS9BP-1		1	706						Detected	Detected	Detected	Detected	Detected	Detected	7.00703	5.99371	7.45909	8.77504	8.11158	8.40568
clstr_144345_560_24	0.0414478	-2.35694	-1.23692	down	6.08091	7.31783	ACTTACAGCCTTGTCCAGTTTCTCTCTCCAACAACTTGACTTCCTGTGCTATAGATAAGT	MSTRG.44382.1	chr3	103098229	103152485	+	RefLnc 2017	lncRNA	intergenic	MSTRG.44382		6	54257						Detected	Detected	Detected	Detected	Detected	Detected	5.29739	5.6619	7.28345	7.05228	6.67895	8.22226
clstr_145010_426_14	0.0392819	2.16251	1.11271	up	7.21445	6.10174	AAGCTGTATTCCCTAGAGGGTTACGGGACAGATGCAGTTATCTACATTAAGGTAATAGCT	NONHSAT183090.1	chr2	172586025	172593267	+	NONCODEv5	lncRNA	intergenic	NONHSAG077949.1		2	696						Detected	Detected	Detected	Detected	Detected	Detected	6.97443	8.01969	6.64921	5.92651	7.26425	5.11446
clstr_146763_152_5	0.00218324	-2.19321	-1.13304	down	6.43374	7.56678	TGGTGTATATTTGTTGGAGGCCTTAAGCTGTTCGTGGCAGTACATTGCGGAGCATAGAAC	MSTRG.4285.2	chr1	171199219	171227829	-	RefLnc 2017	lncRNA	intergenic	MSTRG.4285		3	684						Detected	Detected	Detected	Detected	Detected	Detected	6.05268	6.19278	7.05576	7.24427	7.21996	8.23612
clstr_147142_333_26	0.00377564	4.98777	2.31839	up	6.07335	3.75495	ATATACATCAAGTCACTGAGAGAACATCACCACCCTGAAGCCAGAGACTAACACTGCAGG	lnc-RHEX-1:5	chr1	206053153	206061767	+	LNCipedia version 5.2	lncRNA	intronic	lnc-RHEX-1		6	681						Detected	Detected	Detected	Detected	Not Detected	Detected	6.65425	5.57173	5.99407	4.31529	3.01681	3.93276
clstr_147567_522_30	0.00142667	2.53644	1.34281	up	5.44828	4.10548	ACAGACACTCAGACCATAGCATACAACAACTTGAATGAATCTCCAGGGAATTATGCTTGC	lnc-EVI5-2:1	chr1	92910987	92911664	-	LNCipedia version 5.2	lncRNA	intronic	lnc-EVI5-2		1	678						Detected	Detected	Detected	Detected	Detected	Detected	5.43912	5.83805	5.06768	4.19298	4.41997	3.70348
clstr_149087_587_25	0.00231014	-2.77722	-1.47364	down	9.7585	11.2321	ATGCGTAGCTTGCAGCAGCAGTTCTCCAGGATGGAAGAAACAGTACGAAATCTATTGCAG	NONHSAT185560.1	chr2	132994187	133266930	-	NONCODEv5	lncRNA	intergenic	NONHSAG079084.1		4	668						Detected	Detected	Detected	Detected	Detected	Detected	9.98735	8.89762	10.3905	11.602	10.3146	11.7798
clstr_150257_520_14	0.00335668	9.46339	3.24236	up	6.30777	3.06541	AGAAGTGATACTAGGACCTCGTTATACGATGGCCTCATGATGTAGATTTATAGCAGGCTT	lnc-GOLGA7B-1:1	chr10	97866231	97871580	+	LNCipedia version 5.2	lncRNA	intronic	lnc-GOLGA7B-1		2	660						Detected	Detected	Detected	Detected	Not Detected	Not Detected	7.83505	6.67796	4.41029	4.84779	3.06806	1.28038
clstr_159416_354_26	0.0282511	-2.56212	-1.35734	down	6.06594	7.42328	GGGCGTATTTAATCTACCTGGAGTCATTGGGAAGTGAGTCATTTCCTGTCCTCTTTATAG	lnc-QKI-1:1	chr6	163586583	163588165	+	LNCipedia version 5.2	lncRNA	intergenic	lnc-QKI-1		2	600						Detected	Detected	Detected	Detected	Detected	Detected	5.86506	5.76838	6.56438	7.65924	7.04836	7.56223
clstr_160390_68_17	0.00348102	6.22305	2.63762	up	4.12346	1.48584	TTTCTGTCAGAGATCCAGTTTGGCATTCTGTCTAAGTTCACTGCACAGAGACGGGTTTGG	MSTRG.52599.16	chr5	97098859	97105674	+	RefLnc 2017	lncRNA	intergenic	MSTRG.52599		4	6816						Detected	Detected	Detected	Not Detected	Not Detected	Not Detected	3.8855	3.98326	4.50162	0.948279	1.57103	1.93821
clstr_160952_71_20	0.0258948	-2.04686	-1.03341	down	7.93138	8.96479	CTGGAGAAAGAAGATATTGACACCATCTACGGGCACCATGGAACTGCTTCAAGTGACCAT	lnc-EMCN-3:6	chr4	100473854	100518022	-	LNCipedia version 5.2	lncRNA	intronic	lnc-EMCN-3		4	592						Detected	Detected	Detected	Detected	Detected	Detected	7.47805	7.78959	8.52651	8.66529	8.48426	9.74482
clstr_161610_329_16	0.0472743	-2.65626	-1.4094	down	2.77087	4.18026	TATGTTATGTCGATCAAATTAGTGCATGAGTCCTGGAGGCATGAATGCAAGAAAGAACGG	lnc-ZPLD1-4:1	chr3	102925713	102933007	+	LNCipedia version 5.2	lncRNA	intergenic	lnc-ZPLD1-4		2	589						Not Detected	Not Detected	Not Detected	Detected	Detected	Detected	2.73442	2.87505	2.70313	4.45442	3.64886	4.43752
clstr_162072_512_12	0.0104141	2.3923	1.2584	up	3.63967	2.38127	AAGATCTGTGTCACCAGGGTCTGGTTCAATTGTCATCTGCAGGTCCTTCTGCAACGTTAA	lnc-DAP-8:1	chr5	10994557	10995143	-	LNCipedia version 5.2	lncRNA	intronic	lnc-DAP-8		1	587						Detected	Detected	Detected	Not Detected	Not Detected	Not Detected	3.51657	3.2532	4.14924	2.50408	1.8018	2.83792
clstr_162304_396_23	0.0395763	-2.40578	-1.26651	down	4.34326	5.60976	GCCACGTGTGGTGATTTAACATGTGAAATGAAGTCTCAAGGCTGAGATGTGATGCGAGTG	lnc-RAD51AP2-1:1	chr2	17797565	17800158	-	LNCipedia version 5.2	lncRNA	intronic	lnc-RAD51AP2-1		4	586						Detected	Detected	Detected	Detected	Detected	Detected	3.63772	4.71508	4.67697	5.42361	5.72957	5.67611
clstr_163654_262_16	0.0380006	3.94019	1.97827	up	9.47224	7.49397	AAGGCACCTGGGAAGTCATCGGGATAGAAGCTCTAACCAGTGATTATCTATACTACATTA	lnc-GCG-4:1	chr2	162016820	162021593	-	LNCipedia version 5.2	lncRNA	intronic	lnc-GCG-4		7	582						Detected	Detected	Detected	Detected	Detected	Detected	9.6648	9.93046	8.82145	7.20257	8.7394	6.53994
clstr_163984_335_18	0.00353881	-2.01619	-1.01163	down	7.96093	8.97256	CTGTGTGAGCAGACTGCTATAGAATGCTAAAGTTATAATCCTAGCTGGTGTCTCGTTCTG	lnc-FAM105A-1:1	chr5	14610338	14615007	+	LNCipedia version 5.2	lncRNA	intronic	lnc-FAM105A-1		2	581						Detected	Detected	Detected	Detected	Detected	Detected	7.72722	7.61772	8.53784	8.81999	8.66614	9.43154
clstr_167951_390_15	0.0161049	-2.9109	-1.54147	down	7.01296	8.55443	TCTTATCATATGTGCAGCACATCATGTCTCAGCAACAGTGTGGTGAGGTCCTTAGGTGTC	lnc-ENPP5-2:7	chr6	45900308	45903179	-	LNCipedia version 5.2	lncRNA	intronic	lnc-ENPP5-2		3	569						Detected	Detected	Detected	Detected	Detected	Detected	6.60909	6.09297	8.33682	8.43235	7.73455	9.49639
clstr_168051_409_12	0.0450889	-2.00849	-1.00611	down	4.02466	5.03077	AGAGACAGCCTGAAAGCCTGAGTCATCGCCCTAGAAGTGGGAAAGTTAACCCATTAGAAA	NONHSAT167741.1	chr13	79245968	79246537	.	NONCODEv5	lncRNA	intergenic	NONHSAG068221.1		1	569						Not Detected	Detected	Detected	Detected	Detected	Detected	3.27587	4.24241	4.55569	4.3754	5.57628	5.14062
clstr_169044_147_18	0.0483968	-6.10704	-2.61047	down	3.79648	6.40695	TGGCTGGTGTAGTCTTGCAGCTTGGGTACAGAAGTTGGTAATTCTGTGTGTCAGAGTTCA	lnc-BLMH-3:1	chr17	30198476	30203682	-	LNCipedia version 5.2	lncRNA	intronic	lnc-BLMH-3		2	566						Not Detected	Detected	Detected	Detected	Detected	Detected	3.3021	3.72224	4.3651	7.10483	5.74423	6.37179
clstr_169757_229_28	0.00411392	-2.12332	-1.08632	down	3.2684	4.35472	CGAATCTAATAGATCAATCAGCATAAAGTATATTGTTCTGGCTGGTGTGGTAGCTCAAGC	MSTRG.52767.1	chr5	107677512	107678075	.	RefLnc 2017	lncRNA	intergenic	MSTRG.52767		1	564						Not Detected	Detected	Detected	Detected	Detected	Detected	2.81336	3.2536	3.73824	3.98634	4.2016	4.87623
clstr_171022_243_23	0.000220764	-2.01098	-1.0079	down	4.35409	5.36199	GGGCACCTCTGGATAGTTTCACAGCTGGCACATGCCTAAAGTGATTTAGGATTAGATAGC	lnc-GPR39-12:1	chr2	132982711	132985510	+	LNCipedia version 5.2	lncRNA	antisense	lnc-GPR39-12		4	560						Detected	Detected	Detected	Detected	Detected	Detected	4.21262	4.30439	4.54526	5.2106	5.34172	5.53364
clstr_171136_386_10	0.0251606	-2.72197	-1.44465	down	2.72791	4.17256	AATCTGTGAAATGCATATTCACCCAAGGCAGCCAGAACAAGGTGCGCATATGAAGAACCG	MSTRG.37379.3	chr2	215908651	215918794	+	RefLnc 2017	lncRNA	intergenic	MSTRG.37379		3	10144						Not Detected	Detected	Not Detected	Detected	Detected	Detected	2.20101	3.49475	2.48798	3.49697	4.63021	4.39051
clstr_17581_4242_10	0.0439191	-2.63137	-1.39581	down	11.2313	12.6271	CAGCACTGACTTGTGTTCGAGCACAGAACGGATATAATCAGTCTGGCCTCTACAACAAGT	lnc-SCN4B-2:2	chr11	118133377	118145469	-	LNCipedia version 5.2	lncRNA	intronic	lnc-SCN4B-2		4	4362						Detected	Detected	Detected	Detected	Detected	Detected	10.7701	10.5474	12.3765	12.7545	11.7706	13.3563
clstr_177233_285_15	0.0400169	2.27774	1.18761	up	4.54198	3.35437	GTTGGGAAAGGGTGGTATGAAATCACCTAGGTGAGAAGCAAGATTGGCTGTATACCGTGA	lnc-ZMAT5-3:1	chr22	29806836	29810288	-	LNCipedia version 5.2	lncRNA	intronic	lnc-ZMAT5-3		3	538						Detected	Detected	Detected	Not Detected	Detected	Detected	4.68441	3.9318	5.00973	3.41467	3.20358	3.44486
clstr_177460_235_18	0.0412576	3.11086	1.63731	up	7.55959	5.92227	AAGATGACAGCCCTCAGAATGCACGTTATGAGGAAGGCAGAATGTGGGTCTGTAATTCCT	lnc-RCAN1-4:1	chr21	34821279	34829970	-	LNCipedia version 5.2	lncRNA	intronic	lnc-RCAN1-4		2	537						Detected	Detected	Detected	Detected	Detected	Detected	7.94756	8.37396	6.35724	6.65039	6.05008	5.06634
clstr_177815_46_20	0.0317153	-2.22054	-1.15091	down	4.71772	5.86863	AAATTTCACAACGCACTGTGCTGACTTCCTTGTGAAACGGGTTGTTTCTGAGTGTGCAGG	lnc-RAN-5:1	chr12	130978812	130979346	+	LNCipedia version 5.2	lncRNA	intronic	lnc-RAN-5		1	535						Detected	Detected	Detected	Detected	Detected	Detected	4.72762	4.47345	4.9521	6.28838	5.49882	5.8187
clstr_179976_323_20	0.00442952	2.51731	1.33188	up	12.663	11.3311	ATGCCCTTCTTCCTCCTTGGCTGGCAATCAATCTTTGAGACTAGAAGTTAAGTCTCCTTT	lnc-EVA1A-1:1	chr2	75558483	75561323	-	LNCipedia version 5.2	lncRNA	intronic	lnc-EVA1A-1		3	524						Detected	Detected	Detected	Detected	Detected	Detected	12.0287	13.6957	12.2646	10.5543	12.5273	10.9118
clstr_18121_2638_5	0.00075433	-2.09271	-1.06538	down	3.75758	4.82296	CCTTCCTGGCGTACACTGAGTATGAAGTTATTAAGATACGGGTAATAAGATAGCTTAGTC	MSTRG.62640.1	chr8	14084848	14089141	.	RefLnc 2017	lncRNA	intergenic	MSTRG.62640		1	4294						Not Detected	Detected	Detected	Detected	Detected	Detected	2.97346	4.37118	3.9281	4.09065	5.38704	4.99118
clstr_183370_229_18	0.00310219	2.67663	1.42042	up	6.32988	4.90946	GCAAATGGTTTATGACTTGTCTGCTTTCTGGTAGTTAGAATACAAGGGTCAATCTATGGC	lnc-GPR34-1:1	chrX	41728133	41728771	+	LNCipedia version 5.2	lncRNA	intronic	lnc-GPR34-1		2	503						Detected	Detected	Detected	Detected	Detected	Detected	5.99	6.62322	6.37643	4.71553	5.18356	4.8293
clstr_184460_26_12	0.0326321	2.57225	1.36303	up	5.6196	4.25657	TCCACAACCTAGAACCAGGAAGCGCCTACAGAATCCGTGATATTTCTGCTACGAGTTTCT	lnc-DMC1-1:1	chr22	38582169	38586145	-	LNCipedia version 5.2	lncRNA	intronic	lnc-DMC1-1		3	497						Detected	Detected	Detected	Detected	Detected	Detected	7.02112	5.11377	4.72391	6.16275	3.48543	3.12153
clstr_184500_407_22	0.0486656	-11.576	-3.53306	down	1.92877	5.46183	CAGGTGCTATCTCTTGTCATGTCATTGTATTCCCAAGACTTTGCACATGTCTGACACAAG	MSTRG.22825.1	chr15	83642723	83646784	+	RefLnc 2017	lncRNA	intergenic	MSTRG.22825		2	4062						Not Detected	Not Detected	Detected	Detected	Detected	Detected	0.889731	0.899563	3.99702	5.25859	5.21502	5.91188
clstr_184938_83_18	0.039088	-2.82113	-1.49627	down	4.53015	6.02642	AACTGAGGAGCAATTTGGATTCTCCAGAAGATAACATCTGTGGAGCGAAACGTACCCAGG	lnc-TBX5-4:2	chr12	114677592	114679933	-	LNCipedia version 5.2	lncRNA	intronic	lnc-TBX5-4		2	494						Detected	Detected	Detected	Detected	Detected	Detected	4.57211	4.06999	4.94837	6.67659	5.29861	6.10408
clstr_185054_326_32	0.01838	2.24676	1.16784	up	4.6062	3.43835	CACCAGCAAAGATTTCTGAAGACGTCTTTCTAGAAATGACTGGAAAGTTTCAAGAGGCAT	lnc-SHC3-7:1	chr9	89405602	89436578	-	LNCipedia version 5.2	lncRNA	intronic	lnc-SHC3-7		4	493						Detected	Detected	Detected	Detected	Detected	Not Detected	4.89397	4.86441	4.0602	4.01111	3.68221	2.62174
clstr_185132_317_24	0.00592015	2.01764	1.01267	up	7.73447	6.72181	ATTCTATGGAAAGTAAGGCGTCCTGAGTTCCTCACCTCATCTTTCACTCCTTGGCATGGT	NONHSAT170199.1	chr14	75569137	75569630	-	NONCODEv5	lncRNA	intergenic	NONHSAG069876.2		1	493						Detected	Detected	Detected	Detected	Detected	Detected	7.11209	8.62961	7.46171	6.15215	7.46295	6.55032
clstr_186794_5_28	0.0141317	23.8696	4.5771	up	7.97729	3.40019	AGAGAAAGAACTGACTGAAACGTTTGAGATGAAGAAAGTTCTCCTCCTGATCACAGCCAT	NONHSAT198689.1	chr4	70226149	70235221	+	NONCODEv5	lncRNA	intergenic	NONHSAG087603.1		5	483						Detected	Detected	Detected	Not Detected	Detected	Not Detected	6.98821	9.45655	7.4871	3.40989	3.98107	2.8096
clstr_186998_14_32	0.015983	2.32095	1.21472	up	9.8039	8.58918	TTTCAAATGGCCATTTGAGTAGCGTGACTCATGCAATATCCTCCCTCCTTGGCCTCTTTC	NONHSAT210658.1	chr6	69865261	69865743	.	NONCODEv5	lncRNA	intergenic	NONHSAG095243.1		1	482						Detected	Detected	Detected	Detected	Detected	Detected	9.06285	10.7725	9.57639	7.60458	9.5122	8.65077
clstr_188584_210_10	0.00985583	2.06876	1.04876	up	5.29269	4.24393	CAATAAACAAAGAAGGACATGTTGGACTATGTTGGGTGAGAACCGTGGCCTCTGACCCAA	lnc-ERN2-1:1	chr16	23687049	23688344	-	LNCipedia version 5.2	lncRNA	antisense	lnc-ERN2-1		2	473						Detected	Detected	Detected	Not Detected	Detected	Detected	4.31283	6.06977	5.49548	3.18705	4.89052	4.65422
clstr_189077_236_18	0.0372558	2.32557	1.21759	up	5.13579	3.91821	CAGACCACAATGCACATCTGACAAGTTCCCAGTCAACTCAACAGCAAGCTAGAGAACAAG	lnc-MCM9-2:1	chr6	118656763	118664521	-	LNCipedia version 5.2	lncRNA	intronic	lnc-MCM9-2		2	470						Detected	Detected	Detected	Detected	Detected	Not Detected	5.62619	5.42167	4.35951	4.85085	4.15254	2.75123
clstr_189444_87_36	0.022452	3.6372	1.86283	up	12.7115	10.8487	TCAACCTGAGCCTATGCTGTTCTCTCACCTCCCTCCTGGCTTCAATCATCAGAAATATTG	NONHSAT170586.1	chr15	28873195	28873923	+	NONCODEv5	lncRNA	intergenic	NONHSAG070196.1		2	468						Detected	Detected	Detected	Detected	Detected	Detected	12.0827	13.8472	12.2046	9.67207	12.3878	10.4862
clstr_189813_206_14	0.0282544	2.31128	1.20869	up	5.11211	3.90342	ACAGTTAGAACACCGAGTTTCACACAAGCATCATAGGAGGAAACCTTGAAATAAAGGAGA	MSTRG.55619.1	chr6	32443263	32443750	-	RefLnc 2017	lncRNA	intergenic	MSTRG.55619		2	466						Detected	Detected	Detected	Detected	Detected	Not Detected	5.16929	5.77224	4.39481	4.32321	4.55737	2.82968
clstr_191277_250_15	0.0376236	2.7799	1.47503	up	10.9005	9.42548	GCCTGAAGTTACACTTGTTGGTATATTGGGATTGGCCTTGGAAAGGTATCATACATAAGA	lnc-ZNF704-4:1	chr8	80568050	80568506	-	LNCipedia version 5.2	lncRNA	intergenic	lnc-ZNF704-4		1	457						Detected	Detected	Detected	Detected	Detected	Detected	10.6502	11.1422	10.9091	9.4123	10.0155	8.84866
clstr_192075_321_25	0.0394318	2.1316	1.09194	up	6.59617	5.50423	CCCAGATGAAGGAAACAGAAACTGTTCACATAGAGTGCAGTATTATCGTTGCCATTTCAT	lnc-ARHGEF38-1:2	chr4	105700134	105708093	+	LNCipedia version 5.2	lncRNA	intronic	lnc-ARHGEF38-1		3	452						Detected	Detected	Detected	Detected	Detected	Detected	7.29477	7.56348	4.93024	6.10326	6.89871	3.51071
clstr_193536_94_14	0.0418291	-3.11354	-1.63855	down	6.90877	8.54732	TGCTTTCAAAGGGTGCCCAACCACTGGATGCCATACTTGTGTTATTAGCTATCTCTATCT	lnc-MID1-4:1	chrX	11637762	11638204	-	LNCipedia version 5.2	lncRNA	intronic	lnc-MID1-4		1	443						Detected	Detected	Detected	Detected	Detected	Detected	6.03361	7.32894	7.36375	8.23087	8.33432	9.07677
clstr_193761_219_91	0.02005	2.19033	1.13115	up	3.86566	2.73451	AGATGTACCACAGTTTGTTTATCCATTTGCGTAGTGAAGGACTTCTTGGTTACTTCCAAG	MSTRG.55241.1	chr6	26624540	26624981	.	RefLnc 2017	lncRNA	intergenic	MSTRG.55241		1	442						Detected	Detected	Detected	Not Detected	Not Detected	Not Detected	4.18623	3.8149	3.59586	2.75826	2.71697	2.7283
clstr_194761_223_13	0.0363316	2.68193	1.42327	up	6.64019	5.21692	TCTGTGATGTGCACGTCAACTCGGAAACGCAACTTAAACAGCACATTAGCAGTAGAAGGC	lnc-SGO1-1:1	chr3	21421379	21431124	-	LNCipedia version 5.2	lncRNA	intronic	lnc-SGO1-1		4	435						Detected	Detected	Detected	Detected	Detected	Detected	7.06469	7.22276	5.63312	5.15172	5.81285	4.68618
clstr_1964_4789_10	0.0017906	-6.22501	-2.63808	down	1.81278	4.45085	TTGATAGACAACAGGGCTATAGAAGCAACTTGGGCCAACGACTTGGGACACATATGCAGA	NONHSAT206763.1	chr6	8348494	8360405	+	NONCODEv5	lncRNA	intergenic	NONHSAG092952.1		1	11911						Not Detected	Not Detected	Not Detected	Detected	Detected	Detected	2.65853	1.10989	1.66991	5.40208	3.52452	4.42596
clstr_197071_32_16	0.0109475	2.7153	1.44111	up	4.47403	3.03292	TGGGCACTGGGCTATTATCAGTGAGTGTATTCATTTGCTTGGGCTACTGTAACACAGCAC	lnc-C1orf109-2:1	chr1	37713893	37715020	-	LNCipedia version 5.2	lncRNA	intronic	lnc-C1orf109-2		2	421						Detected	Detected	Detected	Not Detected	Detected	Not Detected	4.61762	5.01915	3.78531	3.46759	3.35635	2.27482
clstr_197256_5_25	0.000585484	-2.41036	-1.26925	down	2.6077	3.87695	GTGTCGGGAACTTCTGCAGGGCACTTCAGAATCAGTGTTGGGAACTTCTGCTTTCTATTT	lnc-MPZL1-2:1	chr1	167721192	167722014	+	LNCipedia version 5.2	lncRNA	intronic	lnc-MPZL1-2		3	420						Not Detected	Detected	Not Detected	Detected	Detected	Detected	2.303	3.00431	2.5158	3.55966	4.22776	3.84343
clstr_197850_162_22	0.00878167	2.61665	1.38772	up	4.76432	3.37659	CGTCGAGTGTGGAAGAGCCTTCAGCTAGAGCTTAGGTCTTACTGAACATCACACAATTCA	lnc-ZFP3-1:1	chr17	5060356	5062123	+	LNCipedia version 5.2	lncRNA	intergenic	lnc-ZFP3-1		4	416						Detected	Detected	Detected	Detected	Detected	Not Detected	5.33302	4.9019	4.05803	3.6835	3.64198	2.8043
clstr_200429_227_25	0.0211801	2.03541	1.02532	up	8.24174	7.21642	TGAAATTCCCTTAACTTCCAGCCATGTGGCATTATCATATCTCTTTCTCTCTCTTCTTGC	NONHSAT218387.1	chr8	72959261	72959660	.	NONCODEv5	lncRNA	intergenic	NONHSAG100428.1		1	399						Detected	Detected	Detected	Detected	Detected	Detected	8.3144	8.17595	8.23485	7.14718	7.45371	7.04836
clstr_204277_265_24	0.0339289	-2.03611	-1.02582	down	7.76597	8.79178	GGGACCGTTTAATTACTCAGTTTCAGCTGGTGCCTACTATGTTAAGAATACATGTTTGGG	lnc-PRKN-17:2	chr6	163577442	163590153	-	LNCipedia version 5.2	lncRNA	antisense	lnc-PRKN-17		2	372						Detected	Detected	Detected	Detected	Detected	Detected	7.69376	7.73092	7.87322	8.87674	8.37108	9.12752
clstr_204379_285_25	0.0336039	-2.27633	-1.18671	down	8.40887	9.59558	AGGCCAAGTCAAGAGGCTCCCTGGTGGATTTCATTAAACGGTTTCCATGCATCTTTCTGA	lnc-C3orf36-1:1	chr3	133948654	133949216	-	LNCipedia version 5.2	lncRNA	intronic	lnc-C3orf36-1		2	371						Detected	Detected	Detected	Detected	Detected	Detected	7.76349	8.01693	9.4462	9.38694	8.90525	10.4945
clstr_20463_586_12	0.0405028	-2.39895	-1.2624	down	4.19743	5.45984	TTTCACTGAACAGTCCACGCAGACCAGACAAATCATCAACTGTGAATATGCTCAGCGCAT	NONHSAT197461.1	chr3	112448780	112452796	.	NONCODEv5	lncRNA	intergenic	NONHSAG086642.1		1	4016						Detected	Detected	Detected	Detected	Detected	Detected	3.5592	4.46513	4.56796	5.30031	5.30323	5.77597
clstr_204904_271_14	0.0429877	3.02258	1.59578	up	9.07597	7.48018	AATGAACCCTATTTGAATTGCAGGGCTGTGATTCCTCTTACCTTTAACGTGAACTCACAG	MSTRG.53344.1	chr5	135444214	135452278	-	RefLnc 2017	lncRNA	intergenic	MSTRG.53344		2	368						Detected	Detected	Detected	Detected	Detected	Detected	9.16842	9.42089	8.63859	8.14065	7.21111	7.08879
clstr_205217_28_10	0.0154192	-3.58753	-1.84299	down	7.5319	9.37489	CACAGCCCTGTTGCATGTTCAACGAAAGACACCTTCATGACGGAACTCTTGAACAGAGTT	lnc-LYPD1-2:1	chr2	132731949	132782023	-	LNCipedia version 5.2	lncRNA	intronic	lnc-LYPD1-2		3	365						Detected	Detected	Detected	Detected	Detected	Detected	7.47612	6.96983	8.14974	9.78183	8.59737	9.74548
clstr_205739_225_25	0.0127594	3.01551	1.5924	up	5.05233	3.45993	CGGAGCTCAACACTGCCAAGAGGAACAAGTCTGGGAAATTACGACATGAGTCTGTAACTT	MSTRG.57351.11	chr6	113643377	113649678	-	RefLnc 2017	lncRNA	intergenic	MSTRG.57351		2	362						Detected	Detected	Detected	Not Detected	Detected	Not Detected	4.35584	5.85873	4.94244	3.09531	4.22824	3.05624
clstr_208693_195_11	0.0146229	2.57573	1.36498	up	7.60092	6.23594	TTGATGATTTCCAGGAGGATGAAGGAGTCGATGCTGATCCCAATGTAGTAAGGCAGCCAA	MSTRG.35867.1	chr2	136114900	136115619	+	RefLnc 2017	lncRNA	intergenic	MSTRG.35867		3	720						Detected	Detected	Detected	Detected	Detected	Detected	6.22313	8.80183	7.77781	4.83717	7.15884	6.71181
clstr_209072_98_22	0.0129539	2.07574	1.05363	up	8.89116	7.83753	TTAAGCTTGACTTTGGCAATTCCCAAGGCCAAACTAGTCAAACTTGGCATGCAGGCAAGG	lnc-ASB3-10:1	chr2	52474073	52474411	-	LNCipedia version 5.2	lncRNA	intergenic	lnc-ASB3-10		1	339						Detected	Detected	Detected	Detected	Detected	Detected	8.98841	9.84233	7.84273	8.12723	8.56513	6.82023
clstr_209684_2_18	0.0243935	2.27752	1.18747	up	4.99287	3.80541	AACCTGACAATTGGTGTCATGAACAGGATCCTGAGATTTAGAAGCAGTGGCGTCCCTCTT	lnc-TMEM135-1:1	chr11	87359914	87362654	+	LNCipedia version 5.2	lncRNA	intergenic	lnc-TMEM135-1		2	335						Detected	Detected	Detected	Not Detected	Detected	Detected	4.73622	5.79863	4.44377	3.48978	4.31741	3.60903
clstr_209981_127_16	0.0325499	2.56074	1.35656	up	4.90787	3.5513	AAAGAATATCACGGGTTCGAGTATCATGGGTTGAATTCACATTCCCTGACTGTAACAGAG	lnc-TDRD1-1:1	chr10	114246074	114246714	+	LNCipedia version 5.2	lncRNA	intronic	lnc-TDRD1-1		2	333						Detected	Detected	Detected	Detected	Detected	Detected	5.94908	4.47651	4.29801	4.09698	3.43631	3.12062
clstr_210045_140_26	0.0327692	-3.40011	-1.76558	down	4.74407	6.50966	TTTGCAGCATCTTGGGCCCAATAGAAGATGAGTAACACAGATCAATGAATGCCAGGGTGA	NONHSAT160055.1	chr11	7848675	7849089	-	NONCODEv5	lncRNA	intergenic	NONHSAG063294.1		2	333						Detected	Detected	Detected	Detected	Detected	Detected	5.30763	3.91659	5.008	6.88697	6.31953	6.32247
clstr_210169_70_24	0.0488283	-3.08016	-1.62301	down	2.39286	4.01586	TTTGGAAGCTGGGCCTGAAAGTTAAGGTTCTCAGGTGAAGCGCCAAGTATGTCACTGAAA	lnc-HACE1-3:1	chr6	104462888	104503600	-	LNCipedia version 5.2	lncRNA	intergenic	lnc-HACE1-3		2	332						Not Detected	Not Detected	Not Detected	Detected	Detected	Detected	2.24295	2.00956	2.92606	4.18847	4.05275	3.80637
clstr_211008_133_19	0.00351313	4.14383	2.05097	up	8.042	5.99104	TGCTGGGCGAGTCAGGGCATTTGCAATTATTTAAGCTAGTATCAGTAGAAACTAGAGAAT	lnc-EIF2AK3-13:1	chr2	89170775	89171212	-	LNCipedia version 5.2	lncRNA	intergenic	lnc-EIF2AK3-13		2	326						Detected	Detected	Detected	Detected	Detected	Detected	7.08527	9.38532	7.65542	4.86342	7.57036	5.53933
clstr_211644_248_10	0.0303146	-2.08844	-1.06243	down	5.53405	6.59648	AGACTGATGGAGGGATAGGCTGTCTACCTGTATCCTACCTTAATGACCAGGTAAAGACGT	NONHSAT224052.1	chrX	94357791	94358113	.	NONCODEv5	lncRNA	intergenic	NONHSAG104334.1		1	322						Detected	Detected	Detected	Detected	Detected	Detected	5.6197	5.68168	5.30077	6.43785	7.11678	6.2348
clstr_213227_171_18	0.0280257	-2.04546	-1.03242	down	3.90983	4.94226	TTCCCACAGTTTAGTATAGTGACAAAGAGCATAAAGTCTTGAGTCAGATGACCTGCTCTT	MSTRG.49157.1	chr4	128566615	128566926	.	RefLnc 2017	lncRNA	intergenic	MSTRG.49157		1	312						Detected	Detected	Not Detected	Detected	Detected	Detected	5.21425	3.14354	3.3717	6.12976	3.94584	4.75117
clstr_213261_76_4	0.0202318	2.25358	1.17222	up	8.68569	7.51347	ATTCTAGGCTGTAGTGCCGATCTATGTTGAGCATCTATGCCGATCTATGCCGATCTAAGT	lnc-ZNF143-3:1	chr11	9580906	9581216	+	LNCipedia version 5.2	lncRNA	intronic	lnc-ZNF143-3		1	311						Detected	Detected	Detected	Detected	Detected	Detected	9.15528	8.9987	7.90309	7.66509	8.08632	6.789
clstr_214788_147_11	0.0382844	2.41316	1.27092	up	7.9351	6.66417	CTTTCAATGCCTTGTAAGTTGCTGCAGACTAGCTTCTAACTGGGTTCCATACCTGGAACA	lnc-SLC6A14-1:1	chrX	116688870	116690185	+	LNCipedia version 5.2	lncRNA	intergenic	lnc-SLC6A14-1		2	301						Detected	Detected	Detected	Detected	Detected	Detected	8.5531	8.69932	6.55287	6.77284	7.63639	5.58328
clstr_216143_65_16	0.0145979	2.82544	1.49848	up	6.60407	5.1056	TTCTCAGAAATATCTGGTGTCAGTACCCGCTTATCATCTGTGTGAGAGTACTCATTCTGA	lnc-CCDC140-6:1	chr2	222448737	222480983	+	LNCipedia version 5.2	lncRNA	sense-overlapping	lnc-CCDC140-6		3	294						Detected	Detected	Detected	Detected	Detected	Detected	6.8636	7.18975	5.75887	5.38229	5.36597	4.56853
clstr_216327_121_10	0.0497994	3.24381	1.69769	up	5.24868	3.55099	ATGTTATATAGACCTGGATGCTTAGCTTGTTTGTGCAACCCTAGTCAATTTGCACAGCTT	lnc-ARID2-2:1	chr12	46410793	46412180	+	LNCipedia version 5.2	lncRNA	intergenic	lnc-ARID2-2		2	293						Detected	Detected	Detected	Detected	Detected	Not Detected	6.23404	5.22295	4.28906	4.98441	3.86199	1.80657
clstr_217724_2_48	0.0184004	-2.53228	-1.34044	down	6.61466	7.9551	TCACAGGACAAATACACCAAGGAGATGGAAGGGAAGAAATAAAGAAGTCCAGGACCCGGA	lnc-SNX8-2:1	chr7	2393847	2394131	-	LNCipedia version 5.2	lncRNA	intergenic	lnc-SNX8-2		1	285						Detected	Detected	Detected	Detected	Detected	Detected	7.16392	5.69717	6.98291	8.49918	7.35952	8.0066
clstr_219714_89_28	0.00818945	6.20715	2.63393	up	8.00357	5.36964	TTTCATTCAGTGATCAGGACTGAACACACCGGAATCACCATGGAGTTTGTGCTGAGTTGG	MSTRG.24433.4	chr16	32903587	33009417	+	RefLnc 2017	lncRNA	intergenic	MSTRG.24433		3	105831						Detected	Detected	Detected	Detected	Detected	Detected	6.64127	11.2358	6.13367	3.59705	9.02218	3.4897
clstr_219798_164_36	0.0253066	-2.11417	-1.08009	down	6.90882	7.98891	ATTAACAAAGTGTGGTTATTAAAGGAGCACTGAGTTGGGAGTGAGACCTGGAGGCCCACA	lnc-TP53TG3-9:2	chr16	32650195	32650763	-	LNCipedia version 5.2	lncRNA	intergenic	lnc-TP53TG3-9		2	273						Detected	Detected	Detected	Detected	Detected	Detected	6.68806	7.45853	6.57986	7.48115	8.50815	7.97744
clstr_221246_4_36	0.0354811	-2.84309	-1.50746	down	3.69084	5.1983	CATTTGGCAGCTTGCTTCACTCAGAGGAAGATTTAAGAGGAGAGGGAAAGACACAGATGT	MSTRG.51252.1	chr5	34333955	34334219	.	RefLnc 2017	lncRNA	intergenic	MSTRG.51252		1	265						Not Detected	Detected	Detected	Detected	Detected	Detected	3.27332	3.29662	4.50259	5.17018	4.98576	5.43896
clstr_222208_63_24	0.0387469	-2.01767	-1.01269	down	5.87232	6.88501	AATAAGACGACATTCCTTTAAGTCTAATCTCTCTCCTGCTGAAATTTCCTACCCTCTTGG	MSTRG.8942.1	chr10	111075504	111075762	.	RefLnc 2017	lncRNA	intergenic	MSTRG.8942		1	259						Detected	Detected	Detected	Detected	Detected	Detected	5.50729	5.40289	6.70678	6.84504	6.47047	7.33953
clstr_222432_94_14	0.0391783	-2.78883	-1.47966	down	4.54547	6.02513	AAACTGAACATCAACTGCCTTCTGGAAGTTCTCATCTGGCAAGCTAGTGCAGGTATCTTG	lnc-SYN3-1:1	chr22	32508742	32509189	-	LNCipedia version 5.2	lncRNA	intergenic	lnc-SYN3-1		2	257						Detected	Detected	Detected	Detected	Detected	Detected	3.78489	4.17697	5.67454	5.82059	5.58207	6.67271
clstr_223477_98_20	0.0334246	-2.13492	-1.09418	down	2.58194	3.67612	TTTGCACCTGGCATTGATCAATCCAGTTGTTAGTTGGGACAGAAAGAATAACCCAGAACC	lnc-MREG-3:1	chr2	215804731	215804981	-	LNCipedia version 5.2	lncRNA	intergenic	lnc-MREG-3		1	251						Not Detected	Not Detected	Not Detected	Detected	Detected	Detected	2.9539	2.72321	2.06871	4.41955	3.48046	3.12836
clstr_223720_78_26	0.0169462	7.75021	2.95423	up	6.70522	3.75098	CCTGCAGATGGTTGGATCATCCATCCAGTTCTTTGCTTCCTCTAGCTGATATCCTTCTTT	MSTRG.18011.9	chr13	95497057	95533913	-	RefLnc 2017	lncRNA	intergenic	MSTRG.18011		4	250						Detected	Detected	Detected	Not Detected	Detected	Detected	5.71636	6.91438	7.48492	3.26239	3.19278	4.79778
clstr_223721_15_30	0.0129148	3.39541	1.76359	up	13.6549	11.8913	ACCTCTTTCACCTCATCTTGTCTCCCTCTCCTCCTTATCTCTTGTTCAACATCTACACTG	MSTRG.18739.1	chr14	23368936	23369185	.	RefLnc 2017	lncRNA	intergenic	MSTRG.18739		1	250						Detected	Detected	Detected	Detected	Detected	Detected	13.0368	14.7603	13.1677	10.8871	13.2952	11.4917
clstr_224821_133_22	0.0026091	-2.52955	-1.33888	down	3.73996	5.07885	TCTTTCTGGCAACCACTGAAGGGACTACAGTGAGGAAATCCTTGACCCAAAGGCTAACTT	lnc-GPM6A-2:1	chr4	175445294	175451425	-	LNCipedia version 5.2	lncRNA	intergenic	lnc-GPM6A-2		2	243						Detected	Detected	Detected	Detected	Detected	Detected	3.67681	3.59633	3.94676	5.05372	5.03022	5.1526
clstr_225243_56_22	0.0215165	2.95656	1.56392	up	5.96262	4.3987	GCTATCTGAGTCTCTCCTGCAAAGACTCTGGATTCACCTTCACTGATTGCAGCATAAGCT	lnc-BRF1-27:1	chr14	106293568	106293808	-	LNCipedia version 5.2	lncRNA	intergenic	lnc-BRF1-27		1	241						Detected	Detected	Detected	Not Detected	Detected	Detected	5.45453	6.99682	5.43651	3.43589	5.57056	4.18965
clstr_225492_43_28	0.032688	2.35865	1.23796	up	6.44935	5.21138	CCTTGTTTCTGGGTACTCTCTGGGATGTGACTGACCATGACATTGACTACTACACAGAAG	lnc-C8orf59-4:1	chr8	84864668	84864907	-	LNCipedia version 5.2	lncRNA	antisense	lnc-C8orf59-4		1	240						Detected	Detected	Detected	Detected	Detected	Detected	6.45684	7.27716	5.61405	5.3543	5.5917	4.68815
clstr_226343_3_47	0.0307334	5.35057	2.41969	up	11.7344	9.31474	TTTCACTGTAGAAACAGTGATGACACAGTCTCCAGCTTCCCTGTCTTTGTCTCTGGAGAA	lnc-RPIA-14:1	chr2	89989987	89990221	+	LNCipedia version 5.2	lncRNA	intergenic	lnc-RPIA-14		1	235						Detected	Detected	Detected	Detected	Detected	Detected	10.7338	13.2533	11.2162	7.6071	11.6239	8.71318
clstr_227356_94_23	0.00543706	2.64947	1.40571	up	5.78725	4.38154	TCAGTGGAAATAGACTGGTAGAGAGAGGAAGGCACTGAACCACATGAAGGTACGTGTGTA	MSTRG.46298.2	chr3	190306762	190307059	+	RefLnc 2017	lncRNA	intergenic	MSTRG.46298		2	298						Detected	Detected	Detected	Detected	Detected	Detected	5.85775	6.37799	5.12599	4.60131	4.77201	3.77129
clstr_228036_44_16	0.0492938	-2.03067	-1.02195	down	4.55427	5.57622	TTCAAATACAGCTAAGACCGTCTTTGGTTCCACCCAACACTTTCTCCTCATGAGTGATGG	NONHSAT195089.1	chr3	186136266	186140137	+	NONCODEv5	lncRNA	intergenic	NONHSAG085242.1		2	226						Detected	Detected	Detected	Detected	Detected	Detected	3.94216	4.6269	5.09375	5.43051	5.35635	5.94181
clstr_228903_97_20	0.0419771	-2.97042	-1.57067	down	4.11449	5.68516	ATGGAAGTGAGCAGCTTCACTTACAAGATTCAGAAGTGTGAAGGATGCCCATACGGAGTC	lnc-P2RY12-1:1	chr3	151432710	151436922	-	LNCipedia version 5.2	lncRNA	intronic	lnc-P2RY12-1		2	221						Detected	Detected	Detected	Detected	Detected	Detected	3.76417	3.83929	4.74001	5.7504	5.65147	5.6536
clstr_229094_57_36	0.0491766	-3.00251	-1.58617	down	1.98899	3.57516	TACATCATGAGTTACAACTCAGCCATTCAGAAGAATGAATTGGAGAGGTTTCCAGGAAGT	MSTRG.45189.1	chr3	138637549	138637769	.	RefLnc 2017	lncRNA	intergenic	MSTRG.45189		1	221						Not Detected	Not Detected	Not Detected	Detected	Detected	Detected	2.55178	2.47899	0.936186	3.92196	3.56861	3.2349
clstr_230572_85_16	0.0198615	2.17476	1.12085	up	4.08328	2.96243	GTACAGTGGTTTCCAATGCACCTGTTTCCAAGTATATCCTAAGAATCTTGTGTTAACAGG	lnc-YRDC-2:1	chr1	37801919	37802131	-	LNCipedia version 5.2	lncRNA	intergenic	lnc-YRDC-2		1	213						Detected	Detected	Detected	Not Detected	Detected	Not Detected	4.07612	4.25868	3.91505	3.18164	3.22139	2.48425
clstr_231482_15_26	0.0476075	-2.09026	-1.06368	down	3.94301	5.00669	TTTATTCATGTATGCTTCTTGTCAGAAGATGGCTAAACTTGAGGGTGGAAGGTGATGGGA	MSTRG.52955.1	chr5	116689435	116689643	.	RefLnc 2017	lncRNA	intergenic	MSTRG.52955		1	209						Not Detected	Detected	Detected	Detected	Detected	Detected	3.46403	4.27829	4.08672	4.99312	5.00223	5.02474
clstr_231599_129_9	0.0264701	2.10771	1.07568	up	5.51825	4.44257	AAATCACTTGGACTGTCAAGATGTGTCTTCACAGCAAGCGGCTACTACAGACGCAACTTT	NONHSAT169739.1	chr14	102911106	102911490	-	NONCODEv5	lncRNA	intergenic	NONHSAG069446.1		2	208						Detected	Detected	Detected	Detected	Detected	Detected	5.48205	5.86863	5.20406	4.7184	4.78744	3.82188
clstr_233199_5_12	0.0129895	2.1688	1.1169	up	4.13303	3.01613	AAGATGTAGAATCTTGGGCCCTATCTATCTCAGACCTACCAAATCCGGATCTGTGTTGTA	NONHSAT182362.1	chr2	108554873	108555074	+	NONCODEv5	lncRNA	intergenic	NONHSAG077630.1		1	201						Detected	Detected	Detected	Detected	Not Detected	Not Detected	4.72088	3.81569	3.86253	3.72885	2.44173	2.87783
clstr_23487_2607_12	0.035161	2.128	1.0895	up	9.36753	8.27803	GCTAGTTGGAGTGCTTGTTTACTAAGCATGTGCCGTCGTAGGTATTAGTGCTAGTCTCAG	lnc-ENC1-5:1	chr5	74627406	74641424	-	LNCipedia version 5.2	lncRNA	intronic	lnc-ENC1-5		2	3705						Detected	Detected	Detected	Detected	Detected	Detected	9.84335	9.40606	8.85319	8.38797	8.67764	7.76848
clstr_26418_3361_13	0.00579994	-2.00472	-1.0034	down	3.84687	4.85027	TTATGGTTCTACTCAAACACTACACCTAAGAGAGAGCTTTCCAGACCACCCAATCTAAGT	lnc-NPY5R-10:1	chr4	163166983	163170431	+	LNCipedia version 5.2	lncRNA	intergenic	lnc-NPY5R-10		1	3449						Not Detected	Detected	Detected	Detected	Detected	Detected	3.24315	4.12035	4.1771	4.39988	5.05332	5.09761
clstr_26898_136_42	0.0105607	-3.2244	-1.68903	down	8.6344	10.3234	ACCCGTGGTTAAGACATTATACCACCTTGAGTCTGGCCTGTTGACTGAGGATACAACAGA	MSTRG.3405.3	chr1	144623812	144641672	-	RefLnc 2017	lncRNA	intergenic	MSTRG.3405		6	3410						Detected	Detected	Detected	Detected	Detected	Detected	7.94772	9.30013	8.65534	9.97595	10.894	10.1003
clstr_28613_488_7	0.0363482	2.45072	1.29321	up	6.324	5.03079	AAGAGTTGTTGAACCTTGGTTACACTGCGTAACTTCTCTAAACTTCTCATCTGTGATTGC	NONHSAT210498.1	chr6	46775534	46778813	.	NONCODEv5	lncRNA	intergenic	NONHSAG095083.1		1	3279						Detected	Detected	Detected	Detected	Detected	Detected	7.18568	6.05964	5.72668	5.98433	4.28867	4.81939
clstr_29201_2739_14	0.0479434	2.00097	1.0007	up	5.32643	4.32573	AAGAACACAGTGAATCTGGTCCTGCAAGTAGGCAGATGCCCTGGACTACCATTATGGTAT	NONHSAT150699.1	chr1	229665525	229670071	+	NONCODEv5	lncRNA	intergenic	NONHSAG057293.2		2	3239						Detected	Detected	Detected	Detected	Detected	Detected	5.81249	5.22756	4.93923	4.71822	4.65903	3.59992
clstr_31537_72_8	0.0328589	-2.89409	-1.53311	down	2.98458	4.51768	CAACATTTACGTAATGTCTTCTGCACTCCAATCGCTATACCAAACATACCGTCACAGTTC	MSTRG.5435.1	chr1	216781439	216796202	+	RefLnc 2017	lncRNA	intergenic	MSTRG.5435		2	14764						Not Detected	Detected	Detected	Detected	Detected	Detected	2.47777	2.93246	3.5435	4.17607	3.91056	5.46643
clstr_32252_1324_14	0.0199614	-3.2696	-1.70911	down	9.5168	11.2259	TTTCACAGCCGGATTCAAGGTGTTCTAGACTACTTGTAGGCACTTTCAAGATCCCATCTG	lnc-ADRB1-3:1	chr10	114045770	114048809	+	LNCipedia version 5.2	lncRNA	intronic	lnc-ADRB1-3		1	3040						Detected	Detected	Detected	Detected	Detected	Detected	9.65068	8.7651	10.1346	11.1634	10.9615	11.5529
clstr_33286_1591_16	0.0312048	4.04863	2.01743	up	8.71838	6.70094	AGATGGTCCTGTATCTAAGTGCAATGCTAAGTGGTGTGAGGGATGGCATGATTGACCATT	lnc-SNX13-2:5	chr7	17433252	17457124	-	LNCipedia version 5.2	lncRNA	antisense	lnc-SNX13-2		3	2978						Detected	Detected	Detected	Detected	Detected	Detected	9.00753	9.55491	7.59268	6.93645	8.19475	4.97163
clstr_34289_44_10	0.016268	-2.48487	-1.31317	down	7.71662	9.02979	ATATCAGGAAGAAGACAACGATGCCCACTCTGTTACCACCTCTAATCAGCACTGCACTAG	lnc-TPPP-1:3	chr5	653582	656902	-	LNCipedia version 5.2	lncRNA	antisense	lnc-TPPP-1		2	2918						Detected	Detected	Detected	Detected	Detected	Detected	8.16304	7.36251	7.62431	9.39874	8.42848	9.26214
clstr_37229_2109_7	0.00704102	-2.14135	-1.09852	down	2.49564	3.59416	CAGTTGAGAGCCGCTTTCTCACTTTACACACGCAGGGCCTTCTATAAACGGTGGTAATTA	MSTRG.55461.6	chr6	29163406	29200577	+	RefLnc 2017	lncRNA	intergenic	MSTRG.55461		2	37172						Not Detected	Not Detected	Not Detected	Detected	Detected	Detected	2.601	2.00354	2.88239	3.5142	3.19247	4.07582
clstr_39241_2240_18	0.0171785	2.00748	1.00538	up	4.71378	3.70839	TTGTTACCAGGTGTCTGAAAGATCCTGAGTGCTATGAACTGGCTTTCACATCTGCGACCT	MSTRG.27066.3	chr17	36541002	36634687	+	RefLnc 2017	lncRNA	intergenic	MSTRG.27066		5	93686						Detected	Detected	Detected	Detected	Detected	Not Detected	5.24127	5.12622	3.77384	3.97861	4.18763	2.95894
clstr_42570_770_14	0.00133823	-3.84878	-1.9444	down	2.89131	4.83572	GCTCTGTGAATAGTAAGGTTGGTCAATGATCTTGACTCCAGAATGAATTTCTACTAACCG	lnc-OR5P3-2:1	chr11	7807327	7862531	-	LNCipedia version 5.2	lncRNA	intronic	lnc-OR5P3-2		8	2503						Detected	Not Detected	Not Detected	Detected	Detected	Detected	3.93564	2.60468	2.13362	5.78365	4.50651	4.21699
clstr_42788_158_10	0.00673228	2.06528	1.04634	up	5.68069	4.63435	AGTGCTATCAGTCCTACCTAGTTCAAAGCATATTTAGCCGGCTGCAATAGCCTCCTGTCA	lnc-ARMC1-5:1	chr8	65824030	65826523	-	LNCipedia version 5.2	lncRNA	intronic	lnc-ARMC1-5		1	2494						Detected	Detected	Detected	Detected	Detected	Detected	6.27195	5.85041	4.91971	5.29748	4.90401	3.70156
clstr_45405_19_10	0.0023238	-2.56731	-1.36026	down	2.95161	4.31187	AAGCCATGTGTAACCCATGGGTGGCGTGGTTAGGAGTGCTACCACTCTTTATCCTATTAA	NONHSAT212643.1	chr7	123814114	123845676	+	NONCODEv5	lncRNA	intergenic	NONHSAG048683.2		4	2387						Not Detected	Not Detected	Not Detected	Detected	Detected	Detected	3.20701	2.65235	2.99549	4.44775	4.02511	4.46275
clstr_46436_1742_12	0.0397829	-2.61905	-1.38904	down	3.27663	4.66568	TATGAACAATACGTGAACATTGTTGTGTGCACAACTATGGAAAGGTCTTAATCCGCACAG	lnc-C2orf83-2:1	chr2	227708385	227710730	-	LNCipedia version 5.2	lncRNA	intronic	lnc-C2orf83-2		1	2346						Detected	Detected	Not Detected	Detected	Detected	Detected	4.24254	3.01924	2.5681	5.96815	4.63979	3.38908
clstr_4798_2282_6	0.0494209	-2.42437	-1.27761	down	2.62269	3.9003	AAGAGAACAATGGAAACTTGACCTGCGTAACCAAGGAATGATGCCACGAGAGCCCAGTTT	lnc-NSMCE4A-7:4	chr10	122143967	122155165	-	LNCipedia version 5.2	lncRNA	antisense	lnc-NSMCE4A-7		3	8183						Not Detected	Detected	Not Detected	Detected	Detected	Detected	2.3464	3.39923	2.12245	4.21358	4.35951	3.12781
clstr_49124_1103_13	0.035147	-2.04497	-1.03208	down	7.64099	8.67307	AAATGAGCGAGGTGGTGAACACAATGCAAGGCTCTCCACGTACTGTCTGGTATTGTTCAA	lnc-LPP-6:4	chr3	189132254	189153000	+	LNCipedia version 5.2	lncRNA	intronic	lnc-LPP-6		6	2248						Detected	Detected	Detected	Detected	Detected	Detected	7.07618	7.87422	7.97257	8.41182	8.97682	8.63057
clstr_5063_6662_14	0.0375638	2.14178	1.09881	up	3.50833	2.40952	GGGAGAAACGTGGTGTCACTTGGTCCCATTATTGATGGTGTTCACTTTGATCAGCGGATT	lnc-OSBPL9-6:1	chr1	51530172	51538169	+	LNCipedia version 5.2	lncRNA	intergenic	lnc-OSBPL9-6		1	7998						Detected	Detected	Detected	Not Detected	Not Detected	Not Detected	3.43864	3.58707	3.49926	2.10403	2.92621	2.19831
clstr_51285_912_12	0.0199253	2.84733	1.50961	up	4.83007	3.32046	TGAATCCCTGCTAAACTGTCAGGTGCTAACCACCAATAAAGACTTAAGTTATGCTCTCTC	NONHSAT205333.1	chr5	12195208	12197384	.	NONCODEv5	lncRNA	intergenic	NONHSAG091652.1		1	2176						Detected	Detected	Detected	Detected	Not Detected	Detected	5.06384	4.81933	4.60704	3.76562	2.87708	3.31867
clstr_53856_547_10	0.0253843	2.2574	1.17466	up	8.3057	7.13104	AAGCTATTGTACTCGACTGCCTTCATTCTGAGTCACTGATTGCTAAGTAGGACTGTTCAT	NONHSAT151071.1	chr1	8013593	8026263	-	NONCODEv5	lncRNA	Exonic	NONHSAG057472.1		3	2095						Detected	Detected	Detected	Detected	Detected	Detected	7.78606	9.38294	7.7481	6.56636	7.90263	6.92413
clstr_54081_1779_12	0.0267748	2.32985	1.22023	up	8.44385	7.22361	AATTTACCACTGAAATTGATCGTTCAAAGTGTGACTTCATAGTAGGGCCAGCTCCTCCTA	lnc-ZNF674-1:11	chrX	46599790	46603500	-	LNCipedia version 5.2	lncRNA	intronic	lnc-ZNF674-1		2	2087						Detected	Detected	Detected	Detected	Detected	Detected	8.44656	8.52651	8.35847	7.55417	7.35205	6.76462
clstr_54986_1939_19	0.0337481	-2.29504	-1.19852	down	10.4167	11.6153	TGGAACGGGATTTACACACACTGGAGGAGCAGGGCAAGTTGGAATTCTAAGATCCATGAA	NONHSAT198896.1	chr4	105940591	105970311	+	NONCODEv5	lncRNA	intergenic	NONHSAG038579.2		5	2060						Detected	Detected	Detected	Detected	Detected	Detected	10.4109	9.79847	11.0409	11.6573	11.3622	11.8263
clstr_57752_1490_17	0.0487384	2.51081	1.32815	up	6.14132	4.81317	AGTAAAGAGGATCTCACACCATGGAAATGTGGGATCAATAAGCTAAGGTCGGGAGTGCAG	lnc-RTN2-1:1	chr19	45473083	45475156	-	LNCipedia version 5.2	lncRNA	intronic	lnc-RTN2-1		2	1981						Detected	Detected	Detected	Detected	Detected	Detected	5.83618	7.36472	5.22305	5.10067	5.86135	3.47748
clstr_59224_355_15	0.0294784	3.94393	1.97964	up	4.93013	2.95049	TTTCCTTATTGGGCATAGATAGCTTTGGACCTTCGCAGTAGTGAGACAGCCAGATGGGAA	lnc-AIM2-2:1	chr1	159056468	159059448	-	LNCipedia version 5.2	lncRNA	intergenic	lnc-AIM2-2		3	1942						Detected	Detected	Detected	Not Detected	Detected	Not Detected	3.95553	6.28666	4.54819	2.55655	3.68556	2.60937
clstr_60282_177_17	0.0228093	-2.83392	-1.5028	down	5.54547	7.04827	AATGTCTACAGTGGCATGAACGAATCAACCTTGTCCTATGTTAGGCAGCTGGAGGCAAGA	NONHSAT181819.1	chr2	56193241	56385902	+	NONCODEv5	lncRNA	intergenic	NONHSAG027819.3		3	1913						Detected	Detected	Detected	Detected	Detected	Detected	5.40219	4.86135	6.37287	7.3666	6.12002	7.65819
clstr_60522_624_9	0.0464588	-2.20836	-1.14297	down	2.28556	3.42854	TTTACACATACACGGAGGGCCATCGCCTGAAATAAATCACAGAAAGGAGGTGGCAGAGAT	NONHSAT165101.1	chr12	103043380	103045287	.	NONCODEv5	lncRNA	intergenic	NONHSAG066644.1		1	1907						Not Detected	Not Detected	Not Detected	Detected	Detected	Detected	2.55009	1.71638	2.59023	3.83466	3.21348	3.23747
clstr_61765_1180_29	0.0208872	2.90027	1.53619	up	6.186	4.64982	TTGAGATACATTTAGCAGACAGAATCAATAGAGTTGATGAGTGACTGACTGGATGTGTGG	NONHSAT185130.1	chr2	95807124	95816280	-	NONCODEv5	lncRNA	intergenic	NONHSAG028595.3		3	1873						Detected	Detected	Detected	Detected	Detected	Detected	6.52483	6.46868	5.56449	5.42856	4.62596	3.89493
clstr_61919_53_14	0.0254706	-2.3928	-1.2587	down	4.83887	6.09756	TTCTTAGCAATGCAGCTTGTACAGTTGTCAGAGCTTTCTGGTAGAACCCTAGTCTGGGTG	lnc-ABCE1-5:1	chr4	144686748	144688616	+	LNCipedia version 5.2	lncRNA	intronic	lnc-ABCE1-5		1	1869						Detected	Detected	Detected	Detected	Detected	Detected	5.99802	4.35727	4.16131	7.39942	5.87714	5.01613
clstr_6568_340_8	0.0284654	-2.6054	-1.38151	down	4.17437	5.55587	GGGCCATCTGTTTAAGCAACGAGAAGTACGGAGCTAAAGAGGCACACGGTATTCAAACAT	lnc-MGST2-3:1	chr4	139763056	139775574	+	LNCipedia version 5.2	lncRNA	antisense	lnc-MGST2-3		2	7085						Not Detected	Detected	Detected	Detected	Detected	Detected	3.60619	3.45824	5.45867	5.4638	4.58717	6.61665
clstr_66823_967_12	0.024849	-2.0924	-1.06516	down	6.33439	7.39955	GAGCCGAAAGCCTGTGGGACATGACCAACTTAGTATTCTGCTGGAGGCTATATGATCAAA	MSTRG.9929.60	chr11	7898987	7906288	-	RefLnc 2017	lncRNA	intergenic	MSTRG.9929		2	1748						Detected	Detected	Detected	Detected	Detected	Detected	6.23705	6.10776	6.65836	7.15011	7.51447	7.53407
clstr_67331_563_12	0.00710956	-2.1648	-1.11423	down	4.62703	5.74126	TATTAATGCCACAACAAACGTGTCTCTGAATAAGGGAACTGACAGGACACCCGTCTCTGC	lnc-CLDN18-1:1	chr3	138045326	138053061	+	LNCipedia version 5.2	lncRNA	intergenic	lnc-CLDN18-1		4	1735						Detected	Detected	Detected	Detected	Detected	Detected	4.03822	4.70693	5.13595	5.31867	5.8158	6.08932
clstr_67899_1396_11	0.0437593	2.50643	1.32563	up	4.2293	2.90367	GTCTGGATAACTGTACACTAGGGAAACTACACAAACACTTGGGCAACAAGTGGATACTAG	lnc-SMAP2-1:1	chr1	40432452	40434173	+	LNCipedia version 5.2	lncRNA	intergenic	lnc-SMAP2-1		1	1722						Detected	Detected	Detected	Not Detected	Detected	Not Detected	4.36485	4.61538	3.70767	3.49323	3.36635	1.85143
clstr_68817_1572_12	0.0295487	-2.21705	-1.14864	down	2.67186	3.8205	TCTTCATGAGTCTTAGAGGTGCCAGGTCTGCGATTTCAAGTCAGGAGCTTAGGAATTAGT	NONHSAT172376.1	chr15	83648739	83650439	-	NONCODEv5	lncRNA	intergenic	NONHSAG071281.2		1	1700						Not Detected	Not Detected	Not Detected	Detected	Detected	Detected	2.50626	2.78879	2.72052	3.79783	3.53881	4.12485
clstr_69388_1420_16	0.0150401	-2.63647	-1.39861	down	4.34899	5.7476	TGCAATTGTCATTGATTGTCCAGGTGGGCCCAATTCAATCACAAGGGTCTTTCCCTGTTA	NONHSAT208058.1	chr6	133907091	133927735	+	NONCODEv5	lncRNA	intergenic	NONHSAG093627.1		4	1687						Detected	Detected	Detected	Detected	Detected	Detected	4.03639	3.93118	5.07939	5.75549	5.2847	6.2026
clstr_70786_1490_15	0.00577459	-2.24921	-1.16942	down	4.3739	5.54332	TTTATTTGCTGCACGTGGAAAGGACAACAACATACCTGGACAGAAATGCCTCGAGGATGT	lnc-CYB5R2-1:2	chr11	7879007	7906292	-	LNCipedia version 5.2	lncRNA	intergenic	lnc-CYB5R2-1		6	1654						Detected	Detected	Detected	Detected	Detected	Detected	4.56453	4.19329	4.36388	5.91049	5.29729	5.42218
clstr_71579_343_12	0.0399326	2.32107	1.21479	up	6.08347	4.86867	CTTCTGTTTGTATTCCCGTGTCATTCACTGATTTATTCTCCTAGCATTGCCCAAGACGAA	MSTRG.7787.4	chr10	61940966	61946866	+	RefLnc 2017	lncRNA	intergenic	MSTRG.7787		2	5901						Detected	Detected	Detected	Detected	Detected	Detected	6.20388	6.26513	5.78139	5.38859	5.11187	4.10556
clstr_72138_667_13	0.00826042	-3.27954	-1.71349	down	4.09574	5.80924	TTTATTTCACTGAGCTACAACTACGGGCAAGGCAACGACGAGCTGTGTGGAGACTTCAAA	MSTRG.16859.1	chr13	33012554	33016377	-	RefLnc 2017	lncRNA	intergenic	MSTRG.16859		2	1624						Detected	Detected	Detected	Detected	Detected	Detected	4.10344	3.37297	4.81082	6.06521	5.12797	6.23452
clstr_72546_861_10	0.00227849	-2.09133	-1.06442	down	3.47739	4.54181	GTTTAAGATGCTACGTGGGAACAAGGCTATAGCCCATATTACTGGTTTGTTACGTAAGAT	NONHSAT172216.1	chr15	55993838	55995453	+	NONCODEv5	lncRNA	intergenic	NONHSAG071121.2		1	1615						Detected	Detected	Not Detected	Detected	Detected	Detected	4.35538	3.40979	2.66699	5.33207	4.56278	3.73058
clstr_76515_984_20	0.00479465	4.35277	2.12193	up	4.89483	2.77289	AATGGTGCTTTGTCGTCATGAAGAAGGTGTATTCTGGGATCAAACCACCTGGCTGGAGAT	lnc-MBL2-3:3	chr10	52556680	52755544	-	LNCipedia version 5.2	lncRNA	intergenic	lnc-MBL2-3		4	1533						Detected	Detected	Detected	Not Detected	Detected	Not Detected	5.33434	5.10729	4.24285	3.09075	3.27885	1.94908
clstr_77454_732_11	0.0417441	-2.10903	-1.07658	down	6.48413	7.56072	ACATCCTGTCATGCAACAACCAAGGGACATAGGCCAGAATAACGCGGTTTCCAGTTAACA	NONHSAT199468.1	chr4	183328398	183331108	+	NONCODEv5	lncRNA	intergenic	NONHSAG088034.1		3	1514						Detected	Detected	Detected	Detected	Detected	Detected	6.76667	6.51131	6.17441	7.66702	7.31341	7.70171
clstr_77666_201_17	0.038959	-3.01724	-1.59323	down	5.77177	7.365	CTTGGTAAACGATGGAAATGTACCAGGTATATATCCAGCATGTATATGCATACACTCCAG	NONHSAT212305.1	chr7	80670359	80672626	+	NONCODEv5	lncRNA	intergenic	NONHSAG048088.2		2	1510						Detected	Detected	Detected	Detected	Detected	Detected	5.69983	5.8974	5.71808	7.93298	7.08211	7.0799
clstr_77815_1254_3	0.0334918	-2.55799	-1.35501	down	4.48333	5.83834	AAGGCCGAATTCGTTAGATCTTGTGGCGTGAGGTTAATAAATGTGAAGGGACCGTTGGAG	NONHSAT204599.1	chr5	116567532	116574806	-	NONCODEv5	lncRNA	intergenic	NONHSAG041319.2		2	1507						Detected	Detected	Detected	Detected	Detected	Detected	4.37502	4.30933	4.76564	6.2388	5.40306	5.87316
clstr_78157_1087_17	0.0484621	-2.12551	-1.08781	down	2.64664	3.73445	CTCACAAAGAGCCTTATGTCTGTCTCAAACTATTGTGTCATGAATGTTGCCCAATCTTGA	MSTRG.33789.1	chr2	49307219	49418175	+	RefLnc 2017	lncRNA	intergenic	MSTRG.33789		5	110957						Not Detected	Not Detected	Not Detected	Detected	Detected	Detected	2.6012	2.00106	3.33765	3.65118	3.53713	4.01504
clstr_80099_629_14	0.0235128	2.60513	1.38136	up	7.29375	5.9124	AAACATACAGGAACCAGTCATACCACTAAGATGTGCAGACTTGTCTTGACATTCATAGCT	NONHSAT185771.1	chr2	161989468	161991225	-	NONCODEv5	lncRNA	intergenic	NONHSAG079202.1		2	1462						Detected	Detected	Detected	Detected	Detected	Detected	7.51175	8.731	5.63851	5.80068	7.75526	4.18124
clstr_82208_437_12	0.00249446	-2.13363	-1.09331	down	4.22979	5.3231	TAAGAAATGTGCGGACAGTGAAGAGACAGGAAACCTTGTTGCAGCAGAAATGGCCTCGAT	lnc-SYT13-8:1	chr11	44929352	44930992	-	LNCipedia version 5.2	lncRNA	intronic	lnc-SYT13-8		2	1422						Detected	Detected	Detected	Detected	Detected	Detected	4.24858	4.02576	4.41503	5.39678	5.00966	5.56286
clstr_82241_179_12	0.0258037	-2.17097	-1.11834	down	6.51904	7.63738	AAGCCCAAGGCGGAATTGTTGACATCCAACATCTCTAGCTAGCTGATTTGGGTTGGAAAG	lnc-BEND7-5:5	chr10	13526765	13528185	-	LNCipedia version 5.2	lncRNA	intronic	lnc-BEND7-5		1	1421						Detected	Detected	Detected	Detected	Detected	Detected	7.44146	6.03352	6.08213	8.33585	7.01267	7.56361
clstr_82302_1148_17	0.0320457	5.22428	2.38523	up	3.85612	1.47089	CTGGCACAGCCGCTAGGCTCTCTAAATAGTGGCTATTGTCATGATGATAAGGGAGAGAAA	lnc-PRSS36-1:2	chr16	31134042	31135703	-	LNCipedia version 5.2	lncRNA	intronic	lnc-PRSS36-1		2	1420						Detected	Detected	Detected	Not Detected	Not Detected	Not Detected	4.1121	3.68801	3.76826	2.60157	0.889564	0.92153
clstr_82490_1244_16	0.0489385	2.14786	1.1029	up	9.4989	8.39599	AAAGTTGATGGAGTATGAAGTGCTCTAAGGAACCATCCCACCTGCTCCTCTTGCTAAGAA	NONHSAT188090.1	chr2	223011135	223012552	.	NONCODEv5	lncRNA	intergenic	NONHSAG081056.1		1	1417						Detected	Detected	Detected	Detected	Detected	Detected	8.78223	10.433	9.28142	7.19596	9.44003	8.552
clstr_83478_733_12	0.02562	2.65043	1.40623	up	5.32118	3.91495	TCTCTAATCAGAGCCCTATTTCAGGTGCTCAGTAGCTTCTGTGGTCAACCTTCAACTCCA	lnc-APOBEC3G-3:1	chr22	39066289	39069982	+	LNCipedia version 5.2	lncRNA	intergenic	lnc-APOBEC3G-3		3	1397						Detected	Detected	Detected	Detected	Detected	Detected	4.97437	5.87687	5.11229	3.99604	4.11278	3.63604
clstr_84043_369_18	0.00959948	2.64229	1.40179	up	9.24669	7.84491	ATAAGAAGGATGTGGATGAAGCTTACCTGAACAAGTTAGAGCTGGAGTCTCGCCTGGAAG	lnc-GEMIN2-10:1	chr14	38727257	38728069	+	LNCipedia version 5.2	lncRNA	intergenic	lnc-GEMIN2-10		2	1387						Detected	Detected	Detected	Detected	Detected	Detected	9.10941	9.66186	8.96881	7.44429	8.31824	7.77219
clstr_84095_1247_20	0.0301961	2.52018	1.33353	up	6.088	4.75447	CTTCTCCCTGGACTCACAGGGTTAACACTCAACAGTGGTCTGAAGCAACTGTATTACCAT	lnc-TWIST2-1:4	chr2	239345948	239347444	+	LNCipedia version 5.2	lncRNA	antisense	lnc-TWIST2-1		2	1386						Detected	Detected	Detected	Detected	Detected	Detected	5.67575	6.73949	5.84876	4.23328	5.86018	4.16996
clstr_85269_836_7	0.00631708	-2.19839	-1.13645	down	10.54	11.6764	AAATGTCCAAATGTGCCGTGTGAAAGACCATCCGAGTCACATAGCTCAGTGCACTTGAAG	NONHSAT184588.1	chr2	46385200	46386694	-	NONCODEv5	lncRNA	intergenic	NONHSAG078658.2		2	1364						Detected	Detected	Detected	Detected	Detected	Detected	10.2719	9.95714	11.391	11.5873	11.0299	12.4121
clstr_86332_747_7	0.015724	-2.37816	-1.24985	down	4.62389	5.87373	TGCCTAATGCGTGCTTCATCCTGATATTTCAAGGTTCGGCTCAGCTCAAACAGGACACTA	lnc-CCDC172-1:4	chr10	116276666	116281082	+	LNCipedia version 5.2	lncRNA	intergenic	lnc-CCDC172-1		2	1345						Detected	Detected	Detected	Detected	Detected	Detected	4.19593	4.29862	5.3771	5.55148	5.75463	6.31509
clstr_86930_206_26	0.0094163	3.12162	1.64229	up	5.0378	3.39551	CTACTGCTCTGGGTTTGAGGAGAAAGGGCCTACTCATTTGCAATGGCTAAGAAGTGAGAT	lnc-PPIL4-9:1	chr6	149447658	149449380	-	LNCipedia version 5.2	lncRNA	intronic	lnc-PPIL4-9		2	1335						Detected	Detected	Detected	Not Detected	Detected	Not Detected	4.96385	5.64357	4.50597	3.47737	3.68033	3.02882
clstr_87194_433_20	0.00864204	-2.11636	-1.08159	down	5.84584	6.92743	AAATAAGAGATTTGGACCTAACACCTGGTTCTGTCACTGATTCCTTGTGACATGGACTCC	lnc-COL6A6-2:1	chr3	130666723	130682460	+	LNCipedia version 5.2	lncRNA	sense-overlapping	lnc-COL6A6-2		3	1331						Detected	Detected	Detected	Detected	Detected	Detected	6.23271	5.37071	5.93411	7.49376	6.2815	7.00703
clstr_88796_188_18	0.0331496	-2.66613	-1.41475	down	5.18273	6.59748	AAACAACAAACAAAGCCTCGGGCACGGAGATTGGGCTGCTGTTCTAGCTTCTCATAATAT	lnc-PAK1IP1-1:1	chr6	10520304	10524154	+	LNCipedia version 5.2	lncRNA	intronic	lnc-PAK1IP1-1		3	1303						Detected	Detected	Detected	Detected	Detected	Detected	5.06418	5.09187	5.39213	6.99801	6.33262	6.46179
clstr_89535_739_13	0.00526182	2.22852	1.15608	up	4.926	3.76991	AGAGGACGCATGCATGGCTCTTCGGAAGGTAATTTAGGGATCACCCATGTAAGTTTCCTA	lnc-RNMT-2:2	chr18	13542304	13543594	+	LNCipedia version 5.2	lncRNA	intronic	lnc-RNMT-2		1	1291						Detected	Detected	Detected	Detected	Detected	Detected	5.04564	5.02933	4.70303	4.00379	3.709	3.59695
clstr_90554_51_9	0.0350084	2.16483	1.11425	up	4.54377	3.42952	GAAGAGAGGCCAGTACACATGGTCTGTTCCAATAGCCTCGTTTCTCTGTCGAATCCTAAA	lnc-SPATA19-1:8	chr11	133908999	133912879	-	LNCipedia version 5.2	lncRNA	intronic	lnc-SPATA19-1		2	1273						Detected	Detected	Detected	Not Detected	Detected	Not Detected	4.32576	4.94715	4.35839	3.6394	3.60289	3.04625
clstr_92341_536_15	0.00687179	5.52792	2.46674	up	6.68221	4.21547	TTGAGTCGGTTCAGGTCACCCAATTTCGGTAAGTAACACAATGGTCTTAGAAGGGCATCC	lnc-ADGRF5-2:1	chr6	47020053	47042270	-	LNCipedia version 5.2	lncRNA	intronic	lnc-ADGRF5-2		5	1242						Detected	Detected	Detected	Detected	Detected	Not Detected	7.31306	7.82354	4.91002	4.87883	4.98565	2.78193
clstr_92746_437_14	0.0254531	4.10947	2.03895	up	4.73869	2.69974	TGCAGCCTGCAGCGTGATGATTTGGCCACTTATTACTATCAACAGCATTACAGTTACCCT	lnc-GAB4-1:1	chr22	16932785	16934019	-	LNCipedia version 5.2	lncRNA	intergenic	lnc-GAB4-1		1	1235						Detected	Detected	Detected	Not Detected	Detected	Not Detected	4.93749	5.55927	3.7193	2.64463	4.17797	1.2766
clstr_92751_333_31	0.0139448	-2.37544	-1.2482	down	6.42615	7.67435	AAGGCCACAGTCACGACAAACCTACACACTCTCACCACTGTCATCTCATATTGTCCTAAA	lnc-STK32C-3:2	chr10	132511232	132518421	-	LNCipedia version 5.2	lncRNA	intergenic	lnc-STK32C-3		2	1235						Detected	Detected	Detected	Detected	Detected	Detected	5.61245	6.32733	7.33866	7.14516	7.35674	8.52114
clstr_92950_975_13	0.0025029	-2.20173	-1.13864	down	2.59893	3.73757	AAACTCAGCAGGTATGATTGGCAAGCTATCCTGTGAAACTTGTAATCAATCACCATCGGT	NONHSAT193393.1	chr3	862719	863951	+	NONCODEv5	lncRNA	intergenic	NONHSAG034283.2		1	1232						Not Detected	Not Detected	Not Detected	Detected	Detected	Detected	3.22196	2.458	2.11683	4.38258	3.68265	3.14747
clstr_93184_1141_13	0.00593268	2.12326	1.08628	up	3.98554	2.89926	AATCAGTGTGGGCTGGTAGCGGAGAGAAAGGACAGAAGAGAAACCTGGTATTCCGTTTAT	MSTRG.22147.1	chr15	61686543	61688812	-	RefLnc 2017	lncRNA	intergenic	MSTRG.22147		2	1228						Detected	Detected	Detected	Not Detected	Not Detected	Not Detected	4.12362	3.83852	3.99449	3.20489	2.65683	2.83606
clstr_93322_802_12	0.0289858	-2.05137	-1.03659	down	4.51541	5.552	AAGTGTGCCACTTAGAGGTCTGTATTAGTCTATACTACCATTGACAGTGTCTTGCCATTA	MSTRG.29375.2	chr18	31701794	31724563	-	RefLnc 2017	lncRNA	intergenic	MSTRG.29375		3	1226						Detected	Detected	Detected	Detected	Detected	Detected	4.31176	4.48212	4.75234	5.52726	5.70065	5.42807
clstr_94729_640_22	0.0226714	4.01602	2.00576	up	6.68653	4.68077	AATCATTGAGTTGACAAGTTTATAACCACACACCATGGCTGGATGTTCCTACTTTCCTTC	NONHSAT175355.1	chr17	50676577	50678936	+	NONCODEv5	lncRNA	intergenic	NONHSAG073220.1		2	1204						Detected	Detected	Detected	Detected	Detected	Detected	6.583	6.53709	6.93951	4.9723	4.74143	4.32858
clstr_94842_910_21	0.0351605	2.51204	1.32886	up	5.26676	3.9379	AAGGCAACGTTTGATTGAAGTTTAGGATGAACTGCTTCCATTAGAGCCACAGCTGAAACA	lnc-FAR1-2:1	chr11	13756027	13757560	+	LNCipedia version 5.2	lncRNA	intergenic	lnc-FAR1-2		2	1202						Detected	Detected	Detected	Detected	Detected	Detected	5.59139	5.2394	4.96948	4.76443	3.74704	3.30221
clstr_9500_90_24	0.0171221	-2.75472	-1.46191	down	6.66481	8.12672	AAATGCATAATGTCCAGCGAATTTATTAAAGTTCCAAAGTCGGTCGCGCGCCGTGGCTCA	NONHSAT213559.1	chr7	65493441	65508367	-	NONCODEv5	lncRNA	intergenic	NONHSAG047815.3		3	5977						Detected	Detected	Detected	Detected	Detected	Detected	5.5972	7.56308	6.83416	7.36312	8.66478	8.35225
clstr_95855_294_19	0.00564706	3.02821	1.59847	up	7.61358	6.01512	ATAGGATGGCCTCTGACCTCCGACCACTGACACGAGGTAAAGAGATGAATTAAACCAACT	lnc-ALOX12-3:1	chr17	6950083	6951269	+	LNCipedia version 5.2	lncRNA	intergenic	lnc-ALOX12-3		1	1187						Detected	Detected	Detected	Detected	Detected	Detected	6.77859	8.7841	7.27807	5.07306	7.4264	5.54589
clstr_96573_821_14	0.010681	2.19341	1.13318	up	4.70328	3.57011	AGCATCTTGGTCCAGTACCTTTGTAGCCTGTAATGTTCCGGAAATGATTCTGGCTTCTGT	NONHSAT215483.1	chr8	18863242	18872738	+	NONCODEv5	lncRNA	intergenic	NONHSAG098655.1		2	1176						Detected	Detected	Detected	Detected	Detected	Detected	4.95879	4.52476	4.62631	3.65752	3.61923	3.43357
clstr_96981_992_19	0.0165844	2.81314	1.49218	up	5.36608	3.8739	GTCAAGTTGAATTAAGGTTGTAAGAATTAGGGTCAAGTTCCAGACCTCCAAAGTCAAGAC	NONHSAT157362.1	chr10	96196434	96210146	-	NONCODEv5	lncRNA	intergenic	NONHSAG006600.2		6	1170						Detected	Detected	Detected	Detected	Detected	Detected	5.54345	5.46133	5.09345	4.29558	4.10936	3.21675
clstr_98597_973_19	0.0146055	-2.10926	-1.07673	down	3.43734	4.51407	AAATGAGTTCCATCCAGGTCTACTGACTCCAAATCCACTGTTCTATCTCTCAGTACATCA	MSTRG.49428.1	chr4	143982685	143985944	-	RefLnc 2017	lncRNA	intergenic	MSTRG.49428		2	1146						Not Detected	Detected	Detected	Detected	Detected	Detected	2.73601	3.64427	3.93173	3.96567	4.45909	5.11747
clstr_98989_600_15	0.008024	2.057	1.04054	up	3.86841	2.82786	GGGACCTTAATAACCAAATCCCTTGTGGTGAACTTTACCTGTCACTGTCAACTCTGAGTA	NONHSAT170176.1	chr14	69532453	69533593	.	NONCODEv5	lncRNA	intergenic	NONHSAG069853.1		1	1140						Detected	Detected	Detected	Not Detected	Not Detected	Detected	4.13136	2.99925	4.47461	3.0797	2.1264	3.27749
