# Supplementary material for: Integration analysis of cis- and trans-regulatory long non-coding RNAs associated with immune-related pathways in non-small cell lung cancer
Source: Biochem Biophys Rep. 2024 Oct 28;40:101832. doi: 10.1016/j.bbrep.2024.101832 (PMC11558640; doi:10.1016/j.bbrep.2024.101832)
Supplement: Multimedia component 3 [file mmc3.xlsx]

## Sheet: Table S2-comp1_case_vs._con_FC2
Table S2 Differently expressed mRNA -comp1_case_vs._con_FC2.0P0.05_coding
ProbeID	pValue(case_vs._con)	FC(case_vs._con)	log2FC(case_vs._con)	Regulation(case_vs._con)	Case_mean(case_vs._con)	Control_mean(case_vs._con)	ProbeSequence	TargetID	Chromosome	Start	End	Strand	Source	Type	Classify	GeneID	GeneSymbol	NumExons	TargetLength	EntrezGeneID	GO_id	GO_Description	KEGG_id	KEGG_Description	case1.flag	case2.flag	case3.flag	Con1.flag	Con2.flag	Con3.flag	case1.normalized	case2.normalized	case3.normalized	Con1.normalized	Con2.normalized	Con3.normalized
clstr_53416_1471_8	0.0284851	2.69187	1.42861	up	5.32626	3.89765	ATTGAGAAGAATGAAATCAACTTTGGCGTCAATCAGCCACTGATTGCCATGTGGCCTGGA	ENST00000541424.1	chr12	122946176	122953084	-	GENCODE release 31	protein_coding	protein_coding	ENSG00000150967.18	ABCB9	2	2108	23457			path:hsa02010,path:hsa04142	ABC transporters|Lysosome	Detected	Detected	Detected	Detected	Detected	Not Detected	5.89816	5.89407	4.18655	4.91179	4.056	2.72516
clstr_8875_1494_8	0.0297234	-2.25102	-1.17058	down	6.38017	7.55075	ACAGCTCCTTGGAATACGGATGGAGTTCGAGTGAATTTGAAAGTTACGAAGAGCAGAGTG	ENST00000635855.1	chr8	1763888	1958627	+	GENCODE release 31	protein_coding	protein_coding	ENSG00000283239.1	AC019257.8	30	6169						Detected	Detected	Detected	Detected	Detected	Detected	5.95593	5.94583	7.23876	7.53396	6.97051	8.14778
clstr_46375_1537_8	0.0117584	12.0232	3.58775	up	7.5933	4.00555	AAGGAGTGTACCAATCTCTGCTGTGAAGCCCTAACGTGTAAACTGAAGCCTGGAACTGAT	ENST00000256412.8	chr8	24384285	24406013	+	GENCODE release 31	protein_coding	protein_coding	ENSG00000134028.14	ADAMDEC1	14	2348	27299	GO:0004222,GO:0005576,GO:0006955,GO:0007162,GO:0008270	metalloendopeptidase activity|extracellular region|immune response|negative regulation of cell adhesion|zinc ion binding			Detected	Detected	Detected	Detected	Detected	Detected	8.51679	7.92031	6.34279	4.90415	3.6655	3.447
clstr_24352_2094_14	0.0297173	-2.63806	-1.39948	down	6.80858	8.20806	AGTGTGAGAAGTATAATGCCTACAATTACACTGACATGGACGGGAATCTCCTGCAGTGGG	ENST00000257359.7	chr11	130404923	130428609	-	GENCODE release 31	protein_coding	protein_coding	ENSG00000134917.10	ADAMTS8	9	3628	11095	GO:0004222,GO:0005178,GO:0005578,GO:0008201,GO:0008237,GO:0008270,GO:0008285,GO:0009673	metalloendopeptidase activity|integrin binding|proteinaceous extracellular matrix|heparin binding|metallopeptidase activity|zinc ion binding|negative regulation of cell proliferation|low-affinity phosphate transmembrane transporter activity			Detected	Detected	Detected	Detected	Detected	Detected	6.42293	6.16075	7.84206	8.15839	7.70537	8.76042
clstr_27713_779_6	0.0251351	2.42928	1.28053	up	4.89193	3.6114	AACAAAGGACGCCGAATAGCTTATTTGTAGCGATGGGTTACCAGCTACCCTGTGTATACA	ENST00000579794.1	chr18	905109	912172	+	GENCODE release 31	protein_coding	protein_coding	ENSG00000141433.13	ADCYAP1	4	3346	116	GO:0001541,GO:0001662,GO:0001821,GO:0002865,GO:0002878,GO:0005057,GO:0005102,GO:0005184,GO:0005576,GO:0005615,GO:0005622,GO:0007186,GO:0007189,GO:0007190,GO:0007204,GO:0007218,GO:0007267,GO:0007565,GO:0008277,GO:0008284,GO:0010656,GO:0010976,GO:0016521,GO:0019233,GO:0019933,GO:0021983,GO:0030073,GO:0031175,GO:0031858,GO:0032755,GO:0032880,GO:0034260,GO:0042594,GO:0043195,GO:0043267,GO:0043547,GO:…	ovarian follicle development|behavioral fear response|histamine secretion|negative regulation of acute inflammatory response to antigenic stimulus|negative regulation of acute inflammatory response to non-antigenic stimulus|signal transducer activity, downstream of receptor|receptor binding|neuropeptide hormone activity|extracellular region|extracellular space|intracellular|G-protein coupled rece…	path:hsa04911,path:hsa04924	Insulin secretion|Renin secretion	Detected	Detected	Detected	Detected	Not Detected	Not Detected	6.5989	4.5533	3.52358	5.3535	2.89808	2.58263
clstr_11606_767_6	0.0491097	4.70007	2.23268	up	6.72669	4.49401	TTTGAGTCGGTTCAGGTCACCCAATTTCGAAATGGAAGCATCGTTGCTGGGTATGAAGTT	ENST00000371253.7	chr6	46997708	47042332	-	GENCODE release 31	protein_coding	protein_coding	ENSG00000153292.16	ADGRF1	15	5432	266977	GO:0004930,GO:0005576,GO:0005622,GO:0005886,GO:0007166,GO:0007186,GO:0007189,GO:0007416,GO:0007613,GO:0016021,GO:0031175,GO:0032793	G-protein coupled receptor activity|extracellular region|intracellular|plasma membrane|cell surface receptor signaling pathway|G-protein coupled receptor signaling pathway|adenylate cyclase-activating G-protein coupled receptor signaling pathway|synapse assembly|memory|integral component of membrane|neuron projection development|positive regulation of CREB transcription factor activity			Detected	Detected	Detected	Detected	Detected	Detected	7.51751	8.12967	4.5329	4.97979	5.1995	3.30273
clstr_66087_1663_15	0.0269583	-2.68185	-1.42323	down	4.2991	5.72233	AACTGGATATCCCAACCTTCTGGCCCAGTAGGTTTCATGGTTAAGACCTGGTAGTGAGAA	ENST00000354550.4	chr8	26765854	26865169	-	GENCODE release 31	protein_coding	protein_coding	ENSG00000120907.17	ADRA1A	3	1765	148	GO:0001985,GO:0001994,GO:0001996,GO:0001997,GO:0003084,GO:0004937,GO:0005634,GO:0005737,GO:0005886,GO:0005887,GO:0005901,GO:0006915,GO:0006939,GO:0007165,GO:0007186,GO:0007200,GO:0007202,GO:0007204,GO:0007267,GO:0007512,GO:0007568,GO:0008285,GO:0009725,GO:0010507,GO:0010613,GO:0016049,GO:0030018,GO:0030315,GO:0031965,GO:0032230,GO:0035024,GO:0035265,GO:0035556,GO:0042493,GO:0043410,GO:0045760,GO:…	negative regulation of heart rate involved in baroreceptor response to increased systemic arterial blood pressure|norepinephrine-epinephrine vasoconstriction involved in regulation of systemic arterial blood pressure|positive regulation of heart rate by epinephrine-norepinephrine|positive regulation of the force of heart contraction by epinephrine-norepinephrine|positive regulation of systemic ar…	path:hsa04020,path:hsa04022,path:hsa04080,path:hsa04152,path:hsa04261,path:hsa04270,path:hsa04970	Calcium signaling pathway|cGMP-PKG signaling pathway|Neuroactive ligand-receptor interaction|AMPK signaling pathway|Adrenergic signaling in cardiomyocytes|Vascular smooth muscle contraction|Salivary secretion	Detected	Detected	Detected	Detected	Detected	Detected	3.93571	3.84883	5.11275	5.70411	4.81429	6.64859
clstr_37773_2339_9	0.010888	-2.14102	-1.0983	down	5.93442	7.03271	ACAAGCTTTGGTGGCAGATTGTATAGCCGTCATACAAGCCTGCTGTATTTATCCATGGGC	ENST00000379453.5	chr20	4220631	4249074	-	GENCODE release 31	protein_coding	protein_coding	ENSG00000171873.7	ADRA1D	2	2728	146	GO:0001994,GO:0004937,GO:0005622,GO:0005886,GO:0005887,GO:0006259,GO:0007186,GO:0007188,GO:0007200,GO:0007204,GO:0007267,GO:0007275,GO:0008283,GO:0008284,GO:0045907,GO:0045987,GO:0071880	norepinephrine-epinephrine vasoconstriction involved in regulation of systemic arterial blood pressure|alpha1-adrenergic receptor activity|intracellular|plasma membrane|integral component of plasma membrane|DNA metabolic process|G-protein coupled receptor signaling pathway|adenylate cyclase-modulating G-protein coupled receptor signaling pathway|phospholipase C-activating G-protein coupled recept…	path:hsa04020,path:hsa04022,path:hsa04080,path:hsa04261,path:hsa04270,path:hsa04970	Calcium signaling pathway|cGMP-PKG signaling pathway|Neuroactive ligand-receptor interaction|Adrenergic signaling in cardiomyocytes|Vascular smooth muscle contraction|Salivary secretion	Detected	Detected	Detected	Detected	Detected	Detected	5.6037	5.2618	6.93775	6.89192	6.37915	7.82706
clstr_113687_332_14	0.0143403	-2.0115	-1.00827	down	8.63934	9.64762	ACCTATATCTCCCTTATTGCCGAGAACTCCACAAATGCTCCCTATGTGCTCATCGGAACT	ENST00000465127.1	chrX	37349330	38687674	+	GENCODE release 31	protein_coding	protein_coding	ENSG00000250349.3	AF241726.2	9	954						Detected	Detected	Detected	Detected	Detected	Detected	8.37302	8.28671	9.25829	9.39603	9.49864	10.0482
clstr_6174_1069_8	0.0371474	-2.12184	-1.08531	down	5.3036	6.38891	AAGAAATCTTTCAATCCAATTCACCGGAAGAATCTGAATTCGCCGTGCAAGCGCCTGGGT	ENST00000342251.7	chrX	148500708	148994424	+	GENCODE release 31	protein_coding	protein_coding	ENSG00000155966.13	AFF2	20	7313	2334	GO:0002151,GO:0006397,GO:0007420,GO:0007611,GO:0008380,GO:0010468,GO:0010629,GO:0016607,GO:0035063,GO:0043484	G-quadruplex RNA binding|mRNA processing|brain development|learning or memory|RNA splicing|regulation of gene expression|negative regulation of gene expression|nuclear speck|nuclear speck organization|regulation of RNA splicing			Detected	Detected	Detected	Detected	Detected	Detected	4.84375	5.2956	5.77144	6.35941	6.15797	6.64935
clstr_83621_777_6	0.0180175	5.40829	2.43517	up	8.82996	6.39478	AATAGCAAGATATTATCGGCACAGTGGTTTCTTAGAGGTAAATAGCGCCTCACGTGTGTT	ENST00000368130.9	chr1	159062484	159076766	-	GENCODE release 31	protein_coding	protein_coding	ENSG00000163568.15	AIM2	6	1394	9447	GO:0002218,GO:0002230,GO:0003690,GO:0005654,GO:0005737,GO:0005739,GO:0005829,GO:0006915,GO:0006954,GO:0006955,GO:0032088,GO:0032461,GO:0032731,GO:0033209,GO:0035458,GO:0035690,GO:0042802,GO:0045087,GO:0050702,GO:0050718,GO:0051092,GO:0070269,GO:0097169,GO:2001056	activation of innate immune response|positive regulation of defense response to virus by host|double-stranded DNA binding|nucleoplasm|cytoplasm|mitochondrion|cytosol|apoptotic process|inflammatory response|immune response|negative regulation of NF-kappaB transcription factor activity|positive regulation of protein oligomerization|positive regulation of interleukin-1 beta production|tumor necrosis…	path:hsa04621,path:hsa04623	NOD-like receptor signaling pathway|Cytosolic DNA-sensing pathway	Detected	Detected	Detected	Detected	Detected	Detected	7.2692	10.5777	8.64295	5.44523	7.61506	6.12406
clstr_22949_2962_8	0.0285326	-3.40845	-1.76912	down	4.55712	6.32624	CTTCGTAGCCAAGTGTGTAACGCTTAAGCAGACTTTCATATTTCAAATCTCTATAGCACG	ENST00000380753.8	chr10	4987400	5004023	-	GENCODE release 31	protein_coding	protein_coding	ENSG00000151632.17	AKR1C2	9	3756	1646	GO:0004032,GO:0005737,GO:0006693,GO:0007186,GO:0007586,GO:0008202,GO:0008284,GO:0016655,GO:0018636,GO:0030855,GO:0031406,GO:0032052,GO:0042448,GO:0044597,GO:0044598,GO:0047086,GO:0047115,GO:0051897,GO:0055114,GO:0071395,GO:0071799	alditol:NADP+ 1-oxidoreductase activity|cytoplasm|prostaglandin metabolic process|G-protein coupled receptor signaling pathway|digestion|steroid metabolic process|positive regulation of cell proliferation|oxidoreductase activity, acting on NAD(P)H, quinone or similar compound as acceptor|phenanthrene 9,10-monooxygenase activity|epithelial cell differentiation|carboxylic acid binding|bile acid bin…	path:hsa00140,path:hsa05204	Steroid hormone biosynthesis|Chemical carcinogenesis	Detected	Detected	Detected	Detected	Detected	Detected	5.06524	4.19169	4.41443	6.5077	6.57112	5.89989
clstr_79092_116_12	0.0163636	-2.85784	-1.51493	down	6.07308	7.588	AAAGTAAAGCTCTAGAGGCCGTCAAATTGGCAATAGAAGCCGGGTTCCACCATATTGATT	ENST00000421196.7	chr10	4989434	5003860	-	GENCODE release 31	protein_coding	protein_coding	ENSG00000151632.17	AKR1C2	8	1481	1646	GO:0004032,GO:0005737,GO:0006693,GO:0007186,GO:0007586,GO:0008202,GO:0008284,GO:0016655,GO:0018636,GO:0030855,GO:0031406,GO:0032052,GO:0042448,GO:0044597,GO:0044598,GO:0047086,GO:0047115,GO:0051897,GO:0055114,GO:0071395,GO:0071799	alditol:NADP+ 1-oxidoreductase activity|cytoplasm|prostaglandin metabolic process|G-protein coupled receptor signaling pathway|digestion|steroid metabolic process|positive regulation of cell proliferation|oxidoreductase activity, acting on NAD(P)H, quinone or similar compound as acceptor|phenanthrene 9,10-monooxygenase activity|epithelial cell differentiation|carboxylic acid binding|bile acid bin…	path:hsa00140,path:hsa05204	Steroid hormone biosynthesis|Chemical carcinogenesis	Detected	Detected	Detected	Detected	Detected	Detected	5.93302	5.90084	6.38537	7.78816	7.41501	7.56084
clstr_157854_132_11	0.0168504	2.66103	1.41199	up	5.00362	3.59164	AACATGGTTTGCTTCTCAGATTTACCTAAACTAAGAAAGGCCGCCGACTCGAAGCGTGAG	ENST00000621281.1	chr1	38864529	38881602	-	GENCODE release 31	protein_coding	protein_coding	ENSG00000274944.4	AL139260.3	5	609						Detected	Detected	Detected	Detected	Detected	Not Detected	5.51558	5.13406	4.36123	4.25659	3.93855	2.57977
clstr_8096_951_11	0.0202893	-2.17601	-1.12168	down	6.13787	7.25956	AAGTATTCCTTGTACCTTAGAACAAGCAATTCAGCTAGCAGGCTTAGCTGTTCAAGCGGA	ENST00000556564.6	chr14	88465778	88555007	-	GENCODE release 31	protein_coding	protein_coding	ENSG00000070778.13	AL162171.1	19	6443	11099					Detected	Detected	Detected	Detected	Detected	Detected	5.9395	5.69946	6.77467	7.37664	6.59752	7.80453
clstr_39385_2384_12	0.0263934	4.25443	2.08896	up	6.805	4.71604	ATGGAAAGCACGTCCTCAAGACTGTAGTATTCCAGATGAGCTGCAGATGCTTACCTACCA	ENST00000349015.7	chr11	67662163	67674631	-	GENCODE release 31	protein_coding	protein_coding	ENSG00000132746.14	ALDH3B2	10	2649	222	GO:0004028,GO:0004030,GO:0005811,GO:0006066,GO:0006068,GO:0006629,GO:0030148	3-chloroallyl aldehyde dehydrogenase activity|aldehyde dehydrogenase [NAD(P)+] activity|lipid droplet|alcohol metabolic process|ethanol catabolic process|lipid metabolic process|sphingolipid biosynthetic process	path:hsa00010,path:hsa00340,path:hsa00350,path:hsa00360,path:hsa00410,path:hsa00980,path:hsa00982,path:hsa05204	Glycolysis / Gluconeogenesis|Histidine metabolism|Tyrosine metabolism|Phenylalanine metabolism|beta-Alanine metabolism|Metabolism of xenobiotics by cytochrome P450|Drug metabolism - cytochrome P450|Chemical carcinogenesis	Detected	Detected	Detected	Detected	Detected	Not Detected	6.00527	8.98791	5.42183	4.60449	6.62201	2.92163
clstr_93005_470_20	0.0144538	-2.08017	-1.0567	down	7.57451	8.63121	GCAAACACTTCCATAGACTTTATCACAACACCAGAGACTGCACCATTCCTGCATACTATA	ENST00000403610.9	chr2	279558	288091	-	GENCODE release 31	protein_coding	protein_coding	ENSG00000189292.16	ALKAL2	6	1184	285016	GO:0005576,GO:0010976,GO:0030298,GO:0030971,GO:0070374,GO:0070378	extracellular region|positive regulation of neuron projection development|receptor signaling protein tyrosine kinase activator activity|receptor tyrosine kinase binding|positive regulation of ERK1 and ERK2 cascade|positive regulation of ERK5 cascade			Detected	Detected	Detected	Detected	Detected	Detected	7.59008	7.42683	7.70662	8.70184	8.67328	8.5185
clstr_5956_7285_5	0.0117778	13.2693	3.73001	up	6.88121	3.1512	AAATCACGAATTCGCTCACTGGATCAAGTTGTTCCACTGGTGTCTAATACGCTATTGTTG	ENST00000361673.4	chr18	58481247	58629091	-	GENCODE release 31	protein_coding	protein_coding	ENSG00000198796.7	ALPK2	13	7437	115701	GO:0004674,GO:0005524,GO:0005737	protein serine/threonine kinase activity|ATP binding|cytoplasm			Detected	Detected	Detected	Not Detected	Detected	Not Detected	6.48714	8.18608	5.97042	2.87404	3.69749	2.88206
clstr_20654_2169_10	0.00395522	2.09903	1.06972	up	6.65626	5.58654	AGGAAATGATATTCGAAAGACAAATGTGGCTCAGATCCGGATGGCATTCCGATATGAGAC	ENST00000444303.6	chr11	10450321	10507579	+	GENCODE release 31	protein_coding	protein_coding	ENSG00000133805.15	AMPD3	14	3994	272	GO:0003876,GO:0005576,GO:0005829,GO:0006196,GO:0032264,GO:0034101,GO:0034774,GO:0043101,GO:0043312,GO:0046031,GO:0046034,GO:0046039,GO:0046872,GO:0097009,GO:1904813	AMP deaminase activity|extracellular region|cytosol|AMP catabolic process|IMP salvage|erythrocyte homeostasis|secretory granule lumen|purine-containing compound salvage|neutrophil degranulation|ADP metabolic process|ATP metabolic process|GTP metabolic process|metal ion binding|energy homeostasis|ficolin-1-rich granule lumen	path:hsa00230	Purine metabolism	Detected	Detected	Detected	Detected	Detected	Detected	7.04758	6.94002	5.98119	6.11211	5.79136	4.85615
clstr_65172_699_12	0.0246442	3.36214	1.74938	up	10.8782	9.12886	AGATATCGAGAACTATAATGATGCTACTCAGGTCAGAGATTGTCGTCTGTCTGGTCTTCT	ENST00000370080.7	chr1	103687415	103696454	-	GENCODE release 31	protein_coding	protein_coding	ENSG00000174876.16	AMY1B	11	1787	277			path:hsa00500,path:hsa04970,path:hsa04973	Starch and sucrose metabolism|Salivary secretion|Carbohydrate digestion and absorption	Detected	Detected	Detected	Detected	Detected	Detected	11.2488	12.366	9.01985	9.03995	10.5697	7.77689
A_33_P3365193	0.0241363	3.18768	1.67251	up	12.7354	11.0629	TTCATGCCTTCTGACAGAGCGCTTGTCTTTGTGGATAACCATGACAATCAACGAGGACAT	NM_001008219	chr1	103749788	103758692	+	Refseq	protein_coding			AMY1C		1895	278			path:hsa00500,path:hsa04970,path:hsa04973	Starch and sucrose metabolism|Salivary secretion|Carbohydrate digestion and absorption	Detected	Detected	Detected	Detected	Detected	Detected	13.1254	14.1989	10.8819	11.0479	12.4336	9.70705
clstr_155230_467_22	0.0311997	2.61365	1.38607	up	9.28973	7.90367	CTGGAAGTGGAGATATCGAGAACTACAATGATGCTACTCAGGTAATTGATCTGGGTGGTG	ENST00000423678.1	chr1	103617446	103620668	+	GENCODE release 31	protein_coding	protein_coding	ENSG00000243480.7	AMY2A	4	626	279			path:hsa00500,path:hsa04972,path:hsa04973	Starch and sucrose metabolism|Pancreatic secretion|Carbohydrate digestion and absorption	Detected	Detected	Detected	Detected	Detected	Detected	9.40153	10.5823	7.88536	7.75153	8.95894	7.00052
clstr_36627_1860_13	0.0468523	2.71865	1.44289	up	11.2018	9.75895	GATTGTCGTCTGGTTGGTCTTCTTGATCTTGCACTGGAGAAAGATTATGTGCGTTCCAAG	ENST00000477657.5	chr1	103553815	103579530	+	GENCODE release 31	protein_coding	protein_coding	ENSG00000240038.6	AMY2B	10	2788	280	GO:0004556,GO:0005975,GO:0007586,GO:0046872,GO:0070062,GO:0103025	alpha-amylase activity|carbohydrate metabolic process|digestion|metal ion binding|extracellular exosome|alpha-amylase activity (releasing maltohexaose)	path:hsa00500,path:hsa04972,path:hsa04973	Starch and sucrose metabolism|Pancreatic secretion|Carbohydrate digestion and absorption	Detected	Detected	Detected	Detected	Detected	Detected	11.459	12.5406	9.60592	9.72328	10.7439	8.80969
clstr_27198_3017_13	0.0195485	-2.1576	-1.10942	down	9.45414	10.5636	AAATTGAAGCCAGTAGCTTGAACAATATGGAGGCCTTCTTACTGTAGGGAAGAGGTGTCT	ENST00000592179.6	chr18	23598926	23662911	-	GENCODE release 31	protein_coding	protein_coding	ENSG00000154065.17	ANKRD29	10	3387	147463					Detected	Detected	Detected	Detected	Detected	Detected	9.58837	8.67454	10.0995	10.3967	10.0142	11.2798
clstr_15207_1275_8	0.040275	5.86158	2.55129	up	5.21437	2.66308	AAGCCTTTCCTGGAACGCTTTGGAGAGCGTTGTCAAGAACATAGCAAAGAAAGTCCAGCT	ENST00000265748.7	chr7	36389862	36453791	+	GENCODE release 31	protein_coding	protein_coding	ENSG00000011426.11	ANLN	24	4731	54443					Detected	Detected	Detected	Detected	Not Detected	Not Detected	5.73866	5.20656	4.69788	4.24268	2.09028	1.65627
clstr_15599_2034_9	0.0177197	3.15107	1.65584	up	6.45292	4.79708	AATTCCAAAGAACTCGTGTCCCTCGAGCTGAATCTGGTGATAGCCTTGGTTCTGAAGATC	ENST00000396068.6	chr7	36389821	36453791	+	GENCODE release 31	protein_coding	protein_coding	ENSG00000011426.11	ANLN	23	4661	54443					Detected	Detected	Detected	Detected	Detected	Detected	6.61574	6.1587	6.58433	5.32981	4.10089	4.96053
clstr_20510_1597_8	0.0124581	-2.26737	-1.18102	down	6.9766	8.15762	ATAGAAATACGATTCTATGCCACGGGCTACATCAGCTCGGCATTCCTCTTTGGTGCTACT	ENST00000308423.7	chr17	42851199	42858124	+	GENCODE release 31	protein_coding	protein_coding	ENSG00000131471.7	AOC3	4	4011	8639			path:hsa00260,path:hsa00350,path:hsa00360,path:hsa00410	Glycine, serine and threonine metabolism|Tyrosine metabolism|Phenylalanine metabolism|beta-Alanine metabolism	Detected	Detected	Detected	Detected	Detected	Detected	6.03735	7.00928	7.88318	7.47662	8.00549	8.99075
clstr_21520_1529_10	0.00801901	-2.08448	-1.05969	down	8.26068	9.32037	AAACGGTGCTGGTCGTCAGATCTATGTCCACCTTGCTCAACTATGACTATGTGTGGGATA	ENST00000613571.1	chr17	42851184	42858128	+	GENCODE release 31	protein_coding	protein_coding	ENSG00000131471.7	AOC3	3	3900	8639			path:hsa00260,path:hsa00350,path:hsa00360,path:hsa00410	Glycine, serine and threonine metabolism|Tyrosine metabolism|Phenylalanine metabolism|beta-Alanine metabolism	Detected	Detected	Detected	Detected	Detected	Detected	7.37959	8.21161	9.19082	8.62819	9.20087	10.132
clstr_35634_1923_16	0.0378013	6.11927	2.61336	up	8.08133	5.46798	TATGAAGTTGGAGGGAATATCAATGAGCATCGCCTGGACCCAGATGCCTACCTCTTAGAT	ENST00000373345.8	chr20	38601934	38650652	+	GENCODE release 31	protein_coding	protein_coding	ENSG00000124143.10	ARHGAP40	15	2841	343578	GO:0005096,GO:0005829,GO:0007165,GO:0051056	GTPase activator activity|cytosol|signal transduction|regulation of small GTPase mediated signal transduction			Detected	Detected	Detected	Detected	Detected	Detected	7.69625	8.01793	8.52982	5.06086	6.32134	5.02173
clstr_22676_2648_13	0.0409311	-3.22395	-1.68883	down	7.99445	9.68328	AATTGATAAGAATGTGGAGAGAATGGGACGCTTGCTAGGACTGGAGACCAACGTGTAGTC	ENST00000496710.5	chr3	154121416	154256548	+	GENCODE release 31	protein_coding	protein_coding	ENSG00000114790.13	ARHGEF26	15	3781	26084	GO:0001726,GO:0001886,GO:0005085,GO:0005089,GO:0005829,GO:0007186,GO:0035023,GO:0043065,GO:0051056,GO:0097178	ruffle|endothelial cell morphogenesis|guanyl-nucleotide exchange factor activity|Rho guanyl-nucleotide exchange factor activity|cytosol|G-protein coupled receptor signaling pathway|regulation of Rho protein signal transduction|positive regulation of apoptotic process|regulation of small GTPase mediated signal transduction|ruffle assembly	path:hsa05100	Bacterial invasion of epithelial cells	Detected	Detected	Detected	Detected	Detected	Detected	7.25406	7.99336	8.73592	9.64807	9.33021	10.0716
clstr_46251_1364_13	0.0252939	-3.0292	-1.59893	down	7.35744	8.95638	AAGCCATTGAGATCCACATGGAGCCAACTCTCTGCGGTGAAGAGAAAGGTTATCTTAATA	ENST00000465817.1	chr3	154121440	154257825	+	GENCODE release 31	protein_coding	protein_coding	ENSG00000114790.13	ARHGEF26	5	2353	26084	GO:0001726,GO:0001886,GO:0005085,GO:0005089,GO:0005829,GO:0007186,GO:0035023,GO:0043065,GO:0051056,GO:0097178	ruffle|endothelial cell morphogenesis|guanyl-nucleotide exchange factor activity|Rho guanyl-nucleotide exchange factor activity|cytosol|G-protein coupled receptor signaling pathway|regulation of Rho protein signal transduction|positive regulation of apoptotic process|regulation of small GTPase mediated signal transduction|ruffle assembly	path:hsa05100	Bacterial invasion of epithelial cells	Detected	Detected	Detected	Detected	Detected	Detected	6.86503	7.07876	8.12853	8.97769	8.36013	9.53132
clstr_12401_2517_11	0.0469729	-3.01412	-1.59174	down	6.46564	8.05737	TTACTCTGACAGTCCTTAGTAACCACGCGAATGAGAAAGTGGAGATGCTACTAGGAGCTG	ENST00000356448.8	chr3	154121003	154257827	+	GENCODE release 31	protein_coding	protein_coding	ENSG00000114790.13	ARHGEF26	15	5254	26084	GO:0001726,GO:0001886,GO:0005085,GO:0005089,GO:0005829,GO:0007186,GO:0035023,GO:0043065,GO:0051056,GO:0097178	ruffle|endothelial cell morphogenesis|guanyl-nucleotide exchange factor activity|Rho guanyl-nucleotide exchange factor activity|cytosol|G-protein coupled receptor signaling pathway|regulation of Rho protein signal transduction|positive regulation of apoptotic process|regulation of small GTPase mediated signal transduction|ruffle assembly	path:hsa05100	Bacterial invasion of epithelial cells	Detected	Detected	Detected	Detected	Detected	Detected	5.73783	6.39663	7.26245	8.04464	7.64986	8.47761
A_23_P346800	0.0460594	-2.08371	-1.05915	down	5.53235	6.59151	ATCGTGAGGAGCTGTTGGGTGTCTTGCCTCTAGAGGCTTTGAGAAGCTCAGCTGCCTTCC	NM_000054	chrX	153904714	153907166	+	Refseq	protein_coding			AVPR2		1784	554	GO:0001992,GO:0003084,GO:0003091,GO:0005000,GO:0005768,GO:0005783,GO:0005794,GO:0005886,GO:0005887,GO:0007186,GO:0007188,GO:0007190,GO:0007249,GO:0007588,GO:0007599,GO:0008284,GO:0010628,GO:0016021,GO:0021537,GO:0030665,GO:0031398,GO:0032609,GO:0032870,GO:0034097,GO:0035811,GO:0035814,GO:0042277,GO:0045907,GO:0061024,GO:1901652	regulation of systemic arterial blood pressure by vasopressin|positive regulation of systemic arterial blood pressure|renal water homeostasis|vasopressin receptor activity|endosome|endoplasmic reticulum|Golgi apparatus|plasma membrane|integral component of plasma membrane|G-protein coupled receptor signaling pathway|adenylate cyclase-modulating G-protein coupled receptor signaling pathway|activat…	path:hsa04072,path:hsa04080,path:hsa04962	Phospholipase D signaling pathway|Neuroactive ligand-receptor interaction|Vasopressin-regulated water reabsorption	Detected	Detected	Detected	Detected	Detected	Detected	5.39723	4.87659	6.32324	6.8251	5.49751	7.45191
clstr_13615_1761_10	0.0377811	10.5293	3.39633	up	6.20469	2.80836	ACACACCACTTGTGGACCTTATTGAATTGCTGATTCGCATTCCTAGAGATTCTGATTCTG	ENST00000393316.8	chr1	113876816	113887581	-	GENCODE release 31	protein_coding	protein_coding	ENSG00000188761.13	BCL2L15	4	5005	440603					Detected	Detected	Detected	Not Detected	Detected	Not Detected	5.47537	7.15765	5.98105	3.39417	3.40083	1.63008
clstr_28843_28_13	0.0217323	4.14244	2.05048	up	5.86669	3.81621	TGTTTGATGGGTCCGGAAATCTCTTGAAGGTGAATCCAAGCAAGATAAACGGTGCGGAGA	ENST00000321870.2	chr8	64580367	64583628	+	GENCODE release 31	protein_coding	protein_coding	ENSG00000180828.2	BHLHE22	1	3262	27319	GO:0000981,GO:0005634,GO:0006351,GO:0022008,GO:0046983	RNA polymerase II transcription factor activity, sequence-specific DNA binding|nucleus|transcription, DNA-templated|neurogenesis|protein dimerization activity			Detected	Detected	Detected	Detected	Detected	Detected	6.44793	5.98319	5.16896	4.16946	3.55239	3.72678
clstr_45136_1405_23	0.0152471	3.87708	1.95497	up	5.27232	3.31735	AAGTGCAGGATGGATATGATGTCTCTGAACAGCCAGTTGCTGGATGCCATTCAGCAGAAA	ENST00000546420.5	chr12	119989880	120093898	+	GENCODE release 31	protein_coding	protein_coding	ENSG00000135127.11	BICDL1	9	2397	92558	GO:0005737,GO:0005813,GO:0017137,GO:0031175,GO:0034452,GO:0055107	cytoplasm|centrosome|Rab GTPase binding|neuron projection development|dynactin binding|Golgi to secretory granule transport			Detected	Detected	Detected	Not Detected	Detected	Detected	5.21959	5.9492	4.64818	3.23168	3.5887	3.13168
clstr_38115_2366_5	0.0293979	3.11871	1.64095	up	7.7101	6.06915	AGCACCTGAAAGCTTCCTCGACATCTGTTAATAAAGCCGTAGGCCCTTGTCTAAGTGCAA	ENST00000301633.8	chr17	78214186	78225636	+	GENCODE release 31	protein_coding	protein_coding	ENSG00000089685.15	BIRC5	5	2711	332	GO:0000086,GO:0000775,GO:0000777,GO:0000910,GO:0005634,GO:0005737,GO:0005814,GO:0005829,GO:0005876,GO:0005881,GO:0006351,GO:0006468,GO:0007059,GO:0008017,GO:0008270,GO:0015631,GO:0030496,GO:0031021,GO:0031503,GO:0031536,GO:0031577,GO:0032133,GO:0042803,GO:0043027,GO:0043066,GO:0043154,GO:0045892,GO:0045931,GO:0048037,GO:0051301,GO:0051303	G2/M transition of mitotic cell cycle|chromosome, centromeric region|condensed chromosome kinetochore|cytokinesis|nucleus|cytoplasm|centriole|cytosol|spindle microtubule|cytoplasmic microtubule|transcription, DNA-templated|protein phosphorylation|chromosome segregation|microtubule binding|zinc ion binding|tubulin binding|midbody|interphase microtubule organizing center|protein complex localizatio…	path:hsa01524,path:hsa04210,path:hsa04215,path:hsa04390,path:hsa05161,path:hsa05200,path:hsa05210	Platinum drug resistance|Apoptosis|Apoptosis - multiple species|Hippo signaling pathway|Hepatitis B|Pathways in cancer|Colorectal cancer	Detected	Detected	Detected	Detected	Detected	Detected	7.90344	8.23806	6.98879	6.43615	6.03514	5.73616
clstr_12470_2533_8	0.0109651	2.32293	1.21594	up	4.19845	2.98251	AAAGAATGAATATGCTTCGCCAGAAGTTTCCTTCTGTTCCGGTGATGGCTCTTACGGCCA	ENST00000355112.8	chr15	90717346	90816166	+	GENCODE release 31	protein_coding	protein_coding	ENSG00000197299.12	BLM	22	5240	641			path:hsa03440,path:hsa03460	Homologous recombination|Fanconi anemia pathway	Detected	Detected	Detected	Not Detected	Detected	Not Detected	4.46659	4.30638	3.82238	3.31212	3.2756	2.35979
clstr_68156_1608_18	0.0199141	2.79317	1.4819	up	11.2842	9.80232	TCATGTGGACTTGTTCTATTGCCTGACCTGATGAACTGTTAATATCTGGTGAGGTTGAGT	ENST00000371176.6	chr10	96191702	96271540	-	GENCODE release 31	protein_coding	protein_coding	ENSG00000095585.16	BLNK	16	1715	29760			path:hsa04064,path:hsa04380,path:hsa04662,path:hsa05169,path:hsa05340	NF-kappa B signaling pathway|Osteoclast differentiation|B cell receptor signaling pathway|Epstein-Barr virus infection|Primary immunodeficiency	Detected	Detected	Detected	Detected	Detected	Detected	11.408	11.4362	11.0085	10.2605	10.0137	9.13277
clstr_65300_81_16	0.00998441	2.96911	1.57003	up	7.2789	5.70886	CCAGGAACTGCTGACGTGACCACTGGACAGTTATTCGTGTCTCTTACAATTACCAAACAG	ENST00000224337.9	chr10	96191702	96271540	-	GENCODE release 31	protein_coding	protein_coding	ENSG00000095585.16	BLNK	17	1784	29760			path:hsa04064,path:hsa04380,path:hsa04662,path:hsa05169,path:hsa05340	NF-kappa B signaling pathway|Osteoclast differentiation|B cell receptor signaling pathway|Epstein-Barr virus infection|Primary immunodeficiency	Detected	Detected	Detected	Detected	Detected	Detected	7.35753	7.40837	7.07079	6.09986	5.72434	5.3024
clstr_30885_1787_13	0.00450309	7.41632	2.8907	up	4.51108	1.62038	TCAGAATAGGTATCACTGGGCAAGTGAAGATAGCTTAAACTGCTTCATGCTTGACTTGAT	ENST00000334529.10	chr3	112463966	112499472	-	GENCODE release 31	protein_coding	protein_coding	ENSG00000186265.10	BTLA	5	3126	151888	GO:0002250,GO:0005886,GO:0016021,GO:0031295	adaptive immune response|plasma membrane|integral component of membrane|T cell costimulation			Detected	Detected	Detected	Not Detected	Not Detected	Not Detected	3.53377	5.6652	4.33429	0.920275	2.87257	1.06829
clstr_158039_172_21	0.00641494	3.86224	1.94944	up	6.55437	4.60493	TTTGACACTACATTCCAAAGTCACCTGAACAAAGCCTTATGGAAGGGAGTGCCGCTTCCT	ENST00000559435.1	chr15	40218500	40264890	+	GENCODE release 31	protein_coding	protein_coding	ENSG00000259288.7	BUB1B-PAK6	6	608	106821730			path:hsa04012,path:hsa04014,path:hsa04360,path:hsa04510,path:hsa04660,path:hsa04810,path:hsa05170,path:hsa05211	ErbB signaling pathway|Ras signaling pathway|Axon guidance|Focal adhesion|T cell receptor signaling pathway|Regulation of actin cytoskeleton|Human immunodeficiency virus 1 infection|Renal cell carcinoma	Detected	Detected	Detected	Detected	Detected	Detected	6.62912	6.89698	6.13701	4.98108	4.87244	3.96127
A_23_P88678	0.0247991	2.1812	1.12513	up	7.54621	6.42109	TCTCATTCCAGCATGAGCGTTTCTGAGTCTCTTCAAGACGAATCTAGTTTTCACCTTCAC	NM_152335	chr15	76059985	76204963	+	Refseq	protein_coding			C15orf27		2372	123591	GO:0005829,GO:0005886,GO:0016021	cytosol|plasma membrane|integral component of membrane			Detected	Detected	Detected	Detected	Detected	Detected	7.79915	7.73063	7.10885	6.76856	6.86007	5.63463
A_23_P26557	0.0209097	4.04524	2.01623	up	8.2601	6.24388	TCACTGGCTCTTCTCAGGACAACTAAGCCTGCTGGTCAGGGCTGGCTTTCAGCCTTCCTA	NM_025108	chr16	2460109	2464963	+	Refseq	protein_coding			C16orf59		1633	80178					Detected	Detected	Detected	Detected	Detected	Detected	8.78361	8.57117	7.42554	6.44551	6.28514	6.00098
clstr_34716_634_8	0.0106902	2.01999	1.01435	up	4.7696	3.75525	AATTACAAGGAGACGTACGTGCACATTATGCATAACCAGAAAGAGGCTGTCATCCTGTAC	ENST00000337843.7	chr22	37180166	37188247	-	GENCODE release 31	protein_coding	protein_coding	ENSG00000133466.14	C1QTNF6	3	2893	114904	GO:0005581,GO:0005615,GO:0042802,GO:0070208	collagen trimer|extracellular space|identical protein binding|protein heterotrimerization			Detected	Detected	Detected	Detected	Detected	Detected	5.00228	4.62851	4.67802	4.02571	3.77545	3.46461
clstr_34739_841_13	0.00369117	-2.03954	-1.02825	down	7.23764	8.26589	AGAGGATGTTACTAGAGTCAGATGATTTGCTGTATTCTCCTGAAAGGTCGTAGGCTGACA	ENST00000294889.6	chr1	220690363	220699153	+	GENCODE release 31	protein_coding	protein_coding	ENSG00000162817.7	C1orf115	2	2891	79762	GO:0016021	integral component of membrane			Detected	Detected	Detected	Detected	Detected	Detected	7.35363	6.41167	7.94762	8.29991	7.56296	8.93479
clstr_60049_770_6	0.0323905	-2.45194	-1.29392	down	3.07762	4.37154	AAAGGTCCGATTTAATCTGCTAACGTGAGAAGTGGTTTGGACGGTGCAACCCATTTGGAC	ENST00000339137.7	chr9	86220265	86259657	-	GENCODE release 31	protein_coding	protein_coding	ENSG00000187753.13	C9orf153	4	1845	389766					Not Detected	Detected	Detected	Detected	Detected	Detected	2.7297	3.07475	3.42841	4.48961	4.04574	4.57928
clstr_22586_2040_7	0.015942	-3.81366	-1.93118	down	1.68369	3.61487	TATTTCTTCCGAGGGAATGTAACCATCGAAGAAGGCCTGCATGACTTAGAACATCCCGAT	ENST00000474759.6	chr3	54122552	55074557	+	GENCODE release 31	protein_coding	protein_coding	ENSG00000157445.15	CACNA2D3	38	3789	55799	GO:0005244,GO:0005262,GO:0005886,GO:0016021,GO:0034765,GO:0046872,GO:0061337	voltage-gated ion channel activity|calcium channel activity|plasma membrane|integral component of membrane|regulation of ion transmembrane transport|metal ion binding|cardiac conduction	path:hsa04010,path:hsa04260,path:hsa04261,path:hsa04921,path:hsa05410,path:hsa05412,path:hsa05414	MAPK signaling pathway|Cardiac muscle contraction|Adrenergic signaling in cardiomyocytes|Oxytocin signaling pathway|Hypertrophic cardiomyopathy (HCM)|Arrhythmogenic right ventricular cardiomyopathy (ARVC)|Dilated cardiomyopathy (DCM)	Not Detected	Not Detected	Not Detected	Detected	Detected	Detected	1.9036	2.07432	1.07316	4.20096	3.53578	3.10786
clstr_23130_779_16	0.027213	2.30642	1.20566	up	5.71825	4.5126	CTGTGAACCATGAATCTCTAAAGGGAGCTGACAGATCCACCTCTCAACGCATTGAAGTTT	ENST00000368125.9	chr1	159171615	159203313	+	GENCODE release 31	protein_coding	protein_coding	ENSG00000162706.13	CADM3	9	3739	57863	GO:0004872,GO:0005102,GO:0005886,GO:0005887,GO:0005911,GO:0005913,GO:0007156,GO:0007157,GO:0008037,GO:0008104,GO:0034332,GO:0042803,GO:0050839	receptor activity|receptor binding|plasma membrane|integral component of plasma membrane|cell-cell junction|cell-cell adherens junction|homophilic cell adhesion via plasma membrane adhesion molecules|heterophilic cell-cell adhesion via plasma membrane cell adhesion molecules|cell recognition|protein localization|adherens junction organization|protein homodimerization activity|cell adhesion molecu…	path:hsa04514	Cell adhesion molecules (CAMs)	Detected	Detected	Detected	Detected	Detected	Detected	6.23484	5.68112	5.2388	4.93806	4.17829	4.42144
clstr_33714_2431_14	0.0455366	-2.78946	-1.47998	down	11.4661	12.9461	TGCCCTAGGCCATTGCAGCATCCTTAGATGGGACGCATAATCATTACCTTAAAGCATCAC	ENST00000222693.5	chr7	116499738	116508541	+	GENCODE release 31	protein_coding	protein_coding	ENSG00000105971.15	CAV2	3	2953	858	GO:0005829,GO:0016020,GO:0042803,GO:0070062	cytosol|membrane|protein homodimerization activity|extracellular exosome	path:hsa04144,path:hsa04510,path:hsa05100,path:hsa05205,path:hsa05418	Endocytosis|Focal adhesion|Bacterial invasion of epithelial cells|Proteoglycans in cancer|Fluid shear stress and atherosclerosis	Detected	Detected	Detected	Detected	Detected	Detected	11.1227	10.861	12.4145	13.1027	12.4563	13.2792
clstr_32016_1568_5	0.0192182	-2.40705	-1.26727	down	10.2143	11.4816	ATATAGTCATAGTAAGACACACGAGACCAGGCTTTACCATGAAAGCGACCTGTCACGGAC	ENST00000304141.5	chr2	191834310	191847088	-	GENCODE release 31	protein_coding	protein_coding	ENSG00000168497.5	CAVIN2	2	3054	8436	GO:0001786,GO:0005080,GO:0005543,GO:0005654,GO:0005737,GO:0005829,GO:0005886,GO:0005901,GO:0015629,GO:0045121,GO:0097320	phosphatidylserine binding|protein kinase C binding|phospholipid binding|nucleoplasm|cytoplasm|cytosol|plasma membrane|caveola|actin cytoskeleton|membrane raft|plasma membrane tubulation			Detected	Detected	Detected	Detected	Detected	Detected	9.65469	9.85084	11.1373	11.1981	11.1754	12.0712
clstr_46432_2231_11	0.0265153	2.10894	1.07652	up	10.1667	9.09019	TAGAATTACTAAGGAGAAGATGCCTCTGGAGTTTGGATCGGGTGTTACAGGTACAAGTAG	ENST00000267406.10	chr14	24426532	24429525	-	GENCODE release 31	protein_coding	protein_coding	ENSG00000139899.10	CBLN3	3	2346	643866	GO:0005615,GO:0005783,GO:0005794,GO:0030054,GO:0045202	extracellular space|endoplasmic reticulum|Golgi apparatus|cell junction|synapse			Detected	Detected	Detected	Detected	Detected	Detected	10.6846	10.6701	9.14541	9.53088	9.32968	8.41002
clstr_8218_2868_13	0.0273646	-3.67158	-1.8764	down	7.73328	9.60968	TGCTCCTTTGTAACGTTGTTGAGGGCCCTCTTGTTTCCAATGAGCAGCTTATAGGTTACT	ENST00000649564.1	chr18	59430939	59697662	-	GENCODE release 31	protein_coding	protein_coding	ENSG00000183287.14	CCBE1	12	6403	147372	GO:0001946,GO:0002020,GO:0002040,GO:0003016,GO:0005509,GO:0005518,GO:0005578,GO:0005581,GO:0005615,GO:0010575,GO:0010595,GO:0010954,GO:0030324,GO:0045766,GO:0048845,GO:1900748,GO:1901492	lymphangiogenesis|protease binding|sprouting angiogenesis|respiratory system process|calcium ion binding|collagen binding|proteinaceous extracellular matrix|collagen trimer|extracellular space|positive regulation of vascular endothelial growth factor production|positive regulation of endothelial cell migration|positive regulation of protein processing|lung development|positive regulation of angio…			Detected	Detected	Detected	Detected	Detected	Detected	7.16646	7.29807	8.73529	9.60666	9.14349	10.0789
A_33_P3313779	0.0470045	4.40147	2.13798	up	5.1507	3.01272	ACATACATACATAATTTCTTGGCCTAGCCAAACAAGTCCAGGCCACTGAATGGCACCAGA	NM_207311	chr12	119989844	120094495	+	Refseq	protein_coding			CCDC64		3081	92558	GO:0005737,GO:0005813,GO:0017137,GO:0031175,GO:0034452,GO:0055107	cytoplasm|centrosome|Rab GTPase binding|neuron projection development|dynactin binding|Golgi to secretory granule transport			Detected	Detected	Detected	Detected	Not Detected	Not Detected	5.33352	5.60196	4.51663	4.15457	3.04124	1.84234
A_33_P3377151	0.0200551	8.99326	3.16884	up	11.7599	8.59105	ACATCGTGAGGAACTTCCACTACCTTCTCATCAAGGATGGCTGCAGGGTGCCTGCTGTAG	NM_006274	chr9	34689570	34691276	-	Refseq	protein_coding			CCL19		683	6363			path:hsa04060,path:hsa04062,path:hsa04064	Cytokine-cytokine receptor interaction|Chemokine signaling pathway|NF-kappa B signaling pathway	Detected	Detected	Detected	Detected	Detected	Detected	11.6776	11.5369	12.0651	9.38088	8.16099	8.23128
clstr_34305_942_9	0.0305903	4.55269	2.18672	up	6.79862	4.6119	CTCTCCACTAGTTGGACCAAGGTTTCTAGCTAAGTTACTCTAGTCTCCAAGCCTCTAGCA	ENST00000219235.5	chr16	57358783	57366189	+	GENCODE release 31	protein_coding	protein_coding	ENSG00000102962.5	CCL22	3	2917	6367			path:hsa04060,path:hsa04062,path:hsa04625	Cytokine-cytokine receptor interaction|Chemokine signaling pathway|C-type lectin receptor signaling pathway	Detected	Detected	Detected	Detected	Detected	Detected	6.46695	7.77755	6.15137	4.39717	4.86187	4.57667
clstr_42565_764_7	0.0464088	2.4496	1.29255	up	6.54473	5.25218	AGAATTGAAATTTGAGTTGGGTCGACCCTTGCCACTACACTTCTTAAGGCGAGCATCAAA	ENST00000621385.1	chr15	59105269	59125044	+	GENCODE release 31	protein_coding	protein_coding	ENSG00000157456.8	CCNB2	8	2503	9133			path:hsa04068,path:hsa04110,path:hsa04114,path:hsa04115,path:hsa04218,path:hsa04914,path:hsa05166,path:hsa05170	FoxO signaling pathway|Cell cycle|Oocyte meiosis|p53 signaling pathway|Cellular senescence|Progesterone-mediated oocyte maturation|Human T-cell leukemia virus 1 infection|Human immunodeficiency virus 1 infection	Detected	Detected	Detected	Detected	Detected	Detected	6.35043	7.20065	6.0831	5.57967	5.43352	4.74335
clstr_51361_134_4	0.0417138	7.97802	2.99603	up	6.92208	3.92605	TCAAGATGAGGTCACGGACGATTACATCGGAGACAACACCACAGTGGACTACACTTTGTT	ENST00000246657.2	chr17	40553769	40565472	-	GENCODE release 31	protein_coding	protein_coding	ENSG00000126353.3	CCR7	3	2173	1236			path:hsa04060,path:hsa04062	Cytokine-cytokine receptor interaction|Chemokine signaling pathway	Detected	Detected	Detected	Detected	Detected	Detected	6.16173	7.5067	7.09781	4.35367	4.28984	3.13463
clstr_11786_1407_8	0.0132331	3.44904	1.78619	up	7.2355	5.44931	AAGAATGTCCTCAGCTAGAACTCCTCGATTTGGCATTTACCCGCTTACACATTAATGCTC	ENST00000256447.5	chr5	67179613	67196799	-	GENCODE release 31	protein_coding	protein_coding	ENSG00000134061.5	CD180	3	5388	4064	GO:0002224,GO:0002322,GO:0004872,GO:0005887,GO:0006954,GO:0031666,GO:0045087,GO:0071222	toll-like receptor signaling pathway|B cell proliferation involved in immune response|receptor activity|integral component of plasma membrane|inflammatory response|positive regulation of lipopolysaccharide-mediated signaling pathway|innate immune response|cellular response to lipopolysaccharide			Detected	Detected	Detected	Detected	Detected	Detected	7.07071	8.15623	6.47957	5.57107	5.9667	4.81017
clstr_58707_1616_18	0.00419441	12.9745	3.69761	up	9.89058	6.19297	CAGCCTGGACCCAATCATGAGGAAGATGCAGACTCTTATGAGAACATGGATAATCCCGAT	ENST00000538922.7	chr16	28931939	28939347	+	GENCODE release 31	protein_coding	protein_coding	ENSG00000177455.14	CD19	15	1955	930			path:hsa04151,path:hsa04640,path:hsa04662,path:hsa05169,path:hsa05340	PI3K-Akt signaling pathway|Hematopoietic cell lineage|B cell receptor signaling pathway|Epstein-Barr virus infection|Primary immunodeficiency	Detected	Detected	Detected	Detected	Detected	Detected	8.76	10.9784	9.93335	5.45254	7.32854	5.79783
clstr_44009_403_10	0.0247061	2.32673	1.2183	up	9.00129	7.78299	TTTCGTTTCTACCTCTTTGGATTAACTCGGGAGATTCAAGACCATGCAAGTCAAGATTAC	ENST00000368170.8	chr1	158289923	158294774	+	GENCODE release 31	protein_coding	protein_coding	ENSG00000158481.13	CD1C	6	2442	911	GO:0002250,GO:0002286,GO:0005764,GO:0005886,GO:0005887,GO:0010008,GO:0030881,GO:0030883,GO:0030884,GO:0048007,GO:0050776,GO:0051861,GO:0071723	adaptive immune response|T cell activation involved in immune response|lysosome|plasma membrane|integral component of plasma membrane|endosome membrane|beta-2-microglobulin binding|endogenous lipid antigen binding|exogenous lipid antigen binding|antigen processing and presentation, exogenous lipid antigen via MHC class Ib|regulation of immune response|glycolipid binding|lipopeptide binding	path:hsa04530,path:hsa04640	Tight junction|Hematopoietic cell lineage	Detected	Detected	Detected	Detected	Detected	Detected	8.59207	9.469	8.94279	7.62465	7.86637	7.85794
clstr_60055_1702_18	0.0366833	2.64193	1.40159	up	10.2435	8.84188	GCATGTGACCTGTGCAGACACATGGAATCGTATGCTCTGCAAGAACCCATGCTAGATTTA	ENST00000368167.8	chr1	158353894	158357553	+	GENCODE release 31	protein_coding	protein_coding	ENSG00000158488.16	CD1E	6	1919	913	GO:0000139,GO:0002250,GO:0005769,GO:0005770,GO:0005886,GO:0005887,GO:0006955,GO:0030881,GO:0030883,GO:0030884,GO:0043202,GO:0048007,GO:0071723	Golgi membrane|adaptive immune response|early endosome|late endosome|plasma membrane|integral component of plasma membrane|immune response|beta-2-microglobulin binding|endogenous lipid antigen binding|exogenous lipid antigen binding|lysosomal lumen|antigen processing and presentation, exogenous lipid antigen via MHC class Ib|lipopeptide binding	path:hsa04530,path:hsa04640	Tight junction|Hematopoietic cell lineage	Detected	Detected	Detected	Detected	Detected	Detected	10.3023	9.73171	10.6964	8.93423	8.79067	8.80073
clstr_28671_2446_11	0.00524731	2.99172	1.58097	up	7.38954	5.80857	TCACTTATTCAGCATTGCACAAGCGCCAAGTGGGCGACTATGAGAACGTCATTCCAGATT	ENST00000085219.10	chr19	35329187	35347361	+	GENCODE release 31	protein_coding	protein_coding	ENSG00000012124.17	CD22	14	3274	933			path:hsa04514,path:hsa04640,path:hsa04662	Cell adhesion molecules (CAMs)|Hematopoietic cell lineage|B cell receptor signaling pathway	Detected	Detected	Detected	Detected	Detected	Detected	6.90006	8.10331	7.16526	5.54852	6.42093	5.45626
clstr_86745_853_23	0.00208531	3.87138	1.95285	up	8.08952	6.13667	CTGTTCCTCCATCAACGAAGGAAATATAGATCAAACAAAGGAGAAAGTCCTGTGGAGCCT	ENST00000266557.3	chr12	6444867	6451718	+	GENCODE release 31	protein_coding	protein_coding	ENSG00000139193.3	CD27	6	1338	939			path:hsa04060	Cytokine-cytokine receptor interaction	Detected	Detected	Detected	Detected	Detected	Detected	7.47914	9.23363	7.55579	5.42353	7.4587	5.52778
clstr_143674_121_13	0.0410534	4.10053	2.03581	up	5.57096	3.53515	CCATGCTTGTAGCGTACGACAATGCGGTCAACCTTAGCTGCAAGTATTCCTACAATCTCT	ENST00000458610.6	chr2	203706524	203734912	+	GENCODE release 31	protein_coding	protein_coding	ENSG00000178562.18	CD28	4	705	940			path:hsa04514,path:hsa04660,path:hsa04672,path:hsa04940,path:hsa05162,path:hsa05320,path:hsa05322,path:hsa05323,path:hsa05330,path:hsa05332,path:hsa05416	Cell adhesion molecules (CAMs)|T cell receptor signaling pathway|Intestinal immune network for IgA production|Type I diabetes mellitus|Measles|Autoimmune thyroid disease|Systemic lupus erythematosus|Rheumatoid arthritis|Allograft rejection|Graft-versus-host disease|Viral myocarditis	Detected	Detected	Detected	Detected	Detected	Not Detected	5.33931	6.21866	5.15491	4.13285	3.60137	2.87123
clstr_75152_441_15	0.0320709	2.43349	1.28303	up	7.77657	6.49354	TTACTGAAGAAGACTATCAGCCACTAATGAAGTTGGGAACTCAGACCGTACCTTGCAACA	ENST00000502843.5	chr4	15778275	15849255	+	GENCODE release 31	protein_coding	protein_coding	ENSG00000004468.13	CD38	7	1560	952			path:hsa00760,path:hsa04020,path:hsa04640,path:hsa04921,path:hsa04970,path:hsa04972	Nicotinate and nicotinamide metabolism|Calcium signaling pathway|Hematopoietic cell lineage|Oxytocin signaling pathway|Salivary secretion|Pancreatic secretion	Detected	Detected	Detected	Detected	Detected	Detected	7.6769	8.66109	6.99172	6.57542	7.66363	5.24159
A_23_P107735	0.0161809	2.04974	1.03544	up	14.4179	13.3824	TGATTGTAGCAGCCTCGTTAGTGTCACCCCCTCCTCCCTGATCTGTCAGGGCCACTTAGT	NM_001783	chr19	41877120	41881372	+	Refseq	protein_coding			CD79A		1258	973			path:hsa04662,path:hsa05340	B cell receptor signaling pathway|Primary immunodeficiency	Detected	Detected	Detected	Detected	Detected	Detected	14.0634	14.6693	14.5209	13.2749	13.5975	13.2749
clstr_90768_555_12	0.0106391	3.76394	1.91224	up	8.9835	7.07125	AACACGCTGAAGGATGGTATCATCATGATCCAGACGCTGCTGATCATCCTCTTCATCATC	ENST00000006750.7	chr17	63928740	63932354	-	GENCODE release 31	protein_coding	protein_coding	ENSG00000007312.12	CD79B	6	1269	974			path:hsa04662	B cell receptor signaling pathway	Detected	Detected	Detected	Detected	Detected	Detected	8.37665	9.76103	8.8128	6.80095	7.49707	6.91574
clstr_16223_1059_11	0.0186279	2.4858	1.31371	up	5.35127	4.03756	ATTGTGTTGGTATTGGACGAGATGGATCAACTGGACAGCAAAGGCCAGGATGTATTGTAC	ENST00000209728.9	chr17	40287879	40304657	+	GENCODE release 31	protein_coding	protein_coding	ENSG00000094804.12	CDC6	12	4564	990			path:hsa04110	Cell cycle	Detected	Detected	Detected	Detected	Detected	Detected	5.88409	5.8475	4.32221	4.37129	4.36974	3.37164
clstr_25064_3002_8	0.0489689	3.64624	1.86641	up	4.78037	2.91396	AGAGGAGAAATAGTGAAACCAAAGTGCGACGTAGCACGAGGCTACAGAAGGATTTAGAAA	ENST00000380665.3	chr8	25459199	25507873	+	GENCODE release 31	protein_coding	protein_coding	ENSG00000184661.14	CDCA2	14	3565	157313	GO:0005654,GO:0005694,GO:0005829,GO:0007049,GO:0035307,GO:0051301	nucleoplasm|chromosome|cytosol|cell cycle|positive regulation of protein dephosphorylation|cell division			Detected	Detected	Detected	Not Detected	Detected	Not Detected	4.61965	5.32211	4.39936	3.53307	3.37538	1.83344
clstr_36822_1057_9	0.0395675	6.9608	2.79925	up	6.30645	3.5072	AGAAATTACAGAGGAGGAGTTGGAGAACGTCTGCAGCAATTCTCGAGAGAAGATATATAA	ENST00000306721.8	chr2	173354872	173368997	+	GENCODE release 31	protein_coding	protein_coding	ENSG00000144354.14	CDCA7	10	2778	83879	GO:0005634,GO:0005654,GO:0005829,GO:0006351,GO:0006355,GO:0006915,GO:0042127	nucleus|nucleoplasm|cytosol|transcription, DNA-templated|regulation of transcription, DNA-templated|apoptotic process|regulation of cell proliferation			Detected	Detected	Detected	Detected	Detected	Not Detected	6.28412	5.82236	6.81288	4.29917	3.31673	2.9057
clstr_84965_145_25	0.0375832	4.44744	2.15297	up	4.46251	2.30953	GAAATTCAGATATGTGAAGTTGATTTCCATGGAAACCTCGTCATCCTCTGATGACAGTTG	ENST00000410101.7	chr2	173354872	173367720	+	GENCODE release 31	protein_coding	protein_coding	ENSG00000144354.14	CDCA7	10	1369	83879	GO:0005634,GO:0005654,GO:0005829,GO:0006351,GO:0006355,GO:0006915,GO:0042127	nucleus|nucleoplasm|cytosol|transcription, DNA-templated|regulation of transcription, DNA-templated|apoptotic process|regulation of cell proliferation			Detected	Detected	Detected	Not Detected	Not Detected	Not Detected	4.6889	3.77831	4.92032	2.7197	2.26029	1.9486
clstr_8384_2241_8	0.0189181	-3.48986	-1.80317	down	3.55311	5.35628	ATACAGAGGCCTTTGATATAGCAGAGCTGAGGAGTAGTACCATAATGCGGGAACGCAAGA	ENST00000262150.6	chr18	66501083	66604134	-	GENCODE release 31	protein_coding	protein_coding	ENSG00000071991.8	CDH19	12	6341	28513	GO:0005509,GO:0005886,GO:0007156,GO:0016021	calcium ion binding|plasma membrane|homophilic cell adhesion via plasma membrane adhesion molecules|integral component of membrane			Not Detected	Detected	Detected	Detected	Detected	Detected	2.95638	3.51972	4.18323	5.25755	5.01147	5.79982
clstr_71412_663_23	0.000178037	3.90087	1.9638	up	8.83001	6.86622	TCTACTCAGTGTCACAAGGAATGACACAGGACCCTATGAGTGTGAAATACCGAACCCAGT	ENST00000415495.5	chr19	41796617	41811553	+	GENCODE release 31	protein_coding	protein_coding	ENSG00000170956.17	CEACAM3	8	1640	1084	GO:0005886,GO:0016021,GO:0035579,GO:0043312,GO:0050900	plasma membrane|integral component of membrane|specific granule membrane|neutrophil degranulation|leukocyte migration			Detected	Detected	Detected	Detected	Detected	Detected	8.38349	9.84217	8.26437	6.36945	7.89061	6.3386
clstr_20961_1531_12	0.00833397	2.02828	1.02025	up	5.7084	4.68815	GGACAAAGGAAATTATCGCTGCACAGCCAGCAATTTCTTGGGAACAGCCACTCACGATTT	ENST00000453040.5	chr3	197644	399148	+	GENCODE release 31	protein_coding	protein_coding	ENSG00000134121.10	CHL1	25	3960	10752	GO:0001764,GO:0002020,GO:0005578,GO:0005886,GO:0007155,GO:0007165,GO:0007411,GO:0008344,GO:0016021,GO:0030425,GO:0031103,GO:0035640,GO:0043524,GO:0045177,GO:0050890,GO:0070062	neuron migration|protease binding|proteinaceous extracellular matrix|plasma membrane|cell adhesion|signal transduction|axon guidance|adult locomotory behavior|integral component of membrane|dendrite|axon regeneration|exploration behavior|negative regulation of neuron apoptotic process|apical part of cell|cognition|extracellular exosome			Detected	Detected	Detected	Detected	Detected	Detected	5.40228	5.05115	6.67178	4.33063	4.21271	5.52111
clstr_25202_2010_7	0.0148641	2.10236	1.07201	up	7.6538	6.58178	TGTTATTATGCAAGCGGCATTGTGGGTTTGCGTTTCAGCATAGGAACAGAGAGAAGCGTT	ENST00000628426.1	chr10	124019653	124092414	-	GENCODE release 31	protein_coding	protein_coding	ENSG00000182022.18	CHST15	6	3553	51363	GO:0000139,GO:0016021,GO:0019319,GO:0030206,GO:0050656,GO:0050659	Golgi membrane|integral component of membrane|hexose biosynthetic process|chondroitin sulfate biosynthetic process|3'-phosphoadenosine 5'-phosphosulfate binding|N-acetylgalactosamine 4-sulfate 6-O-sulfotransferase activity	path:hsa00532	Glycosaminoglycan biosynthesis - chondroitin sulfate / dermatan sulfate	Detected	Detected	Detected	Detected	Detected	Detected	7.73296	7.927	7.30143	6.65185	7.08834	6.00517
A_33_P3285540	0.0346379	-2.03933	-1.0281	down	13.1299	14.158	TTTTCTGTGCGCGGCGCTGTTTCCATAGGCAGAGCGGGTGTCAGACTGAGGATTTCGCTT	NM_001130861	chr22	19523024	19525337	-	Refseq	protein_coding			CLDN5		2332	7122	GO:0003151,GO:0005198,GO:0005886,GO:0005911,GO:0005923,GO:0007043,GO:0007179,GO:0007612,GO:0016021,GO:0016327,GO:0016338,GO:0030054,GO:0042802,GO:0060021,GO:0060325,GO:0070062,GO:1903142,GO:2000810	outflow tract morphogenesis|structural molecule activity|plasma membrane|cell-cell junction|bicellular tight junction|cell-cell junction assembly|transforming growth factor beta receptor signaling pathway|learning|integral component of membrane|apicolateral plasma membrane|calcium-independent cell-cell adhesion via plasma membrane cell-adhesion molecules|cell junction|identical protein binding|pa…	path:hsa04514,path:hsa04530,path:hsa04670,path:hsa05160	Cell adhesion molecules (CAMs)|Tight junction|Leukocyte transendothelial migration|Hepatitis C	Detected	Detected	Detected	Detected	Detected	Detected	12.2258	12.993	14.171	13.6055	13.6933	15.1753
clstr_83371_1064_21	0.0259193	4.99707	2.32108	up	4.13078	1.80969	AATAACATCCACGATGAGGACTGTGCTACCATGAACAAAGGTGGCACCTGGAATGATCTC	ENST00000417570.5	chr19	14583123	14610420	+	GENCODE release 31	protein_coding	protein_coding	ENSG00000187912.11	CLEC17A	14	1399	388512	GO:0005537,GO:0009986,GO:0016021,GO:0042806,GO:0046872	mannose binding|cell surface|integral component of membrane|fucose binding|metal ion binding			Detected	Detected	Detected	Not Detected	Not Detected	Not Detected	3.69376	3.94488	4.75369	2.1278	1.1561	2.14519
clstr_54801_1962_12	0.0271531	4.3827	2.13182	up	6.17611	4.04429	TTTGAGCTAGACCTCTAGATCTGCCTCGCACAGAAATACATTAAGTGGGCTGGTCTCATG	ENST00000547437.5	chr19	14583084	14611157	+	GENCODE release 31	protein_coding	protein_coding	ENSG00000187912.11	CLEC17A	13	2065	388512	GO:0005537,GO:0009986,GO:0016021,GO:0042806,GO:0046872	mannose binding|cell surface|integral component of membrane|fucose binding|metal ion binding			Detected	Detected	Detected	Detected	Detected	Detected	6.34121	6.01491	6.17222	4.13374	3.30321	4.69593
clstr_9520_4477_7	0.0227213	-2.93493	-1.55332	down	8.39614	9.94946	TTTAAACGAGAGGTAGAGTGACCTAGCACTAAGCAAATGAGCTGAAATGTCGGAAACAGA	ENST00000185206.12	chr6	45898456	46080348	-	GENCODE release 31	protein_coding	protein_coding	ENSG00000112782.17	CLIC5	6	5971	53405	GO:0005244,GO:0005254,GO:0005737,GO:0005794,GO:0005815,GO:0005938,GO:0006810,GO:0006821,GO:0007565,GO:0007605,GO:0015629,GO:0034707,GO:0034765,GO:0060088,GO:0070062,GO:1902476	voltage-gated ion channel activity|chloride channel activity|cytoplasm|Golgi apparatus|microtubule organizing center|cell cortex|transport|chloride transport|female pregnancy|sensory perception of sound|actin cytoskeleton|chloride channel complex|regulation of ion transmembrane transport|auditory receptor cell stereocilium organization|extracellular exosome|chloride transmembrane transport			Detected	Detected	Detected	Detected	Detected	Detected	7.89512	7.73828	9.55503	9.85351	9.30629	10.6886
clstr_19006_2787_8	0.014318	2.14005	1.09765	up	7.05354	5.95589	CTTTCCTGCTCGGAAATGAATGGCCGTTACTCCAGCAATGAATTCATCGTGGAGGTCAAT	ENST00000266546.10	chr12	7130199	7158945	+	GENCODE release 31	protein_coding	protein_coding	ENSG00000139182.14	CLSTN3	18	4185	9746	GO:0000139,GO:0001558,GO:0005509,GO:0005789,GO:0007156,GO:0007416,GO:0009986,GO:0014069,GO:0016021,GO:0035249,GO:0043234,GO:0045211,GO:0050806,GO:0051932,GO:0051965,GO:0070062,GO:1902474	Golgi membrane|regulation of cell growth|calcium ion binding|endoplasmic reticulum membrane|homophilic cell adhesion via plasma membrane adhesion molecules|synapse assembly|cell surface|postsynaptic density|integral component of membrane|synaptic transmission, glutamatergic|protein complex|postsynaptic membrane|positive regulation of synaptic transmission|synaptic transmission, GABAergic|positive…			Detected	Detected	Detected	Detected	Detected	Detected	7.04263	7.41239	6.70559	6.21013	6.16954	5.488
clstr_35295_1572_13	0.0492149	3.13806	1.64987	up	6.11942	4.46955	AAATCTCGGACATTGGTGCCAAGATAGCTGCTGTACAGTTTACTTATGATCAGCGCACGG	ENST00000644874.2	chr14	30874559	30890618	+	GENCODE release 31	protein_coding	protein_coding	ENSG00000100473.18	COCH	11	2860	1690					Detected	Detected	Detected	Detected	Detected	Detected	5.05911	7.44943	5.84973	3.85612	5.04332	4.50921
clstr_4094_590_8	0.0151534	3.42065	1.77427	up	4.47978	2.70551	TAGAAATCGAGAACTCCGTCCTTTGTTTGATCGTCAGTGGCACAAACTTGGCATTAGTAT	ENST00000620364.5	chr6	69866556	70212468	+	GENCODE release 31	protein_coding	protein_coding	ENSG00000082293.13	COL19A1	51	8740	1310	GO:0001501,GO:0005201,GO:0005576,GO:0005578,GO:0005581,GO:0005788,GO:0007155,GO:0007519,GO:0030154,GO:0030198,GO:0030574,GO:0030674,GO:0098609	skeletal system development|extracellular matrix structural constituent|extracellular region|proteinaceous extracellular matrix|collagen trimer|endoplasmic reticulum lumen|cell adhesion|skeletal muscle tissue development|cell differentiation|extracellular matrix organization|collagen catabolic process|protein binding, bridging|cell-cell adhesion			Detected	Detected	Detected	Not Detected	Not Detected	Not Detected	4.24293	5.07653	4.11988	2.42502	2.94329	2.74823
clstr_3328_1989_6	0.00987566	-2.11889	-1.08331	down	6.66801	7.75132	GATTGGACCAGATCGGGTGCAAATTGGTGTAGTCCAGTTCAGCGACATCAATAAGGAAGA	ENST00000358511.10	chr3	130560334	130678155	+	GENCODE release 31	protein_coding	protein_coding	ENSG00000206384.10	COL6A6	36	9581	131873	GO:0005576,GO:0005578,GO:0005581,GO:0007155,GO:0030574,GO:0031012	extracellular region|proteinaceous extracellular matrix|collagen trimer|cell adhesion|collagen catabolic process|extracellular matrix	path:hsa04151,path:hsa04510,path:hsa04512,path:hsa04974,path:hsa05165	PI3K-Akt signaling pathway|Focal adhesion|ECM-receptor interaction|Protein digestion and absorption|Human papillomavirus infection	Detected	Detected	Detected	Detected	Detected	Detected	7.14708	5.96082	6.89613	8.30036	7.18696	7.76663
clstr_15552_3135_13	0.0106801	2.09357	1.06596	up	6.52931	5.46335	AAAGATCAACCTCTGTGAAGTGTCTAGAAGTATCTAGTGCAGATGGTGGCGGAGGCAGAA	ENST00000397799.2	chr1	36095239	36125222	-	GENCODE release 31	protein_coding	protein_coding	ENSG00000171812.13	COL8A2	4	4669	1296	GO:0001525,GO:0005201,GO:0005576,GO:0005578,GO:0005581,GO:0005604,GO:0005788,GO:0030198,GO:0030574,GO:0030674,GO:0048593,GO:0050673,GO:0098609	angiogenesis|extracellular matrix structural constituent|extracellular region|proteinaceous extracellular matrix|collagen trimer|basement membrane|endoplasmic reticulum lumen|extracellular matrix organization|collagen catabolic process|protein binding, bridging|camera-type eye morphogenesis|epithelial cell proliferation|cell-cell adhesion			Detected	Detected	Detected	Detected	Detected	Detected	6.7875	6.54213	6.25831	5.53889	5.45803	5.39312
clstr_15036_3204_11	0.0228355	3.46996	1.79492	up	4.32964	2.53472	TGTTCCCAGGATCTTGAGCTTTAGTGTGCTATACCTATGTGTCTTATCGTGGGCCACTGT	ENST00000357250.10	chr6	70215061	70303083	-	GENCODE release 31	protein_coding	protein_coding	ENSG00000112280.16	COL9A1	38	4761	1297	GO:0005576,GO:0005578,GO:0005594,GO:0005788,GO:0009887,GO:0030020,GO:0030198,GO:0046872	extracellular region|proteinaceous extracellular matrix|collagen type IX trimer|endoplasmic reticulum lumen|animal organ morphogenesis|extracellular matrix structural constituent conferring tensile strength|extracellular matrix organization|metal ion binding	path:hsa04151,path:hsa04510,path:hsa04512,path:hsa04974,path:hsa05165	PI3K-Akt signaling pathway|Focal adhesion|ECM-receptor interaction|Protein digestion and absorption|Human papillomavirus infection	Detected	Detected	Detected	Not Detected	Not Detected	Not Detected	4.16895	3.80067	5.0193	2.57033	2.35438	2.67945
A_24_P264943	0.0314299	52.4664	5.71332	up	13.0172	7.30385	TTACCGCTGCAATGACACCATCCCAGAGGACTATGAGACCCATCAGCTGCGGCAAGCCTA	NM_000095	chr19	18782773	18791305	-	Refseq	protein_coding			COMP		2452	1311	GO:0001501,GO:0002020,GO:0003417,GO:0005201,GO:0005509,GO:0005518,GO:0005576,GO:0005578,GO:0005615,GO:0006915,GO:0007155,GO:0008201,GO:0009887,GO:0030198,GO:0043066,GO:0043395,GO:0060173,GO:0070062	skeletal system development|protease binding|growth plate cartilage development|extracellular matrix structural constituent|calcium ion binding|collagen binding|extracellular region|proteinaceous extracellular matrix|extracellular space|apoptotic process|cell adhesion|heparin binding|animal organ morphogenesis|extracellular matrix organization|negative regulation of apoptotic process|heparan sulf…	path:hsa04145,path:hsa04151,path:hsa04510,path:hsa04512,path:hsa05144,path:hsa05165	Phagosome|PI3K-Akt signaling pathway|Focal adhesion|ECM-receptor interaction|Malaria|Human papillomavirus infection	Detected	Detected	Detected	Detected	Detected	Detected	13.6519	11.9043	13.4953	7.01479	8.26194	6.6348
clstr_27758_261_6	0.031652	2.02433	1.01744	up	4.65248	3.63504	CGAAGTCATCGACAACACGCTCAATCCTGACTTCGTGCGCAAGTTCATTGTGGATTACTT	ENST00000244751.7	chr6	36740775	36839444	-	GENCODE release 31	protein_coding	protein_coding	ENSG00000124772.12	CPNE5	21	3342	57699	GO:0043005,GO:0043204,GO:0070062,GO:1903861	neuron projection|perikaryon|extracellular exosome|positive regulation of dendrite extension			Detected	Detected	Detected	Detected	Detected	Not Detected	4.98834	5.45983	3.50928	3.85678	4.19383	2.85451
clstr_39200_1463_20	0.00367176	2.42087	1.27553	up	5.27925	4.00373	AGTATGAGGTGTCCCATGACTTTGCCATCAATTTCAACCCTGAGGACGATGAGTGTGAAG	ENST00000268720.9	chr16	89575768	89597246	+	GENCODE release 31	protein_coding	protein_coding	ENSG00000178773.15	CPNE7	17	2657	27132	GO:0005215,GO:0005634,GO:0005737,GO:0005886,GO:0006629,GO:0046474,GO:0070062,GO:0071277	transporter activity|nucleus|cytoplasm|plasma membrane|lipid metabolic process|glycerophospholipid biosynthetic process|extracellular exosome|cellular response to calcium ion			Detected	Detected	Detected	Detected	Detected	Detected	5.52889	5.63152	4.67735	4.30049	4.20455	3.50615
clstr_45658_631_10	0.00695517	12.794	3.6774	up	5.07031	1.39291	AACTCTGTCTGGAGGTATGACTGGGTCACATCATACAAGGTCCAGTTCAGCAATGACAGT	ENST00000380605.3	chr20	2794074	2800627	-	GENCODE release 31	protein_coding	protein_coding	ENSG00000088882.8	CPXM1	14	2376	56265	GO:0004180,GO:0005615,GO:0008237,GO:0008270	carboxypeptidase activity|extracellular space|metallopeptidase activity|zinc ion binding			Detected	Detected	Detected	Not Detected	Not Detected	Not Detected	5.25744	5.92902	4.02447	1.25309	1.96236	0.963283
clstr_41735_352_17	0.0243478	3.07962	1.62275	up	4.7191	3.09635	TGTCAGAGCACTTTAGGCAGCTGAATCCGTGATTTCAGAAGCTCTGATTCCTGCACAGTA	ENST00000382480.6	chr4	8592660	8619759	+	GENCODE release 31	protein_coding	protein_coding	ENSG00000109625.19	CPZ	11	2538	8532	GO:0004181,GO:0004185,GO:0005578,GO:0005615,GO:0006508,GO:0006518,GO:0008270,GO:0016055,GO:0016485,GO:0070062	metallocarboxypeptidase activity|serine-type carboxypeptidase activity|proteinaceous extracellular matrix|extracellular space|proteolysis|peptide metabolic process|zinc ion binding|Wnt signaling pathway|protein processing|extracellular exosome			Detected	Detected	Detected	Not Detected	Not Detected	Not Detected	5.41137	4.48116	4.26476	3.27444	3.15185	2.86275
clstr_21085_3776_11	0.0499955	5.60081	2.48564	up	7.02445	4.53882	AGGAAATGAGAGCTCGGGTCGAAATGCTCACAATTTCCTGCGTGTCTCAGATGGTTGTTT	ENST00000460253.1	chr9	123368779	123380324	+	GENCODE release 31	protein_coding	protein_coding	ENSG00000148204.12	CRB2	9	3947	286204	GO:0001707,GO:0001756,GO:0005509,GO:0010470,GO:0010718,GO:0010951,GO:0014028,GO:0016021,GO:0016324,GO:0019899,GO:0030513,GO:0043234,GO:0045121,GO:0045199,GO:0055111,GO:0070062,GO:0072358	mesoderm formation|somitogenesis|calcium ion binding|regulation of gastrulation|positive regulation of epithelial to mesenchymal transition|negative regulation of endopeptidase activity|notochord formation|integral component of membrane|apical plasma membrane|enzyme binding|positive regulation of BMP signaling pathway|protein complex|membrane raft|maintenance of epithelial cell apical/basal polar…	path:hsa04390	Hippo signaling pathway	Detected	Detected	Detected	Detected	Detected	Detected	6.29253	8.0641	6.71673	4.86891	4.6535	4.09405
clstr_137162_149_14	0.0467067	25.5102	4.673	up	5.91711	1.24411	AATAGGATAATCCCAGGTGGCATCTATGATGCAGACCTCAATGATGAGTGGGTACAGCGT	ENST00000217423.3	chr20	23685640	23689040	-	GENCODE release 31	protein_coding	protein_coding	ENSG00000101441.4	CST4	3	751	1472	GO:0001580,GO:0001895,GO:0002020,GO:0004869,GO:0005615,GO:0045861,GO:0070062,GO:2000117	detection of chemical stimulus involved in sensory perception of bitter taste|retina homeostasis|protease binding|cysteine-type endopeptidase inhibitor activity|extracellular space|negative regulation of proteolysis|extracellular exosome|negative regulation of cysteine-type endopeptidase activity	path:hsa04970	Salivary secretion	Detected	Detected	Detected	Not Detected	Not Detected	Not Detected	7.37814	6.63873	3.73447	0.968119	1.82162	0.942603
clstr_54586_1798_13	0.0453803	8.94494	3.16107	up	13.8271	10.666	CATCTACAGAGTTTAGCACATTTGAACGTTGCTGGTTGAAATCCCGAGGTGTCATTTGAC	ENST00000360218.2	chr1	206009265	206023895	-	GENCODE release 31	protein_coding	protein_coding	ENSG00000196188.11	CTSE	8	2071	1510	GO:0004190,GO:0005768,GO:0007586,GO:0016540,GO:0019886,GO:0030163,GO:0042803,GO:0070062	aspartic-type endopeptidase activity|endosome|digestion|protein autoprocessing|antigen processing and presentation of exogenous peptide antigen via MHC class II|protein catabolic process|protein homodimerization activity|extracellular exosome	path:hsa04142	Lysosome	Detected	Detected	Detected	Detected	Detected	Detected	13.7455	13.731	14.0046	10.3406	11.8811	9.7762
clstr_50121_1027_6	0.0498651	8.48228	3.08445	up	11.5075	8.42307	AGAATATGCTGTGGAGTGTGCCAACCTTAACGTCATGCCGGATGTCACCTTCACCATTAA	ENST00000358184.7	chr1	206009264	206023895	-	GENCODE release 31	protein_coding	protein_coding	ENSG00000196188.11	CTSE	9	2214	1510	GO:0004190,GO:0005768,GO:0007586,GO:0016540,GO:0019886,GO:0030163,GO:0042803,GO:0070062	aspartic-type endopeptidase activity|endosome|digestion|protein autoprocessing|antigen processing and presentation of exogenous peptide antigen via MHC class II|protein catabolic process|protein homodimerization activity|extracellular exosome	path:hsa04142	Lysosome	Detected	Detected	Detected	Detected	Detected	Detected	11.1709	11.3986	11.9531	7.923	9.62757	7.71864
clstr_28951_2875_10	0.0380335	-2.01928	-1.01384	down	10.4541	11.4679	TCATTCCTGTATTCACCCGTCCAGACCTTGTTCACACTCTCACATGTTTAGAGTTGCAAT	ENST00000541347.5	chr3	39263495	39281273	-	GENCODE release 31	protein_coding	protein_coding	ENSG00000168329.13	CX3CR1	2	3255	1524			path:hsa04060,path:hsa04062	Cytokine-cytokine receptor interaction|Chemokine signaling pathway	Detected	Detected	Detected	Detected	Detected	Detected	10.8648	9.65318	10.8442	12.2113	10.704	11.4884
clstr_94761_183_6	0.00286111	70.1147	6.13164	up	9.93727	3.80563	GTCCAAGAGAGCTCAGTCTTTATCCCTAGACGCTTCATTGATCGAATTCAAATCTTGCCC	ENST00000286758.4	chr4	77511753	77611834	+	GENCODE release 31	protein_coding	protein_coding	ENSG00000156234.7	CXCL13	5	1203	10563			path:hsa04060,path:hsa04062	Cytokine-cytokine receptor interaction|Chemokine signaling pathway	Detected	Detected	Detected	Not Detected	Detected	Detected	8.9327	10.34	10.5391	3.12374	4.54304	3.75009
clstr_60934_811_7	0.0282311	2.65978	1.41131	up	11.2965	9.88515	CTGCTGACTATTCCCGACTTCATCTTTGCCAACGTCAGTGAGGCAGATGACAGATATATC	ENST00000409817.1	chr2	136114349	136116243	-	GENCODE release 31	protein_coding	protein_coding	ENSG00000121966.6	CXCR4	1	1895	7852	GO:0004950,GO:0005764,GO:0005769,GO:0005770,GO:0005886,GO:0006935,GO:0016021,GO:0019955,GO:0030054,GO:0071345	chemokine receptor activity|lysosome|early endosome|late endosome|plasma membrane|chemotaxis|integral component of membrane|cytokine binding|cell junction|cellular response to cytokine stimulus	path:hsa04020,path:hsa04060,path:hsa04062,path:hsa04144,path:hsa04360,path:hsa04670,path:hsa04672,path:hsa04810,path:hsa05163,path:hsa05170,path:hsa05200	Calcium signaling pathway|Cytokine-cytokine receptor interaction|Chemokine signaling pathway|Endocytosis|Axon guidance|Leukocyte transendothelial migration|Intestinal immune network for IgA production|Regulation of actin cytoskeleton|Human cytomegalovirus infection|Human immunodeficiency virus 1 infection|Pathways in cancer	Detected	Detected	Detected	Detected	Detected	Detected	10.0641	12.3941	11.4312	8.82157	10.505	10.3289
clstr_12559_2123_11	0.0148546	3.46734	1.79383	up	11.3147	9.52086	ATAAATCAACTGTCCATCAGGTGAGGTGTGCTCCATACCCAGCGGTTCTTCATGAGTAGT	ENST00000610745.5	chr2	38067509	38076151	-	GENCODE release 31	protein_coding	protein_coding	ENSG00000138061.12	CYP1B1	3	5218	1545			path:hsa00140,path:hsa00380,path:hsa00980,path:hsa04913,path:hsa05204,path:hsa05206	Steroid hormone biosynthesis|Tryptophan metabolism|Metabolism of xenobiotics by cytochrome P450|Ovarian steroidogenesis|Chemical carcinogenesis|MicroRNAs in cancer	Detected	Detected	Detected	Detected	Detected	Detected	11.4731	12.123	10.3479	9.27649	10.6886	8.59748
clstr_54328_1742_11	0.00728316	-4.18136	-2.06397	down	6.24804	8.31201	CAGGGATTCTGTACGTGCATTGTGCTCTCTCATGGTCTGTATAGAGTGTTATACTTGGTA	ENST00000336374.4	chr7	99705036	99735196	-	GENCODE release 31	protein_coding	protein_coding	ENSG00000160870.14	CYP3A7	13	2079	1551			path:hsa00140,path:hsa00830,path:hsa05204	Steroid hormone biosynthesis|Retinol metabolism|Chemical carcinogenesis	Detected	Detected	Detected	Detected	Detected	Detected	5.98955	7.00355	5.75101	8.37414	8.7768	7.78508
A_23_P81441	0.0423111	2.26094	1.17692	up	9.17497	7.99805	AACCCAGCCCAGTTAAGAGGAGATGCCGAATTTAATGAACCCTATTTGAATTGCAGGGCT	NM_130848	chr5	135444214	135447348	-	Refseq	protein_coding			DCANP1		3135	140947	GO:0003677,GO:0005634,GO:0005737,GO:0006351,GO:0006355,GO:0007356,GO:0021559,GO:0021650,GO:0030432,GO:0031223,GO:0035112,GO:0042472,GO:0048634,GO:0048806,GO:0048839,GO:0050885,GO:0060021,GO:0071626,GO:0090102,GO:0090103,GO:0097094,GO:0098583,GO:1901078,GO:1905747,GO:1905748	DNA binding|nucleus|cytoplasm|transcription, DNA-templated|regulation of transcription, DNA-templated|thorax and anterior abdomen determination|trigeminal nerve development|vestibulocochlear nerve formation|peristalsis|auditory behavior|genitalia morphogenesis|inner ear morphogenesis|regulation of muscle organ development|genitalia development|inner ear development|neuromuscular process controlli…			Detected	Detected	Detected	Detected	Detected	Detected	9.16278	9.47098	8.89116	8.27238	7.79573	7.92604
clstr_59052_1724_37	0.012957	2.78684	1.47863	up	15.5005	14.0219	TTGTATGGCTTTCTTTGGCCTCTGACCCTGCTGCCCATTCTTTCCAACATCACAGATGAA	ENST00000392086.8	chr2	219279344	219286898	+	GENCODE release 31	protein_coding	protein_coding	ENSG00000135924.15	DNAJB2	10	1946	3300	GO:0001671,GO:0005634,GO:0005737,GO:0005789,GO:0005829,GO:0006986,GO:0008285,GO:0016234,GO:0030308,GO:0030433,GO:0030544,GO:0031227,GO:0031396,GO:0031398,GO:0031593,GO:0031625,GO:0031965,GO:0032091,GO:0032436,GO:0032781,GO:0032880,GO:0042026,GO:0043161,GO:0051082,GO:0051087,GO:0061077,GO:0070628,GO:0090084,GO:0090086,GO:1903644	ATPase activator activity|nucleus|cytoplasm|endoplasmic reticulum membrane|cytosol|response to unfolded protein|negative regulation of cell proliferation|inclusion body|negative regulation of cell growth|ubiquitin-dependent ERAD pathway|Hsp70 protein binding|intrinsic component of endoplasmic reticulum membrane|regulation of protein ubiquitination|positive regulation of protein ubiquitination|pol…	path:hsa04141	Protein processing in endoplasmic reticulum	Detected	Detected	Detected	Detected	Detected	Detected	14.9582	16.5031	15.0402	13.2086	15.3377	13.5193
clstr_6162_4912_4	0.0459528	2.25114	1.17066	up	7.60885	6.43819	AGTTAATAGCCGATGCTGGGATTGGAGGCTCTCGGTTTCAACATTCGCTTGCAATTACCA	ENST00000644695.1	chr2	224765104	224982427	-	GENCODE release 31	protein_coding	protein_coding	ENSG00000135905.19	DOCK10	57	7320	55619	GO:0001782,GO:0002315,GO:0005085,GO:0005634,GO:0005654,GO:0005737,GO:0005829,GO:0007264,GO:0016020,GO:0030334,GO:0043197,GO:0043547,GO:0060997,GO:0070062	B cell homeostasis|marginal zone B cell differentiation|guanyl-nucleotide exchange factor activity|nucleus|nucleoplasm|cytoplasm|cytosol|small GTPase mediated signal transduction|membrane|regulation of cell migration|dendritic spine|positive regulation of GTPase activity|dendritic spine morphogenesis|extracellular exosome			Detected	Detected	Detected	Detected	Detected	Detected	7.53679	7.64535	7.64441	6.70322	6.64904	5.96232
clstr_3221_6027_6	0.032205	2.80185	1.48638	up	6.79542	5.30904	TAGAAACAGAACGCTCCCGATATCAGAGGGAGATTGATAAACTCAGACAGCGCCCATATG	ENST00000379802.8	chr6	7541671	7586714	+	GENCODE release 31	protein_coding	protein_coding	ENSG00000096696.14	DSP	24	9697	1832			path:hsa05412	Arrhythmogenic right ventricular cardiomyopathy (ARVC)	Detected	Detected	Detected	Detected	Detected	Detected	6.91122	7.41745	6.0576	5.29196	5.53818	5.09699
clstr_102205_70_12	0.0268898	2.66585	1.41459	up	4.36683	2.95223	TGGAGAACTTAATCCACTTACGTTCAGGGTTATCATTCATAGGCTGCTGATACTTTGGCT	ENST00000517476.5	chr8	85187685	85214037	+	GENCODE release 31	protein_coding	protein_coding	ENSG00000133740.11	E2F5	8	1094	1875			path:hsa04110,path:hsa04218,path:hsa04350	Cell cycle|Cellular senescence|TGF-beta signaling pathway	Detected	Detected	Detected	Not Detected	Detected	Not Detected	4.65403	4.88208	3.56438	2.98729	3.94068	1.92873
clstr_23467_933_2	0.0203164	9.27338	3.21309	up	4.11267	0.899576	CTTGACGAAGTGGCAGAGGAACTTAATGTTGAACGTCGACGCATTTACGATATCGTGAAC	ENST00000250024.9	chr11	19224063	19240945	-	GENCODE release 31	protein_coding	protein_coding	ENSG00000129173.13	E2F8	13	3706	79733	GO:0000122,GO:0000978,GO:0001047,GO:0001078,GO:0001890,GO:0002040,GO:0003700,GO:0003714,GO:0005634,GO:0005654,GO:0005667,GO:0005730,GO:0005829,GO:0006351,GO:0006977,GO:0008283,GO:0032466,GO:0032877,GO:0033301,GO:0042803,GO:0045944,GO:0060707,GO:0060718,GO:0070365	negative regulation of transcription from RNA polymerase II promoter|RNA polymerase II proximal promoter sequence-specific DNA binding|core promoter binding|transcriptional repressor activity, RNA polymerase II proximal promoter sequence-specific DNA binding|placenta development|sprouting angiogenesis|DNA binding transcription factor activity|transcription corepressor activity|nucleus|nucleoplasm…			Detected	Detected	Detected	Not Detected	Not Detected	Not Detected	3.68854	3.62244	5.02703	0.913682	0.900801	0.884247
clstr_16840_1670_6	0.022211	-3.13451	-1.64824	down	10.6379	12.2862	AAAGCAGTCGTGCTTAAAGTTCAAAGCTAATGATCACGGATATGACAACTTCCGTTCCAG	ENST00000377211.8	chr13	77895481	77919768	-	GENCODE release 31	protein_coding	protein_coding	ENSG00000136160.17	EDNRB	8	4471	1910			path:hsa04020,path:hsa04022,path:hsa04080,path:hsa04916,path:hsa04926,path:hsa05200	Calcium signaling pathway|cGMP-PKG signaling pathway|Neuroactive ligand-receptor interaction|Melanogenesis|Relaxin signaling pathway|Pathways in cancer	Detected	Detected	Detected	Detected	Detected	Detected	10.0091	9.95527	11.9495	12.1194	11.5369	13.2021
clstr_30713_3038_19	0.00624994	2.27202	1.18397	up	14.489	13.305	CAAAGTGACTGTTTGGCTTATAAACACATTGAATGCGCTTTATTGCCCATGGGATATGTG	ENST00000239938.5	chr5	138465479	138469303	+	GENCODE release 31	protein_coding	protein_coding	ENSG00000120738.8	EGR1	2	3137	1958			path:hsa04371,path:hsa04912,path:hsa04928,path:hsa04933,path:hsa05020,path:hsa05166	Apelin signaling pathway|GnRH signaling pathway|Parathyroid hormone synthesis, secretion and action|AGE-RAGE signaling pathway in diabetic complications|Prion diseases|Human T-cell leukemia virus 1 infection	Detected	Detected	Detected	Detected	Detected	Detected	14.6939	15.1201	13.653	13.325	14.0581	12.5321
clstr_16555_671_6	0.00969665	2.92764	1.54974	up	4.82426	3.27452	TACAATCAGATGGCTACAGAGAATGTAATGGACATCGGTCTGACCAACGAGAAGCCCAAC	ENST00000317216.3	chr8	22687659	22693480	-	GENCODE release 31	protein_coding	protein_coding	ENSG00000179388.9	EGR3	2	4514	1960	GO:0001938,GO:0002042,GO:0003677,GO:0003700,GO:0005634,GO:0006351,GO:0007517,GO:0007623,GO:0035767,GO:0035924,GO:0043066,GO:0044344,GO:0046872	positive regulation of endothelial cell proliferation|cell migration involved in sprouting angiogenesis|DNA binding|DNA binding transcription factor activity|nucleus|transcription, DNA-templated|muscle organ development|circadian rhythm|endothelial cell chemotaxis|cellular response to vascular endothelial growth factor stimulus|negative regulation of apoptotic process|cellular response to fibrobl…	path:hsa04625,path:hsa05161,path:hsa05203	C-type lectin receptor signaling pathway|Hepatitis B|Viral carcinogenesis	Detected	Detected	Detected	Not Detected	Detected	Not Detected	4.69704	5.40245	4.37328	2.84656	3.94776	3.02924
A_33_P3417626	0.039229	-3.05355	-1.61049	down	7.30112	8.91161	TAGGCCCTCTAGGCTGGGGAAGCAAACTGGAACCCATGGCAATAATAGGAGGGTGTCCAG	NM_198573	chr9	34521043	34522990	-	Refseq	protein_coding			ENHO		1028	375704	GO:0005576,GO:0005886,GO:0045747	extracellular region|plasma membrane|positive regulation of Notch signaling pathway			Detected	Detected	Detected	Detected	Detected	Detected	7.6145	6.80238	7.48647	9.43633	8.84636	8.45213
clstr_12887_1336_10	0.0189766	-2.67409	-1.41905	down	10.7635	12.1826	TATGAATTCTACCATGCGCTAGACTCCGAGAACATGACCAAGAGTCACCAGAACTTGTGC	ENST00000263734.5	chr2	46297407	46386697	+	GENCODE release 31	protein_coding	protein_coding	ENSG00000116016.14	EPAS1	16	5155	2034	GO:0000981,GO:0001077,GO:0001525,GO:0001666,GO:0001892,GO:0001974,GO:0002027,GO:0003677,GO:0005634,GO:0005654,GO:0005667,GO:0005829,GO:0006366,GO:0007005,GO:0007165,GO:0007601,GO:0008134,GO:0016567,GO:0016607,GO:0030218,GO:0030324,GO:0035019,GO:0035035,GO:0042415,GO:0043129,GO:0043619,GO:0043687,GO:0045944,GO:0046982,GO:0048469,GO:0048625,GO:0055072,GO:0061418,GO:0071456	RNA polymerase II transcription factor activity, sequence-specific DNA binding|transcriptional activator activity, RNA polymerase II proximal promoter sequence-specific DNA binding|angiogenesis|response to hypoxia|embryonic placenta development|blood vessel remodeling|regulation of heart rate|DNA binding|nucleus|nucleoplasm|transcription factor complex|cytosol|transcription from RNA polymerase II…	path:hsa05200,path:hsa05211	Pathways in cancer|Renal cell carcinoma	Detected	Detected	Detected	Detected	Detected	Detected	10.6406	10.0663	11.5836	12.4541	11.324	12.7696
clstr_25317_2984_14	0.0312665	4.16393	2.05795	up	6.72598	4.66804	GCTGCTTATTTGCATGCCGACTTACATATATTTGCATGTTCGTTGACTATCAAAGAGTGC	ENST00000645284.1	chr1	6424776	6460944	+	GENCODE release 31	protein_coding	protein_coding	ENSG00000187017.17	ESPN	13	3543	83715	GO:0005737,GO:0005902,GO:0005903,GO:0007605,GO:0007626,GO:0017124,GO:0030046,GO:0031941,GO:0032426,GO:0051015,GO:0051017,GO:0051491,GO:0051494	cytoplasm|microvillus|brush border|sensory perception of sound|locomotory behavior|SH3 domain binding|parallel actin filament bundle assembly|filamentous actin|stereocilium tip|actin filament binding|actin filament bundle assembly|positive regulation of filopodium assembly|negative regulation of cytoskeleton organization			Detected	Detected	Detected	Detected	Detected	Not Detected	8.70304	7.93774	3.53717	6.5847	6.55339	0.866018
clstr_26406_1349_4	0.0165186	3.6238	1.8575	up	3.81217	1.95467	CTCAAGATGAATATCACGGTACCAGAGGATTACATCAACGGGTTTATTCGGGCCAACAAT	ENST00000366548.8	chr1	241848204	241889939	+	GENCODE release 31	protein_coding	protein_coding	ENSG00000174371.17	EXO1	16	3449	9156			path:hsa03430	Mismatch repair	Detected	Detected	Detected	Not Detected	Not Detected	Not Detected	4.31108	3.75115	3.3743	2.93703	1.65627	1.27071
clstr_56295_1867_21	0.0141125	2.1737	1.12016	up	4.29643	3.17627	ACATGTGTTCCGCCTGAAGAAGTGGATACAGAAGGTCATTGATCAGTTTGGAGAGTAGGG	ENST00000311907.9	chr11	46719180	46739506	+	GENCODE release 31	protein_coding	protein_coding	ENSG00000180210.14	F2	14	2023	2147			path:hsa04080,path:hsa04610,path:hsa04810	Neuroactive ligand-receptor interaction|Complement and coagulation cascades|Regulation of actin cytoskeleton	Detected	Detected	Detected	Not Detected	Not Detected	Detected	4.73289	3.43792	4.71846	3.39039	2.56005	3.57837
A_32_P51848	0.025547	-2.35895	-1.23814	down	6.00635	7.24449	CATTGTGGGTAAGTAGAACAAATATTTACATCTGTTATGAAAAGCTACCTTTAGCCGTAG	NM_019018	chr5	14581792	14616180	+	Refseq	protein_coding			FAM105A		7040	54491					Detected	Detected	Detected	Detected	Detected	Detected	5.99185	5.64279	6.3844	7.44381	7.07045	7.21922
clstr_42447_2337_20	0.0248929	11.6051	3.53669	up	4.57045	1.03375	CCCGGACGGGATGTAGATGTTAATTCTGGAACAATTGCAGCTACAAGAATTTGTCATCCT	ENST00000335393.8	chr19	17523301	17553839	+	GENCODE release 31	protein_coding	protein_coding	ENSG00000167483.18	FAM129C	16	2508	199786					Detected	Detected	Detected	Not Detected	Not Detected	Not Detected	4.33839	5.43051	3.94243	0.868276	0.877252	1.35573
clstr_4379_1135_4	0.0368622	2.35739	1.23719	up	5.89626	4.65907	TACTGTTTGGAGGTTCAGACGAGGTGTCCATTTATATTGCCCGACAATGATGAAGTCATC	ENST00000375915.3	chr13	107163510	107866735	-	GENCODE release 31	protein_coding	protein_coding	ENSG00000204442.3	FAM155A	3	8503	728215	GO:0005886,GO:0016021,GO:0098703	plasma membrane|integral component of membrane|calcium ion import across plasma membrane			Detected	Detected	Detected	Detected	Detected	Detected	5.32089	5.87813	6.48977	4.19645	4.99635	4.78441
clstr_15362_1829_10	0.00271343	-2.10173	-1.07158	down	6.15236	7.22394	ATTTCCTGCCTAGCCCAGTAATTCGGAAAGATGACTTTCACGTCCACAGTGAACTCTCTG	ENST00000261275.4	chr15	29120254	29570723	-	GENCODE release 31	protein_coding	protein_coding	ENSG00000104059.4	FAM189A1	11	4705	23359	GO:0016021	integral component of membrane			Detected	Detected	Detected	Detected	Detected	Detected	5.67291	6.11003	6.67415	6.82376	7.07362	7.77445
clstr_43875_2174_14	0.0274719	3.5949	1.84595	up	6.26124	4.41529	AAAGGAGGTAAGGAGAACCTTTGGCAGGTGCTTAGGACACTGACTACCTAGAAAGTAGAC	ENST00000332947.6	chr1	20552573	20555020	+	GENCODE release 31	protein_coding	protein_coding	ENSG00000183114.8	FAM43B	1	2448	163933					Detected	Detected	Detected	Detected	Detected	Detected	6.04774	7.8542	4.88178	4.31477	5.41952	3.51156
A_23_P12199	0.0462925	-2.61726	-1.38806	down	8.36015	9.74821	TTTCCTTCAGGAGACAAAGCAAGTTTGGGGTGGTAGCCTTAATGCCCAGCACCTTGGATT	NM_052943	chr1	27005020	27012850	-	Refseq	protein_coding			FAM46B		2382	115572	GO:0016779	nucleotidyltransferase activity			Detected	Detected	Detected	Detected	Detected	Detected	8.11114	7.72196	9.24736	9.35529	9.70336	10.186
clstr_1658_536_10	0.0226189	8.52534	3.09176	up	5.59428	2.50252	TCAGTGACATTCAATGGCAAGTTCTATCCAGCAGGCGATGTCCTAAGAGTGACTCTACAG	ENST00000616721.6	chr19	39863323	39934626	-	GENCODE release 31	protein_coding	protein_coding	ENSG00000275395.6	FCGBP	28	12787	8857	GO:0070062	extracellular exosome			Detected	Detected	Detected	Not Detected	Not Detected	Not Detected	6.31534	4.60822	5.85927	3.18015	2.35666	1.97075
clstr_40618_850_9	0.0470788	6.47287	2.69441	up	6.06536	3.37096	TGTGAAAGAGAGTGATGCCGGCAAATATTACTGTAGAGCTGACAACGGCCATGTGCCTAT	ENST00000361516.8	chr1	157745733	157777132	-	GENCODE release 31	protein_coding	protein_coding	ENSG00000132704.16	FCRL2	12	2589	79368	GO:0005070,GO:0005886,GO:0007267,GO:0009986,GO:0016021	SH3/SH2 adaptor activity|plasma membrane|cell-cell signaling|cell surface|integral component of membrane			Detected	Detected	Detected	Detected	Detected	Not Detected	5.61572	7.01449	5.56588	4.12993	3.79957	2.18338
clstr_118743_804_17	0.0387383	5.56436	2.47622	up	5.60102	3.1248	TCTGTGCAATGCTCAATGTGGTCATACTGCTAATTATACAATATGTCACTGTTCCCTGTG	ENST00000469986.1	chr1	157766614	157767774	-	GENCODE release 31	protein_coding	protein_coding	ENSG00000132704.16	FCRL2	2	902	79368	GO:0005070,GO:0005886,GO:0007267,GO:0009986,GO:0016021	SH3/SH2 adaptor activity|plasma membrane|cell-cell signaling|cell surface|integral component of membrane			Detected	Detected	Detected	Detected	Detected	Not Detected	5.39178	6.4348	4.97647	3.87817	3.72485	1.77139
clstr_71452_526_22	0.000949125	6.25486	2.64498	up	7.74268	5.0977	AGATCCTCATCTGTATCACCAGATGGGCCTTCTTCTCAAACACATGCAGGATGTGAGAGT	ENST00000350710.3	chr1	161706972	161714351	+	GENCODE release 31	protein_coding	protein_coding	ENSG00000132185.16	FCRLA	2	1639	84824	GO:0005737,GO:0030154	cytoplasm|cell differentiation			Detected	Detected	Detected	Detected	Detected	Detected	7.03218	8.72878	7.46708	4.24524	6.08525	4.96261
clstr_168864_245_18	0.0206651	32.7327	5.03266	up	10.9874	5.95478	CTTACCCATATCCATTTCGCCCACTTCCACCAATTCCATTTCCAAGATTTCCATGGTTTA	ENST00000317987.5	chr4	70226071	70235252	+	GENCODE release 31	protein_coding	protein_coding	ENSG00000181617.5	FDCSP	5	566	260436	GO:0005576	extracellular region			Detected	Detected	Detected	Detected	Detected	Detected	9.67113	12.5757	10.7155	5.63136	6.10801	6.12498
clstr_140827_316_22	0.0241795	2.30278	1.20337	up	5.28704	4.08367	ATATACATATGCTGCAAGTGAGGTGGATAGAAGCATTTCAGGAAGGCACAATATTGTAGC	ENST00000548069.5	chr12	95081170	95091787	-	GENCODE release 31	protein_coding	protein_coding	ENSG00000180263.14	FGD6	4	725	55785	GO:0001726,GO:0005085,GO:0005089,GO:0005737,GO:0005794,GO:0005856,GO:0007010,GO:0008360,GO:0030027,GO:0030036,GO:0031267,GO:0035023,GO:0043087,GO:0046847,GO:0046872	ruffle|guanyl-nucleotide exchange factor activity|Rho guanyl-nucleotide exchange factor activity|cytoplasm|Golgi apparatus|cytoskeleton|cytoskeleton organization|regulation of cell shape|lamellipodium|actin cytoskeleton organization|small GTPase binding|regulation of Rho protein signal transduction|regulation of GTPase activity|filopodium assembly|metal ion binding			Detected	Detected	Detected	Detected	Detected	Detected	5.83528	5.1609	4.86494	4.77828	4.18916	3.28357
clstr_12573_1357_5	0.00801824	-2.33003	-1.22035	down	10.6845	11.9049	ATTATGTTGACTACTTGGACGAGCTCGCCTTAGAGATAGGTGCGAAGCCAGATTTCTGCT	ENST00000209929.10	chr1	171185300	171212686	+	GENCODE release 31	protein_coding	protein_coding	ENSG00000094963.14	FMO2	9	5215	2327	GO:0004497,GO:0004499,GO:0005789,GO:0006082,GO:0006805,GO:0009404,GO:0016020,GO:0016021,GO:0031090,GO:0050660,GO:0050661,GO:0055114,GO:0070995,GO:0072592	monooxygenase activity|N,N-dimethylaniline monooxygenase activity|endoplasmic reticulum membrane|organic acid metabolic process|xenobiotic metabolic process|toxin metabolic process|membrane|integral component of membrane|organelle membrane|flavin adenine dinucleotide binding|NADP binding|oxidation-reduction process|NADPH oxidation|oxygen metabolic process	path:hsa00982	Drug metabolism - cytochrome P450	Detected	Detected	Detected	Detected	Detected	Detected	10.5288	10.3389	11.1859	11.7022	11.3967	12.6158
clstr_18494_4140_13	0.017443	-2.12457	-1.08717	down	9.60166	10.6888	GTAGGCTTATCAGGGAGTTACAGTTACAATTGTTACAGTACTGTTCCCAACTCAGCTGCC	ENST00000310160.7	chr19	48748011	48755390	-	GENCODE release 31	protein_coding	protein_coding	ENSG00000174951.11	FUT1	4	4246	2523			path:hsa00601,path:hsa00603	Glycosphingolipid biosynthesis - lacto and neolacto series|Glycosphingolipid biosynthesis - globo and isoglobo series	Detected	Detected	Detected	Detected	Detected	Detected	9.64688	8.92672	10.2314	10.7395	10.2631	11.0639
clstr_30020_1560_6	0.00619562	-3.47686	-1.79778	down	5.0944	6.89218	ACAAGTTCCATCTCGGAGGAGATATATGATGATGTCGAGTACTCCAGGAAAGAGGTACCG	ENST00000343433.7	chr1	56718789	56819404	-	GENCODE release 31	protein_coding	protein_coding	ENSG00000187889.13	FYB2	20	3183	199920	GO:0001772,GO:0033627,GO:0045121,GO:0050852	immunological synapse|cell adhesion mediated by integrin|membrane raft|T cell receptor signaling pathway			Detected	Detected	Detected	Detected	Detected	Detected	5.42183	4.05628	5.80508	7.29674	6.05251	7.32729
clstr_25748_2773_10	0.042389	3.4365	1.78094	up	9.48467	7.70373	TATAAGTGAGGGTGCATGTCCGTTCCGAGGAATGGGATTTAATGACCTTTGATGCCAACC	ENST00000355973.7	chr6	29555629	29628038	-	GENCODE release 31	protein_coding	protein_coding	ENSG00000204681.11	GABBR1	19	3506	2550	GO:0004965,GO:0005576,GO:0005737,GO:0005886,GO:0005887,GO:0007186,GO:0007193,GO:0007194,GO:0007214,GO:0030054,GO:0030425,GO:0038039,GO:0042734,GO:0045211	G-protein coupled GABA receptor activity|extracellular region|cytoplasm|plasma membrane|integral component of plasma membrane|G-protein coupled receptor signaling pathway|adenylate cyclase-inhibiting G-protein coupled receptor signaling pathway|negative regulation of adenylate cyclase activity|gamma-aminobutyric acid signaling pathway|cell junction|dendrite|G-protein coupled receptor heterodimeri…	path:hsa04024,path:hsa04080,path:hsa04727,path:hsa04742,path:hsa04915,path:hsa05032	cAMP signaling pathway|Neuroactive ligand-receptor interaction|GABAergic synapse|Taste transduction|Estrogen signaling pathway|Morphine addiction	Detected	Detected	Detected	Detected	Detected	Detected	9.07076	9.40983	9.97342	7.97286	7.00345	8.1349
clstr_40578_2510_11	0.0107752	-2.89791	-1.53501	down	3.96061	5.49563	AGATGAGTCTAATCCGCAGCACTTCGATCACTGTGAGAGAACTCAAAGTGGGTTGCAATC	ENST00000409237.5	chr2	153944498	154451303	+	GENCODE release 31	protein_coding	protein_coding	ENSG00000144278.15	GALNT13	12	2591	114805			path:hsa00512	Mucin type O-glycan biosynthesis	Detected	Detected	Detected	Detected	Detected	Detected	3.7631	3.15542	4.96332	5.18011	5.00823	6.29854
clstr_10678_2080_9	0.0370508	-3.16239	-1.66102	down	5.02109	6.68211	ATGCTGAGAGACTCACGTTGCGACATGTTAACAGTAACCAATGTCTCGATGAACCTTCTG	ENST00000392825.8	chr2	153871922	154453979	+	GENCODE release 31	protein_coding	protein_coding	ENSG00000144278.15	GALNT13	13	5657	114805			path:hsa00512	Mucin type O-glycan biosynthesis	Detected	Detected	Detected	Detected	Detected	Detected	5.27323	3.58285	6.20721	6.73827	5.88572	7.42234
clstr_38775_1594_8	0.0457613	-3.6576	-1.8709	down	6.90972	8.78062	CCTGAAGGTGGACTTCGCAGACATCGGCTGGAATGAATGGATAATCTCACCGAAATCTTT	ENST00000580279.2	chr10	47300197	47313577	+	GENCODE release 31	protein_coding	protein_coding	ENSG00000266524.3	GDF10	3	2677	2662	GO:0001501,GO:0001649,GO:0005125,GO:0005160,GO:0005615,GO:0007179,GO:0008083,GO:0010862,GO:0030509,GO:0031012,GO:0042981,GO:0043408,GO:0045444,GO:0045668,GO:0048468,GO:0060395	skeletal system development|osteoblast differentiation|cytokine activity|transforming growth factor beta receptor binding|extracellular space|transforming growth factor beta receptor signaling pathway|growth factor activity|positive regulation of pathway-restricted SMAD protein phosphorylation|BMP signaling pathway|extracellular matrix|regulation of apoptotic process|regulation of MAPK cascade|fa…	path:hsa04060	Cytokine-cytokine receptor interaction	Detected	Detected	Detected	Detected	Detected	Detected	6.39457	5.96308	8.37153	8.71903	8.20833	9.41451
clstr_40993_1933_8	0.0123149	-2.84987	-1.5109	down	4.00438	5.51527	TCTTCATTGACTCTGCCAACAACGTGGTGTATAAGCAGTATGAGGACATGGTCGTGGAGT	ENST00000374372.1	chr20	35433347	35454746	-	GENCODE release 31	protein_coding	protein_coding	ENSG00000125965.9	GDF5	4	2572	8200			path:hsa04060,path:hsa04350,path:hsa04390	Cytokine-cytokine receptor interaction|TGF-beta signaling pathway|Hippo signaling pathway	Not Detected	Not Detected	Detected	Detected	Detected	Detected	3.40766	3.03356	5.57191	5.2561	4.3973	6.89241
clstr_50936_1560_9	0.0183094	2.01372	1.00986	up	9.05259	8.04273	CTTTCTACGAATCTAAGATCCATGGAGCTAGAATTGTAGAACTAGGCTCATCAGAATCGT	ENST00000297596.3	chr8	94249253	94262319	-	GENCODE release 31	protein_coding	protein_coding	ENSG00000164949.8	GEM	5	2187	2669	GO:0000278,GO:0000287,GO:0003924,GO:0005516,GO:0005525,GO:0005634,GO:0006955,GO:0007165,GO:0007166,GO:0009898,GO:0019003,GO:0030496,GO:0051233,GO:0051276,GO:0051310,GO:0072686,GO:1901842	mitotic cell cycle|magnesium ion binding|GTPase activity|calmodulin binding|GTP binding|nucleus|immune response|signal transduction|cell surface receptor signaling pathway|cytoplasmic side of plasma membrane|GDP binding|midbody|spindle midzone|chromosome organization|metaphase plate congression|mitotic spindle|negative regulation of high voltage-gated calcium channel activity			Detected	Detected	Detected	Detected	Detected	Detected	9.43767	9.16555	8.55454	8.70146	7.98108	7.44563
clstr_97756_925_30	0.0264628	2.1827	1.12612	up	12.447	11.3208	CTTCTGTGAACACTGAAAGCTATTCTCTTGAATTGATCTTAAGTGTCTCCTTGCTCTGGT	ENST00000275428.9	chr7	30496621	30504829	-	GENCODE release 31	protein_coding	protein_coding	ENSG00000006625.18	GGCT	4	1158	79017	GO:0001836,GO:0003839,GO:0005829,GO:0006750,GO:0016829,GO:0042803,GO:0070062	release of cytochrome c from mitochondria|gamma-glutamylcyclotransferase activity|cytosol|glutathione biosynthetic process|lyase activity|protein homodimerization activity|extracellular exosome	path:hsa00480	Glutathione metabolism	Detected	Detected	Detected	Detected	Detected	Detected	12.4336	13.3749	11.5323	11.3047	11.9265	10.7313
clstr_113671_795_12	0.0499398	2.88067	1.5264	up	5.37716	3.85075	CATGTCCAATTCAGAGCAAGGGTAACCTCTGGCGTTGTAACCGAAACTGCTCTCTGTAAA	ENST00000409436.2	chr7	30497473	30504816	-	GENCODE release 31	protein_coding	protein_coding	ENSG00000006625.18	GGCT	4	954	79017	GO:0001836,GO:0003839,GO:0005829,GO:0006750,GO:0016829,GO:0042803,GO:0070062	release of cytochrome c from mitochondria|gamma-glutamylcyclotransferase activity|cytosol|glutathione biosynthetic process|lyase activity|protein homodimerization activity|extracellular exosome	path:hsa00480	Glutathione metabolism	Detected	Detected	Detected	Detected	Detected	Not Detected	5.44005	6.58852	4.1029	4.48416	4.41223	2.65587
clstr_5760_2127_4	0.0436562	2.0052	1.00375	up	10.8582	9.8545	AGCTCTATGTCTTTCGCCGCAGCTTCCTGATGACTTGTATCTCACTTCGAAATCTGATAT	ENST00000233838.9	chr2	85544720	85561493	-	GENCODE release 31	protein_coding	protein_coding	ENSG00000115486.12	GGCX	15	7556	2677	GO:0005789,GO:0006464,GO:0007596,GO:0008488,GO:0016020,GO:0016021,GO:0017187	endoplasmic reticulum membrane|cellular protein modification process|blood coagulation|gamma-glutamyl carboxylase activity|membrane|integral component of membrane|peptidyl-glutamic acid carboxylation	path:hsa00130	Ubiquinone and other terpenoid-quinone biosynthesis	Detected	Detected	Detected	Detected	Detected	Detected	10.692	11.0163	10.8664	9.60014	10.4245	9.53889
clstr_47168_1789_6	0.0335694	27.0907	4.75972	up	9.23706	4.47733	CATGACTGTGGTAGCCAGCATCGGAAAGAACGCTGATTTAAAGAGGTCGCTTGGGAATTT	ENST00000382844.2	chr13	20187463	20189780	-	GENCODE release 31	protein_coding	protein_coding	ENSG00000165474.8	GJB2	1	2318	2706	GO:0005243,GO:0005922,GO:0007267,GO:0007605,GO:0016021,GO:0016264,GO:0042802	gap junction channel activity|connexin complex|cell-cell signaling|sensory perception of sound|integral component of membrane|gap junction assembly|identical protein binding			Detected	Detected	Detected	Detected	Detected	Detected	10.3782	9.14454	8.18841	3.9847	5.83404	3.61325
clstr_32005_2035_10	0.0367905	-2.01601	-1.0115	down	4.64812	5.65962	TGTAGGTATACCTTACTATCAAGCGAGAGAGGCGCCTGTAACCTGTAGCAGCTTTCTAAA	ENST00000248564.5	chr7	93921699	93928610	+	GENCODE release 31	protein_coding	protein_coding	ENSG00000127920.5	GNG11	2	3055	2791	GO:0004871,GO:0005834,GO:0007186	signal transducer activity|heterotrimeric G-protein complex|G-protein coupled receptor signaling pathway	path:hsa04014,path:hsa04062,path:hsa04151,path:hsa04371,path:hsa04713,path:hsa04723,path:hsa04724,path:hsa04725,path:hsa04726,path:hsa04727,path:hsa04728,path:hsa04926,path:hsa05032,path:hsa05034,path:hsa05163,path:hsa05167,path:hsa05170,path:hsa05200	Ras signaling pathway|Chemokine signaling pathway|PI3K-Akt signaling pathway|Apelin signaling pathway|Circadian entrainment|Retrograde endocannabinoid signaling|Glutamatergic synapse|Cholinergic synapse|Serotonergic synapse|GABAergic synapse|Dopaminergic synapse|Relaxin signaling pathway|Morphine addiction|Alcoholism|Human cytomegalovirus infection|Kaposi sarcoma-associated herpesvirus infection|…	Detected	Detected	Detected	Detected	Detected	Detected	4.78228	4.04628	5.11579	6.1904	4.82082	5.96763
clstr_67919_1517_17	0.00193441	5.4628	2.44964	up	6.42852	3.97888	CTACTCAGTAGTTCCATTGTGGGCTGCAGTAATATAAGGACCTGTTCTGGACACAGCACT	ENST00000366598.8	chr1	235550832	235650754	-	GENCODE release 31	protein_coding	protein_coding	ENSG00000168243.11	GNG4	3	1721	2786	GO:0004871,GO:0005834,GO:0005886,GO:0007186,GO:0008277,GO:0030308,GO:0070062,GO:0071377	signal transducer activity|heterotrimeric G-protein complex|plasma membrane|G-protein coupled receptor signaling pathway|regulation of G-protein coupled receptor protein signaling pathway|negative regulation of cell growth|extracellular exosome|cellular response to glucagon stimulus	path:hsa04014,path:hsa04062,path:hsa04151,path:hsa04371,path:hsa04713,path:hsa04723,path:hsa04724,path:hsa04725,path:hsa04726,path:hsa04727,path:hsa04728,path:hsa04926,path:hsa05032,path:hsa05034,path:hsa05163,path:hsa05167,path:hsa05170,path:hsa05200	Ras signaling pathway|Chemokine signaling pathway|PI3K-Akt signaling pathway|Apelin signaling pathway|Circadian entrainment|Retrograde endocannabinoid signaling|Glutamatergic synapse|Cholinergic synapse|Serotonergic synapse|GABAergic synapse|Dopaminergic synapse|Relaxin signaling pathway|Morphine addiction|Alcoholism|Human cytomegalovirus infection|Kaposi sarcoma-associated herpesvirus infection|…	Detected	Detected	Detected	Not Detected	Detected	Detected	5.70834	7.66015	5.91707	3.25379	5.3998	3.28305
clstr_74166_1380_14	0.0470018	-3.17889	-1.66852	down	10.278	11.9465	AAAGTGAAGAATCAGCTCCGCTTCCTTGCAGAACTGGCCTATGATCTGGATGTGGATGAT	ENST00000631057.2	chrX	133536124	133985449	-	GENCODE release 31	protein_coding	protein_coding	ENSG00000147257.14	GPC3	7	1581	2719			path:hsa05205	Proteoglycans in cancer	Detected	Detected	Detected	Detected	Detected	Detected	10.1492	9.50299	11.1817	12.3375	11.3801	12.1218
clstr_41071_2283_11	0.0473639	-2.95373	-1.56254	down	11.9787	13.5413	TTTGTTATCCTGTATACCTCCTCCAGCCATGAAGTAGAGGACTAACCATGTGTTATGTTT	ENST00000370818.7	chrX	133535745	133985895	-	GENCODE release 31	protein_coding	protein_coding	ENSG00000147257.14	GPC3	8	2568	2719			path:hsa05205	Proteoglycans in cancer	Detected	Detected	Detected	Detected	Detected	Detected	11.9695	11.1791	12.7876	14.0036	12.9602	13.66
clstr_36826_563_23	0.0413076	-3.00365	-1.58672	down	3.98335	5.57007	TTTCCTGTCTGACAAATGCCAGGCTCACTTCAAGGAGAATCACGCTTCTTTCTAAAGATG	ENST00000297469.3	chr7	1086876	1093815	+	GENCODE release 31	protein_coding	protein_coding	ENSG00000164850.15	GPER1	2	2778	2852			path:hsa01522,path:hsa04915	Endocrine resistance|Estrogen signaling pathway	Detected	Detected	Detected	Detected	Detected	Detected	3.9059	3.47448	4.56968	5.99466	5.18888	5.52667
clstr_35400_800_10	0.0418581	-3.78841	-1.92159	down	6.37363	8.29523	AAGACATCAAGTCGAAGGAAGAGCAAGAGCTTCATGACATCCACTCTACTCGCTCCAAAG	ENST00000280187.11	chr4	175632934	176002332	-	GENCODE release 31	protein_coding	protein_coding	ENSG00000150625.16	GPM6A	8	2854	2823	GO:0001764,GO:0003407,GO:0005262,GO:0005886,GO:0007416,GO:0016021,GO:0030175,GO:0043005,GO:0043025,GO:0043197,GO:0044295,GO:0048812,GO:0048863,GO:0051491,GO:0070062,GO:1903561	neuron migration|neural retina development|calcium channel activity|plasma membrane|synapse assembly|integral component of membrane|filopodium|neuron projection|neuronal cell body|dendritic spine|axonal growth cone|neuron projection morphogenesis|stem cell differentiation|positive regulation of filopodium assembly|extracellular exosome|extracellular vesicle			Detected	Detected	Detected	Detected	Detected	Detected	5.73218	5.93859	7.45012	8.36498	7.84394	8.67676
A_23_P214267	0.00765784	7.50397	2.90765	up	10.0779	7.17028	ACAAATGTCAATGAAGAAATTATGCTCAGTATTCGATCGGGTTTTCTGATTTAGGGGTCT	NM_153840	chr6	46997708	47042332	-	Refseq	protein_coding			GPR110		5432	266977	GO:0004930,GO:0005576,GO:0005622,GO:0005886,GO:0007166,GO:0007186,GO:0007189,GO:0007416,GO:0007613,GO:0016021,GO:0031175,GO:0032793	G-protein coupled receptor activity|extracellular region|intracellular|plasma membrane|cell surface receptor signaling pathway|G-protein coupled receptor signaling pathway|adenylate cyclase-activating G-protein coupled receptor signaling pathway|synapse assembly|memory|integral component of membrane|neuron projection development|positive regulation of CREB transcription factor activity			Detected	Detected	Detected	Detected	Detected	Detected	10.8827	11.5261	7.825	8.47541	8.27504	4.7604
clstr_69458_315_6	0.0355691	2.85494	1.51346	up	8.72223	7.20876	TTTACCACCGCTTTGCCTACACGAATAGCCTACTATGCAATGGGCTTTGACTGGAGAATC	ENST00000376414.5	chr13	99294539	99307399	-	GENCODE release 31	protein_coding	protein_coding	ENSG00000169508.7	GPR183	2	1685	1880	GO:0002250,GO:0002312,GO:0002313,GO:0002407,GO:0004930,GO:0005886,GO:0005887,GO:0006955,GO:0006959,GO:0007186,GO:0008142,GO:0010818,GO:0030316,GO:0030595,GO:0030890,GO:0036145,GO:0061470,GO:0070374,GO:2000458	adaptive immune response|B cell activation involved in immune response|mature B cell differentiation involved in immune response|dendritic cell chemotaxis|G-protein coupled receptor activity|plasma membrane|integral component of plasma membrane|immune response|humoral immune response|G-protein coupled receptor signaling pathway|oxysterol binding|T cell chemotaxis|osteoclast differentiation|leukoc…			Detected	Detected	Detected	Detected	Detected	Detected	8.50247	9.48885	8.17535	7.28579	7.38877	6.95174
clstr_32552_2388_3	0.0368636	3.96545	1.98749	up	7.08945	5.10197	AGTGATGACAATGACAACGAGTACACCACGGAACTCGAACTCTCGCCTTTCAGTACCATA	ENST00000303921.2	chr7	124745997	124765627	-	GENCODE release 31	protein_coding	protein_coding	ENSG00000170775.2	GPR37	2	3021	2861	GO:0000151,GO:0004930,GO:0005783,GO:0005789,GO:0005886,GO:0005887,GO:0007186,GO:0007193,GO:0008528,GO:0030544,GO:0031072,GO:0031625,GO:0031987,GO:0036505,GO:0042277,GO:0042416,GO:0043235,GO:0043410,GO:0045964,GO:1903206	ubiquitin ligase complex|G-protein coupled receptor activity|endoplasmic reticulum|endoplasmic reticulum membrane|plasma membrane|integral component of plasma membrane|G-protein coupled receptor signaling pathway|adenylate cyclase-inhibiting G-protein coupled receptor signaling pathway|G-protein coupled peptide receptor activity|Hsp70 protein binding|heat shock protein binding|ubiquitin protein l…	path:hsa05012	Parkinson disease	Detected	Detected	Detected	Detected	Detected	Detected	8.20896	7.64997	5.40943	5.43814	6.00904	3.85872
clstr_28088_715_12	0.0459858	3.54111	1.8242	up	5.07328	3.24908	ATTCCAGTTACCGTATACTACTCAGTCATAGAGGCTACAGAAGGAGAAGAGAGCCTATGC	ENST00000302548.5	chrX	41724181	41730130	+	GENCODE release 31	protein_coding	protein_coding	ENSG00000171657.6	GPR82	3	3318	27197	GO:0004930,GO:0005886,GO:0016021	G-protein coupled receptor activity|plasma membrane|integral component of membrane			Detected	Detected	Detected	Not Detected	Detected	Not Detected	4.95658	5.27026	4.993	3.3557	4.00923	2.38229
A_33_P3288824	0.0193551	2.28022	1.18917	up	4.1195	2.93032	CCAGGCCCCAAAGTCTTGGGCCTTCATTAATTCTGTCAATAAAATGTTTCAAGGAAAAAA	NM_080720	chrX	155459419	155459935	-	Refseq	protein_coding			H2AFB3		539	83740			path:hsa04217,path:hsa05034,path:hsa05322	Necroptosis|Alcoholism|Systemic lupus erythematosus	Detected	Detected	Detected	Not Detected	Not Detected	Not Detected	4.70252	3.76216	3.89381	3.4045	2.90249	2.48398
clstr_62853_1039_4	0.0117848	2.56496	1.35894	up	4.5866	3.22766	AATGAGCATTCCAACGACAACGACTGTTCTGACGACAATGACTGTTTCAACGACAACGAG	ENST00000339252.7	chr5	157029516	157058476	-	GENCODE release 31	protein_coding	protein_coding	ENSG00000113249.12	HAVCR1	8	1845	26762	GO:0001618,GO:0016021,GO:0031514	virus receptor activity|integral component of membrane|motile cilium			Detected	Detected	Detected	Detected	Not Detected	Detected	5.49813	3.56998	4.69169	4.21463	2.4227	3.04565
clstr_30821_150_7	0.00351822	2.16944	1.11732	up	8.56465	7.44732	AAGGCTCGCATGTCTTGGGATAGAGAGTCGACAGAAATTCGGTACCGTAGACTTCAACAT	ENST00000394036.5	chr10	94545922	94602098	+	GENCODE release 31	protein_coding	protein_coding	ENSG00000119969.15	HELLS	23	3131	3070	GO:0000775,GO:0004386,GO:0005524,GO:0005634,GO:0005721,GO:0006346,GO:0006351,GO:0007049,GO:0007275,GO:0010216,GO:0031508,GO:0046651,GO:0051301	chromosome, centromeric region|helicase activity|ATP binding|nucleus|pericentric heterochromatin|methylation-dependent chromatin silencing|transcription, DNA-templated|cell cycle|multicellular organism development|maintenance of DNA methylation|pericentric heterochromatin assembly|lymphocyte proliferation|cell division			Detected	Detected	Detected	Detected	Detected	Detected	9.04671	8.39947	8.24777	8.00143	7.34283	6.99771
clstr_47755_358_9	0.0345078	-2.5441	-1.34715	down	6.69989	8.04704	AATAATTGAGAAGCGCCGACGAGACCGGATCAATAACAGTTTGTCTGAGCTGAGAAGGCT	ENST00000337919.9	chr8	79764013	79767857	-	GENCODE release 31	protein_coding	protein_coding	ENSG00000164683.17	HEY1	5	2296	23462	GO:0000122,GO:0000983,GO:0000988,GO:0001525,GO:0003184,GO:0003190,GO:0003203,GO:0003208,GO:0003700,GO:0005634,GO:0005654,GO:0005737,GO:0006351,GO:0007219,GO:0008134,GO:0035912,GO:0035939,GO:0036304,GO:0045746,GO:0045892,GO:0045944,GO:0046983,GO:0060317,GO:0060347,GO:0060411,GO:0060412,GO:0060716,GO:0060842,GO:0061314,GO:0071385,GO:2000678,GO:2000820,GO:2001212	negative regulation of transcription from RNA polymerase II promoter|transcription factor activity, RNA polymerase II core promoter sequence-specific DNA binding|transcription factor activity, protein binding|angiogenesis|pulmonary valve morphogenesis|atrioventricular valve formation|endocardial cushion morphogenesis|cardiac ventricle morphogenesis|DNA binding transcription factor activity|nucleu…	path:hsa05165,path:hsa05200,path:hsa05224	Human papillomavirus infection|Pathways in cancer|Breast cancer	Detected	Detected	Detected	Detected	Detected	Detected	5.56454	6.36109	8.17403	7.42489	7.42841	9.28782
clstr_151677_485_14	0.0481898	-2.19833	-1.1364	down	11.4826	12.619	AGTGGGTGCAATCATGCTAGGTGCTGTGTACACAATGTACAGCGATTACGTCAAGAGGAT	ENST00000253410.3	chr17	44847883	44850476	+	GENCODE release 31	protein_coding	protein_coding	ENSG00000131097.7	HIGD1B	3	650	51751	GO:0016021	integral component of membrane			Detected	Detected	Detected	Detected	Detected	Detected	10.9077	11.2115	12.3287	12.5534	12.174	13.1296
clstr_174874_56_21	0.0476684	-2.2169	-1.14855	down	8.40174	9.55029	TTCTAGCCATCTCTTAGGACTGAGGAATCAGAGTTCTGATTGTGGAGTGCCTCTCTCTAG	ENST00000591513.5	chr17	44846353	44850476	+	GENCODE release 31	protein_coding	protein_coding	ENSG00000131097.7	HIGD1B	4	547	51751	GO:0016021	integral component of membrane			Detected	Detected	Detected	Detected	Detected	Detected	7.73365	8.32043	9.15114	9.39627	9.14239	10.1122
clstr_56192_1181_21	0.0340108	2.31985	1.21403	up	6.34779	5.13376	AAAGTTTGCCAGTTTCTACGAATCTCCAGAGATTGTTTCCTAGAACCAGGCCTTAACTTT	ENST00000435145.6	chr6	32756098	32763532	-	GENCODE release 31	protein_coding	protein_coding	ENSG00000232629.9	HLA-DQB2	5	2026	3120	GO:0000139,GO:0005765,GO:0005886,GO:0006955,GO:0010008,GO:0012507,GO:0019886,GO:0030658,GO:0030666,GO:0030669,GO:0031295,GO:0032395,GO:0032588,GO:0042613,GO:0050852,GO:0060333,GO:0071556	Golgi membrane|lysosomal membrane|plasma membrane|immune response|endosome membrane|ER to Golgi transport vesicle membrane|antigen processing and presentation of exogenous peptide antigen via MHC class II|transport vesicle membrane|endocytic vesicle membrane|clathrin-coated endocytic vesicle membrane|T cell costimulation|MHC class II receptor activity|trans-Golgi network membrane|MHC class II pro…			Detected	Detected	Detected	Detected	Detected	Detected	5.83874	6.56813	6.6365	5.06666	5.24233	5.09229
clstr_18804_1012_6	0.00896615	6.99065	2.80543	up	3.86001	1.05459	AAGAACATGAGGTTCCAAGTGCAGATCGGTTTGGAGGACTACATCAATGATCGGCAGTAT	ENST00000396423.2	chr8	75539869	75566843	+	GENCODE release 31	protein_coding	protein_coding	ENSG00000164749.11	HNF4G	10	4209	3174			path:hsa04950	Maturity onset diabetes of the young	Detected	Detected	Detected	Not Detected	Not Detected	Not Detected	4.02756	3.35281	4.19966	1.24124	1.00077	0.921747
clstr_66840_1169_18	0.0430328	-2.19587	-1.13479	down	8.12372	9.25851	AAGAAGACATTATCCGGTTAAGAGTCTGTGCTGGTTGCCACCCAAGAGAGAACAGTTGTC	ENST00000360046.9	chr7	27128507	27130799	-	GENCODE release 31	protein_coding	protein_coding	ENSG00000197576.13	HOXA4	2	1747	3201	GO:0003700,GO:0006351,GO:0007275,GO:0009653,GO:0016604,GO:0043565	DNA binding transcription factor activity|transcription, DNA-templated|multicellular organism development|anatomical structure morphogenesis|nuclear body|sequence-specific DNA binding			Detected	Detected	Detected	Detected	Detected	Detected	7.87218	7.75965	8.73933	9.48139	8.5633	9.73084
clstr_75069_170_12	0.00381237	2.35441	1.23537	up	13.0174	11.7821	ATTTCAAACTTCATCAATCAAGGAGTCGACATTAATTCCTCCTCCTCCTCCTTTCGAGCA	ENST00000330070.5	chr17	48542655	48544989	-	GENCODE release 31	protein_coding	protein_coding	ENSG00000173917.10	HOXB2	2	1562	3212	GO:0001228,GO:0002011,GO:0005634,GO:0005654,GO:0005829,GO:0007275,GO:0008015,GO:0009952,GO:0009953,GO:0016607,GO:0021569,GO:0021570,GO:0021612,GO:0043565,GO:0045944,GO:0048704,GO:0048857	transcriptional activator activity, RNA polymerase II transcription regulatory region sequence-specific DNA binding|morphogenesis of an epithelial sheet|nucleus|nucleoplasm|cytosol|multicellular organism development|blood circulation|anterior/posterior pattern specification|dorsal/ventral pattern formation|nuclear speck|rhombomere 3 development|rhombomere 4 development|facial nerve structural org…			Detected	Detected	Detected	Detected	Detected	Detected	12.2772	13.9269	12.8482	10.9293	12.6579	11.7589
clstr_42205_1590_16	0.0362398	-2.96819	-1.56959	down	7.77208	9.34167	AAATACAAGAACCAAGGAATCATGTCAGGCCATCAAGGAGTATATGGACACTACACTGGG	ENST00000266031.8	chr3	50299890	50303572	-	GENCODE release 31	protein_coding	protein_coding	ENSG00000114378.17	HYAL1	3	2517	3373			path:hsa00531,path:hsa04142	Glycosaminoglycan degradation|Lysosome	Detected	Detected	Detected	Detected	Detected	Detected	6.96939	7.86048	8.48638	8.97225	9.5907	9.46204
clstr_37358_1866_24	0.00490153	12.3214	3.6231	up	8.6982	5.0751	CACTCCCGTGAACTCCTGACATGAGGAATGAGGTTGTTCTGATTTCAAGCAAAGAACGCT	ENST00000641136.1	chr14	105764503	105771405	-	GENCODE release 31	protein_coding	protein_coding	ENSG00000211897.9	IGHG3	9	2751	3502					Detected	Detected	Detected	Detected	Detected	Detected	7.77379	9.99786	8.32295	3.70767	6.81364	4.70399
clstr_69414_1381_9	0.00809181	13.2716	3.73027	up	11.8024	8.07209	GCCTCTTCTACAGTACCACCGTCACCTTGTTCAAGGTGAAATGATCCCAACAGAAGAACA	ENST00000637539.2	chr14	105851705	105856218	-	GENCODE release 31	protein_coding	protein_coding	ENSG00000211899.10	IGHM	6	1686	3507					Detected	Detected	Detected	Detected	Detected	Detected	10.8747	12.3918	12.1406	7.11949	8.08959	9.00718
clstr_197656_254_21	0.0320614	2.58883	1.3723	up	9.95913	8.58683	TTGAGTGGATGGGATGGATCAACCCTAACAGTGGTGGCACAAACTATGCACAGAAGTTTC	ENST00000390594.3	chr14	105986582	105987083	-	GENCODE release 31	protein_coding	protein_coding	ENSG00000211934.3	IGHV1-2	1	417	28474					Detected	Detected	Detected	Detected	Detected	Detected	8.76561	11.3127	9.7991	7.83976	9.91901	8.00172
clstr_195589_23_25	0.00651736	6.53023	2.70713	up	8.4693	5.76216	CTTGGGATTCCCAAGTGTTTGTATTCAGTGATCAGGACTGAACACACAGGACTCACCATG	ENST00000390602.3	chr14	106129540	106130072	-	GENCODE release 31	protein_coding	protein_coding	ENSG00000211942.3	IGHV3-13	1	430	28449					Detected	Detected	Detected	Detected	Detected	Detected	6.90195	11.6676	6.83835	3.89946	9.38969	3.99734
clstr_194435_310_24	0.0323055	5.28612	2.40221	up	11.4655	9.06325	GACAACAGACTACGCTGCACCCGTGAAAGGCAGATTCACCATCTCAAGAGATGATTCAAA	ENST00000390603.2	chr14	106153624	106154163	-	GENCODE release 31	protein_coding	protein_coding	ENSG00000211943.2	IGHV3-15	1	437	28448					Detected	Detected	Detected	Detected	Detected	Detected	10.0973	14.6642	9.63492	6.83596	12.5071	7.84668
clstr_195437_271_40	0.0180623	6.38493	2.67467	up	8.78399	6.10931	GGAGTGGGTGGCAGTTATATCATATGATGGAAGTAATAAATACTATGCAGACTCCGTGAA	ENST00000603660.1	chr14	106335082	106335613	-	GENCODE release 31	protein_coding	protein_coding	ENSG00000270550.1	IGHV3-30	1	431	28439					Detected	Detected	Detected	Detected	Detected	Detected	8.57407	9.95608	7.8218	5.35175	7.97173	5.00446
clstr_196228_29_30	0.0424006	4.76046	2.2511	up	5.99066	3.73955	TCCCAGGTGTTTCCCTTCAGTGATCAGGACTGAACACACACAACTCATCATGCAGTTTGT	ENST00000390618.2	chr14	106410493	106411021	-	GENCODE release 31	protein_coding	protein_coding	ENSG00000211958.2	IGHV3-38	1	426	28429					Detected	Detected	Detected	Not Detected	Detected	Not Detected	5.77153	6.65216	5.54828	3.14774	5.35151	2.71941
clstr_196369_35_82	0.0476184	5.75967	2.52599	up	10.0878	7.56179	ATACTTTCTGAGAGTCCTGGACCTCCTGTGCAAGAACATGAAACACCTGTGGTTCTTCCT	ENST00000390612.3	chr14	106324254	106324760	-	GENCODE release 31	protein_coding	protein_coding	ENSG00000211952.3	IGHV4-28	1	425	28400					Detected	Detected	Detected	Detected	Detected	Detected	9.80739	11.4557	9.00021	6.14809	9.62948	6.90781
clstr_197657_272_28	0.0439598	5.10587	2.35216	up	11.8173	9.46516	AAATCTATCATAGTGGGAGCACCAACTACAACCCGTCCCTCAAGAGTCGAGTCACCATAT	ENST00000455737.2	chr14	106011922	106012420	-	GENCODE release 31	protein_coding	protein_coding	ENSG00000276775.1	IGHV4-4	1	417	28401					Detected	Detected	Detected	Detected	Detected	Detected	11.2999	13.4273	10.7247	7.92758	11.5726	8.89527
clstr_202817_206_32	0.039878	5.60552	2.48685	up	13.6332	11.1464	AGCAGAAACCAGGGAAAGTTCCTAAGCTCCTGATCTATGCTGCATCCACTTTGCAATCAG	ENST00000498435.1	chr2	89213423	89213928	-	GENCODE release 31	protein_coding	protein_coding	ENSG00000244575.3	IGKV1-27	1	382	28935					Detected	Detected	Detected	Detected	Detected	Detected	12.9134	14.5993	13.387	9.54728	13.0068	10.8851
clstr_200471_233_13	0.0464067	6.076	2.60312	up	11.1179	8.5148	GGGAAAGTTCCTAAGCTCCTGATCTATAGTGCATCCAATTTGCAATCTGGAGTCCCATCT	ENST00000465170.1	chr2	89297264	89297785	-	GENCODE release 31	protein_coding	protein_coding	ENSG00000239862.1	IGKV1-37	1	398	28931					Detected	Detected	Detected	Detected	Detected	Detected	10.6207	12.2118	10.5213	6.97341	10.5732	7.99784
clstr_204084_130_20	0.040739	4.92507	2.30014	up	7.3813	5.08115	AGGAGACAGAGTCAGTATCATTTGCTGGGCAAGTGAGGGCATTAGCAGTAATTTAGCCTG	ENST00000390278.3	chr2	90190193	90190681	+	GENCODE release 31	protein_coding	protein_coding	ENSG00000211633.3	IGKV1D-42	1	373	28892					Detected	Detected	Detected	Detected	Detected	Detected	6.63242	8.50312	7.00835	3.91135	7.15875	4.17335
clstr_198824_199_16	0.000330334	20.1767	4.33462	up	8.94807	4.61345	AGTCAGAGCATTGGTAGTAGCTTACACTGGTACCAGCAGAAACCAGATCAGTCTCCAAAG	ENST00000436451.2	chr2	90021567	90022185	+	GENCODE release 31	protein_coding	protein_coding	ENSG00000225523.2	IGKV6D-21	1	409	28870					Detected	Detected	Detected	Not Detected	Detected	Not Detected	7.55875	11.9265	7.35897	3.25126	7.71275	2.87634
clstr_204369_296_23	0.00631171	24.5572	4.61808	up	10.169	5.55091	TTCACCTTTACCATCAGTAGCCTGGAAGCTGAAGATGCTGCAACATATTACTGTCAGCAG	ENST00000390271.2	chr2	90069662	90070238	+	GENCODE release 31	protein_coding	protein_coding	ENSG00000211626.2	IGKV6D-41	1	371	28869					Detected	Detected	Detected	Detected	Detected	Detected	9.01005	12.6218	8.87507	3.9932	8.74019	3.91933
clstr_2334_2143_2	0.0283686	-2.58465	-1.36997	down	6.52115	7.89112	CAAGTAAGAGGCACAACTATCGGGAATTAACACTCCAGCGACGTGGAGATTCAACACATC	ENST00000282466.3	chr3	151433494	151458709	-	GENCODE release 31	protein_coding	protein_coding	ENSG00000152580.8	IGSF10	6	11067	285313	GO:0001503,GO:0005576,GO:2001222	ossification|extracellular region|regulation of neuron migration			Detected	Detected	Detected	Detected	Detected	Detected	5.87827	6.54248	7.1427	7.67205	7.87965	8.12166
clstr_3141_4360_10	0.0373176	2.31306	1.2098	up	7.21426	6.00446	GTAGTCTTCAGTATATCACTGTATTTCCGTAATACTAGACTCCAAGCTATGCCAGATTGC	ENST00000346872.8	chr17	39757718	39864312	-	GENCODE release 31	protein_coding	protein_coding	ENSG00000161405.17	IKZF3	8	9788	22806	GO:0000977,GO:0001228,GO:0003700,GO:0005634,GO:0005654,GO:0005737,GO:0005829,GO:0005886,GO:0006357,GO:0007498,GO:0030888,GO:0042113,GO:0042802,GO:0042803,GO:0042981,GO:0043565,GO:0044212,GO:0045577,GO:0045619,GO:0045944,GO:0046872,GO:0046982	RNA polymerase II regulatory region sequence-specific DNA binding|transcriptional activator activity, RNA polymerase II transcription regulatory region sequence-specific DNA binding|DNA binding transcription factor activity|nucleus|nucleoplasm|cytoplasm|cytosol|plasma membrane|regulation of transcription from RNA polymerase II promoter|mesoderm development|regulation of B cell proliferation|B cel…			Detected	Detected	Detected	Detected	Detected	Detected	6.8234	8.00609	6.81328	5.90371	6.319	5.79066
clstr_92228_1000_15	0.0463042	-2.16433	-1.11392	down	6.33695	7.45087	CAGAAACTCTGTTGACAGGATATGGTGTTGTTATTGGAGTGTAGAGAGATTGTACACTTC	ENST00000367746.3	chr6	137008888	137044964	-	GENCODE release 31	protein_coding	protein_coding	ENSG00000016402.13	IL20RA	4	1244	53832	GO:0004896,GO:0005886,GO:0016021,GO:0019221,GO:0042015,GO:0045124,GO:2001244	cytokine receptor activity|plasma membrane|integral component of membrane|cytokine-mediated signaling pathway|interleukin-20 binding|regulation of bone resorption|positive regulation of intrinsic apoptotic signaling pathway	path:hsa04060,path:hsa04630	Cytokine-cytokine receptor interaction|Jak-STAT signaling pathway	Detected	Detected	Detected	Detected	Detected	Detected	5.7965	7.148	6.06635	7.0493	8.60559	6.69772
clstr_34827_647_14	0.0404058	5.11137	2.35371	up	4.54709	2.19338	TCTCTTGTGACCTTACCAGTGAAACCTCAGACATACAGGAACCTTATTACGGGAGGGTGA	ENST00000296980.6	chr6	137143831	137173648	-	GENCODE release 31	protein_coding	protein_coding	ENSG00000164485.14	IL22RA2	7	2886	116379			path:hsa04630	Jak-STAT signaling pathway	Detected	Detected	Detected	Not Detected	Not Detected	Detected	4.61687	4.23664	4.78776	1.30388	2.2064	3.06986
clstr_134284_192_16	0.000499586	84.2209	6.39611	up	8.26746	1.87135	AAGGTGAAGAACTTAAACCCGAAGAAATTCAGCATTCATGACCAGGATCACAAAGTACTG	ENST00000263326.7	chr2	112912971	112918882	+	GENCODE release 31	protein_coding	protein_coding	ENSG00000125571.9	IL37	5	772	27178			path:hsa04060	Cytokine-cytokine receptor interaction	Detected	Detected	Detected	Not Detected	Detected	Not Detected	7.17245	10.0243	7.60557	0.952168	3.73571	0.926169
clstr_143120_331_35	0.0274078	41.8629	5.3876	up	9.50524	4.11764	TTTGTCTCTACTGTGACAAGGATAAAGGACAAAGTCATCCATCCCTTCAGCTGAAGAAGG	ENST00000352179.7	chr2	112912971	112918882	+	GENCODE release 31	protein_coding	protein_coding	ENSG00000125571.9	IL37	4	709	27178			path:hsa04060	Cytokine-cytokine receptor interaction	Detected	Detected	Detected	Detected	Detected	Detected	7.88402	11.6708	8.96089	4.10805	4.74225	3.50263
clstr_41272_1025_12	0.0329625	-2.99687	-1.58346	down	9.49524	11.0787	TATACTAAGCCTTACAGCTATCTTAGATGCGATCTGACTCCTGTGTGACTGTGGAGCACC	ENST00000013222.5	chr7	30752135	30757602	+	GENCODE release 31	protein_coding	protein_coding	ENSG00000241644.2	INMT	3	2559	11185	GO:0004790,GO:0005829,GO:0009308,GO:0009636,GO:0030748,GO:0032259,GO:0102707	thioether S-methyltransferase activity|cytosol|amine metabolic process|response to toxic substance|amine N-methyltransferase activity|methylation|S-adenosyl-L-methionine:beta-alanine N-methyltransferase activity	path:hsa00380,path:hsa00450	Tryptophan metabolism|Selenocompound metabolism	Detected	Detected	Detected	Detected	Detected	Detected	8.62846	9.08715	10.7701	10.7071	10.7002	11.8288
clstr_2842_1666_4	0.0289159	3.33524	1.73779	up	4.84469	3.1069	TGTTTGTTTATAACGGAACGCTAAAGGATTCACACAGTTACCAGAATGCCCGATTTGGGT	ENST00000423218.6	chr15	68296533	68432162	-	GENCODE release 31	protein_coding	protein_coding	ENSG00000137809.17	ITGA11	30	10192	22801			path:hsa04151,path:hsa04510,path:hsa04512,path:hsa04810,path:hsa05165,path:hsa05410,path:hsa05412,path:hsa05414	PI3K-Akt signaling pathway|Focal adhesion|ECM-receptor interaction|Regulation of actin cytoskeleton|Human papillomavirus infection|Hypertrophic cardiomyopathy (HCM)|Arrhythmogenic right ventricular cardiomyopathy (ARVC)|Dilated cardiomyopathy (DCM)	Detected	Detected	Detected	Not Detected	Detected	Not Detected	5.40357	5.27232	3.85818	3.07666	3.71295	2.53109
clstr_55791_540_17	0.0186474	2.20944	1.14368	up	9.98105	8.83737	ACTGCGTACCATGATATCTCCCTGGACAAGTGCTATGTCATCGAACTCAACACCACCATT	ENST00000326427.11	chr2	230864942	230879248	+	GENCODE release 31	protein_coding	protein_coding	ENSG00000135916.16	ITM2C	6	2037	81618	GO:0001540,GO:0005524,GO:0005764,GO:0005765,GO:0005794,GO:0005886,GO:0010977,GO:0016021,GO:0030182,GO:0042985,GO:0048471,GO:0070062,GO:2001238	amyloid-beta binding|ATP binding|lysosome|lysosomal membrane|Golgi apparatus|plasma membrane|negative regulation of neuron projection development|integral component of membrane|neuron differentiation|negative regulation of amyloid precursor protein biosynthetic process|perinuclear region of cytoplasm|extracellular exosome|positive regulation of extrinsic apoptotic signaling pathway			Detected	Detected	Detected	Detected	Detected	Detected	9.65008	10.5187	9.77441	8.211	9.62181	8.67929
clstr_23597_1012_12	0.00181244	2.14722	1.10247	up	10.0779	8.97547	TAACAGTATATTGACCTCTTAGCAGAACCGCTTCCATTCTGGAGATCACGGCTGCTAAAT	ENST00000248098.8	chr16	1678279	1702086	+	GENCODE release 31	protein_coding	protein_coding	ENSG00000206053.13	JPT2	5	3695	90861	GO:0005634,GO:0005829,GO:0005886	nucleus|cytosol|plasma membrane			Detected	Detected	Detected	Detected	Detected	Detected	10.1177	10.3139	9.80223	9.03477	9.12204	8.76961
clstr_8808_6113_10	0.0261492	-3.31909	-1.73079	down	11.1632	12.894	TGCTGTCAATATCACCGACTCATGGAGCTTCGCAAGGCATCTTAGCTTAATAAAGGTTAT	ENST00000302909.4	chr2	26692722	26733420	+	GENCODE release 31	protein_coding	protein_coding	ENSG00000171303.7	KCNK3	2	6191	3777	GO:0005216,GO:0005252,GO:0005267,GO:0005615,GO:0005886,GO:0005887,GO:0006813,GO:0007268,GO:0007420,GO:0008022,GO:0008083,GO:0022841,GO:0030322,GO:0034220,GO:0042493,GO:0042803,GO:0044548,GO:0046982,GO:0051481,GO:0061337,GO:0071294,GO:0071456,GO:0090102	ion channel activity|open rectifier potassium channel activity|potassium channel activity|extracellular space|plasma membrane|integral component of plasma membrane|potassium ion transport|chemical synaptic transmission|brain development|protein C-terminus binding|growth factor activity|potassium ion leak channel activity|stabilization of membrane potential|ion transmembrane transport|response to …	path:hsa04925,path:hsa04927,path:hsa04934	Aldosterone synthesis and secretion|Cortisol synthesis and secretion|Cushing syndrome	Detected	Detected	Detected	Detected	Detected	Detected	10.394	10.6494	12.4462	12.5148	12.5464	13.6207
clstr_2103_1835_5	0.0174341	3.05062	1.6091	up	7.29845	5.68935	GGTCTCTTGGATCGGGTTCGCCTTTCTAATCCTCGTGGTAGCAATACTAAAGGAAAGCTA	ENST00000388996.10	chr8	132120861	132481095	-	GENCODE release 31	protein_coding	protein_coding	ENSG00000184156.17	KCNQ3	15	11583	3786	GO:0005249,GO:0005516,GO:0005886,GO:0005887,GO:0007268,GO:0008076,GO:0009986,GO:0016021,GO:0033268,GO:0034765,GO:0043194,GO:0060081,GO:0071805	voltage-gated potassium channel activity|calmodulin binding|plasma membrane|integral component of plasma membrane|chemical synaptic transmission|voltage-gated potassium channel complex|cell surface|integral component of membrane|node of Ranvier|regulation of ion transmembrane transport|axon initial segment|membrane hyperpolarization|potassium ion transmembrane transport	path:hsa04725	Cholinergic synapse	Detected	Detected	Detected	Detected	Detected	Detected	7.30918	7.98707	6.59911	5.28855	6.69342	5.08608
clstr_1316_10596_7	0.0379675	-2.09998	-1.07038	down	3.58365	4.65403	AGTATCTGGTGAGTACTGATACCCTAAGAAACTCACCGTGATAAGCTAGCTTCCACGTCT	ENST00000507359.3	chr5	144205277	144485686	+	GENCODE release 31	protein_coding	protein_coding	ENSG00000183775.11	KCTD16	3	13950	57528	GO:0008277,GO:0030054,GO:0042734,GO:0043235,GO:0045211,GO:0051260	regulation of G-protein coupled receptor protein signaling pathway|cell junction|presynaptic membrane|receptor complex|postsynaptic membrane|protein homooligomerization			Not Detected	Detected	Detected	Detected	Detected	Detected	3.25725	4.15693	3.33678	4.03905	5.09616	4.82689
clstr_46883_1168_8	0.0228511	-2.99177	-1.581	down	5.67282	7.25382	AGTGTGCCTGAATACTATGACTACGGTCATGGAGTAAGTGAGGATGCCTATGACAGCTAC	ENST00000281156.5	chr6	61679961	62286225	-	GENCODE release 31	protein_coding	protein_coding	ENSG00000112232.9	KHDRBS2	9	2329	202559	GO:0005654,GO:0006351,GO:0006355,GO:0006397,GO:0008143,GO:0008266,GO:0017124,GO:0042169,GO:0042802,GO:0046982,GO:0048024	nucleoplasm|transcription, DNA-templated|regulation of transcription, DNA-templated|mRNA processing|poly(A) binding|poly(U) RNA binding|SH3 domain binding|SH2 domain binding|identical protein binding|protein heterodimerization activity|regulation of mRNA splicing, via spliceosome			Detected	Detected	Detected	Detected	Detected	Detected	5.67011	4.66298	6.68537	7.34214	6.61222	7.8071
A_23_P117852	0.0131512	2.90078	1.53644	up	9.3525	7.81606	TACTGCTGCCATTTTTATTGGTGTTTGATTATTGGAATGGTGCCATATTGTCACTCCTTC	NM_014736	chr15	64364304	64381441	-	Refseq	protein_coding			KIAA0101		2132	9768					Detected	Detected	Detected	Detected	Detected	Detected	9.39577	10.0692	8.59258	8.19026	8.48071	6.77722
clstr_104117_848_8	0.0216439	-3.21648	-1.68548	down	7.67392	9.3594	CTTGAAGAACTTGCGAAGGTGAGTGAAGAATTATGCAGCTTTCAAGAGGAAATTCGAAAG	ENST00000487331.2	chr6	127447598	127459365	-	GENCODE release 31	protein_coding	protein_coding	ENSG00000189367.15	KIAA0408	2	1068	9729					Detected	Detected	Detected	Detected	Detected	Detected	8.15645	6.68678	8.17852	9.76582	8.84193	9.47045
A_33_P3311073	0.00688622	-2.44441	-1.28949	down	3.89602	5.1855	TCTGACGAACAGGACCATCAGGAGGTGTCATACGCATAATTGGATCACTGTGTTTTCACA	NM_012313	chr19	146131	160488	+	Refseq	protein_coding			KIR2DS3		1113	3808					Not Detected	Detected	Detected	Detected	Detected	Detected	2.84923	3.90574	4.93308	4.33058	5.01502	6.21091
clstr_41689_1847_32	0.00625729	-2.78558	-1.47798	down	5.30793	6.78591	TTTGAAATGTTGGGTTTCCAGAGAGAGTCATGCTGGAGGAGAAGGAAGTAGGCCAGAAGT	ENST00000296233.4	chr3	126342635	126357408	-	GENCODE release 31	protein_coding	protein_coding	ENSG00000163884.4	KLF15	3	2540	28999	GO:0001077,GO:0005634,GO:0010001,GO:0014898,GO:0015758,GO:0044212,GO:0045944,GO:0046872,GO:0072112,GO:2000757	transcriptional activator activity, RNA polymerase II proximal promoter sequence-specific DNA binding|nucleus|glial cell differentiation|cardiac muscle hypertrophy in response to stress|glucose transport|transcription regulatory region DNA binding|positive regulation of transcription from RNA polymerase II promoter|metal ion binding|glomerular visceral epithelial cell differentiation|negative reg…			Detected	Detected	Detected	Detected	Detected	Detected	4.99329	5.65656	5.27393	6.26947	7.33961	6.74864
clstr_70626_558_20	0.0209501	6.08583	2.60545	up	7.71592	5.11047	GATCAAAGACTACAGTCCCTACTTCAAGACCATCGAGGACCTGAGGAACAAGATCATTGC	ENST00000301653.9	chr17	41609778	41612767	-	GENCODE release 31	protein_coding	protein_coding	ENSG00000186832.9	KRT16	8	1658	3868			path:hsa04915	Estrogen signaling pathway	Detected	Detected	Detected	Detected	Detected	Detected	7.82798	7.28883	8.03095	4.4871	5.23766	5.60663
clstr_68984_437_16	0.0497864	2.02233	1.01602	up	12.868	11.852	TTACTTCAAGATCATCGAGGACCTGAGGGCTCAGATCTTCGCAAATACTGTGGACAATGC	ENST00000550600.5	chr12	52948886	52952812	+	GENCODE release 31	protein_coding	protein_coding	ENSG00000111057.11	KRT18	7	1696	3875			path:hsa04915,path:hsa05130	Estrogen signaling pathway|Pathogenic Escherichia coli infection	Detected	Detected	Detected	Detected	Detected	Detected	13.0509	13.0352	12.5179	11.733	11.8567	11.9662
clstr_3109_2186_6	0.0138235	-2.18568	-1.12808	down	7.04886	8.17694	GAAGTATGAGATTGAAGACGGCAGCACACCTAATGGGAGAGACCTTCGATTTGGATTTGA	ENST00000399516.7	chr18	23689684	23954648	+	GENCODE release 31	protein_coding	protein_coding	ENSG00000053747.16	LAMA3	74	9834	3909	GO:0005102,GO:0005198,GO:0005576,GO:0005604,GO:0005610,GO:0005783,GO:0007155,GO:0008544,GO:0022617,GO:0030155,GO:0030198,GO:0030334,GO:0031012,GO:0031581,GO:0035987,GO:0045995,GO:0070062	receptor binding|structural molecule activity|extracellular region|basement membrane|laminin-5 complex|endoplasmic reticulum|cell adhesion|epidermis development|extracellular matrix disassembly|regulation of cell adhesion|extracellular matrix organization|regulation of cell migration|extracellular matrix|hemidesmosome assembly|endodermal cell differentiation|regulation of embryonic development|ex…	path:hsa04151,path:hsa04510,path:hsa04512,path:hsa05145,path:hsa05146,path:hsa05165,path:hsa05200,path:hsa05222	PI3K-Akt signaling pathway|Focal adhesion|ECM-receptor interaction|Toxoplasmosis|Amoebiasis|Human papillomavirus infection|Pathways in cancer|Small cell lung cancer	Detected	Detected	Detected	Detected	Detected	Detected	6.63314	6.82521	7.68823	8.02864	7.83552	8.66666
clstr_2555_5250_6	0.0053348	-2.39825	-1.26198	down	6.78736	8.04934	TGGATACTATCGGGATCATAAAGGCTTGTATACCGGACGGTGTGTTCCCTGCAATTGCAA	ENST00000313654.13	chr18	23689443	23955066	+	GENCODE release 31	protein_coding	protein_coding	ENSG00000053747.16	LAMA3	75	10661	3909	GO:0005102,GO:0005198,GO:0005576,GO:0005604,GO:0005610,GO:0005783,GO:0007155,GO:0008544,GO:0022617,GO:0030155,GO:0030198,GO:0030334,GO:0031012,GO:0031581,GO:0035987,GO:0045995,GO:0070062	receptor binding|structural molecule activity|extracellular region|basement membrane|laminin-5 complex|endoplasmic reticulum|cell adhesion|epidermis development|extracellular matrix disassembly|regulation of cell adhesion|extracellular matrix organization|regulation of cell migration|extracellular matrix|hemidesmosome assembly|endodermal cell differentiation|regulation of embryonic development|ex…	path:hsa04151,path:hsa04510,path:hsa04512,path:hsa05145,path:hsa05146,path:hsa05165,path:hsa05200,path:hsa05222	PI3K-Akt signaling pathway|Focal adhesion|ECM-receptor interaction|Toxoplasmosis|Amoebiasis|Human papillomavirus infection|Pathways in cancer|Small cell lung cancer	Detected	Detected	Detected	Detected	Detected	Detected	6.48488	6.49497	7.38223	7.919	7.61198	8.61705
clstr_5926_5029_12	0.0460669	-2.92716	-1.5495	down	5.80113	7.35063	GTCAATAACATACACACGTGAGGGTGCATGTCTGTGTGTATGACCCACACGTGTTCAAGT	ENST00000361069.9	chr9	131009174	131094473	+	GENCODE release 31	protein_coding	protein_coding	ENSG00000050555.18	LAMC3	28	7455	10319	GO:0000904,GO:0005198,GO:0005576,GO:0005578,GO:0005604,GO:0007155,GO:0007601,GO:0014002,GO:0016020,GO:0030198,GO:0060041	cell morphogenesis involved in differentiation|structural molecule activity|extracellular region|proteinaceous extracellular matrix|basement membrane|cell adhesion|visual perception|astrocyte development|membrane|extracellular matrix organization|retina development in camera-type eye	path:hsa04151,path:hsa04510,path:hsa04512,path:hsa05145,path:hsa05146,path:hsa05165,path:hsa05200,path:hsa05222	PI3K-Akt signaling pathway|Focal adhesion|ECM-receptor interaction|Toxoplasmosis|Amoebiasis|Human papillomavirus infection|Pathways in cancer|Small cell lung cancer	Detected	Detected	Detected	Detected	Detected	Detected	4.87302	5.60715	6.92322	7.10237	6.91462	8.03489
clstr_32520_559_6	0.0293085	2.40414	1.26552	up	7.57923	6.31371	TCTTGTGGAATTGGAATAAACGGAAGAAGCGACAAGTTCCTTACCTCCGAGTTACCGTCA	ENST00000442561.6	chr1	203765176	203776117	+	GENCODE release 31	protein_coding	protein_coding	ENSG00000122188.12	LAX1	5	3023	54900	GO:0000188,GO:0002250,GO:0005794,GO:0005829,GO:0005886,GO:0006955,GO:0016020,GO:0016021,GO:0019901,GO:0035556,GO:0042113,GO:0042169,GO:0050868	inactivation of MAPK activity|adaptive immune response|Golgi apparatus|cytosol|plasma membrane|immune response|membrane|integral component of membrane|protein kinase binding|intracellular signal transduction|B cell activation|SH2 domain binding|negative regulation of T cell activation			Detected	Detected	Detected	Detected	Detected	Detected	7.43995	8.26739	7.03033	6.61638	6.80874	5.51601
clstr_24939_1299_8	0.0453718	2.4973	1.32037	up	6.40119	5.08082	AGAGGAAGGCGATTTAGCTGACATCAAGTCTTCCTTGGTGAACGAGTCTGAAATCATCCC	ENST00000265165.6	chr4	108047548	108168932	-	GENCODE release 31	protein_coding	protein_coding	ENSG00000138795.10	LEF1	12	3575	51176	GO:0000122,GO:0000977,GO:0000978,GO:0001077,GO:0001228,GO:0001569,GO:0001649,GO:0001755,GO:0001756,GO:0001837,GO:0002040,GO:0003677,GO:0003682,GO:0003700,GO:0003705,GO:0005634,GO:0005654,GO:0005667,GO:0005737,GO:0006366,GO:0007223,GO:0008013,GO:0008284,GO:0008301,GO:0010628,GO:0010718,GO:0016055,GO:0016202,GO:0021542,GO:0021854,GO:0021861,GO:0021873,GO:0021879,GO:0021943,GO:0022407,GO:0022408,GO:…	negative regulation of transcription from RNA polymerase II promoter|RNA polymerase II regulatory region sequence-specific DNA binding|RNA polymerase II proximal promoter sequence-specific DNA binding|transcriptional activator activity, RNA polymerase II proximal promoter sequence-specific DNA binding|transcriptional activator activity, RNA polymerase II transcription regulatory region sequence-s…	path:hsa04310,path:hsa04390,path:hsa04520,path:hsa04916,path:hsa04934,path:hsa05200,path:hsa05210,path:hsa05213,path:hsa05215,path:hsa05216,path:hsa05217,path:hsa05221,path:hsa05224,path:hsa05225,path:hsa05226,path:hsa05412	Wnt signaling pathway|Hippo signaling pathway|Adherens junction|Melanogenesis|Cushing syndrome|Pathways in cancer|Colorectal cancer|Endometrial cancer|Prostate cancer|Thyroid cancer|Basal cell carcinoma|Acute myeloid leukemia|Breast cancer|Hepatocellular carcinoma|Gastric cancer|Arrhythmogenic right ventricular cardiomyopathy (ARVC)	Detected	Detected	Detected	Detected	Detected	Detected	5.92215	7.07139	6.21003	4.8185	5.17441	5.24956
clstr_5515_2495_10	0.012275	-2.32112	-1.21482	down	9.63542	10.8502	TCTAAAGGTCTACCCATGAAAGATCAGAGATACGGTCCGAGAACTCCTGTGTCTGATGAC	ENST00000503057.6	chr4	41538157	41700044	+	GENCODE release 31	protein_coding	protein_coding	ENSG00000064042.18	LIMCH1	32	7697	22998	GO:0003779,GO:0031032,GO:0046872	actin binding|actomyosin structure organization|metal ion binding			Detected	Detected	Detected	Detected	Detected	Detected	9.69635	8.80383	10.4061	10.7971	10.2892	11.4644
clstr_26116_1545_6	0.0372565	2.14562	1.10139	up	7.09706	5.99567	AAGGAAGCATGAAACGCGCTTGGTAGAGGTGGATTCTGGGCGTCAAATTGAGTATGAGTA	ENST00000460265.5	chr5	126776623	126837014	+	GENCODE release 31	protein_coding	protein_coding	ENSG00000113368.12	LMNB1	12	3475	4001	GO:0005198,GO:0005634,GO:0005635,GO:0005637,GO:0005638,GO:0005654,GO:0016020,GO:0016363,GO:0031965,GO:0035722,GO:0043274	structural molecule activity|nucleus|nuclear envelope|nuclear inner membrane|lamin filament|nucleoplasm|membrane|nuclear matrix|nuclear membrane|interleukin-12-mediated signaling pathway|phospholipase binding	path:hsa04210	Apoptosis	Detected	Detected	Detected	Detected	Detected	Detected	6.78435	7.67046	6.83637	6.02902	6.16423	5.79375
clstr_92169_1063_14	0.0144253	5.47161	2.45196	up	5.76247	3.31051	GATGGGCTTAGAGCTCTCATGATGCTACCCGAGGTTTGCAAATCCTTCATGTCTTAACCT	ENST00000368742.4	chr1	153259687	153262124	+	GENCODE release 31	protein_coding	protein_coding	ENSG00000203782.6	LOR	2	1245	4014					Detected	Detected	Detected	Not Detected	Detected	Detected	4.80945	5.9302	6.54778	2.62196	3.80801	3.50156
clstr_36675_2618_12	0.0428826	2.48528	1.31341	up	10.6458	9.33236	ACTTCACCAACAACGTGGTGAGATGCAACATTCACTACACAGGTCGCTACGTTTCTGCAA	ENST00000566011.5	chr15	73925989	73951919	+	GENCODE release 31	protein_coding	protein_coding	ENSG00000129038.16	LOXL1	8	2786	4016	GO:0001669,GO:0005507,GO:0005576,GO:0005604,GO:0005615,GO:0016641,GO:0018277,GO:0030198,GO:0031012,GO:0032496,GO:0035904,GO:0055114	acrosomal vesicle|copper ion binding|extracellular region|basement membrane|extracellular space|oxidoreductase activity, acting on the CH-NH2 group of donors, oxygen as acceptor|protein deamination|extracellular matrix organization|extracellular matrix|response to lipopolysaccharide|aorta development|oxidation-reduction process			Detected	Detected	Detected	Detected	Detected	Detected	10.7247	10.8477	10.3649	9.00217	9.40493	9.58998
A_33_P3404879	0.0429329	-2.45195	-1.29393	down	7.49893	8.79286	TATATTTAATGCTTTCCAGGGAGTGTTCATTTTCATCTTTCACTGTGCTCTCCAAAAGAA	NM_001297706	chr1	81800397	81993932	+	Refseq	protein_coding			LPHN2		7135	23266					Detected	Detected	Detected	Detected	Detected	Detected	6.70187	7.32317	8.47175	8.52134	8.20192	9.65532
clstr_115203_396_19	0.00402227	-2.06915	-1.04904	down	5.10503	6.15407	TAACAGAGAACCTGGACTGTCTCCTATCATGATTCCCGGGAAATATCGCTCTGTTTCTGG	ENST00000559201.5	chr15	70892471	70904671	+	GENCODE release 31	protein_coding	protein_coding	ENSG00000137821.11	LRRC49	6	938	54839	GO:0005737,GO:0005874	cytoplasm|microtubule			Detected	Detected	Detected	Detected	Detected	Detected	5.43441	4.39634	5.48436	6.43718	5.57693	6.44811
clstr_24485_970_9	0.00482715	-2.43648	-1.2848	down	3.38626	4.67106	TTGGATTTGGGTTACAATCGTCTTCGAAGCTTGTCCCGAAATGCATTTGCTGGCCTCTTG	ENST00000409088.3	chr2	77516668	77522376	-	GENCODE release 31	protein_coding	protein_coding	ENSG00000176204.13	LRRTM4	3	3616	80059	GO:0004860,GO:0005737,GO:0006469,GO:0016021,GO:0019221,GO:0030054,GO:0045211,GO:0046426	protein kinase inhibitor activity|cytoplasm|negative regulation of protein kinase activity|integral component of membrane|cytokine-mediated signaling pathway|cell junction|postsynaptic membrane|negative regulation of JAK-STAT cascade			Not Detected	Detected	Detected	Detected	Detected	Detected	3.27268	3.14981	3.73629	4.66061	4.50993	4.84263
A_33_P3248265	0.0320639	4.7556	2.24963	up	12.3625	10.1129	GGAAATTGATTTTGAACCTGATGAAAATAAAGAATGGAAAGCTTCAGTGCTGCCGATAAA	NM_002341	chr6	31580558	31582425	-	Refseq	protein_coding			LTB		894	4050			path:hsa04060,path:hsa04064,path:hsa05323	Cytokine-cytokine receptor interaction|NF-kappa B signaling pathway|Rheumatoid arthritis	Detected	Detected	Detected	Detected	Detected	Detected	12.2992	12.6728	12.1155	10.8741	10.0489	9.41567
clstr_38618_1056_14	0.0431736	2.17798	1.12299	up	5.6628	4.53981	CAACCCTACAAGGGCCGGGATGACATCACTGTACATGACAACATCAAGTACATCATTGAC	ENST00000373045.10	chr1	37793802	37801133	+	GENCODE release 31	protein_coding	protein_coding	ENSG00000185090.14	MANEAL	4	2685	149175	GO:0000139,GO:0016021,GO:0016798	Golgi membrane|integral component of membrane|hydrolase activity, acting on glycosyl bonds			Detected	Detected	Detected	Detected	Detected	Detected	6.06378	5.9354	4.98921	4.48347	5.17412	3.96184
clstr_96941_957_15	0.0421707	4.58727	2.19764	up	7.03302	4.83538	CCCAAATCCAAGCCATTAACTACACCTGACAGTAGCAATTGTCTGATTAATCACTGGCCC	ENST00000359787.5	chr22	35606764	35623354	-	GENCODE release 31	protein_coding	protein_coding	ENSG00000198125.13	MB	4	1170	4151					Detected	Detected	Detected	Detected	Detected	Detected	7.07616	8.10861	5.91429	5.79585	5.30796	3.40235
clstr_33708_728_8	0.0450248	-2.40588	-1.26657	down	3.48202	4.74859	ACACAAAGTGACGTGTATGATCAGTTAATCTTCGCAGTAAACCAGTACTTGCAGCTATAC	ENST00000370587.5	chr1	85024541	85048470	-	GENCODE release 31	protein_coding	protein_coding	ENSG00000055732.13	MCOLN3	9	2953	55283	GO:0000421,GO:0005262,GO:0005765,GO:0005886,GO:0007626,GO:0008289,GO:0016021,GO:0031901,GO:0031902,GO:0042491,GO:0070588	autophagosome membrane|calcium channel activity|lysosomal membrane|plasma membrane|locomotory behavior|lipid binding|integral component of membrane|early endosome membrane|late endosome membrane|inner ear auditory receptor cell differentiation|calcium ion transmembrane transport			Detected	Detected	Not Detected	Detected	Detected	Detected	4.45292	3.55053	2.44261	5.32089	4.6801	4.24477
clstr_36219_2258_4	0.033258	-2.15816	-1.1098	down	7.51985	8.62965	ATAAGAGTGCACCAGAATAAGAGCGCACCAGAATAAGAGCGCACCAGCTAACAATGTGAT	ENST00000370589.7	chr1	85018082	85048500	-	GENCODE release 31	protein_coding	protein_coding	ENSG00000055732.13	MCOLN3	13	2810	55283	GO:0000421,GO:0005262,GO:0005765,GO:0005886,GO:0007626,GO:0008289,GO:0016021,GO:0031901,GO:0031902,GO:0042491,GO:0070588	autophagosome membrane|calcium channel activity|lysosomal membrane|plasma membrane|locomotory behavior|lipid binding|integral component of membrane|early endosome membrane|late endosome membrane|inner ear auditory receptor cell differentiation|calcium ion transmembrane transport			Detected	Detected	Detected	Detected	Detected	Detected	8.08461	7.33586	7.13907	8.97844	8.86077	8.04974
A_24_P303524	0.0110346	2.12257	1.08581	up	12.4367	11.3509	CCTACAAGGGGCATGTGGACAGCAGGGACCTGCGCTACCGTCTGTGGTCTCAATAAAGAA	NM_182924	chr7	1434359	1459470	-	Refseq	protein_coding			MICALL2		3096	79778	GO:0001725,GO:0005829,GO:0005886,GO:0005911,GO:0005923,GO:0017137,GO:0030041,GO:0031005,GO:0031175,GO:0031532,GO:0032456,GO:0034446,GO:0042805,GO:0043005,GO:0046872,GO:0051015,GO:0055037,GO:0070830,GO:1903955	stress fiber|cytosol|plasma membrane|cell-cell junction|bicellular tight junction|Rab GTPase binding|actin filament polymerization|filamin binding|neuron projection development|actin cytoskeleton reorganization|endocytic recycling|substrate adhesion-dependent cell spreading|actinin binding|neuron projection|metal ion binding|actin filament binding|recycling endosome|bicellular tight junction asse…	path:hsa04530	Tight junction	Detected	Detected	Detected	Detected	Detected	Detected	12.6889	12.3695	12.2518	11.4475	11.2147	11.3905
clstr_48751_2144_32	0.0330407	19.9508	4.31837	up	10.5126	6.19423	TTTCGCAGCACTGCTATCCTCCAAAGCCATTGTAAATGTGTGTACAGTGTGTATAAACCT	ENST00000215743.8	chr22	23772849	23784316	+	GENCODE release 31	protein_coding	protein_coding	ENSG00000099953.10	MMP11	8	2261	4320					Detected	Detected	Detected	Detected	Detected	Detected	10.8903	12.0339	8.61363	6.07327	6.63902	5.8704
clstr_61698_452_5	0.0450424	16.5872	4.052	up	5.04242	0.990423	ATAATTACACACCTGACATGAACCGTGAGGATGTTGACTACGCAATCCGGAAAGCTTTCC	ENST00000571244.2	chr11	102862736	102875034	-	GENCODE release 31	protein_coding	protein_coding	ENSG00000262406.2	MMP12	10	1874	4321					Detected	Detected	Detected	Not Detected	Not Detected	Not Detected	3.66877	6.59708	4.86142	1.06212	0.9217	0.987449
clstr_26117_2869_13	0.0188189	10.5253	3.39579	up	8.13334	4.73755	CCCAAATCTAGGTTTGAACGGTGAGGTGTCAGGTCATCAAATATTCATGTCTATATAGTC	ENST00000534668.5	chr11	60455847	60470760	+	GENCODE release 31	protein_coding	protein_coding	ENSG00000156738.17	MS4A1	7	3475	931			path:hsa04640	Hematopoietic cell lineage	Detected	Detected	Detected	Detected	Detected	Detected	7.3528	9.21587	7.83134	4.44698	4.87522	4.89043
clstr_116161_572_15	0.00910763	16.7315	4.0645	up	9.59069	5.52619	CTTTCATTTCTTGAGGTACTCTGCACATACGCACCACATCTCTATCTGGCCTTTGCATGG	ENST00000528313.1	chr11	60455851	60468892	+	GENCODE release 31	protein_coding	protein_coding	ENSG00000156738.17	MS4A1	4	928	931			path:hsa04640	Hematopoietic cell lineage	Detected	Detected	Detected	Detected	Detected	Detected	8.9254	10.472	9.37468	5.46623	5.67726	5.43507
clstr_24107_2131_12	0.0236094	27.4955	4.78112	up	10.3096	5.52844	TAGCTAAGAAATAAATACATCTCATCTAACACACACGACAAAGAGAAGCTGTGCGTGCCC	ENST00000376296.3	chr6	30983718	30989903	+	GENCODE release 31	protein_coding	protein_coding	ENSG00000204544.5	MUC21	3	3651	394263					Detected	Detected	Detected	Detected	Detected	Not Detected	9.30357	13.2047	8.42038	5.97303	8.01476	2.59752
clstr_6233_25_3	0.00728318	-2.38128	-1.25173	down	3.64236	4.8941	GATGTATAAACTATCCGGATAGTTCTCCATAGCCATGGGTGTGTATGGATAGAACGGACC	ENST00000418370.6	chr3	123612310	123625316	-	GENCODE release 31	protein_coding	protein_coding	ENSG00000065534.18	MYLK	3	7282	4638	GO:0003779,GO:0004687,GO:0005516,GO:0005524,GO:0005737,GO:0005856,GO:0030027,GO:0032154,GO:0046872	actin binding|myosin light chain kinase activity|calmodulin binding|ATP binding|cytoplasm|cytoskeleton|lamellipodium|cleavage furrow|metal ion binding	path:hsa04020,path:hsa04022,path:hsa04270,path:hsa04371,path:hsa04510,path:hsa04611,path:hsa04810,path:hsa04921,path:hsa04971	Calcium signaling pathway|cGMP-PKG signaling pathway|Vascular smooth muscle contraction|Apelin signaling pathway|Focal adhesion|Platelet activation|Regulation of actin cytoskeleton|Oxytocin signaling pathway|Gastric acid secretion	Detected	Not Detected	Detected	Detected	Detected	Detected	4.29281	2.83171	3.80257	5.33792	4.23766	5.10671
clstr_2130_6850_10	0.00258837	2.36568	1.24226	up	5.32874	4.08649	AGACAAGCACTTATGCTGACGGTTTACCGTGACAGCATGTAGGGTTGGGTCTTCATTACA	ENST00000410026.6	chr2	191678136	191696659	+	GENCODE release 31	protein_coding	protein_coding	ENSG00000173559.12	NABP1	6	11521	64859	GO:0000724,GO:0000784,GO:0003697,GO:0003723,GO:0005634,GO:0005654,GO:0005829,GO:0006281,GO:0006974,GO:0007093,GO:0010212,GO:0042795,GO:0070876	double-strand break repair via homologous recombination|nuclear chromosome, telomeric region|single-stranded DNA binding|RNA binding|nucleus|nucleoplasm|cytosol|DNA repair|cellular response to DNA damage stimulus|mitotic cell cycle checkpoint|response to ionizing radiation|snRNA transcription from RNA polymerase II promoter|SOSS complex			Detected	Detected	Detected	Detected	Detected	Not Detected	6.21153	5.58091	4.1938	5.09572	4.28165	2.8821
clstr_51833_195_11	0.00444545	-3.12731	-1.64492	down	8.59145	10.2364	ATGAGAAGCTGATACATGAACTGGAAGAGGAGAGACACTTACGTCTTCAAAGCGAGAAGC	ENST00000427594.5	chr2	133121969	133517513	-	GENCODE release 31	protein_coding	protein_coding	ENSG00000176771.17	NCKAP5	5	2158	344148					Detected	Detected	Detected	Detected	Detected	Detected	8.84111	7.66051	9.27273	10.6474	9.35433	10.7074
clstr_32756_965_11	0.0420513	-2.25501	-1.17313	down	8.77243	9.94556	ATCAATGCAGCATTCACCAAATCTAAGGACCTACCGAGCCATGTACGATTACAGTGCCCA	ENST00000417816.2	chr10	20783906	21174187	-	GENCODE release 31	protein_coding	protein_coding	ENSG00000078114.18	NEBL	7	3008	10529	GO:0003779,GO:0005737,GO:0046872	actin binding|cytoplasm|metal ion binding			Detected	Detected	Detected	Detected	Detected	Detected	8.62233	8.17816	9.51681	9.9508	9.68242	10.2035
clstr_95449_374_10	0.0411156	2.02363	1.01695	up	11.1146	10.0977	CAAGCTTCCGAAGATCTTCTCAAGGAACACTACGTTGACCTGAAGGACCGTCCATTCTTT	ENST00000555572.1	chr17	51153636	51171742	+	GENCODE release 31	protein_coding	protein_coding	ENSG00000011052.21	NME1-NME2	9	1193	654364	GO:0001726,GO:0003677,GO:0003700,GO:0004550,GO:0004673,GO:0005524,GO:0005576,GO:0005634,GO:0005737,GO:0005829,GO:0006183,GO:0006228,GO:0006241,GO:0006351,GO:0006355,GO:0007155,GO:0007229,GO:0009142,GO:0015949,GO:0030027,GO:0034774,GO:0043066,GO:0043312,GO:0045618,GO:0045682,GO:0045944,GO:0046872,GO:0050679,GO:0070062,GO:0071944,GO:1904813	ruffle|DNA binding|DNA binding transcription factor activity|nucleoside diphosphate kinase activity|protein histidine kinase activity|ATP binding|extracellular region|nucleus|cytoplasm|cytosol|GTP biosynthetic process|UTP biosynthetic process|CTP biosynthetic process|transcription, DNA-templated|regulation of transcription, DNA-templated|cell adhesion|integrin-mediated signaling pathway|nucleosid…	path:hsa00230,path:hsa00240,path:hsa00983	Purine metabolism|Pyrimidine metabolism|Drug metabolism - other enzymes	Detected	Detected	Detected	Detected	Detected	Detected	11.435	11.1623	10.7466	10.0137	10.4627	9.81668
clstr_11527_5102_10	0.0199454	2.72888	1.44831	up	8.09265	6.64434	TTGGAGTGTCCTATTAGCCTGTTCTGGTTAGGAATGAGTTAACGGCTCTTTCCCTCAACC	ENST00000294868.8	chr1	183248237	183304874	-	GENCODE release 31	protein_coding	protein_coding	ENSG00000157064.11	NMNAT2	11	5448	23057	GO:0000139,GO:0000309,GO:0004515,GO:0005524,GO:0005770,GO:0005794,GO:0005802,GO:0009435,GO:0019674,GO:0034628,GO:0045202	Golgi membrane|nicotinamide-nucleotide adenylyltransferase activity|nicotinate-nucleotide adenylyltransferase activity|ATP binding|late endosome|Golgi apparatus|trans-Golgi network|NAD biosynthetic process|NAD metabolic process|'de novo' NAD biosynthetic process from aspartate|synapse	path:hsa00760	Nicotinate and nicotinamide metabolism	Detected	Detected	Detected	Detected	Detected	Detected	8.09769	8.03308	8.14717	6.28145	6.60189	7.04967
clstr_15998_849_11	0.0217203	-2.18153	-1.12534	down	8.25834	9.38368	TGTCATGACATAGACGAATGCTCACTTGGTCAGTATCAGTGCAGCAGCTTTGCTCGATGT	ENST00000379987.6	chr4	105895437	105971674	+	GENCODE release 31	protein_coding	protein_coding	ENSG00000168743.12	NPNT	12	4598	255743	GO:0001657,GO:0001658,GO:0005178,GO:0005509,GO:0005576,GO:0005578,GO:0005604,GO:0007160,GO:0010694,GO:0010811,GO:0030198,GO:0030485,GO:0030511,GO:0033631,GO:0034678,GO:0045184,GO:0045669,GO:0045987,GO:0070062,GO:0070374,GO:0071356,GO:0097195,GO:2000721	ureteric bud development|branching involved in ureteric bud morphogenesis|integrin binding|calcium ion binding|extracellular region|proteinaceous extracellular matrix|basement membrane|cell-matrix adhesion|positive regulation of alkaline phosphatase activity|positive regulation of cell-substrate adhesion|extracellular matrix organization|smooth muscle contractile fiber|positive regulation of tran…			Detected	Detected	Detected	Detected	Detected	Detected	8.0987	7.73664	8.93968	9.23792	9.14684	9.76629
clstr_40648_2392_14	0.017714	3.52862	1.8191	up	6.63523	4.81612	TCAGCATTGATTGACCTGCTGCTTATTCAGAGGGATTAGACCATTGGTGGAGAGAAGCGA	ENST00000338488.8	chr9	99821855	99834059	+	GENCODE release 31	protein_coding	protein_coding	ENSG00000119508.18	NR4A3	5	2588	8013			path:hsa05202	Transcriptional misregulation in cancer	Detected	Detected	Detected	Detected	Detected	Not Detected	7.09665	7.94886	4.86017	5.54437	6.35306	2.55094
clstr_111952_753_21	0.0230643	2.75156	1.46025	up	9.84831	8.38806	TGTGGACGTCGTGGTGGGAGGACACTCCAACACATTTCTTTACACAGGTAATTGTTTCAA	ENST00000369646.7	chr6	85450091	85471599	+	GENCODE release 31	protein_coding	protein_coding	ENSG00000135318.12	NT5E	3	974	4907			path:hsa00230,path:hsa00240,path:hsa00760	Purine metabolism|Pyrimidine metabolism|Nicotinate and nicotinamide metabolism	Detected	Detected	Detected	Detected	Detected	Detected	9.98173	10.3727	9.19053	8.41638	9.34513	7.40267
clstr_21372_1730_7	0.0450373	3.92939	1.97431	up	8.73916	6.76485	GTGGTATCCGGTCGCCCATTGATGAACGCAACAATGGAATCCATGTGGTGTATGATCTTT	ENST00000369651.7	chr6	85449584	85495791	+	GENCODE release 31	protein_coding	protein_coding	ENSG00000135318.12	NT5E	8	3918	4907			path:hsa00230,path:hsa00240,path:hsa00760	Purine metabolism|Pyrimidine metabolism|Nicotinate and nicotinamide metabolism	Detected	Detected	Detected	Detected	Detected	Detected	9.29739	8.79679	8.1233	6.48216	7.4277	6.3847
A_23_P4899	0.0461316	-2.5121	-1.32889	down	7.06707	8.39597	ATCAAATAATCACAAAATCACAATTCTCTGATTTTGAGCTCAATCTCTGCAGGATGGGTG	NM_006179	chr19	49061140	49063867	-	Refseq	protein_coding			NTF4		999	4909	GO:0005166,GO:0005576,GO:0007169,GO:0007267,GO:0007402,GO:0007616,GO:0008052,GO:0008083,GO:0008344,GO:0008544,GO:0031410,GO:0042490,GO:0043524,GO:0045664,GO:0048812,GO:0060384,GO:0061193	neurotrophin p75 receptor binding|extracellular region|transmembrane receptor protein tyrosine kinase signaling pathway|cell-cell signaling|ganglion mother cell fate determination|long-term memory|sensory organ boundary specification|growth factor activity|adult locomotory behavior|epidermis development|cytoplasmic vesicle|mechanoreceptor differentiation|negative regulation of neuron apoptotic pr…	path:hsa04010,path:hsa04014,path:hsa04151,path:hsa04722	MAPK signaling pathway|Ras signaling pathway|PI3K-Akt signaling pathway|Neurotrophin signaling pathway	Detected	Detected	Detected	Detected	Detected	Detected	6.68658	7.03842	7.47621	8.53797	8.34621	8.30372
clstr_88895_1126_13	0.0228366	2.16855	1.11673	up	6.37643	5.2597	CAAAGGAAGAGCAACGGAAGAAACGCGAGCAAGAACGAAAGGAGAAGAAAGCAAAGGTTT	ENST00000450592.6	chr15	41332871	41380263	+	GENCODE release 31	protein_coding	protein_coding	ENSG00000137804.14	NUSAP1	9	1301	51203	GO:0000070,GO:0000281,GO:0003677,GO:0003723,GO:0005694,GO:0005730,GO:0005737,GO:0005876,GO:0007076,GO:0008017,GO:0040001,GO:0045840	mitotic sister chromatid segregation|mitotic cytokinesis|DNA binding|RNA binding|chromosome|nucleolus|cytoplasm|spindle microtubule|mitotic chromosome condensation|microtubule binding|establishment of mitotic spindle localization|positive regulation of mitotic nuclear division			Detected	Detected	Detected	Detected	Detected	Detected	6.62634	6.78758	5.71538	5.84555	5.56463	4.36893
clstr_97403_486_16	0.0222646	2.60486	1.3812	up	13.7813	12.4001	CCAAAGTTGCACTTGCTGGTCTCTTGGGATTTGGCCTTGGAAAGGTATCATACATAGGAG	ENST00000508632.5	chr4	48885019	48906828	-	GENCODE release 31	protein_coding	protein_coding	ENSG00000145247.11	OCIAD2	7	1163	132299	GO:0005743,GO:0005768	mitochondrial inner membrane|endosome			Detected	Detected	Detected	Detected	Detected	Detected	13.4472	13.9088	13.9879	12.2818	12.7309	12.1875
clstr_33083_2790_22	0.048957	2.90198	1.53704	up	8.08903	6.55199	TTCACTTGACTTTAGAGTGTCTGGGACGCTGCTGTATTCTGAAAGTCACATAGCACACAG	ENST00000335987.8	chr11	65787063	65797214	+	GENCODE release 31	protein_coding	protein_coding	ENSG00000172818.10	OVOL1	4	2988	5017	GO:0000978,GO:0000981,GO:0001078,GO:0001822,GO:0005634,GO:0006351,GO:0007283,GO:0007498,GO:0008544,GO:0043588,GO:0046872,GO:0051729,GO:1901994,GO:2000647	RNA polymerase II proximal promoter sequence-specific DNA binding|RNA polymerase II transcription factor activity, sequence-specific DNA binding|transcriptional repressor activity, RNA polymerase II proximal promoter sequence-specific DNA binding|kidney development|nucleus|transcription, DNA-templated|spermatogenesis|mesoderm development|epidermis development|skin development|metal ion binding|ge…			Detected	Detected	Detected	Detected	Detected	Detected	7.91965	9.32547	7.02196	7.04643	7.66566	4.94387
clstr_25623_1222_6	0.0477529	3.09606	1.63043	up	8.14648	6.51604	TATTACTTTATGGCTTCAGAGTTTCGTGACCAACTATCCCGCCATGGCAGTTCTGTGACC	ENST00000171757.3	chrX	78945391	78963727	+	GENCODE release 31	protein_coding	protein_coding	ENSG00000078589.13	P2RY10	4	3517	27334	GO:0004930,GO:0005886,GO:0005887,GO:0007186,GO:0035025,GO:0045028,GO:0051482	G-protein coupled receptor activity|plasma membrane|integral component of plasma membrane|G-protein coupled receptor signaling pathway|positive regulation of Rho protein signal transduction|G-protein coupled purinergic nucleotide receptor activity|positive regulation of cytosolic calcium ion concentration involved in phospholipase C-activating G-protein coupled signaling pathway	path:hsa04080	Neuroactive ligand-receptor interaction	Detected	Detected	Detected	Detected	Detected	Detected	7.93648	8.64562	7.85733	6.99066	6.43115	6.12633
clstr_9724_5047_13	0.0227357	2.35984	1.23869	up	8.60685	7.36816	TTCTAGGCAGTGCATCAGTCAGCTCTAAATCTGGTGCAGAGGGTTAACAGCATAACCCTT	ENST00000644200.1	chr14	73237497	73274637	+	GENCODE release 31	protein_coding	protein_coding	ENSG00000100767.16	PAPLN	27	5912	89932	GO:0004867,GO:0005576,GO:0008233	serine-type endopeptidase inhibitor activity|extracellular region|peptidase activity			Detected	Detected	Detected	Detected	Detected	Detected	8.44888	8.82285	8.54883	7.47062	7.21422	7.41965
clstr_173075_463_20	0.0222084	2.00254	1.00183	up	4.90793	3.9061	GGGAAGATAGCTTCGTCTTATTCCTAATCTTAGGCAAAGGCCAGGATGGAATTGGTAGCA	ENST00000366792.3	chr1	226392258	226408075	-	GENCODE release 31	protein_coding	protein_coding	ENSG00000143799.13	PARP1	4	553	142			path:hsa03410,path:hsa04064,path:hsa04210,path:hsa04217	Base excision repair|NF-kappa B signaling pathway|Apoptosis|Necroptosis	Detected	Detected	Detected	Detected	Detected	Not Detected	5.30054	5.21984	4.20342	4.19666	4.51674	3.00491
clstr_4144_4630_9	0.0483585	3.76128	1.91123	up	5.15553	3.2443	CTTTCCCAAGGCACCTTAGTTAAGGCTAGCCCTTCCATAACTGACATTGTACGGTGCTTT	ENST00000358127.9	chr9	36833269	37034268	-	GENCODE release 31	protein_coding	protein_coding	ENSG00000196092.14	PAX5	10	8704	5079			path:hsa05202	Transcriptional misregulation in cancer	Detected	Detected	Detected	Not Detected	Not Detected	Detected	4.59025	5.40422	5.47211	2.95274	2.63863	4.14154
clstr_30807_2488_22	0.00126608	2.45523	1.29586	up	5.08842	3.79257	AAAGTGCGTGGATGAACCTGAGAAATGTACTGTCTGTAAAGAAGGATTCAGCCTTGCACG	ENST00000622483.4	chr15	101313017	101489744	-	GENCODE release 31	protein_coding	protein_coding	ENSG00000140479.17	PCSK6	20	3132	5046	GO:0004175,GO:0004252,GO:0005576,GO:0005615,GO:0005783,GO:0005796,GO:0005886,GO:0007354,GO:0007368,GO:0008201,GO:0009100,GO:0009986,GO:0016485,GO:0016486,GO:0030510,GO:0031012,GO:0032455,GO:0032902,GO:0032940,GO:0048406,GO:0051004,GO:0070268	endopeptidase activity|serine-type endopeptidase activity|extracellular region|extracellular space|endoplasmic reticulum|Golgi lumen|plasma membrane|zygotic determination of anterior/posterior axis, embryo|determination of left/right symmetry|heparin binding|glycoprotein metabolic process|cell surface|protein processing|peptide hormone processing|regulation of BMP signaling pathway|extracellular …			Detected	Detected	Detected	Detected	Detected	Detected	5.48081	4.73348	5.05099	4.11142	3.52271	3.74357
clstr_60588_622_6	0.0428534	2.89221	1.53217	up	6.43022	4.89805	TCAGCACCAAAGACGCAGTCTATCATGATGCAAGTGCTGGATAAAGGTCGCTTCCAGAAA	ENST00000541323.1	chr8	17576433	17643133	+	GENCODE release 31	protein_coding	protein_coding	ENSG00000104213.12	PDGFRL	7	1905	5157	GO:0004992,GO:0005019,GO:0005576	platelet activating factor receptor activity|platelet-derived growth factor beta-receptor activity|extracellular region			Detected	Detected	Detected	Detected	Detected	Detected	7.20241	6.51903	5.56923	5.01868	5.24956	4.42591
clstr_140367_623_22	0.021393	2.32355	1.21633	up	6.80262	5.58628	GAACTAAATGAATGCAATGAGAGCCACTATGGAACACCATGCCAACAGAGGTGTTTACCC	ENST00000431718.5	chr2	172556102	172570820	+	GENCODE release 31	protein_coding	protein_coding	ENSG00000152256.13	PDK1	6	728	5163	GO:0004672,GO:0004740,GO:0005524,GO:0005634,GO:0005730,GO:0005739,GO:0005759,GO:0005967,GO:0006006,GO:0008283,GO:0008631,GO:0010510,GO:0010906,GO:0097411	protein kinase activity|pyruvate dehydrogenase (acetyl-transferring) kinase activity|ATP binding|nucleus|nucleolus|mitochondrion|mitochondrial matrix|mitochondrial pyruvate dehydrogenase complex|glucose metabolic process|cell proliferation|intrinsic apoptotic signaling pathway in response to oxidative stress|regulation of acetyl-CoA biosynthetic process from pyruvate|regulation of glucose metabol…	path:hsa04066,path:hsa04360,path:hsa05230	HIF-1 signaling pathway|Axon guidance|Central carbon metabolism in cancer	Detected	Detected	Detected	Detected	Detected	Detected	6.65095	7.56417	6.19273	5.62578	6.51811	4.61496
clstr_1939_3890_6	0.0396111	-2.36734	-1.24327	down	6.89466	8.13793	AGAAGGAACTGTCAGGATCAAGTAGCGCACCCAAATTGGAATACACAGTCCGTACAGACA	ENST00000438447.2	chr5	31639131	32110932	+	GENCODE release 31	protein_coding	protein_coding	ENSG00000133401.16	PDZD2	25	11984	23037	GO:0005576,GO:0005634,GO:0005737,GO:0005783,GO:0005911,GO:0007155	extracellular region|nucleus|cytoplasm|endoplasmic reticulum|cell-cell junction|cell adhesion			Detected	Detected	Detected	Detected	Detected	Detected	7.36227	6.10793	7.21378	8.22582	7.83612	8.35184
clstr_67115_902_18	0.0339179	2.07678	1.05435	up	8.22032	7.16597	CTCGTGTATTTATTACCGTCACACTCTTCAGTGACTCCTGCTGGTACCTGCCCTCTATTT	ENST00000555567.6	chr14	74941834	74955597	-	GENCODE release 31	protein_coding	protein_coding	ENSG00000119630.14	PGF	7	1740	5228	GO:0001525,GO:0001658,GO:0001666,GO:0001938,GO:0002040,GO:0005172,GO:0005576,GO:0005615,GO:0007165,GO:0007267,GO:0007565,GO:0008083,GO:0008201,GO:0008284,GO:0016020,GO:0030154,GO:0031100,GO:0032870,GO:0042493,GO:0042803,GO:0045766,GO:0046982,GO:0048010,GO:0050930,GO:0051781,GO:0060688,GO:0060754	angiogenesis|branching involved in ureteric bud morphogenesis|response to hypoxia|positive regulation of endothelial cell proliferation|sprouting angiogenesis|vascular endothelial growth factor receptor binding|extracellular region|extracellular space|signal transduction|cell-cell signaling|female pregnancy|growth factor activity|heparin binding|positive regulation of cell proliferation|membrane|…	path:hsa04010,path:hsa04014,path:hsa04015,path:hsa04151,path:hsa04510,path:hsa05200	MAPK signaling pathway|Ras signaling pathway|Rap1 signaling pathway|PI3K-Akt signaling pathway|Focal adhesion|Pathways in cancer	Detected	Detected	Detected	Detected	Detected	Detected	7.59737	8.62167	8.44191	6.67742	7.17517	7.64532
clstr_54467_1217_12	0.0198194	2.82768	1.49962	up	8.36437	6.86475	TACAGGTCATTACCAGTCATTAAAGTCCAGTATTACTAAGGTAAGGGATTGAGGATCAGG	ENST00000376509.4	chrX	48913182	48919024	-	GENCODE release 31	protein_coding	protein_coding	ENSG00000102096.9	PIM2	6	2075	11040	GO:0000082,GO:0004672,GO:0004674,GO:0005524,GO:0005737,GO:0006468,GO:0007346,GO:0008285,GO:0008637,GO:0009615,GO:0010508,GO:0016239,GO:0032091,GO:0043066,GO:0043123,GO:0045893,GO:0046777,GO:0050821	G1/S transition of mitotic cell cycle|protein kinase activity|protein serine/threonine kinase activity|ATP binding|cytoplasm|protein phosphorylation|regulation of mitotic cell cycle|negative regulation of cell proliferation|apoptotic mitochondrial changes|response to virus|positive regulation of autophagy|positive regulation of macroautophagy|negative regulation of protein binding|negative regula…	path:hsa05200,path:hsa05221	Pathways in cancer|Acute myeloid leukemia	Detected	Detected	Detected	Detected	Detected	Detected	8.16472	9.28977	7.63862	7.03896	7.42165	6.13364
clstr_31039_1369_8	0.0261761	-2.5753	-1.36474	down	5.78487	7.14961	ATGACTTGAAAGGCTCAACGTATAAGCGAAGAGCATCCCGTAAAGAGAGAGAGAAATCCA	ENST00000265382.8	chr9	68705240	69009176	+	GENCODE release 31	protein_coding	protein_coding	ENSG00000107242.19	PIP5K1B	16	3115	8395	GO:0000285,GO:0001931,GO:0005524,GO:0005829,GO:0006661,GO:0012505,GO:0014066,GO:0016020,GO:0016308,GO:0052810,GO:0052811,GO:0052812	1-phosphatidylinositol-3-phosphate 5-kinase activity|uropod|ATP binding|cytosol|phosphatidylinositol biosynthetic process|endomembrane system|regulation of phosphatidylinositol 3-kinase signaling|membrane|1-phosphatidylinositol-4-phosphate 5-kinase activity|1-phosphatidylinositol-5-kinase activity|1-phosphatidylinositol-3-phosphate 4-kinase activity|phosphatidylinositol-3,4-bisphosphate 5-kinase …	path:hsa00562,path:hsa04070,path:hsa04072,path:hsa04144,path:hsa04666,path:hsa04810,path:hsa05231	Inositol phosphate metabolism|Phosphatidylinositol signaling system|Phospholipase D signaling pathway|Endocytosis|Fc gamma R-mediated phagocytosis|Regulation of actin cytoskeleton|Choline metabolism in cancer	Detected	Detected	Detected	Detected	Detected	Detected	5.73231	5.86604	5.75626	6.66944	7.32181	7.45758
clstr_20947_1948_8	0.0454191	-2.039	-1.02786	down	6.33584	7.3637	AATGGGAGTCCCTTTACAATAACGAGCCCACTTAGCTGTCCTTGAGGGCTTAGATACCTT	ENST00000396418.7	chr8	78516340	78605267	+	GENCODE release 31	protein_coding	protein_coding	ENSG00000171033.13	PKIA	4	3962	5569	GO:0000122,GO:0004862,GO:0005634,GO:0005737,GO:0010389,GO:0034236,GO:0042308,GO:2000480	negative regulation of transcription from RNA polymerase II promoter|cAMP-dependent protein kinase inhibitor activity|nucleus|cytoplasm|regulation of G2/M transition of mitotic cell cycle|protein kinase A catalytic subunit binding|negative regulation of protein import into nucleus|negative regulation of cAMP-dependent protein kinase activity	path:hsa05034	Alcoholism	Detected	Detected	Detected	Detected	Detected	Detected	5.94809	6.21321	6.84624	7.37511	7.22829	7.48771
clstr_1295_4082_6	0.0322696	-2.15806	-1.10974	down	3.45933	4.56907	ATGATTATTTAGACGGCATGATGTAAGGCGGAAAGCAGAGGGCATCTTAATCTCCGGGTG	ENST00000368990.7	chr10	122374696	122442602	+	GENCODE release 31	protein_coding	protein_coding	ENSG00000107679.14	PLEKHA1	12	14010	59338	GO:0001553,GO:0005634,GO:0005654,GO:0005737,GO:0005829,GO:0005886,GO:0006661,GO:0007283,GO:0008209,GO:0008210,GO:0009791,GO:0014065,GO:0030165,GO:0031529,GO:0032587,GO:0033327,GO:0035264,GO:0043325,GO:0045184,GO:0048008,GO:0048705,GO:0050853,GO:0051898,GO:0060021,GO:0060325,GO:0070062,GO:0070301	luteinization|nucleus|nucleoplasm|cytoplasm|cytosol|plasma membrane|phosphatidylinositol biosynthetic process|spermatogenesis|androgen metabolic process|estrogen metabolic process|post-embryonic development|phosphatidylinositol 3-kinase signaling|PDZ domain binding|ruffle organization|ruffle membrane|Leydig cell differentiation|multicellular organism growth|phosphatidylinositol-3,4-bisphosphate b…			Detected	Detected	Detected	Detected	Detected	Detected	3.61051	3.02936	3.73812	4.53535	4.54716	4.6247
A_33_P3306679	0.0186964	2.15485	1.10758	up	7.15433	6.04675	ATGAAGCACATTCGAATGAAGGGATCACGGGGGTCAGAACAAAAACCATTCTAGAACCGT	NM_001004330	chr12	92736489	92772092	+	Refseq	protein_coding			PLEKHG7		3267	440107	GO:0005089,GO:0035023	Rho guanyl-nucleotide exchange factor activity|regulation of Rho protein signal transduction			Detected	Detected	Detected	Detected	Detected	Detected	8.13534	6.64349	6.68417	6.96232	5.82858	5.34935
clstr_6756_3565_6	0.0169467	-2.02183	-1.01566	down	9.28167	10.2973	ATACTTTGAACCAGGACACAGGAATGAGGAAACCAGCGCAGTCTGGATTTGCGTTGTTCA	ENST00000282406.9	chr2	43637260	43767987	+	GENCODE release 31	protein_coding	protein_coding	ENSG00000152527.14	PLEKHH2	30	6994	130271	GO:0003779,GO:0005654,GO:0005737,GO:0005829,GO:0005886,GO:0016604,GO:0030027,GO:0030835,GO:0030864,GO:0042802	actin binding|nucleoplasm|cytoplasm|cytosol|plasma membrane|nuclear body|lamellipodium|negative regulation of actin filament depolymerization|cortical actin cytoskeleton|identical protein binding			Detected	Detected	Detected	Detected	Detected	Detected	9.52763	8.93333	9.38406	10.7955	9.74482	10.3517
clstr_144650_621_22	0.00378986	4.91385	2.29685	up	8.69581	6.39896	CCCAGAAGAAACGCAGGGTGCGGTTGCATTTGATTTCAGATAAACAACAACTTCTTAGTA	ENST00000491024.1	chr1	973512	975865	+	GENCODE release 31	protein_coding	protein_coding	ENSG00000187583.10	PLEKHN1	5	698	84069	GO:0005886	plasma membrane			Detected	Detected	Detected	Detected	Detected	Detected	8.35985	9.78579	7.9418	6.34645	7.35525	5.49518
clstr_47936_567_7	4.68215e-05	2.85709	1.51455	up	7.87694	6.3624	ATAGCCAAGGAGAAGACCATTTGCACTAAGGATAAGGAAAGCGTGCTGCTGAACAAACGC	ENST00000252590.9	chr19	17351455	17377342	-	GENCODE release 31	protein_coding	protein_coding	ENSG00000130300.9	PLVAP	6	2290	83483	GO:0000165,GO:0002693,GO:0005901,GO:0009986,GO:0016021,GO:0033209,GO:0042803,GO:0048471,GO:0070062	MAPK cascade|positive regulation of cellular extravasation|caveola|cell surface|integral component of membrane|tumor necrosis factor-mediated signaling pathway|protein homodimerization activity|perinuclear region of cytoplasm|extracellular exosome			Detected	Detected	Detected	Detected	Detected	Detected	7.47044	8.53303	7.62736	5.95711	7.0358	6.09429
clstr_8713_2416_8	0.0438783	2.13406	1.0936	up	6.54572	5.45212	CTTGTCTCTCAACGTATTGGCTATGACGCAGCAAGCAGAATGAATTTGGACTCAGTTACA	ENST00000315392.9	chr17	39063313	39151637	-	GENCODE release 31	protein_coding	protein_coding	ENSG00000161381.14	PLXDC1	14	6230	57125	GO:0001525,GO:0005576,GO:0005615,GO:0005622,GO:0005737,GO:0005886,GO:0005923,GO:0016021,GO:0021510,GO:0030425,GO:0043025,GO:0043235	angiogenesis|extracellular region|extracellular space|intracellular|cytoplasm|plasma membrane|bicellular tight junction|integral component of membrane|spinal cord development|dendrite|neuronal cell body|receptor complex			Detected	Detected	Detected	Detected	Detected	Detected	6.50812	7.32415	5.80489	5.2421	5.93448	5.17977
clstr_136763_504_12	0.00897515	12.1949	3.60821	up	7.49991	3.8917	TTTGACATGCTCAGATGTATGCTGGGAAGAGTCTACCGACCTTGTTGGCAAGTCTGATAC	ENST00000329406.5	chr12	102196459	102197833	-	GENCODE release 31	protein_coding	protein_coding	ENSG00000183395.5	PMCH	3	754	5367	GO:0005576,GO:0005634,GO:0007186,GO:0007218,GO:0007268,GO:0007275,GO:0007283,GO:0007631,GO:0030154,GO:0030354	extracellular region|nucleus|G-protein coupled receptor signaling pathway|neuropeptide signaling pathway|chemical synaptic transmission|multicellular organism development|spermatogenesis|feeding behavior|cell differentiation|melanin-concentrating hormone activity			Detected	Detected	Detected	Not Detected	Detected	Detected	5.89611	9.19341	7.41021	2.87159	4.97744	3.82608
clstr_104720_494_16	0.0147114	3.90587	1.96564	up	7.10129	5.13565	GAAGTTGGCCAATCAGAAGCGGTTCAGTGAGTTTATGAGGCAATACTTGGTCCTGAGCAT	ENST00000301908.8	chr8	28317268	28343351	+	GENCODE release 31	protein_coding	protein_coding	ENSG00000168081.9	PNOC	4	1060	5368	GO:0001515,GO:0005184,GO:0005576,GO:0005886,GO:0007165,GO:0007186,GO:0007218,GO:0007268,GO:0007565,GO:0007600,GO:0030425,GO:0031628,GO:0043025,GO:0043679	opioid peptide activity|neuropeptide hormone activity|extracellular region|plasma membrane|signal transduction|G-protein coupled receptor signaling pathway|neuropeptide signaling pathway|chemical synaptic transmission|female pregnancy|sensory perception|dendrite|opioid receptor binding|neuronal cell body|axon terminus			Detected	Detected	Detected	Detected	Detected	Detected	6.70843	8.15163	6.44382	4.29363	6.56239	4.55094
clstr_35016_2640_11	0.0233392	6.82264	2.77033	up	11.8831	9.11277	AGGTTTGTAGGAGACTGAGTTGTTAGCAGGTGTGCTTAGCTCTTGATAGTGAACGTGTAC	ENST00000393067.8	chr11	111352255	111379275	-	GENCODE release 31	protein_coding	protein_coding	ENSG00000110777.12	POU2AF1	5	2875	5450					Detected	Detected	Detected	Detected	Detected	Detected	11.1614	13.2063	11.2816	7.87984	11.2922	8.16623
clstr_12046_1498_16	0.0377757	-2.07301	-1.05173	down	6.22458	7.2763	CAGAGACACCTGCTAATACATAACAGTGAGAGGACTTTCAAGTGCCATCACTGCGATGCT	ENST00000264808.7	chr4	120691915	120922849	-	GENCODE release 31	protein_coding	protein_coding	ENSG00000138738.10	PRDM5	16	5330	11107	GO:0000122,GO:0000278,GO:0000978,GO:0001078,GO:0005634,GO:0005730,GO:0006351,GO:0008168,GO:0016575,GO:0016604,GO:0043565,GO:0044212,GO:0045892,GO:0046872,GO:0051567,GO:0070491,GO:1990830	negative regulation of transcription from RNA polymerase II promoter|mitotic cell cycle|RNA polymerase II proximal promoter sequence-specific DNA binding|transcriptional repressor activity, RNA polymerase II proximal promoter sequence-specific DNA binding|nucleus|nucleolus|transcription, DNA-templated|methyltransferase activity|histone deacetylation|nuclear body|sequence-specific DNA binding|tran…			Detected	Detected	Detected	Detected	Detected	Detected	6.12348	5.51089	7.03936	7.29528	6.8519	7.68173
clstr_10320_4902_9	0.00189484	-2.55293	-1.35215	down	8.64319	9.99534	ATAATAAACTTTGGACAACCAAGCAAGCTCTAACCGCAATGCCAGATGGCCTTGTCCGAG	ENST00000306156.8	chr2	45651675	46187990	+	GENCODE release 31	protein_coding	protein_coding	ENSG00000171132.14	PRKCE	15	5749	5581	GO:0002281,GO:0003785,GO:0004674,GO:0004697,GO:0004699,GO:0004871,GO:0005524,GO:0005634,GO:0005737,GO:0005739,GO:0005783,GO:0005794,GO:0005829,GO:0005856,GO:0005886,GO:0006468,GO:0006915,GO:0007049,GO:0007155,GO:0007165,GO:0008047,GO:0010634,GO:0010763,GO:0010811,GO:0018105,GO:0019899,GO:0030168,GO:0030546,GO:0030838,GO:0031397,GO:0031663,GO:0032024,GO:0032230,GO:0032467,GO:0035276,GO:0035556,GO:…	macrophage activation involved in immune response|actin monomer binding|protein serine/threonine kinase activity|protein kinase C activity|calcium-independent protein kinase C activity|signal transducer activity|ATP binding|nucleus|cytoplasm|mitochondrion|endoplasmic reticulum|Golgi apparatus|cytosol|cytoskeleton|plasma membrane|protein phosphorylation|apoptotic process|cell cycle|cell adhesion|s…	path:hsa04022,path:hsa04071,path:hsa04270,path:hsa04371,path:hsa04530,path:hsa04666,path:hsa04750,path:hsa04925,path:hsa04930,path:hsa04931,path:hsa04933,path:hsa05206	cGMP-PKG signaling pathway|Sphingolipid signaling pathway|Vascular smooth muscle contraction|Apelin signaling pathway|Tight junction|Fc gamma R-mediated phagocytosis|Inflammatory mediator regulation of TRP channels|Aldosterone synthesis and secretion|Type II diabetes mellitus|Insulin resistance|AGE-RAGE signaling pathway in diabetic complications|MicroRNAs in cancer	Detected	Detected	Detected	Detected	Detected	Detected	8.41142	8.16538	9.35277	9.88099	9.44971	10.6553
clstr_39907_1709_12	0.0454024	-3.21362	-1.6842	down	3.82221	5.50641	CCTCCAAATTCTGCGTTGCTTGTGTGACAGAAGCATTTGATTACCTGCATCGACTAGGTA	ENST00000628926.1	chr4	81089429	81215064	-	GENCODE release 31	protein_coding	protein_coding	ENSG00000138669.9	PRKG2	19	2623	5593	GO:0004672,GO:0004692,GO:0005524,GO:0005829,GO:0006468,GO:0007165,GO:0016324,GO:0030553,GO:0031965,GO:0036289,GO:0042803,GO:0051186,GO:0072659,GO:2001226	protein kinase activity|cGMP-dependent protein kinase activity|ATP binding|cytosol|protein phosphorylation|signal transduction|apical plasma membrane|cGMP binding|nuclear membrane|peptidyl-serine autophosphorylation|protein homodimerization activity|cofactor metabolic process|protein localization to plasma membrane|negative regulation of chloride transport	path:hsa04022,path:hsa04540,path:hsa04611,path:hsa04713,path:hsa04714,path:hsa04730,path:hsa04740,path:hsa04923,path:hsa04924,path:hsa04970	cGMP-PKG signaling pathway|Gap junction|Platelet activation|Circadian entrainment|Thermogenesis|Long-term depression|Olfactory transduction|Regulation of lipolysis in adipocytes|Renin secretion|Salivary secretion	Not Detected	Detected	Detected	Detected	Detected	Detected	2.7701	4.19873	4.49779	5.17679	5.67288	5.66955
clstr_11303_2673_22	0.0224263	-4.03353	-2.01204	down	7.98625	9.99829	AAGCTTCCAAAGGTGCCTGAGATGAAACTTCCTGAGATGAAACTCCCTGAAGTGCAACTC	ENST00000291825.11	chr19	40393768	40413364	-	GENCODE release 31	protein_coding	protein_coding	ENSG00000105227.14	PRX	6	5502	57716					Detected	Detected	Detected	Detected	Detected	Detected	7.36326	6.91153	9.68396	9.90351	8.92882	11.1625
clstr_66664_825_20	0.048096	2.74381	1.45618	up	6.33272	4.87654	AGAAGGGAGACTCTATTTAAGATTCCCAAACCTAATGATCATCTGAATCCCGGGCTAAGA	ENST00000340607.5	chr9	129738349	129753042	-	GENCODE release 31	protein_coding	protein_coding	ENSG00000148344.11	PTGES	3	1751	9536	GO:0001516,GO:0002526,GO:0002544,GO:0005641,GO:0005789,GO:0006693,GO:0007165,GO:0008285,GO:0014070,GO:0016020,GO:0016021,GO:0019371,GO:0032496,GO:0032526,GO:0034097,GO:0043295,GO:0048471,GO:0050220,GO:0051592	prostaglandin biosynthetic process|acute inflammatory response|chronic inflammatory response|nuclear envelope lumen|endoplasmic reticulum membrane|prostaglandin metabolic process|signal transduction|negative regulation of cell proliferation|response to organic cyclic compound|membrane|integral component of membrane|cyclooxygenase pathway|response to lipopolysaccharide|response to retinoic acid|re…	path:hsa00590	Arachidonic acid metabolism	Detected	Detected	Detected	Detected	Detected	Detected	6.96282	6.27529	5.76007	4.8896	5.33736	4.40266
clstr_8464_2007_6	0.0446903	2.27179	1.18383	up	6.7699	5.58607	TCTTCCAAGAATATTAAGTCGCCACGCTACTCTGTTCTCATCATGGCTGAGAAGCCTGTC	ENST00000393203.3	chr1	116909916	116990353	+	GENCODE release 31	protein_coding	protein_coding	ENSG00000134247.10	PTGFRN	9	6314	5738	GO:0005789,GO:0005794,GO:0005886,GO:0009986,GO:0016021,GO:0034389	endoplasmic reticulum membrane|Golgi apparatus|plasma membrane|cell surface|integral component of membrane|lipid particle organization			Detected	Detected	Detected	Detected	Detected	Detected	6.89007	7.1138	6.30584	5.50738	6.44367	4.80716
A_33_P3235990	0.0295643	-2.52192	-1.33452	down	9.68516	11.0197	GCATGTTTGGCGTCATTCCTAAGAGCCATGTAATTTTAAACTTTTAATTGCAGTTAGTGA	NM_007039	chr14	88465778	88555007	-	Refseq	protein_coding			PTPN21		6443	11099					Detected	Detected	Detected	Detected	Detected	Detected	9.327	9.23146	10.497	11.1218	10.4154	11.5218
clstr_5827_467_10	0.00903596	4.05062	2.01814	up	10.7228	8.70465	TTTGATGCTGTGGTATTCGATGTTCTTAAGGTTACACCAGAAGAATATGCGGGTCAGATA	ENST00000367634.6	chr1	178725147	178921841	+	GENCODE release 31	protein_coding	protein_coding	ENSG00000116191.17	RALGPS2	19	7512	55103	GO:0005085,GO:0005737,GO:0005886,GO:0007264,GO:0032485	guanyl-nucleotide exchange factor activity|cytoplasm|plasma membrane|small GTPase mediated signal transduction|regulation of Ral protein signal transduction			Detected	Detected	Detected	Detected	Detected	Detected	10.8767	11.1473	10.1443	8.63975	8.96289	8.5113
clstr_32247_2836_18	0.0113878	6.44689	2.6886	up	7.37773	4.68913	GGCTTGATTCAGACTGGAGTGGATAGGATAAGGAACCTGACTTATTTGACTGAGACTGGG	ENST00000446861.7	chr12	113099508	113135750	-	GENCODE release 31	protein_coding	protein_coding	ENSG00000111344.11	RASAL1	21	3040	8437	GO:0000165,GO:0005096,GO:0005543,GO:0005829,GO:0007165,GO:0031235,GO:0046580,GO:0046872,GO:1903861	MAPK cascade|GTPase activator activity|phospholipid binding|cytosol|signal transduction|intrinsic component of the cytoplasmic side of the plasma membrane|negative regulation of Ras protein signal transduction|metal ion binding|positive regulation of dendrite extension	path:hsa04014	Ras signaling pathway	Detected	Detected	Detected	Detected	Detected	Detected	7.4804	8.32391	6.32889	4.73093	5.16729	4.16917
clstr_145212_138_5	0.047478	-3.42774	-1.77726	down	5.35863	7.13589	TTTGCCACCCGCAAGATTGCAGTACGTCTCACTCAGACGAAGGTTATTGATCAAGATGGT	ENST00000232217.6	chr3	139452884	139476516	-	GENCODE release 31	protein_coding	protein_coding	ENSG00000114113.6	RBP2	4	694	5948	GO:0001523,GO:0005501,GO:0005829,GO:0006776,GO:0008544,GO:0016918,GO:0019841	retinoid metabolic process|retinoid binding|cytosol|vitamin A metabolic process|epidermis development|retinal binding|retinol binding	path:hsa04977	Vitamin digestion and absorption	Detected	Detected	Detected	Detected	Detected	Detected	4.65204	5.04522	6.37863	6.90336	7.14718	7.35712
clstr_85926_462_10	0.0188855	2.67642	1.4203	up	10.7945	9.37416	AAATCAATATTGACTTCCGCACTCGAGAATCTACAGCCAAGAAGATTAAAGCACCAACCC	ENST00000367459.8	chr1	192575773	192580024	+	GENCODE release 31	protein_coding	protein_coding	ENSG00000090104.12	RGS1	5	1352	5996	GO:0001965,GO:0005096,GO:0005516,GO:0005829,GO:0005886,GO:0006955,GO:0007165,GO:0007186,GO:0007193,GO:0008277,GO:0009968,GO:0031234,GO:0043547,GO:0061737	G-protein alpha-subunit binding|GTPase activator activity|calmodulin binding|cytosol|plasma membrane|immune response|signal transduction|G-protein coupled receptor signaling pathway|adenylate cyclase-inhibiting G-protein coupled receptor signaling pathway|regulation of G-protein coupled receptor protein signaling pathway|negative regulation of signal transduction|extrinsic component of cytoplasmi…			Detected	Detected	Detected	Detected	Detected	Detected	9.63017	11.9992	10.754	8.52519	10.2138	9.3835
clstr_106853_705_15	0.0091611	3.68451	1.88147	up	9.09317	7.21169	AGGGTTAAGGGTATTGTTACTGACCAGAACTGCATGTCAGGGAGTCCTTAATGAGTGCTC	ENST00000469578.2	chr1	192575773	192578955	+	GENCODE release 31	protein_coding	protein_coding	ENSG00000090104.12	RGS1	4	1034	5996	GO:0001965,GO:0005096,GO:0005516,GO:0005829,GO:0005886,GO:0006955,GO:0007165,GO:0007186,GO:0007193,GO:0008277,GO:0009968,GO:0031234,GO:0043547,GO:0061737	G-protein alpha-subunit binding|GTPase activator activity|calmodulin binding|cytosol|plasma membrane|immune response|signal transduction|G-protein coupled receptor signaling pathway|adenylate cyclase-inhibiting G-protein coupled receptor signaling pathway|regulation of G-protein coupled receptor protein signaling pathway|negative regulation of signal transduction|extrinsic component of cytoplasmi…			Detected	Detected	Detected	Detected	Detected	Detected	8.17313	10.3025	8.80389	6.65317	8.26517	6.71673
clstr_5155_6795_10	0.0105196	3.56915	1.83558	up	5.87372	4.03814	TCAAAGGTATATGCCATCACCGGGACTCGTCTTAGCTGTGACAGTTTCTCAAACTTTAGG	ENST00000206262.2	chr6	153004459	153131282	-	GENCODE release 31	protein_coding	protein_coding	ENSG00000091844.8	RGS17	5	7932	26575					Detected	Detected	Detected	Detected	Detected	Detected	6.25156	5.99985	5.36977	4.44626	4.47676	3.19141
clstr_52743_1769_16	0.00219854	3.54299	1.82497	up	7.83602	6.01105	GATTTGCTGGAATGTCCATTGGCTACACGGTGTTTAGCTGCTTTGATAAAGCACTGCTGA	ENST00000289248.6	chr1	38886296	38926837	-	GENCODE release 31	protein_coding	protein_coding	ENSG00000158315.11	RHBDL2	8	2129	54933	GO:0004252,GO:0005886,GO:0016021,GO:0016485	serine-type endopeptidase activity|plasma membrane|integral component of membrane|protein processing			Detected	Detected	Detected	Detected	Detected	Detected	8.20107	8.25519	7.05179	6.22627	6.57726	5.22962
clstr_20775_3772_10	0.0278677	2.26158	1.17733	up	9.60868	8.43135	AATTGAGGAGGCCAAACACACGTCGTTTGAGGCTAAAGGCTTAAGACGCTTCTTACCCAA	ENST00000377939.5	chr1	6206119	6221299	+	GENCODE release 31	protein_coding	protein_coding	ENSG00000158286.13	RNF207	18	3981	388591	GO:0008270,GO:0010628,GO:0030544,GO:0044325,GO:0048471,GO:0051087,GO:0055117,GO:0086019,GO:1901207,GO:1902261,GO:1903762,GO:1903954	zinc ion binding|positive regulation of gene expression|Hsp70 protein binding|ion channel binding|perinuclear region of cytoplasm|chaperone binding|regulation of cardiac muscle contraction|cell-cell signaling involved in cardiac conduction|regulation of heart looping|positive regulation of delayed rectifier potassium channel activity|positive regulation of voltage-gated potassium channel activity…			Detected	Detected	Detected	Detected	Detected	Detected	10.0249	9.86728	8.93388	8.44738	8.91843	7.92825
clstr_101903_995_10	0.0019378	3.066	1.61636	up	6.29428	4.67792	AAGATGTGAAGCGTCAGAGTCGCTGAGCTTGTTGGCCTGATCTTGCGTTTGGAAAGAAAT	ENST00000322329.5	chr17	46978156	46979253	-	GENCODE release 31	protein_coding	protein_coding	ENSG00000179673.5	RPRML	1	1098	388394	GO:0016021	integral component of membrane			Detected	Detected	Detected	Detected	Detected	Detected	7.05142	5.01641	6.81502	5.4267	3.52744	5.07963
clstr_9837_2062_12	0.0235532	2.44375	1.2891	up	5.62153	4.33244	ACCACCTCGAATGGCAGCACGCTATTAAATCCAAATTTGCCTAACCAGAATGATGGTGTT	ENST00000646519.1	chr6	45422099	45550976	+	GENCODE release 31	protein_coding	protein_coding	ENSG00000124813.23	RUNX2	8	5877	860	GO:0000790,GO:0000978,GO:0001077,GO:0001501,GO:0001649,GO:0001958,GO:0002051,GO:0002062,GO:0002063,GO:0002076,GO:0003677,GO:0003682,GO:0003700,GO:0005524,GO:0005634,GO:0005654,GO:0005667,GO:0005737,GO:0005829,GO:0008284,GO:0010628,GO:0019904,GO:0030182,GO:0030217,GO:0030278,GO:0030509,GO:0032332,GO:0035115,GO:0040036,GO:0042475,GO:0042487,GO:0043234,GO:0043425,GO:0044212,GO:0045667,GO:0045669,GO:…	nuclear chromatin|RNA polymerase II proximal promoter sequence-specific DNA binding|transcriptional activator activity, RNA polymerase II proximal promoter sequence-specific DNA binding|skeletal system development|osteoblast differentiation|endochondral ossification|osteoblast fate commitment|chondrocyte differentiation|chondrocyte development|osteoblast development|DNA binding|chromatin binding|…	path:hsa04928,path:hsa05202	Parathyroid hormone synthesis, secretion and action|Transcriptional misregulation in cancer	Detected	Detected	Detected	Detected	Detected	Detected	5.79535	5.99844	5.07081	4.83329	4.74953	3.4145
clstr_48999_1020_6	0.0305044	-2.68698	-1.42599	down	5.16852	6.59451	AAGGAAGGACCTCATCTACACGTGTCGGGATAATAAAGACTGCCTCATTGACAAGCGTCA	ENST00000619224.1	chr1	165400923	165445355	-	GENCODE release 31	protein_coding	protein_coding	ENSG00000143171.13	RXRG	11	2252	6258	GO:0000977,GO:0003707,GO:0004886,GO:0005654,GO:0006367,GO:0008270,GO:0051289,GO:1901522	RNA polymerase II regulatory region sequence-specific DNA binding|steroid hormone receptor activity|9-cis retinoic acid receptor activity|nucleoplasm|transcription initiation from RNA polymerase II promoter|zinc ion binding|protein homotetramerization|positive regulation of transcription from RNA polymerase II promoter involved in cellular response to chemical stimulus	path:hsa03320,path:hsa04659,path:hsa04919,path:hsa04920,path:hsa04928,path:hsa05200,path:hsa05202,path:hsa05216,path:hsa05222,path:hsa05223,path:hsa05226	PPAR signaling pathway|Th17 cell differentiation|Thyroid hormone signaling pathway|Adipocytokine signaling pathway|Parathyroid hormone synthesis, secretion and action|Pathways in cancer|Transcriptional misregulation in cancer|Thyroid cancer|Small cell lung cancer|Non-small cell lung cancer|Gastric cancer	Detected	Detected	Detected	Detected	Detected	Detected	5.38459	4.47681	5.64416	6.9285	6.27341	6.58162
clstr_22382_3675_18	0.00604474	3.92796	1.97378	up	9.82431	7.85053	ACAAGGAAACAATACACTATGAGACCCAGCAGAAGCAACAGATTGACTCTAGACCCAGAT	ENST00000409687.5	chr9	137062127	137070557	-	GENCODE release 31	protein_coding	protein_coding	ENSG00000186193.9	SAPCD2	6	3814	89958	GO:0000132,GO:0005634,GO:0005730,GO:0005829,GO:0005923,GO:0008284,GO:0016324,GO:0043296,GO:0045179,GO:0090175,GO:0098725,GO:1904777	establishment of mitotic spindle orientation|nucleus|nucleolus|cytosol|bicellular tight junction|positive regulation of cell proliferation|apical plasma membrane|apical junction complex|apical cortex|regulation of establishment of planar polarity|symmetric cell division|negative regulation of protein localization to cell cortex			Detected	Detected	Detected	Detected	Detected	Detected	10.2138	10.1165	9.14267	7.94949	8.37738	7.22473
clstr_1757_700_9	0.0295986	-2.11185	-1.07851	down	6.55915	7.63766	TTTACTTTCCTTCGGGATCCATGGAACTGGCTCGATTTCACTGTCATTACATTTGCGTAC	ENST00000641603.1	chr2	165984641	166149151	-	GENCODE release 31	protein_coding	protein_coding	ENSG00000144285.20	SCN1A	26	12506	6323	GO:0001518,GO:0005244,GO:0005248,GO:0005654,GO:0005886,GO:0006814,GO:0007628,GO:0014704,GO:0016604,GO:0019227,GO:0019228,GO:0030018,GO:0030315,GO:0033268,GO:0034765,GO:0043025,GO:0043194,GO:0050884,GO:0050966,GO:0086002,GO:0086010	voltage-gated sodium channel complex|voltage-gated ion channel activity|voltage-gated sodium channel activity|nucleoplasm|plasma membrane|sodium ion transport|adult walking behavior|intercalated disc|nuclear body|neuronal action potential propagation|neuronal action potential|Z disc|T-tubule|node of Ranvier|regulation of ion transmembrane transport|neuronal cell body|axon initial segment|neuromus…	path:hsa04728	Dopaminergic synapse	Detected	Detected	Detected	Detected	Detected	Detected	6.48656	6.27418	6.91671	7.45996	7.72111	7.7319
clstr_16735_424_10	0.0181219	-2.80981	-1.49047	down	5.63821	7.12869	TGACGTTGAAAGACGATGACCGCATCACTCTGGTAGGCTCTACTAAGGAGAAGATGAACA	ENST00000324727.8	chr11	118133377	118152820	-	GENCODE release 31	protein_coding	protein_coding	ENSG00000177098.8	SCN4B	5	4484	6330	GO:0001518,GO:0005244,GO:0005248,GO:0006814,GO:0010765,GO:0014704,GO:0017080,GO:0031226,GO:0035725,GO:0044325,GO:0060048,GO:0060307,GO:0086002,GO:0086006,GO:0086012,GO:0086016,GO:0086091,GO:2000649	voltage-gated sodium channel complex|voltage-gated ion channel activity|voltage-gated sodium channel activity|sodium ion transport|positive regulation of sodium ion transport|intercalated disc|sodium channel regulator activity|intrinsic component of plasma membrane|sodium ion transmembrane transport|ion channel binding|cardiac muscle contraction|regulation of ventricular cardiac muscle cell membr…	path:hsa04261	Adrenergic signaling in cardiomyocytes	Detected	Detected	Detected	Detected	Detected	Detected	5.27637	4.81579	6.82248	7.01696	6.4591	7.91001
A_23_P72668	0.020206	-2.4756	-1.30778	down	10.2926	11.6004	AGAAAACATCTACGAAAGGTAAAAAGAGATGATCAGTTGGTTGTTTACTTGCTAGAAACC	NM_004657	chr2	191834310	191847088	-	Refseq	protein_coding			SDPR		3054	8436	GO:0001786,GO:0005080,GO:0005543,GO:0005654,GO:0005737,GO:0005829,GO:0005886,GO:0005901,GO:0015629,GO:0045121,GO:0097320	phosphatidylserine binding|protein kinase C binding|phospholipid binding|nucleoplasm|cytoplasm|cytosol|plasma membrane|caveola|actin cytoskeleton|membrane raft|plasma membrane tubulation			Detected	Detected	Detected	Detected	Detected	Detected	9.69137	9.9356	11.2509	11.2897	11.3069	12.2046
clstr_7020_1664_6	0.0475599	-2.63468	-1.39763	down	5.91088	7.30851	TTCAACATTCTCCAGGCAGTTACAGATGTGATTCGTATCAACGGGCGTGATGTTGTCCTG	ENST00000343348.10	chr5	116443616	116574934	-	GENCODE release 31	protein_coding	protein_coding	ENSG00000092421.16	SEMA6A	19	6878	57556	GO:0005887,GO:0006915,GO:0007010,GO:0007166,GO:0007399,GO:0007411,GO:0009887,GO:0016021,GO:0030424,GO:1903671,GO:2001224	integral component of plasma membrane|apoptotic process|cytoskeleton organization|cell surface receptor signaling pathway|nervous system development|axon guidance|animal organ morphogenesis|integral component of membrane|axon|negative regulation of sprouting angiogenesis|positive regulation of neuron migration	path:hsa04360	Axon guidance	Detected	Detected	Detected	Detected	Detected	Detected	5.50458	5.54893	6.67914	7.49304	6.45591	7.97658
clstr_25551_1901_11	0.00866575	2.04461	1.03183	up	7.09828	6.06646	TAGAGGATTATCTACCATCCAATAATCAGACTGGTAGCTATGGGTCATCTAGGATGGCCA	ENST00000649490.1	chr11	75562217	75572542	+	GENCODE release 31	protein_coding	protein_coding	ENSG00000149257.14	SERPINH1	6	3523	871					Detected	Detected	Detected	Detected	Detected	Detected	8.03095	7.27669	5.9872	6.9706	6.0935	5.13526
clstr_22494_997_12	0.00613381	2.93246	1.55211	up	6.53309	4.98098	TCATCACCACGACAACTGTTACCACTACGGTGACCAGCCCAGTTCTGTGTAATAACAACA	ENST00000308713.9	chr16	29871159	29899547	-	GENCODE release 31	protein_coding	protein_coding	ENSG00000174938.14	SEZ6L2	17	3801	26470	GO:0005789,GO:0005886,GO:0016021	endoplasmic reticulum membrane|plasma membrane|integral component of membrane			Detected	Detected	Detected	Detected	Detected	Detected	6.54991	6.76836	6.28101	4.90874	5.45774	4.57646
clstr_19079_1814_11	0.045573	2.22552	1.15414	up	4.83521	3.68107	AAAGCTATGTCACATTGGCGTTGCTTTCTGGGATCCTAGGGTTTCTTACTGGTAATTGGT	ENST00000395348.7	chr10	59650761	59710079	-	GENCODE release 31	protein_coding	protein_coding	ENSG00000165449.11	SLC16A9	6	4178	220963	GO:0005887,GO:0008028,GO:0015293,GO:0015718,GO:0046415	integral component of plasma membrane|monocarboxylic acid transmembrane transporter activity|symporter activity|monocarboxylic acid transport|urate metabolic process			Detected	Detected	Detected	Detected	Detected	Detected	5.25158	4.97234	4.28171	3.59164	4.13019	3.32137
clstr_38550_1985_11	0.031216	2.09274	1.0654	up	6.60089	5.53549	TGCGGAAGTACGCTAAGGAAGTCGGAAATGCAAATATGGCCAACGCAACTGTTGTCAAAG	ENST00000306312.7	chr7	103374207	103446177	-	GENCODE release 31	protein_coding	protein_coding	ENSG00000170615.14	SLC26A5	20	2689	375611					Detected	Detected	Detected	Detected	Detected	Detected	6.78826	6.93894	6.07546	6.07634	5.56347	4.96666
clstr_16864_504_3	0.0346739	-2.12817	-1.08961	down	5.64504	6.73465	CTTGGACTCGGAAGCTTAGTCTTGATCCTCAGTTTATCCTACACGGTTCTTATAGTGGGA	ENST00000275230.5	chr6	133988697	134052636	-	GENCODE release 31	protein_coding	protein_coding	ENSG00000146411.5	SLC2A12	5	4468	154091	GO:0005351,GO:0005355,GO:0005886,GO:0008645,GO:0012505,GO:0016021,GO:0035428,GO:0046323,GO:0048471,GO:0055056	sugar:proton symporter activity|glucose transmembrane transporter activity|plasma membrane|hexose transport|endomembrane system|integral component of membrane|hexose transmembrane transport|glucose import|perinuclear region of cytoplasm|D-glucose transmembrane transporter activity			Detected	Detected	Detected	Detected	Detected	Detected	5.31315	5.38281	6.23916	6.66872	6.61726	6.91797
clstr_23148_3641_10	0.038198	3.34139	1.74045	up	5.1118	3.37135	AATCAGCTGTAGAACAAGACTGCTTATGACCCAGTTATTAGCTGCACGGATTACCGACAT	ENST00000303735.8	chr2	164896186	164955525	-	GENCODE release 31	protein_coding	protein_coding	ENSG00000169507.9	SLC38A11	10	3737	151258	GO:0003333,GO:0006814,GO:0015171,GO:0016021	amino acid transmembrane transport|sodium ion transport|amino acid transmembrane transporter activity|integral component of membrane			Detected	Detected	Detected	Detected	Detected	Not Detected	4.71272	6.11076	4.51191	3.63015	4.24986	2.23403
clstr_16987_2269_8	0.0394244	3.26367	1.70649	up	9.26376	7.55727	AACGAAGAGTGCCCAACCAAGCTTTGAATCGTATTAACAATGCCCACCTCTATGCTAGCT	ENST00000258538.7	chr12	104802553	104928655	-	GENCODE release 31	protein_coding	protein_coding	ENSG00000136052.9	SLC41A2	10	4449	84102	GO:0005886,GO:0015095,GO:0016021,GO:0055085,GO:0072509	plasma membrane|magnesium ion transmembrane transporter activity|integral component of membrane|transmembrane transport|divalent inorganic cation transmembrane transporter activity			Detected	Detected	Detected	Detected	Detected	Detected	8.46415	9.90624	9.42089	7.44796	7.94697	7.27687
clstr_28699_2652_24	0.0475138	-2.99111	-1.58068	down	5.86036	7.44104	TTGTTGCATGAATTTACCCAGGAGAGTCCTATATTTCCATTGGTGGCTCCACAGTGGTGG	ENST00000236495.9	chr1	48222687	48248644	+	GENCODE release 31	protein_coding	protein_coding	ENSG00000117834.12	SLC5A9	15	3272	200010	GO:0005362,GO:0005412,GO:0005886,GO:0005887,GO:0006814,GO:0008645,GO:0070062,GO:1904659	low-affinity glucose:sodium symporter activity|glucose:sodium symporter activity|plasma membrane|integral component of plasma membrane|sodium ion transport|hexose transport|extracellular exosome|glucose transmembrane transport			Detected	Detected	Detected	Detected	Detected	Detected	6.08225	4.24199	7.25683	8.14717	6.03594	8.14001
clstr_16267_809_10	0.0300995	2.84913	1.51052	up	7.71711	6.20659	ACATTGTGCTGGCATTATACAGCGGCCTCTTTGCCTATGGAGGATGGAATTACTTGAATT	ENST00000261622.5	chr16	87830023	87869507	-	GENCODE release 31	protein_coding	protein_coding	ENSG00000103257.9	SLC7A5	10	4556	8140	GO:0005829,GO:0005886,GO:0005887,GO:0006520,GO:0006810,GO:0007399,GO:0015171,GO:0015175,GO:0015179,GO:0015297,GO:0015804,GO:0016020,GO:0016324,GO:0030154,GO:0042605,GO:0043231,GO:0050900,GO:0070062,GO:1902475	cytosol|plasma membrane|integral component of plasma membrane|cellular amino acid metabolic process|transport|nervous system development|amino acid transmembrane transporter activity|neutral amino acid transmembrane transporter activity|L-amino acid transmembrane transporter activity|antiporter activity|neutral amino acid transport|membrane|apical plasma membrane|cell differentiation|peptide anti…	path:hsa04150,path:hsa05230	mTOR signaling pathway|Central carbon metabolism in cancer	Detected	Detected	Detected	Detected	Detected	Detected	7.0699	8.41917	7.66226	5.81097	7.19303	5.61576
clstr_5550_3533_10	0.0458247	-6.69513	-2.74311	down	1.27405	4.01716	AGAACCACTTTCTAAGATTCAGGACTCTTTAGACCGATGTTTATATCACCCATTGTGTCC	ENST00000307378.10	chr12	21264600	21395437	-	GENCODE release 31	protein_coding	protein_coding	ENSG00000084453.16	SLCO1A2	16	7682	6579	GO:0005886,GO:0005887,GO:0008514,GO:0015125,GO:0015347,GO:0015711,GO:0015721,GO:0043252	plasma membrane|integral component of plasma membrane|organic anion transmembrane transporter activity|bile acid transmembrane transporter activity|sodium-independent organic anion transmembrane transporter activity|organic anion transport|bile acid and bile salt transport|sodium-independent organic anion transport	path:hsa04976	Bile secretion	Not Detected	Not Detected	Not Detected	Detected	Detected	Detected	0.846025	0.830978	2.14514	4.1679	4.21149	3.67209
clstr_80549_1225_12	0.00477156	3.08293	1.6243	up	8.12458	6.50027	GGGAAATTCACCTTCGATGTTGAGAAATCGGAGATTCAGACTTTCCACCTGCAGAATGAC	ENST00000374273.7	chr20	35615892	35621049	+	GENCODE release 31	protein_coding	protein_coding	ENSG00000061656.9	SPAG4	12	1453	6676	GO:0005198,GO:0005635,GO:0005637,GO:0005737,GO:0005856,GO:0006998,GO:0007283,GO:0016021,GO:0030154,GO:0031514,GO:0043495,GO:0090286	structural molecule activity|nuclear envelope|nuclear inner membrane|cytoplasm|cytoskeleton|nuclear envelope organization|spermatogenesis|integral component of membrane|cell differentiation|motile cilium|protein membrane anchor|cytoskeletal anchoring at nuclear membrane			Detected	Detected	Detected	Detected	Detected	Detected	7.70594	9.17731	7.49049	6.09697	7.73992	5.66393
clstr_22565_3587_12	0.0486473	7.15864	2.83969	up	5.02055	2.18087	CTCTCAGAGACACCGTGACATCACGGGTGATGATGAGAGGAGTTCAAAGAGAGAATTATA	ENST00000595883.6	chr19	50418938	50431314	+	GENCODE release 31	protein_coding	protein_coding	ENSG00000269404.7	SPIB	6	3792	6689	GO:0000980,GO:0001205,GO:0005634,GO:0005737,GO:0006357,GO:0030154,GO:0045944	RNA polymerase II distal enhancer sequence-specific DNA binding|transcriptional activator activity, RNA polymerase II distal enhancer sequence-specific DNA binding|nucleus|cytoplasm|regulation of transcription from RNA polymerase II promoter|cell differentiation|positive regulation of transcription from RNA polymerase II promoter			Detected	Detected	Detected	Not Detected	Not Detected	Not Detected	4.6581	5.93678	4.46678	3.01617	2.05926	1.46717
clstr_150061_374_30	0.019465	2.42937	1.28058	up	6.7297	5.44911	CCAATGTGACAGCACCTGTTTGTGCCTCAAATGGCCACACTTTCCAGAATGAGTGTTTCT	ENST00000511106.5	chr5	148268860	148286210	+	GENCODE release 31	protein_coding	protein_coding	ENSG00000214510.10	SPINK13	6	661	153218	GO:0001669,GO:0004867,GO:0005615,GO:0060046,GO:1900004,GO:1902225	acrosomal vesicle|serine-type endopeptidase inhibitor activity|extracellular space|regulation of acrosome reaction|negative regulation of serine-type endopeptidase activity|negative regulation of acrosome reaction			Detected	Detected	Detected	Detected	Detected	Detected	7.07571	8.42295	4.69044	5.51514	7.48196	3.35024
clstr_74155_826_8	0.0132636	23.4205	4.5497	up	10.4583	5.90858	AAGCAGTCCAGATTATATAAGCGGAAAGCCAATGATGAGAGCAATGAGCATTCCGATGTG	ENST00000237623.11	chr4	87975667	87983426	+	GENCODE release 31	protein_coding	protein_coding	ENSG00000118785.14	SPP1	6	1581	6696			path:hsa04151,path:hsa04371,path:hsa04510,path:hsa04512,path:hsa04620,path:hsa05165	PI3K-Akt signaling pathway|Apelin signaling pathway|Focal adhesion|ECM-receptor interaction|Toll-like receptor signaling pathway|Human papillomavirus infection	Detected	Detected	Detected	Detected	Detected	Detected	11.2872	12.9281	7.15957	6.47262	7.62327	3.62984
clstr_31187_495_6	0.0180219	2.37526	1.24809	up	7.44368	6.19559	AACAACAACGACCGATCGCTCAATGTCTTTGTGAAGGAGGACGACAAGCTCATCTTTCAC	ENST00000328089.11	chr1	9292894	9369532	+	GENCODE release 31	protein_coding	protein_coding	ENSG00000171621.14	SPSB1	3	3106	80176	GO:0000209,GO:0004842,GO:0005829,GO:0043687	protein polyubiquitination|ubiquitin-protein transferase activity|cytosol|post-translational protein modification			Detected	Detected	Detected	Detected	Detected	Detected	7.10724	8.24396	6.97983	6.19768	6.80208	5.587
clstr_145229_164_16	0.046624	2.49899	1.32134	up	5.29339	3.97205	GTAAATGGTTTGTGTTACCACAATACACTGTTCTAGCCAAAGCACATTGCATGTGACTCC	ENST00000562759.1	chr15	79898840	79908036	-	GENCODE release 31	protein_coding	protein_coding	ENSG00000180953.11	ST20	2	694	400410					Detected	Detected	Detected	Detected	Detected	Not Detected	5.96186	5.57791	4.34041	5.18578	4.18251	2.54786
clstr_93755_643_14	0.0117848	2.82406	1.49777	up	9.18103	7.68326	CTGTCTTACCCAATGAGGCGATCCTACAGATACAAGTTGCTAAACTGGGCATATCAACAG	ENST00000297205.7	chr7	90154469	90164827	+	GENCODE release 31	protein_coding	protein_coding	ENSG00000164647.9	STEAP1	5	1219	26872			path:hsa04978	Mineral absorption	Detected	Detected	Detected	Detected	Detected	Detected	9.38532	9.55893	8.59883	7.55967	8.21486	7.27524
clstr_130803_645_14	0.0339386	6.06876	2.6014	up	8.8326	6.2312	TTTACTTGACGAACATGATACCTGGCTCTCCTACAAGTCCCACTGAATTGGAGTTTCAGG	ENST00000626951.2	chr5	147235106	147348830	+	GENCODE release 31	protein_coding	protein_coding	ENSG00000169302.16	STK32A	7	798	202374	GO:0004674,GO:0005524,GO:0005622,GO:0005886,GO:0018105,GO:0035556,GO:0046872	protein serine/threonine kinase activity|ATP binding|intracellular|plasma membrane|peptidyl-serine phosphorylation|intracellular signal transduction|metal ion binding			Detected	Detected	Detected	Detected	Detected	Detected	9.01863	8.62785	8.85131	5.77864	6.99375	5.9212
clstr_25411_2005_10	0.04588	5.86679	2.55257	up	5.18927	2.6367	CCAAAGCAATCAAACCGTCATGACTTTGCAATTTGGCACATCCTAGCTTGTTAGAGGGCA	ENST00000282908.10	chr4	5051480	5500989	+	GENCODE release 31	protein_coding	protein_coding	ENSG00000152953.13	STK32B	12	3535	55351	GO:0004674,GO:0005524,GO:0005622,GO:0018105,GO:0035556,GO:0046872	protein serine/threonine kinase activity|ATP binding|intracellular|peptidyl-serine phosphorylation|intracellular signal transduction|metal ion binding			Detected	Detected	Detected	Detected	Not Detected	Not Detected	6.19699	4.31834	5.05248	3.87548	2.6107	1.42392
clstr_130686_117_20	0.0226107	2.4566	1.29666	up	4.39303	3.09637	TTTACCCGGAACCTCGCAACATCAACATCTATACTTACGATGATATGGAAGTGAAGCAAA	ENST00000518111.5	chr8	79611152	79665007	+	GENCODE release 31	protein_coding	protein_coding	ENSG00000104435.13	STMN2	6	799	11075	GO:0005737,GO:0005768,GO:0005794,GO:0007019,GO:0007026,GO:0010976,GO:0010977,GO:0015631,GO:0016020,GO:0030027,GO:0030424,GO:0030426,GO:0031115,GO:0031117,GO:0031175,GO:0043005,GO:0043025,GO:0048306,GO:0048471,GO:0051493,GO:1990090	cytoplasm|endosome|Golgi apparatus|microtubule depolymerization|negative regulation of microtubule depolymerization|positive regulation of neuron projection development|negative regulation of neuron projection development|tubulin binding|membrane|lamellipodium|axon|growth cone|negative regulation of microtubule polymerization|positive regulation of microtubule depolymerization|neuron projection d…			Detected	Detected	Detected	Not Detected	Detected	Not Detected	4.10833	5.43418	3.63659	3.19847	4.02045	2.0702
clstr_25423_2335_10	0.0233978	-2.19404	-1.13359	down	3.62969	4.76328	TTACTCTTCAGTTGCCGCACAGCTTGCACCAAACATTGCAATCGTCAACAGGTCACCTTT	ENST00000394751.5	chr2	48580607	48679541	+	GENCODE release 31	protein_coding	protein_coding	ENSG00000068781.21	STON1-GTF2A1L	8	3534	286749	GO:0005737,GO:0006897,GO:0016020,GO:0030100	cytoplasm|endocytosis|membrane|regulation of endocytosis			Detected	Not Detected	Detected	Detected	Detected	Detected	4.75273	2.72932	3.40703	5.53361	4.05213	4.7041
clstr_53928_1033_12	0.0169242	2.47906	1.30979	up	6.21109	4.90129	GGAAGCAGGCATACCGCATGATGCTGTACAGTACAAATGATTGCCAAATGATGCCACGAA	ENST00000376862.4	chr20	24469629	24666616	+	GENCODE release 31	protein_coding	protein_coding	ENSG00000101463.6	SYNDIG1	4	2092	79953	GO:0005887,GO:0006886,GO:0009607,GO:0014069,GO:0030054,GO:0031901,GO:0035254,GO:0042803,GO:0043197,GO:0043198,GO:0043231,GO:0044297,GO:0045211,GO:0051965,GO:0060076,GO:0097091,GO:0098793	integral component of plasma membrane|intracellular protein transport|response to biotic stimulus|postsynaptic density|cell junction|early endosome membrane|glutamate receptor binding|protein homodimerization activity|dendritic spine|dendritic shaft|intracellular membrane-bounded organelle|cell body|postsynaptic membrane|positive regulation of synapse assembly|excitatory synapse|synaptic vesicle …			Detected	Detected	Detected	Detected	Detected	Detected	6.53818	5.56177	6.53331	4.94712	4.56591	5.19084
clstr_32425_1322_6	0.0344645	2.12551	1.08781	up	5.28939	4.20158	AAGATTAGACCGAAGACCAAGGACTGGCTGAAAGGTTTGCGAGAGGAGATCATTCGGAAA	ENST00000367122.6	chr6	158070128	158096463	+	GENCODE release 31	protein_coding	protein_coding	ENSG00000078269.15	SYNJ2	14	3029	8871	GO:0003723,GO:0004438,GO:0004439,GO:0005829,GO:0005856,GO:0005886,GO:0006661,GO:0030424,GO:0034596,GO:0043813,GO:0045121,GO:0046856,GO:0052629,GO:0061024	RNA binding|phosphatidylinositol-3-phosphatase activity|phosphatidylinositol-4,5-bisphosphate 5-phosphatase activity|cytosol|cytoskeleton|plasma membrane|phosphatidylinositol biosynthetic process|axon|phosphatidylinositol phosphate 4-phosphatase activity|phosphatidylinositol-3,5-bisphosphate 5-phosphatase activity|membrane raft|phosphatidylinositol dephosphorylation|phosphatidylinositol-3,5-bisph…	path:hsa00562,path:hsa04070	Inositol phosphate metabolism|Phosphatidylinositol signaling system	Detected	Detected	Detected	Detected	Detected	Detected	5.40645	5.64753	4.8142	4.41951	4.16093	4.0243
clstr_14040_1133_12	0.0427967	3.44372	1.78397	up	4.50711	2.72314	CCAGGCTAGGGTACACCCTTCTCAAACGGAAATTTCGGAGACTGTAGAGAAAGTCATTCT	ENST00000389959.8	chr11	85694291	85726468	-	GENCODE release 31	protein_coding	protein_coding	ENSG00000137501.17	SYTL2	13	4931	54843	GO:0001786,GO:0005509,GO:0005544,GO:0005546,GO:0005737,GO:0005886,GO:0006886,GO:0006887,GO:0006904,GO:0006906,GO:0010923,GO:0016020,GO:0016192,GO:0017137,GO:0019897,GO:0019902,GO:0019905,GO:0030276,GO:0042043,GO:0042470,GO:0070257,GO:0070382,GO:0072659	phosphatidylserine binding|calcium ion binding|calcium-dependent phospholipid binding|phosphatidylinositol-4,5-bisphosphate binding|cytoplasm|plasma membrane|intracellular protein transport|exocytosis|vesicle docking involved in exocytosis|vesicle fusion|negative regulation of phosphatase activity|membrane|vesicle-mediated transport|Rab GTPase binding|extrinsic component of plasma membrane|phosph…			Detected	Detected	Detected	Detected	Not Detected	Not Detected	4.86726	4.04634	4.60772	3.80167	1.68099	2.68675
clstr_13638_4774_10	0.0467115	-2.1592	-1.11049	down	9.89527	11.0058	GCCCAGCACTTTCCGTCAACGTTGTACTGTATGTGATGAATTGCGTTGGTCTCTGCATTT	ENST00000294339.3	chr1	47216292	47229771	-	GENCODE release 31	protein_coding	protein_coding	ENSG00000162367.11	TAL1	4	5001	6886					Detected	Detected	Detected	Detected	Detected	Detected	9.11392	9.95391	10.618	10.6944	10.6878	11.6351
clstr_26598_782_3	0.0305537	-2.13503	-1.09425	down	8.78063	9.87488	AGTATATCCTGCTGATGGACATTGTAGCCGCTGACGATTGCCGCTATAAGTTCCACAACT	ENST00000240328.4	chr17	61399843	61409466	+	GENCODE release 31	protein_coding	protein_coding	ENSG00000121068.14	TBX2	7	3433	6909					Detected	Detected	Detected	Detected	Detected	Detected	8.49427	8.08153	9.76607	9.97935	8.95938	10.6859
clstr_15194_1441_5	0.0280802	-2.86917	-1.52063	down	8.2688	9.78944	TAGCTGCTGATGACTGTCGTTATAAATTTCACAATTCTCGGTGGATGGTGGCTGGTAAGG	ENST00000349155.7	chr12	114670255	114684175	-	GENCODE release 31	protein_coding	protein_coding	ENSG00000135111.16	TBX3	7	4733	6926			path:hsa04550	Signaling pathways regulating pluripotency of stem cells	Detected	Detected	Detected	Detected	Detected	Detected	7.75863	7.60266	9.44512	9.79765	8.90612	10.6645
clstr_1299_6921_3	0.0189049	2.14547	1.1013	up	5.0071	3.9058	AGTGCAGTATGAGATCTTCCGCTCGCTCATGTACTGGATGACCGTCCAGTATGATAACAT	ENST00000278550.11	chr11	78652831	79440651	-	GENCODE release 31	protein_coding	protein_coding	ENSG00000149256.15	TENM4	34	14000	26011	GO:0000902,GO:0001702,GO:0005634,GO:0005737,GO:0005886,GO:0005887,GO:0007157,GO:0007165,GO:0031641,GO:0031643,GO:0032289,GO:0042803,GO:0043005,GO:0046982,GO:0048666,GO:0048714,GO:0050839,GO:0060038,GO:0060912,GO:0097264,GO:2000543	cell morphogenesis|gastrulation with mouth forming second|nucleus|cytoplasm|plasma membrane|integral component of plasma membrane|heterophilic cell-cell adhesion via plasma membrane cell adhesion molecules|signal transduction|regulation of myelination|positive regulation of myelination|central nervous system myelin formation|protein homodimerization activity|neuron projection|protein heterodimeri…			Detected	Detected	Detected	Detected	Detected	Detected	5.05292	4.9914	4.97697	3.74197	4.18941	3.78603
clstr_45513_784_17	0.047602	-2.41254	-1.27055	down	5.79854	7.0691	TCAAGTTTGTGGACTCGGTGAGACGCCAGTTTGAATTCAGCATAGACTCCTTCCAGATCA	ENST00000289166.6	chr1	27005020	27012850	-	GENCODE release 31	protein_coding	protein_coding	ENSG00000158246.8	TENT5B	2	2382	115572	GO:0016779	nucleotidyltransferase activity			Detected	Detected	Detected	Detected	Detected	Detected	5.53613	5.16944	6.69006	6.44392	7.00791	7.75546
clstr_110837_843_14	0.0377297	3.50988	1.81142	up	5.71521	3.90379	AAAGCTGCCAACGTTACCCTGCTCACATCACTAGTAGAGGACAGATATGCAAAGAGTTCA	ENST00000466073.5	chr6	10398602	10414985	-	GENCODE release 31	protein_coding	protein_coding	ENSG00000137203.12	TFAP2A	6	987	7020					Detected	Detected	Detected	Detected	Detected	Detected	7.09226	5.13174	4.92163	4.55674	3.69959	3.45503
clstr_147787_425_16	0.0147887	5.12618	2.35788	up	6.47541	4.11753	AGAAGAAAGGGAACTGATGACCAACTGCTCCAACATGTCTCTAAGAAAGGTTCCCGCAGA	ENST00000502321.5	chr4	38775266	38782989	-	GENCODE release 31	protein_coding	protein_coding	ENSG00000174123.11	TLR10	3	676	81793	GO:0002224,GO:0002755,GO:0004888,GO:0005886,GO:0005887,GO:0006954,GO:0006955,GO:0016020,GO:0034166,GO:0045087,GO:0050707,GO:0050729	toll-like receptor signaling pathway|MyD88-dependent toll-like receptor signaling pathway|transmembrane signaling receptor activity|plasma membrane|integral component of plasma membrane|inflammatory response|immune response|membrane|toll-like receptor 10 signaling pathway|innate immune response|regulation of cytokine secretion|positive regulation of inflammatory response			Detected	Detected	Detected	Detected	Detected	Detected	5.90105	7.12279	6.40239	4.044	4.26128	4.0473
clstr_38191_934_14	0.0234424	2.16683	1.11559	up	7.64782	6.53224	TCACCAGGAATCCGGTCAATAATGAGTTCGGCTATAGCTTATTTGTGTGGACATCTCCAT	ENST00000260403.7	chr15	43133586	43185144	+	GENCODE release 31	protein_coding	protein_coding	ENSG00000137842.7	TMEM62	14	2707	80021	GO:0016021,GO:0016787	integral component of membrane|hydrolase activity			Detected	Detected	Detected	Detected	Detected	Detected	7.65961	7.76936	7.5145	6.57257	6.93965	6.08449
clstr_183879_397_25	0.0377855	2.17484	1.12091	up	7.28106	6.16015	TCATGGAAATATTCTGCTGTACGTAGAGATGGCTCTTTCCATTATGTCCACAGTACTCCC	ENST00000569926.5	chr15	43133719	43146590	+	GENCODE release 31	protein_coding	protein_coding	ENSG00000137842.7	TMEM62	3	500	80021	GO:0016021,GO:0016787	integral component of membrane|hydrolase activity			Detected	Detected	Detected	Detected	Detected	Detected	7.32913	7.29902	7.21503	6.45139	6.38299	5.64607
clstr_21118_3723_8	0.00229967	20.1103	4.32986	up	9.70854	5.37868	TAGACAATCTGGAAGTTCTGGACCGGAATCCATGATGTAGTCAGGGAAGAAATGACCCGT	ENST00000291232.4	chr22	41922023	41926818	-	GENCODE release 31	protein_coding	protein_coding	ENSG00000159958.6	TNFRSF13C	3	3944	115650	GO:0001782,GO:0002250,GO:0002636,GO:0005886,GO:0009897,GO:0016021,GO:0030890,GO:0031295,GO:0031296,GO:0033209,GO:0042102,GO:0045078	B cell homeostasis|adaptive immune response|positive regulation of germinal center formation|plasma membrane|external side of plasma membrane|integral component of membrane|positive regulation of B cell proliferation|T cell costimulation|B cell costimulation|tumor necrosis factor-mediated signaling pathway|positive regulation of T cell proliferation|positive regulation of interferon-gamma biosynt…	path:hsa04060,path:hsa04064,path:hsa04672,path:hsa05166,path:hsa05340	Cytokine-cytokine receptor interaction|NF-kappa B signaling pathway|Intestinal immune network for IgA production|Human T-cell leukemia virus 1 infection|Primary immunodeficiency	Detected	Detected	Detected	Detected	Detected	Detected	8.87737	10.8648	9.38342	4.78448	6.12039	5.23116
clstr_10533_2297_7	0.0358675	3.8564	1.94725	up	5.62685	3.6796	TACTTGCTTCAAACGGAATGACAAGCGAGAAGTAAAGGTTGCCCAATTAGCTGGATCAGT	ENST00000423485.6	chr17	40388525	40417896	-	GENCODE release 31	protein_coding	protein_coding	ENSG00000131747.15	TOP2A	35	5695	7153	GO:0000287,GO:0000712,GO:0000793,GO:0000819,GO:0002244,GO:0003677,GO:0003682,GO:0003723,GO:0003918,GO:0005080,GO:0005524,GO:0005634,GO:0005654,GO:0005730,GO:0005737,GO:0006265,GO:0006266,GO:0006974,GO:0007059,GO:0008022,GO:0008094,GO:0008144,GO:0008301,GO:0009330,GO:0016925,GO:0019899,GO:0030263,GO:0030529,GO:0040016,GO:0042752,GO:0042803,GO:0042826,GO:0043065,GO:0043130,GO:0043234,GO:0044774,GO:…	magnesium ion binding|resolution of meiotic recombination intermediates|condensed chromosome|sister chromatid segregation|hematopoietic progenitor cell differentiation|DNA binding|chromatin binding|RNA binding|DNA topoisomerase type II (ATP-hydrolyzing) activity|protein kinase C binding|ATP binding|nucleus|nucleoplasm|nucleolus|cytoplasm|DNA topological change|DNA ligation|cellular response to DN…	path:hsa01524	Platinum drug resistance	Detected	Detected	Detected	Detected	Detected	Not Detected	5.69353	6.08952	5.0975	4.4823	3.93162	2.62488
clstr_20831_63_9	0.00342846	2.77147	1.47065	up	6.42064	4.94999	TTATTCAGAAGAGCATAAAGGTATGCCCTGTGGTTTCATCCGCCAGAATTCCGGCAACTC	ENST00000261464.10	chr1	211326833	211374946	+	GENCODE release 31	protein_coding	protein_coding	ENSG00000082512.15	TRAF5	11	3976	7188	GO:0005164,GO:0005813,GO:0005829,GO:0006915,GO:0007165,GO:0008270,GO:0009898,GO:0031625,GO:0031996,GO:0035631,GO:0042802,GO:0042981,GO:0043123,GO:0051091,GO:0051092	tumor necrosis factor receptor binding|centrosome|cytosol|apoptotic process|signal transduction|zinc ion binding|cytoplasmic side of plasma membrane|ubiquitin protein ligase binding|thioesterase binding|CD40 receptor complex|identical protein binding|regulation of apoptotic process|positive regulation of I-kappaB kinase/NF-kappaB signaling|positive regulation of DNA binding transcription factor a…	path:hsa04064,path:hsa04217,path:hsa04621,path:hsa04657,path:hsa04668,path:hsa05163,path:hsa05168,path:hsa05169,path:hsa05170,path:hsa05200,path:hsa05203,path:hsa05222	NF-kappa B signaling pathway|Necroptosis|NOD-like receptor signaling pathway|IL-17 signaling pathway|TNF signaling pathway|Human cytomegalovirus infection|Herpes simplex infection|Epstein-Barr virus infection|Human immunodeficiency virus 1 infection|Pathways in cancer|Viral carcinogenesis|Small cell lung cancer	Detected	Detected	Detected	Detected	Detected	Detected	6.8197	6.2557	6.18652	5.21068	4.76479	4.8745
clstr_180778_253_16	0.0347633	2.26977	1.18255	up	4.70652	3.52398	GGAAGATCAGGTCAACGTTGCTGAAGGGAATCCTCTGACTGTGAAATGCACCTATTCAGT	ENST00000390425.2	chr14	21723713	21724321	+	GENCODE release 31	protein_coding	protein_coding	ENSG00000211777.2	TRAV3	1	519	28690					Detected	Detected	Detected	Detected	Not Detected	Detected	4.74345	4.47943	4.89669	3.82984	2.84687	3.89523
clstr_198825_262_8	0.000112866	2.19467	1.13401	up	6.39094	5.25694	CTTTAACAACAACGTTCCGATAGATGATTCAGGGATGCCCGAGGATCGATTCTCAGCTAA	ENST00000620569.1	chr7	142560423	142560931	+	GENCODE release 31	protein_coding	protein_coding	ENSG00000274752.1	TRBV12-3	1	409	28577					Detected	Detected	Detected	Detected	Detected	Detected	6.53889	6.62827	6.00567	5.42858	5.48618	4.85605
clstr_173445_310_14	0.0199709	3.36104	1.74891	up	5.27628	3.52737	GGACAGAATGTGACCCTGAGTTGTGAACAGAATTTGAACCACGATGCCATGTACTGGTAC	ENST00000390393.3	chr7	142618849	142619532	+	GENCODE release 31	protein_coding	protein_coding	ENSG00000211746.3	TRBV19	1	552	28568					Detected	Detected	Detected	Detected	Detected	Detected	5.31319	5.3654	5.15024	4.05891	3.44264	3.08055
clstr_22262_2856_12	0.0196676	2.1529	1.10628	up	5.41986	4.31358	TCAAAGCCCTTTAGTTCCCTTTAACAGGGACTGGAGTTATGATGCATGTGTTACGACTTT	ENST00000309784.9	chr3	160435503	160449786	-	GENCODE release 31	protein_coding	protein_coding	ENSG00000213186.8	TRIM59	3	3824	286827	GO:0005783,GO:0005789,GO:0005813,GO:0005929,GO:0008270,GO:0016021,GO:0030992,GO:0043124,GO:0045087,GO:0046597,GO:0060271,GO:0061630	endoplasmic reticulum|endoplasmic reticulum membrane|centrosome|cilium|zinc ion binding|integral component of membrane|intraciliary transport particle B|negative regulation of I-kappaB kinase/NF-kappaB signaling|innate immune response|negative regulation of viral entry into host cell|cilium assembly|ubiquitin protein ligase activity			Detected	Detected	Detected	Detected	Detected	Detected	5.67444	5.74665	4.8385	4.54881	4.92229	3.46964
clstr_45252_2014_9	0.0313043	-2.06225	-1.04422	down	4.47379	5.51801	TATTTGTCTGGAGGACGTTGGTTCAGTATCTTCGTAAATCAAGAACTGGTAAACCACAGC	ENST00000528753.2	chr8	12951635	13007671	+	GENCODE release 31	protein_coding	protein_coding	ENSG00000250305.9	TRMT9B	3	2392	57604	GO:0000049,GO:0002098,GO:0005634,GO:0005737,GO:0006400,GO:0008175,GO:0008198,GO:0016300,GO:0016706	tRNA binding|tRNA wobble uridine modification|nucleus|cytoplasm|tRNA modification|tRNA methyltransferase activity|ferrous iron binding|tRNA (uracil) methyltransferase activity|oxidoreductase activity, acting on paired donors, with incorporation or reduction of molecular oxygen, 2-oxoglutarate as one donor, and incorporation of one atom each of oxygen into both donors			Detected	Detected	Detected	Detected	Detected	Detected	4.18722	4.47398	4.76018	5.58971	5.44466	5.51966
clstr_1852_9294_5	0.036249	2.3608	1.23927	up	4.12969	2.89041	ACATTCCAGTTTCGCAATACAATACTTGAGCTTTCGAACACCTCAGACACTAGAATGTGT	ENST00000371497.10	chr20	52972358	53495330	+	GENCODE release 31	protein_coding	protein_coding	ENSG00000182463.16	TSHZ2	3	12236	128553	GO:0001078,GO:0003677,GO:0003682,GO:0005634,GO:0006351,GO:0006357,GO:0007275,GO:0046872	transcriptional repressor activity, RNA polymerase II proximal promoter sequence-specific DNA binding|DNA binding|chromatin binding|nucleus|transcription, DNA-templated|regulation of transcription from RNA polymerase II promoter|multicellular organism development|metal ion binding			Detected	Detected	Detected	Not Detected	Detected	Not Detected	4.03911	4.81782	3.53213	3.27878	3.27194	2.12051
clstr_60438_787_10	0.0121129	-2.06968	-1.04941	down	9.52927	10.5787	TGGTAACTAGTTTCATGGAGACTAACATGGGAATCATCGCTGGAGTGGCGTTTGGAATCG	ENST00000378482.6	chrX	38561370	38688913	+	GENCODE release 31	protein_coding	protein_coding	ENSG00000156298.12	TSPAN7	8	1909	7102	GO:0005887,GO:0007166,GO:0016032	integral component of plasma membrane|cell surface receptor signaling pathway|viral process	path:hsa05202	Transcriptional misregulation in cancer	Detected	Detected	Detected	Detected	Detected	Detected	9.23248	9.21372	10.1416	10.4453	10.3254	10.9653
clstr_94333_205_9	0.0244157	-2.17571	-1.12149	down	3.87591	4.99739	AATATTCCTAATGCACCCGGACATTTCCTTATCGCTGGCGTTGGTGGTTCTTCAAGTCAG	ENST00000471410.5	chrX	38561542	38688168	+	GENCODE release 31	protein_coding	protein_coding	ENSG00000156298.12	TSPAN7	10	1210	7102	GO:0005887,GO:0007166,GO:0016032	integral component of plasma membrane|cell surface receptor signaling pathway|viral process	path:hsa05202	Transcriptional misregulation in cancer	Detected	Detected	Detected	Detected	Detected	Detected	3.88085	3.30855	4.43832	5.08302	4.69091	5.21825
clstr_93426_841_13	0.0160958	-2.10742	-1.07548	down	10.3362	11.4116	TCTGTCCCGGTTCATCACGGCCAATCAGTATGAGATGGTGTAAGGAGAAGTCTTTCAAGA	ENST00000475216.5	chrX	38561544	38688271	+	GENCODE release 31	protein_coding	protein_coding	ENSG00000156298.12	TSPAN7	9	1224	7102	GO:0005887,GO:0007166,GO:0016032	integral component of plasma membrane|cell surface receptor signaling pathway|viral process	path:hsa05202	Transcriptional misregulation in cancer	Detected	Detected	Detected	Detected	Detected	Detected	10.125	10.011	10.8724	11.3023	11.258	11.6746
clstr_6490_7054_13	0.0398175	2.41102	1.26964	up	5.60669	4.33704	GAAGCCACTGTCAATGATTAGATCGGGTCTCGGAAGGGAAGTAGCCATCACACCATTAAA	ENST00000259750.9	chr6	43243481	43288258	+	GENCODE release 31	protein_coding	protein_coding	ENSG00000146216.13	TTBK1	15	7130	84630	GO:0004674,GO:0005524,GO:0005634,GO:0005654,GO:0005737,GO:0005829,GO:0006468,GO:0007611,GO:0008360,GO:0010628,GO:0010629,GO:0018105,GO:0018107,GO:0018108,GO:0021762,GO:0032091,GO:0032273,GO:0045298,GO:0048471,GO:0061890,GO:1903980,GO:1904031,GO:2001056	protein serine/threonine kinase activity|ATP binding|nucleus|nucleoplasm|cytoplasm|cytosol|protein phosphorylation|learning or memory|regulation of cell shape|positive regulation of gene expression|negative regulation of gene expression|peptidyl-serine phosphorylation|peptidyl-threonine phosphorylation|peptidyl-tyrosine phosphorylation|substantia nigra development|negative regulation of protein b…			Detected	Detected	Detected	Detected	Detected	Detected	5.58725	6.41188	4.82093	4.458	4.63625	3.91688
clstr_5088_2248_8	0.0282642	-2.2729	-1.18454	down	5.88672	7.07126	AACAAATGATATCTGTGTCACGGCCAACTTCTGCATCTCGGTCACATTCCTTAAACCGTG	ENST00000260505.13	chr1	83865024	83999132	-	GENCODE release 31	protein_coding	protein_coding	ENSG00000137941.17	TTLL7	21	7980	79739	GO:0005524,GO:0005829,GO:0005874,GO:0005929,GO:0007399,GO:0018095,GO:0030154,GO:0030425,GO:0043014,GO:0043204,GO:0048487,GO:0070740	ATP binding|cytosol|microtubule|cilium|nervous system development|protein polyglutamylation|cell differentiation|dendrite|alpha-tubulin binding|perikaryon|beta-tubulin binding|tubulin-glutamic acid ligase activity			Detected	Detected	Detected	Detected	Detected	Detected	5.45719	5.51892	6.68405	7.03359	6.60268	7.57752
clstr_87421_1208_15	0.0390251	2.97147	1.57118	up	10.394	8.82279	AATTTCACAAGCTATTCCCTCAAATCTGAGGGAGCTGAGTAACACCATCGATCATGATGT	ENST00000323224.7	chr18	657743	673484	+	GENCODE release 31	protein_coding	protein_coding	ENSG00000176890.16	TYMS	6	1327	7298			path:hsa00240,path:hsa00670,path:hsa01523	Pyrimidine metabolism|One carbon pool by folate|Antifolate resistance	Detected	Detected	Detected	Detected	Detected	Detected	10.1189	10.7828	10.2802	9.15261	9.08919	8.22657
clstr_117553_364_17	0.0332207	2.75187	1.46041	up	7.47028	6.00986	AAATGGGTAGGGACCATCCATGGAGCAGCTGGAACAGTATATGAAGACCTGAGGTATAAG	ENST00000372568.4	chr20	45813006	45816957	+	GENCODE release 31	protein_coding	protein_coding	ENSG00000175063.17	UBE2C	6	914	11065			path:hsa04120	Ubiquitin mediated proteolysis	Detected	Detected	Detected	Detected	Detected	Detected	7.53668	8.1219	6.75225	6.29386	6.11895	5.61679
clstr_9778_693_4	0.0275885	4.8921	2.29046	up	4.86123	2.57077	AGGGAGCAAATGCCGTTCGGATTATGTTTCGATTATAAATGAATGATCACCTCGAAGTCA	ENST00000399816.4	chr5	6448859	6496723	+	GENCODE release 31	protein_coding	protein_coding	ENSG00000215218.4	UBE2QL1	2	5895	134111	GO:0005524,GO:0005634,GO:0005886,GO:0061631	ATP binding|nucleus|plasma membrane|ubiquitin conjugating enzyme activity	path:hsa04120	Ubiquitin mediated proteolysis	Detected	Detected	Detected	Not Detected	Detected	Not Detected	4.91736	5.83309	3.83322	1.85001	3.91776	1.94455
clstr_30408_1167_15	0.0177488	3.64929	1.86762	up	3.98622	2.11861	AGCAGCCGATGAGAATGAGGACTGTTCAGCACTAACCAATGAGATCATTGTCACCATGCA	ENST00000244565.8	chr6	41026895	41039221	-	GENCODE release 31	protein_coding	protein_coding	ENSG00000124602.10	UNC5CL	9	3156	222643	GO:0005737,GO:0007165,GO:0008233,GO:0016020,GO:0016021,GO:0043123,GO:0046330	cytoplasm|signal transduction|peptidase activity|membrane|integral component of membrane|positive regulation of I-kappaB kinase/NF-kappaB signaling|positive regulation of JNK cascade			Detected	Detected	Detected	Not Detected	Not Detected	Detected	4.14304	3.14815	4.66747	1.77106	1.53424	3.05052
A_24_P112160	0.0311505	-2.15439	-1.10728	down	8.6547	9.76197	TGATCGTCATTACCTCCATCCTCTCTTCTCTGGCCGGCCTCCTACTCTTGGCCTTCTTGG	NM_030570	chr7	9510	14763	+	Refseq	protein_coding			UPK3B		1633	105375355	GO:0005886,GO:0016021	plasma membrane|integral component of membrane			Detected	Detected	Detected	Detected	Detected	Detected	7.18403	8.53337	10.2467	8.03586	10.0352	11.2148
clstr_54668_532_12	0.0381692	-3.9909	-1.99671	down	5.35514	7.35185	CAGTAATGAACATGGACCAGTGAAGCGATCATCTCAGTCCACATTGGAACGATCTGAACA	ENST00000297904.4	chrX	15345596	15384413	-	GENCODE release 31	protein_coding	protein_coding	ENSG00000165197.5	VEGFD	7	2069	2277			path:hsa04010,path:hsa04014,path:hsa04015,path:hsa04151,path:hsa04510,path:hsa04926,path:hsa04933,path:hsa05200	MAPK signaling pathway|Ras signaling pathway|Rap1 signaling pathway|PI3K-Akt signaling pathway|Focal adhesion|Relaxin signaling pathway|AGE-RAGE signaling pathway in diabetic complications|Pathways in cancer	Detected	Detected	Detected	Detected	Detected	Detected	4.76518	4.85446	6.44578	7.31404	7.08049	7.66104
A_33_P3401990	0.010899	7.26821	2.8616	up	10.7283	7.86672	GTGTCCTCACCATTAGTCCCGTGCAGCCTGAAGACGACGCGGATTACTACTGCTCTGTTG	NM_013378	chr22	23752743	23754425	-	Refseq	protein_coding			VPREB3		567	29802	GO:0002377,GO:0005576,GO:0005615,GO:0005783,GO:0006955,GO:0050900	immunoglobulin production|extracellular region|extracellular space|endoplasmic reticulum|immune response|leukocyte migration			Detected	Detected	Detected	Detected	Detected	Detected	10.129	11.1843	10.8716	7.13927	7.87699	8.58389
clstr_13591_926_7	0.0133296	-2.04832	-1.03444	down	6.02045	7.05489	AAGGGAACTACACCTGTTTAGCCTTGAATCAGCTCAGCAAGAGACATCGAAAGGTGACCA	ENST00000359236.10	chr12	118063593	118104011	-	GENCODE release 31	protein_coding	protein_coding	ENSG00000176834.14	VSIG10	9	5009	54621	GO:0016021	integral component of membrane			Detected	Detected	Detected	Detected	Detected	Detected	6.13288	6.00611	5.92236	7.00911	7.27742	6.87815
clstr_14644_279_4	0.0467518	-2.11245	-1.07891	down	5.85454	6.93346	CCTGAAGGGATTACCAGCGAACTTGAATGTGTAACCAATAGTACTCTTGCCGCTATCATA	ENST00000361042.8	chr13	26557703	26688943	+	GENCODE release 31	protein_coding	protein_coding	ENSG00000132970.13	WASF3	10	4823	10810	GO:0003779,GO:0005737,GO:0005856,GO:0006461,GO:0007010,GO:0008360,GO:0014003,GO:0030027,GO:0030032,GO:0030041,GO:0031643,GO:0070062	actin binding|cytoplasm|cytoskeleton|protein complex assembly|cytoskeleton organization|regulation of cell shape|oligodendrocyte development|lamellipodium|lamellipodium assembly|actin filament polymerization|positive regulation of myelination|extracellular exosome	path:hsa04520,path:hsa04666,path:hsa05231	Adherens junction|Fc gamma R-mediated phagocytosis|Choline metabolism in cancer	Detected	Detected	Detected	Detected	Detected	Detected	5.55502	5.75845	6.25016	6.28933	6.71572	7.79533
clstr_172239_367_24	0.0101338	-2.02601	-1.01864	down	6.6886	7.70724	GAAATTTGAACTGCGATGTGAAGAATGAGCAGGAGTTAGTGAGGTGAAGATGAGAGAAGG	ENST00000642633.1	chr9	24892	73865	-	GENCODE release 31	protein_coding	protein_coding	ENSG00000181404.17	WASHC1	4	556	100287171	GO:0003779,GO:0005769,GO:0005770,GO:0005776,GO:0005814,GO:0005829,GO:0006887,GO:0010507,GO:0015031,GO:0016197,GO:0022617,GO:0030335,GO:0031274,GO:0031396,GO:0031625,GO:0031901,GO:0034314,GO:0042147,GO:0043014,GO:0043231,GO:0043553,GO:0055037,GO:0055038,GO:0071203,GO:0071437,GO:1990126	actin binding|early endosome|late endosome|autophagosome|centriole|cytosol|exocytosis|negative regulation of autophagy|protein transport|endosomal transport|extracellular matrix disassembly|positive regulation of cell migration|positive regulation of pseudopodium assembly|regulation of protein ubiquitination|ubiquitin protein ligase binding|early endosome membrane|Arp2/3 complex-mediated actin nu…	path:hsa04144	Endocytosis	Detected	Detected	Detected	Detected	Detected	Detected	6.93136	6.60949	6.52495	8.1362	7.45739	7.52813
clstr_24215_3237_21	0.0266409	-2.52013	-1.3335	down	9.82665	11.1601	TAAGCATCTGTGTAACCTCCACAGTAGCATTTCTTATTTGTTTGGTCACTGCTACACCTT	ENST00000226760.5	chr4	6269850	6303265	+	GENCODE release 31	protein_coding	protein_coding	ENSG00000109501.13	WFS1	8	3640	7466	GO:0000122,GO:0000502,GO:0001822,GO:0003091,GO:0005516,GO:0005783,GO:0005788,GO:0005789,GO:0006983,GO:0007601,GO:0007605,GO:0022417,GO:0030176,GO:0030425,GO:0030433,GO:0031016,GO:0031398,GO:0031625,GO:0032469,GO:0033613,GO:0034976,GO:0036498,GO:0042048,GO:0042593,GO:0043069,GO:0043433,GO:0043524,GO:0043687,GO:0044267,GO:0045762,GO:0045927,GO:0048306,GO:0050821,GO:0050877,GO:0051117,GO:0051247,GO:…	negative regulation of transcription from RNA polymerase II promoter|proteasome complex|kidney development|renal water homeostasis|calmodulin binding|endoplasmic reticulum|endoplasmic reticulum lumen|endoplasmic reticulum membrane|ER overload response|visual perception|sensory perception of sound|protein maturation by protein folding|integral component of endoplasmic reticulum membrane|dendrite|u…	path:hsa04141	Protein processing in endoplasmic reticulum	Detected	Detected	Detected	Detected	Detected	Detected	9.53088	9.37026	10.5788	11.3056	10.5282	11.6467
clstr_19998_3330_15	0.016934	2.54971	1.35033	up	6.58906	5.23873	GCCTTCAAGACTAAGGACCGTGACTACATTGACTTTCTGGTCACTGAGTTCAATGTGATG	ENST00000362057.4	chr9	114402080	114505473	-	GENCODE release 31	protein_coding	protein_coding	ENSG00000095397.14	WHRN	12	4070	25861					Detected	Detected	Detected	Detected	Detected	Detected	6.74012	7.21654	5.81053	5.74395	5.65804	4.31421
clstr_55160_1954_20	0.0371066	4.36386	2.1256	up	10.145	8.01943	TGAGGCCACAGATGTGAGTAAGCGAGACACAACACTTGTCCTCTTGGAGGTTACATTCTT	ENST00000258411.8	chr2	218880852	218893928	+	GENCODE release 31	protein_coding	protein_coding	ENSG00000135925.9	WNT10A	4	2055	80326	GO:0001942,GO:0005109,GO:0005576,GO:0005578,GO:0005615,GO:0010628,GO:0014033,GO:0016055,GO:0030182,GO:0031069,GO:0042476,GO:0042487,GO:0043586,GO:0043588,GO:0045165,GO:0048018,GO:0048730,GO:0048733,GO:0060070,GO:0071560	hair follicle development|frizzled binding|extracellular region|proteinaceous extracellular matrix|extracellular space|positive regulation of gene expression|neural crest cell differentiation|Wnt signaling pathway|neuron differentiation|hair follicle morphogenesis|odontogenesis|regulation of odontogenesis of dentin-containing tooth|tongue development|skin development|cell fate commitment|receptor…	path:hsa04150,path:hsa04310,path:hsa04390,path:hsa04550,path:hsa04916,path:hsa04934,path:hsa05165,path:hsa05166,path:hsa05200,path:hsa05205,path:hsa05217,path:hsa05224,path:hsa05225,path:hsa05226	mTOR signaling pathway|Wnt signaling pathway|Hippo signaling pathway|Signaling pathways regulating pluripotency of stem cells|Melanogenesis|Cushing syndrome|Human papillomavirus infection|Human T-cell leukemia virus 1 infection|Pathways in cancer|Proteoglycans in cancer|Basal cell carcinoma|Breast cancer|Hepatocellular carcinoma|Gastric cancer	Detected	Detected	Detected	Detected	Detected	Detected	9.93494	10.906	9.59417	7.6044	9.59061	6.86328
clstr_181924_386_42	0.0386682	10.214	3.35248	up	10.3685	7.01605	ATGCCAGAAGGAGGTGACAGGCAACCACAGGTTTAAATGAAGACAAGCTGAAACAACACA	ENST00000346279.4	chrX	52862528	52868083	-	GENCODE release 31	protein_coding	protein_coding	ENSG00000171402.15	XAGE3	5	512	170626					Detected	Detected	Detected	Detected	Detected	Detected	11.4206	11.3108	8.37418	7.1039	7.61205	6.33219
clstr_10454_3885_8	0.0246586	10.5044	3.39293	up	5.56863	2.1757	TATCTTCTTTGCCATCAAAGATGCCATCCGTGCAGCTCGAGCTCAGCACACAGGTAATAA	ENST00000379416.4	chr2	31334321	31414742	-	GENCODE release 31	protein_coding	protein_coding	ENSG00000158125.10	XDH	36	5715	7498			path:hsa00230,path:hsa00232,path:hsa00983,path:hsa04146	Purine metabolism|Caffeine metabolism|Drug metabolism - other enzymes|Peroxisome	Detected	Detected	Detected	Not Detected	Detected	Not Detected	4.15907	6.45957	6.08725	0.949595	3.9017	1.67581
clstr_14979_4612_6	0.0310333	2.14358	1.10002	up	6.02098	4.92096	AAATCGGACTCATCGAATGAATCTTCGGCTAACTGTTGAGAACGATGTTAACATCACGTG	ENST00000359321.2	chr7	152644776	152676141	-	GENCODE release 31	protein_coding	protein_coding	ENSG00000196584.3	XRCC2	3	4771	7516			path:hsa03440	Homologous recombination	Detected	Detected	Detected	Detected	Detected	Detected	6.56268	6.50085	4.99941	5.50612	5.03747	4.21929
clstr_37021_2631_26	0.034582	-2.18066	-1.12476	down	6.37163	7.4964	CTCATCTGTAAATAACAGCTACCCATGGGATTGATGTGAAAGTCAGAGGAGTTAATTTCC	ENST00000339413.11	chr19	38303558	38315947	-	GENCODE release 31	protein_coding	protein_coding	ENSG00000167645.17	YIF1B	8	2769	90522	GO:0005789,GO:0005793,GO:0006888,GO:0030134,GO:0030173	endoplasmic reticulum membrane|endoplasmic reticulum-Golgi intermediate compartment|ER to Golgi vesicle-mediated transport|COPII-coated ER to Golgi transport vesicle|integral component of Golgi membrane			Detected	Detected	Detected	Detected	Detected	Detected	6.90811	5.71076	6.49603	7.73559	7.25269	7.50091
clstr_57931_734_16	0.00654378	2.92297	1.54744	up	5.38572	3.83828	AAACCAAAGAGTCAGCCTTACAGAATGATATTTCGTGGGAAGAACTACATTGTGGCCTAA	ENST00000484445.5	chr1	40450107	40463680	+	GENCODE release 31	protein_coding	protein_coding	ENSG00000187801.15	ZFP69B	5	1976	65243	GO:0003677,GO:0003700,GO:0005634,GO:0006351,GO:0046872	DNA binding|DNA binding transcription factor activity|nucleus|transcription, DNA-templated|metal ion binding			Detected	Detected	Detected	Detected	Detected	Detected	5.78321	5.50291	4.87103	4.08737	4.20562	3.22186
clstr_105540_447_16	0.00763287	3.04133	1.6047	up	5.41816	3.81346	AGAGTGATTCAGACCAGAGATGGACCCGATTCAGAAAGCTGTAATAAACCATACATTCGG	ENST00000494118.5	chr3	21437012	22372632	-	GENCODE release 31	protein_coding	protein_coding	ENSG00000151789.12	ZNF385D	7	1050	79750	GO:0002039,GO:0003723,GO:0005634,GO:0008270,GO:0072332	p53 binding|RNA binding|nucleus|zinc ion binding|intrinsic apoptotic signaling pathway by p53 class mediator			Detected	Detected	Detected	Detected	Detected	Not Detected	6.13056	5.79906	4.32487	4.25136	4.38763	2.80139
clstr_168492_158_14	0.0118369	4.45325	2.15486	up	4.80754	2.65268	TTATTCTTACCATTCTGCACAAGAGACGGTACTGCAGGGACACCAGCAATATCAACGACG	ENST00000495739.1	chr3	21436820	21510986	-	GENCODE release 31	protein_coding	protein_coding	ENSG00000151789.12	ZNF385D	3	567	79750	GO:0002039,GO:0003723,GO:0005634,GO:0008270,GO:0072332	p53 binding|RNA binding|nucleus|zinc ion binding|intrinsic apoptotic signaling pathway by p53 class mediator			Detected	Detected	Detected	Not Detected	Detected	Not Detected	5.36277	5.34445	3.7154	2.99851	3.66169	1.29785
clstr_11007_3828_8	0.0146834	-2.09056	-1.06389	down	5.74596	6.80985	CAAAGCTGGTCTTTGTCGCCTAATTAGGGTATCCTAGCTATGTTCCATTTCTAGTAAGGG	ENST00000421812.3	chr1	119619377	119648266	-	GENCODE release 31	protein_coding	protein_coding	ENSG00000143067.5	ZNF697	3	5579	90874	GO:0003677,GO:0005634,GO:0006351,GO:0006355,GO:0046872	DNA binding|nucleus|transcription, DNA-templated|regulation of transcription, DNA-templated|metal ion binding			Detected	Detected	Detected	Detected	Detected	Detected	5.59751	5.43208	6.20831	6.6861	6.25884	7.48461
clstr_62398_1279_18	0.0134552	2.18307	1.12636	up	8.49572	7.36937	CTTTGTGCTAAGGTTCTTGCGGTGAACCAGAATTATAACAGTGAGCTCATCTGACTGTTT	ENST00000373944.8	chr10	56357227	56361259	-	GENCODE release 31	protein_coding	protein_coding	ENSG00000122952.17	ZWINT	9	1857	11130	GO:0000070,GO:0000776,GO:0000777,GO:0005634,GO:0005654,GO:0005737,GO:0005829,GO:0007062,GO:0007093,GO:0016604,GO:0030425,GO:0047485,GO:0051301,GO:0051649	mitotic sister chromatid segregation|kinetochore|condensed chromosome kinetochore|nucleus|nucleoplasm|cytoplasm|cytosol|sister chromatid cohesion|mitotic cell cycle checkpoint|nuclear body|dendrite|protein N-terminus binding|cell division|establishment of localization in cell			Detected	Detected	Detected	Detected	Detected	Detected	8.89229	8.48498	8.1099	8.01542	7.15919	6.93349
