# Supplementary material for: Integration analysis of cis- and trans-regulatory long non-coding RNAs associated with immune-related pathways in non-small cell lung cancer
Source: Biochem Biophys Rep. 2024 Oct 28;40:101832. doi: 10.1016/j.bbrep.2024.101832 (PMC11558640; doi:10.1016/j.bbrep.2024.101832)
Supplement: Multimedia component 4 [file mmc4.xlsx]

## Sheet: Table S3-comp1_case_vs._con_FC2
Table S3 all_GO_enrichment_result
Term_ID	Term_description	ListHit	ListTotal	PopHit	PopTotal	GeneRatio	BgRatio	Enrichment_score	GeneIds	GeneSymbols	P_value	FDR_bh	Category
GO:0005578	proteinaceous extracellular matrix	12	204	207	14857	0.0588235	0.0139328	4.22194	255743;11095;8532;10319;147372;80326;1297;1296;131873;1310;10752;1311	NPNT;ADAMTS8;CPZ;LAMC3;CCBE1;WNT10A;COL9A1;COL8A2;COL6A6;COL19A1;CHL1;COMP	2.92391e-05	0.00391865	cellular_component
GO:0002040	sprouting angiogenesis	4	178	15	13332	0.0224719	0.00112511	19.973	5228;79733;51176;147372	PGF;E2F8;LEF1;CCBE1	3.73792e-05	0.0251562	biological_process
GO:0005886	plasma membrane	63	204	2870	14857	0.308824	0.193175	1.59867	5738;200010;6323;130271;728215;55283;90861;146;22806;7852;57125;27197;79368;81793;8436;151888;54900;115650;27132;84069;1084;3786;28513;3777;2823;54843;134111;913;8871;2786;6579;26470;10752;3120;375704;54933;59338;5581;2861;148;57863;1880;84102;202374;123591;2550;911;53832;5996;27334;55799;7122;79778;55103;266977;5368;81618;554;26011;8140;105375355;154091;5046	PTGFRN;SLC5A9;SCN1A;PLEKHH2;FAM155A;MCOLN3;JPT2;ADRA1D;IKZF3;CXCR4;PLXDC1;GPR82;FCRL2;TLR10;CAVIN2;BTLA;LAX1;TNFRSF13C;CPNE7;PLEKHN1;CEACAM3;KCNQ3;CDH19;KCNK3;GPM6A;SYTL2;UBE2QL1;CD1E;SYNJ2;GNG4;SLCO1A2;SEZ6L2;CHL1;HLA-DQB2;ENHO;RHBDL2;PLEKHA1;PRKCE;GPR37;ADRA1A;CADM3;GPR183;SLC41A2;STK32A;TMEM266;GABBR1;CD1C;IL20RA;RGS1;P2RY10;CACNA2D3;CLDN5;MICALL2;RALGPS2;ADGRF1;PNOC;ITM2C;AVPR2;TENM4;SLC7A5;U…	4.77884e-05	0.00391865	cellular_component
GO:0006955	immune response	10	178	173	13332	0.0561798	0.0129763	4.32941	2669;5996;29802;913;27299;1880;81793;54900;9447;3120	GEM;RGS1;VPREB3;CD1E;ADAMDEC1;GPR183;TLR10;LAX1;AIM2;HLA-DQB2	0.000108854	0.0366294	biological_process
GO:0007186	G-protein coupled receptor signaling pathway	16	178	427	13332	0.0898876	0.0320282	2.80652	2791;5996;27334;26084;266977;2861;148;5368;146;554;5367;2786;1880;116;1646;2550	GNG11;RGS1;P2RY10;ARHGEF26;ADGRF1;GPR37;ADRA1A;PNOC;ADRA1D;AVPR2;PMCH;GNG4;GPR183;ADCYAP1;AKR1C2;GABBR1	0.000194314	0.0435911	biological_process
GO:0045987	positive regulation of smooth muscle contraction	3	178	11	13332	0.0168539	0.000825083	20.427	255743;148;146	NPNT;ADRA1A;ADRA1D	0.000356857	0.0600411	biological_process
GO:0005581	collagen trimer	5	204	45	14857	0.0245098	0.00302888	8.09205	114904;147372;1296;131873;1310	C1QTNF6;CCBE1;COL8A2;COL6A6;COL19A1	0.000363346	0.0198629	cellular_component
GO:0030198	extracellular matrix organization	8	178	135	13332	0.0449438	0.010126	4.43845	255743;10319;3909;1297;1296;1310;4016;1311	NPNT;LAMC3;LAMA3;COL9A1;COL8A2;COL19A1;LOXL1;COMP	0.00045252	0.0609092	biological_process
GO:0005576	extracellular region	30	204	1153	14857	0.147059	0.0776065	1.89493	255743;89932;285016;29802;260436;1297;57125;285313;375704;5228;80326;3909;27299;116;654364;4016;5157;2550;272;10319;4909;266977;5368;1296;23037;5367;131873;1310;1311;5046	NPNT;PAPLN;ALKAL2;VPREB3;FDCSP;COL9A1;PLXDC1;IGSF10;ENHO;PGF;WNT10A;LAMA3;ADAMDEC1;ADCYAP1;NME1-NME2;LOXL1;PDGFRL;GABBR1;AMPD3;LAMC3;NTF4;ADGRF1;PNOC;COL8A2;PDZD2;PMCH;COL6A6;COL19A1;COMP;PCSK6	0.00051145	0.0209695	cellular_component
GO:0045907	positive regulation of vasoconstriction	3	178	14	13332	0.0168539	0.00105011	16.0498	148;146;554	ADRA1A;ADRA1D;AVPR2	0.000764345	0.085734	biological_process
GO:0005604	basement membrane	5	204	59	14857	0.0245098	0.00397119	6.1719	255743;10319;3909;1296;4016	NPNT;LAMC3;LAMA3;COL8A2;LOXL1	0.00127496	0.0418187	cellular_component
GO:0005244	voltage-gated ion channel activity	4	170	36	12391	0.0235294	0.00290533	8.09869	6330;55799;53405;6323	SCN4B;CACNA2D3;CLIC5;SCN1A	0.0014303	0.137191	molecular_function
GO:0008277	regulation of G-protein coupled receptor protein signaling pathway	4	178	37	13332	0.0224719	0.00277528	8.09718	116;57528;5996;2786	ADCYAP1;KCTD16;RGS1;GNG4	0.00143837	0.133749	biological_process
GO:1901522	positive regulation of transcription from RNA polymerase II promoter involved in cellular response to chemical stimulus	2	178	5	13332	0.011236	0.000375038	29.9596	860;6258	RUNX2;RXRG	0.00172635	0.133749	biological_process
GO:0002250	adaptive immune response	6	178	96	13332	0.0337079	0.00720072	4.68118	911;151888;913;1880;54900;115650	CD1C;BTLA;CD1E;GPR183;LAX1;TNFRSF13C	0.00178862	0.133749	biological_process
GO:0030883	endogenous lipid antigen binding	2	170	5	12391	0.0117647	0.000403519	29.1553	913;911	CD1E;CD1C	0.00182112	0.137191	molecular_function
GO:0030884	exogenous lipid antigen binding	2	170	5	12391	0.0117647	0.000403519	29.1553	913;911	CD1E;CD1C	0.00182112	0.137191	molecular_function
GO:0048007	antigen processing and presentation, exogenous lipid antigen via MHC class Ib	2	178	6	13332	0.011236	0.000450045	24.9663	913;911	CD1E;CD1C	0.0025668	0.154223	biological_process
GO:0003084	positive regulation of systemic arterial blood pressure	2	178	6	13332	0.011236	0.000450045	24.9663	148;554	ADRA1A;AVPR2	0.0025668	0.154223	biological_process
GO:0007565	female pregnancy	4	178	44	13332	0.0224719	0.00330033	6.80899	5228;5368;53405;116	PGF;PNOC;CLIC5;ADCYAP1	0.00274988	0.154223	biological_process
GO:0006693	prostaglandin metabolic process	2	178	7	13332	0.011236	0.000525053	21.3997	1646;9536	AKR1C2;PTGES	0.00356202	0.171232	biological_process
GO:0031643	positive regulation of myelination	2	178	7	13332	0.011236	0.000525053	21.3997	10810;26011	WASF3;TENM4	0.00356202	0.171232	biological_process
GO:0060325	face morphogenesis	3	178	24	13332	0.0168539	0.00180018	9.36236	59338;51176;7122	PLEKHA1;LEF1;CLDN5	0.00385331	0.172885	biological_process
GO:2001056	positive regulation of cysteine-type endopeptidase activity	2	178	8	13332	0.011236	0.00060006	18.7247	84630;9447	TTBK1;AIM2	0.00470778	0.176019	biological_process
GO:0043586	tongue development	2	178	8	13332	0.011236	0.00060006	18.7247	51176;80326	LEF1;WNT10A	0.00470778	0.176019	biological_process
GO:0071880	adenylate cyclase-activating adrenergic receptor signaling pathway	2	178	8	13332	0.011236	0.00060006	18.7247	148;146	ADRA1A;ADRA1D	0.00470778	0.176019	biological_process
GO:0030881	beta-2-microglobulin binding	2	170	8	12391	0.0117647	0.00064563	18.2221	913;911	CD1E;CD1C	0.00496268	0.191699	molecular_function
GO:0071723	lipopeptide binding	2	170	8	12391	0.0117647	0.00064563	18.2221	913;911	CD1E;CD1C	0.00496268	0.191699	molecular_function
GO:0030544	Hsp70 protein binding	3	170	26	12391	0.0176471	0.0020983	8.41018	2861;388591;3300	GPR37;RNF207;DNAJB2	0.00523123	0.191699	molecular_function
GO:0006814	sodium ion transport	4	178	53	13332	0.0224719	0.0039754	5.65275	6330;151258;200010;6323	SCN4B;SLC38A11;SLC5A9;SCN1A	0.00540595	0.18191	biological_process
GO:0008544	epidermis development	4	178	53	13332	0.0224719	0.0039754	5.65275	5948;4909;3909;5017	RBP2;NTF4;LAMA3;OVOL1	0.00540595	0.18191	biological_process
GO:0002020	protease binding	4	170	53	12391	0.0235294	0.0042773	5.501	10752;147372;1311;1472	CHL1;CCBE1;COMP;CST4	0.00593759	0.191699	molecular_function
GO:0060021	palate development	4	178	55	13332	0.0224719	0.00412541	5.44719	59338;140947;51176;7122	PLEKHA1;DCANP1;LEF1;CLDN5	0.00616812	0.197674	biological_process
GO:0031175	neuron projection development	5	178	89	13332	0.0280899	0.00667567	4.2078	79778;266977;11075;116;92558	MICALL2;ADGRF1;STMN2;ADCYAP1;BICDL1	0.00674782	0.200133	biological_process
GO:0007267	cell-cell signaling	7	178	168	13332	0.0393258	0.0126013	3.12079	2706;5228;4909;148;146;116;79368	GJB2;PGF;NTF4;ADRA1A;ADRA1D;ADCYAP1;FCRL2	0.00735125	0.200133	biological_process
GO:0031396	regulation of protein ubiquitination	2	178	10	13332	0.011236	0.000750075	14.9798	100287171;3300	WASHC1;DNAJB2	0.00743438	0.200133	biological_process
GO:0032230	positive regulation of synaptic transmission, GABAergic	2	178	10	13332	0.011236	0.000750075	14.9798	5581;148	PRKCE;ADRA1A	0.00743438	0.200133	biological_process
GO:0043194	axon initial segment	2	204	10	14857	0.00980392	0.000673083	14.5657	3786;6323	KCNQ3;SCN1A	0.00785213	0.205573	cellular_component
GO:0031295	T cell costimulation	3	178	32	13332	0.0168539	0.00240024	7.02177	151888;115650;3120	BTLA;TNFRSF13C;HLA-DQB2	0.00873475	0.216494	biological_process
GO:0030027	lamellipodium	6	204	129	14857	0.0294118	0.00868278	3.38737	130271;4638;10810;11075;654364;55785	PLEKHH2;MYLK;WASF3;STMN2;NME1-NME2;FGD6	0.00877446	0.205573	cellular_component
GO:0070374	positive regulation of ERK1 and ERK2 cascade	5	178	95	13332	0.0280899	0.00712571	3.94205	255743;285016;148;1880;116	NPNT;ALKAL2;ADRA1A;GPR183;ADCYAP1	0.00883842	0.216494	biological_process
GO:0008645	hexose transport	2	178	11	13332	0.011236	0.000825083	13.618	154091;200010	SLC2A12;SLC5A9	0.00900716	0.216494	biological_process
GO:0016485	protein processing	3	178	33	13332	0.0168539	0.00247525	6.80899	8532;54933;5046	CPZ;RHBDL2;PCSK6	0.00951534	0.220821	biological_process
GO:0071385	cellular response to glucocorticoid stimulus	2	178	12	13332	0.011236	0.00090009	12.4831	116;23462	ADCYAP1;HEY1	0.0107144	0.240359	biological_process
GO:0008301	DNA binding, bending	2	170	12	12391	0.0117647	0.000968445	12.148	51176;7153	LEF1;TOP2A	0.0112838	0.283349	molecular_function
GO:0043027	cysteine-type endopeptidase inhibitor activity involved in apoptotic process	2	170	12	12391	0.0117647	0.000968445	12.148	51176;332	LEF1;BIRC5	0.0112838	0.283349	molecular_function
GO:0001518	voltage-gated sodium channel complex	2	204	12	14857	0.00980392	0.0008077	12.1381	6330;6323	SCN4B;SCN1A	0.0113105	0.206103	cellular_component
GO:0033268	node of Ranvier	2	204	12	14857	0.00980392	0.0008077	12.1381	3786;6323	KCNQ3;SCN1A	0.0113105	0.206103	cellular_component
GO:0001782	B cell homeostasis	2	178	13	13332	0.011236	0.000975098	11.5229	55619;115650	DOCK10;TNFRSF13C	0.0125522	0.272503	biological_process
GO:0030574	collagen catabolic process	3	178	38	13332	0.0168539	0.00285029	5.91307	1310;1296;131873	COL19A1;COL8A2;COL6A6	0.0140163	0.287347	biological_process
GO:0086002	cardiac muscle cell action potential involved in contraction	2	178	14	13332	0.011236	0.00105011	10.6998	6330;6323	SCN4B;SCN1A	0.0145168	0.287347	biological_process
GO:0007093	mitotic cell cycle checkpoint	2	178	14	13332	0.011236	0.00105011	10.6998	64859;11130	NABP1;ZWINT	0.0145168	0.287347	biological_process
GO:0031398	positive regulation of protein ubiquitination	3	178	40	13332	0.0168539	0.0030003	5.61742	554;7466;3300	AVPR2;WFS1;DNAJB2	0.0161009	0.309598	biological_process
GO:0005901	caveola	3	204	40	14857	0.0147059	0.00269233	5.46213	83483;148;8436	PLVAP;ADRA1A;CAVIN2	0.0173598	0.2847	cellular_component
GO:0043410	positive regulation of MAPK cascade	3	178	44	13332	0.0168539	0.00330033	5.10674	5581;148;2861	PRKCE;ADRA1A;GPR37	0.0207656	0.315654	biological_process
GO:0007586	digestion	3	178	44	13332	0.0168539	0.00330033	5.10674	1510;1646;280	CTSE;AKR1C2;AMY2B	0.0207656	0.315654	biological_process
GO:0007165	signal transduction	15	178	628	13332	0.0842697	0.0471047	1.78899	2669;5996;5228;5581;343578;222643;5368;148;5593;26011;9536;10752;7188;2034;8437	GEM;RGS1;PGF;PRKCE;ARHGAP40;UNC5CL;PNOC;ADRA1A;PRKG2;TENM4;PTGES;CHL1;TRAF5;EPAS1;RASAL1	0.021066	0.315654	biological_process
GO:0090102	cochlea development	2	178	17	13332	0.011236	0.00127513	8.81163	3777;140947	KCNK3;DCANP1	0.0211354	0.315654	biological_process
GO:0042113	B cell activation	2	178	17	13332	0.011236	0.00127513	8.81163	22806;54900	IKZF3;LAX1	0.0211354	0.315654	biological_process
GO:0042803	protein homodimerization activity	14	170	559	12391	0.0823529	0.0451134	1.82547	858;79953;3777;5228;83483;79017;5593;22806;79733;57863;26011;7153;332;1510	CAV2;SYNDIG1;KCNK3;PGF;PLVAP;GGCT;PRKG2;IKZF3;E2F8;CADM3;TENM4;TOP2A;BIRC5;CTSE	0.0217041	0.353022	molecular_function
GO:0005184	neuropeptide hormone activity	2	170	17	12391	0.0117647	0.00137196	8.57509	116;5368	ADCYAP1;PNOC	0.0222326	0.353022	molecular_function
GO:0016021	integral component of membrane	50	204	2780	14857	0.245098	0.187117	1.30986	151258;5738;57556;286204;2706;51751;728215;55283;54621;83483;7852;57125;27197;79368;151888;54900;115650;51363;1084;3786;28513;2823;26762;388512;149175;26470;10752;2677;388394;2327;54933;286827;6676;9536;84102;79762;123591;23359;53832;9746;55799;80021;80059;7122;266977;222643;81618;554;105375355;154091	SLC38A11;PTGFRN;SEMA6A;CRB2;GJB2;HIGD1B;FAM155A;MCOLN3;VSIG10;PLVAP;CXCR4;PLXDC1;GPR82;FCRL2;BTLA;LAX1;TNFRSF13C;CHST15;CEACAM3;KCNQ3;CDH19;GPM6A;HAVCR1;CLEC17A;MANEAL;SEZ6L2;CHL1;GGCX;RPRML;FMO2;RHBDL2;TRIM59;SPAG4;PTGES;SLC41A2;C1orf115;TMEM266;FAM189A1;IL20RA;CLSTN3;CACNA2D3;TMEM62;LRRTM4;CLDN5;ADGRF1;UNC5CL;ITM2C;AVPR2;UPK3B;SLC2A12	0.0229051	0.315717	cellular_component
GO:0005887	integral component of plasma membrane	22	204	1018	14857	0.107843	0.0685199	1.5739	4064;200010;57556;146;81793;3786;3777;913;6579;79953;2861;148;7102;57863;1880;2550;911;27334;8140;554;26011;220963	CD180;SLC5A9;SEMA6A;ADRA1D;TLR10;KCNQ3;KCNK3;CD1E;SLCO1A2;SYNDIG1;GPR37;ADRA1A;TSPAN7;CADM3;GPR183;GABBR1;CD1C;P2RY10;SLC7A5;AVPR2;TENM4;SLC16A9	0.0231012	0.315717	cellular_component
GO:0010718	positive regulation of epithelial to mesenchymal transition	2	178	18	13332	0.011236	0.00135014	8.3221	286204;51176	CRB2;LEF1	0.0235714	0.315654	biological_process
GO:1903861	positive regulation of dendrite extension	2	178	18	13332	0.011236	0.00135014	8.3221	57699;8437	CPNE5;RASAL1	0.0235714	0.315654	biological_process
GO:0048863	stem cell differentiation	2	178	18	13332	0.011236	0.00135014	8.3221	860;2823	RUNX2;GPM6A	0.0235714	0.315654	biological_process
GO:0007193	adenylate cyclase-inhibiting G-protein coupled receptor signaling pathway	3	178	47	13332	0.0168539	0.00352535	4.78078	2861;5996;2550	GPR37;RGS1;GABBR1	0.0247	0.315654	biological_process
GO:0008083	growth factor activity	4	170	82	12391	0.0235294	0.00661771	3.55552	5228;4909;3777;2662	PGF;NTF4;KCNK3;GDF10	0.0261633	0.353022	molecular_function
GO:0005201	extracellular matrix structural constituent	3	170	47	12391	0.0176471	0.00379308	4.65244	1310;1311;1296	COL19A1;COMP;COL8A2	0.026476	0.353022	molecular_function
GO:0043014	alpha-tubulin binding	2	170	19	12391	0.0117647	0.00153337	7.67245	79739;100287171	TTLL7;WASHC1	0.0274596	0.353022	molecular_function
GO:0005248	voltage-gated sodium channel activity	2	170	19	12391	0.0117647	0.00153337	7.67245	6330;6323	SCN4B;SCN1A	0.0274596	0.353022	molecular_function
GO:0001501	skeletal system development	4	178	86	13332	0.0224719	0.00645065	3.48367	1310;2662;860;1311	COL19A1;GDF10;RUNX2;COMP	0.0279861	0.315654	biological_process
GO:0005085	guanyl-nucleotide exchange factor activity	4	170	84	12391	0.0235294	0.00677911	3.47087	55103;55619;55785;26084	RALGPS2;DOCK10;FGD6;ARHGEF26	0.0282677	0.353022	molecular_function
GO:0007498	mesoderm development	2	178	20	13332	0.011236	0.00150015	7.48989	22806;5017	IKZF3;OVOL1	0.0287676	0.315654	biological_process
GO:0030890	positive regulation of B cell proliferation	2	178	20	13332	0.011236	0.00150015	7.48989	1880;115650	GPR183;TNFRSF13C	0.0287676	0.315654	biological_process
GO:0003091	renal water homeostasis	2	178	20	13332	0.011236	0.00150015	7.48989	554;7466	AVPR2;WFS1	0.0287676	0.315654	biological_process
GO:0002224	toll-like receptor signaling pathway	2	178	20	13332	0.011236	0.00150015	7.48989	4064;81793	CD180;TLR10	0.0287676	0.315654	biological_process
GO:0000070	mitotic sister chromatid segregation	2	178	20	13332	0.011236	0.00150015	7.48989	51203;11130	NUSAP1;ZWINT	0.0287676	0.315654	biological_process
GO:0030041	actin filament polymerization	2	178	20	13332	0.011236	0.00150015	7.48989	79778;10810	MICALL2;WASF3	0.0287676	0.315654	biological_process
GO:0009887	animal organ morphogenesis	3	178	50	13332	0.0168539	0.00375038	4.49393	1311;1297;57556	COMP;COL9A1;SEMA6A	0.0290078	0.315654	biological_process
GO:0005876	spindle microtubule	2	204	20	14857	0.00980392	0.00134617	7.28284	51203;332	NUSAP1;BIRC5	0.030306	0.382322	cellular_component
GO:0010628	positive regulation of gene expression	6	178	176	13332	0.0337079	0.0132013	2.55337	84630;80326;554;388591;860;51176	TTBK1;WNT10A;AVPR2;RNF207;RUNX2;LEF1	0.0307411	0.315654	biological_process
GO:0048469	cell maturation	2	178	21	13332	0.011236	0.00157516	7.13323	860;2034	RUNX2;EPAS1	0.0315213	0.315654	biological_process
GO:0005262	calcium channel activity	3	170	51	12391	0.0176471	0.00411589	4.28754	55283;55799;2823	MCOLN3;CACNA2D3;GPM6A	0.0326886	0.353022	molecular_function
GO:0032091	negative regulation of protein binding	3	178	53	13332	0.0168539	0.0039754	4.23956	84630;3300;11040	TTBK1;DNAJB2;PIM2	0.0336871	0.315654	biological_process
GO:0007416	synapse assembly	3	178	53	13332	0.0168539	0.0039754	4.23956	266977;9746;2823	ADGRF1;CLSTN3;GPM6A	0.0336871	0.315654	biological_process
GO:0008284	positive regulation of cell proliferation	8	178	279	13332	0.0449438	0.0209271	2.14764	5228;89958;146;554;116;860;1646;51176	PGF;SAPCD2;ADRA1D;AVPR2;ADCYAP1;RUNX2;AKR1C2;LEF1	0.0337619	0.315654	biological_process
GO:0030509	BMP signaling pathway	3	178	54	13332	0.0168539	0.00405041	4.16105	2662;860;51176	GDF10;RUNX2;LEF1	0.0353288	0.315654	biological_process
GO:0007155	cell adhesion	9	178	334	13332	0.0505618	0.0250525	2.01823	10319;5581;3909;23037;131873;1310;10752;654364;1311	LAMC3;PRKCE;LAMA3;PDZD2;COL6A6;COL19A1;CHL1;NME1-NME2;COMP	0.0353693	0.315654	biological_process
GO:0042169	SH2 domain binding	2	170	22	12391	0.0117647	0.00177548	6.6262	202559;54900	KHDRBS2;LAX1	0.0361172	0.353022	molecular_function
GO:0051491	positive regulation of filopodium assembly	2	178	23	13332	0.011236	0.00172517	6.51295	2823;83715	GPM6A;ESPN	0.037324	0.315654	biological_process
GO:0043588	skin development	2	178	23	13332	0.011236	0.00172517	6.51295	5017;80326	OVOL1;WNT10A	0.037324	0.315654	biological_process
GO:0032870	cellular response to hormone stimulus	2	178	23	13332	0.011236	0.00172517	6.51295	5228;554	PGF;AVPR2	0.037324	0.315654	biological_process
GO:0034097	response to cytokine	2	178	23	13332	0.011236	0.00172517	6.51295	554;9536	AVPR2;PTGES	0.037324	0.315654	biological_process
GO:0071456	cellular response to hypoxia	3	178	56	13332	0.0168539	0.00420042	4.01244	5581;3777;2034	PRKCE;KCNK3;EPAS1	0.0387339	0.315654	biological_process
GO:0005911	cell-cell junction	4	204	93	14857	0.0196078	0.00625968	3.13241	79778;57863;23037;7122	MICALL2;CADM3;PDZD2;CLDN5	0.0391615	0.417	cellular_component
GO:0001658	branching involved in ureteric bud morphogenesis	2	178	24	13332	0.011236	0.00180018	6.24157	5228;255743	PGF;NPNT	0.0403667	0.315654	biological_process
GO:0007605	sensory perception of sound	4	178	97	13332	0.0224719	0.00727573	3.08861	2706;53405;7466;83715	GJB2;CLIC5;WFS1;ESPN	0.0408584	0.315654	biological_process
GO:0008201	heparin binding	4	170	95	12391	0.0235294	0.00766685	3.06898	5228;11095;1311;5046	PGF;ADAMTS8;COMP;PCSK6	0.0416088	0.353022	molecular_function
GO:0005923	bicellular tight junction	4	204	95	14857	0.0196078	0.00639429	3.06646	79778;89958;7122;57125	MICALL2;SAPCD2;CLDN5;PLXDC1	0.0418218	0.417	cellular_component
GO:0071944	cell periphery	2	204	24	14857	0.00980392	0.0016154	6.06904	5581;654364	PRKCE;NME1-NME2	0.0424824	0.417	cellular_component
GO:0048705	skeletal system morphogenesis	2	178	25	13332	0.011236	0.00187519	5.99191	59338;860	PLEKHA1;RUNX2	0.0434998	0.315654	biological_process
GO:0043123	positive regulation of I-kappaB kinase/NF-kappaB signaling	4	178	99	13332	0.0224719	0.00742574	3.02622	5581;222643;7188;11040	PRKCE;UNC5CL;TRAF5;PIM2	0.0435053	0.315654	biological_process
GO:0005770	late endosome	4	204	97	14857	0.0196078	0.00652891	3.00323	100287171;23057;913;7852	WASHC1;NMNAT2;CD1E;CXCR4	0.044582	0.417	cellular_component
GO:0070491	repressing transcription factor binding	2	170	25	12391	0.0117647	0.00201759	5.83106	860;11107	RUNX2;PRDM5	0.0456737	0.353022	molecular_function
GO:0009898	cytoplasmic side of plasma membrane	2	204	25	14857	0.00980392	0.00168271	5.82627	2669;7188	GEM;TRAF5	0.0457682	0.417	cellular_component
GO:0007190	activation of adenylate cyclase activity	2	178	26	13332	0.011236	0.0019502	5.76145	116;554	ADCYAP1;AVPR2	0.0467203	0.315654	biological_process
GO:0044212	transcription regulatory region DNA binding	5	170	143	12391	0.0294118	0.0115406	2.54854	11107;28999;22806;860;51176	PRDM5;KLF15;IKZF3;RUNX2;LEF1	0.0470431	0.353022	molecular_function
GO:0005089	Rho guanyl-nucleotide exchange factor activity	3	170	59	12391	0.0176471	0.00476152	3.70618	440107;55785;26084	PLEKHG7;FGD6;ARHGEF26	0.0471755	0.353022	molecular_function
GO:0018105	peptidyl-serine phosphorylation	4	178	103	13332	0.0224719	0.00772577	2.90869	202374;5581;84630;55351	STK32A;PRKCE;TTBK1;STK32B	0.0490823	0.315654	biological_process
GO:0005615	extracellular space	17	204	802	14857	0.0833333	0.0539813	1.54374	114904;2662;8532;3777;153218;1472;29802;5228;56265;147372;80326;643866;57125;116;4016;1311;5046	C1QTNF6;GDF10;CPZ;KCNK3;SPINK13;CST4;VPREB3;PGF;CPXM1;CCBE1;WNT10A;CBLN3;PLXDC1;ADCYAP1;LOXL1;COMP;PCSK6	0.0501185	0.432602	cellular_component
GO:0001078	transcriptional repressor activity, RNA polymerase II proximal promoter sequence-specific DNA binding	4	170	101	12391	0.0235294	0.00815108	2.88666	11107;5017;128553;79733	PRDM5;OVOL1;TSHZ2;E2F8	0.0501564	0.353022	molecular_function
GO:0001525	angiogenesis	5	178	150	13332	0.0280899	0.0112511	2.49663	5228;23462;1296;57125;2034	PGF;HEY1;COL8A2;PLXDC1;EPAS1	0.0506678	0.315654	biological_process
GO:0035023	regulation of Rho protein signal transduction	3	178	63	13332	0.0168539	0.00472547	3.56661	440107;55785;26084	PLEKHG7;FGD6;ARHGEF26	0.0519068	0.315654	biological_process
GO:0034765	regulation of ion transmembrane transport	4	178	105	13332	0.0224719	0.00787579	2.85329	3786;55799;53405;6323	KCNQ3;CACNA2D3;CLIC5;SCN1A	0.0520121	0.315654	biological_process
GO:0046034	ATP metabolic process	2	178	28	13332	0.011236	0.00210021	5.34992	116;272	ADCYAP1;AMPD3	0.053412	0.315654	biological_process
GO:0006661	phosphatidylinositol biosynthetic process	3	178	64	13332	0.0168539	0.00480048	3.51088	59338;8395;8871	PLEKHA1;PIP5K1B;SYNJ2	0.0539443	0.315654	biological_process
GO:0001756	somitogenesis	2	178	29	13332	0.011236	0.00217522	5.16544	286204;51176	CRB2;LEF1	0.0568777	0.315654	biological_process
GO:0071345	cellular response to cytokine stimulus	2	178	29	13332	0.011236	0.00217522	5.16544	51176;7852	LEF1;CXCR4	0.0568777	0.315654	biological_process
GO:0005516	calmodulin binding	5	170	152	12391	0.0294118	0.012267	2.39764	3786;2669;7466;5996;4638	KCNQ3;GEM;WFS1;RGS1;MYLK	0.0582375	0.353022	molecular_function
GO:0001649	osteoblast differentiation	3	178	67	13332	0.0168539	0.0050255	3.35368	2662;860;51176	GDF10;RUNX2;LEF1	0.0602834	0.315654	biological_process
GO:0007611	learning or memory	2	178	30	13332	0.011236	0.00225023	4.99326	2334;84630	AFF2;TTBK1	0.0604196	0.315654	biological_process
GO:0001938	positive regulation of endothelial cell proliferation	2	178	30	13332	0.011236	0.00225023	4.99326	5228;1960	PGF;EGR3	0.0604196	0.315654	biological_process
GO:0007204	positive regulation of cytosolic calcium ion concentration	3	178	68	13332	0.0168539	0.00510051	3.30436	116;148;146	ADCYAP1;ADRA1A;ADRA1D	0.0624707	0.315654	biological_process
GO:0007218	neuropeptide signaling pathway	3	178	68	13332	0.0168539	0.00510051	3.30436	116;5368;5367	ADCYAP1;PNOC;PMCH	0.0624707	0.315654	biological_process
GO:0001786	phosphatidylserine binding	2	170	30	12391	0.0117647	0.00242111	4.85922	8436;54843	CAVIN2;SYTL2	0.063367	0.353022	molecular_function
GO:0045184	establishment of protein localization	2	178	31	13332	0.011236	0.00232523	4.83219	255743;59338	NPNT;PLEKHA1	0.0640352	0.315654	biological_process
GO:0010507	negative regulation of autophagy	2	178	31	13332	0.011236	0.00232523	4.83219	100287171;148	WASHC1;ADRA1A	0.0640352	0.315654	biological_process
GO:0002281	macrophage activation involved in immune response	1	178	5	13332	0.00561798	0.000375038	14.9798	5581	PRKCE	0.0650072	0.315654	biological_process
GO:0048806	genitalia development	1	178	5	13332	0.00561798	0.000375038	14.9798	140947	DCANP1	0.0650072	0.315654	biological_process
GO:0010818	T cell chemotaxis	1	178	5	13332	0.00561798	0.000375038	14.9798	1880	GPR183	0.0650072	0.315654	biological_process
GO:0032609	interferon-gamma production	1	178	5	13332	0.00561798	0.000375038	14.9798	554	AVPR2	0.0650072	0.315654	biological_process
GO:0098703	calcium ion import across plasma membrane	1	178	5	13332	0.00561798	0.000375038	14.9798	728215	FAM155A	0.0650072	0.315654	biological_process
GO:0002526	acute inflammatory response	1	178	5	13332	0.00561798	0.000375038	14.9798	9536	PTGES	0.0650072	0.315654	biological_process
GO:0001553	luteinization	1	178	5	13332	0.00561798	0.000375038	14.9798	59338	PLEKHA1	0.0650072	0.315654	biological_process
GO:0045760	positive regulation of action potential	1	178	5	13332	0.00561798	0.000375038	14.9798	148	ADRA1A	0.0650072	0.315654	biological_process
GO:0060561	apoptotic process involved in morphogenesis	1	178	5	13332	0.00561798	0.000375038	14.9798	51176	LEF1	0.0650072	0.315654	biological_process
GO:0070365	hepatocyte differentiation	1	178	5	13332	0.00561798	0.000375038	14.9798	79733	E2F8	0.0650072	0.315654	biological_process
GO:0031666	positive regulation of lipopolysaccharide-mediated signaling pathway	1	178	5	13332	0.00561798	0.000375038	14.9798	4064	CD180	0.0650072	0.315654	biological_process
GO:1903980	positive regulation of microglial cell activation	1	178	5	13332	0.00561798	0.000375038	14.9798	84630	TTBK1	0.0650072	0.315654	biological_process
GO:0030595	leukocyte chemotaxis	1	178	5	13332	0.00561798	0.000375038	14.9798	1880	GPR183	0.0650072	0.315654	biological_process
GO:0002377	immunoglobulin production	1	178	5	13332	0.00561798	0.000375038	14.9798	29802	VPREB3	0.0650072	0.315654	biological_process
GO:0048845	venous blood vessel morphogenesis	1	178	5	13332	0.00561798	0.000375038	14.9798	147372	CCBE1	0.0650072	0.315654	biological_process
GO:0050673	epithelial cell proliferation	1	178	5	13332	0.00561798	0.000375038	14.9798	1296	COL8A2	0.0650072	0.315654	biological_process
GO:0010694	positive regulation of alkaline phosphatase activity	1	178	5	13332	0.00561798	0.000375038	14.9798	255743	NPNT	0.0650072	0.315654	biological_process
GO:0045667	regulation of osteoblast differentiation	1	178	5	13332	0.00561798	0.000375038	14.9798	860	RUNX2	0.0650072	0.315654	biological_process
GO:0060038	cardiac muscle cell proliferation	1	178	5	13332	0.00561798	0.000375038	14.9798	26011	TENM4	0.0650072	0.315654	biological_process
GO:0021559	trigeminal nerve development	1	178	5	13332	0.00561798	0.000375038	14.9798	140947	DCANP1	0.0650072	0.315654	biological_process
GO:2000675	negative regulation of type B pancreatic cell apoptotic process	1	178	5	13332	0.00561798	0.000375038	14.9798	7466	WFS1	0.0650072	0.315654	biological_process
GO:2000650	negative regulation of sodium ion transmembrane transporter activity	1	178	5	13332	0.00561798	0.000375038	14.9798	5581	PRKCE	0.0650072	0.315654	biological_process
GO:0002315	marginal zone B cell differentiation	1	178	5	13332	0.00561798	0.000375038	14.9798	55619	DOCK10	0.0650072	0.315654	biological_process
GO:0050707	regulation of cytokine secretion	1	178	5	13332	0.00561798	0.000375038	14.9798	81793	TLR10	0.0650072	0.315654	biological_process
GO:0045927	positive regulation of growth	1	178	5	13332	0.00561798	0.000375038	14.9798	7466	WFS1	0.0650072	0.315654	biological_process
GO:0060754	positive regulation of mast cell chemotaxis	1	178	5	13332	0.00561798	0.000375038	14.9798	5228	PGF	0.0650072	0.315654	biological_process
GO:0005198	structural molecule activity	5	170	157	12391	0.0294118	0.0126705	2.32128	4001;10319;7122;6676;3909	LMNB1;LAMC3;CLDN5;SPAG4;LAMA3	0.0650623	0.353022	molecular_function
GO:0052811	1-phosphatidylinositol-3-phosphate 4-kinase activity	1	170	5	12391	0.00588235	0.000403519	14.5776	8395	PIP5K1B	0.066752	0.353022	molecular_function
GO:0086006	voltage-gated sodium channel activity involved in cardiac muscle cell action potential	1	170	5	12391	0.00588235	0.000403519	14.5776	6330	SCN4B	0.066752	0.353022	molecular_function
GO:0008142	oxysterol binding	1	170	5	12391	0.00588235	0.000403519	14.5776	1880	GPR183	0.066752	0.353022	molecular_function
GO:0030020	extracellular matrix structural constituent conferring tensile strength	1	170	5	12391	0.00588235	0.000403519	14.5776	1297	COL9A1	0.066752	0.353022	molecular_function
GO:0004032	alditol:NADP+ 1-oxidoreductase activity	1	170	5	12391	0.00588235	0.000403519	14.5776	1646	AKR1C2	0.066752	0.353022	molecular_function
GO:0004030	aldehyde dehydrogenase [NAD(P)+] activity	1	170	5	12391	0.00588235	0.000403519	14.5776	222	ALDH3B2	0.066752	0.353022	molecular_function
GO:0031996	thioesterase binding	1	170	5	12391	0.00588235	0.000403519	14.5776	7188	TRAF5	0.066752	0.353022	molecular_function
GO:0045179	apical cortex	1	204	5	14857	0.00490196	0.000336542	14.5657	89958	SAPCD2	0.0668036	0.485368	cellular_component
GO:0010811	positive regulation of cell-substrate adhesion	2	178	32	13332	0.011236	0.00240024	4.68118	5581;255743	PRKCE;NPNT	0.0677219	0.315654	biological_process
GO:0007188	adenylate cyclase-modulating G-protein coupled receptor signaling pathway	2	178	32	13332	0.011236	0.00240024	4.68118	146;554	ADRA1D;AVPR2	0.0677219	0.315654	biological_process
GO:0030425	dendrite	7	204	261	14857	0.0343137	0.0175675	1.95325	79739;7466;11130;5368;57125;10752;2550	TTLL7;WFS1;ZWINT;PNOC;PLXDC1;CHL1;GABBR1	0.0688311	0.485368	cellular_component
GO:0005834	heterotrimeric G-protein complex	2	204	32	14857	0.00980392	0.00215387	4.55178	2791;2786	GNG11;GNG4	0.0711297	0.485368	cellular_component
GO:0030315	T-tubule	2	204	32	14857	0.00980392	0.00215387	4.55178	148;6323	ADRA1A;SCN1A	0.0711297	0.485368	cellular_component
GO:0033209	tumor necrosis factor-mediated signaling pathway	3	178	72	13332	0.0168539	0.00540054	3.12079	9447;83483;115650	AIM2;PLVAP;TNFRSF13C	0.0715817	0.315654	biological_process
GO:0043524	negative regulation of neuron apoptotic process	3	178	72	13332	0.0168539	0.00540054	3.12079	4909;10752;7466	NTF4;CHL1;WFS1	0.0715817	0.315654	biological_process
GO:0001726	ruffle	3	204	70	14857	0.0147059	0.00471158	3.12122	654364;55785;26084	NME1-NME2;FGD6;ARHGEF26	0.0715866	0.485368	cellular_component
GO:0045669	positive regulation of osteoblast differentiation	2	178	34	13332	0.011236	0.00255026	4.40582	255743;860	NPNT;RUNX2	0.0752986	0.315654	biological_process
GO:0003184	pulmonary valve morphogenesis	1	178	6	13332	0.00561798	0.000450045	12.4831	23462	HEY1	0.0774953	0.315654	biological_process
GO:0051186	cofactor metabolic process	1	178	6	13332	0.00561798	0.000450045	12.4831	5593	PRKG2	0.0774953	0.315654	biological_process
GO:0031274	positive regulation of pseudopodium assembly	1	178	6	13332	0.00561798	0.000450045	12.4831	100287171	WASHC1	0.0774953	0.315654	biological_process
GO:0097264	self proteolysis	1	178	6	13332	0.00561798	0.000450045	12.4831	26011	TENM4	0.0774953	0.315654	biological_process
GO:0003208	cardiac ventricle morphogenesis	1	178	6	13332	0.00561798	0.000450045	12.4831	23462	HEY1	0.0774953	0.315654	biological_process
GO:0045577	regulation of B cell differentiation	1	178	6	13332	0.00561798	0.000450045	12.4831	22806	IKZF3	0.0774953	0.315654	biological_process
GO:2000480	negative regulation of cAMP-dependent protein kinase activity	1	178	6	13332	0.00561798	0.000450045	12.4831	5569	PKIA	0.0774953	0.315654	biological_process
GO:0051004	regulation of lipoprotein lipase activity	1	178	6	13332	0.00561798	0.000450045	12.4831	5046	PCSK6	0.0774953	0.315654	biological_process
GO:0033327	Leydig cell differentiation	1	178	6	13332	0.00561798	0.000450045	12.4831	59338	PLEKHA1	0.0774953	0.315654	biological_process
GO:0060347	heart trabecula formation	1	178	6	13332	0.00561798	0.000450045	12.4831	23462	HEY1	0.0774953	0.315654	biological_process
GO:0050966	detection of mechanical stimulus involved in sensory perception of pain	1	178	6	13332	0.00561798	0.000450045	12.4831	6323	SCN1A	0.0774953	0.315654	biological_process
GO:0090303	positive regulation of wound healing	1	178	6	13332	0.00561798	0.000450045	12.4831	5581	PRKCE	0.0774953	0.315654	biological_process
GO:0051247	positive regulation of protein metabolic process	1	178	6	13332	0.00561798	0.000450045	12.4831	7466	WFS1	0.0774953	0.315654	biological_process
GO:0010763	positive regulation of fibroblast migration	1	178	6	13332	0.00561798	0.000450045	12.4831	5581	PRKCE	0.0774953	0.315654	biological_process
GO:0042048	olfactory behavior	1	178	6	13332	0.00561798	0.000450045	12.4831	7466	WFS1	0.0774953	0.315654	biological_process
GO:0022417	protein maturation by protein folding	1	178	6	13332	0.00561798	0.000450045	12.4831	7466	WFS1	0.0774953	0.315654	biological_process
GO:0002011	morphogenesis of an epithelial sheet	1	178	6	13332	0.00561798	0.000450045	12.4831	3212	HOXB2	0.0774953	0.315654	biological_process
GO:0001516	prostaglandin biosynthetic process	1	178	6	13332	0.00561798	0.000450045	12.4831	9536	PTGES	0.0774953	0.315654	biological_process
GO:0097094	craniofacial suture morphogenesis	1	178	6	13332	0.00561798	0.000450045	12.4831	140947	DCANP1	0.0774953	0.315654	biological_process
GO:0031223	auditory behavior	1	178	6	13332	0.00561798	0.000450045	12.4831	140947	DCANP1	0.0774953	0.315654	biological_process
GO:0021612	facial nerve structural organization	1	178	6	13332	0.00561798	0.000450045	12.4831	3212	HOXB2	0.0774953	0.315654	biological_process
GO:0042416	dopamine biosynthetic process	1	178	6	13332	0.00561798	0.000450045	12.4831	2861	GPR37	0.0774953	0.315654	biological_process
GO:1903206	negative regulation of hydrogen peroxide-induced cell death	1	178	6	13332	0.00561798	0.000450045	12.4831	2861	GPR37	0.0774953	0.315654	biological_process
GO:0060124	positive regulation of growth hormone secretion	1	178	6	13332	0.00561798	0.000450045	12.4831	116	ADCYAP1	0.0774953	0.315654	biological_process
GO:0070269	pyroptosis	1	178	6	13332	0.00561798	0.000450045	12.4831	9447	AIM2	0.0774953	0.315654	biological_process
GO:0090084	negative regulation of inclusion body assembly	1	178	6	13332	0.00561798	0.000450045	12.4831	3300	DNAJB2	0.0774953	0.315654	biological_process
GO:0002076	osteoblast development	1	178	6	13332	0.00561798	0.000450045	12.4831	860	RUNX2	0.0774953	0.315654	biological_process
GO:0006265	DNA topological change	1	178	6	13332	0.00561798	0.000450045	12.4831	7153	TOP2A	0.0774953	0.315654	biological_process
GO:0008210	estrogen metabolic process	1	178	6	13332	0.00561798	0.000450045	12.4831	59338	PLEKHA1	0.0774953	0.315654	biological_process
GO:1904659	glucose transmembrane transport	1	178	6	13332	0.00561798	0.000450045	12.4831	200010	SLC5A9	0.0774953	0.315654	biological_process
GO:0019227	neuronal action potential propagation	1	178	6	13332	0.00561798	0.000450045	12.4831	6323	SCN1A	0.0774953	0.315654	biological_process
GO:0035912	dorsal aorta morphogenesis	1	178	6	13332	0.00561798	0.000450045	12.4831	23462	HEY1	0.0774953	0.315654	biological_process
GO:0010976	positive regulation of neuron projection development	3	178	75	13332	0.0168539	0.00562556	2.99596	116;11075;285016	ADCYAP1;STMN2;ALKAL2	0.0787835	0.315654	biological_process
GO:0016655	oxidoreductase activity, acting on NAD(P)H, quinone or similar compound as acceptor	1	170	6	12391	0.00588235	0.000484222	12.148	1646	AKR1C2	0.079561	0.353022	molecular_function
GO:0055056	D-glucose transmembrane transporter activity	1	170	6	12391	0.00588235	0.000484222	12.148	154091	SLC2A12	0.079561	0.353022	molecular_function
GO:0005412	glucose:sodium symporter activity	1	170	6	12391	0.00588235	0.000484222	12.148	200010	SLC5A9	0.079561	0.353022	molecular_function
GO:0032052	bile acid binding	1	170	6	12391	0.00588235	0.000484222	12.148	1646	AKR1C2	0.079561	0.353022	molecular_function
GO:0005501	retinoid binding	1	170	6	12391	0.00588235	0.000484222	12.148	5948	RBP2	0.079561	0.353022	molecular_function
GO:0050656	3'-phosphoadenosine 5'-phosphosulfate binding	1	170	6	12391	0.00588235	0.000484222	12.148	51363	CHST15	0.079561	0.353022	molecular_function
GO:0001931	uropod	1	204	6	14857	0.00490196	0.00040385	12.1381	8395	PIP5K1B	0.0796215	0.485368	cellular_component
GO:0005518	collagen binding	2	170	35	12391	0.0117647	0.00282463	4.16504	1311;147372	COMP;CCBE1	0.0829531	0.353022	molecular_function
GO:0005080	protein kinase C binding	2	170	35	12391	0.0117647	0.00282463	4.16504	8436;7153	CAVIN2;TOP2A	0.0829531	0.353022	molecular_function
GO:0007157	heterophilic cell-cell adhesion via plasma membrane cell adhesion molecules	2	178	36	13332	0.011236	0.00270027	4.16105	57863;26011	CADM3;TENM4	0.08313	0.315654	biological_process
GO:0061337	cardiac conduction	2	178	36	13332	0.011236	0.00270027	4.16105	55799;3777	CACNA2D3;KCNK3	0.08313	0.315654	biological_process
GO:0022617	extracellular matrix disassembly	2	178	36	13332	0.011236	0.00270027	4.16105	100287171;3909	WASHC1;LAMA3	0.08313	0.315654	biological_process
GO:0050900	leukocyte migration	3	178	77	13332	0.0168539	0.00577558	2.91814	29802;1084;8140	VPREB3;CEACAM3;SLC7A5	0.0837538	0.315654	biological_process
GO:0045121	membrane raft	4	204	121	14857	0.0196078	0.00814431	2.40755	8871;286204;8436;199920	SYNJ2;CRB2;CAVIN2;FYB2	0.0853599	0.485368	cellular_component
GO:0043154	negative regulation of cysteine-type endopeptidase activity involved in apoptotic process	2	178	37	13332	0.011236	0.00277528	4.04859	51176;332	LEF1;BIRC5	0.0871354	0.315654	biological_process
GO:0008344	adult locomotory behavior	2	178	37	13332	0.011236	0.00277528	4.04859	4909;10752	NTF4;CHL1	0.0871354	0.315654	biological_process
GO:0003779	actin binding	6	170	224	12391	0.0352941	0.0180776	1.95236	22998;10529;130271;4638;10810;100287171	LIMCH1;NEBL;PLEKHH2;MYLK;WASF3;WASHC1	0.0882033	0.353022	molecular_function
GO:0043005	neuron projection	5	204	172	14857	0.0245098	0.011577	2.11711	2823;79778;57699;11075;26011	GPM6A;MICALL2;CPNE5;STMN2;TENM4	0.0885706	0.485368	cellular_component
GO:0045211	postsynaptic membrane	5	204	172	14857	0.0245098	0.011577	2.11711	79953;9746;80059;57528;2550	SYNDIG1;CLSTN3;LRRTM4;KCTD16;GABBR1	0.0885706	0.485368	cellular_component
GO:0043235	receptor complex	3	204	77	14857	0.0147059	0.00518274	2.83747	2861;57528;57125	GPR37;KCTD16;PLXDC1	0.089379	0.485368	cellular_component
GO:0032466	negative regulation of cytokinesis	1	178	7	13332	0.00561798	0.000525053	10.6998	79733	E2F8	0.0898175	0.315654	biological_process
GO:0021861	forebrain radial glial cell differentiation	1	178	7	13332	0.00561798	0.000525053	10.6998	51176	LEF1	0.0898175	0.315654	biological_process
GO:0001886	endothelial cell morphogenesis	1	178	7	13332	0.00561798	0.000525053	10.6998	26084	ARHGEF26	0.0898175	0.315654	biological_process
GO:0090286	cytoskeletal anchoring at nuclear membrane	1	178	7	13332	0.00561798	0.000525053	10.6998	6676	SPAG4	0.0898175	0.315654	biological_process
GO:0016540	protein autoprocessing	1	178	7	13332	0.00561798	0.000525053	10.6998	1510	CTSE	0.0898175	0.315654	biological_process
GO:0045078	positive regulation of interferon-gamma biosynthetic process	1	178	7	13332	0.00561798	0.000525053	10.6998	115650	TNFRSF13C	0.0898175	0.315654	biological_process
GO:0044598	doxorubicin metabolic process	1	178	7	13332	0.00561798	0.000525053	10.6998	1646	AKR1C2	0.0898175	0.315654	biological_process
GO:0031641	regulation of myelination	1	178	7	13332	0.00561798	0.000525053	10.6998	26011	TENM4	0.0898175	0.315654	biological_process
GO:0007600	sensory perception	1	178	7	13332	0.00561798	0.000525053	10.6998	5368	PNOC	0.0898175	0.315654	biological_process
GO:0060081	membrane hyperpolarization	1	178	7	13332	0.00561798	0.000525053	10.6998	3786	KCNQ3	0.0898175	0.315654	biological_process
GO:0044597	daunorubicin metabolic process	1	178	7	13332	0.00561798	0.000525053	10.6998	1646	AKR1C2	0.0898175	0.315654	biological_process
GO:0060046	regulation of acrosome reaction	1	178	7	13332	0.00561798	0.000525053	10.6998	153218	SPINK13	0.0898175	0.315654	biological_process
GO:0046415	urate metabolic process	1	178	7	13332	0.00561798	0.000525053	10.6998	220963	SLC16A9	0.0898175	0.315654	biological_process
GO:0030432	peristalsis	1	178	7	13332	0.00561798	0.000525053	10.6998	140947	DCANP1	0.0898175	0.315654	biological_process
GO:0032731	positive regulation of interleukin-1 beta production	1	178	7	13332	0.00561798	0.000525053	10.6998	9447	AIM2	0.0898175	0.315654	biological_process
GO:0051279	regulation of release of sequestered calcium ion into cytosol	1	178	7	13332	0.00561798	0.000525053	10.6998	5581	PRKCE	0.0898175	0.315654	biological_process
GO:0031508	pericentric heterochromatin assembly	1	178	7	13332	0.00561798	0.000525053	10.6998	3070	HELLS	0.0898175	0.315654	biological_process
GO:0050877	nervous system process	1	178	7	13332	0.00561798	0.000525053	10.6998	7466	WFS1	0.0898175	0.315654	biological_process
GO:2000810	regulation of bicellular tight junction assembly	1	178	7	13332	0.00561798	0.000525053	10.6998	7122	CLDN5	0.0898175	0.315654	biological_process
GO:0016264	gap junction assembly	1	178	7	13332	0.00561798	0.000525053	10.6998	2706	GJB2	0.0898175	0.315654	biological_process
GO:0031103	axon regeneration	1	178	7	13332	0.00561798	0.000525053	10.6998	10752	CHL1	0.0898175	0.315654	biological_process
GO:0035265	organ growth	1	178	7	13332	0.00561798	0.000525053	10.6998	148	ADRA1A	0.0898175	0.315654	biological_process
GO:0030278	regulation of ossification	1	178	7	13332	0.00561798	0.000525053	10.6998	860	RUNX2	0.0898175	0.315654	biological_process
GO:0031115	negative regulation of microtubule polymerization	1	178	7	13332	0.00561798	0.000525053	10.6998	11075	STMN2	0.0898175	0.315654	biological_process
GO:0035767	endothelial cell chemotaxis	1	178	7	13332	0.00561798	0.000525053	10.6998	1960	EGR3	0.0898175	0.315654	biological_process
GO:0006983	ER overload response	1	178	7	13332	0.00561798	0.000525053	10.6998	7466	WFS1	0.0898175	0.315654	biological_process
GO:0048812	neuron projection morphogenesis	2	178	38	13332	0.011236	0.00285029	3.94205	4909;2823	NTF4;GPM6A	0.0911976	0.315654	biological_process
GO:0042475	odontogenesis of dentin-containing tooth	2	178	38	13332	0.011236	0.00285029	3.94205	860;51176	RUNX2;LEF1	0.0911976	0.315654	biological_process
GO:0050839	cell adhesion molecule binding	2	170	37	12391	0.0117647	0.00298604	3.9399	57863;26011	CADM3;TENM4	0.0912428	0.353022	molecular_function
GO:0014704	intercalated disc	2	204	37	14857	0.00980392	0.00249041	3.93667	6330;6323	SCN4B;SCN1A	0.0914083	0.485368	cellular_component
GO:0007010	cytoskeleton organization	3	178	80	13332	0.0168539	0.0060006	2.80871	10810;55785;57556	WASF3;FGD6;SEMA6A	0.0914541	0.315654	biological_process
GO:0004950	chemokine receptor activity	1	170	7	12391	0.00588235	0.000564926	10.4126	7852	CXCR4	0.0921952	0.353022	molecular_function
GO:0070740	tubulin-glutamic acid ligase activity	1	170	7	12391	0.00588235	0.000564926	10.4126	79739	TTLL7	0.0921952	0.353022	molecular_function
GO:0042805	actinin binding	1	170	7	12391	0.00588235	0.000564926	10.4126	79778	MICALL2	0.0921952	0.353022	molecular_function
GO:0004439	phosphatidylinositol-4,5-bisphosphate 5-phosphatase activity	1	170	7	12391	0.00588235	0.000564926	10.4126	8871	SYNJ2	0.0921952	0.353022	molecular_function
GO:0034452	dynactin binding	1	170	7	12391	0.00588235	0.000564926	10.4126	92558	BICDL1	0.0921952	0.353022	molecular_function
GO:0004862	cAMP-dependent protein kinase inhibitor activity	1	170	7	12391	0.00588235	0.000564926	10.4126	5569	PKIA	0.0921952	0.353022	molecular_function
GO:0008094	DNA-dependent ATPase activity	1	170	7	12391	0.00588235	0.000564926	10.4126	7153	TOP2A	0.0921952	0.353022	molecular_function
GO:0002151	G-quadruplex RNA binding	1	170	7	12391	0.00588235	0.000564926	10.4126	2334	AFF2	0.0921952	0.353022	molecular_function
GO:0031406	carboxylic acid binding	1	170	7	12391	0.00588235	0.000564926	10.4126	1646	AKR1C2	0.0921952	0.353022	molecular_function
GO:0005243	gap junction channel activity	1	170	7	12391	0.00588235	0.000564926	10.4126	2706	GJB2	0.0921952	0.353022	molecular_function
GO:0016308	1-phosphatidylinositol-4-phosphate 5-kinase activity	1	170	7	12391	0.00588235	0.000564926	10.4126	8395	PIP5K1B	0.0921952	0.353022	molecular_function
GO:0032395	MHC class II receptor activity	1	170	7	12391	0.00588235	0.000564926	10.4126	3120	HLA-DQB2	0.0921952	0.353022	molecular_function
GO:0071437	invadopodium	1	204	7	14857	0.00490196	0.000471158	10.4041	100287171	WASHC1	0.0922643	0.485368	cellular_component
GO:0045944	positive regulation of transcription from RNA polymerase II promoter	12	178	588	13332	0.0674157	0.0441044	1.52855	28999;860;23462;22806;3212;79733;116;7153;654364;6689;51176;2034	KLF15;RUNX2;HEY1;IKZF3;HOXB2;E2F8;ADCYAP1;TOP2A;NME1-NME2;SPIB;LEF1;EPAS1	0.0951556	0.315654	biological_process
GO:0032880	regulation of protein localization	2	178	39	13332	0.011236	0.00292529	3.84097	116;3300	ADCYAP1;DNAJB2	0.0953143	0.315654	biological_process
GO:0010977	negative regulation of neuron projection development	2	178	39	13332	0.011236	0.00292529	3.84097	11075;81618	STMN2;ITM2C	0.0953143	0.315654	biological_process
GO:0031012	extracellular matrix	5	204	176	14857	0.0245098	0.0118463	2.06899	2662;3909;131873;4016;5046	GDF10;LAMA3;COL6A6;LOXL1;PCSK6	0.0953711	0.485368	cellular_component
GO:0015631	tubulin binding	2	170	38	12391	0.0117647	0.00306674	3.83622	11075;332	STMN2;BIRC5	0.0954752	0.353022	molecular_function
GO:0005667	transcription factor complex	4	204	127	14857	0.0196078	0.00854816	2.29381	860;79733;51176;2034	RUNX2;E2F8;LEF1;EPAS1	0.0976654	0.485368	cellular_component
GO:0007166	cell surface receptor signaling pathway	4	178	131	13332	0.0224719	0.00982598	2.28699	266977;2669;7102;57556	ADGRF1;GEM;TSPAN7;SEMA6A	0.0983825	0.315654	biological_process
GO:0048306	calcium-dependent protein binding	2	170	39	12391	0.0117647	0.00314745	3.73786	11075;7466	STMN2;WFS1	0.099763	0.353022	molecular_function
GO:0008637	apoptotic mitochondrial changes	1	178	8	13332	0.00561798	0.00060006	9.36236	11040	PIM2	0.101976	0.315654	biological_process
GO:0033627	cell adhesion mediated by integrin	1	178	8	13332	0.00561798	0.00060006	9.36236	199920	FYB2	0.101976	0.315654	biological_process
GO:0042308	negative regulation of protein import into nucleus	1	178	8	13332	0.00561798	0.00060006	9.36236	5569	PKIA	0.101976	0.315654	biological_process
GO:0051481	negative regulation of cytosolic calcium ion concentration	1	178	8	13332	0.00561798	0.00060006	9.36236	3777	KCNK3	0.101976	0.315654	biological_process
GO:0022407	regulation of cell-cell adhesion	1	178	8	13332	0.00561798	0.00060006	9.36236	51176	LEF1	0.101976	0.315654	biological_process
GO:1900004	negative regulation of serine-type endopeptidase activity	1	178	8	13332	0.00561798	0.00060006	9.36236	153218	SPINK13	0.101976	0.315654	biological_process
GO:0001946	lymphangiogenesis	1	178	8	13332	0.00561798	0.00060006	9.36236	147372	CCBE1	0.101976	0.315654	biological_process
GO:0046474	glycerophospholipid biosynthetic process	1	178	8	13332	0.00561798	0.00060006	9.36236	27132	CPNE7	0.101976	0.315654	biological_process
GO:0043950	positive regulation of cAMP-mediated signaling	1	178	8	13332	0.00561798	0.00060006	9.36236	116	ADCYAP1	0.101976	0.315654	biological_process
GO:0097178	ruffle assembly	1	178	8	13332	0.00561798	0.00060006	9.36236	26084	ARHGEF26	0.101976	0.315654	biological_process
GO:0008631	intrinsic apoptotic signaling pathway in response to oxidative stress	1	178	8	13332	0.00561798	0.00060006	9.36236	5163	PDK1	0.101976	0.315654	biological_process
GO:0071294	cellular response to zinc ion	1	178	8	13332	0.00561798	0.00060006	9.36236	3777	KCNK3	0.101976	0.315654	biological_process
GO:0055117	regulation of cardiac muscle contraction	1	178	8	13332	0.00561798	0.00060006	9.36236	388591	RNF207	0.101976	0.315654	biological_process
GO:0060088	auditory receptor cell stereocilium organization	1	178	8	13332	0.00561798	0.00060006	9.36236	53405	CLIC5	0.101976	0.315654	biological_process
GO:0031581	hemidesmosome assembly	1	178	8	13332	0.00561798	0.00060006	9.36236	3909	LAMA3	0.101976	0.315654	biological_process
GO:0010470	regulation of gastrulation	1	178	8	13332	0.00561798	0.00060006	9.36236	286204	CRB2	0.101976	0.315654	biological_process
GO:0072358	cardiovascular system development	1	178	8	13332	0.00561798	0.00060006	9.36236	286204	CRB2	0.101976	0.315654	biological_process
GO:1901652	response to peptide	1	178	8	13332	0.00561798	0.00060006	9.36236	554	AVPR2	0.101976	0.315654	biological_process
GO:0021854	hypothalamus development	1	178	8	13332	0.00561798	0.00060006	9.36236	51176	LEF1	0.101976	0.315654	biological_process
GO:0042026	protein refolding	1	178	8	13332	0.00561798	0.00060006	9.36236	3300	DNAJB2	0.101976	0.315654	biological_process
GO:0001892	embryonic placenta development	1	178	8	13332	0.00561798	0.00060006	9.36236	2034	EPAS1	0.101976	0.315654	biological_process
GO:0071651	positive regulation of chemokine (C-C motif) ligand 5 production	1	178	8	13332	0.00561798	0.00060006	9.36236	116	ADCYAP1	0.101976	0.315654	biological_process
GO:0046323	glucose import	1	178	8	13332	0.00561798	0.00060006	9.36236	154091	SLC2A12	0.101976	0.315654	biological_process
GO:0043547	positive regulation of GTPase activity	3	178	84	13332	0.0168539	0.00630063	2.67496	116;55619;5996	ADCYAP1;DOCK10;RGS1	0.102159	0.315654	biological_process
GO:0015171	amino acid transmembrane transporter activity	2	170	40	12391	0.0117647	0.00322815	3.64441	8140;151258	SLC7A5;SLC38A11	0.104104	0.353022	molecular_function
GO:0005637	nuclear inner membrane	2	204	40	14857	0.00980392	0.00269233	3.64142	4001;6676	LMNB1;SPAG4	0.104286	0.496436	cellular_component
GO:0015125	bile acid transmembrane transporter activity	1	170	8	12391	0.00588235	0.00064563	9.11103	6579	SLCO1A2	0.104657	0.353022	molecular_function
GO:0004497	monooxygenase activity	1	170	8	12391	0.00588235	0.00064563	9.11103	2327	FMO2	0.104657	0.353022	molecular_function
GO:0043295	glutathione binding	1	170	8	12391	0.00588235	0.00064563	9.11103	9536	PTGES	0.104657	0.353022	molecular_function
GO:0070016	armadillo repeat domain binding	1	170	8	12391	0.00588235	0.00064563	9.11103	51176	LEF1	0.104657	0.353022	molecular_function
GO:0045295	gamma-catenin binding	1	170	8	12391	0.00588235	0.00064563	9.11103	51176	LEF1	0.104657	0.353022	molecular_function
GO:0070742	C2H2 zinc finger domain binding	1	170	8	12391	0.00588235	0.00064563	9.11103	51176	LEF1	0.104657	0.353022	molecular_function
GO:0005537	mannose binding	1	170	8	12391	0.00588235	0.00064563	9.11103	388512	CLEC17A	0.104657	0.353022	molecular_function
GO:0044548	S100 protein binding	1	170	8	12391	0.00588235	0.00064563	9.11103	3777	KCNK3	0.104657	0.353022	molecular_function
GO:0043274	phospholipase binding	1	170	8	12391	0.00588235	0.00064563	9.11103	4001	LMNB1	0.104657	0.353022	molecular_function
GO:0043197	dendritic spine	3	204	83	14857	0.0147059	0.00558659	2.63235	55619;79953;2823	DOCK10;SYNDIG1;GPM6A	0.105947	0.496436	cellular_component
GO:0007200	phospholipase C-activating G-protein coupled receptor signaling pathway	2	178	42	13332	0.011236	0.00315032	3.56661	148;146	ADRA1A;ADRA1D	0.10797	0.315654	biological_process
GO:0030182	neuron differentiation	3	178	87	13332	0.0168539	0.00652565	2.58272	860;81618;80326	RUNX2;ITM2C;WNT10A	0.1105	0.315654	biological_process
GO:0043069	negative regulation of programmed cell death	1	178	9	13332	0.00561798	0.000675068	8.3221	7466	WFS1	0.113973	0.315654	biological_process
GO:0006750	glutathione biosynthetic process	1	178	9	13332	0.00561798	0.000675068	8.3221	79017	GGCT	0.113973	0.315654	biological_process
GO:0097755	positive regulation of blood vessel diameter	1	178	9	13332	0.00561798	0.000675068	8.3221	116	ADCYAP1	0.113973	0.315654	biological_process
GO:0030511	positive regulation of transforming growth factor beta receptor signaling pathway	1	178	9	13332	0.00561798	0.000675068	8.3221	255743	NPNT	0.113973	0.315654	biological_process
GO:0009607	response to biotic stimulus	1	178	9	13332	0.00561798	0.000675068	8.3221	79953	SYNDIG1	0.113973	0.315654	biological_process
GO:0035640	exploration behavior	1	178	9	13332	0.00561798	0.000675068	8.3221	10752	CHL1	0.113973	0.315654	biological_process
GO:0014002	astrocyte development	1	178	9	13332	0.00561798	0.000675068	8.3221	10319	LAMC3	0.113973	0.315654	biological_process
GO:0022408	negative regulation of cell-cell adhesion	1	178	9	13332	0.00561798	0.000675068	8.3221	51176	LEF1	0.113973	0.315654	biological_process
GO:0043101	purine-containing compound salvage	1	178	9	13332	0.00561798	0.000675068	8.3221	272	AMPD3	0.113973	0.315654	biological_process
GO:0022409	positive regulation of cell-cell adhesion	1	178	9	13332	0.00561798	0.000675068	8.3221	51176	LEF1	0.113973	0.315654	biological_process
GO:0032469	endoplasmic reticulum calcium ion homeostasis	1	178	9	13332	0.00561798	0.000675068	8.3221	7466	WFS1	0.113973	0.315654	biological_process
GO:0050930	induction of positive chemotaxis	1	178	9	13332	0.00561798	0.000675068	8.3221	5228	PGF	0.113973	0.315654	biological_process
GO:0050868	negative regulation of T cell activation	1	178	9	13332	0.00561798	0.000675068	8.3221	54900	LAX1	0.113973	0.315654	biological_process
GO:0060707	trophoblast giant cell differentiation	1	178	9	13332	0.00561798	0.000675068	8.3221	79733	E2F8	0.113973	0.315654	biological_process
GO:0009142	nucleoside triphosphate biosynthetic process	1	178	9	13332	0.00561798	0.000675068	8.3221	654364	NME1-NME2	0.113973	0.315654	biological_process
GO:0050884	neuromuscular process controlling posture	1	178	9	13332	0.00561798	0.000675068	8.3221	6323	SCN1A	0.113973	0.315654	biological_process
GO:0060317	cardiac epithelial to mesenchymal transition	1	178	9	13332	0.00561798	0.000675068	8.3221	23462	HEY1	0.113973	0.315654	biological_process
GO:0018095	protein polyglutamylation	1	178	9	13332	0.00561798	0.000675068	8.3221	79739	TTLL7	0.113973	0.315654	biological_process
GO:0003016	respiratory system process	1	178	9	13332	0.00561798	0.000675068	8.3221	147372	CCBE1	0.113973	0.315654	biological_process
GO:0006518	peptide metabolic process	1	178	9	13332	0.00561798	0.000675068	8.3221	8532	CPZ	0.113973	0.315654	biological_process
GO:0032461	positive regulation of protein oligomerization	1	178	9	13332	0.00561798	0.000675068	8.3221	9447	AIM2	0.113973	0.315654	biological_process
GO:2000678	negative regulation of transcription regulatory region DNA binding	1	178	9	13332	0.00561798	0.000675068	8.3221	23462	HEY1	0.113973	0.315654	biological_process
GO:0007512	adult heart development	1	178	9	13332	0.00561798	0.000675068	8.3221	148	ADRA1A	0.113973	0.315654	biological_process
GO:0008209	androgen metabolic process	1	178	9	13332	0.00561798	0.000675068	8.3221	59338	PLEKHA1	0.113973	0.315654	biological_process
GO:0071361	cellular response to ethanol	1	178	9	13332	0.00561798	0.000675068	8.3221	5581	PRKCE	0.113973	0.315654	biological_process
GO:0003203	endocardial cushion morphogenesis	1	178	9	13332	0.00561798	0.000675068	8.3221	23462	HEY1	0.113973	0.315654	biological_process
GO:0031529	ruffle organization	1	178	9	13332	0.00561798	0.000675068	8.3221	59338	PLEKHA1	0.113973	0.315654	biological_process
GO:0015804	neutral amino acid transport	1	178	9	13332	0.00561798	0.000675068	8.3221	8140	SLC7A5	0.113973	0.315654	biological_process
GO:0015718	monocarboxylic acid transport	1	178	9	13332	0.00561798	0.000675068	8.3221	220963	SLC16A9	0.113973	0.315654	biological_process
GO:0016486	peptide hormone processing	1	178	9	13332	0.00561798	0.000675068	8.3221	5046	PCSK6	0.113973	0.315654	biological_process
GO:0016918	retinal binding	1	170	9	12391	0.00588235	0.000726334	8.09869	5948	RBP2	0.116949	0.357385	molecular_function
GO:0015179	L-amino acid transmembrane transporter activity	1	170	9	12391	0.00588235	0.000726334	8.09869	8140	SLC7A5	0.116949	0.357385	molecular_function
GO:0034236	protein kinase A catalytic subunit binding	1	170	9	12391	0.00588235	0.000726334	8.09869	5569	PKIA	0.116949	0.357385	molecular_function
GO:0005355	glucose transmembrane transporter activity	1	170	9	12391	0.00588235	0.000726334	8.09869	154091	SLC2A12	0.116949	0.357385	molecular_function
GO:0043495	protein membrane anchor	1	170	9	12391	0.00588235	0.000726334	8.09869	6676	SPAG4	0.116949	0.357385	molecular_function
GO:0043296	apical junction complex	1	204	9	14857	0.00490196	0.000605775	8.09205	89958	SAPCD2	0.117034	0.518744	cellular_component
GO:0071203	WASH complex	1	204	9	14857	0.00490196	0.000605775	8.09205	100287171	WASHC1	0.117034	0.518744	cellular_component
GO:0046982	protein heterodimerization activity	8	170	357	12391	0.0470588	0.0288112	1.63335	3777;5228;202559;148;22806;26011;7153;2034	KCNK3;PGF;KHDRBS2;ADRA1A;IKZF3;TENM4;TOP2A;EPAS1	0.118368	0.357385	molecular_function
GO:0055114	oxidation-reduction process	3	178	91	13332	0.0168539	0.00682568	2.46919	4016;2327;1646	LOXL1;FMO2;AKR1C2	0.122012	0.316889	biological_process
GO:0007189	adenylate cyclase-activating G-protein coupled receptor signaling pathway	2	178	46	13332	0.011236	0.00345035	3.25647	266977;116	ADGRF1;ADCYAP1	0.125483	0.316889	biological_process
GO:0045618	positive regulation of keratinocyte differentiation	1	178	10	13332	0.00561798	0.000750075	7.48989	654364	NME1-NME2	0.125811	0.316889	biological_process
GO:0048714	positive regulation of oligodendrocyte differentiation	1	178	10	13332	0.00561798	0.000750075	7.48989	26011	TENM4	0.125811	0.316889	biological_process
GO:0006068	ethanol catabolic process	1	178	10	13332	0.00561798	0.000750075	7.48989	222	ALDH3B2	0.125811	0.316889	biological_process
GO:2001222	regulation of neuron migration	1	178	10	13332	0.00561798	0.000750075	7.48989	285313	IGSF10	0.125811	0.316889	biological_process
GO:0006228	UTP biosynthetic process	1	178	10	13332	0.00561798	0.000750075	7.48989	654364	NME1-NME2	0.125811	0.316889	biological_process
GO:0010954	positive regulation of protein processing	1	178	10	13332	0.00561798	0.000750075	7.48989	147372	CCBE1	0.125811	0.316889	biological_process
GO:0035641	locomotory exploration behavior	1	178	10	13332	0.00561798	0.000750075	7.48989	5581	PRKCE	0.125811	0.316889	biological_process
GO:0051276	chromosome organization	1	178	10	13332	0.00561798	0.000750075	7.48989	2669	GEM	0.125811	0.316889	biological_process
GO:0032793	positive regulation of CREB transcription factor activity	1	178	10	13332	0.00561798	0.000750075	7.48989	266977	ADGRF1	0.125811	0.316889	biological_process
GO:0006346	methylation-dependent chromatin silencing	1	178	10	13332	0.00561798	0.000750075	7.48989	3070	HELLS	0.125811	0.316889	biological_process
GO:0000712	resolution of meiotic recombination intermediates	1	178	10	13332	0.00561798	0.000750075	7.48989	7153	TOP2A	0.125811	0.316889	biological_process
GO:0003333	amino acid transmembrane transport	1	178	10	13332	0.00561798	0.000750075	7.48989	151258	SLC38A11	0.125811	0.316889	biological_process
GO:0032332	positive regulation of chondrocyte differentiation	1	178	10	13332	0.00561798	0.000750075	7.48989	860	RUNX2	0.125811	0.316889	biological_process
GO:0002042	cell migration involved in sprouting angiogenesis	1	178	10	13332	0.00561798	0.000750075	7.48989	1960	EGR3	0.125811	0.316889	biological_process
GO:0048747	muscle fiber development	1	178	10	13332	0.00561798	0.000750075	7.48989	51176	LEF1	0.125811	0.316889	biological_process
GO:0014003	oligodendrocyte development	1	178	10	13332	0.00561798	0.000750075	7.48989	10810	WASF3	0.125811	0.316889	biological_process
GO:0001836	release of cytochrome c from mitochondria	1	178	10	13332	0.00561798	0.000750075	7.48989	79017	GGCT	0.125811	0.316889	biological_process
GO:0000983	transcription factor activity, RNA polymerase II core promoter sequence-specific DNA binding	1	170	10	12391	0.00588235	0.000807037	7.28882	23462	HEY1	0.129073	0.357385	molecular_function
GO:0015175	neutral amino acid transmembrane transporter activity	1	170	10	12391	0.00588235	0.000807037	7.28882	8140	SLC7A5	0.129073	0.357385	molecular_function
GO:0004697	protein kinase C activity	1	170	10	12391	0.00588235	0.000807037	7.28882	5581	PRKCE	0.129073	0.357385	molecular_function
GO:0004185	serine-type carboxypeptidase activity	1	170	10	12391	0.00588235	0.000807037	7.28882	8532	CPZ	0.129073	0.357385	molecular_function
GO:0052629	phosphatidylinositol-3,5-bisphosphate 3-phosphatase activity	1	170	10	12391	0.00588235	0.000807037	7.28882	8871	SYNJ2	0.129073	0.357385	molecular_function
GO:0001965	G-protein alpha-subunit binding	1	170	10	12391	0.00588235	0.000807037	7.28882	5996	RGS1	0.129073	0.357385	molecular_function
GO:0005721	pericentric heterochromatin	1	204	10	14857	0.00490196	0.000673083	7.28284	3070	HELLS	0.129165	0.552357	cellular_component
GO:0000775	chromosome, centromeric region	2	204	46	14857	0.00980392	0.00309618	3.16645	3070;332	HELLS;BIRC5	0.131353	0.552357	cellular_component
GO:0042277	peptide binding	2	170	47	12391	0.0117647	0.00379308	3.10163	2861;554	GPR37;AVPR2	0.13579	0.357385	molecular_function
GO:0009435	NAD biosynthetic process	1	178	11	13332	0.00561798	0.000825083	6.80899	23057	NMNAT2	0.137491	0.316889	biological_process
GO:2001238	positive regulation of extrinsic apoptotic signaling pathway	1	178	11	13332	0.00561798	0.000825083	6.80899	81618	ITM2C	0.137491	0.316889	biological_process
GO:0001958	endochondral ossification	1	178	11	13332	0.00561798	0.000825083	6.80899	860	RUNX2	0.137491	0.316889	biological_process
GO:0050806	positive regulation of synaptic transmission	1	178	11	13332	0.00561798	0.000825083	6.80899	9746	CLSTN3	0.137491	0.316889	biological_process
GO:0007202	activation of phospholipase C activity	1	178	11	13332	0.00561798	0.000825083	6.80899	148	ADRA1A	0.137491	0.316889	biological_process
GO:0060384	innervation	1	178	11	13332	0.00561798	0.000825083	6.80899	4909	NTF4	0.137491	0.316889	biological_process
GO:0003407	neural retina development	1	178	11	13332	0.00561798	0.000825083	6.80899	2823	GPM6A	0.137491	0.316889	biological_process
GO:0001702	gastrulation with mouth forming second	1	178	11	13332	0.00561798	0.000825083	6.80899	26011	TENM4	0.137491	0.316889	biological_process
GO:0051209	release of sequestered calcium ion into cytosol	1	178	11	13332	0.00561798	0.000825083	6.80899	5581	PRKCE	0.137491	0.316889	biological_process
GO:0002098	tRNA wobble uridine modification	1	178	11	13332	0.00561798	0.000825083	6.80899	57604	TRMT9B	0.137491	0.316889	biological_process
GO:0001541	ovarian follicle development	1	178	11	13332	0.00561798	0.000825083	6.80899	116	ADCYAP1	0.137491	0.316889	biological_process
GO:0070208	protein heterotrimerization	1	178	11	13332	0.00561798	0.000825083	6.80899	114904	C1QTNF6	0.137491	0.316889	biological_process
GO:0002063	chondrocyte development	1	178	11	13332	0.00561798	0.000825083	6.80899	860	RUNX2	0.137491	0.316889	biological_process
GO:0006241	CTP biosynthetic process	1	178	11	13332	0.00561798	0.000825083	6.80899	654364	NME1-NME2	0.137491	0.316889	biological_process
GO:0060402	calcium ion transport into cytosol	1	178	11	13332	0.00561798	0.000825083	6.80899	148	ADRA1A	0.137491	0.316889	biological_process
GO:0006183	GTP biosynthetic process	1	178	11	13332	0.00561798	0.000825083	6.80899	654364	NME1-NME2	0.137491	0.316889	biological_process
GO:2001224	positive regulation of neuron migration	1	178	11	13332	0.00561798	0.000825083	6.80899	57556	SEMA6A	0.137491	0.316889	biological_process
GO:0045199	maintenance of epithelial cell apical/basal polarity	1	178	11	13332	0.00561798	0.000825083	6.80899	286204	CRB2	0.137491	0.316889	biological_process
GO:0014898	cardiac muscle hypertrophy in response to stress	1	178	11	13332	0.00561798	0.000825083	6.80899	28999	KLF15	0.137491	0.316889	biological_process
GO:0035904	aorta development	1	178	11	13332	0.00561798	0.000825083	6.80899	4016	LOXL1	0.137491	0.316889	biological_process
GO:0051310	metaphase plate congression	1	178	11	13332	0.00561798	0.000825083	6.80899	2669	GEM	0.137491	0.316889	biological_process
GO:0050730	regulation of peptidyl-tyrosine phosphorylation	1	178	11	13332	0.00561798	0.000825083	6.80899	5581	PRKCE	0.137491	0.316889	biological_process
GO:0035458	cellular response to interferon-beta	1	178	11	13332	0.00561798	0.000825083	6.80899	9447	AIM2	0.137491	0.316889	biological_process
GO:0010001	glial cell differentiation	1	178	11	13332	0.00561798	0.000825083	6.80899	28999	KLF15	0.137491	0.316889	biological_process
GO:0071380	cellular response to prostaglandin E stimulus	1	178	11	13332	0.00561798	0.000825083	6.80899	5581	PRKCE	0.137491	0.316889	biological_process
GO:0060307	regulation of ventricular cardiac muscle cell membrane repolarization	1	178	11	13332	0.00561798	0.000825083	6.80899	6330	SCN4B	0.137491	0.316889	biological_process
GO:0045840	positive regulation of mitotic nuclear division	1	178	11	13332	0.00561798	0.000825083	6.80899	51203	NUSAP1	0.137491	0.316889	biological_process
GO:0043923	positive regulation by host of viral transcription	1	178	11	13332	0.00561798	0.000825083	6.80899	51176	LEF1	0.137491	0.316889	biological_process
GO:0010951	negative regulation of endopeptidase activity	1	178	11	13332	0.00561798	0.000825083	6.80899	286204	CRB2	0.137491	0.316889	biological_process
GO:0007019	microtubule depolymerization	1	178	11	13332	0.00561798	0.000825083	6.80899	11075	STMN2	0.137491	0.316889	biological_process
GO:0030324	lung development	2	178	49	13332	0.011236	0.00367537	3.0571	147372;2034	CCBE1;EPAS1	0.13903	0.319341	biological_process
GO:0008528	G-protein coupled peptide receptor activity	1	170	11	12391	0.00588235	0.000887741	6.6262	2861	GPR37	0.141031	0.357385	molecular_function
GO:0030553	cGMP binding	1	170	11	12391	0.00588235	0.000887741	6.6262	5593	PRKG2	0.141031	0.357385	molecular_function
GO:0070628	proteasome binding	1	170	11	12391	0.00588235	0.000887741	6.6262	3300	DNAJB2	0.141031	0.357385	molecular_function
GO:0035326	enhancer binding	1	170	11	12391	0.00588235	0.000887741	6.6262	51176	LEF1	0.141031	0.357385	molecular_function
GO:0016829	lyase activity	1	170	11	12391	0.00588235	0.000887741	6.6262	79017	GGCT	0.141031	0.357385	molecular_function
GO:0019955	cytokine binding	1	170	11	12391	0.00588235	0.000887741	6.6262	7852	CXCR4	0.141031	0.357385	molecular_function
GO:0019841	retinol binding	1	170	11	12391	0.00588235	0.000887741	6.6262	5948	RBP2	0.141031	0.357385	molecular_function
GO:0005351	sugar:proton symporter activity	1	170	11	12391	0.00588235	0.000887741	6.6262	154091	SLC2A12	0.141031	0.357385	molecular_function
GO:0031235	intrinsic component of the cytoplasmic side of the plasma membrane	1	204	11	14857	0.00490196	0.000740392	6.62077	8437	RASAL1	0.14113	0.578634	cellular_component
GO:0042493	response to drug	3	178	98	13332	0.0168539	0.00735074	2.29282	5228;148;3777	PGF;ADRA1A;KCNK3	0.143146	0.320301	biological_process
GO:0008237	metallopeptidase activity	2	170	49	12391	0.0117647	0.00395448	2.97503	56265;11095	CPXM1;ADAMTS8	0.145201	0.357385	molecular_function
GO:0007626	locomotory behavior	2	178	51	13332	0.011236	0.00382538	2.93721	55283;83715	MCOLN3;ESPN	0.14823	0.320301	biological_process
GO:0007179	transforming growth factor beta receptor signaling pathway	2	178	51	13332	0.011236	0.00382538	2.93721	2662;7122	GDF10;CLDN5	0.14823	0.320301	biological_process
GO:0001228	transcriptional activator activity, RNA polymerase II transcription regulatory region sequence-specific DNA binding	3	170	97	12391	0.0176471	0.00782826	2.25428	22806;51176;3212	IKZF3;LEF1;HOXB2	0.148318	0.357385	molecular_function
GO:0086012	membrane depolarization during cardiac muscle cell action potential	1	178	12	13332	0.00561798	0.00090009	6.24157	6330	SCN4B	0.149016	0.320301	biological_process
GO:0043278	response to morphine	1	178	12	13332	0.00561798	0.00090009	6.24157	5581	PRKCE	0.149016	0.320301	biological_process
GO:0044344	cellular response to fibroblast growth factor stimulus	1	178	12	13332	0.00561798	0.00090009	6.24157	1960	EGR3	0.149016	0.320301	biological_process
GO:0048024	regulation of mRNA splicing, via spliceosome	1	178	12	13332	0.00561798	0.00090009	6.24157	202559	KHDRBS2	0.149016	0.320301	biological_process
GO:0097320	plasma membrane tubulation	1	178	12	13332	0.00561798	0.00090009	6.24157	8436	CAVIN2	0.149016	0.320301	biological_process
GO:0019674	NAD metabolic process	1	178	12	13332	0.00561798	0.00090009	6.24157	23057	NMNAT2	0.149016	0.320301	biological_process
GO:0015758	glucose transport	1	178	12	13332	0.00561798	0.00090009	6.24157	28999	KLF15	0.149016	0.320301	biological_process
GO:0045861	negative regulation of proteolysis	1	178	12	13332	0.00561798	0.00090009	6.24157	1472	CST4	0.149016	0.320301	biological_process
GO:0051928	positive regulation of calcium ion transport	1	178	12	13332	0.00561798	0.00090009	6.24157	7466	WFS1	0.149016	0.320301	biological_process
GO:0006939	smooth muscle contraction	1	178	12	13332	0.00561798	0.00090009	6.24157	148	ADRA1A	0.149016	0.320301	biological_process
GO:0051968	positive regulation of synaptic transmission, glutamatergic	1	178	12	13332	0.00561798	0.00090009	6.24157	116	ADCYAP1	0.149016	0.320301	biological_process
GO:0002218	activation of innate immune response	1	178	12	13332	0.00561798	0.00090009	6.24157	9447	AIM2	0.149016	0.320301	biological_process
GO:0010575	positive regulation of vascular endothelial growth factor production	1	178	12	13332	0.00561798	0.00090009	6.24157	147372	CCBE1	0.149016	0.320301	biological_process
GO:0061178	regulation of insulin secretion involved in cellular response to glucose stimulus	1	178	12	13332	0.00561798	0.00090009	6.24157	5581	PRKCE	0.149016	0.320301	biological_process
GO:0010906	regulation of glucose metabolic process	1	178	12	13332	0.00561798	0.00090009	6.24157	5163	PDK1	0.149016	0.320301	biological_process
GO:0051493	regulation of cytoskeleton organization	1	178	12	13332	0.00561798	0.00090009	6.24157	11075	STMN2	0.149016	0.320301	biological_process
GO:0008360	regulation of cell shape	3	178	100	13332	0.0168539	0.00750075	2.24697	10810;55785;84630	WASF3;FGD6;TTBK1	0.149395	0.320301	biological_process
GO:0042043	neurexin family protein binding	1	170	12	12391	0.00588235	0.000968445	6.07402	54843	SYTL2	0.152826	0.357385	molecular_function
GO:0043395	heparan sulfate proteoglycan binding	1	170	12	12391	0.00588235	0.000968445	6.07402	1311	COMP	0.152826	0.357385	molecular_function
GO:0031005	filamin binding	1	170	12	12391	0.00588235	0.000968445	6.07402	79778	MICALL2	0.152826	0.357385	molecular_function
GO:0048037	cofactor binding	1	170	12	12391	0.00588235	0.000968445	6.07402	332	BIRC5	0.152826	0.357385	molecular_function
GO:0004896	cytokine receptor activity	1	170	12	12391	0.00588235	0.000968445	6.07402	53832	IL20RA	0.152826	0.357385	molecular_function
GO:0051965	positive regulation of synapse assembly	2	178	52	13332	0.011236	0.00390039	2.88073	79953;9746	SYNDIG1;CLSTN3	0.152875	0.320301	biological_process
GO:0004930	G-protein coupled receptor activity	5	170	207	12391	0.0294118	0.0167057	1.76059	27334;266977;2861;1880;27197	P2RY10;ADGRF1;GPR37;GPR183;GPR82	0.155749	0.357385	molecular_function
GO:0060070	canonical Wnt signaling pathway	2	178	53	13332	0.011236	0.0039754	2.82637	51176;80326	LEF1;WNT10A	0.157549	0.320301	biological_process
GO:0030334	regulation of cell migration	2	178	53	13332	0.011236	0.0039754	2.82637	3909;55619	LAMA3;DOCK10	0.157549	0.320301	biological_process
GO:0001822	kidney development	2	178	53	13332	0.011236	0.0039754	2.82637	5017;7466	OVOL1;WFS1	0.157549	0.320301	biological_process
GO:0031625	ubiquitin protein ligase binding	5	170	208	12391	0.0294118	0.0167864	1.75212	7466;2861;100287171;7188;3300	WFS1;GPR37;WASHC1;TRAF5;DNAJB2	0.157938	0.357385	molecular_function
GO:0055074	calcium ion homeostasis	1	178	13	13332	0.00561798	0.000975098	5.76145	7466	WFS1	0.160388	0.320301	biological_process
GO:0035924	cellular response to vascular endothelial growth factor stimulus	1	178	13	13332	0.00561798	0.000975098	5.76145	1960	EGR3	0.160388	0.320301	biological_process
GO:0010510	regulation of acetyl-CoA biosynthetic process from pyruvate	1	178	13	13332	0.00561798	0.000975098	5.76145	5163	PDK1	0.160388	0.320301	biological_process
GO:0014066	regulation of phosphatidylinositol 3-kinase signaling	1	178	13	13332	0.00561798	0.000975098	5.76145	8395	PIP5K1B	0.160388	0.320301	biological_process
GO:0060997	dendritic spine morphogenesis	1	178	13	13332	0.00561798	0.000975098	5.76145	55619	DOCK10	0.160388	0.320301	biological_process
GO:0045995	regulation of embryonic development	1	178	13	13332	0.00561798	0.000975098	5.76145	3909	LAMA3	0.160388	0.320301	biological_process
GO:0010765	positive regulation of sodium ion transport	1	178	13	13332	0.00561798	0.000975098	5.76145	6330	SCN4B	0.160388	0.320301	biological_process
GO:0006259	DNA metabolic process	1	178	13	13332	0.00561798	0.000975098	5.76145	146	ADRA1D	0.160388	0.320301	biological_process
GO:0046039	GTP metabolic process	1	178	13	13332	0.00561798	0.000975098	5.76145	272	AMPD3	0.160388	0.320301	biological_process
GO:1902236	negative regulation of endoplasmic reticulum stress-induced intrinsic apoptotic signaling pathway	1	178	13	13332	0.00561798	0.000975098	5.76145	7466	WFS1	0.160388	0.320301	biological_process
GO:0021542	dentate gyrus development	1	178	13	13332	0.00561798	0.000975098	5.76145	51176	LEF1	0.160388	0.320301	biological_process
GO:0007076	mitotic chromosome condensation	1	178	13	13332	0.00561798	0.000975098	5.76145	51203	NUSAP1	0.160388	0.320301	biological_process
GO:0031663	lipopolysaccharide-mediated signaling pathway	1	178	13	13332	0.00561798	0.000975098	5.76145	5581	PRKCE	0.160388	0.320301	biological_process
GO:0010613	positive regulation of cardiac muscle hypertrophy	1	178	13	13332	0.00561798	0.000975098	5.76145	148	ADRA1A	0.160388	0.320301	biological_process
GO:0050909	sensory perception of taste	1	178	13	13332	0.00561798	0.000975098	5.76145	51176	LEF1	0.160388	0.320301	biological_process
GO:0007043	cell-cell junction assembly	1	178	13	13332	0.00561798	0.000975098	5.76145	7122	CLDN5	0.160388	0.320301	biological_process
GO:0071353	cellular response to interleukin-4	1	178	13	13332	0.00561798	0.000975098	5.76145	51176	LEF1	0.160388	0.320301	biological_process
GO:0045664	regulation of neuron differentiation	1	178	13	13332	0.00561798	0.000975098	5.76145	4909	NTF4	0.160388	0.320301	biological_process
GO:0031069	hair follicle morphogenesis	1	178	13	13332	0.00561798	0.000975098	5.76145	80326	WNT10A	0.160388	0.320301	biological_process
GO:0097009	energy homeostasis	1	178	13	13332	0.00561798	0.000975098	5.76145	272	AMPD3	0.160388	0.320301	biological_process
GO:0098609	cell-cell adhesion	2	178	54	13332	0.011236	0.00405041	2.77403	1310;1296	COL19A1;COL8A2	0.16225	0.32306	biological_process
GO:0006915	apoptotic process	7	178	336	13332	0.0393258	0.0252025	1.56039	83879;57556;5581;148;1311;7188;9447	CDCA7;SEMA6A;PRKCE;ADRA1A;COMP;TRAF5;AIM2	0.163357	0.324305	biological_process
GO:0008028	monocarboxylic acid transmembrane transporter activity	1	170	13	12391	0.00588235	0.00104915	5.60679	220963	SLC16A9	0.164461	0.357385	molecular_function
GO:0035035	histone acetyltransferase binding	1	170	13	12391	0.00588235	0.00104915	5.60679	2034	EPAS1	0.164461	0.357385	molecular_function
GO:0004438	phosphatidylinositol-3-phosphatase activity	1	170	13	12391	0.00588235	0.00104915	5.60679	8871	SYNJ2	0.164461	0.357385	molecular_function
GO:0016706	oxidoreductase activity, acting on paired donors, with incorporation or reduction of molecular oxygen, 2-oxoglutarate as one donor, and incorporation of one atom each of oxygen into both donors	1	170	13	12391	0.00588235	0.00104915	5.60679	57604	TRMT9B	0.164461	0.357385	molecular_function
GO:0005164	tumor necrosis factor receptor binding	1	170	13	12391	0.00588235	0.00104915	5.60679	7188	TRAF5	0.164461	0.357385	molecular_function
GO:0045028	G-protein coupled purinergic nucleotide receptor activity	1	170	13	12391	0.00588235	0.00104915	5.60679	27334	P2RY10	0.164461	0.357385	molecular_function
GO:0005216	ion channel activity	1	170	13	12391	0.00588235	0.00104915	5.60679	3777	KCNK3	0.164461	0.357385	molecular_function
GO:0016327	apicolateral plasma membrane	1	204	13	14857	0.00490196	0.000875008	5.60219	7122	CLDN5	0.164572	0.613693	cellular_component
GO:0032426	stereocilium tip	1	204	13	14857	0.00490196	0.000875008	5.60219	83715	ESPN	0.164572	0.613693	cellular_component
GO:0042613	MHC class II protein complex	1	204	13	14857	0.00490196	0.000875008	5.60219	3120	HLA-DQB2	0.164572	0.613693	cellular_component
GO:0042734	presynaptic membrane	2	204	53	14857	0.00980392	0.00356734	2.74824	57528;2550	KCTD16;GABBR1	0.164649	0.613693	cellular_component
GO:0007059	chromosome segregation	2	178	55	13332	0.011236	0.00412541	2.7236	332;7153	BIRC5;TOP2A	0.166976	0.327398	biological_process
GO:0030674	protein binding, bridging	2	170	54	12391	0.0117647	0.004358	2.69956	1310;1296	COL19A1;COL8A2	0.169271	0.364336	molecular_function
GO:0000132	establishment of mitotic spindle orientation	1	178	14	13332	0.00561798	0.00105011	5.34992	89958	SAPCD2	0.171609	0.327398	biological_process
GO:2000117	negative regulation of cysteine-type endopeptidase activity	1	178	14	13332	0.00561798	0.00105011	5.34992	1472	CST4	0.171609	0.327398	biological_process
GO:0050853	B cell receptor signaling pathway	1	178	14	13332	0.00561798	0.00105011	5.34992	59338	PLEKHA1	0.171609	0.327398	biological_process
GO:2001244	positive regulation of intrinsic apoptotic signaling pathway	1	178	14	13332	0.00561798	0.00105011	5.34992	53832	IL20RA	0.171609	0.327398	biological_process
GO:0007214	gamma-aminobutyric acid signaling pathway	1	178	14	13332	0.00561798	0.00105011	5.34992	2550	GABBR1	0.171609	0.327398	biological_process
GO:0032259	methylation	1	178	14	13332	0.00561798	0.00105011	5.34992	11185	INMT	0.171609	0.327398	biological_process
GO:0035024	negative regulation of Rho protein signal transduction	1	178	14	13332	0.00561798	0.00105011	5.34992	148	ADRA1A	0.171609	0.327398	biological_process
GO:0030879	mammary gland development	1	178	14	13332	0.00561798	0.00105011	5.34992	51176	LEF1	0.171609	0.327398	biological_process
GO:0030217	T cell differentiation	1	178	14	13332	0.00561798	0.00105011	5.34992	860	RUNX2	0.171609	0.327398	biological_process
GO:0046597	negative regulation of viral entry into host cell	1	178	14	13332	0.00561798	0.00105011	5.34992	286827	TRIM59	0.171609	0.327398	biological_process
GO:0030316	osteoclast differentiation	1	178	14	13332	0.00561798	0.00105011	5.34992	1880	GPR183	0.171609	0.327398	biological_process
GO:0048593	camera-type eye morphogenesis	1	178	14	13332	0.00561798	0.00105011	5.34992	1296	COL8A2	0.171609	0.327398	biological_process
GO:0030433	ubiquitin-dependent ERAD pathway	2	178	56	13332	0.011236	0.00420042	2.67496	7466;3300	WFS1;DNAJB2	0.171726	0.327398	biological_process
GO:0016779	nucleotidyltransferase activity	1	170	14	12391	0.00588235	0.00112985	5.2063	115572	FAM46B	0.175936	0.364784	molecular_function
GO:0008143	poly(A) binding	1	170	14	12391	0.00588235	0.00112985	5.2063	202559	KHDRBS2	0.175936	0.364784	molecular_function
GO:0004180	carboxypeptidase activity	1	170	14	12391	0.00588235	0.00112985	5.2063	56265	CPXM1	0.175936	0.364784	molecular_function
GO:0008198	ferrous iron binding	1	170	14	12391	0.00588235	0.00112985	5.2063	57604	TRMT9B	0.175936	0.364784	molecular_function
GO:0016234	inclusion body	1	204	14	14857	0.00490196	0.000942317	5.20203	3300	DNAJB2	0.176054	0.620406	cellular_component
GO:0070382	exocytic vesicle	1	204	14	14857	0.00490196	0.000942317	5.20203	54843	SYTL2	0.176054	0.620406	cellular_component
GO:0043066	negative regulation of apoptotic process	6	178	284	13332	0.0337079	0.0213021	1.58237	1960;11040;332;654364;1311;51176	EGR3;PIM2;BIRC5;NME1-NME2;COMP;LEF1	0.180073	0.334088	biological_process
GO:0035249	synaptic transmission, glutamatergic	1	178	15	13332	0.00561798	0.00112511	4.99326	9746	CLSTN3	0.182681	0.334088	biological_process
GO:0045931	positive regulation of mitotic cell cycle	1	178	15	13332	0.00561798	0.00112511	4.99326	332	BIRC5	0.182681	0.334088	biological_process
GO:0031100	animal organ regeneration	1	178	15	13332	0.00561798	0.00112511	4.99326	5228	PGF	0.182681	0.334088	biological_process
GO:0060716	labyrinthine layer blood vessel development	1	178	15	13332	0.00561798	0.00112511	4.99326	23462	HEY1	0.182681	0.334088	biological_process
GO:0030322	stabilization of membrane potential	1	178	15	13332	0.00561798	0.00112511	4.99326	3777	KCNK3	0.182681	0.334088	biological_process
GO:1990126	retrograde transport, endosome to plasma membrane	1	178	15	13332	0.00561798	0.00112511	4.99326	100287171	WASHC1	0.182681	0.334088	biological_process
GO:0021983	pituitary gland development	1	178	15	13332	0.00561798	0.00112511	4.99326	116	ADCYAP1	0.182681	0.334088	biological_process
GO:0001974	blood vessel remodeling	1	178	15	13332	0.00561798	0.00112511	4.99326	2034	EPAS1	0.182681	0.334088	biological_process
GO:2000649	regulation of sodium ion transmembrane transporter activity	1	178	15	13332	0.00561798	0.00112511	4.99326	6330	SCN4B	0.182681	0.334088	biological_process
GO:0015721	bile acid and bile salt transport	1	178	15	13332	0.00561798	0.00112511	4.99326	6579	SLCO1A2	0.182681	0.334088	biological_process
GO:0000188	inactivation of MAPK activity	1	178	15	13332	0.00561798	0.00112511	4.99326	54900	LAX1	0.182681	0.334088	biological_process
GO:0030163	protein catabolic process	1	178	15	13332	0.00561798	0.00112511	4.99326	1510	CTSE	0.182681	0.334088	biological_process
GO:0035307	positive regulation of protein dephosphorylation	1	178	15	13332	0.00561798	0.00112511	4.99326	157313	CDCA2	0.182681	0.334088	biological_process
GO:0035025	positive regulation of Rho protein signal transduction	1	178	15	13332	0.00561798	0.00112511	4.99326	27334	P2RY10	0.182681	0.334088	biological_process
GO:0016604	nuclear body	5	204	220	14857	0.0245098	0.0148078	1.65519	6323;130271;11130;11107;3201	SCN1A;PLEKHH2;ZWINT;PRDM5;HOXA4	0.185828	0.620406	cellular_component
GO:0045766	positive regulation of angiogenesis	2	178	59	13332	0.011236	0.00442544	2.53894	5228;147372	PGF;CCBE1	0.186103	0.339423	biological_process
GO:0050661	NADP binding	1	170	15	12391	0.00588235	0.00121056	4.85922	2327	FMO2	0.187254	0.365962	molecular_function
GO:0042605	peptide antigen binding	1	170	15	12391	0.00588235	0.00121056	4.85922	8140	SLC7A5	0.187254	0.365962	molecular_function
GO:0008514	organic anion transmembrane transporter activity	1	170	15	12391	0.00588235	0.00121056	4.85922	6579	SLCO1A2	0.187254	0.365962	molecular_function
GO:0031267	small GTPase binding	1	170	15	12391	0.00588235	0.00121056	4.85922	55785	FGD6	0.187254	0.365962	molecular_function
GO:0022841	potassium ion leak channel activity	1	170	15	12391	0.00588235	0.00121056	4.85922	3777	KCNK3	0.187254	0.365962	molecular_function
GO:0015297	antiporter activity	1	170	15	12391	0.00588235	0.00121056	4.85922	8140	SLC7A5	0.187254	0.365962	molecular_function
GO:0030669	clathrin-coated endocytic vesicle membrane	1	204	15	14857	0.00490196	0.00100963	4.85523	3120	HLA-DQB2	0.187378	0.620406	cellular_component
GO:0051087	chaperone binding	2	170	58	12391	0.0117647	0.00468082	2.51339	388591;3300	RNF207;DNAJB2	0.188976	0.365962	molecular_function
GO:0004674	protein serine/threonine kinase activity	6	170	281	12391	0.0352941	0.0226777	1.55633	55351;11040;84630;115701;5581;202374	STK32B;PIM2;TTBK1;ALPK2;PRKCE;STK32A	0.189458	0.365962	molecular_function
GO:0001666	response to hypoxia	2	178	60	13332	0.011236	0.00450045	2.49663	5228;2034	PGF;EPAS1	0.190933	0.34379	biological_process
GO:0006887	exocytosis	2	178	60	13332	0.011236	0.00450045	2.49663	100287171;54843	WASHC1;SYTL2	0.190933	0.34379	biological_process
GO:0042476	odontogenesis	1	178	16	13332	0.00561798	0.00120012	4.68118	80326	WNT10A	0.193605	0.34379	biological_process
GO:0046847	filopodium assembly	1	178	16	13332	0.00561798	0.00120012	4.68118	55785	FGD6	0.193605	0.34379	biological_process
GO:0021537	telencephalon development	1	178	16	13332	0.00561798	0.00120012	4.68118	554	AVPR2	0.193605	0.34379	biological_process
GO:1904837	beta-catenin-TCF complex assembly	1	178	16	13332	0.00561798	0.00120012	4.68118	51176	LEF1	0.193605	0.34379	biological_process
GO:0014065	phosphatidylinositol 3-kinase signaling	1	178	16	13332	0.00561798	0.00120012	4.68118	59338	PLEKHA1	0.193605	0.34379	biological_process
GO:0008202	steroid metabolic process	1	178	16	13332	0.00561798	0.00120012	4.68118	1646	AKR1C2	0.193605	0.34379	biological_process
GO:0002286	T cell activation involved in immune response	1	178	16	13332	0.00561798	0.00120012	4.68118	911	CD1C	0.193605	0.34379	biological_process
GO:0016338	calcium-independent cell-cell adhesion via plasma membrane cell-adhesion molecules	1	178	16	13332	0.00561798	0.00120012	4.68118	7122	CLDN5	0.193605	0.34379	biological_process
GO:0005856	cytoskeleton	6	204	283	14857	0.0294118	0.0190483	1.54407	4638;5581;6676;10810;8871;55785	MYLK;PRKCE;SPAG4;WASF3;SYNJ2;FGD6	0.194458	0.620406	cellular_component
GO:0044295	axonal growth cone	1	204	16	14857	0.00490196	0.00107693	4.55178	2823	GPM6A	0.198547	0.620406	cellular_component
GO:0000793	condensed chromosome	1	204	16	14857	0.00490196	0.00107693	4.55178	7153	TOP2A	0.198547	0.620406	cellular_component
GO:0031941	filamentous actin	1	204	16	14857	0.00490196	0.00107693	4.55178	83715	ESPN	0.198547	0.620406	cellular_component
GO:0005543	phospholipid binding	2	170	60	12391	0.0117647	0.00484222	2.42961	8436;8437	CAVIN2;RASAL1	0.198944	0.381028	molecular_function
GO:0008037	cell recognition	1	178	17	13332	0.00561798	0.00127513	4.40582	57863	CADM3	0.204385	0.351793	biological_process
GO:0030513	positive regulation of BMP signaling pathway	1	178	17	13332	0.00561798	0.00127513	4.40582	286204	CRB2	0.204385	0.351793	biological_process
GO:0035987	endodermal cell differentiation	1	178	17	13332	0.00561798	0.00127513	4.40582	3909	LAMA3	0.204385	0.351793	biological_process
GO:0045879	negative regulation of smoothened signaling pathway	1	178	17	13332	0.00561798	0.00127513	4.40582	860	RUNX2	0.204385	0.351793	biological_process
GO:0021510	spinal cord development	1	178	17	13332	0.00561798	0.00127513	4.40582	57125	PLXDC1	0.204385	0.351793	biological_process
GO:0090103	cochlea morphogenesis	1	178	17	13332	0.00561798	0.00127513	4.40582	140947	DCANP1	0.204385	0.351793	biological_process
GO:0034314	Arp2/3 complex-mediated actin nucleation	1	178	17	13332	0.00561798	0.00127513	4.40582	100287171	WASHC1	0.204385	0.351793	biological_process
GO:0048008	platelet-derived growth factor receptor signaling pathway	1	178	17	13332	0.00561798	0.00127513	4.40582	59338	PLEKHA1	0.204385	0.351793	biological_process
GO:0016239	positive regulation of macroautophagy	1	178	17	13332	0.00561798	0.00127513	4.40582	11040	PIM2	0.204385	0.351793	biological_process
GO:0060412	ventricular septum morphogenesis	1	178	17	13332	0.00561798	0.00127513	4.40582	23462	HEY1	0.204385	0.351793	biological_process
GO:0034389	lipid particle organization	1	178	17	13332	0.00561798	0.00127513	4.40582	5738	PTGFRN	0.204385	0.351793	biological_process
GO:0050718	positive regulation of interleukin-1 beta secretion	1	178	17	13332	0.00561798	0.00127513	4.40582	9447	AIM2	0.204385	0.351793	biological_process
GO:0007601	visual perception	3	178	117	13332	0.0168539	0.00877588	1.92048	10319;7466;2034	LAMC3;WFS1;EPAS1	0.205622	0.352693	biological_process
GO:0006468	protein phosphorylation	5	178	235	13332	0.0280899	0.0176268	1.59359	11040;84630;5581;5593;332	PIM2;TTBK1;PRKCE;PRKG2;BIRC5	0.205956	0.352693	biological_process
GO:0043025	neuronal cell body	5	204	229	14857	0.0245098	0.0154136	1.59014	6323;2823;11075;5368;57125	SCN1A;GPM6A;STMN2;PNOC;PLXDC1	0.20731	0.620406	cellular_component
GO:0015095	magnesium ion transmembrane transporter activity	1	170	17	12391	0.00588235	0.00137196	4.28754	84102	SLC41A2	0.20943	0.397741	molecular_function
GO:0005922	connexin complex	1	204	17	14857	0.00490196	0.00114424	4.28403	2706	GJB2	0.209564	0.620406	cellular_component
GO:0008233	peptidase activity	2	170	63	12391	0.0117647	0.00508434	2.31391	89932;222643	PAPLN;UNC5CL	0.214008	0.398287	molecular_function
GO:0031016	pancreas development	1	178	18	13332	0.00561798	0.00135014	4.16105	7466	WFS1	0.215021	0.362679	biological_process
GO:0001755	neural crest cell migration	1	178	18	13332	0.00561798	0.00135014	4.16105	51176	LEF1	0.215021	0.362679	biological_process
GO:0007194	negative regulation of adenylate cyclase activity	1	178	18	13332	0.00561798	0.00135014	4.16105	2550	GABBR1	0.215021	0.362679	biological_process
GO:0046856	phosphatidylinositol dephosphorylation	1	178	18	13332	0.00561798	0.00135014	4.16105	8871	SYNJ2	0.215021	0.362679	biological_process
GO:0007628	adult walking behavior	1	178	18	13332	0.00561798	0.00135014	4.16105	6323	SCN1A	0.215021	0.362679	biological_process
GO:0030206	chondroitin sulfate biosynthetic process	1	178	18	13332	0.00561798	0.00135014	4.16105	51363	CHST15	0.215021	0.362679	biological_process
GO:0007268	chemical synaptic transmission	4	178	180	13332	0.0224719	0.0135014	1.66442	3786;5368;3777;5367	KCNQ3;PNOC;KCNK3;PMCH	0.220232	0.365716	biological_process
GO:0004550	nucleoside diphosphate kinase activity	1	170	18	12391	0.00588235	0.00145267	4.04935	654364	NME1-NME2	0.220291	0.398287	molecular_function
GO:0043325	phosphatidylinositol-3,4-bisphosphate binding	1	170	18	12391	0.00588235	0.00145267	4.04935	59338	PLEKHA1	0.220291	0.398287	molecular_function
GO:0008266	poly(U) RNA binding	1	170	18	12391	0.00588235	0.00145267	4.04935	202559	KHDRBS2	0.220291	0.398287	molecular_function
GO:0048018	receptor ligand activity	1	170	18	12391	0.00588235	0.00145267	4.04935	80326	WNT10A	0.220291	0.398287	molecular_function
GO:0043425	bHLH transcription factor binding	1	170	18	12391	0.00588235	0.00145267	4.04935	860	RUNX2	0.220291	0.398287	molecular_function
GO:0030134	COPII-coated ER to Golgi transport vesicle	1	204	18	14857	0.00490196	0.00121155	4.04602	90522	YIF1B	0.22043	0.620406	cellular_component
GO:0051233	spindle midzone	1	204	18	14857	0.00490196	0.00121155	4.04602	2669	GEM	0.22043	0.620406	cellular_component
GO:0009986	cell surface	7	204	357	14857	0.0343137	0.0240291	1.42801	3786;5738;9746;83483;388512;79368;5046	KCNQ3;PTGFRN;CLSTN3;PLVAP;CLEC17A;FCRL2;PCSK6	0.220567	0.620406	cellular_component
GO:0031901	early endosome membrane	3	204	118	14857	0.0147059	0.00794238	1.85157	100287171;55283;79953	WASHC1;MCOLN3;SYNDIG1	0.220786	0.620406	cellular_component
GO:0030154	cell differentiation	8	178	432	13332	0.0449438	0.0324032	1.38702	79739;5228;6676;8140;84824;5367;1310;6689	TTLL7;PGF;SPAG4;SLC7A5;FCRLA;PMCH;COL19A1;SPIB	0.220874	0.365716	biological_process
GO:0008285	negative regulation of cell proliferation	5	178	243	13332	0.0280899	0.0182268	1.54113	11095;11040;148;9536;3300	ADAMTS8;PIM2;ADRA1A;PTGES;DNAJB2	0.225123	0.365716	biological_process
GO:0032496	response to lipopolysaccharide	2	178	67	13332	0.011236	0.0050255	2.23579	4016;9536	LOXL1;PTGES	0.225143	0.365716	biological_process
GO:0001077	transcriptional activator activity, RNA polymerase II proximal promoter sequence-specific DNA binding	4	170	177	12391	0.0235294	0.0142846	1.64719	28999;860;51176;2034	KLF15;RUNX2;LEF1;EPAS1	0.225493	0.401592	molecular_function
GO:0072332	intrinsic apoptotic signaling pathway by p53 class mediator	1	178	19	13332	0.00561798	0.00142514	3.94205	79750	ZNF385D	0.225516	0.365716	biological_process
GO:0016049	cell growth	1	178	19	13332	0.00561798	0.00142514	3.94205	148	ADRA1A	0.225516	0.365716	biological_process
GO:0001662	behavioral fear response	1	178	19	13332	0.00561798	0.00142514	3.94205	116	ADCYAP1	0.225516	0.365716	biological_process
GO:0042100	B cell proliferation	1	178	19	13332	0.00561798	0.00142514	3.94205	51176	LEF1	0.225516	0.365716	biological_process
GO:0046580	negative regulation of Ras protein signal transduction	1	178	19	13332	0.00561798	0.00142514	3.94205	8437	RASAL1	0.225516	0.365716	biological_process
GO:0043392	negative regulation of DNA binding	1	178	19	13332	0.00561798	0.00142514	3.94205	51176	LEF1	0.225516	0.365716	biological_process
GO:0045070	positive regulation of viral genome replication	1	178	19	13332	0.00561798	0.00142514	3.94205	7153	TOP2A	0.225516	0.365716	biological_process
GO:0007026	negative regulation of microtubule depolymerization	1	178	19	13332	0.00561798	0.00142514	3.94205	11075	STMN2	0.225516	0.365716	biological_process
GO:1990090	cellular response to nerve growth factor stimulus	1	178	19	13332	0.00561798	0.00142514	3.94205	11075	STMN2	0.225516	0.365716	biological_process
GO:0001569	branching involved in blood vessel morphogenesis	1	178	19	13332	0.00561798	0.00142514	3.94205	51176	LEF1	0.225516	0.365716	biological_process
GO:0051898	negative regulation of protein kinase B signaling	1	178	19	13332	0.00561798	0.00142514	3.94205	59338	PLEKHA1	0.225516	0.365716	biological_process
GO:0001837	epithelial to mesenchymal transition	1	178	19	13332	0.00561798	0.00142514	3.94205	51176	LEF1	0.225516	0.365716	biological_process
GO:0033613	activating transcription factor binding	1	170	19	12391	0.00588235	0.00153337	3.83622	7466	WFS1	0.231004	0.401592	molecular_function
GO:0005160	transforming growth factor beta receptor binding	1	170	19	12391	0.00588235	0.00153337	3.83622	2662	GDF10	0.231004	0.401592	molecular_function
GO:0015347	sodium-independent organic anion transmembrane transporter activity	1	170	19	12391	0.00588235	0.00153337	3.83622	6579	SLCO1A2	0.231004	0.401592	molecular_function
GO:0001671	ATPase activator activity	1	170	19	12391	0.00588235	0.00153337	3.83622	3300	DNAJB2	0.231004	0.401592	molecular_function
GO:0001772	immunological synapse	1	204	19	14857	0.00490196	0.00127886	3.83308	199920	FYB2	0.231147	0.620406	cellular_component
GO:0030992	intraciliary transport particle B	1	204	19	14857	0.00490196	0.00127886	3.83308	286827	TRIM59	0.231147	0.620406	cellular_component
GO:0019897	extrinsic component of plasma membrane	1	204	19	14857	0.00490196	0.00127886	3.83308	54843	SYTL2	0.231147	0.620406	cellular_component
GO:0005178	integrin binding	2	170	67	12391	0.0117647	0.00540715	2.17577	255743;11095	NPNT;ADAMTS8	0.234249	0.402056	molecular_function
GO:0031514	motile cilium	2	204	67	14857	0.00980392	0.00450966	2.17398	6676;26762	SPAG4;HAVCR1	0.234544	0.620406	cellular_component
GO:0004672	protein kinase activity	3	170	122	12391	0.0176471	0.00984586	1.79233	5593;5163;11040	PRKG2;PDK1;PIM2	0.234829	0.402056	molecular_function
GO:0032526	response to retinoic acid	1	178	20	13332	0.00561798	0.00150015	3.74494	9536	PTGES	0.235871	0.371759	biological_process
GO:0051482	positive regulation of cytosolic calcium ion concentration involved in phospholipase C-activating G-protein coupled signaling pathway	1	178	20	13332	0.00561798	0.00150015	3.74494	27334	P2RY10	0.235871	0.371759	biological_process
GO:0010634	positive regulation of epithelial cell migration	1	178	20	13332	0.00561798	0.00150015	3.74494	5581	PRKCE	0.235871	0.371759	biological_process
GO:0007616	long-term memory	1	178	20	13332	0.00561798	0.00150015	3.74494	4909	NTF4	0.235871	0.371759	biological_process
GO:0001890	placenta development	1	178	20	13332	0.00561798	0.00150015	3.74494	79733	E2F8	0.235871	0.371759	biological_process
GO:0002230	positive regulation of defense response to virus by host	1	178	20	13332	0.00561798	0.00150015	3.74494	9447	AIM2	0.235871	0.371759	biological_process
GO:0035115	embryonic forelimb morphogenesis	1	178	20	13332	0.00561798	0.00150015	3.74494	860	RUNX2	0.235871	0.371759	biological_process
GO:0002755	MyD88-dependent toll-like receptor signaling pathway	1	178	20	13332	0.00561798	0.00150015	3.74494	81793	TLR10	0.235871	0.371759	biological_process
GO:0030073	insulin secretion	1	178	20	13332	0.00561798	0.00150015	3.74494	116	ADCYAP1	0.235871	0.371759	biological_process
GO:0035722	interleukin-12-mediated signaling pathway	1	178	20	13332	0.00561798	0.00150015	3.74494	4001	LMNB1	0.235871	0.371759	biological_process
GO:0043967	histone H4 acetylation	1	178	20	13332	0.00561798	0.00150015	3.74494	51176	LEF1	0.235871	0.371759	biological_process
GO:0032781	positive regulation of ATPase activity	1	178	20	13332	0.00561798	0.00150015	3.74494	3300	DNAJB2	0.235871	0.371759	biological_process
GO:0001205	transcriptional activator activity, RNA polymerase II distal enhancer sequence-specific DNA binding	1	170	20	12391	0.00588235	0.00161407	3.64441	6689	SPIB	0.241571	0.407425	molecular_function
GO:0071889	14-3-3 protein binding	1	170	20	12391	0.00588235	0.00161407	3.64441	5581	PRKCE	0.241571	0.407425	molecular_function
GO:0071556	integral component of lumenal side of endoplasmic reticulum membrane	1	204	20	14857	0.00490196	0.00134617	3.64142	3120	HLA-DQB2	0.241717	0.626538	cellular_component
GO:0034774	secretory granule lumen	2	204	69	14857	0.00980392	0.00464428	2.11097	654364;272	NME1-NME2;AMPD3	0.244714	0.626538	cellular_component
GO:0002027	regulation of heart rate	1	178	21	13332	0.00561798	0.00157516	3.56661	2034	EPAS1	0.246088	0.373012	biological_process
GO:0019933	cAMP-mediated signaling	1	178	21	13332	0.00561798	0.00157516	3.56661	116	ADCYAP1	0.246088	0.373012	biological_process
GO:0045786	negative regulation of cell cycle	1	178	21	13332	0.00561798	0.00157516	3.56661	116	ADCYAP1	0.246088	0.373012	biological_process
GO:0048468	cell development	1	178	21	13332	0.00561798	0.00157516	3.56661	2662	GDF10	0.246088	0.373012	biological_process
GO:0015949	nucleobase-containing small molecule interconversion	1	178	21	13332	0.00561798	0.00157516	3.56661	654364	NME1-NME2	0.246088	0.373012	biological_process
GO:0010862	positive regulation of pathway-restricted SMAD protein phosphorylation	1	178	21	13332	0.00561798	0.00157516	3.56661	2662	GDF10	0.246088	0.373012	biological_process
GO:0071773	cellular response to BMP stimulus	1	178	21	13332	0.00561798	0.00157516	3.56661	860	RUNX2	0.246088	0.373012	biological_process
GO:0043252	sodium-independent organic anion transport	1	178	21	13332	0.00561798	0.00157516	3.56661	6579	SLCO1A2	0.246088	0.373012	biological_process
GO:0009953	dorsal/ventral pattern formation	1	178	21	13332	0.00561798	0.00157516	3.56661	3212	HOXB2	0.246088	0.373012	biological_process
GO:0006998	nuclear envelope organization	1	178	21	13332	0.00561798	0.00157516	3.56661	6676	SPAG4	0.246088	0.373012	biological_process
GO:0001895	retina homeostasis	1	178	21	13332	0.00561798	0.00157516	3.56661	1472	CST4	0.246088	0.373012	biological_process
GO:0042594	response to starvation	1	178	21	13332	0.00561798	0.00157516	3.56661	116	ADCYAP1	0.246088	0.373012	biological_process
GO:0060173	limb development	1	178	21	13332	0.00561798	0.00157516	3.56661	1311	COMP	0.246088	0.373012	biological_process
GO:0007223	Wnt signaling pathway, calcium modulating pathway	1	178	21	13332	0.00561798	0.00157516	3.56661	51176	LEF1	0.246088	0.373012	biological_process
GO:0050729	positive regulation of inflammatory response	1	178	21	13332	0.00561798	0.00157516	3.56661	81793	TLR10	0.246088	0.373012	biological_process
GO:0006520	cellular amino acid metabolic process	1	178	21	13332	0.00561798	0.00157516	3.56661	8140	SLC7A5	0.246088	0.373012	biological_process
GO:0001657	ureteric bud development	1	178	21	13332	0.00561798	0.00157516	3.56661	255743	NPNT	0.246088	0.373012	biological_process
GO:0019886	antigen processing and presentation of exogenous peptide antigen via MHC class II	2	178	72	13332	0.011236	0.00540054	2.08052	1510;3120	CTSE;HLA-DQB2	0.249852	0.377865	biological_process
GO:0003785	actin monomer binding	1	170	21	12391	0.00588235	0.00169478	3.47087	5581	PRKCE	0.251993	0.41458	molecular_function
GO:0031593	polyubiquitin modification-dependent protein binding	1	170	21	12391	0.00588235	0.00169478	3.47087	3300	DNAJB2	0.251993	0.41458	molecular_function
GO:0060076	excitatory synapse	1	204	21	14857	0.00490196	0.00141348	3.46802	79953	SYNDIG1	0.252143	0.626538	cellular_component
GO:0031226	intrinsic component of plasma membrane	1	204	21	14857	0.00490196	0.00141348	3.46802	6330	SCN4B	0.252143	0.626538	cellular_component
GO:0017137	Rab GTPase binding	3	170	127	12391	0.0176471	0.0102494	1.72177	79778;92558;54843	MICALL2;BICDL1;SYTL2	0.253151	0.41458	molecular_function
GO:0000981	RNA polymerase II transcription factor activity, sequence-specific DNA binding	3	170	127	12391	0.0176471	0.0102494	1.72177	27319;5017;2034	BHLHE22;OVOL1;EPAS1	0.253151	0.41458	molecular_function
GO:0001764	neuron migration	2	178	73	13332	0.011236	0.00547555	2.05202	10752;2823	CHL1;GPM6A	0.254807	0.382267	biological_process
GO:0030308	negative regulation of cell growth	2	178	73	13332	0.011236	0.00547555	2.05202	3300;2786	DNAJB2;GNG4	0.254807	0.382267	biological_process
GO:0048701	embryonic cranial skeleton morphogenesis	1	178	22	13332	0.00561798	0.00165017	3.40449	860	RUNX2	0.25617	0.382267	biological_process
GO:0018108	peptidyl-tyrosine phosphorylation	1	178	22	13332	0.00561798	0.00165017	3.40449	84630	TTBK1	0.25617	0.382267	biological_process
GO:0001707	mesoderm formation	1	178	22	13332	0.00561798	0.00165017	3.40449	286204	CRB2	0.25617	0.382267	biological_process
GO:0008015	blood circulation	1	178	22	13332	0.00561798	0.00165017	3.40449	3212	HOXB2	0.25617	0.382267	biological_process
GO:0005788	endoplasmic reticulum lumen	4	204	189	14857	0.0196078	0.0127213	1.54134	1310;1297;7466;1296	COL19A1;COL9A1;WFS1;COL8A2	0.261736	0.640667	cellular_component
GO:0005507	copper ion binding	1	170	22	12391	0.00588235	0.00177548	3.3131	4016	LOXL1	0.262273	0.421679	molecular_function
GO:0048487	beta-tubulin binding	1	170	22	12391	0.00588235	0.00177548	3.3131	79739	TTLL7	0.262273	0.421679	molecular_function
GO:0051092	positive regulation of NF-kappaB transcription factor activity	2	178	75	13332	0.011236	0.00562556	1.9973	7188;9447	TRAF5;AIM2	0.264722	0.39019	biological_process
GO:0009725	response to hormone	1	178	23	13332	0.00561798	0.00172517	3.25647	148	ADRA1A	0.266117	0.39019	biological_process
GO:0071377	cellular response to glucagon stimulus	1	178	23	13332	0.00561798	0.00172517	3.25647	2786	GNG4	0.266117	0.39019	biological_process
GO:0055072	iron ion homeostasis	1	178	23	13332	0.00561798	0.00172517	3.25647	2034	EPAS1	0.266117	0.39019	biological_process
GO:0086010	membrane depolarization during action potential	1	178	23	13332	0.00561798	0.00172517	3.25647	6323	SCN1A	0.266117	0.39019	biological_process
GO:0016575	histone deacetylation	1	178	23	13332	0.00561798	0.00172517	3.25647	11107	PRDM5	0.266117	0.39019	biological_process
GO:0034332	adherens junction organization	1	178	23	13332	0.00561798	0.00172517	3.25647	57863	CADM3	0.266117	0.39019	biological_process
GO:0032456	endocytic recycling	1	178	23	13332	0.00561798	0.00172517	3.25647	79778	MICALL2	0.266117	0.39019	biological_process
GO:0000278	mitotic cell cycle	2	178	76	13332	0.011236	0.00570057	1.97102	2669;11107	GEM;PRDM5	0.269681	0.394555	biological_process
GO:0004867	serine-type endopeptidase inhibitor activity	2	170	74	12391	0.0117647	0.00597208	1.96995	89932;153218	PAPLN;SPINK13	0.269886	0.421679	molecular_function
GO:0000978	RNA polymerase II proximal promoter sequence-specific DNA binding	5	170	254	12391	0.0294118	0.0204987	1.43481	5017;11107;79733;860;51176	OVOL1;PRDM5;E2F8;RUNX2;LEF1	0.269959	0.421679	molecular_function
GO:0004190	aspartic-type endopeptidase activity	1	170	23	12391	0.00588235	0.00185619	3.16905	1510	CTSE	0.272412	0.421679	molecular_function
GO:0005057	signal transducer activity, downstream of receptor	1	170	23	12391	0.00588235	0.00185619	3.16905	116	ADCYAP1	0.272412	0.421679	molecular_function
GO:0030331	estrogen receptor binding	1	170	23	12391	0.00588235	0.00185619	3.16905	51176	LEF1	0.272412	0.421679	molecular_function
GO:0004869	cysteine-type endopeptidase inhibitor activity	1	170	23	12391	0.00588235	0.00185619	3.16905	1472	CST4	0.272412	0.421679	molecular_function
GO:0000421	autophagosome membrane	1	204	23	14857	0.00490196	0.00154809	3.16645	55283	MCOLN3	0.272569	0.643136	cellular_component
GO:0030864	cortical actin cytoskeleton	1	204	23	14857	0.00490196	0.00154809	3.16645	130271	PLEKHH2	0.272569	0.643136	cellular_component
GO:0016055	Wnt signaling pathway	3	178	136	13332	0.0168539	0.010201	1.65218	8532;51176;80326	CPZ;LEF1;WNT10A	0.272994	0.395955	biological_process
GO:0007156	homophilic cell adhesion via plasma membrane adhesion molecules	3	178	136	13332	0.0168539	0.010201	1.65218	57863;28513;9746	CADM3;CDH19;CLSTN3	0.272994	0.395955	biological_process
GO:0061024	membrane organization	2	178	77	13332	0.011236	0.00577558	1.94543	554;8871	AVPR2;SYNJ2	0.274639	0.395955	biological_process
GO:1904813	ficolin-1-rich granule lumen	2	204	75	14857	0.00980392	0.00504813	1.94209	654364;272	NME1-NME2;AMPD3	0.275294	0.643136	cellular_component
GO:0051017	actin filament bundle assembly	1	178	24	13332	0.00561798	0.00180018	3.12079	83715	ESPN	0.275933	0.395955	biological_process
GO:0010595	positive regulation of endothelial cell migration	1	178	24	13332	0.00561798	0.00180018	3.12079	147372	CCBE1	0.275933	0.395955	biological_process
GO:0034260	negative regulation of GTPase activity	1	178	24	13332	0.00561798	0.00180018	3.12079	116	ADCYAP1	0.275933	0.395955	biological_process
GO:0002062	chondrocyte differentiation	1	178	24	13332	0.00561798	0.00180018	3.12079	860	RUNX2	0.275933	0.395955	biological_process
GO:0019228	neuronal action potential	1	178	24	13332	0.00561798	0.00180018	3.12079	6323	SCN1A	0.275933	0.395955	biological_process
GO:0031032	actomyosin structure organization	1	178	24	13332	0.00561798	0.00180018	3.12079	22998	LIMCH1	0.275933	0.395955	biological_process
GO:0005768	endosome	4	204	195	14857	0.0196078	0.0131251	1.49392	11075;132299;1510;554	STMN2;OCIAD2;CTSE;AVPR2	0.279967	0.643136	cellular_component
GO:0004181	metallocarboxypeptidase activity	1	170	24	12391	0.00588235	0.00193689	3.03701	8532	CPZ	0.282413	0.431252	molecular_function
GO:0017080	sodium channel regulator activity	1	170	24	12391	0.00588235	0.00193689	3.03701	6330	SCN4B	0.282413	0.431252	molecular_function
GO:0031965	nuclear membrane	4	204	196	14857	0.0196078	0.0131924	1.48629	4001;148;5593;3300	LMNB1;ADRA1A;PRKG2;DNAJB2	0.283026	0.643136	cellular_component
GO:0042826	histone deacetylase binding	2	170	77	12391	0.0117647	0.00621419	1.8932	51176;7153	LEF1;TOP2A	0.285169	0.432539	molecular_function
GO:0060326	cell chemotaxis	1	178	25	13332	0.00561798	0.00187519	2.99596	51176	LEF1	0.285617	0.403825	biological_process
GO:0006821	chloride transport	1	178	25	13332	0.00561798	0.00187519	2.99596	53405	CLIC5	0.285617	0.403825	biological_process
GO:1902476	chloride transmembrane transport	1	178	25	13332	0.00561798	0.00187519	2.99596	53405	CLIC5	0.285617	0.403825	biological_process
GO:0043408	regulation of MAPK cascade	1	178	25	13332	0.00561798	0.00187519	2.99596	2662	GDF10	0.285617	0.403825	biological_process
GO:0030032	lamellipodium assembly	1	178	25	13332	0.00561798	0.00187519	2.99596	10810	WASF3	0.285617	0.403825	biological_process
GO:0007162	negative regulation of cell adhesion	1	178	25	13332	0.00561798	0.00187519	2.99596	27299	ADAMDEC1	0.285617	0.403825	biological_process
GO:0030326	embryonic limb morphogenesis	1	178	25	13332	0.00561798	0.00187519	2.99596	51176	LEF1	0.285617	0.403825	biological_process
GO:0048471	perinuclear region of cytoplasm	8	204	454	14857	0.0392157	0.030558	1.28332	83483;84630;5581;11075;81618;9536;388591;154091	PLVAP;TTBK1;PRKCE;STMN2;ITM2C;PTGES;RNF207;SLC2A12	0.286274	0.643136	cellular_component
GO:0004222	metalloendopeptidase activity	2	170	78	12391	0.0117647	0.00629489	1.86893	11095;27299	ADAMTS8;ADAMDEC1	0.290258	0.437323	molecular_function
GO:0032993	protein-DNA complex	1	204	25	14857	0.00490196	0.00168271	2.91314	51176	LEF1	0.29244	0.646508	cellular_component
GO:0030218	erythrocyte differentiation	1	178	26	13332	0.00561798	0.0019502	2.88073	2034	EPAS1	0.295173	0.410437	biological_process
GO:0032467	positive regulation of cytokinesis	1	178	26	13332	0.00561798	0.0019502	2.88073	5581	PRKCE	0.295173	0.410437	biological_process
GO:0070830	bicellular tight junction assembly	1	178	26	13332	0.00561798	0.0019502	2.88073	79778	MICALL2	0.295173	0.410437	biological_process
GO:0034446	substrate adhesion-dependent cell spreading	1	178	26	13332	0.00561798	0.0019502	2.88073	79778	MICALL2	0.295173	0.410437	biological_process
GO:0000910	cytokinesis	1	178	26	13332	0.00561798	0.0019502	2.88073	332	BIRC5	0.295173	0.410437	biological_process
GO:0045668	negative regulation of osteoblast differentiation	1	178	26	13332	0.00561798	0.0019502	2.88073	2662	GDF10	0.295173	0.410437	biological_process
GO:0043124	negative regulation of I-kappaB kinase/NF-kappaB signaling	1	178	26	13332	0.00561798	0.0019502	2.88073	286827	TRIM59	0.295173	0.410437	biological_process
GO:0030155	regulation of cell adhesion	1	178	26	13332	0.00561798	0.0019502	2.88073	3909	LAMA3	0.295173	0.410437	biological_process
GO:0001669	acrosomal vesicle	2	204	79	14857	0.00980392	0.00531736	1.84376	4016;153218	LOXL1;SPINK13	0.295659	0.646508	cellular_component
GO:0061631	ubiquitin conjugating enzyme activity	1	170	26	12391	0.00588235	0.0020983	2.80339	134111	UBE2QL1	0.302006	0.45201	molecular_function
GO:0006986	response to unfolded protein	1	178	27	13332	0.00561798	0.0020252	2.77403	3300	DNAJB2	0.304602	0.415816	biological_process
GO:0048839	inner ear development	1	178	27	13332	0.00561798	0.0020252	2.77403	140947	DCANP1	0.304602	0.415816	biological_process
GO:0051781	positive regulation of cell division	1	178	27	13332	0.00561798	0.0020252	2.77403	5228	PGF	0.304602	0.415816	biological_process
GO:0051592	response to calcium ion	1	178	27	13332	0.00561798	0.0020252	2.77403	9536	PTGES	0.304602	0.415816	biological_process
GO:0086091	regulation of heart rate by cardiac conduction	1	178	27	13332	0.00561798	0.0020252	2.77403	6330	SCN4B	0.304602	0.415816	biological_process
GO:0035725	sodium ion transmembrane transport	1	178	27	13332	0.00561798	0.0020252	2.77403	6330	SCN4B	0.304602	0.415816	biological_process
GO:0043484	regulation of RNA splicing	1	178	27	13332	0.00561798	0.0020252	2.77403	2334	AFF2	0.304602	0.415816	biological_process
GO:0014070	response to organic cyclic compound	1	178	27	13332	0.00561798	0.0020252	2.77403	9536	PTGES	0.304602	0.415816	biological_process
GO:0007631	feeding behavior	1	178	27	13332	0.00561798	0.0020252	2.77403	5367	PMCH	0.304602	0.415816	biological_process
GO:0043198	dendritic shaft	1	204	27	14857	0.00490196	0.00181733	2.69735	79953	SYNDIG1	0.31177	0.672767	cellular_component
GO:0010212	response to ionizing radiation	1	178	28	13332	0.00561798	0.00210021	2.67496	64859	NABP1	0.313905	0.421205	biological_process
GO:0001942	hair follicle development	1	178	28	13332	0.00561798	0.00210021	2.67496	80326	WNT10A	0.313905	0.421205	biological_process
GO:0032024	positive regulation of insulin secretion	1	178	28	13332	0.00561798	0.00210021	2.67496	5581	PRKCE	0.313905	0.421205	biological_process
GO:0045746	negative regulation of Notch signaling pathway	1	178	28	13332	0.00561798	0.00210021	2.67496	23462	HEY1	0.313905	0.421205	biological_process
GO:0070301	cellular response to hydrogen peroxide	1	178	28	13332	0.00561798	0.00210021	2.67496	59338	PLEKHA1	0.313905	0.421205	biological_process
GO:0060395	SMAD protein signal transduction	1	178	28	13332	0.00561798	0.00210021	2.67496	2662	GDF10	0.313905	0.421205	biological_process
GO:0031397	negative regulation of protein ubiquitination	1	178	28	13332	0.00561798	0.00210021	2.67496	5581	PRKCE	0.313905	0.421205	biological_process
GO:0030100	regulation of endocytosis	1	178	28	13332	0.00561798	0.00210021	2.67496	286749	STON1-GTF2A1L	0.313905	0.421205	biological_process
GO:0006629	lipid metabolic process	2	178	85	13332	0.011236	0.00637564	1.76233	222;27132	ALDH3B2;CPNE7	0.314183	0.421205	biological_process
GO:0051301	cell division	5	178	279	13332	0.0280899	0.0209271	1.34227	11130;5581;332;157313;3070	ZWINT;PRKCE;BIRC5;CDCA2;HELLS	0.31665	0.423669	biological_process
GO:0005524	ATP binding	18	170	1153	12391	0.105882	0.0930514	1.13789	79739;55351;11040;8395;84630;4638;5163;3070;5581;5593;134111;81618;115701;7153;202374;23057;860;654364	TTLL7;STK32B;PIM2;PIP5K1B;TTBK1;MYLK;PDK1;HELLS;PRKCE;PRKG2;UBE2QL1;ITM2C;ALPK2;TOP2A;STK32A;NMNAT2;RUNX2;NME1-NME2	0.31746	0.472013	molecular_function
GO:0000777	condensed chromosome kinetochore	2	204	84	14857	0.00980392	0.0056539	1.73401	332;11130	BIRC5;ZWINT	0.320994	0.683675	cellular_component
GO:0005267	potassium channel activity	1	170	28	12391	0.00588235	0.0022597	2.60315	3777	KCNK3	0.321068	0.474257	molecular_function
GO:0021762	substantia nigra development	1	178	29	13332	0.00561798	0.00217522	2.58272	84630	TTBK1	0.323085	0.426345	biological_process
GO:0042752	regulation of circadian rhythm	1	178	29	13332	0.00561798	0.00217522	2.58272	7153	TOP2A	0.323085	0.426345	biological_process
GO:0032755	positive regulation of interleukin-6 production	1	178	29	13332	0.00561798	0.00217522	2.58272	116	ADCYAP1	0.323085	0.426345	biological_process
GO:0006400	tRNA modification	1	178	29	13332	0.00561798	0.00217522	2.58272	57604	TRMT9B	0.323085	0.426345	biological_process
GO:0006959	humoral immune response	1	178	29	13332	0.00561798	0.00217522	2.58272	1880	GPR183	0.323085	0.426345	biological_process
GO:0006904	vesicle docking involved in exocytosis	1	178	29	13332	0.00561798	0.00217522	2.58272	54843	SYTL2	0.323085	0.426345	biological_process
GO:0019233	sensory perception of pain	1	178	29	13332	0.00561798	0.00217522	2.58272	116	ADCYAP1	0.323085	0.426345	biological_process
GO:0050852	T cell receptor signaling pathway	2	178	87	13332	0.011236	0.00652565	1.72181	199920;3120	FYB2;HLA-DQB2	0.324008	0.426726	biological_process
GO:0000977	RNA polymerase II regulatory region sequence-specific DNA binding	3	170	146	12391	0.0176471	0.0117827	1.4977	22806;51176;6258	IKZF3;LEF1;RXRG	0.324135	0.475678	molecular_function
GO:0016324	apical plasma membrane	4	204	210	14857	0.0196078	0.0141348	1.38721	5593;89958;8140;286204	PRKG2;SAPCD2;SLC7A5;CRB2	0.326287	0.68604	cellular_component
GO:0004871	signal transducer activity	3	170	147	12391	0.0176471	0.0118634	1.48752	5581;2791;2786	PRKCE;GNG11;GNG4	0.327896	0.478094	molecular_function
GO:0050679	positive regulation of epithelial cell proliferation	1	178	30	13332	0.00561798	0.00225023	2.49663	654364	NME1-NME2	0.332142	0.431529	biological_process
GO:0010508	positive regulation of autophagy	1	178	30	13332	0.00561798	0.00225023	2.49663	11040	PIM2	0.332142	0.431529	biological_process
GO:0042102	positive regulation of T cell proliferation	1	178	30	13332	0.00561798	0.00225023	2.49663	115650	TNFRSF13C	0.332142	0.431529	biological_process
GO:0045165	cell fate commitment	1	178	30	13332	0.00561798	0.00225023	2.49663	80326	WNT10A	0.332142	0.431529	biological_process
GO:0001580	detection of chemical stimulus involved in sensory perception of bitter taste	1	178	30	13332	0.00561798	0.00225023	2.49663	1472	CST4	0.332142	0.431529	biological_process
GO:0045747	positive regulation of Notch signaling pathway	1	178	30	13332	0.00561798	0.00225023	2.49663	375704	ENHO	0.332142	0.431529	biological_process
GO:0006977	DNA damage response, signal transduction by p53 class mediator resulting in cell cycle arrest	1	178	30	13332	0.00561798	0.00225023	2.49663	79733	E2F8	0.332142	0.431529	biological_process
GO:0030665	clathrin-coated vesicle membrane	1	204	30	14857	0.00490196	0.00201925	2.42761	554	AVPR2	0.339785	0.692527	cellular_component
GO:0061077	chaperone-mediated protein folding	1	178	31	13332	0.00561798	0.00232523	2.41609	3300	DNAJB2	0.341079	0.439744	biological_process
GO:0046426	negative regulation of JAK-STAT cascade	1	178	31	13332	0.00561798	0.00232523	2.41609	80059	LRRTM4	0.341079	0.439744	biological_process
GO:0035690	cellular response to drug	1	178	31	13332	0.00561798	0.00232523	2.41609	9447	AIM2	0.341079	0.439744	biological_process
GO:0000281	mitotic cytokinesis	1	178	31	13332	0.00561798	0.00232523	2.41609	51203	NUSAP1	0.341079	0.439744	biological_process
GO:0017124	SH3 domain binding	2	170	89	12391	0.0117647	0.00718263	1.63794	202559;83715	KHDRBS2;ESPN	0.345784	0.492531	molecular_function
GO:0042981	regulation of apoptotic process	3	178	156	13332	0.0168539	0.0117012	1.44036	2662;7188;22806	GDF10;TRAF5;IKZF3	0.34598	0.44521	biological_process
GO:0043204	perikaryon	2	204	89	14857	0.00980392	0.00599044	1.63659	79739;57699	TTLL7;CPNE5	0.346104	0.692527	cellular_component
GO:0055037	recycling endosome	2	204	89	14857	0.00980392	0.00599044	1.63659	79778;100287171	MICALL2;WASHC1	0.346104	0.692527	cellular_component
GO:0004175	endopeptidase activity	1	170	31	12391	0.00588235	0.00250182	2.35123	5046	PCSK6	0.348694	0.492531	molecular_function
GO:0030971	receptor tyrosine kinase binding	1	170	31	12391	0.00588235	0.00250182	2.35123	285016	ALKAL2	0.348694	0.492531	molecular_function
GO:0019902	phosphatase binding	1	170	31	12391	0.00588235	0.00250182	2.35123	54843	SYTL2	0.348694	0.492531	molecular_function
GO:0005109	frizzled binding	1	170	31	12391	0.00588235	0.00250182	2.35123	80326	WNT10A	0.348694	0.492531	molecular_function
GO:0007588	excretion	1	178	32	13332	0.00561798	0.00240024	2.34059	554	AVPR2	0.349897	0.445986	biological_process
GO:0050885	neuromuscular process controlling balance	1	178	32	13332	0.00561798	0.00240024	2.34059	140947	DCANP1	0.349897	0.445986	biological_process
GO:0050890	cognition	1	178	32	13332	0.00561798	0.00240024	2.34059	10752	CHL1	0.349897	0.445986	biological_process
GO:0001523	retinoid metabolic process	1	178	32	13332	0.00561798	0.00240024	2.34059	5948	RBP2	0.349897	0.445986	biological_process
GO:0071560	cellular response to transforming growth factor beta stimulus	1	178	32	13332	0.00561798	0.00240024	2.34059	80326	WNT10A	0.349897	0.445986	biological_process
GO:0010629	negative regulation of gene expression	2	178	93	13332	0.011236	0.0069757	1.61073	2334;84630	AFF2;TTBK1	0.353248	0.449407	biological_process
GO:0009968	negative regulation of signal transduction	1	178	33	13332	0.00561798	0.00247525	2.26966	5996	RGS1	0.358598	0.454494	biological_process
GO:0003151	outflow tract morphogenesis	1	178	33	13332	0.00561798	0.00247525	2.26966	7122	CLDN5	0.358598	0.454494	biological_process
GO:0008270	zinc ion binding	10	170	629	12391	0.0588235	0.0507627	1.1588	11095;79750;8532;56265;286827;6258;27299;388591;332;7188	ADAMTS8;ZNF385D;CPZ;CPXM1;TRIM59;RXRG;ADAMDEC1;RNF207;BIRC5;TRAF5	0.362221	0.508137	molecular_function
GO:0030335	positive regulation of cell migration	2	178	95	13332	0.011236	0.00712571	1.57682	100287171;51176	WASHC1;LEF1	0.362902	0.459084	biological_process
GO:0005764	lysosome	3	204	157	14857	0.0147059	0.0105674	1.39163	911;81618;7852	CD1C;ITM2C;CXCR4	0.365889	0.692527	cellular_component
GO:0031072	heat shock protein binding	1	170	33	12391	0.00588235	0.00266322	2.20873	2861	GPR37	0.366488	0.508137	molecular_function
GO:0008047	enzyme activator activity	1	170	33	12391	0.00588235	0.00266322	2.20873	5581	PRKCE	0.366488	0.508137	molecular_function
GO:0034707	chloride channel complex	1	204	33	14857	0.00490196	0.00222118	2.20692	53405	CLIC5	0.366664	0.692527	cellular_component
GO:0030173	integral component of Golgi membrane	1	204	33	14857	0.00490196	0.00222118	2.20692	90522	YIF1B	0.366664	0.692527	cellular_component
GO:0005881	cytoplasmic microtubule	1	204	33	14857	0.00490196	0.00222118	2.20692	332	BIRC5	0.366664	0.692527	cellular_component
GO:0045860	positive regulation of protein kinase activity	1	178	34	13332	0.00561798	0.00255026	2.20291	116	ADCYAP1	0.367183	0.461033	biological_process
GO:0022008	neurogenesis	1	178	34	13332	0.00561798	0.00255026	2.20291	27319	BHLHE22	0.367183	0.461033	biological_process
GO:0030838	positive regulation of actin filament polymerization	1	178	34	13332	0.00561798	0.00255026	2.20291	5581	PRKCE	0.367183	0.461033	biological_process
GO:0060048	cardiac muscle contraction	1	178	34	13332	0.00561798	0.00255026	2.20291	6330	SCN4B	0.367183	0.461033	biological_process
GO:0005789	endoplasmic reticulum membrane	11	204	703	14857	0.0539216	0.0473178	1.13956	2327;5738;7466;9746;286827;2861;90522;9536;26470;2677;3300	FMO2;PTGFRN;WFS1;CLSTN3;TRIM59;GPR37;YIF1B;PTGES;SEZ6L2;GGCX;DNAJB2	0.372179	0.692527	cellular_component
GO:0000980	RNA polymerase II distal enhancer sequence-specific DNA binding	1	170	34	12391	0.00588235	0.00274393	2.14377	6689	SPIB	0.375203	0.51123	molecular_function
GO:0015293	symporter activity	1	170	34	12391	0.00588235	0.00274393	2.14377	220963	SLC16A9	0.375203	0.51123	molecular_function
GO:1903561	extracellular vesicle	1	204	34	14857	0.00490196	0.00228848	2.14201	2823	GPM6A	0.37538	0.692527	cellular_component
GO:0044325	ion channel binding	2	170	95	12391	0.0117647	0.00766685	1.53449	6330;388591	SCN4B;RNF207	0.375506	0.51123	molecular_function
GO:0035019	somatic stem cell population maintenance	1	178	35	13332	0.00561798	0.00262526	2.13997	2034	EPAS1	0.375653	0.46388	biological_process
GO:0048704	embryonic skeletal system morphogenesis	1	178	35	13332	0.00561798	0.00262526	2.13997	3212	HOXB2	0.375653	0.46388	biological_process
GO:0006006	glucose metabolic process	1	178	35	13332	0.00561798	0.00262526	2.13997	5163	PDK1	0.375653	0.46388	biological_process
GO:0009636	response to toxic substance	1	178	35	13332	0.00561798	0.00262526	2.13997	11185	INMT	0.375653	0.46388	biological_process
GO:0048010	vascular endothelial growth factor receptor signaling pathway	1	178	35	13332	0.00561798	0.00262526	2.13997	5228	PGF	0.375653	0.46388	biological_process
GO:0043966	histone H3 acetylation	1	178	35	13332	0.00561798	0.00262526	2.13997	51176	LEF1	0.375653	0.46388	biological_process
GO:0071277	cellular response to calcium ion	1	178	35	13332	0.00561798	0.00262526	2.13997	27132	CPNE7	0.375653	0.46388	biological_process
GO:0031532	actin cytoskeleton reorganization	1	178	35	13332	0.00561798	0.00262526	2.13997	79778	MICALL2	0.375653	0.46388	biological_process
GO:1903078	positive regulation of protein localization to plasma membrane	1	178	35	13332	0.00561798	0.00262526	2.13997	5581	PRKCE	0.375653	0.46388	biological_process
GO:0030054	cell junction	7	204	429	14857	0.0343137	0.0288753	1.18834	79953;80059;7122;643866;7852;57528;2550	SYNDIG1;LRRTM4;CLDN5;CBLN3;CXCR4;KCTD16;GABBR1	0.375694	0.692527	cellular_component
GO:0030018	Z disc	2	204	95	14857	0.00980392	0.00639429	1.53323	148;6323	ADRA1A;SCN1A	0.375823	0.692527	cellular_component
GO:0003705	transcription factor activity, RNA polymerase II distal enhancer sequence-specific binding	1	170	35	12391	0.00588235	0.00282463	2.08252	51176	LEF1	0.383798	0.518447	molecular_function
GO:0048511	rhythmic process	1	178	36	13332	0.00561798	0.00270027	2.08052	7153	TOP2A	0.384011	0.471605	biological_process
GO:0007519	skeletal muscle tissue development	1	178	36	13332	0.00561798	0.00270027	2.08052	1310	COL19A1	0.384011	0.471605	biological_process
GO:0046330	positive regulation of JNK cascade	1	178	36	13332	0.00561798	0.00270027	2.08052	222643	UNC5CL	0.384011	0.471605	biological_process
GO:0012505	endomembrane system	2	204	97	14857	0.00980392	0.00652891	1.50162	8395;154091	PIP5K1B;SLC2A12	0.385609	0.702665	cellular_component
GO:0007249	I-kappaB kinase/NF-kappaB signaling	1	178	37	13332	0.00561798	0.00277528	2.02429	554	AVPR2	0.392258	0.479981	biological_process
GO:0007613	memory	1	178	37	13332	0.00561798	0.00277528	2.02429	266977	ADGRF1	0.392258	0.479981	biological_process
GO:0001047	core promoter binding	1	170	36	12391	0.00588235	0.00290533	2.02467	79733	E2F8	0.392276	0.518447	molecular_function
GO:0001618	virus receptor activity	1	170	36	12391	0.00588235	0.00290533	2.02467	26762	HAVCR1	0.392276	0.518447	molecular_function
GO:0003707	steroid hormone receptor activity	1	170	36	12391	0.00588235	0.00290533	2.02467	6258	RXRG	0.392276	0.518447	molecular_function
GO:0008144	drug binding	1	170	36	12391	0.00588235	0.00290533	2.02467	7153	TOP2A	0.392276	0.518447	molecular_function
GO:0030658	transport vesicle membrane	1	204	36	14857	0.00490196	0.0024231	2.02301	3120	HLA-DQB2	0.392455	0.707281	cellular_component
GO:0035556	intracellular signal transduction	5	178	308	13332	0.0280899	0.0231023	1.21589	55351;5581;148;54900;202374	STK32B;PRKCE;ADRA1A;LAX1;STK32A	0.393439	0.480552	biological_process
GO:0005694	chromosome	2	204	100	14857	0.00980392	0.00673083	1.45657	51203;157313	NUSAP1;CDCA2	0.400163	0.707471	cellular_component
GO:0038096	Fc-gamma receptor signaling pathway involved in phagocytosis	1	178	38	13332	0.00561798	0.00285029	1.97102	5581	PRKCE	0.400394	0.488162	biological_process
GO:0045471	response to ethanol	1	178	39	13332	0.00561798	0.00292529	1.92048	116	ADCYAP1	0.408423	0.496152	biological_process
GO:0070588	calcium ion transmembrane transport	1	178	39	13332	0.00561798	0.00292529	1.92048	55283	MCOLN3	0.408423	0.496152	biological_process
GO:0043679	axon terminus	1	204	38	14857	0.00490196	0.00255772	1.91654	5368	PNOC	0.409065	0.707471	cellular_component
GO:0043565	sequence-specific DNA binding	5	170	307	12391	0.0294118	0.024776	1.1871	11107;22806;3212;3201;51176	PRDM5;IKZF3;HOXB2;HOXA4;LEF1	0.413254	0.538553	molecular_function
GO:0051056	regulation of small GTPase mediated signal transduction	2	178	106	13332	0.011236	0.0079508	1.41319	343578;26084	ARHGAP40;ARHGEF26	0.414931	0.50215	biological_process
GO:0048666	neuron development	1	178	40	13332	0.00561798	0.0030003	1.87247	26011	TENM4	0.416344	0.50215	biological_process
GO:0007612	learning	1	178	40	13332	0.00561798	0.0030003	1.87247	7122	CLDN5	0.416344	0.50215	biological_process
GO:0002244	hematopoietic progenitor cell differentiation	1	178	40	13332	0.00561798	0.0030003	1.87247	7153	TOP2A	0.416344	0.50215	biological_process
GO:0001540	amyloid-beta binding	1	170	39	12391	0.00588235	0.00314745	1.86893	81618	ITM2C	0.417021	0.538553	molecular_function
GO:0004386	helicase activity	1	170	39	12391	0.00588235	0.00314745	1.86893	3070	HELLS	0.417021	0.538553	molecular_function
GO:0050660	flavin adenine dinucleotide binding	1	170	39	12391	0.00588235	0.00314745	1.86893	2327	FMO2	0.417021	0.538553	molecular_function
GO:0007264	small GTPase mediated signal transduction	2	178	107	13332	0.011236	0.0080258	1.39998	55103;55619	RALGPS2;DOCK10	0.41956	0.505123	biological_process
GO:0007275	multicellular organism development	6	178	390	13332	0.0337079	0.0292529	1.15229	3070;146;3212;5367;3201;128553	HELLS;ADRA1D;HOXB2;PMCH;HOXA4;TSHZ2	0.421053	0.50525	biological_process
GO:0005814	centriole	2	204	105	14857	0.00980392	0.00706738	1.38721	100287171;332	WASHC1;BIRC5	0.424053	0.707471	cellular_component
GO:0000902	cell morphogenesis	1	178	41	13332	0.00561798	0.00307531	1.8268	26011	TENM4	0.42416	0.50525	biological_process
GO:0042472	inner ear morphogenesis	1	178	41	13332	0.00561798	0.00307531	1.8268	140947	DCANP1	0.42416	0.50525	biological_process
GO:0007623	circadian rhythm	1	178	41	13332	0.00561798	0.00307531	1.8268	1960	EGR3	0.42416	0.50525	biological_process
GO:0060041	retina development in camera-type eye	1	178	41	13332	0.00561798	0.00307531	1.8268	10319	LAMC3	0.42416	0.50525	biological_process
GO:0050821	protein stabilization	2	178	108	13332	0.011236	0.00810081	1.38702	7466;11040	WFS1;PIM2	0.42417	0.50525	biological_process
GO:0043195	terminal bouton	1	204	40	14857	0.00490196	0.00269233	1.82071	116	ADCYAP1	0.425223	0.707471	cellular_component
GO:0005902	microvillus	1	204	40	14857	0.00490196	0.00269233	1.82071	83715	ESPN	0.425223	0.707471	cellular_component
GO:0072659	protein localization to plasma membrane	2	178	109	13332	0.011236	0.00817582	1.37429	5593;54843	PRKG2;SYTL2	0.428761	0.509019	biological_process
GO:0006805	xenobiotic metabolic process	1	178	42	13332	0.00561798	0.00315032	1.78331	2327	FMO2	0.431872	0.509019	biological_process
GO:0036498	IRE1-mediated unfolded protein response	1	178	42	13332	0.00561798	0.00315032	1.78331	7466	WFS1	0.431872	0.509019	biological_process
GO:0030855	epithelial cell differentiation	1	178	42	13332	0.00561798	0.00315032	1.78331	1646	AKR1C2	0.431872	0.509019	biological_process
GO:0001558	regulation of cell growth	1	178	42	13332	0.00561798	0.00315032	1.78331	9746	CLSTN3	0.431872	0.509019	biological_process
GO:0043433	negative regulation of DNA binding transcription factor activity	1	178	42	13332	0.00561798	0.00315032	1.78331	7466	WFS1	0.431872	0.509019	biological_process
GO:0008168	methyltransferase activity	1	170	41	12391	0.00588235	0.00330885	1.77776	11107	PRDM5	0.432958	0.549711	molecular_function
GO:0002039	p53 binding	1	170	41	12391	0.00588235	0.00330885	1.77776	79750	ZNF385D	0.432958	0.549711	molecular_function
GO:0005254	chloride channel activity	1	170	41	12391	0.00588235	0.00330885	1.77776	53405	CLIC5	0.432958	0.549711	molecular_function
GO:0032154	cleavage furrow	1	204	41	14857	0.00490196	0.00275964	1.7763	4638	MYLK	0.433137	0.707471	cellular_component
GO:0001725	stress fiber	1	204	41	14857	0.00490196	0.00275964	1.7763	79778	MICALL2	0.433137	0.707471	cellular_component
GO:0004252	serine-type endopeptidase activity	2	170	108	12391	0.0117647	0.008716	1.34978	54933;5046	RHBDL2;PCSK6	0.437853	0.55282	molecular_function
GO:0007368	determination of left/right symmetry	1	178	43	13332	0.00561798	0.00322532	1.74183	5046	PCSK6	0.439481	0.515281	biological_process
GO:0043087	regulation of GTPase activity	1	178	43	13332	0.00561798	0.00322532	1.74183	55785	FGD6	0.439481	0.515281	biological_process
GO:0060333	interferon-gamma-mediated signaling pathway	1	178	43	13332	0.00561798	0.00322532	1.74183	3120	HLA-DQB2	0.439481	0.515281	biological_process
GO:0005769	early endosome	3	204	179	14857	0.0147059	0.0120482	1.22059	100287171;913;7852	WASHC1;CD1E;CXCR4	0.446844	0.707471	cellular_component
GO:0005903	brush border	1	204	43	14857	0.00490196	0.00289426	1.69368	83715	ESPN	0.44864	0.707471	cellular_component
GO:0012507	ER to Golgi transport vesicle membrane	1	204	43	14857	0.00490196	0.00289426	1.69368	3120	HLA-DQB2	0.44864	0.707471	cellular_component
GO:0044297	cell body	1	204	43	14857	0.00490196	0.00289426	1.69368	79953	SYNDIG1	0.44864	0.707471	cellular_component
GO:0000784	nuclear chromosome, telomeric region	1	204	43	14857	0.00490196	0.00289426	1.69368	64859	NABP1	0.44864	0.707471	cellular_component
GO:0030666	endocytic vesicle membrane	1	204	43	14857	0.00490196	0.00289426	1.69368	3120	HLA-DQB2	0.44864	0.707471	cellular_component
GO:0006954	inflammatory response	3	178	185	13332	0.0168539	0.0138764	1.21458	4064;9447;81793	CD180;AIM2;TLR10	0.450111	0.526825	biological_process
GO:0009791	post-embryonic development	1	178	45	13332	0.00561798	0.00337534	1.66442	59338	PLEKHA1	0.454397	0.530919	biological_process
GO:0005544	calcium-dependent phospholipid binding	1	170	44	12391	0.00588235	0.00355096	1.65655	54843	SYTL2	0.456055	0.572465	molecular_function
GO:0031090	organelle membrane	1	204	44	14857	0.00490196	0.00296157	1.65519	2327	FMO2	0.456233	0.712592	cellular_component
GO:0019221	cytokine-mediated signaling pathway	2	178	116	13332	0.011236	0.00870087	1.29136	53832;80059	IL20RA;LRRTM4	0.460347	0.535739	biological_process
GO:0045444	fat cell differentiation	1	178	46	13332	0.00561798	0.00345035	1.62824	2662	GDF10	0.461706	0.535739	biological_process
GO:0006906	vesicle fusion	1	178	46	13332	0.00561798	0.00345035	1.62824	54843	SYTL2	0.461706	0.535739	biological_process
GO:0000082	G1/S transition of mitotic cell cycle	1	178	46	13332	0.00561798	0.00345035	1.62824	11040	PIM2	0.461706	0.535739	biological_process
GO:0005070	SH3/SH2 adaptor activity	1	170	45	12391	0.00588235	0.00363167	1.61974	79368	FCRL2	0.463545	0.572465	molecular_function
GO:0030276	clathrin binding	1	170	45	12391	0.00588235	0.00363167	1.61974	54843	SYTL2	0.463545	0.572465	molecular_function
GO:0003690	double-stranded DNA binding	1	170	45	12391	0.00588235	0.00363167	1.61974	9447	AIM2	0.463545	0.572465	molecular_function
GO:0072686	mitotic spindle	1	204	45	14857	0.00490196	0.00302888	1.61841	2669	GEM	0.463721	0.717456	cellular_component
GO:0000724	double-strand break repair via homologous recombination	1	178	47	13332	0.00561798	0.00352535	1.59359	64859	NABP1	0.468918	0.542547	biological_process
GO:0006810	transport	2	178	118	13332	0.011236	0.00885089	1.26947	8140;53405	SLC7A5;CLIC5	0.469186	0.542547	biological_process
GO:0005737	cytoplasm	46	204	3289	14857	0.22549	0.221377	1.01858	5569;10529;130271;84630;4638;23462;22806;53405;57125;8436;55619;1646;51176;27132;54843;286749;11075;51203;6689;860;11040;59338;5581;54839;148;6676;10810;57604;332;654364;92558;9447;2550;3300;11130;115701;80059;83715;55103;222643;84824;23037;26011;7153;140947;55785	PKIA;NEBL;PLEKHH2;TTBK1;MYLK;HEY1;IKZF3;CLIC5;PLXDC1;CAVIN2;DOCK10;AKR1C2;LEF1;CPNE7;SYTL2;STON1-GTF2A1L;STMN2;NUSAP1;SPIB;RUNX2;PIM2;PLEKHA1;PRKCE;LRRC49;ADRA1A;SPAG4;WASF3;TRMT9B;BIRC5;NME1-NME2;BICDL1;AIM2;GABBR1;DNAJB2;ZWINT;ALPK2;LRRTM4;ESPN;RALGPS2;UNC5CL;FCRLA;PDZD2;TENM4;TOP2A;DCANP1;FGD6	0.470953	0.718258	cellular_component
GO:0005794	Golgi apparatus	10	204	688	14857	0.0490196	0.0463081	1.05855	5738;5581;11075;81618;643866;554;53405;54900;23057;55785	PTGFRN;PRKCE;STMN2;ITM2C;CBLN3;AVPR2;CLIC5;LAX1;NMNAT2;FGD6	0.472999	0.718258	cellular_component
GO:0010923	negative regulation of phosphatase activity	1	178	48	13332	0.00561798	0.00360036	1.56039	54843	SYTL2	0.476034	0.549521	biological_process
GO:0004860	protein kinase inhibitor activity	1	170	47	12391	0.00588235	0.00379308	1.55081	80059	LRRTM4	0.478217	0.587375	molecular_function
GO:0018107	peptidyl-threonine phosphorylation	1	178	49	13332	0.00561798	0.00367537	1.52855	84630	TTBK1	0.483055	0.55572	biological_process
GO:0030148	sphingolipid biosynthetic process	1	178	49	13332	0.00561798	0.00367537	1.52855	222	ALDH3B2	0.483055	0.55572	biological_process
GO:0005546	phosphatidylinositol-4,5-bisphosphate binding	1	170	48	12391	0.00588235	0.00387378	1.5185	54843	SYTL2	0.485403	0.592979	molecular_function
GO:0030175	filopodium	1	204	48	14857	0.00490196	0.0032308	1.51726	2823	GPM6A	0.485577	0.725159	cellular_component
GO:0098793	presynapse	1	204	49	14857	0.00490196	0.00329811	1.48629	79953	SYNDIG1	0.492663	0.725159	cellular_component
GO:0061418	regulation of transcription from RNA polymerase II promoter in response to hypoxia	1	178	51	13332	0.00561798	0.00382538	1.46861	2034	EPAS1	0.496817	0.569605	biological_process
GO:0001503	ossification	1	178	51	13332	0.00561798	0.00382538	1.46861	285313	IGSF10	0.496817	0.569605	biological_process
GO:0030496	midbody	2	204	121	14857	0.00980392	0.00814431	1.20378	2669;332	GEM;BIRC5	0.496969	0.725159	cellular_component
GO:0005635	nuclear envelope	2	204	121	14857	0.00980392	0.00814431	1.20378	4001;6676	LMNB1;SPAG4	0.496969	0.725159	cellular_component
GO:0003682	chromatin binding	4	170	266	12391	0.0235294	0.0214672	1.09606	860;51176;128553;7153	RUNX2;LEF1;TSHZ2;TOP2A	0.497649	0.603651	molecular_function
GO:0003697	single-stranded DNA binding	1	170	50	12391	0.00588235	0.00403519	1.45776	64859	NABP1	0.499481	0.603651	molecular_function
GO:0045177	apical part of cell	1	204	50	14857	0.00490196	0.00336542	1.45657	10752	CHL1	0.499653	0.725159	cellular_component
GO:0032436	positive regulation of proteasomal ubiquitin-dependent protein catabolic process	1	178	52	13332	0.00561798	0.00390039	1.44036	3300	DNAJB2	0.503561	0.575376	biological_process
GO:0008104	protein localization	1	178	52	13332	0.00561798	0.00390039	1.44036	57863	CADM3	0.503561	0.575376	biological_process
GO:0046983	protein dimerization activity	2	170	123	12391	0.0117647	0.00992656	1.18517	27319;23462	BHLHE22;HEY1	0.505407	0.605591	molecular_function
GO:0005796	Golgi lumen	1	204	51	14857	0.00490196	0.00343273	1.42801	5046	PCSK6	0.506546	0.727955	cellular_component
GO:0051015	actin filament binding	2	170	124	12391	0.0117647	0.0100073	1.17562	79778;83715	MICALL2;ESPN	0.509723	0.605591	molecular_function
GO:0071356	cellular response to tumor necrosis factor	1	178	53	13332	0.00561798	0.0039754	1.41319	255743	NPNT	0.510215	0.580025	biological_process
GO:0030307	positive regulation of cell growth	1	178	53	13332	0.00561798	0.0039754	1.41319	51176	LEF1	0.510215	0.580025	biological_process
GO:0035264	multicellular organism growth	1	178	53	13332	0.00561798	0.0039754	1.41319	59338	PLEKHA1	0.510215	0.580025	biological_process
GO:0005249	voltage-gated potassium channel activity	1	170	52	12391	0.00588235	0.00419659	1.4017	3786	KCNQ3	0.513176	0.605591	molecular_function
GO:0019003	GDP binding	1	170	52	12391	0.00588235	0.00419659	1.4017	2669	GEM	0.513176	0.605591	molecular_function
GO:0000502	proteasome complex	1	204	52	14857	0.00490196	0.00350003	1.40055	7466	WFS1	0.513345	0.727955	cellular_component
GO:0016925	protein sumoylation	1	178	54	13332	0.00561798	0.00405041	1.38702	7153	TOP2A	0.516781	0.586498	biological_process
GO:0005783	endoplasmic reticulum	10	204	712	14857	0.0490196	0.0479235	1.02287	7466;29802;286827;5581;2861;3909;554;643866;23037;5046	WFS1;VPREB3;TRIM59;PRKCE;GPR37;LAMA3;AVPR2;CBLN3;PDZD2;PCSK6	0.516899	0.727955	cellular_component
GO:0043130	ubiquitin binding	1	170	53	12391	0.00588235	0.0042773	1.37525	7153	TOP2A	0.519883	0.605591	molecular_function
GO:0000049	tRNA binding	1	170	53	12391	0.00588235	0.0042773	1.37525	57604	TRMT9B	0.519883	0.605591	molecular_function
GO:0003700	DNA binding transcription factor activity	9	170	642	12391	0.0529412	0.0518118	1.0218	1960;23462;22806;79733;65243;654364;3201;860;51176	EGR3;HEY1;IKZF3;E2F8;ZFP69B;NME1-NME2;HOXA4;RUNX2;LEF1	0.52241	0.605591	molecular_function
GO:0004872	receptor activity	2	170	127	12391	0.0117647	0.0102494	1.14785	4064;57863	CD180;CADM3	0.522523	0.605591	molecular_function
GO:0045892	negative regulation of transcription, DNA-templated	5	178	358	13332	0.0280899	0.0268527	1.04607	11107;23462;332;860;51176	PRDM5;HEY1;BIRC5;RUNX2;LEF1	0.522931	0.589871	biological_process
GO:0032088	negative regulation of NF-kappaB transcription factor activity	1	178	55	13332	0.00561798	0.00412541	1.3618	9447	AIM2	0.523259	0.589871	biological_process
GO:0042593	glucose homeostasis	1	178	55	13332	0.00561798	0.00412541	1.3618	7466	WFS1	0.523259	0.589871	biological_process
GO:0042795	snRNA transcription from RNA polymerase II promoter	1	178	55	13332	0.00561798	0.00412541	1.3618	64859	NABP1	0.523259	0.589871	biological_process
GO:0007411	axon guidance	2	178	131	13332	0.011236	0.00982598	1.14349	10752;57556	CHL1;SEMA6A	0.52447	0.590248	biological_process
GO:0016197	endosomal transport	1	178	56	13332	0.00561798	0.00420042	1.33748	100287171	WASHC1	0.52965	0.592117	biological_process
GO:0030168	platelet activation	1	178	56	13332	0.00561798	0.00420042	1.33748	5581	PRKCE	0.52965	0.592117	biological_process
GO:0007229	integrin-mediated signaling pathway	1	178	56	13332	0.00561798	0.00420042	1.33748	654364	NME1-NME2	0.52965	0.592117	biological_process
GO:0006935	chemotaxis	1	178	56	13332	0.00561798	0.00420042	1.33748	7852	CXCR4	0.52965	0.592117	biological_process
GO:0019899	enzyme binding	3	170	203	12391	0.0176471	0.0163829	1.07717	5581;286204;7153	PRKCE;CRB2;TOP2A	0.529819	0.60909	molecular_function
GO:0030424	axon	3	204	203	14857	0.0147059	0.0136636	1.07628	11075;8871;57556	STMN2;SYNJ2;SEMA6A	0.530116	0.727955	cellular_component
GO:0008022	protein C-terminus binding	2	170	129	12391	0.0117647	0.0104108	1.13005	3777;7153	KCNK3;TOP2A	0.530933	0.60909	molecular_function
GO:0070062	extracellular exosome	27	204	1967	14857	0.132353	0.132396	0.999679	255743;200010;286204;1472;83483;53405;55619;27132;8532;8857;2823;79017;2786;1510;10752;59338;10810;3909;654364;858;9746;7122;57699;81618;8140;1311;280	NPNT;SLC5A9;CRB2;CST4;PLVAP;CLIC5;DOCK10;CPNE7;CPZ;FCGBP;GPM6A;GGCT;GNG4;CTSE;CHL1;PLEKHA1;WASF3;LAMA3;NME1-NME2;CAV2;CLSTN3;CLDN5;CPNE5;ITM2C;SLC7A5;COMP;AMY2B	0.532306	0.727955	cellular_component
GO:0051289	protein homotetramerization	1	178	57	13332	0.00561798	0.00427543	1.31402	6258	RXRG	0.535956	0.597183	biological_process
GO:0007005	mitochondrion organization	1	178	57	13332	0.00561798	0.00427543	1.31402	2034	EPAS1	0.535956	0.597183	biological_process
GO:0005776	autophagosome	1	204	56	14857	0.00490196	0.00376927	1.30051	100287171	WASHC1	0.539621	0.727955	cellular_component
GO:0031234	extrinsic component of cytoplasmic side of plasma membrane	1	204	56	14857	0.00490196	0.00376927	1.30051	5996	RGS1	0.539621	0.727955	cellular_component
GO:0000139	Golgi membrane	6	204	429	14857	0.0294118	0.0288753	1.01858	51363;9746;913;149175;23057;3120	CHST15;CLSTN3;CD1E;MANEAL;NMNAT2;HLA-DQB2	0.539709	0.727955	cellular_component
GO:0034976	response to endoplasmic reticulum stress	1	178	58	13332	0.00561798	0.00435044	1.29136	7466	WFS1	0.542179	0.600142	biological_process
GO:0010389	regulation of G2/M transition of mitotic cell cycle	1	178	58	13332	0.00561798	0.00435044	1.29136	5569	PKIA	0.542179	0.600142	biological_process
GO:0007160	cell-matrix adhesion	1	178	58	13332	0.00561798	0.00435044	1.29136	255743	NPNT	0.542179	0.600142	biological_process
GO:0006813	potassium ion transport	1	178	58	13332	0.00561798	0.00435044	1.29136	3777	KCNK3	0.542179	0.600142	biological_process
GO:0008013	beta-catenin binding	1	170	57	12391	0.00588235	0.00460011	1.27874	51176	LEF1	0.545806	0.622991	molecular_function
GO:0005913	cell-cell adherens junction	1	204	57	14857	0.00490196	0.00383658	1.27769	57863	CADM3	0.545966	0.727955	cellular_component
GO:0005811	lipid droplet	1	204	57	14857	0.00490196	0.00383658	1.27769	222	ALDH3B2	0.545966	0.727955	cellular_component
GO:0007169	transmembrane receptor protein tyrosine kinase signaling pathway	1	178	59	13332	0.00561798	0.00442544	1.26947	4909	NTF4	0.548318	0.605941	biological_process
GO:0005215	transporter activity	1	170	58	12391	0.00588235	0.00468082	1.25669	27132	CPNE7	0.552066	0.626969	molecular_function
GO:0005622	intracellular	6	204	435	14857	0.0294118	0.0292791	1.00453	55351;266977;146;116;57125;202374	STK32B;ADGRF1;ADRA1D;ADCYAP1;PLXDC1;STK32A	0.55337	0.730939	cellular_component
GO:0071222	cellular response to lipopolysaccharide	1	178	60	13332	0.00561798	0.00450045	1.24831	4064	CD180	0.554375	0.61163	biological_process
GO:0000776	kinetochore	1	204	59	14857	0.00490196	0.00397119	1.23438	11130	ZWINT	0.558397	0.730939	cellular_component
GO:0008283	cell proliferation	3	178	219	13332	0.0168539	0.0164266	1.02601	146;79733;5163	ADRA1D;E2F8;PDK1	0.562727	0.619828	biological_process
GO:0005793	endoplasmic reticulum-Golgi intermediate compartment	1	204	60	14857	0.00490196	0.0040385	1.21381	90522	YIF1B	0.564485	0.730939	cellular_component
GO:0071805	potassium ion transmembrane transport	1	178	62	13332	0.00561798	0.00465047	1.20805	3786	KCNQ3	0.566249	0.62066	biological_process
GO:0007517	muscle organ development	1	178	62	13332	0.00561798	0.00465047	1.20805	1960	EGR3	0.566249	0.62066	biological_process
GO:0006464	cellular protein modification process	1	178	62	13332	0.00561798	0.00465047	1.20805	2677	GGCX	0.566249	0.62066	biological_process
GO:0047485	protein N-terminus binding	1	170	61	12391	0.00588235	0.00492293	1.19489	11130	ZWINT	0.570337	0.64448	molecular_function
GO:0035579	specific granule membrane	1	204	61	14857	0.00490196	0.00410581	1.19391	1084	CEACAM3	0.570489	0.730939	cellular_component
GO:0055038	recycling endosome membrane	1	204	61	14857	0.00490196	0.00410581	1.19391	100287171	WASHC1	0.570489	0.730939	cellular_component
GO:0007568	aging	1	178	63	13332	0.00561798	0.00472547	1.18887	148	ADRA1A	0.572067	0.626018	biological_process
GO:0009952	anterior/posterior pattern specification	1	178	64	13332	0.00561798	0.00480048	1.17029	3212	HOXB2	0.577807	0.631133	biological_process
GO:0045087	innate immune response	4	178	303	13332	0.0224719	0.0227273	0.988764	4064;286827;9447;81793	CD180;TRIM59;AIM2;TLR10	0.579026	0.631133	biological_process
GO:0006974	cellular response to DNA damage stimulus	2	178	145	13332	0.011236	0.0108761	1.03309	64859;7153	NABP1;TOP2A	0.579555	0.631133	biological_process
GO:0043202	lysosomal lumen	1	204	63	14857	0.00490196	0.00424043	1.15601	913	CD1E	0.582252	0.734533	cellular_component
GO:0032587	ruffle membrane	1	204	63	14857	0.00490196	0.00424043	1.15601	59338	PLEKHA1	0.582252	0.734533	cellular_component
GO:0000165	MAPK cascade	2	178	146	13332	0.011236	0.0109511	1.02601	83483;8437	PLVAP;RASAL1	0.583307	0.633349	biological_process
GO:0007346	regulation of mitotic cell cycle	1	178	65	13332	0.00561798	0.00487549	1.15229	11040	PIM2	0.583471	0.633349	biological_process
GO:0051117	ATPase binding	1	170	64	12391	0.00588235	0.00516504	1.13888	7466	WFS1	0.587866	0.660984	molecular_function
GO:0006469	negative regulation of protein kinase activity	1	178	66	13332	0.00561798	0.0049505	1.13483	80059	LRRTM4	0.58906	0.637359	biological_process
GO:0042147	retrograde transport, endosome to Golgi	1	178	66	13332	0.00561798	0.0049505	1.13483	100287171	WASHC1	0.58906	0.637359	biological_process
GO:0007420	brain development	2	178	148	13332	0.011236	0.0111011	1.01215	2334;3777	AFF2;KCNK3	0.590737	0.638148	biological_process
GO:0009615	response to virus	1	178	67	13332	0.00561798	0.0050255	1.11789	11040	PIM2	0.594574	0.641263	biological_process
GO:0007049	cell cycle	3	178	230	13332	0.0168539	0.0172517	0.976942	5581;3070;157313	PRKCE;HELLS;CDCA2	0.596086	0.641865	biological_process
GO:0051897	positive regulation of protein kinase B signaling	1	178	68	13332	0.00561798	0.00510051	1.10145	1646	AKR1C2	0.600014	0.644034	biological_process
GO:0010468	regulation of gene expression	1	178	68	13332	0.00561798	0.00510051	1.10145	2334	AFF2	0.600014	0.644034	biological_process
GO:0019905	syntaxin binding	1	170	67	12391	0.00588235	0.00540715	1.08788	54843	SYTL2	0.604684	0.676528	molecular_function
GO:0016363	nuclear matrix	1	204	68	14857	0.00490196	0.00457697	1.07101	4001	LMNB1	0.610274	0.760619	cellular_component
GO:0000122	negative regulation of transcription from RNA polymerase II promoter	6	178	476	13332	0.0337079	0.0357036	0.944103	5569;7466;11107;23462;79733;51176	PKIA;WFS1;PRDM5;HEY1;E2F8;LEF1	0.61463	0.658672	biological_process
GO:0032588	trans-Golgi network membrane	1	204	69	14857	0.00490196	0.00464428	1.05548	3120	HLA-DQB2	0.61565	0.760619	cellular_component
GO:0045202	synapse	2	204	151	14857	0.00980392	0.0101636	0.964615	23057;643866	NMNAT2;CBLN3	0.616843	0.760619	cellular_component
GO:0007283	spermatogenesis	4	178	318	13332	0.0224719	0.0238524	0.942124	6676;59338;5017;5367	SPAG4;PLEKHA1;OVOL1;PMCH	0.617276	0.660456	biological_process
GO:0051091	positive regulation of DNA binding transcription factor activity	1	178	72	13332	0.00561798	0.00540054	1.04026	7188	TRAF5	0.621059	0.663449	biological_process
GO:1903955	positive regulation of protein targeting to mitochondrion	1	178	73	13332	0.00561798	0.00547555	1.02601	79778	MICALL2	0.626146	0.667823	biological_process
GO:0042470	melanosome	1	204	71	14857	0.00490196	0.00477889	1.02575	54843	SYTL2	0.626182	0.76233	cellular_component
GO:0005102	receptor binding	3	170	235	12391	0.0176471	0.0189654	0.930488	116;3909;57863	ADCYAP1;LAMA3;CADM3	0.629268	0.700564	molecular_function
GO:1990830	cellular response to leukemia inhibitory factor	1	178	74	13332	0.00561798	0.00555056	1.01215	11107	PRDM5	0.631165	0.672111	biological_process
GO:0005765	lysosomal membrane	3	204	236	14857	0.0147059	0.0158848	0.925785	55283;81618;3120	MCOLN3;ITM2C;HLA-DQB2	0.632278	0.76233	cellular_component
GO:0006397	mRNA processing	2	178	160	13332	0.011236	0.0120012	0.936236	2334;202559	AFF2;KHDRBS2	0.633256	0.673272	biological_process
GO:0070268	cornification	1	178	75	13332	0.00561798	0.00562556	0.998652	5046	PCSK6	0.636117	0.675247	biological_process
GO:0008076	voltage-gated potassium channel complex	1	204	73	14857	0.00490196	0.00491351	0.99765	3786	KCNQ3	0.636426	0.76233	cellular_component
GO:0005929	cilium	2	204	157	14857	0.00980392	0.0105674	0.927751	79739;286827	TTLL7;TRIM59	0.638031	0.76233	cellular_component
GO:0015629	actin cytoskeleton	2	204	158	14857	0.00980392	0.0106347	0.921879	53405;8436	CLIC5;CAVIN2	0.641472	0.76233	cellular_component
GO:0000287	magnesium ion binding	2	170	159	12391	0.0117647	0.0128319	0.916833	2669;7153	GEM;TOP2A	0.644755	0.704118	molecular_function
GO:0016787	hydrolase activity	1	170	75	12391	0.00588235	0.00605278	0.971843	80021	TMEM62	0.646271	0.704118	molecular_function
GO:0010008	endosome membrane	2	204	160	14857	0.00980392	0.0107693	0.910355	911;3120	CD1C;HLA-DQB2	0.648278	0.764874	cellular_component
GO:0005096	GTPase activator activity	3	170	242	12391	0.0176471	0.0195303	0.903573	343578;5996;8437	ARHGAP40;RGS1;RASAL1	0.649004	0.704118	molecular_function
GO:0005509	calcium ion binding	7	170	558	12391	0.0411765	0.0450327	0.914369	255743;286204;28513;9746;147372;54843;1311	NPNT;CRB2;CDH19;CLSTN3;CCBE1;SYTL2;COMP	0.649343	0.704118	molecular_function
GO:0007219	Notch signaling pathway	1	178	78	13332	0.00561798	0.00585059	0.960242	23462	HEY1	0.650579	0.688427	biological_process
GO:0050776	regulation of immune response	1	178	78	13332	0.00561798	0.00585059	0.960242	911	CD1C	0.650579	0.688427	biological_process
GO:0004888	transmembrane signaling receptor activity	1	170	76	12391	0.00588235	0.00613348	0.959056	81793	TLR10	0.651154	0.704118	molecular_function
GO:0051082	unfolded protein binding	1	170	76	12391	0.00588235	0.00613348	0.959056	3300	DNAJB2	0.651154	0.704118	molecular_function
GO:0014069	postsynaptic density	2	204	162	14857	0.00980392	0.010904	0.899116	79953;9746	SYNDIG1;CLSTN3	0.654981	0.767263	cellular_component
GO:0005975	carbohydrate metabolic process	1	178	79	13332	0.00561798	0.00592559	0.948087	280	AMY2B	0.655272	0.692305	biological_process
GO:0030165	PDZ domain binding	1	170	77	12391	0.00588235	0.00621419	0.9466	59338	PLEKHA1	0.655969	0.705948	molecular_function
GO:0006357	regulation of transcription from RNA polymerase II promoter	3	178	254	13332	0.0168539	0.0190519	0.884632	6689;22806;128553	SPIB;IKZF3;TSHZ2	0.662957	0.699327	biological_process
GO:0005125	cytokine activity	1	170	79	12391	0.00588235	0.0063756	0.922636	2662	GDF10	0.665403	0.712707	molecular_function
GO:0007062	sister chromatid cohesion	1	178	82	13332	0.00561798	0.00615062	0.913401	11130	ZWINT	0.668977	0.704572	biological_process
GO:0000086	G2/M transition of mitotic cell cycle	1	178	83	13332	0.00561798	0.00622562	0.902396	332	BIRC5	0.673424	0.708148	biological_process
GO:0043065	positive regulation of apoptotic process	2	178	173	13332	0.011236	0.0129763	0.865883	26084;7153	ARHGEF26;TOP2A	0.675364	0.709079	biological_process
GO:0007399	nervous system development	3	178	261	13332	0.0168539	0.019577	0.860907	79739;8140;57556	TTLL7;SLC7A5;SEMA6A	0.680893	0.713771	biological_process
GO:0005938	cell cortex	1	204	83	14857	0.00490196	0.00558659	0.877451	53405	CLIC5	0.683605	0.795114	cellular_component
GO:0016192	vesicle-mediated transport	1	178	86	13332	0.00561798	0.00645065	0.870917	54843	SYTL2	0.686412	0.718437	biological_process
GO:0009653	anatomical structure morphogenesis	1	178	87	13332	0.00561798	0.00652565	0.860907	3201	HOXA4	0.690626	0.721725	biological_process
GO:0042393	histone binding	1	170	85	12391	0.00588235	0.00685982	0.857509	51176	LEF1	0.692189	0.737899	molecular_function
GO:0006461	protein complex assembly	1	178	88	13332	0.00561798	0.00660066	0.851124	10810	WASF3	0.694784	0.724945	biological_process
GO:0030426	growth cone	1	204	86	14857	0.00490196	0.00578852	0.846842	11075	STMN2	0.696532	0.796336	cellular_component
GO:0000151	ubiquitin ligase complex	1	204	87	14857	0.00490196	0.00585583	0.837108	2861	GPR37	0.700723	0.796336	cellular_component
GO:0008017	microtubule binding	2	170	177	12391	0.0117647	0.0142846	0.823596	51203;332	NUSAP1;BIRC5	0.701986	0.74483	molecular_function
GO:0030176	integral component of endoplasmic reticulum membrane	1	204	88	14857	0.00490196	0.00592313	0.827596	7466	WFS1	0.704856	0.796336	cellular_component
GO:0030529	intracellular ribonucleoprotein complex	1	204	88	14857	0.00490196	0.00592313	0.827596	7153	TOP2A	0.704856	0.796336	cellular_component
GO:0009897	external side of plasma membrane	1	204	89	14857	0.00490196	0.00599044	0.818297	115650	TNFRSF13C	0.708933	0.796336	cellular_component
GO:0043687	post-translational protein modification	3	178	274	13332	0.0168539	0.0205521	0.820061	80176;7466;2034	SPSB1;WFS1;EPAS1	0.712316	0.742087	biological_process
GO:0006367	transcription initiation from RNA polymerase II promoter	1	178	93	13332	0.00561798	0.0069757	0.805364	6258	RXRG	0.714753	0.743476	biological_process
GO:0008134	transcription factor binding	2	170	185	12391	0.0117647	0.0149302	0.787981	2034;23462	EPAS1;HEY1	0.724875	0.765522	molecular_function
GO:0030036	actin cytoskeleton organization	1	178	96	13332	0.00561798	0.00720072	0.780197	55785	FGD6	0.726105	0.752957	biological_process
GO:0007596	blood coagulation	1	178	96	13332	0.00561798	0.00720072	0.780197	2677	GGCX	0.726105	0.752957	biological_process
GO:0055085	transmembrane transport	1	178	97	13332	0.00561798	0.00727573	0.772153	84102	SLC41A2	0.729789	0.755612	biological_process
GO:0042127	regulation of cell proliferation	1	178	100	13332	0.00561798	0.00750075	0.748989	83879	CDCA7	0.740546	0.765572	biological_process
GO:0006366	transcription from RNA polymerase II promoter	2	178	198	13332	0.011236	0.0148515	0.756554	51176;2034	LEF1;EPAS1	0.745288	0.769293	biological_process
GO:0008289	lipid binding	1	170	102	12391	0.00588235	0.00823178	0.714591	55283	MCOLN3	0.757052	0.795784	molecular_function
GO:0090090	negative regulation of canonical Wnt signaling pathway	1	178	105	13332	0.00561798	0.00787579	0.713323	51176	LEF1	0.757537	0.779638	biological_process
GO:0006886	intracellular protein transport	2	178	203	13332	0.011236	0.0152265	0.73792	79953;54843	SYNDIG1;SYTL2	0.757627	0.779638	biological_process
GO:0031902	late endosome membrane	1	204	105	14857	0.00490196	0.00706738	0.693604	55283	MCOLN3	0.767037	0.855742	cellular_component
GO:0044267	cellular protein metabolic process	1	178	109	13332	0.00561798	0.00817582	0.687146	7466	WFS1	0.770328	0.791498	biological_process
GO:0006897	endocytosis	1	178	111	13332	0.00561798	0.00832583	0.674765	286749	STON1-GTF2A1L	0.77647	0.796592	biological_process
GO:0046777	protein autophosphorylation	1	178	117	13332	0.00561798	0.00877588	0.640161	11040	PIM2	0.793934	0.811016	biological_process
GO:0006281	DNA repair	1	178	117	13332	0.00561798	0.00877588	0.640161	64859	NABP1	0.793934	0.811016	biological_process
GO:0043312	neutrophil degranulation	3	178	314	13332	0.0168539	0.0235524	0.715594	654364;1084;272	NME1-NME2;CEACAM3;AMPD3	0.794145	0.811016	biological_process
GO:0016607	nuclear speck	3	204	306	14857	0.0147059	0.0205964	0.714004	2334;3212;2034	AFF2;HOXB2;EPAS1	0.794998	0.871746	cellular_component
GO:0043234	protein complex	4	204	395	14857	0.0196078	0.0265868	0.737503	860;286204;9746;7153	RUNX2;CRB2;CLSTN3;TOP2A	0.795275	0.871746	cellular_component
GO:0005802	trans-Golgi network	1	204	115	14857	0.00490196	0.00774046	0.633291	23057	NMNAT2	0.797329	0.871746	cellular_component
GO:0042802	identical protein binding	8	170	739	12391	0.0470588	0.0596401	0.789047	114904;2706;130271;7122;202559;22806;7188;9447	C1QTNF6;GJB2;PLEKHH2;CLDN5;KHDRBS2;IKZF3;TRAF5;AIM2	0.80218	0.839318	molecular_function
GO:0034220	ion transmembrane transport	1	178	126	13332	0.00561798	0.00945095	0.594436	3777	KCNK3	0.817616	0.833721	biological_process
GO:0000790	nuclear chromatin	1	204	125	14857	0.00490196	0.00841354	0.582627	860	RUNX2	0.823698	0.894613	cellular_component
GO:0006888	ER to Golgi vesicle-mediated transport	1	178	129	13332	0.00561798	0.00967597	0.580611	90522	YIF1B	0.824893	0.839868	biological_process
GO:0045893	positive regulation of transcription, DNA-templated	3	178	339	13332	0.0168539	0.0254275	0.662822	860;51176;11040	RUNX2;LEF1;PIM2	0.834788	0.848659	biological_process
GO:0005815	microtubule organizing center	1	204	131	14857	0.00490196	0.00881739	0.555942	53405	CLIC5	0.837851	0.903997	cellular_component
GO:0006508	proteolysis	1	178	144	13332	0.00561798	0.0108011	0.520131	8532	CPZ	0.857166	0.870094	biological_process
GO:0046872	metal ion binding	23	170	2019	12391	0.135294	0.162941	0.830327	10529;28999;4638;22806;1297;90874;55351;22998;388512;128553;5017;11107;5581;202374;654364;8437;1960;272;55799;79778;65243;55785;280	NEBL;KLF15;MYLK;IKZF3;COL9A1;ZNF697;STK32B;LIMCH1;CLEC17A;TSHZ2;OVOL1;PRDM5;PRKCE;STK32A;NME1-NME2;RASAL1;EGR3;AMPD3;CACNA2D3;MICALL2;ZFP69B;FGD6;AMY2B	0.862756	0.898538	molecular_function
GO:0005813	centrosome	3	204	350	14857	0.0147059	0.0235579	0.624244	286827;7188;92558	TRIM59;TRAF5;BICDL1	0.862964	0.925007	cellular_component
GO:0051260	protein homooligomerization	1	178	154	13332	0.00561798	0.0115512	0.486356	57528	KCTD16	0.87532	0.887184	biological_process
GO:0060271	cilium assembly	1	178	155	13332	0.00561798	0.0116262	0.483219	286827	TRIM59	0.877004	0.887555	biological_process
GO:0008380	RNA splicing	1	178	157	13332	0.00561798	0.0117762	0.477063	2334	AFF2	0.880305	0.889557	biological_process
GO:0003714	transcription corepressor activity	1	170	155	12391	0.00588235	0.0125091	0.470247	79733	E2F8	0.884071	0.916514	molecular_function
GO:0043161	proteasome-mediated ubiquitin-dependent protein catabolic process	1	178	161	13332	0.00561798	0.0120762	0.46521	3300	DNAJB2	0.886644	0.89462	biological_process
GO:0005874	microtubule	2	204	269	14857	0.00980392	0.0181059	0.541475	79739;54839	TTLL7;LRRC49	0.887151	0.93938	cellular_component
GO:0005730	nucleolus	6	204	657	14857	0.0294118	0.0442216	0.6651	11107;5163;89958;79733;7153;51203	PRDM5;PDK1;SAPCD2;E2F8;TOP2A;NUSAP1	0.892631	0.93938	cellular_component
GO:0016020	membrane	16	204	1512	14857	0.0784314	0.10177	0.770671	858;2327;2677;4001;10319;5228;8395;54843;286749;222643;11075;9536;8140;81793;54900;55619	CAV2;FMO2;GGCX;LMNB1;LAMC3;PGF;PIP5K1B;SYTL2;STON1-GTF2A1L;UNC5CL;STMN2;PTGES;SLC7A5;TLR10;LAX1;DOCK10	0.893556	0.93938	cellular_component
GO:0006351	transcription, DNA-templated	16	178	1565	13332	0.0898876	0.117387	0.765739	1960;83879;5017;90874;11107;23462;3070;202559;27319;79733;332;140947;65243;654364;3201;128553	EGR3;CDCA7;OVOL1;ZNF697;PRDM5;HEY1;HELLS;KHDRBS2;BHLHE22;E2F8;BIRC5;DCANP1;ZFP69B;NME1-NME2;HOXA4;TSHZ2	0.900808	0.90755	biological_process
GO:0061630	ubiquitin protein ligase activity	1	170	167	12391	0.00588235	0.0134775	0.436456	286827	TRIM59	0.901996	0.930827	molecular_function
GO:0019904	protein domain specific binding	1	170	174	12391	0.00588235	0.0140425	0.418898	860	RUNX2	0.91115	0.935999	molecular_function
GO:0031410	cytoplasmic vesicle	1	204	176	14857	0.00490196	0.0118463	0.413798	4909	NTF4	0.913528	0.954258	cellular_component
GO:0000209	protein polyubiquitination	1	178	189	13332	0.00561798	0.0141764	0.39629	80176	SPSB1	0.922587	0.928104	biological_process
GO:0004842	ubiquitin-protein transferase activity	1	170	210	12391	0.00588235	0.0169478	0.347087	80176	SPSB1	0.946388	0.9678	molecular_function
GO:0016032	viral process	1	178	217	13332	0.00561798	0.0162766	0.345156	7102	TSPAN7	0.947177	0.951418	biological_process
GO:0043231	intracellular membrane-bounded organelle	3	204	447	14857	0.0147059	0.0300868	0.488781	100287171;8140;79953	WASHC1;SLC7A5;SYNDIG1	0.947559	0.983542	cellular_component
GO:0005829	cytosol	41	204	3743	14857	0.20098	0.251935	0.797747	79739;80176;130271;84630;90861;22806;8436;157313;54900;100287171;55619;83879;79017;8871;860;7188;59338;26084;5581;343578;89958;5593;3212;79733;332;654364;123591;9447;8437;3300;858;272;64859;11130;5996;11185;8395;79778;8140;5948;2034	TTLL7;SPSB1;PLEKHH2;TTBK1;JPT2;IKZF3;CAVIN2;CDCA2;LAX1;WASHC1;DOCK10;CDCA7;GGCT;SYNJ2;RUNX2;TRAF5;PLEKHA1;ARHGEF26;PRKCE;ARHGAP40;SAPCD2;PRKG2;HOXB2;E2F8;BIRC5;NME1-NME2;TMEM266;AIM2;RASAL1;DNAJB2;CAV2;AMPD3;NABP1;ZWINT;RGS1;INMT;PIP5K1B;MICALL2;SLC7A5;RBP2;EPAS1	0.964157	0.994477	cellular_component
GO:0003677	DNA binding	11	170	1264	12391	0.0647059	0.10201	0.634312	1960;90874;7153;140947;65243;51203;860;654364;51176;128553;2034	EGR3;ZNF697;TOP2A;DCANP1;ZFP69B;NUSAP1;RUNX2;NME1-NME2;LEF1;TSHZ2;EPAS1	0.96649	0.981176	molecular_function
GO:0003924	GTPase activity	1	170	247	12391	0.00588235	0.0199338	0.295094	2669	GEM	0.968152	0.981176	molecular_function
GO:0019901	protein kinase binding	1	170	264	12391	0.00588235	0.0213058	0.276092	54900	LAX1	0.974943	0.983648	molecular_function
GO:0016567	protein ubiquitination	1	178	289	13332	0.00561798	0.0216772	0.259166	2034	EPAS1	0.980305	0.983227	biological_process
GO:0005654	nucleoplasm	22	204	2356	14857	0.107843	0.158578	0.680062	6323;130271;84630;23462;22806;8436;157313;55619;51176;83879;4001;202559;860;59338;6258;3212;79733;9447;64859;11130;7153;2034	SCN1A;PLEKHH2;TTBK1;HEY1;IKZF3;CAVIN2;CDCA2;DOCK10;LEF1;CDCA7;LMNB1;KHDRBS2;RUNX2;PLEKHA1;RXRG;HOXB2;E2F8;AIM2;NABP1;ZWINT;TOP2A;EPAS1	0.985436	0.999948	cellular_component
GO:0005759	mitochondrial matrix	1	204	309	14857	0.00490196	0.0207983	0.235691	5163	PDK1	0.986666	0.999948	cellular_component
GO:0015031	protein transport	1	178	331	13332	0.00561798	0.0248275	0.226281	100287171	WASHC1	0.988951	0.990423	biological_process
GO:0005525	GTP binding	1	170	334	12391	0.00588235	0.026955	0.218228	2669	GEM	0.990699	0.995102	molecular_function
GO:0005634	nucleus	43	204	4252	14857	0.210784	0.286195	0.736506	5569;79750;28999;84630;23462;90861;27319;22806;55619;27132;51176;83879;90874;4001;134111;3070;6689;860;128553;5017;59338;11107;5581;89958;148;3212;79733;57604;332;654364;3300;2669;1960;64859;11130;5163;65243;23037;26011;7153;5367;140947;2034	PKIA;ZNF385D;KLF15;TTBK1;HEY1;JPT2;BHLHE22;IKZF3;DOCK10;CPNE7;LEF1;CDCA7;ZNF697;LMNB1;UBE2QL1;HELLS;SPIB;RUNX2;TSHZ2;OVOL1;PLEKHA1;PRDM5;PRKCE;SAPCD2;ADRA1A;HOXB2;E2F8;TRMT9B;BIRC5;NME1-NME2;DNAJB2;GEM;EGR3;NABP1;ZWINT;PDK1;ZFP69B;PDZD2;TENM4;TOP2A;PMCH;DCANP1;EPAS1	0.994519	0.999948	cellular_component
GO:0005743	mitochondrial inner membrane	1	204	377	14857	0.00490196	0.0253752	0.193179	132299	OCIAD2	0.994907	0.999948	cellular_component
GO:0006355	regulation of transcription, DNA-templated	5	178	1017	13332	0.0280899	0.0762826	0.368234	90874;83879;202559;140947;654364	ZNF697;CDCA7;KHDRBS2;DCANP1;NME1-NME2	0.998237	0.998237	biological_process
GO:0003723	RNA binding	5	170	1196	12391	0.0294118	0.0965217	0.304717	79750;64859;8871;7153;51203	ZNF385D;NABP1;SYNJ2;TOP2A;NUSAP1	0.999835	0.999835	molecular_function
GO:0005739	mitochondrion	3	204	1031	14857	0.0147059	0.0693949	0.211916	5581;9447;5163	PRKCE;AIM2;PDK1	0.999948	0.999948	cellular_component
