# Supplementary material for: Integration analysis of cis- and trans-regulatory long non-coding RNAs associated with immune-related pathways in non-small cell lung cancer
Source: Biochem Biophys Rep. 2024 Oct 28;40:101832. doi: 10.1016/j.bbrep.2024.101832 (PMC11558640; doi:10.1016/j.bbrep.2024.101832)
Supplement: Multimedia component 5 [file mmc5.xlsx]

## Sheet: Table S4-comp1_case_vs._con_FC2
Table S4 up_GO_enrichment_result
Term_ID	Term_description	ListHit	ListTotal	PopHit	PopTotal	GeneRatio	BgRatio	Enrichment_score	GeneIds	GeneSymbols	P_value	FDR_bh	Category
GO:0006955	immune response	10	115	173	13332	0.0869565	0.0129763	6.70118	2669;5996;29802;913;27299;1880;81793;54900;9447;3120	GEM;RGS1;VPREB3;CD1E;ADAMDEC1;GPR183;TLR10;LAX1;AIM2;HLA-DQB2	2.40459e-06	0.00107726	biological_process
GO:0002250	adaptive immune response	6	115	96	13332	0.0521739	0.00720072	7.24565	911;151888;913;1880;54900;115650	CD1C;BTLA;CD1E;GPR183;LAX1;TNFRSF13C	0.000178206	0.0393895	biological_process
GO:0005886	plasma membrane	43	133	2870	14857	0.323308	0.193175	1.67366	5738;728215;90861;22806;7852;27197;54900;151888;79368;57125;27132;81793;115650;3786;84069;1084;54843;134111;913;8871;2786;26470;10752;3120;54933;2861;57863;1880;84102;202374;123591;2550;911;5996;27334;266977;79778;8140;81618;55103;5368;26011;5046	PTGFRN;FAM155A;JPT2;IKZF3;CXCR4;GPR82;LAX1;BTLA;FCRL2;PLXDC1;CPNE7;TLR10;TNFRSF13C;KCNQ3;PLEKHN1;CEACAM3;SYTL2;UBE2QL1;CD1E;SYNJ2;GNG4;SEZ6L2;CHL1;HLA-DQB2;RHBDL2;GPR37;CADM3;GPR183;SLC41A2;STK32A;TMEM266;GABBR1;CD1C;RGS1;P2RY10;ADGRF1;MICALL2;SLC7A5;ITM2C;RALGPS2;PNOC;TENM4;PCSK6	0.000238631	0.031022	cellular_component
GO:0002040	sprouting angiogenesis	3	115	15	13332	0.026087	0.00112511	23.1861	5228;79733;51176	PGF;E2F8;LEF1	0.000263769	0.0393895	biological_process
GO:0030884	exogenous lipid antigen binding	2	113	5	12391	0.0176991	0.000403519	43.8619	913;911	CD1E;CD1C	0.00080969	0.0659897	molecular_function
GO:0030883	endogenous lipid antigen binding	2	113	5	12391	0.0176991	0.000403519	43.8619	913;911	CD1E;CD1C	0.00080969	0.0659897	molecular_function
GO:0031175	neuron projection development	5	115	89	13332	0.0434783	0.00667567	6.51295	266977;79778;11075;116;92558	ADGRF1;MICALL2;STMN2;ADCYAP1;BICDL1	0.00102072	0.0969189	biological_process
GO:0048007	antigen processing and presentation, exogenous lipid antigen via MHC class Ib	2	115	6	13332	0.0173913	0.000450045	38.6435	913;911	CD1E;CD1C	0.00108168	0.0969189	biological_process
GO:0005576	extracellular region	21	133	1153	14857	0.157895	0.0776065	2.03456	89932;29802;260436;1297;57125;5228;80326;27299;116;654364;4016;5157;2550;272;266977;5368;1296;5367;1310;1311;5046	PAPLN;VPREB3;FDCSP;COL9A1;PLXDC1;PGF;WNT10A;ADAMDEC1;ADCYAP1;NME1-NME2;LOXL1;PDGFRL;GABBR1;AMPD3;ADGRF1;PNOC;COL8A2;PMCH;COL19A1;COMP;PCSK6	0.00136885	0.0889754	cellular_component
GO:0030544	Hsp70 protein binding	3	113	26	12391	0.0265487	0.0020983	12.6525	2861;388591;3300	GPR37;RNF207;DNAJB2	0.00164786	0.0725956	molecular_function
GO:2001056	positive regulation of cysteine-type endopeptidase activity	2	115	8	13332	0.0173913	0.00060006	28.9826	84630;9447	TTBK1;AIM2	0.00199645	0.127773	biological_process
GO:0043586	tongue development	2	115	8	13332	0.0173913	0.00060006	28.9826	51176;80326	LEF1;WNT10A	0.00199645	0.127773	biological_process
GO:0030881	beta-2-microglobulin binding	2	113	8	12391	0.0176991	0.00064563	27.4137	913;911	CD1E;CD1C	0.00222686	0.0725956	molecular_function
GO:0071723	lipopeptide binding	2	113	8	12391	0.0176991	0.00064563	27.4137	913;911	CD1E;CD1C	0.00222686	0.0725956	molecular_function
GO:0031295	T cell costimulation	3	115	32	13332	0.026087	0.00240024	10.8685	151888;115650;3120	BTLA;TNFRSF13C;HLA-DQB2	0.00258443	0.14063	biological_process
GO:0005578	proteinaceous extracellular matrix	7	133	207	14857	0.0526316	0.0139328	3.77752	8532;80326;10752;1297;1296;1310;1311	CPZ;WNT10A;CHL1;COL9A1;COL8A2;COL19A1;COMP	0.00260955	0.113081	cellular_component
GO:0016485	protein processing	3	115	33	13332	0.026087	0.00247525	10.5391	8532;54933;5046	CPZ;RHBDL2;PCSK6	0.00282515	0.14063	biological_process
GO:0007186	G-protein coupled receptor signaling pathway	10	115	427	13332	0.0869565	0.0320282	2.715	5996;27334;266977;2861;5368;1880;5367;2786;116;2550	RGS1;P2RY10;ADGRF1;GPR37;PNOC;GPR183;PMCH;GNG4;ADCYAP1;GABBR1	0.00381715	0.159816	biological_process
GO:0008277	regulation of G-protein coupled receptor protein signaling pathway	3	115	37	13332	0.026087	0.00277528	9.39976	116;2786;5996	ADCYAP1;GNG4;RGS1	0.00392406	0.159816	biological_process
GO:0043027	cysteine-type endopeptidase inhibitor activity involved in apoptotic process	2	113	12	12391	0.0176991	0.000968445	18.2758	51176;332	LEF1;BIRC5	0.00512538	0.119348	molecular_function
GO:0008301	DNA binding, bending	2	113	12	12391	0.0176991	0.000968445	18.2758	51176;7153	LEF1;TOP2A	0.00512538	0.119348	molecular_function
GO:0001782	B cell homeostasis	2	115	13	13332	0.0173913	0.000975098	17.8355	55619;115650	DOCK10;TNFRSF13C	0.00540697	0.191236	biological_process
GO:0030198	extracellular matrix organization	5	115	135	13332	0.0434783	0.010126	4.29372	1297;1296;1310;4016;1311	COL9A1;COL8A2;COL19A1;LOXL1;COMP	0.0062387	0.191236	biological_process
GO:0007093	mitotic cell cycle checkpoint	2	115	14	13332	0.0173913	0.00105011	16.5615	64859;11130	NABP1;ZWINT	0.00627274	0.191236	biological_process
GO:0007565	female pregnancy	3	115	44	13332	0.026087	0.00330033	7.90435	5228;5368;116	PGF;PNOC;ADCYAP1	0.00640299	0.191236	biological_process
GO:0005581	collagen trimer	3	133	45	14857	0.0225564	0.00302888	7.44712	1310;114904;1296	COL19A1;C1QTNF6;COL8A2	0.0075654	0.245875	cellular_component
GO:0007193	adenylate cyclase-inhibiting G-protein coupled receptor signaling pathway	3	115	47	13332	0.026087	0.00352535	7.39981	2861;5996;2550	GPR37;RGS1;GABBR1	0.0076944	0.215443	biological_process
GO:0005201	extracellular matrix structural constituent	3	113	47	12391	0.0265487	0.00379308	6.99925	1310;1311;1296	COL19A1;COMP;COL8A2	0.00894792	0.182314	molecular_function
GO:0042113	B cell activation	2	115	17	13332	0.0173913	0.00127513	13.6389	22806;54900	IKZF3;LAX1	0.00921795	0.23638	biological_process
GO:0005184	neuropeptide hormone activity	2	113	17	12391	0.0176991	0.00137196	12.9006	116;5368	ADCYAP1;PNOC	0.0102523	0.18568	molecular_function
GO:1903861	positive regulation of dendrite extension	2	115	18	13332	0.0173913	0.00135014	12.8812	57699;8437	CPNE5;RASAL1	0.0103122	0.23638	biological_process
GO:0010718	positive regulation of epithelial to mesenchymal transition	2	115	18	13332	0.0173913	0.00135014	12.8812	286204;51176	CRB2;LEF1	0.0103122	0.23638	biological_process
GO:0032091	negative regulation of protein binding	3	115	53	13332	0.026087	0.0039754	6.5621	11040;84630;3300	PIM2;TTBK1;DNAJB2	0.0107096	0.23638	biological_process
GO:0002020	protease binding	3	113	53	12391	0.0265487	0.0042773	6.20688	10752;1311;1472	CHL1;COMP;CST4	0.0124285	0.192353	molecular_function
GO:0005615	extracellular space	14	133	802	14857	0.105263	0.0539813	1.94999	8532;114904;153218;1472;29802;5228;56265;80326;643866;57125;116;4016;1311;5046	CPZ;C1QTNF6;SPINK13;CST4;VPREB3;PGF;CPXM1;WNT10A;CBLN3;PLXDC1;ADCYAP1;LOXL1;COMP;PCSK6	0.0126421	0.294657	cellular_component
GO:0030890	positive regulation of B cell proliferation	2	115	20	13332	0.0173913	0.00150015	11.593	1880;115650	GPR183;TNFRSF13C	0.0126632	0.23638	biological_process
GO:0002224	toll-like receptor signaling pathway	2	115	20	13332	0.0173913	0.00150015	11.593	4064;81793	CD180;TLR10	0.0126632	0.23638	biological_process
GO:0007498	mesoderm development	2	115	20	13332	0.0173913	0.00150015	11.593	22806;5017	IKZF3;OVOL1	0.0126632	0.23638	biological_process
GO:0000070	mitotic sister chromatid segregation	2	115	20	13332	0.0173913	0.00150015	11.593	51203;11130	NUSAP1;ZWINT	0.0126632	0.23638	biological_process
GO:0042803	protein homodimerization activity	11	113	559	12391	0.0973451	0.0451134	2.15779	79953;5228;83483;79017;22806;57863;332;26011;7153;79733;1510	SYNDIG1;PGF;PLVAP;GGCT;IKZF3;CADM3;BIRC5;TENM4;TOP2A;E2F8;CTSE	0.0129809	0.192353	molecular_function
GO:0005876	spindle microtubule	2	133	20	14857	0.0150376	0.00134617	11.1707	51203;332	NUSAP1;BIRC5	0.0135996	0.294657	cellular_component
GO:0043588	skin development	2	115	23	13332	0.0173913	0.00172517	10.0809	5017;80326	OVOL1;WNT10A	0.0165813	0.236838	biological_process
GO:0010628	positive regulation of gene expression	5	115	176	13332	0.0434783	0.0132013	3.29348	84630;80326;388591;860;51176	TTBK1;WNT10A;RNF207;RUNX2;LEF1	0.0181427	0.236838	biological_process
GO:0007165	signal transduction	11	115	628	13332	0.0956522	0.0471047	2.03063	2669;5996;5228;343578;222643;5368;9536;26011;10752;7188;8437	GEM;RGS1;PGF;ARHGAP40;UNC5CL;PNOC;PTGES;TENM4;CHL1;TRAF5;RASAL1	0.0196218	0.236838	biological_process
GO:0009898	cytoplasmic side of plasma membrane	2	133	25	14857	0.0150376	0.00168271	8.93654	2669;7188	GEM;TRAF5	0.0208578	0.387359	cellular_component
GO:0007218	neuropeptide signaling pathway	3	115	68	13332	0.026087	0.00510051	5.11458	116;5368;5367	ADCYAP1;PNOC;PMCH	0.0208819	0.236838	biological_process
GO:0046034	ATP metabolic process	2	115	28	13332	0.0173913	0.00210021	8.28075	116;272	ADCYAP1;AMPD3	0.024092	0.236838	biological_process
GO:0033209	tumor necrosis factor-mediated signaling pathway	3	115	72	13332	0.026087	0.00540054	4.83043	9447;83483;115650	AIM2;PLVAP;TNFRSF13C	0.0242456	0.236838	biological_process
GO:0001756	somitogenesis	2	115	29	13332	0.0173913	0.00217522	7.9952	286204;51176	CRB2;LEF1	0.0257329	0.236838	biological_process
GO:0071345	cellular response to cytokine stimulus	2	115	29	13332	0.0173913	0.00217522	7.9952	51176;7852	LEF1;CXCR4	0.0257329	0.236838	biological_process
GO:0001938	positive regulation of endothelial cell proliferation	2	115	30	13332	0.0173913	0.00225023	7.7287	5228;1960	PGF;EGR3	0.0274179	0.236838	biological_process
GO:0050900	leukocyte migration	3	115	77	13332	0.026087	0.00577558	4.51677	29802;1084;8140	VPREB3;CEACAM3;SLC7A5	0.0288377	0.236838	biological_process
GO:0016021	integral component of membrane	34	133	2780	14857	0.255639	0.187117	1.3662	151258;5738;286204;2706;728215;83483;7852;27197;151888;54900;79368;57125;115650;3786;51363;1084;26762;388512;149175;26470;10752;2677;388394;54933;286827;6676;9536;84102;123591;9746;80021;266977;222643;81618	SLC38A11;PTGFRN;CRB2;GJB2;FAM155A;PLVAP;CXCR4;GPR82;BTLA;LAX1;FCRL2;PLXDC1;TNFRSF13C;KCNQ3;CHST15;CEACAM3;HAVCR1;CLEC17A;MANEAL;SEZ6L2;CHL1;GGCX;RPRML;RHBDL2;TRIM59;SPAG4;PTGES;SLC41A2;TMEM266;CLSTN3;TMEM62;ADGRF1;UNC5CL;ITM2C	0.0306261	0.479607	cellular_component
GO:0043547	positive regulation of GTPase activity	3	115	84	13332	0.026087	0.00630063	4.14037	116;55619;5996	ADCYAP1;DOCK10;RGS1	0.0359854	0.236838	biological_process
GO:0043066	negative regulation of apoptotic process	6	115	284	13332	0.0521739	0.0213021	2.44923	1960;11040;332;654364;1311;51176	EGR3;PIM2;BIRC5;NME1-NME2;COMP;LEF1	0.0363284	0.236838	biological_process
GO:0001501	skeletal system development	3	115	86	13332	0.026087	0.00645065	4.04408	1310;860;1311	COL19A1;RUNX2;COMP	0.0381801	0.236838	biological_process
GO:0007157	heterophilic cell-cell adhesion via plasma membrane cell adhesion molecules	2	115	36	13332	0.0173913	0.00270027	6.44058	57863;26011	CADM3;TENM4	0.0384079	0.236838	biological_process
GO:0030182	neuron differentiation	3	115	87	13332	0.026087	0.00652565	3.9976	860;81618;80326	RUNX2;ITM2C;WNT10A	0.0393025	0.236838	biological_process
GO:0043154	negative regulation of cysteine-type endopeptidase activity involved in apoptotic process	2	115	37	13332	0.0173913	0.00277528	6.26651	51176;332	LEF1;BIRC5	0.0403784	0.236838	biological_process
GO:0004930	G-protein coupled receptor activity	5	113	207	12391	0.0442478	0.0167057	2.64867	27334;266977;2861;1880;27197	P2RY10;ADGRF1;GPR37;GPR183;GPR82	0.0409051	0.300015	molecular_function
GO:0005085	guanyl-nucleotide exchange factor activity	3	113	84	12391	0.0265487	0.00677911	3.91625	55103;55619;55785	RALGPS2;DOCK10;FGD6	0.0413217	0.300015	molecular_function
GO:0009986	cell surface	7	133	357	14857	0.0526316	0.0240291	2.19033	3786;5738;9746;83483;388512;79368;5046	KCNQ3;PTGFRN;CLSTN3;PLVAP;CLEC17A;FCRL2;PCSK6	0.0415657	0.479607	cellular_component
GO:0042475	odontogenesis of dentin-containing tooth	2	115	38	13332	0.0173913	0.00285029	6.1016	860;51176	RUNX2;LEF1	0.0423864	0.236838	biological_process
GO:0030574	collagen catabolic process	2	115	38	13332	0.0173913	0.00285029	6.1016	1310;1296	COL19A1;COL8A2	0.0423864	0.236838	biological_process
GO:0050673	epithelial cell proliferation	1	115	5	13332	0.00869565	0.000375038	23.1861	1296	COL8A2	0.0423979	0.236838	biological_process
GO:0060561	apoptotic process involved in morphogenesis	1	115	5	13332	0.00869565	0.000375038	23.1861	51176	LEF1	0.0423979	0.236838	biological_process
GO:0050707	regulation of cytokine secretion	1	115	5	13332	0.00869565	0.000375038	23.1861	81793	TLR10	0.0423979	0.236838	biological_process
GO:0031666	positive regulation of lipopolysaccharide-mediated signaling pathway	1	115	5	13332	0.00869565	0.000375038	23.1861	4064	CD180	0.0423979	0.236838	biological_process
GO:0060754	positive regulation of mast cell chemotaxis	1	115	5	13332	0.00869565	0.000375038	23.1861	5228	PGF	0.0423979	0.236838	biological_process
GO:0030595	leukocyte chemotaxis	1	115	5	13332	0.00869565	0.000375038	23.1861	1880	GPR183	0.0423979	0.236838	biological_process
GO:0048806	genitalia development	1	115	5	13332	0.00869565	0.000375038	23.1861	140947	DCANP1	0.0423979	0.236838	biological_process
GO:0060038	cardiac muscle cell proliferation	1	115	5	13332	0.00869565	0.000375038	23.1861	26011	TENM4	0.0423979	0.236838	biological_process
GO:0098703	calcium ion import across plasma membrane	1	115	5	13332	0.00869565	0.000375038	23.1861	728215	FAM155A	0.0423979	0.236838	biological_process
GO:0045667	regulation of osteoblast differentiation	1	115	5	13332	0.00869565	0.000375038	23.1861	860	RUNX2	0.0423979	0.236838	biological_process
GO:1901522	positive regulation of transcription from RNA polymerase II promoter involved in cellular response to chemical stimulus	1	115	5	13332	0.00869565	0.000375038	23.1861	860	RUNX2	0.0423979	0.236838	biological_process
GO:0070365	hepatocyte differentiation	1	115	5	13332	0.00869565	0.000375038	23.1861	79733	E2F8	0.0423979	0.236838	biological_process
GO:1903980	positive regulation of microglial cell activation	1	115	5	13332	0.00869565	0.000375038	23.1861	84630	TTBK1	0.0423979	0.236838	biological_process
GO:0021559	trigeminal nerve development	1	115	5	13332	0.00869565	0.000375038	23.1861	140947	DCANP1	0.0423979	0.236838	biological_process
GO:0010818	T cell chemotaxis	1	115	5	13332	0.00869565	0.000375038	23.1861	1880	GPR183	0.0423979	0.236838	biological_process
GO:0002526	acute inflammatory response	1	115	5	13332	0.00869565	0.000375038	23.1861	9536	PTGES	0.0423979	0.236838	biological_process
GO:0002315	marginal zone B cell differentiation	1	115	5	13332	0.00869565	0.000375038	23.1861	55619	DOCK10	0.0423979	0.236838	biological_process
GO:0002377	immunoglobulin production	1	115	5	13332	0.00869565	0.000375038	23.1861	29802	VPREB3	0.0423979	0.236838	biological_process
GO:0045179	apical cortex	1	133	5	14857	0.0075188	0.000336542	22.3414	89958	SAPCD2	0.0439716	0.479607	cellular_component
GO:0032880	regulation of protein localization	2	115	39	13332	0.0173913	0.00292529	5.94515	116;3300	ADCYAP1;DNAJB2	0.0444312	0.236838	biological_process
GO:0010977	negative regulation of neuron projection development	2	115	39	13332	0.0173913	0.00292529	5.94515	11075;81618	STMN2;ITM2C	0.0444312	0.236838	biological_process
GO:0050839	cell adhesion molecule binding	2	113	37	12391	0.0176991	0.00298604	5.92729	57863;26011	CADM3;TENM4	0.0446293	0.300015	molecular_function
GO:0008142	oxysterol binding	1	113	5	12391	0.00884956	0.000403519	21.931	1880	GPR183	0.0447806	0.300015	molecular_function
GO:0004030	aldehyde dehydrogenase [NAD(P)+] activity	1	113	5	12391	0.00884956	0.000403519	21.931	222	ALDH3B2	0.0447806	0.300015	molecular_function
GO:0031996	thioesterase binding	1	113	5	12391	0.00884956	0.000403519	21.931	7188	TRAF5	0.0447806	0.300015	molecular_function
GO:0030020	extracellular matrix structural constituent conferring tensile strength	1	113	5	12391	0.00884956	0.000403519	21.931	1297	COL9A1	0.0447806	0.300015	molecular_function
GO:0015631	tubulin binding	2	113	38	12391	0.0176991	0.00306674	5.77131	11075;332	STMN2;BIRC5	0.0468343	0.300015	molecular_function
GO:0005637	nuclear inner membrane	2	133	40	14857	0.0150376	0.00269233	5.58534	4001;6676	LMNB1;SPAG4	0.0497329	0.479607	cellular_component
GO:0051004	regulation of lipoprotein lipase activity	1	115	6	13332	0.00869565	0.000450045	19.3217	5046	PCSK6	0.0506611	0.236838	biological_process
GO:0042416	dopamine biosynthetic process	1	115	6	13332	0.00869565	0.000450045	19.3217	2861	GPR37	0.0506611	0.236838	biological_process
GO:1903206	negative regulation of hydrogen peroxide-induced cell death	1	115	6	13332	0.00869565	0.000450045	19.3217	2861	GPR37	0.0506611	0.236838	biological_process
GO:0060124	positive regulation of growth hormone secretion	1	115	6	13332	0.00869565	0.000450045	19.3217	116	ADCYAP1	0.0506611	0.236838	biological_process
GO:0070269	pyroptosis	1	115	6	13332	0.00869565	0.000450045	19.3217	9447	AIM2	0.0506611	0.236838	biological_process
GO:0021612	facial nerve structural organization	1	115	6	13332	0.00869565	0.000450045	19.3217	3212	HOXB2	0.0506611	0.236838	biological_process
GO:0001516	prostaglandin biosynthetic process	1	115	6	13332	0.00869565	0.000450045	19.3217	9536	PTGES	0.0506611	0.236838	biological_process
GO:0090084	negative regulation of inclusion body assembly	1	115	6	13332	0.00869565	0.000450045	19.3217	3300	DNAJB2	0.0506611	0.236838	biological_process
GO:0031223	auditory behavior	1	115	6	13332	0.00869565	0.000450045	19.3217	140947	DCANP1	0.0506611	0.236838	biological_process
GO:0002011	morphogenesis of an epithelial sheet	1	115	6	13332	0.00869565	0.000450045	19.3217	3212	HOXB2	0.0506611	0.236838	biological_process
GO:0006265	DNA topological change	1	115	6	13332	0.00869565	0.000450045	19.3217	7153	TOP2A	0.0506611	0.236838	biological_process
GO:0002076	osteoblast development	1	115	6	13332	0.00869565	0.000450045	19.3217	860	RUNX2	0.0506611	0.236838	biological_process
GO:0097264	self proteolysis	1	115	6	13332	0.00869565	0.000450045	19.3217	26011	TENM4	0.0506611	0.236838	biological_process
GO:0045577	regulation of B cell differentiation	1	115	6	13332	0.00869565	0.000450045	19.3217	22806	IKZF3	0.0506611	0.236838	biological_process
GO:0097094	craniofacial suture morphogenesis	1	115	6	13332	0.00869565	0.000450045	19.3217	140947	DCANP1	0.0506611	0.236838	biological_process
GO:0015171	amino acid transmembrane transporter activity	2	113	40	12391	0.0176991	0.00322815	5.48274	8140;151258	SLC7A5;SLC38A11	0.0513612	0.300015	molecular_function
GO:0050656	3'-phosphoadenosine 5'-phosphosulfate binding	1	113	6	12391	0.00884956	0.000484222	18.2758	51363	CHST15	0.0534953	0.300015	molecular_function
GO:0005923	bicellular tight junction	3	133	95	14857	0.0225564	0.00639429	3.52758	79778;89958;57125	MICALL2;SAPCD2;PLXDC1	0.0535759	0.479607	cellular_component
GO:0043123	positive regulation of I-kappaB kinase/NF-kappaB signaling	3	115	99	13332	0.026087	0.00742574	3.51304	222643;7188;11040	UNC5CL;TRAF5;PIM2	0.0540552	0.236838	biological_process
GO:0007586	digestion	2	115	44	13332	0.0173913	0.00330033	5.26957	1510;280	CTSE;AMY2B	0.0551795	0.236838	biological_process
GO:0008201	heparin binding	3	113	95	12391	0.0265487	0.00766685	3.46279	5228;1311;5046	PGF;COMP;PCSK6	0.0559201	0.300015	molecular_function
GO:0005770	late endosome	3	133	97	14857	0.0225564	0.00652891	3.45485	23057;913;7852	NMNAT2;CD1E;CXCR4	0.0563515	0.479607	cellular_component
GO:0007267	cell-cell signaling	4	115	168	13332	0.0347826	0.0126013	2.76025	5228;116;79368;2706	PGF;ADCYAP1;FCRL2;GJB2	0.0574514	0.236838	biological_process
GO:0001228	transcriptional activator activity, RNA polymerase II transcription regulatory region sequence-specific DNA binding	3	113	97	12391	0.0265487	0.00782826	3.39139	22806;51176;3212	IKZF3;LEF1;HOXB2	0.0588061	0.300015	molecular_function
GO:0031641	regulation of myelination	1	115	7	13332	0.00869565	0.000525053	16.5615	26011	TENM4	0.0588537	0.236838	biological_process
GO:0031643	positive regulation of myelination	1	115	7	13332	0.00869565	0.000525053	16.5615	26011	TENM4	0.0588537	0.236838	biological_process
GO:0007600	sensory perception	1	115	7	13332	0.00869565	0.000525053	16.5615	5368	PNOC	0.0588537	0.236838	biological_process
GO:0090286	cytoskeletal anchoring at nuclear membrane	1	115	7	13332	0.00869565	0.000525053	16.5615	6676	SPAG4	0.0588537	0.236838	biological_process
GO:0046415	urate metabolic process	1	115	7	13332	0.00869565	0.000525053	16.5615	220963	SLC16A9	0.0588537	0.236838	biological_process
GO:0045078	positive regulation of interferon-gamma biosynthetic process	1	115	7	13332	0.00869565	0.000525053	16.5615	115650	TNFRSF13C	0.0588537	0.236838	biological_process
GO:0021861	forebrain radial glial cell differentiation	1	115	7	13332	0.00869565	0.000525053	16.5615	51176	LEF1	0.0588537	0.236838	biological_process
GO:0031115	negative regulation of microtubule polymerization	1	115	7	13332	0.00869565	0.000525053	16.5615	11075	STMN2	0.0588537	0.236838	biological_process
GO:0031103	axon regeneration	1	115	7	13332	0.00869565	0.000525053	16.5615	10752	CHL1	0.0588537	0.236838	biological_process
GO:0032731	positive regulation of interleukin-1 beta production	1	115	7	13332	0.00869565	0.000525053	16.5615	9447	AIM2	0.0588537	0.236838	biological_process
GO:0060081	membrane hyperpolarization	1	115	7	13332	0.00869565	0.000525053	16.5615	3786	KCNQ3	0.0588537	0.236838	biological_process
GO:0035767	endothelial cell chemotaxis	1	115	7	13332	0.00869565	0.000525053	16.5615	1960	EGR3	0.0588537	0.236838	biological_process
GO:0006693	prostaglandin metabolic process	1	115	7	13332	0.00869565	0.000525053	16.5615	9536	PTGES	0.0588537	0.236838	biological_process
GO:0030278	regulation of ossification	1	115	7	13332	0.00869565	0.000525053	16.5615	860	RUNX2	0.0588537	0.236838	biological_process
GO:0030432	peristalsis	1	115	7	13332	0.00869565	0.000525053	16.5615	140947	DCANP1	0.0588537	0.236838	biological_process
GO:0032466	negative regulation of cytokinesis	1	115	7	13332	0.00869565	0.000525053	16.5615	79733	E2F8	0.0588537	0.236838	biological_process
GO:0031508	pericentric heterochromatin assembly	1	115	7	13332	0.00869565	0.000525053	16.5615	3070	HELLS	0.0588537	0.236838	biological_process
GO:0016540	protein autoprocessing	1	115	7	13332	0.00869565	0.000525053	16.5615	1510	CTSE	0.0588537	0.236838	biological_process
GO:0016264	gap junction assembly	1	115	7	13332	0.00869565	0.000525053	16.5615	2706	GJB2	0.0588537	0.236838	biological_process
GO:0060046	regulation of acrosome reaction	1	115	7	13332	0.00869565	0.000525053	16.5615	153218	SPINK13	0.0588537	0.236838	biological_process
GO:0018105	peptidyl-serine phosphorylation	3	115	103	13332	0.026087	0.00772577	3.37661	202374;84630;55351	STK32A;TTBK1;STK32B	0.0594851	0.236838	biological_process
GO:0007189	adenylate cyclase-activating G-protein coupled receptor signaling pathway	2	115	46	13332	0.0173913	0.00345035	5.04045	266977;116	ADGRF1;ADCYAP1	0.0597098	0.236838	biological_process
GO:0005243	gap junction channel activity	1	113	7	12391	0.00884956	0.000564926	15.665	2706	GJB2	0.0621311	0.300015	molecular_function
GO:0004439	phosphatidylinositol-4,5-bisphosphate 5-phosphatase activity	1	113	7	12391	0.00884956	0.000564926	15.665	8871	SYNJ2	0.0621311	0.300015	molecular_function
GO:0042805	actinin binding	1	113	7	12391	0.00884956	0.000564926	15.665	79778	MICALL2	0.0621311	0.300015	molecular_function
GO:0034452	dynactin binding	1	113	7	12391	0.00884956	0.000564926	15.665	92558	BICDL1	0.0621311	0.300015	molecular_function
GO:0004950	chemokine receptor activity	1	113	7	12391	0.00884956	0.000564926	15.665	7852	CXCR4	0.0621311	0.300015	molecular_function
GO:0032395	MHC class II receptor activity	1	113	7	12391	0.00884956	0.000564926	15.665	3120	HLA-DQB2	0.0621311	0.300015	molecular_function
GO:0008094	DNA-dependent ATPase activity	1	113	7	12391	0.00884956	0.000564926	15.665	7153	TOP2A	0.0621311	0.300015	molecular_function
GO:0000775	chromosome, centromeric region	2	133	46	14857	0.0150376	0.00309618	4.85682	3070;332	HELLS;BIRC5	0.0637628	0.479607	cellular_component
GO:0001078	transcriptional repressor activity, RNA polymerase II proximal promoter sequence-specific DNA binding	3	113	101	12391	0.0265487	0.00815108	3.25708	79733;5017;128553	E2F8;OVOL1;TSHZ2	0.0647847	0.300015	molecular_function
GO:0046474	glycerophospholipid biosynthetic process	1	115	8	13332	0.00869565	0.00060006	14.4913	27132	CPNE7	0.0669762	0.236838	biological_process
GO:0055117	regulation of cardiac muscle contraction	1	115	8	13332	0.00869565	0.00060006	14.4913	388591	RNF207	0.0669762	0.236838	biological_process
GO:0043950	positive regulation of cAMP-mediated signaling	1	115	8	13332	0.00869565	0.00060006	14.4913	116	ADCYAP1	0.0669762	0.236838	biological_process
GO:0010470	regulation of gastrulation	1	115	8	13332	0.00869565	0.00060006	14.4913	286204	CRB2	0.0669762	0.236838	biological_process
GO:0072358	cardiovascular system development	1	115	8	13332	0.00869565	0.00060006	14.4913	286204	CRB2	0.0669762	0.236838	biological_process
GO:0021854	hypothalamus development	1	115	8	13332	0.00869565	0.00060006	14.4913	51176	LEF1	0.0669762	0.236838	biological_process
GO:0022407	regulation of cell-cell adhesion	1	115	8	13332	0.00869565	0.00060006	14.4913	51176	LEF1	0.0669762	0.236838	biological_process
GO:0008637	apoptotic mitochondrial changes	1	115	8	13332	0.00869565	0.00060006	14.4913	11040	PIM2	0.0669762	0.236838	biological_process
GO:0008631	intrinsic apoptotic signaling pathway in response to oxidative stress	1	115	8	13332	0.00869565	0.00060006	14.4913	5163	PDK1	0.0669762	0.236838	biological_process
GO:1900004	negative regulation of serine-type endopeptidase activity	1	115	8	13332	0.00869565	0.00060006	14.4913	153218	SPINK13	0.0669762	0.236838	biological_process
GO:0071651	positive regulation of chemokine (C-C motif) ligand 5 production	1	115	8	13332	0.00869565	0.00060006	14.4913	116	ADCYAP1	0.0669762	0.236838	biological_process
GO:0042026	protein refolding	1	115	8	13332	0.00869565	0.00060006	14.4913	3300	DNAJB2	0.0669762	0.236838	biological_process
GO:0045944	positive regulation of transcription from RNA polymerase II promoter	9	115	588	13332	0.0782609	0.0441044	1.77445	860;22806;3212;116;79733;7153;654364;6689;51176	RUNX2;IKZF3;HOXB2;ADCYAP1;E2F8;TOP2A;NME1-NME2;SPIB;LEF1	0.0675573	0.236838	biological_process
GO:0043005	neuron projection	4	133	172	14857	0.0300752	0.011577	2.59783	79778;11075;57699;26011	MICALL2;STMN2;CPNE5;TENM4	0.0687598	0.479607	cellular_component
GO:0009887	animal organ morphogenesis	2	115	50	13332	0.0173913	0.00375038	4.63722	1311;1297	COMP;COL9A1	0.0691353	0.236838	biological_process
GO:0043274	phospholipase binding	1	113	8	12391	0.00884956	0.00064563	13.7069	4001	LMNB1	0.0706889	0.300015	molecular_function
GO:0070016	armadillo repeat domain binding	1	113	8	12391	0.00884956	0.00064563	13.7069	51176	LEF1	0.0706889	0.300015	molecular_function
GO:0043295	glutathione binding	1	113	8	12391	0.00884956	0.00064563	13.7069	9536	PTGES	0.0706889	0.300015	molecular_function
GO:0045295	gamma-catenin binding	1	113	8	12391	0.00884956	0.00064563	13.7069	51176	LEF1	0.0706889	0.300015	molecular_function
GO:0070742	C2H2 zinc finger domain binding	1	113	8	12391	0.00884956	0.00064563	13.7069	51176	LEF1	0.0706889	0.300015	molecular_function
GO:0005537	mannose binding	1	113	8	12391	0.00884956	0.00064563	13.7069	388512	CLEC17A	0.0706889	0.300015	molecular_function
GO:0005887	integral component of plasma membrane	14	133	1018	14857	0.105263	0.0685199	1.53624	3786;4064;911;79953;27334;2861;913;8140;57863;1880;26011;81793;220963;2550	KCNQ3;CD180;CD1C;SYNDIG1;P2RY10;GPR37;CD1E;SLC7A5;CADM3;GPR183;TENM4;TLR10;SLC16A9;GABBR1	0.0715346	0.479607	cellular_component
GO:0051965	positive regulation of synapse assembly	2	115	52	13332	0.0173913	0.00390039	4.45886	79953;9746	SYNDIG1;CLSTN3	0.0740196	0.236838	biological_process
GO:0009142	nucleoside triphosphate biosynthetic process	1	115	9	13332	0.00869565	0.000675068	12.8812	654364	NME1-NME2	0.0750291	0.236838	biological_process
GO:0006750	glutathione biosynthetic process	1	115	9	13332	0.00869565	0.000675068	12.8812	79017	GGCT	0.0750291	0.236838	biological_process
GO:0016486	peptide hormone processing	1	115	9	13332	0.00869565	0.000675068	12.8812	5046	PCSK6	0.0750291	0.236838	biological_process
GO:0015804	neutral amino acid transport	1	115	9	13332	0.00869565	0.000675068	12.8812	8140	SLC7A5	0.0750291	0.236838	biological_process
GO:0043101	purine-containing compound salvage	1	115	9	13332	0.00869565	0.000675068	12.8812	272	AMPD3	0.0750291	0.236838	biological_process
GO:0022408	negative regulation of cell-cell adhesion	1	115	9	13332	0.00869565	0.000675068	12.8812	51176	LEF1	0.0750291	0.236838	biological_process
GO:0022409	positive regulation of cell-cell adhesion	1	115	9	13332	0.00869565	0.000675068	12.8812	51176	LEF1	0.0750291	0.236838	biological_process
GO:0060707	trophoblast giant cell differentiation	1	115	9	13332	0.00869565	0.000675068	12.8812	79733	E2F8	0.0750291	0.236838	biological_process
GO:0050868	negative regulation of T cell activation	1	115	9	13332	0.00869565	0.000675068	12.8812	54900	LAX1	0.0750291	0.236838	biological_process
GO:0006518	peptide metabolic process	1	115	9	13332	0.00869565	0.000675068	12.8812	8532	CPZ	0.0750291	0.236838	biological_process
GO:0009607	response to biotic stimulus	1	115	9	13332	0.00869565	0.000675068	12.8812	79953	SYNDIG1	0.0750291	0.236838	biological_process
GO:0032461	positive regulation of protein oligomerization	1	115	9	13332	0.00869565	0.000675068	12.8812	9447	AIM2	0.0750291	0.236838	biological_process
GO:0035640	exploration behavior	1	115	9	13332	0.00869565	0.000675068	12.8812	10752	CHL1	0.0750291	0.236838	biological_process
GO:0097755	positive regulation of blood vessel diameter	1	115	9	13332	0.00869565	0.000675068	12.8812	116	ADCYAP1	0.0750291	0.236838	biological_process
GO:0050930	induction of positive chemotaxis	1	115	9	13332	0.00869565	0.000675068	12.8812	5228	PGF	0.0750291	0.236838	biological_process
GO:0015718	monocarboxylic acid transport	1	115	9	13332	0.00869565	0.000675068	12.8812	220963	SLC16A9	0.0750291	0.236838	biological_process
GO:0007416	synapse assembly	2	115	53	13332	0.0173913	0.0039754	4.37473	266977;9746	ADGRF1;CLSTN3	0.0765023	0.236838	biological_process
GO:0060070	canonical Wnt signaling pathway	2	115	53	13332	0.0173913	0.0039754	4.37473	51176;80326	LEF1;WNT10A	0.0765023	0.236838	biological_process
GO:0043296	apical junction complex	1	133	9	14857	0.0075188	0.000605775	12.4119	89958	SAPCD2	0.0777628	0.479607	cellular_component
GO:0098609	cell-cell adhesion	2	115	54	13332	0.0173913	0.00405041	4.29372	1310;1296	COL19A1;COL8A2	0.0790113	0.236838	biological_process
GO:0030509	BMP signaling pathway	2	115	54	13332	0.0173913	0.00405041	4.29372	860;51176	RUNX2;LEF1	0.0790113	0.236838	biological_process
GO:0043495	protein membrane anchor	1	113	9	12391	0.00884956	0.000726334	12.1839	6676	SPAG4	0.0791692	0.300015	molecular_function
GO:0015179	L-amino acid transmembrane transporter activity	1	113	9	12391	0.00884956	0.000726334	12.1839	8140	SLC7A5	0.0791692	0.300015	molecular_function
GO:0030154	cell differentiation	7	115	432	13332	0.0608696	0.0324032	1.8785	5228;6676;8140;84824;5367;1310;6689	PGF;SPAG4;SLC7A5;FCRLA;PMCH;COL19A1;SPIB	0.0799118	0.236838	biological_process
GO:0007059	chromosome segregation	2	115	55	13332	0.0173913	0.00412541	4.21565	332;7153	BIRC5;TOP2A	0.0815458	0.236838	biological_process
GO:0060021	palate development	2	115	55	13332	0.0173913	0.00412541	4.21565	51176;140947	LEF1;DCANP1	0.0815458	0.236838	biological_process
GO:0006228	UTP biosynthetic process	1	115	10	13332	0.00869565	0.000750075	11.593	654364	NME1-NME2	0.0830132	0.236838	biological_process
GO:0006346	methylation-dependent chromatin silencing	1	115	10	13332	0.00869565	0.000750075	11.593	3070	HELLS	0.0830132	0.236838	biological_process
GO:0002042	cell migration involved in sprouting angiogenesis	1	115	10	13332	0.00869565	0.000750075	11.593	1960	EGR3	0.0830132	0.236838	biological_process
GO:0003333	amino acid transmembrane transport	1	115	10	13332	0.00869565	0.000750075	11.593	151258	SLC38A11	0.0830132	0.236838	biological_process
GO:0031396	regulation of protein ubiquitination	1	115	10	13332	0.00869565	0.000750075	11.593	3300	DNAJB2	0.0830132	0.236838	biological_process
GO:0032332	positive regulation of chondrocyte differentiation	1	115	10	13332	0.00869565	0.000750075	11.593	860	RUNX2	0.0830132	0.236838	biological_process
GO:0000712	resolution of meiotic recombination intermediates	1	115	10	13332	0.00869565	0.000750075	11.593	7153	TOP2A	0.0830132	0.236838	biological_process
GO:0048747	muscle fiber development	1	115	10	13332	0.00869565	0.000750075	11.593	51176	LEF1	0.0830132	0.236838	biological_process
GO:0048714	positive regulation of oligodendrocyte differentiation	1	115	10	13332	0.00869565	0.000750075	11.593	26011	TENM4	0.0830132	0.236838	biological_process
GO:0051276	chromosome organization	1	115	10	13332	0.00869565	0.000750075	11.593	2669	GEM	0.0830132	0.236838	biological_process
GO:0006068	ethanol catabolic process	1	115	10	13332	0.00869565	0.000750075	11.593	222	ALDH3B2	0.0830132	0.236838	biological_process
GO:0001836	release of cytochrome c from mitochondria	1	115	10	13332	0.00869565	0.000750075	11.593	79017	GGCT	0.0830132	0.236838	biological_process
GO:0032793	positive regulation of CREB transcription factor activity	1	115	10	13332	0.00869565	0.000750075	11.593	266977	ADGRF1	0.0830132	0.236838	biological_process
GO:0045618	positive regulation of keratinocyte differentiation	1	115	10	13332	0.00869565	0.000750075	11.593	654364	NME1-NME2	0.0830132	0.236838	biological_process
GO:0030425	dendrite	5	133	261	14857	0.037594	0.0175675	2.13998	11130;5368;57125;10752;2550	ZWINT;PNOC;PLXDC1;CHL1;GABBR1	0.0853955	0.479607	cellular_component
GO:0005721	pericentric heterochromatin	1	133	10	14857	0.0075188	0.000673083	11.1707	3070	HELLS	0.0860236	0.479607	cellular_component
GO:0043194	axon initial segment	1	133	10	14857	0.0075188	0.000673083	11.1707	3786	KCNQ3	0.0860236	0.479607	cellular_component
GO:0030674	protein binding, bridging	2	113	54	12391	0.0176991	0.004358	4.06129	1310;1296	COL19A1;COL8A2	0.0868791	0.300015	molecular_function
GO:0001965	G-protein alpha-subunit binding	1	113	10	12391	0.00884956	0.000807037	10.9655	5996	RGS1	0.0875729	0.300015	molecular_function
GO:0004185	serine-type carboxypeptidase activity	1	113	10	12391	0.00884956	0.000807037	10.9655	8532	CPZ	0.0875729	0.300015	molecular_function
GO:0015175	neutral amino acid transmembrane transporter activity	1	113	10	12391	0.00884956	0.000807037	10.9655	8140	SLC7A5	0.0875729	0.300015	molecular_function
GO:0052629	phosphatidylinositol-3,5-bisphosphate 3-phosphatase activity	1	113	10	12391	0.00884956	0.000807037	10.9655	8871	SYNJ2	0.0875729	0.300015	molecular_function
GO:0070208	protein heterotrimerization	1	115	11	13332	0.00869565	0.000825083	10.5391	114904	C1QTNF6	0.0909289	0.236838	biological_process
GO:0007019	microtubule depolymerization	1	115	11	13332	0.00869565	0.000825083	10.5391	11075	STMN2	0.0909289	0.236838	biological_process
GO:0010951	negative regulation of endopeptidase activity	1	115	11	13332	0.00869565	0.000825083	10.5391	286204	CRB2	0.0909289	0.236838	biological_process
GO:0001958	endochondral ossification	1	115	11	13332	0.00869565	0.000825083	10.5391	860	RUNX2	0.0909289	0.236838	biological_process
GO:0006183	GTP biosynthetic process	1	115	11	13332	0.00869565	0.000825083	10.5391	654364	NME1-NME2	0.0909289	0.236838	biological_process
GO:0009435	NAD biosynthetic process	1	115	11	13332	0.00869565	0.000825083	10.5391	23057	NMNAT2	0.0909289	0.236838	biological_process
GO:0006241	CTP biosynthetic process	1	115	11	13332	0.00869565	0.000825083	10.5391	654364	NME1-NME2	0.0909289	0.236838	biological_process
GO:0035904	aorta development	1	115	11	13332	0.00869565	0.000825083	10.5391	4016	LOXL1	0.0909289	0.236838	biological_process
GO:0043923	positive regulation by host of viral transcription	1	115	11	13332	0.00869565	0.000825083	10.5391	51176	LEF1	0.0909289	0.236838	biological_process
GO:0045199	maintenance of epithelial cell apical/basal polarity	1	115	11	13332	0.00869565	0.000825083	10.5391	286204	CRB2	0.0909289	0.236838	biological_process
GO:0035458	cellular response to interferon-beta	1	115	11	13332	0.00869565	0.000825083	10.5391	9447	AIM2	0.0909289	0.236838	biological_process
GO:0051310	metaphase plate congression	1	115	11	13332	0.00869565	0.000825083	10.5391	2669	GEM	0.0909289	0.236838	biological_process
GO:0050806	positive regulation of synaptic transmission	1	115	11	13332	0.00869565	0.000825083	10.5391	9746	CLSTN3	0.0909289	0.236838	biological_process
GO:0001702	gastrulation with mouth forming second	1	115	11	13332	0.00869565	0.000825083	10.5391	26011	TENM4	0.0909289	0.236838	biological_process
GO:0002063	chondrocyte development	1	115	11	13332	0.00869565	0.000825083	10.5391	860	RUNX2	0.0909289	0.236838	biological_process
GO:0001541	ovarian follicle development	1	115	11	13332	0.00869565	0.000825083	10.5391	116	ADCYAP1	0.0909289	0.236838	biological_process
GO:2001238	positive regulation of extrinsic apoptotic signaling pathway	1	115	11	13332	0.00869565	0.000825083	10.5391	81618	ITM2C	0.0909289	0.236838	biological_process
GO:0045840	positive regulation of mitotic nuclear division	1	115	11	13332	0.00869565	0.000825083	10.5391	51203	NUSAP1	0.0909289	0.236838	biological_process
GO:0008284	positive regulation of cell proliferation	5	115	279	13332	0.0434783	0.0209271	2.07761	5228;89958;116;860;51176	PGF;SAPCD2;ADCYAP1;RUNX2;LEF1	0.0936929	0.242627	biological_process
GO:0031235	intrinsic component of the cytoplasmic side of the plasma membrane	1	133	11	14857	0.0075188	0.000740392	10.1552	8437	RASAL1	0.0942111	0.479607	cellular_component
GO:0035326	enhancer binding	1	113	11	12391	0.00884956	0.000887741	9.96862	51176	LEF1	0.0959005	0.300015	molecular_function
GO:0019955	cytokine binding	1	113	11	12391	0.00884956	0.000887741	9.96862	7852	CXCR4	0.0959005	0.300015	molecular_function
GO:0070628	proteasome binding	1	113	11	12391	0.00884956	0.000887741	9.96862	3300	DNAJB2	0.0959005	0.300015	molecular_function
GO:0008528	G-protein coupled peptide receptor activity	1	113	11	12391	0.00884956	0.000887741	9.96862	2861	GPR37	0.0959005	0.300015	molecular_function
GO:0016829	lyase activity	1	113	11	12391	0.00884956	0.000887741	9.96862	79017	GGCT	0.0959005	0.300015	molecular_function
GO:0005604	basement membrane	2	133	59	14857	0.0150376	0.00397119	3.78667	4016;1296	LOXL1;COL8A2	0.097899	0.479607	cellular_component
GO:0051087	chaperone binding	2	113	58	12391	0.0176991	0.00468082	3.7812	388591;3300	RNF207;DNAJB2	0.0980715	0.300015	molecular_function
GO:0019674	NAD metabolic process	1	115	12	13332	0.00869565	0.00090009	9.66087	23057	NMNAT2	0.0987769	0.244487	biological_process
GO:0071385	cellular response to glucocorticoid stimulus	1	115	12	13332	0.00869565	0.00090009	9.66087	116	ADCYAP1	0.0987769	0.244487	biological_process
GO:0002218	activation of innate immune response	1	115	12	13332	0.00869565	0.00090009	9.66087	9447	AIM2	0.0987769	0.244487	biological_process
GO:0045861	negative regulation of proteolysis	1	115	12	13332	0.00869565	0.00090009	9.66087	1472	CST4	0.0987769	0.244487	biological_process
GO:0010906	regulation of glucose metabolic process	1	115	12	13332	0.00869565	0.00090009	9.66087	5163	PDK1	0.0987769	0.244487	biological_process
GO:0051968	positive regulation of synaptic transmission, glutamatergic	1	115	12	13332	0.00869565	0.00090009	9.66087	116	ADCYAP1	0.0987769	0.244487	biological_process
GO:0051493	regulation of cytoskeleton organization	1	115	12	13332	0.00869565	0.00090009	9.66087	11075	STMN2	0.0987769	0.244487	biological_process
GO:0044344	cellular response to fibroblast growth factor stimulus	1	115	12	13332	0.00869565	0.00090009	9.66087	1960	EGR3	0.0987769	0.244487	biological_process
GO:0005089	Rho guanyl-nucleotide exchange factor activity	2	113	59	12391	0.0176991	0.00476152	3.71711	440107;55785	PLEKHG7;FGD6	0.100931	0.300015	molecular_function
GO:0033268	node of Ranvier	1	133	12	14857	0.0075188	0.0008077	9.3089	3786	KCNQ3	0.102326	0.479607	cellular_component
GO:0035023	regulation of Rho protein signal transduction	2	115	63	13332	0.0173913	0.00472547	3.68033	440107;55785	PLEKHG7;FGD6	0.102671	0.248635	biological_process
GO:0042043	neurexin family protein binding	1	113	12	12391	0.00884956	0.000968445	9.13791	54843	SYTL2	0.104153	0.300015	molecular_function
GO:0043395	heparan sulfate proteoglycan binding	1	113	12	12391	0.00884956	0.000968445	9.13791	1311	COMP	0.104153	0.300015	molecular_function
GO:0031005	filamin binding	1	113	12	12391	0.00884956	0.000968445	9.13791	79778	MICALL2	0.104153	0.300015	molecular_function
GO:0048037	cofactor binding	1	113	12	12391	0.00884956	0.000968445	9.13791	332	BIRC5	0.104153	0.300015	molecular_function
GO:0005667	transcription factor complex	3	133	127	14857	0.0225564	0.00854816	2.63874	860;79733;51176	RUNX2;E2F8;LEF1	0.105541	0.479607	cellular_component
GO:0071353	cellular response to interleukin-4	1	115	13	13332	0.00869565	0.000975098	8.91773	51176	LEF1	0.106558	0.248635	biological_process
GO:0050909	sensory perception of taste	1	115	13	13332	0.00869565	0.000975098	8.91773	51176	LEF1	0.106558	0.248635	biological_process
GO:0060997	dendritic spine morphogenesis	1	115	13	13332	0.00869565	0.000975098	8.91773	55619	DOCK10	0.106558	0.248635	biological_process
GO:0097009	energy homeostasis	1	115	13	13332	0.00869565	0.000975098	8.91773	272	AMPD3	0.106558	0.248635	biological_process
GO:0046039	GTP metabolic process	1	115	13	13332	0.00869565	0.000975098	8.91773	272	AMPD3	0.106558	0.248635	biological_process
GO:0031069	hair follicle morphogenesis	1	115	13	13332	0.00869565	0.000975098	8.91773	80326	WNT10A	0.106558	0.248635	biological_process
GO:0010510	regulation of acetyl-CoA biosynthetic process from pyruvate	1	115	13	13332	0.00869565	0.000975098	8.91773	5163	PDK1	0.106558	0.248635	biological_process
GO:0007076	mitotic chromosome condensation	1	115	13	13332	0.00869565	0.000975098	8.91773	51203	NUSAP1	0.106558	0.248635	biological_process
GO:0021542	dentate gyrus development	1	115	13	13332	0.00869565	0.000975098	8.91773	51176	LEF1	0.106558	0.248635	biological_process
GO:0035924	cellular response to vascular endothelial growth factor stimulus	1	115	13	13332	0.00869565	0.000975098	8.91773	1960	EGR3	0.106558	0.248635	biological_process
GO:0030027	lamellipodium	3	133	129	14857	0.0225564	0.00868278	2.59783	654364;11075;55785	NME1-NME2;STMN2;FGD6	0.109277	0.479607	cellular_component
GO:0017137	Rab GTPase binding	3	113	127	12391	0.0265487	0.0102494	2.59027	79778;92558;54843	MICALL2;BICDL1;SYTL2	0.10983	0.300015	molecular_function
GO:0032426	stereocilium tip	1	133	13	14857	0.0075188	0.000875008	8.59283	83715	ESPN	0.110368	0.479607	cellular_component
GO:0042613	MHC class II protein complex	1	133	13	14857	0.0075188	0.000875008	8.59283	3120	HLA-DQB2	0.110368	0.479607	cellular_component
GO:0005164	tumor necrosis factor receptor binding	1	113	13	12391	0.00884956	0.00104915	8.43499	7188	TRAF5	0.11233	0.300015	molecular_function
GO:0045028	G-protein coupled purinergic nucleotide receptor activity	1	113	13	12391	0.00884956	0.00104915	8.43499	27334	P2RY10	0.11233	0.300015	molecular_function
GO:0008028	monocarboxylic acid transmembrane transporter activity	1	113	13	12391	0.00884956	0.00104915	8.43499	220963	SLC16A9	0.11233	0.300015	molecular_function
GO:0004438	phosphatidylinositol-3-phosphatase activity	1	113	13	12391	0.00884956	0.00104915	8.43499	8871	SYNJ2	0.11233	0.300015	molecular_function
GO:0008233	peptidase activity	2	113	63	12391	0.0176991	0.00508434	3.48111	89932;222643	PAPLN;UNC5CL	0.112592	0.300015	molecular_function
GO:0016055	Wnt signaling pathway	3	115	136	13332	0.026087	0.010201	2.55729	8532;51176;80326	CPZ;LEF1;WNT10A	0.113055	0.252186	biological_process
GO:0032496	response to lipopolysaccharide	2	115	67	13332	0.0173913	0.0050255	3.46061	4016;9536	LOXL1;PTGES	0.113739	0.252186	biological_process
GO:0001649	osteoblast differentiation	2	115	67	13332	0.0173913	0.0050255	3.46061	860;51176	RUNX2;LEF1	0.113739	0.252186	biological_process
GO:0004674	protein serine/threonine kinase activity	5	113	281	12391	0.0442478	0.0226777	1.95115	55351;11040;84630;115701;202374	STK32B;PIM2;TTBK1;ALPK2;STK32A	0.114116	0.300015	molecular_function
GO:0007214	gamma-aminobutyric acid signaling pathway	1	115	14	13332	0.00869565	0.00105011	8.28075	2550	GABBR1	0.114272	0.252186	biological_process
GO:0048593	camera-type eye morphogenesis	1	115	14	13332	0.00869565	0.00105011	8.28075	1296	COL8A2	0.114272	0.252186	biological_process
GO:0030316	osteoclast differentiation	1	115	14	13332	0.00869565	0.00105011	8.28075	1880	GPR183	0.114272	0.252186	biological_process
GO:0046597	negative regulation of viral entry into host cell	1	115	14	13332	0.00869565	0.00105011	8.28075	286827	TRIM59	0.114272	0.252186	biological_process
GO:2000117	negative regulation of cysteine-type endopeptidase activity	1	115	14	13332	0.00869565	0.00105011	8.28075	1472	CST4	0.114272	0.252186	biological_process
GO:0030217	T cell differentiation	1	115	14	13332	0.00869565	0.00105011	8.28075	860	RUNX2	0.114272	0.252186	biological_process
GO:0000132	establishment of mitotic spindle orientation	1	115	14	13332	0.00869565	0.00105011	8.28075	89958	SAPCD2	0.114272	0.252186	biological_process
GO:0030879	mammary gland development	1	115	14	13332	0.00869565	0.00105011	8.28075	51176	LEF1	0.114272	0.252186	biological_process
GO:0070382	exocytic vesicle	1	133	14	14857	0.0075188	0.000942317	7.97905	54843	SYTL2	0.118339	0.479607	cellular_component
GO:0016234	inclusion body	1	133	14	14857	0.0075188	0.000942317	7.97905	3300	DNAJB2	0.118339	0.479607	cellular_component
GO:0004180	carboxypeptidase activity	1	113	14	12391	0.00884956	0.00112985	7.83249	56265	CPXM1	0.120434	0.311599	molecular_function
GO:0031514	motile cilium	2	133	67	14857	0.0150376	0.00450966	3.33453	6676;26762	SPAG4;HAVCR1	0.120927	0.479607	cellular_component
GO:0021983	pituitary gland development	1	115	15	13332	0.00869565	0.00112511	7.7287	116	ADCYAP1	0.12192	0.258864	biological_process
GO:0045931	positive regulation of mitotic cell cycle	1	115	15	13332	0.00869565	0.00112511	7.7287	332	BIRC5	0.12192	0.258864	biological_process
GO:0035025	positive regulation of Rho protein signal transduction	1	115	15	13332	0.00869565	0.00112511	7.7287	27334	P2RY10	0.12192	0.258864	biological_process
GO:0035249	synaptic transmission, glutamatergic	1	115	15	13332	0.00869565	0.00112511	7.7287	9746	CLSTN3	0.12192	0.258864	biological_process
GO:0035307	positive regulation of protein dephosphorylation	1	115	15	13332	0.00869565	0.00112511	7.7287	157313	CDCA2	0.12192	0.258864	biological_process
GO:0000188	inactivation of MAPK activity	1	115	15	13332	0.00869565	0.00112511	7.7287	54900	LAX1	0.12192	0.258864	biological_process
GO:0031100	animal organ regeneration	1	115	15	13332	0.00869565	0.00112511	7.7287	5228	PGF	0.12192	0.258864	biological_process
GO:0030163	protein catabolic process	1	115	15	13332	0.00869565	0.00112511	7.7287	1510	CTSE	0.12192	0.258864	biological_process
GO:0030669	clathrin-coated endocytic vesicle membrane	1	133	15	14857	0.0075188	0.00100963	7.44712	3120	HLA-DQB2	0.126239	0.479607	cellular_component
GO:0034774	secretory granule lumen	2	133	69	14857	0.0150376	0.00464428	3.23788	654364;272	NME1-NME2;AMPD3	0.126877	0.479607	cellular_component
GO:0019886	antigen processing and presentation of exogenous peptide antigen via MHC class II	2	115	72	13332	0.0173913	0.00540054	3.22029	1510;3120	CTSE;HLA-DQB2	0.12798	0.268599	biological_process
GO:0042605	peptide antigen binding	1	113	15	12391	0.00884956	0.00121056	7.31032	8140	SLC7A5	0.128464	0.317268	molecular_function
GO:0031267	small GTPase binding	1	113	15	12391	0.00884956	0.00121056	7.31032	55785	FGD6	0.128464	0.317268	molecular_function
GO:0015297	antiporter activity	1	113	15	12391	0.00884956	0.00121056	7.31032	8140	SLC7A5	0.128464	0.317268	molecular_function
GO:0046847	filopodium assembly	1	115	16	13332	0.00869565	0.00120012	7.24565	55785	FGD6	0.129503	0.268599	biological_process
GO:0042476	odontogenesis	1	115	16	13332	0.00869565	0.00120012	7.24565	80326	WNT10A	0.129503	0.268599	biological_process
GO:0002286	T cell activation involved in immune response	1	115	16	13332	0.00869565	0.00120012	7.24565	911	CD1C	0.129503	0.268599	biological_process
GO:1904837	beta-catenin-TCF complex assembly	1	115	16	13332	0.00869565	0.00120012	7.24565	51176	LEF1	0.129503	0.268599	biological_process
GO:0001726	ruffle	2	133	70	14857	0.0150376	0.00471158	3.19162	654364;55785	NME1-NME2;FGD6	0.129878	0.479607	cellular_component
GO:0030308	negative regulation of cell growth	2	115	73	13332	0.0173913	0.00547555	3.17618	2786;3300	GNG4;DNAJB2	0.130877	0.269234	biological_process
GO:0000793	condensed chromosome	1	133	16	14857	0.0075188	0.00107693	6.98167	7153	TOP2A	0.134069	0.479607	cellular_component
GO:0031941	filamentous actin	1	133	16	14857	0.0075188	0.00107693	6.98167	83715	ESPN	0.134069	0.479607	cellular_component
GO:0051092	positive regulation of NF-kappaB transcription factor activity	2	115	75	13332	0.0173913	0.00562556	3.09148	7188;9447	TRAF5;AIM2	0.136717	0.269234	biological_process
GO:0010976	positive regulation of neuron projection development	2	115	75	13332	0.0173913	0.00562556	3.09148	116;11075	ADCYAP1;STMN2	0.136717	0.269234	biological_process
GO:0090102	cochlea development	1	115	17	13332	0.00869565	0.00127513	6.81944	140947	DCANP1	0.137021	0.269234	biological_process
GO:0008037	cell recognition	1	115	17	13332	0.00869565	0.00127513	6.81944	57863	CADM3	0.137021	0.269234	biological_process
GO:0050718	positive regulation of interleukin-1 beta secretion	1	115	17	13332	0.00869565	0.00127513	6.81944	9447	AIM2	0.137021	0.269234	biological_process
GO:0090103	cochlea morphogenesis	1	115	17	13332	0.00869565	0.00127513	6.81944	140947	DCANP1	0.137021	0.269234	biological_process
GO:0045879	negative regulation of smoothened signaling pathway	1	115	17	13332	0.00869565	0.00127513	6.81944	860	RUNX2	0.137021	0.269234	biological_process
GO:0016239	positive regulation of macroautophagy	1	115	17	13332	0.00869565	0.00127513	6.81944	11040	PIM2	0.137021	0.269234	biological_process
GO:0034389	lipid particle organization	1	115	17	13332	0.00869565	0.00127513	6.81944	5738	PTGFRN	0.137021	0.269234	biological_process
GO:0030513	positive regulation of BMP signaling pathway	1	115	17	13332	0.00869565	0.00127513	6.81944	286204	CRB2	0.137021	0.269234	biological_process
GO:0021510	spinal cord development	1	115	17	13332	0.00869565	0.00127513	6.81944	57125	PLXDC1	0.137021	0.269234	biological_process
GO:0001525	angiogenesis	3	115	150	13332	0.026087	0.0112511	2.31861	5228;1296;57125	PGF;COL8A2;PLXDC1	0.139841	0.273575	biological_process
GO:0005922	connexin complex	1	133	17	14857	0.0075188	0.00114424	6.57099	2706	GJB2	0.141829	0.479607	cellular_component
GO:0044212	transcription regulatory region DNA binding	3	113	143	12391	0.0265487	0.0115406	2.30045	860;22806;51176	RUNX2;IKZF3;LEF1	0.14214	0.344387	molecular_function
GO:0015095	magnesium ion transmembrane transporter activity	1	113	17	12391	0.00884956	0.00137196	6.45029	84102	SLC41A2	0.144308	0.344387	molecular_function
GO:0030206	chondroitin sulfate biosynthetic process	1	115	18	13332	0.00869565	0.00135014	6.44058	51363	CHST15	0.144474	0.2766	biological_process
GO:0046856	phosphatidylinositol dephosphorylation	1	115	18	13332	0.00869565	0.00135014	6.44058	8871	SYNJ2	0.144474	0.2766	biological_process
GO:0048863	stem cell differentiation	1	115	18	13332	0.00869565	0.00135014	6.44058	860	RUNX2	0.144474	0.2766	biological_process
GO:0007194	negative regulation of adenylate cyclase activity	1	115	18	13332	0.00869565	0.00135014	6.44058	2550	GABBR1	0.144474	0.2766	biological_process
GO:0001755	neural crest cell migration	1	115	18	13332	0.00869565	0.00135014	6.44058	51176	LEF1	0.144474	0.2766	biological_process
GO:1904813	ficolin-1-rich granule lumen	2	133	75	14857	0.0150376	0.00504813	2.97885	654364;272	NME1-NME2;AMPD3	0.145121	0.479607	cellular_component
GO:0004867	serine-type endopeptidase inhibitor activity	2	113	74	12391	0.0176991	0.00597208	2.96365	89932;153218	PAPLN;SPINK13	0.146246	0.344387	molecular_function
GO:0051233	spindle midzone	1	133	18	14857	0.0075188	0.00121155	6.20593	2669	GEM	0.14952	0.479607	cellular_component
GO:0043235	receptor complex	2	133	77	14857	0.0150376	0.00518274	2.90147	2861;57125	GPR37;PLXDC1	0.151319	0.479607	cellular_component
GO:0001569	branching involved in blood vessel morphogenesis	1	115	19	13332	0.00869565	0.00142514	6.1016	51176	LEF1	0.151864	0.277626	biological_process
GO:0045070	positive regulation of viral genome replication	1	115	19	13332	0.00869565	0.00142514	6.1016	7153	TOP2A	0.151864	0.277626	biological_process
GO:0001662	behavioral fear response	1	115	19	13332	0.00869565	0.00142514	6.1016	116	ADCYAP1	0.151864	0.277626	biological_process
GO:0043392	negative regulation of DNA binding	1	115	19	13332	0.00869565	0.00142514	6.1016	51176	LEF1	0.151864	0.277626	biological_process
GO:0001837	epithelial to mesenchymal transition	1	115	19	13332	0.00869565	0.00142514	6.1016	51176	LEF1	0.151864	0.277626	biological_process
GO:1990090	cellular response to nerve growth factor stimulus	1	115	19	13332	0.00869565	0.00142514	6.1016	11075	STMN2	0.151864	0.277626	biological_process
GO:0072332	intrinsic apoptotic signaling pathway by p53 class mediator	1	115	19	13332	0.00869565	0.00142514	6.1016	79750	ZNF385D	0.151864	0.277626	biological_process
GO:0046580	negative regulation of Ras protein signal transduction	1	115	19	13332	0.00869565	0.00142514	6.1016	8437	RASAL1	0.151864	0.277626	biological_process
GO:0042100	B cell proliferation	1	115	19	13332	0.00869565	0.00142514	6.1016	51176	LEF1	0.151864	0.277626	biological_process
GO:0007026	negative regulation of microtubule depolymerization	1	115	19	13332	0.00869565	0.00142514	6.1016	11075	STMN2	0.151864	0.277626	biological_process
GO:0043425	bHLH transcription factor binding	1	113	18	12391	0.00884956	0.00145267	6.09194	860	RUNX2	0.152122	0.344387	molecular_function
GO:0048018	receptor ligand activity	1	113	18	12391	0.00884956	0.00145267	6.09194	80326	WNT10A	0.152122	0.344387	molecular_function
GO:0004550	nucleoside diphosphate kinase activity	1	113	18	12391	0.00884956	0.00145267	6.09194	654364	NME1-NME2	0.152122	0.344387	molecular_function
GO:0042826	histone deacetylase binding	2	113	77	12391	0.0176991	0.00621419	2.84818	51176;7153	LEF1;TOP2A	0.155756	0.347785	molecular_function
GO:0030992	intraciliary transport particle B	1	133	19	14857	0.0075188	0.00127886	5.8793	286827	TRIM59	0.157143	0.479607	cellular_component
GO:0019897	extrinsic component of plasma membrane	1	133	19	14857	0.0075188	0.00127886	5.8793	54843	SYTL2	0.157143	0.479607	cellular_component
GO:0001669	acrosomal vesicle	2	133	79	14857	0.0150376	0.00531736	2.82802	4016;153218	LOXL1;SPINK13	0.157569	0.479607	cellular_component
GO:0032781	positive regulation of ATPase activity	1	115	20	13332	0.00869565	0.00150015	5.79652	3300	DNAJB2	0.15919	0.277626	biological_process
GO:0002230	positive regulation of defense response to virus by host	1	115	20	13332	0.00869565	0.00150015	5.79652	9447	AIM2	0.15919	0.277626	biological_process
GO:0002755	MyD88-dependent toll-like receptor signaling pathway	1	115	20	13332	0.00869565	0.00150015	5.79652	81793	TLR10	0.15919	0.277626	biological_process
GO:0035115	embryonic forelimb morphogenesis	1	115	20	13332	0.00869565	0.00150015	5.79652	860	RUNX2	0.15919	0.277626	biological_process
GO:0030041	actin filament polymerization	1	115	20	13332	0.00869565	0.00150015	5.79652	79778	MICALL2	0.15919	0.277626	biological_process
GO:0043967	histone H4 acetylation	1	115	20	13332	0.00869565	0.00150015	5.79652	51176	LEF1	0.15919	0.277626	biological_process
GO:0035722	interleukin-12-mediated signaling pathway	1	115	20	13332	0.00869565	0.00150015	5.79652	4001	LMNB1	0.15919	0.277626	biological_process
GO:0001890	placenta development	1	115	20	13332	0.00869565	0.00150015	5.79652	79733	E2F8	0.15919	0.277626	biological_process
GO:0030073	insulin secretion	1	115	20	13332	0.00869565	0.00150015	5.79652	116	ADCYAP1	0.15919	0.277626	biological_process
GO:0032526	response to retinoic acid	1	115	20	13332	0.00869565	0.00150015	5.79652	9536	PTGES	0.15919	0.277626	biological_process
GO:0051482	positive regulation of cytosolic calcium ion concentration involved in phospholipase C-activating G-protein coupled signaling pathway	1	115	20	13332	0.00869565	0.00150015	5.79652	27334	P2RY10	0.15919	0.277626	biological_process
GO:0001671	ATPase activator activity	1	113	19	12391	0.00884956	0.00153337	5.77131	3300	DNAJB2	0.159865	0.351121	molecular_function
GO:0005516	calmodulin binding	3	113	152	12391	0.0265487	0.012267	2.16424	3786;2669;5996	KCNQ3;GEM;RGS1	0.161559	0.351121	molecular_function
GO:0071556	integral component of lumenal side of endoplasmic reticulum membrane	1	133	20	14857	0.0075188	0.00134617	5.58534	3120	HLA-DQB2	0.164698	0.479607	cellular_component
GO:0005764	lysosome	3	133	157	14857	0.0225564	0.0105674	2.13452	911;81618;7852	CD1C;ITM2C;CXCR4	0.166391	0.479607	cellular_component
GO:0015949	nucleobase-containing small molecule interconversion	1	115	21	13332	0.00869565	0.00157516	5.5205	654364	NME1-NME2	0.166454	0.277626	biological_process
GO:0001895	retina homeostasis	1	115	21	13332	0.00869565	0.00157516	5.5205	1472	CST4	0.166454	0.277626	biological_process
GO:0019933	cAMP-mediated signaling	1	115	21	13332	0.00869565	0.00157516	5.5205	116	ADCYAP1	0.166454	0.277626	biological_process
GO:0048469	cell maturation	1	115	21	13332	0.00869565	0.00157516	5.5205	860	RUNX2	0.166454	0.277626	biological_process
GO:0045786	negative regulation of cell cycle	1	115	21	13332	0.00869565	0.00157516	5.5205	116	ADCYAP1	0.166454	0.277626	biological_process
GO:0050729	positive regulation of inflammatory response	1	115	21	13332	0.00869565	0.00157516	5.5205	81793	TLR10	0.166454	0.277626	biological_process
GO:0007223	Wnt signaling pathway, calcium modulating pathway	1	115	21	13332	0.00869565	0.00157516	5.5205	51176	LEF1	0.166454	0.277626	biological_process
GO:0060173	limb development	1	115	21	13332	0.00869565	0.00157516	5.5205	1311	COMP	0.166454	0.277626	biological_process
GO:0042594	response to starvation	1	115	21	13332	0.00869565	0.00157516	5.5205	116	ADCYAP1	0.166454	0.277626	biological_process
GO:0009953	dorsal/ventral pattern formation	1	115	21	13332	0.00869565	0.00157516	5.5205	3212	HOXB2	0.166454	0.277626	biological_process
GO:0006520	cellular amino acid metabolic process	1	115	21	13332	0.00869565	0.00157516	5.5205	8140	SLC7A5	0.166454	0.277626	biological_process
GO:0006998	nuclear envelope organization	1	115	21	13332	0.00869565	0.00157516	5.5205	6676	SPAG4	0.166454	0.277626	biological_process
GO:0071773	cellular response to BMP stimulus	1	115	21	13332	0.00869565	0.00157516	5.5205	860	RUNX2	0.166454	0.277626	biological_process
GO:0006629	lipid metabolic process	2	115	85	13332	0.0173913	0.00637564	2.72777	222;27132	ALDH3B2;CPNE7	0.166699	0.277626	biological_process
GO:0001205	transcriptional activator activity, RNA polymerase II distal enhancer sequence-specific DNA binding	1	113	20	12391	0.00884956	0.00161407	5.48274	6689	SPIB	0.167539	0.359326	molecular_function
GO:0043197	dendritic spine	2	133	83	14857	0.0150376	0.00558659	2.69173	55619;79953	DOCK10;SYNDIG1	0.170209	0.479607	cellular_component
GO:0060076	excitatory synapse	1	133	21	14857	0.0075188	0.00141348	5.31937	79953	SYNDIG1	0.172186	0.479607	cellular_component
GO:0000777	condensed chromosome kinetochore	2	133	84	14857	0.0150376	0.0056539	2.65968	332;11130	BIRC5;ZWINT	0.173396	0.479607	cellular_component
GO:0008015	blood circulation	1	115	22	13332	0.00869565	0.00165017	5.26957	3212	HOXB2	0.173655	0.284973	biological_process
GO:0048701	embryonic cranial skeleton morphogenesis	1	115	22	13332	0.00869565	0.00165017	5.26957	860	RUNX2	0.173655	0.284973	biological_process
GO:0001707	mesoderm formation	1	115	22	13332	0.00869565	0.00165017	5.26957	286204	CRB2	0.173655	0.284973	biological_process
GO:0018108	peptidyl-tyrosine phosphorylation	1	115	22	13332	0.00869565	0.00165017	5.26957	84630	TTBK1	0.173655	0.284973	biological_process
GO:0031593	polyubiquitin modification-dependent protein binding	1	113	21	12391	0.00884956	0.00169478	5.22166	3300	DNAJB2	0.175143	0.370756	molecular_function
GO:0032870	cellular response to hormone stimulus	1	115	23	13332	0.00869565	0.00172517	5.04045	5228	PGF	0.180795	0.290309	biological_process
GO:0034097	response to cytokine	1	115	23	13332	0.00869565	0.00172517	5.04045	9536	PTGES	0.180795	0.290309	biological_process
GO:0032456	endocytic recycling	1	115	23	13332	0.00869565	0.00172517	5.04045	79778	MICALL2	0.180795	0.290309	biological_process
GO:0034332	adherens junction organization	1	115	23	13332	0.00869565	0.00172517	5.04045	57863	CADM3	0.180795	0.290309	biological_process
GO:0071377	cellular response to glucagon stimulus	1	115	23	13332	0.00869565	0.00172517	5.04045	2786	GNG4	0.180795	0.290309	biological_process
GO:0051491	positive regulation of filopodium assembly	1	115	23	13332	0.00869565	0.00172517	5.04045	83715	ESPN	0.180795	0.290309	biological_process
GO:0005507	copper ion binding	1	113	22	12391	0.00884956	0.00177548	4.98431	4016	LOXL1	0.182678	0.373416	molecular_function
GO:0042169	SH2 domain binding	1	113	22	12391	0.00884956	0.00177548	4.98431	54900	LAX1	0.182678	0.373416	molecular_function
GO:0000139	Golgi membrane	6	133	429	14857	0.0451128	0.0288753	1.56233	51363;9746;913;149175;23057;3120	CHST15;CLSTN3;CD1E;MANEAL;NMNAT2;HLA-DQB2	0.187076	0.506172	cellular_component
GO:0051017	actin filament bundle assembly	1	115	24	13332	0.00869565	0.00180018	4.83043	83715	ESPN	0.187873	0.296364	biological_process
GO:0002062	chondrocyte differentiation	1	115	24	13332	0.00869565	0.00180018	4.83043	860	RUNX2	0.187873	0.296364	biological_process
GO:0034260	negative regulation of GTPase activity	1	115	24	13332	0.00869565	0.00180018	4.83043	116	ADCYAP1	0.187873	0.296364	biological_process
GO:0001658	branching involved in ureteric bud morphogenesis	1	115	24	13332	0.00869565	0.00180018	4.83043	5228	PGF	0.187873	0.296364	biological_process
GO:0060325	face morphogenesis	1	115	24	13332	0.00869565	0.00180018	4.83043	51176	LEF1	0.187873	0.296364	biological_process
GO:0005057	signal transducer activity, downstream of receptor	1	113	23	12391	0.00884956	0.00185619	4.7676	116	ADCYAP1	0.190144	0.373416	molecular_function
GO:0004869	cysteine-type endopeptidase inhibitor activity	1	113	23	12391	0.00884956	0.00185619	4.7676	1472	CST4	0.190144	0.373416	molecular_function
GO:0030331	estrogen receptor binding	1	113	23	12391	0.00884956	0.00185619	4.7676	51176	LEF1	0.190144	0.373416	molecular_function
GO:0004190	aspartic-type endopeptidase activity	1	113	23	12391	0.00884956	0.00185619	4.7676	1510	CTSE	0.190144	0.373416	molecular_function
GO:0071944	cell periphery	1	133	24	14857	0.0075188	0.0016154	4.65445	654364	NME1-NME2	0.194252	0.506172	cellular_component
GO:0030326	embryonic limb morphogenesis	1	115	25	13332	0.00869565	0.00187519	4.63722	51176	LEF1	0.194891	0.303164	biological_process
GO:0060326	cell chemotaxis	1	115	25	13332	0.00869565	0.00187519	4.63722	51176	LEF1	0.194891	0.303164	biological_process
GO:0007162	negative regulation of cell adhesion	1	115	25	13332	0.00869565	0.00187519	4.63722	27299	ADAMDEC1	0.194891	0.303164	biological_process
GO:0048705	skeletal system morphogenesis	1	115	25	13332	0.00869565	0.00187519	4.63722	860	RUNX2	0.194891	0.303164	biological_process
GO:0004181	metallocarboxypeptidase activity	1	113	24	12391	0.00884956	0.00193689	4.56895	8532	CPZ	0.197544	0.383329	molecular_function
GO:0070374	positive regulation of ERK1 and ERK2 cascade	2	115	95	13332	0.0173913	0.00712571	2.44064	116;1880	ADCYAP1;GPR183	0.197685	0.306446	biological_process
GO:0045211	postsynaptic membrane	3	133	172	14857	0.0225564	0.011577	1.94837	79953;9746;2550	SYNDIG1;CLSTN3;GABBR1	0.199963	0.506172	cellular_component
GO:0032993	protein-DNA complex	1	133	25	14857	0.0075188	0.00168271	4.46827	51176	LEF1	0.201476	0.506172	cellular_component
GO:0000910	cytokinesis	1	115	26	13332	0.00869565	0.0019502	4.45886	332	BIRC5	0.201849	0.30758	biological_process
GO:0034446	substrate adhesion-dependent cell spreading	1	115	26	13332	0.00869565	0.0019502	4.45886	79778	MICALL2	0.201849	0.30758	biological_process
GO:0007190	activation of adenylate cyclase activity	1	115	26	13332	0.00869565	0.0019502	4.45886	116	ADCYAP1	0.201849	0.30758	biological_process
GO:0043124	negative regulation of I-kappaB kinase/NF-kappaB signaling	1	115	26	13332	0.00869565	0.0019502	4.45886	286827	TRIM59	0.201849	0.30758	biological_process
GO:0070830	bicellular tight junction assembly	1	115	26	13332	0.00869565	0.0019502	4.45886	79778	MICALL2	0.201849	0.30758	biological_process
GO:0000978	RNA polymerase II proximal promoter sequence-specific DNA binding	4	113	254	12391	0.0353982	0.0204987	1.72685	860;5017;51176;79733	RUNX2;OVOL1;LEF1;E2F8	0.201859	0.387094	molecular_function
GO:0005911	cell-cell junction	2	133	93	14857	0.0150376	0.00625968	2.4023	79778;57863	MICALL2;CADM3	0.202469	0.506172	cellular_component
GO:0007268	chemical synaptic transmission	3	115	180	13332	0.026087	0.0135014	1.93217	3786;5368;5367	KCNQ3;PNOC;PMCH	0.203184	0.308564	biological_process
GO:0007605	sensory perception of sound	2	115	97	13332	0.0173913	0.00727573	2.39032	2706;83715	GJB2;ESPN	0.203969	0.30871	biological_process
GO:0070491	repressing transcription factor binding	1	113	25	12391	0.00884956	0.00201759	4.38619	860	RUNX2	0.204876	0.388311	molecular_function
GO:0051781	positive regulation of cell division	1	115	27	13332	0.00869565	0.0020252	4.29372	5228	PGF	0.208747	0.309665	biological_process
GO:0048839	inner ear development	1	115	27	13332	0.00869565	0.0020252	4.29372	140947	DCANP1	0.208747	0.309665	biological_process
GO:0051592	response to calcium ion	1	115	27	13332	0.00869565	0.0020252	4.29372	9536	PTGES	0.208747	0.309665	biological_process
GO:0007631	feeding behavior	1	115	27	13332	0.00869565	0.0020252	4.29372	5367	PMCH	0.208747	0.309665	biological_process
GO:0006986	response to unfolded protein	1	115	27	13332	0.00869565	0.0020252	4.29372	3300	DNAJB2	0.208747	0.309665	biological_process
GO:0014070	response to organic cyclic compound	1	115	27	13332	0.00869565	0.0020252	4.29372	9536	PTGES	0.208747	0.309665	biological_process
GO:0061631	ubiquitin conjugating enzyme activity	1	113	26	12391	0.00884956	0.0020983	4.21749	134111	UBE2QL1	0.212142	0.397461	molecular_function
GO:0008360	regulation of cell shape	2	115	100	13332	0.0173913	0.00750075	2.31861	55785;84630	FGD6;TTBK1	0.213437	0.315577	biological_process
GO:0006954	inflammatory response	3	115	185	13332	0.026087	0.0138764	1.87995	4064;9447;81793	CD180;AIM2;TLR10	0.214343	0.31563	biological_process
GO:0008270	zinc ion binding	8	113	629	12391	0.0707965	0.0507627	1.39466	8532;79750;56265;286827;27299;332;388591;7188	CPZ;ZNF385D;CPXM1;TRIM59;ADAMDEC1;BIRC5;RNF207;TRAF5	0.215378	0.398938	molecular_function
GO:0001942	hair follicle development	1	115	28	13332	0.00869565	0.00210021	4.14037	80326	WNT10A	0.215586	0.31563	biological_process
GO:0010212	response to ionizing radiation	1	115	28	13332	0.00869565	0.00210021	4.14037	64859	NABP1	0.215586	0.31563	biological_process
GO:0043198	dendritic shaft	1	133	27	14857	0.0075188	0.00181733	4.13729	79953	SYNDIG1	0.215733	0.529157	cellular_component
GO:0051301	cell division	4	115	279	13332	0.0347826	0.0209271	1.66209	157313;3070;332;11130	CDCA2;HELLS;BIRC5;ZWINT	0.220768	0.318276	biological_process
GO:0048471	perinuclear region of cytoplasm	6	133	454	14857	0.0451128	0.030558	1.4763	83483;84630;11075;81618;9536;388591	PLVAP;TTBK1;STMN2;ITM2C;PTGES;RNF207	0.22195	0.532867	cellular_component
GO:0019233	sensory perception of pain	1	115	29	13332	0.00869565	0.00217522	3.9976	116	ADCYAP1	0.222367	0.318276	biological_process
GO:0021762	substantia nigra development	1	115	29	13332	0.00869565	0.00217522	3.9976	84630	TTBK1	0.222367	0.318276	biological_process
GO:0006904	vesicle docking involved in exocytosis	1	115	29	13332	0.00869565	0.00217522	3.9976	54843	SYTL2	0.222367	0.318276	biological_process
GO:0032755	positive regulation of interleukin-6 production	1	115	29	13332	0.00869565	0.00217522	3.9976	116	ADCYAP1	0.222367	0.318276	biological_process
GO:0006959	humoral immune response	1	115	29	13332	0.00869565	0.00217522	3.9976	1880	GPR183	0.222367	0.318276	biological_process
GO:0042752	regulation of circadian rhythm	1	115	29	13332	0.00869565	0.00217522	3.9976	7153	TOP2A	0.222367	0.318276	biological_process
GO:0003682	chromatin binding	4	113	266	12391	0.0353982	0.0214672	1.64895	860;51176;128553;7153	RUNX2;LEF1;TSHZ2;TOP2A	0.224777	0.41167	molecular_function
GO:0005694	chromosome	2	133	100	14857	0.0150376	0.00673083	2.23414	51203;157313	NUSAP1;CDCA2	0.225444	0.532867	cellular_component
GO:0007611	learning or memory	1	115	30	13332	0.00869565	0.00225023	3.86435	84630	TTBK1	0.229089	0.320725	biological_process
GO:0045165	cell fate commitment	1	115	30	13332	0.00869565	0.00225023	3.86435	80326	WNT10A	0.229089	0.320725	biological_process
GO:0006977	DNA damage response, signal transduction by p53 class mediator resulting in cell cycle arrest	1	115	30	13332	0.00869565	0.00225023	3.86435	79733	E2F8	0.229089	0.320725	biological_process
GO:0010508	positive regulation of autophagy	1	115	30	13332	0.00869565	0.00225023	3.86435	11040	PIM2	0.229089	0.320725	biological_process
GO:0042102	positive regulation of T cell proliferation	1	115	30	13332	0.00869565	0.00225023	3.86435	115650	TNFRSF13C	0.229089	0.320725	biological_process
GO:0001580	detection of chemical stimulus involved in sensory perception of bitter taste	1	115	30	13332	0.00869565	0.00225023	3.86435	1472	CST4	0.229089	0.320725	biological_process
GO:0050679	positive regulation of epithelial cell proliferation	1	115	30	13332	0.00869565	0.00225023	3.86435	654364	NME1-NME2	0.229089	0.320725	biological_process
GO:0007264	small GTPase mediated signal transduction	2	115	107	13332	0.0173913	0.0080258	2.16692	55103;55619	RALGPS2;DOCK10	0.235677	0.325981	biological_process
GO:0000281	mitotic cytokinesis	1	115	31	13332	0.00869565	0.00232523	3.73969	51203	NUSAP1	0.235754	0.325981	biological_process
GO:0061077	chaperone-mediated protein folding	1	115	31	13332	0.00869565	0.00232523	3.73969	3300	DNAJB2	0.235754	0.325981	biological_process
GO:0035690	cellular response to drug	1	115	31	13332	0.00869565	0.00232523	3.73969	9447	AIM2	0.235754	0.325981	biological_process
GO:0005788	endoplasmic reticulum lumen	3	133	189	14857	0.0225564	0.0127213	1.77312	1310;1297;1296	COL19A1;COL9A1;COL8A2	0.239737	0.556501	cellular_component
GO:0001786	phosphatidylserine binding	1	113	30	12391	0.00884956	0.00242111	3.65516	54843	SYTL2	0.240553	0.433782	molecular_function
GO:0071560	cellular response to transforming growth factor beta stimulus	1	115	32	13332	0.00869565	0.00240024	3.62283	80326	WNT10A	0.242362	0.332043	biological_process
GO:0050885	neuromuscular process controlling balance	1	115	32	13332	0.00869565	0.00240024	3.62283	140947	DCANP1	0.242362	0.332043	biological_process
GO:0050890	cognition	1	115	32	13332	0.00869565	0.00240024	3.62283	10752	CHL1	0.242362	0.332043	biological_process
GO:0004175	endopeptidase activity	1	113	31	12391	0.00884956	0.00250182	3.53725	5046	PCSK6	0.247495	0.433782	molecular_function
GO:0005109	frizzled binding	1	113	31	12391	0.00884956	0.00250182	3.53725	80326	WNT10A	0.247495	0.433782	molecular_function
GO:0019902	phosphatase binding	1	113	31	12391	0.00884956	0.00250182	3.53725	54843	SYTL2	0.247495	0.433782	molecular_function
GO:0009968	negative regulation of signal transduction	1	115	33	13332	0.00869565	0.00247525	3.51304	5996	RGS1	0.248913	0.339978	biological_process
GO:0005834	heterotrimeric G-protein complex	1	133	32	14857	0.0075188	0.00215387	3.49084	2786	GNG4	0.250281	0.556501	cellular_component
GO:0005524	ATP binding	13	113	1153	12391	0.115044	0.0930514	1.23635	202374;55351;11040;84630;115701;5163;23057;134111;81618;7153;654364;3070;860	STK32A;STK32B;PIM2;TTBK1;ALPK2;PDK1;NMNAT2;UBE2QL1;ITM2C;TOP2A;NME1-NME2;HELLS;RUNX2	0.251041	0.435317	molecular_function
GO:0005768	endosome	3	133	195	14857	0.0225564	0.0131251	1.71857	132299;11075;1510	OCIAD2;STMN2;CTSE	0.254094	0.556501	cellular_component
GO:0045860	positive regulation of protein kinase activity	1	115	34	13332	0.00869565	0.00255026	3.40972	116	ADCYAP1	0.255408	0.345688	biological_process
GO:0045669	positive regulation of osteoblast differentiation	1	115	34	13332	0.00869565	0.00255026	3.40972	860	RUNX2	0.255408	0.345688	biological_process
GO:0022008	neurogenesis	1	115	34	13332	0.00869565	0.00255026	3.40972	27319	BHLHE22	0.255408	0.345688	biological_process
GO:0005881	cytoplasmic microtubule	1	133	33	14857	0.0075188	0.00222118	3.38505	332	BIRC5	0.257007	0.556501	cellular_component
GO:0004252	serine-type endopeptidase activity	2	113	108	12391	0.0176991	0.008716	2.03065	54933;5046	RHBDL2;PCSK6	0.25862	0.440846	molecular_function
GO:0031072	heat shock protein binding	1	113	33	12391	0.00884956	0.00266322	3.32287	2861	GPR37	0.261192	0.440846	molecular_function
GO:0043966	histone H3 acetylation	1	115	35	13332	0.00869565	0.00262526	3.3123	51176	LEF1	0.261847	0.348093	biological_process
GO:0048010	vascular endothelial growth factor receptor signaling pathway	1	115	35	13332	0.00869565	0.00262526	3.3123	5228	PGF	0.261847	0.348093	biological_process
GO:0031532	actin cytoskeleton reorganization	1	115	35	13332	0.00869565	0.00262526	3.3123	79778	MICALL2	0.261847	0.348093	biological_process
GO:0048704	embryonic skeletal system morphogenesis	1	115	35	13332	0.00869565	0.00262526	3.3123	3212	HOXB2	0.261847	0.348093	biological_process
GO:0071277	cellular response to calcium ion	1	115	35	13332	0.00869565	0.00262526	3.3123	27132	CPNE7	0.261847	0.348093	biological_process
GO:0006006	glucose metabolic process	1	115	35	13332	0.00869565	0.00262526	3.3123	5163	PDK1	0.261847	0.348093	biological_process
GO:0045087	innate immune response	4	115	303	13332	0.0347826	0.0227273	1.53043	4064;286827;9447;81793	CD180;TRIM59;AIM2;TLR10	0.265591	0.352026	biological_process
GO:0000980	RNA polymerase II distal enhancer sequence-specific DNA binding	1	113	34	12391	0.00884956	0.00274393	3.22514	6689	SPIB	0.267948	0.440846	molecular_function
GO:0015293	symporter activity	1	113	34	12391	0.00884956	0.00274393	3.22514	220963	SLC16A9	0.267948	0.440846	molecular_function
GO:0046330	positive regulation of JNK cascade	1	115	36	13332	0.00869565	0.00270027	3.22029	222643	UNC5CL	0.268231	0.352397	biological_process
GO:0048511	rhythmic process	1	115	36	13332	0.00869565	0.00270027	3.22029	7153	TOP2A	0.268231	0.352397	biological_process
GO:0007519	skeletal muscle tissue development	1	115	36	13332	0.00869565	0.00270027	3.22029	1310	COL19A1	0.268231	0.352397	biological_process
GO:0007613	memory	1	115	37	13332	0.00869565	0.00277528	3.13325	266977	ADGRF1	0.27456	0.358609	biological_process
GO:0008344	adult locomotory behavior	1	115	37	13332	0.00869565	0.00277528	3.13325	10752	CHL1	0.27456	0.358609	biological_process
GO:0003705	transcription factor activity, RNA polymerase II distal enhancer sequence-specific binding	1	113	35	12391	0.00884956	0.00282463	3.133	51176	LEF1	0.274642	0.440846	molecular_function
GO:0005518	collagen binding	1	113	35	12391	0.00884956	0.00282463	3.133	1311	COMP	0.274642	0.440846	molecular_function
GO:0005080	protein kinase C binding	1	113	35	12391	0.00884956	0.00282463	3.133	7153	TOP2A	0.274642	0.440846	molecular_function
GO:0030658	transport vesicle membrane	1	133	36	14857	0.0075188	0.0024231	3.10297	3120	HLA-DQB2	0.276827	0.556501	cellular_component
GO:0001618	virus receptor activity	1	113	36	12391	0.00884956	0.00290533	3.04597	26762	HAVCR1	0.281276	0.440846	molecular_function
GO:0001047	core promoter binding	1	113	36	12391	0.00884956	0.00290533	3.04597	79733	E2F8	0.281276	0.440846	molecular_function
GO:0008144	drug binding	1	113	36	12391	0.00884956	0.00290533	3.04597	7153	TOP2A	0.281276	0.440846	molecular_function
GO:0045471	response to ethanol	1	115	39	13332	0.00869565	0.00292529	2.97258	116	ADCYAP1	0.287056	0.37384	biological_process
GO:0043679	axon terminus	1	133	38	14857	0.0075188	0.00255772	2.93965	5368	PNOC	0.289749	0.556501	cellular_component
GO:0016324	apical plasma membrane	3	133	210	14857	0.0225564	0.0141348	1.59581	89958;8140;286204	SAPCD2;SLC7A5;CRB2	0.29046	0.556501	cellular_component
GO:0031398	positive regulation of protein ubiquitination	1	115	40	13332	0.00869565	0.0030003	2.89826	3300	DNAJB2	0.293224	0.378571	biological_process
GO:0048666	neuron development	1	115	40	13332	0.00869565	0.0030003	2.89826	26011	TENM4	0.293224	0.378571	biological_process
GO:0002244	hematopoietic progenitor cell differentiation	1	115	40	13332	0.00869565	0.0030003	2.89826	7153	TOP2A	0.293224	0.378571	biological_process
GO:0005789	endoplasmic reticulum membrane	8	133	703	14857	0.0601504	0.0473178	1.2712	5738;9746;286827;2861;9536;26470;2677;3300	PTGFRN;CLSTN3;TRIM59;GPR37;PTGES;SEZ6L2;GGCX;DNAJB2	0.294271	0.556501	cellular_component
GO:0031625	ubiquitin protein ligase binding	3	113	208	12391	0.0265487	0.0167864	1.58156	2861;7188;3300	GPR37;TRAF5;DNAJB2	0.295037	0.454013	molecular_function
GO:0045121	membrane raft	2	133	121	14857	0.0150376	0.00814431	1.84639	286204;8871	CRB2;SYNJ2	0.295058	0.556501	cellular_component
GO:0005635	nuclear envelope	2	133	121	14857	0.0150376	0.00814431	1.84639	4001;6676	LMNB1;SPAG4	0.295058	0.556501	cellular_component
GO:0030496	midbody	2	133	121	14857	0.0150376	0.00814431	1.84639	2669;332	GEM;BIRC5	0.295058	0.556501	cellular_component
GO:0007623	circadian rhythm	1	115	41	13332	0.00869565	0.00307531	2.82757	1960	EGR3	0.299339	0.383154	biological_process
GO:0042472	inner ear morphogenesis	1	115	41	13332	0.00869565	0.00307531	2.82757	140947	DCANP1	0.299339	0.383154	biological_process
GO:0000902	cell morphogenesis	1	115	41	13332	0.00869565	0.00307531	2.82757	26011	TENM4	0.299339	0.383154	biological_process
GO:0048306	calcium-dependent protein binding	1	113	39	12391	0.00884956	0.00314745	2.81166	11075	STMN2	0.300818	0.454013	molecular_function
GO:0001540	amyloid-beta binding	1	113	39	12391	0.00884956	0.00314745	2.81166	81618	ITM2C	0.300818	0.454013	molecular_function
GO:0004386	helicase activity	1	113	39	12391	0.00884956	0.00314745	2.81166	3070	HELLS	0.300818	0.454013	molecular_function
GO:0005902	microvillus	1	133	40	14857	0.0075188	0.00269233	2.79267	83715	ESPN	0.302441	0.556501	cellular_component
GO:0005901	caveola	1	133	40	14857	0.0075188	0.00269233	2.79267	83483	PLVAP	0.302441	0.556501	cellular_component
GO:0043195	terminal bouton	1	133	40	14857	0.0075188	0.00269233	2.79267	116	ADCYAP1	0.302441	0.556501	cellular_component
GO:0001558	regulation of cell growth	1	115	42	13332	0.00869565	0.00315032	2.76025	9746	CLSTN3	0.305401	0.3898	biological_process
GO:0004672	protein kinase activity	2	113	122	12391	0.0176991	0.00984586	1.79762	5163;11040	PDK1;PIM2	0.305948	0.457518	molecular_function
GO:0001725	stress fiber	1	133	41	14857	0.0075188	0.00275964	2.72456	79778	MICALL2	0.308702	0.556501	cellular_component
GO:0007368	determination of left/right symmetry	1	115	43	13332	0.00869565	0.00322532	2.69606	5046	PCSK6	0.311412	0.394103	biological_process
GO:0060333	interferon-gamma-mediated signaling pathway	1	115	43	13332	0.00869565	0.00322532	2.69606	3120	HLA-DQB2	0.311412	0.394103	biological_process
GO:0043087	regulation of GTPase activity	1	115	43	13332	0.00869565	0.00322532	2.69606	55785	FGD6	0.311412	0.394103	biological_process
GO:0007166	cell surface receptor signaling pathway	2	115	131	13332	0.0173913	0.00982598	1.76993	266977;2669	ADGRF1;GEM	0.312356	0.394185	biological_process
GO:0051015	actin filament binding	2	113	124	12391	0.0176991	0.0100073	1.76863	79778;83715	MICALL2;ESPN	0.312678	0.460443	molecular_function
GO:0002039	p53 binding	1	113	41	12391	0.00884956	0.00330885	2.67451	79750	ZNF385D	0.313553	0.460443	molecular_function
GO:0043410	positive regulation of MAPK cascade	1	115	44	13332	0.00869565	0.00330033	2.63478	2861	GPR37	0.317371	0.399388	biological_process
GO:0030666	endocytic vesicle membrane	1	133	43	14857	0.0075188	0.00289426	2.59783	3120	HLA-DQB2	0.321058	0.556501	cellular_component
GO:0000784	nuclear chromosome, telomeric region	1	133	43	14857	0.0075188	0.00289426	2.59783	64859	NABP1	0.321058	0.556501	cellular_component
GO:0005903	brush border	1	133	43	14857	0.0075188	0.00289426	2.59783	83715	ESPN	0.321058	0.556501	cellular_component
GO:0044297	cell body	1	133	43	14857	0.0075188	0.00289426	2.59783	79953	SYNDIG1	0.321058	0.556501	cellular_component
GO:0012507	ER to Golgi transport vesicle membrane	1	133	43	14857	0.0075188	0.00289426	2.59783	3120	HLA-DQB2	0.321058	0.556501	cellular_component
GO:0004872	receptor activity	2	113	127	12391	0.0176991	0.0102494	1.72685	4064;57863	CD180;CADM3	0.322748	0.465557	molecular_function
GO:0000981	RNA polymerase II transcription factor activity, sequence-specific DNA binding	2	113	127	12391	0.0176991	0.0102494	1.72685	27319;5017	BHLHE22;OVOL1	0.322748	0.465557	molecular_function
GO:0007155	cell adhesion	4	115	334	13332	0.0347826	0.0250525	1.38839	654364;1311;1310;10752	NME1-NME2;COMP;COL19A1;CHL1	0.325642	0.408649	biological_process
GO:0007156	homophilic cell adhesion via plasma membrane adhesion molecules	2	115	136	13332	0.0173913	0.010201	1.70486	57863;9746	CADM3;CLSTN3	0.328212	0.408987	biological_process
GO:0000082	G1/S transition of mitotic cell cycle	1	115	46	13332	0.00869565	0.00345035	2.52023	11040	PIM2	0.329135	0.408987	biological_process
GO:0006906	vesicle fusion	1	115	46	13332	0.00869565	0.00345035	2.52023	54843	SYTL2	0.329135	0.408987	biological_process
GO:0006915	apoptotic process	4	115	336	13332	0.0347826	0.0252025	1.38012	7188;1311;83879;9447	TRAF5;COMP;CDCA7;AIM2	0.329563	0.408987	biological_process
GO:0006468	protein phosphorylation	3	115	235	13332	0.026087	0.0176268	1.47996	84630;332;11040	TTBK1;BIRC5;PIM2	0.33072	0.409289	biological_process
GO:0005544	calcium-dependent phospholipid binding	1	113	44	12391	0.00884956	0.00355096	2.49216	54843	SYTL2	0.332225	0.471358	molecular_function
GO:0072686	mitotic spindle	1	133	45	14857	0.0075188	0.00302888	2.48237	2669	GEM	0.333195	0.568958	cellular_component
GO:0000724	double-strand break repair via homologous recombination	1	115	47	13332	0.00869565	0.00352535	2.4666	64859	NABP1	0.334942	0.413372	biological_process
GO:0043025	neuronal cell body	3	133	229	14857	0.0225564	0.0154136	1.46341	11075;5368;57125	STMN2;PNOC;PLXDC1	0.336998	0.568958	cellular_component
GO:0003690	double-stranded DNA binding	1	113	45	12391	0.00884956	0.00363167	2.43677	9447	AIM2	0.338337	0.471358	molecular_function
GO:0030276	clathrin binding	1	113	45	12391	0.00884956	0.00363167	2.43677	54843	SYTL2	0.338337	0.471358	molecular_function
GO:0005070	SH3/SH2 adaptor activity	1	113	45	12391	0.00884956	0.00363167	2.43677	79368	FCRL2	0.338337	0.471358	molecular_function
GO:0010923	negative regulation of phosphatase activity	1	115	48	13332	0.00869565	0.00360036	2.41522	54843	SYTL2	0.340699	0.419322	biological_process
GO:0030148	sphingolipid biosynthetic process	1	115	49	13332	0.00869565	0.00367537	2.36593	222	ALDH3B2	0.346407	0.424017	biological_process
GO:0018107	peptidyl-threonine phosphorylation	1	115	49	13332	0.00869565	0.00367537	2.36593	84630	TTBK1	0.346407	0.424017	biological_process
GO:0008285	negative regulation of cell proliferation	3	115	243	13332	0.026087	0.0182268	1.43124	11040;9536;3300	PIM2;PTGES;DNAJB2	0.349634	0.426802	biological_process
GO:0005622	intracellular	5	133	435	14857	0.037594	0.0292791	1.28399	55351;266977;116;57125;202374	STK32B;ADGRF1;ADCYAP1;PLXDC1;STK32A	0.350042	0.583404	cellular_component
GO:0042277	peptide binding	1	113	47	12391	0.00884956	0.00379308	2.33308	2861	GPR37	0.350394	0.484018	molecular_function
GO:0005546	phosphatidylinositol-4,5-bisphosphate binding	1	113	48	12391	0.00884956	0.00387378	2.28448	54843	SYTL2	0.35634	0.488096	molecular_function
GO:0006974	cellular response to DNA damage stimulus	2	115	145	13332	0.0173913	0.0108761	1.59904	64859;7153	NABP1;TOP2A	0.356495	0.433994	biological_process
GO:0098793	presynapse	1	133	49	14857	0.0075188	0.00329811	2.27973	79953	SYNDIG1	0.356826	0.587182	cellular_component
GO:0007626	locomotory behavior	1	115	51	13332	0.00869565	0.00382538	2.27315	83715	ESPN	0.357675	0.434251	biological_process
GO:0000165	MAPK cascade	2	115	146	13332	0.0173913	0.0109511	1.58809	83483;8437	PLVAP;RASAL1	0.359614	0.435424	biological_process
GO:0008237	metallopeptidase activity	1	113	49	12391	0.00884956	0.00395448	2.23785	56265	CPXM1	0.362233	0.492033	molecular_function
GO:0045177	apical part of cell	1	133	50	14857	0.0075188	0.00336542	2.23414	10752	CHL1	0.362603	0.58923	cellular_component
GO:0008104	protein localization	1	115	52	13332	0.00869565	0.00390039	2.22943	57863	CADM3	0.363237	0.437447	biological_process
GO:0032436	positive regulation of proteasomal ubiquitin-dependent protein catabolic process	1	115	52	13332	0.00869565	0.00390039	2.22943	3300	DNAJB2	0.363237	0.437447	biological_process
GO:0003697	single-stranded DNA binding	1	113	50	12391	0.00884956	0.00403519	2.1931	64859	NABP1	0.368072	0.493758	molecular_function
GO:0005796	Golgi lumen	1	133	51	14857	0.0075188	0.00343273	2.19033	5046	PCSK6	0.368328	0.591144	cellular_component
GO:0006814	sodium ion transport	1	115	53	13332	0.00869565	0.0039754	2.18737	151258	SLC38A11	0.368751	0.438198	biological_process
GO:0030334	regulation of cell migration	1	115	53	13332	0.00869565	0.0039754	2.18737	55619	DOCK10	0.368751	0.438198	biological_process
GO:0008544	epidermis development	1	115	53	13332	0.00869565	0.0039754	2.18737	5017	OVOL1	0.368751	0.438198	biological_process
GO:0001822	kidney development	1	115	53	13332	0.00869565	0.0039754	2.18737	5017	OVOL1	0.368751	0.438198	biological_process
GO:0030307	positive regulation of cell growth	1	115	53	13332	0.00869565	0.0039754	2.18737	51176	LEF1	0.368751	0.438198	biological_process
GO:0003700	DNA binding transcription factor activity	7	113	642	12391	0.0619469	0.0518118	1.19561	1960;22806;79733;65243;654364;860;51176	EGR3;IKZF3;E2F8;ZFP69B;NME1-NME2;RUNX2;LEF1	0.369561	0.493758	molecular_function
GO:0016925	protein sumoylation	1	115	54	13332	0.00869565	0.00405041	2.14686	7153	TOP2A	0.374218	0.443518	biological_process
GO:0006357	regulation of transcription from RNA polymerase II promoter	3	115	254	13332	0.026087	0.0190519	1.36926	6689;22806;128553	SPIB;IKZF3;TSHZ2	0.375552	0.443924	biological_process
GO:0019003	GDP binding	1	113	52	12391	0.00884956	0.00419659	2.10875	2669	GEM	0.379592	0.494756	molecular_function
GO:0005249	voltage-gated potassium channel activity	1	113	52	12391	0.00884956	0.00419659	2.10875	3786	KCNQ3	0.379592	0.494756	molecular_function
GO:0042734	presynaptic membrane	1	133	53	14857	0.0075188	0.00356734	2.10767	2550	GABBR1	0.379626	0.601846	cellular_component
GO:0032088	negative regulation of NF-kappaB transcription factor activity	1	115	55	13332	0.00869565	0.00412541	2.10783	9447	AIM2	0.379638	0.446399	biological_process
GO:0042795	snRNA transcription from RNA polymerase II promoter	1	115	55	13332	0.00869565	0.00412541	2.10783	64859	NABP1	0.379638	0.446399	biological_process
GO:0005096	GTPase activator activity	3	113	242	12391	0.0265487	0.0195303	1.35936	343578;8437;5996	ARHGAP40;RASAL1;RGS1	0.379915	0.494756	molecular_function
GO:0006935	chemotaxis	1	115	56	13332	0.00869565	0.00420042	2.07019	7852	CXCR4	0.385011	0.44918	biological_process
GO:0030433	ubiquitin-dependent ERAD pathway	1	115	56	13332	0.00869565	0.00420042	2.07019	3300	DNAJB2	0.385011	0.44918	biological_process
GO:0007229	integrin-mediated signaling pathway	1	115	56	13332	0.00869565	0.00420042	2.07019	654364	NME1-NME2	0.385011	0.44918	biological_process
GO:0043130	ubiquitin binding	1	113	53	12391	0.00884956	0.0042773	2.06896	7153	TOP2A	0.385274	0.494756	molecular_function
GO:0000977	RNA polymerase II regulatory region sequence-specific DNA binding	2	113	146	12391	0.0176991	0.0117827	1.50212	22806;51176	IKZF3;LEF1	0.385485	0.494756	molecular_function
GO:0042981	regulation of apoptotic process	2	115	156	13332	0.0173913	0.0117012	1.48629	7188;22806	TRAF5;IKZF3	0.390478	0.454374	biological_process
GO:0045202	synapse	2	133	151	14857	0.0150376	0.0101636	1.47956	23057;643866	NMNAT2;CBLN3	0.392566	0.607105	cellular_component
GO:0031234	extrinsic component of cytoplasmic side of plasma membrane	1	133	56	14857	0.0075188	0.00376927	1.99476	5996	RGS1	0.396198	0.607105	cellular_component
GO:0045766	positive regulation of angiogenesis	1	115	59	13332	0.00869565	0.00442544	1.96492	5228	PGF	0.400856	0.465242	biological_process
GO:0005913	cell-cell adherens junction	1	133	57	14857	0.0075188	0.00383658	1.95977	57863	CADM3	0.401623	0.607105	cellular_component
GO:0005811	lipid droplet	1	133	57	14857	0.0075188	0.00383658	1.95977	222	ALDH3B2	0.401623	0.607105	cellular_component
GO:0071222	cellular response to lipopolysaccharide	1	115	60	13332	0.00869565	0.00450045	1.93217	4064	CD180	0.406047	0.467633	biological_process
GO:0001666	response to hypoxia	1	115	60	13332	0.00869565	0.00450045	1.93217	5228	PGF	0.406047	0.467633	biological_process
GO:0006887	exocytosis	1	115	60	13332	0.00869565	0.00450045	1.93217	54843	SYTL2	0.406047	0.467633	biological_process
GO:0008013	beta-catenin binding	1	113	57	12391	0.00884956	0.00460011	1.92377	51176	LEF1	0.407489	0.517735	molecular_function
GO:0046982	protein heterodimerization activity	4	113	357	12391	0.0353982	0.0288112	1.22863	5228;22806;26011;7153	PGF;IKZF3;TENM4;TOP2A	0.410903	0.517735	molecular_function
GO:0000776	kinetochore	1	133	59	14857	0.0075188	0.00397119	1.89334	11130	ZWINT	0.41233	0.609849	cellular_component
GO:0005215	transporter activity	1	113	58	12391	0.00884956	0.00468082	1.8906	27132	CPNE7	0.412918	0.517735	molecular_function
GO:0071805	potassium ion transmembrane transport	1	115	62	13332	0.00869565	0.00465047	1.86985	3786	KCNQ3	0.416296	0.475767	biological_process
GO:0006464	cellular protein modification process	1	115	62	13332	0.00869565	0.00465047	1.86985	2677	GGCX	0.416296	0.475767	biological_process
GO:0007517	muscle organ development	1	115	62	13332	0.00869565	0.00465047	1.86985	1960	EGR3	0.416296	0.475767	biological_process
GO:0005794	Golgi apparatus	7	133	688	14857	0.0526316	0.0463081	1.13655	5738;11075;81618;643866;54900;23057;55785	PTGFRN;STMN2;ITM2C;CBLN3;LAX1;NMNAT2;FGD6	0.41988	0.609849	cellular_component
GO:0005198	structural molecule activity	2	113	157	12391	0.0176991	0.0126705	1.39688	4001;6676	LMNB1;SPAG4	0.420685	0.521733	molecular_function
GO:0010008	endosome membrane	2	133	160	14857	0.0150376	0.0107693	1.39633	911;3120	CD1C;HLA-DQB2	0.420725	0.609849	cellular_component
GO:0035579	specific granule membrane	1	133	61	14857	0.0075188	0.00410581	1.83126	1084	CEACAM3	0.422847	0.609849	cellular_component
GO:0005543	phospholipid binding	1	113	60	12391	0.00884956	0.00484222	1.82758	8437	RASAL1	0.423627	0.521733	molecular_function
GO:0009952	anterior/posterior pattern specification	1	115	64	13332	0.00869565	0.00480048	1.81141	3212	HOXB2	0.42637	0.484806	biological_process
GO:0006661	phosphatidylinositol biosynthetic process	1	115	64	13332	0.00869565	0.00480048	1.81141	8871	SYNJ2	0.42637	0.484806	biological_process
GO:0014069	postsynaptic density	2	133	162	14857	0.0150376	0.010904	1.3791	79953;9746	SYNDIG1;CLSTN3	0.426894	0.609849	cellular_component
GO:0000287	magnesium ion binding	2	113	159	12391	0.0176991	0.0128319	1.37931	2669;7153	GEM;TOP2A	0.426978	0.521733	molecular_function
GO:0047485	protein N-terminus binding	1	113	61	12391	0.00884956	0.00492293	1.79762	11130	ZWINT	0.428909	0.521733	molecular_function
GO:0007346	regulation of mitotic cell cycle	1	115	65	13332	0.00869565	0.00487549	1.78355	11040	PIM2	0.431341	0.489218	biological_process
GO:0043202	lysosomal lumen	1	133	63	14857	0.0075188	0.00424043	1.77312	913	CD1E	0.433176	0.612097	cellular_component
GO:0007275	multicellular organism development	4	115	390	13332	0.0347826	0.0292529	1.18903	3070;3212;128553;5367	HELLS;HOXB2;TSHZ2;PMCH	0.435279	0.492436	biological_process
GO:0009615	response to virus	1	115	67	13332	0.00869565	0.0050255	1.7303	11040	PIM2	0.441158	0.49783	biological_process
GO:0007204	positive regulation of cytosolic calcium ion concentration	1	115	68	13332	0.00869565	0.00510051	1.70486	116	ADCYAP1	0.446002	0.502033	biological_process
GO:0016363	nuclear matrix	1	133	68	14857	0.0075188	0.00457697	1.64275	4001	LMNB1	0.458205	0.626777	cellular_component
GO:0019905	syntaxin binding	1	113	67	12391	0.00884956	0.00540715	1.63664	54843	SYTL2	0.459607	0.554933	molecular_function
GO:0032588	trans-Golgi network membrane	1	133	69	14857	0.0075188	0.00464428	1.61894	3120	HLA-DQB2	0.463077	0.626777	cellular_component
GO:0043524	negative regulation of neuron apoptotic process	1	115	72	13332	0.00869565	0.00540054	1.61014	10752	CHL1	0.464969	0.520765	biological_process
GO:0051091	positive regulation of DNA binding transcription factor activity	1	115	72	13332	0.00869565	0.00540054	1.61014	7188	TRAF5	0.464969	0.520765	biological_process
GO:0005856	cytoskeleton	3	133	283	14857	0.0225564	0.0190483	1.18417	6676;55785;8871	SPAG4;FGD6;SYNJ2	0.466631	0.626777	cellular_component
GO:0031012	extracellular matrix	2	133	176	14857	0.0150376	0.0118463	1.2694	4016;5046	LOXL1;PCSK6	0.469085	0.626777	cellular_component
GO:0001764	neuron migration	1	115	73	13332	0.00869565	0.00547555	1.58809	10752	CHL1	0.469609	0.523345	biological_process
GO:1903955	positive regulation of protein targeting to mitochondrion	1	115	73	13332	0.00869565	0.00547555	1.58809	79778	MICALL2	0.469609	0.523345	biological_process
GO:0042470	melanosome	1	133	71	14857	0.0075188	0.00477889	1.57333	54843	SYTL2	0.472692	0.626777	cellular_component
GO:0043234	protein complex	4	133	395	14857	0.0300752	0.0265868	1.13121	860;286204;9746;7153	RUNX2;CRB2;CLSTN3;TOP2A	0.473172	0.626777	cellular_component
GO:0005769	early endosome	2	133	179	14857	0.0150376	0.0120482	1.24812	913;7852	CD1E;CXCR4	0.477888	0.626777	cellular_component
GO:0070268	cornification	1	115	75	13332	0.00869565	0.00562556	1.54574	5046	PCSK6	0.47877	0.532231	biological_process
GO:0001077	transcriptional activator activity, RNA polymerase II proximal promoter sequence-specific DNA binding	2	113	177	12391	0.0176991	0.0142846	1.23904	860;51176	RUNX2;LEF1	0.481939	0.573402	molecular_function
GO:0008017	microtubule binding	2	113	177	12391	0.0176991	0.0142846	1.23904	51203;332	NUSAP1;BIRC5	0.481939	0.573402	molecular_function
GO:0008076	voltage-gated potassium channel complex	1	133	73	14857	0.0075188	0.00491351	1.53023	3786	KCNQ3	0.482136	0.626777	cellular_component
GO:0000278	mitotic cell cycle	1	115	76	13332	0.00869565	0.00570057	1.5254	2669	GEM	0.483292	0.535927	biological_process
GO:0061024	membrane organization	1	115	77	13332	0.00869565	0.00577558	1.50559	8871	SYNJ2	0.487774	0.539562	biological_process
GO:0050776	regulation of immune response	1	115	78	13332	0.00869565	0.00585059	1.48629	911	CD1C	0.492218	0.543137	biological_process
GO:0005975	carbohydrate metabolic process	1	115	79	13332	0.00869565	0.00592559	1.46747	280	AMY2B	0.496624	0.546652	biological_process
GO:0016787	hydrolase activity	1	113	75	12391	0.00884956	0.00605278	1.46206	80021	TMEM62	0.498008	0.585186	molecular_function
GO:0035556	intracellular signal transduction	3	115	308	13332	0.026087	0.0231023	1.12919	202374;55351;54900	STK32A;STK32B;LAX1	0.498315	0.54717	biological_process
GO:0070062	extracellular exosome	18	133	1967	14857	0.135338	0.132396	1.02223	8532;8857;286204;9746;1472;83483;79017;1510;10752;57699;8140;81618;2786;654364;55619;27132;1311;280	CPZ;FCGBP;CRB2;CLSTN3;CST4;PLVAP;GGCT;CTSE;CHL1;CPNE5;SLC7A5;ITM2C;GNG4;NME1-NME2;DOCK10;CPNE7;COMP;AMY2B	0.498694	0.641884	cellular_component
GO:0007010	cytoskeleton organization	1	115	80	13332	0.00869565	0.0060006	1.44913	55785	FGD6	0.500992	0.548764	biological_process
GO:0051082	unfolded protein binding	1	113	76	12391	0.00884956	0.00613348	1.44283	3300	DNAJB2	0.502614	0.585186	molecular_function
GO:0004888	transmembrane signaling receptor activity	1	113	76	12391	0.00884956	0.00613348	1.44283	81793	TLR10	0.502614	0.585186	molecular_function
GO:0007062	sister chromatid cohesion	1	115	82	13332	0.00869565	0.00615062	1.41379	11130	ZWINT	0.509615	0.556848	biological_process
GO:0043312	neutrophil degranulation	3	115	314	13332	0.026087	0.0235524	1.10762	654364;1084;272	NME1-NME2;CEACAM3;AMPD3	0.511259	0.557285	biological_process
GO:0004222	metalloendopeptidase activity	1	113	78	12391	0.00884956	0.00629489	1.40583	27299	ADAMDEC1	0.5117	0.59154	molecular_function
GO:0000086	G2/M transition of mitotic cell cycle	1	115	83	13332	0.00869565	0.00622562	1.39675	332	BIRC5	0.513872	0.558773	biological_process
GO:0007283	spermatogenesis	3	115	318	13332	0.026087	0.0238524	1.09368	6676;5017;5367	SPAG4;OVOL1;PMCH	0.519793	0.563843	biological_process
GO:0006886	intracellular protein transport	2	115	203	13332	0.0173913	0.0152265	1.14217	79953;54843	SYNDIG1;SYTL2	0.52517	0.568282	biological_process
GO:0031965	nuclear membrane	2	133	196	14857	0.0150376	0.0131924	1.13986	4001;3300	LMNB1;DNAJB2	0.526057	0.652228	cellular_component
GO:0016192	vesicle-mediated transport	1	115	86	13332	0.00869565	0.00645065	1.34803	54843	SYTL2	0.526422	0.568282	biological_process
GO:0008083	growth factor activity	1	113	82	12391	0.00884956	0.00661771	1.33725	5228	PGF	0.529382	0.607671	molecular_function
GO:0050852	T cell receptor signaling pathway	1	115	87	13332	0.00869565	0.00652565	1.33253	3120	HLA-DQB2	0.530533	0.571343	biological_process
GO:0043565	sequence-specific DNA binding	3	113	307	12391	0.0265487	0.024776	1.07155	22806;51176;3212	IKZF3;LEF1;HOXB2	0.533724	0.60837	molecular_function
GO:0030054	cell junction	4	133	429	14857	0.0300752	0.0288753	1.04155	79953;643866;7852;2550	SYNDIG1;CBLN3;CXCR4;GABBR1	0.537999	0.652228	cellular_component
GO:0030426	growth cone	1	133	86	14857	0.0075188	0.00578852	1.29892	11075	STMN2	0.539559	0.652228	cellular_component
GO:0042393	histone binding	1	113	85	12391	0.00884956	0.00685982	1.29006	51176	LEF1	0.542226	0.61377	molecular_function
GO:0000151	ubiquitin ligase complex	1	133	87	14857	0.0075188	0.00585583	1.28399	2861	GPR37	0.543705	0.652228	cellular_component
GO:0030424	axon	2	133	203	14857	0.0150376	0.0136636	1.10056	11075;8871	STMN2;SYNJ2	0.545013	0.652228	cellular_component
GO:0055114	oxidation-reduction process	1	115	91	13332	0.00869565	0.00682568	1.27396	4016	LOXL1	0.546628	0.587265	biological_process
GO:0030529	intracellular ribonucleoprotein complex	1	133	88	14857	0.0075188	0.00592313	1.2694	7153	TOP2A	0.547814	0.652228	cellular_component
GO:0055037	recycling endosome	1	133	89	14857	0.0075188	0.00599044	1.25513	79778	MICALL2	0.551886	0.652228	cellular_component
GO:0043204	perikaryon	1	133	89	14857	0.0075188	0.00599044	1.25513	57699	CPNE5	0.551886	0.652228	cellular_component
GO:0009897	external side of plasma membrane	1	133	89	14857	0.0075188	0.00599044	1.25513	115650	TNFRSF13C	0.551886	0.652228	cellular_component
GO:0010629	negative regulation of gene expression	1	115	93	13332	0.00869565	0.0069757	1.24656	84630	TTBK1	0.55447	0.594264	biological_process
GO:0019899	enzyme binding	2	113	203	12391	0.0176991	0.0163829	1.08034	286204;7153	CRB2;TOP2A	0.555407	0.623879	molecular_function
GO:0017124	SH3 domain binding	1	113	89	12391	0.00884956	0.00718263	1.23208	83715	ESPN	0.558812	0.623879	molecular_function
GO:0030335	positive regulation of cell migration	1	115	95	13332	0.00869565	0.00712571	1.22032	51176	LEF1	0.562177	0.599799	biological_process
GO:0045893	positive regulation of transcription, DNA-templated	3	115	339	13332	0.026087	0.0254275	1.02593	860;51176;11040	RUNX2;LEF1;PIM2	0.563248	0.599799	biological_process
GO:0007596	blood coagulation	1	115	96	13332	0.00869565	0.00720072	1.20761	2677	GGCX	0.56598	0.599799	biological_process
GO:0030036	actin cytoskeleton organization	1	115	96	13332	0.00869565	0.00720072	1.20761	55785	FGD6	0.56598	0.599799	biological_process
GO:0008283	cell proliferation	2	115	219	13332	0.0173913	0.0164266	1.05873	79733;5163	E2F8;PDK1	0.566328	0.599799	biological_process
GO:0055085	transmembrane transport	1	115	97	13332	0.00869565	0.00727573	1.19516	84102	SLC41A2	0.569751	0.602001	biological_process
GO:0005737	cytoplasm	29	133	3289	14857	0.218045	0.221377	0.984949	84630;22806;57125;55619;27132;51176;54843;11075;7153;51203;860;6689;11040;6676;332;654364;92558;9447;3300;2550;11130;115701;83715;55103;222643;84824;140947;26011;55785	TTBK1;IKZF3;PLXDC1;DOCK10;CPNE7;LEF1;SYTL2;STMN2;TOP2A;NUSAP1;RUNX2;SPIB;PIM2;SPAG4;BIRC5;NME1-NME2;BICDL1;AIM2;DNAJB2;GABBR1;ZWINT;ALPK2;ESPN;RALGPS2;UNC5CL;FCRLA;DCANP1;TENM4;FGD6	0.571109	0.668866	cellular_component
GO:0042493	response to drug	1	115	98	13332	0.00869565	0.00735074	1.18296	5228	PGF	0.57349	0.604526	biological_process
GO:0042127	regulation of cell proliferation	1	115	100	13332	0.00869565	0.00750075	1.1593	83879	CDCA7	0.58087	0.610868	biological_process
GO:0044325	ion channel binding	1	113	95	12391	0.00884956	0.00766685	1.15426	388591	RNF207	0.58258	0.64599	molecular_function
GO:0007049	cell cycle	2	115	230	13332	0.0173913	0.0172517	1.00809	3070;157313	HELLS;CDCA2	0.593121	0.62229	biological_process
GO:0090090	negative regulation of canonical Wnt signaling pathway	1	115	105	13332	0.00869565	0.00787579	1.1041	51176	LEF1	0.598772	0.625292	biological_process
GO:0034765	regulation of ion transmembrane transport	1	115	105	13332	0.00869565	0.00787579	1.1041	3786	KCNQ3	0.598772	0.625292	biological_process
GO:0045892	negative regulation of transcription, DNA-templated	3	115	358	13332	0.026087	0.0268527	0.971484	860;51176;332	RUNX2;LEF1;BIRC5	0.600481	0.625617	biological_process
GO:0051056	regulation of small GTPase mediated signal transduction	1	115	106	13332	0.00869565	0.0079508	1.09368	343578	ARHGAP40	0.602261	0.626016	biological_process
GO:0050821	protein stabilization	1	115	108	13332	0.00869565	0.00810081	1.07343	11040	PIM2	0.609148	0.631709	biological_process
GO:0005813	centrosome	3	133	350	14857	0.0225564	0.0235579	0.957487	286827;7188;92558	TRIM59;TRAF5;BICDL1	0.609952	0.704418	cellular_component
GO:0005814	centriole	1	133	105	14857	0.0075188	0.00706738	1.06387	332	BIRC5	0.612302	0.704418	cellular_component
GO:0072659	protein localization to plasma membrane	1	115	109	13332	0.00869565	0.00817582	1.06358	54843	SYTL2	0.612547	0.633767	biological_process
GO:0005765	lysosomal membrane	2	133	236	14857	0.0150376	0.0158848	0.946668	81618;3120	ITM2C;HLA-DQB2	0.627178	0.715203	cellular_component
GO:0005102	receptor binding	2	113	235	12391	0.0176991	0.0189654	0.933233	116;57863	ADCYAP1;CADM3	0.635396	0.699795	molecular_function
GO:0006281	DNA repair	1	115	117	13332	0.00869565	0.00877588	0.990858	64859	NABP1	0.638704	0.657792	biological_process
GO:0046777	protein autophosphorylation	1	115	117	13332	0.00869565	0.00877588	0.990858	11040	PIM2	0.638704	0.657792	biological_process
GO:0006810	transport	1	115	118	13332	0.00869565	0.00885089	0.982461	8140	SLC7A5	0.641848	0.659514	biological_process
GO:0005802	trans-Golgi network	1	133	115	14857	0.0075188	0.00774046	0.971363	23057	NMNAT2	0.645881	0.730127	cellular_component
GO:0031901	early endosome membrane	1	133	118	14857	0.0075188	0.00794238	0.946668	79953	SYNDIG1	0.65538	0.734478	cellular_component
GO:0000790	nuclear chromatin	1	133	125	14857	0.0075188	0.00841354	0.893654	860	RUNX2	0.676572	0.751747	cellular_component
GO:0046983	protein dimerization activity	1	113	123	12391	0.00884956	0.00992656	0.891503	27319	BHLHE22	0.67776	0.741442	molecular_function
GO:0007411	axon guidance	1	115	131	13332	0.00869565	0.00982598	0.884965	10752	CHL1	0.680336	0.697461	biological_process
GO:0008022	protein C-terminus binding	1	113	129	12391	0.00884956	0.0104108	0.850038	7153	TOP2A	0.695167	0.755415	molecular_function
GO:0005730	nucleolus	5	133	657	14857	0.037594	0.0442216	0.850128	5163;89958;79733;7153;51203	PDK1;SAPCD2;E2F8;TOP2A;NUSAP1	0.705856	0.777638	cellular_component
GO:0006508	proteolysis	1	115	144	13332	0.00869565	0.0108011	0.805072	8532	CPZ	0.714719	0.731037	biological_process
GO:0060271	cilium assembly	1	115	155	13332	0.00869565	0.0116262	0.747938	286827	TRIM59	0.74093	0.75612	biological_process
GO:0004871	signal transducer activity	1	113	147	12391	0.00884956	0.0118634	0.745951	2786	GNG4	0.741989	0.800955	molecular_function
GO:0043161	proteasome-mediated ubiquitin-dependent protein catabolic process	1	115	161	13332	0.00869565	0.0120762	0.720065	3300	DNAJB2	0.754206	0.767919	biological_process
GO:0005509	calcium ion binding	4	113	558	12391	0.0353982	0.0450327	0.786056	1311;286204;9746;54843	COMP;CRB2;CLSTN3;SYTL2	0.75499	0.809627	molecular_function
GO:0005929	cilium	1	133	157	14857	0.0075188	0.0105674	0.711508	286827	TRIM59	0.758115	0.828193	cellular_component
GO:0003714	transcription corepressor activity	1	113	155	12391	0.00884956	0.0125091	0.707451	79733	E2F8	0.76044	0.810142	molecular_function
GO:0005783	endoplasmic reticulum	5	133	712	14857	0.037594	0.0479235	0.784458	29802;286827;2861;643866;5046	VPREB3;TRIM59;GPR37;CBLN3;PCSK6	0.769937	0.834098	cellular_component
GO:0043065	positive regulation of apoptotic process	1	115	173	13332	0.00869565	0.0129763	0.670118	7153	TOP2A	0.778768	0.791129	biological_process
GO:0061630	ubiquitin protein ligase activity	1	113	167	12391	0.00884956	0.0134775	0.656616	286827	TRIM59	0.785691	0.831608	molecular_function
GO:0019904	protein domain specific binding	1	113	174	12391	0.00884956	0.0140425	0.6302	860	RUNX2	0.799183	0.840431	molecular_function
GO:0006351	transcription, DNA-templated	11	115	1565	13332	0.0956522	0.117387	0.814847	1960;83879;5017;27319;79733;332;140947;65243;654364;3070;128553	EGR3;CDCA7;OVOL1;BHLHE22;E2F8;BIRC5;DCANP1;ZFP69B;NME1-NME2;HELLS;TSHZ2	0.806383	0.816888	biological_process
GO:0016020	membrane	11	133	1512	14857	0.0827068	0.10177	0.812682	2677;5228;4001;54843;11075;8140;9536;222643;81793;54900;55619	GGCX;PGF;LMNB1;SYTL2;STMN2;SLC7A5;PTGES;UNC5CL;TLR10;LAX1;DOCK10	0.806847	0.866861	cellular_component
GO:0000209	protein polyubiquitination	1	115	189	13332	0.00869565	0.0141764	0.613389	80176	SPSB1	0.807771	0.816888	biological_process
GO:0042802	identical protein binding	5	113	739	12391	0.0442478	0.0596401	0.741914	114904;2706;22806;7188;9447	C1QTNF6;GJB2;IKZF3;TRAF5;AIM2	0.811645	0.848065	molecular_function
GO:0006366	transcription from RNA polymerase II promoter	1	115	198	13332	0.00869565	0.0148515	0.585507	51176	LEF1	0.822394	0.829803	biological_process
GO:0003677	DNA binding	9	113	1264	12391	0.079646	0.10201	0.78077	1960;51203;65243;140947;7153;654364;860;51176;128553	EGR3;NUSAP1;ZFP69B;DCANP1;TOP2A;NME1-NME2;RUNX2;LEF1;TSHZ2	0.827021	0.858627	molecular_function
GO:0046872	metal ion binding	15	113	2019	12391	0.132743	0.162941	0.814672	1960;202374;55351;5017;272;8437;388512;79778;22806;1297;65243;654364;55785;128553;280	EGR3;STK32A;STK32B;OVOL1;AMPD3;RASAL1;CLEC17A;MICALL2;IKZF3;COL9A1;ZFP69B;NME1-NME2;FGD6;TSHZ2;AMY2B	0.841908	0.868551	molecular_function
GO:0004842	ubiquitin-protein transferase activity	1	113	210	12391	0.00884956	0.0169478	0.522166	80176	SPSB1	0.85635	0.877893	molecular_function
GO:0016604	nuclear body	1	133	220	14857	0.0075188	0.0148078	0.507758	11130	ZWINT	0.863728	0.920366	cellular_component
GO:0005829	cytosol	28	133	3743	14857	0.210526	0.251935	0.835637	80176;84630;90861;22806;54900;157313;55619;83879;79017;8871;860;7188;343578;89958;3212;332;79733;654364;123591;9447;3300;8437;272;64859;11130;5996;79778;8140	SPSB1;TTBK1;JPT2;IKZF3;LAX1;CDCA2;DOCK10;CDCA7;GGCT;SYNJ2;RUNX2;TRAF5;ARHGAP40;SAPCD2;HOXB2;BIRC5;E2F8;NME1-NME2;TMEM266;AIM2;DNAJB2;RASAL1;AMPD3;NABP1;ZWINT;RGS1;MICALL2;SLC7A5	0.887613	0.938127	cellular_component
GO:0007399	nervous system development	1	115	261	13332	0.00869565	0.019577	0.444178	8140	SLC7A5	0.898079	0.904133	biological_process
GO:0003924	GTPase activity	1	113	247	12391	0.00884956	0.0199338	0.443947	2669	GEM	0.8983	0.915143	molecular_function
GO:0005634	nucleus	32	133	4252	14857	0.240602	0.286195	0.840691	79750;84630;90861;27319;22806;55619;27132;51176;83879;4001;134111;7153;3070;860;6689;128553;5017;89958;3212;332;79733;654364;3300;2669;1960;64859;11130;5163;65243;140947;26011;5367	ZNF385D;TTBK1;JPT2;BHLHE22;IKZF3;DOCK10;CPNE7;LEF1;CDCA7;LMNB1;UBE2QL1;TOP2A;HELLS;RUNX2;SPIB;TSHZ2;OVOL1;SAPCD2;HOXB2;BIRC5;E2F8;NME1-NME2;DNAJB2;GEM;EGR3;NABP1;ZWINT;PDK1;ZFP69B;DCANP1;TENM4;PMCH	0.898716	0.942202	cellular_component
GO:0043687	post-translational protein modification	1	115	274	13332	0.00869565	0.0205521	0.423104	80176	SPSB1	0.909145	0.913222	biological_process
GO:0043231	intracellular membrane-bounded organelle	2	133	447	14857	0.0150376	0.0300868	0.499807	8140;79953	SLC7A5;SYNDIG1	0.912817	0.949329	cellular_component
GO:0019901	protein kinase binding	1	113	264	12391	0.00884956	0.0213058	0.415359	54900	LAX1	0.913253	0.924598	molecular_function
GO:0000122	negative regulation of transcription from RNA polymerase II promoter	2	115	476	13332	0.0173913	0.0357036	0.487103	79733;51176	E2F8;LEF1	0.920528	0.922588	biological_process
GO:0016607	nuclear speck	1	133	306	14857	0.0075188	0.0205964	0.365055	3212	HOXB2	0.937987	0.961869	cellular_component
GO:0005759	mitochondrial matrix	1	133	309	14857	0.0075188	0.0207983	0.361511	5163	PDK1	0.939672	0.961869	cellular_component
GO:0005525	GTP binding	1	113	334	12391	0.00884956	0.026955	0.328308	2669	GEM	0.955039	0.960934	molecular_function
GO:0005743	mitochondrial inner membrane	1	133	377	14857	0.0075188	0.0253752	0.296304	132299	OCIAD2	0.96774	0.977843	cellular_component
GO:0005654	nucleoplasm	14	133	2356	14857	0.105263	0.158578	0.663792	83879;64859;11130;4001;84630;860;22806;3212;7153;79733;157313;55619;51176;9447	CDCA7;NABP1;ZWINT;LMNB1;TTBK1;RUNX2;IKZF3;HOXB2;TOP2A;E2F8;CDCA2;DOCK10;LEF1;AIM2	0.970321	0.977843	cellular_component
GO:0003723	RNA binding	5	113	1196	12391	0.0442478	0.0965217	0.458423	79750;64859;8871;7153;51203	ZNF385D;NABP1;SYNJ2;TOP2A;NUSAP1	0.987661	0.987661	molecular_function
GO:0006355	regulation of transcription, DNA-templated	3	115	1017	13332	0.026087	0.0762826	0.341978	654364;83879;140947	NME1-NME2;CDCA7;DCANP1	0.994138	0.994138	biological_process
GO:0005739	mitochondrion	2	133	1031	14857	0.0150376	0.0693949	0.216696	9447;5163	AIM2;PDK1	0.999261	0.999261	cellular_component
