# Supplementary material for: Integration analysis of cis- and trans-regulatory long non-coding RNAs associated with immune-related pathways in non-small cell lung cancer
Source: Biochem Biophys Rep. 2024 Oct 28;40:101832. doi: 10.1016/j.bbrep.2024.101832 (PMC11558640; doi:10.1016/j.bbrep.2024.101832)
Supplement: Multimedia component 6 [file mmc6.xlsx]

## Sheet: Table S5-comp1_case_vs._con_FC2
Table S5 down_GO_enrichment_result
Term_ID	Term_description	ListHit	ListTotal	PopHit	PopTotal	GeneRatio	BgRatio	Enrichment_score	GeneIds	GeneSymbols	P_value	FDR_bh	Category
GO:0045987	positive regulation of smooth muscle contraction	3	63	11	13332	0.047619	0.000825083	57.7143	255743;148;146	NPNT;ADRA1A;ADRA1D	1.61516e-05	0.00520081	biological_process
GO:0005244	voltage-gated ion channel activity	4	57	36	12391	0.0701754	0.00290533	24.154	6330;55799;6323;53405	SCN4B;CACNA2D3;SCN1A;CLIC5	2.12404e-05	0.00225148	molecular_function
GO:0045907	positive regulation of vasoconstriction	3	63	14	13332	0.047619	0.00105011	45.3469	148;146;554	ADRA1A;ADRA1D;AVPR2	3.52722e-05	0.00567883	biological_process
GO:0003084	positive regulation of systemic arterial blood pressure	2	63	6	13332	0.031746	0.000450045	70.5397	148;554	ADRA1A;AVPR2	0.000325657	0.0349538	biological_process
GO:0003779	actin binding	6	57	224	12391	0.105263	0.0180776	5.82284	22998;10529;130271;4638;10810;100287171	LIMCH1;NEBL;PLEKHH2;MYLK;WASF3;WASHC1	0.000548727	0.0290825	molecular_function
GO:0071880	adenylate cyclase-activating adrenergic receptor signaling pathway	2	63	8	13332	0.031746	0.00060006	52.9048	148;146	ADRA1A;ADRA1D	0.000604195	0.0486377	biological_process
GO:0032230	positive regulation of synaptic transmission, GABAergic	2	63	10	13332	0.031746	0.000750075	42.3238	5581;148	PRKCE;ADRA1A	0.000965124	0.062154	biological_process
GO:0008645	hexose transport	2	63	11	13332	0.031746	0.000825083	38.4762	154091;200010	SLC2A12;SLC5A9	0.00117601	0.0631124	biological_process
GO:0001518	voltage-gated sodium channel complex	2	71	12	14857	0.028169	0.0008077	34.8756	6330;6323	SCN4B;SCN1A	0.00144085	0.0948379	cellular_component
GO:0005262	calcium channel activity	3	57	51	12391	0.0526316	0.00411589	12.7874	55283;55799;2823	MCOLN3;CACNA2D3;GPM6A	0.00164356	0.0580725	molecular_function
GO:0086002	cardiac muscle cell action potential involved in contraction	2	63	14	13332	0.031746	0.00105011	30.2313	6330;6323	SCN4B;SCN1A	0.00192806	0.0712289	biological_process
GO:0006814	sodium ion transport	3	63	53	13332	0.047619	0.0039754	11.9784	6330;6323;200010	SCN4B;SCN1A;SLC5A9	0.00199087	0.0712289	biological_process
GO:0008544	epidermis development	3	63	53	13332	0.047619	0.0039754	11.9784	4909;5948;3909	NTF4;RBP2;LAMA3	0.00199087	0.0712289	biological_process
GO:0071456	cellular response to hypoxia	3	63	56	13332	0.047619	0.00420042	11.3367	5581;3777;2034	PRKCE;KCNK3;EPAS1	0.00233222	0.0750976	biological_process
GO:0005604	basement membrane	3	71	59	14857	0.0422535	0.00397119	10.64	255743;10319;3909	NPNT;LAMC3;LAMA3	0.00280719	0.0948379	cellular_component
GO:0005578	proteinaceous extracellular matrix	5	71	207	14857	0.0704225	0.0139328	5.05443	255743;11095;10319;147372;131873	NPNT;ADAMTS8;LAMC3;CCBE1;COL6A6	0.00309254	0.0948379	cellular_component
GO:0043014	alpha-tubulin binding	2	57	19	12391	0.0350877	0.00153337	22.8827	79739;100287171	TTLL7;WASHC1	0.00338106	0.0716785	molecular_function
GO:0005248	voltage-gated sodium channel activity	2	57	19	12391	0.0350877	0.00153337	22.8827	6330;6323	SCN4B;SCN1A	0.00338106	0.0716785	molecular_function
GO:0003091	renal water homeostasis	2	63	20	13332	0.031746	0.00150015	21.1619	554;7466	AVPR2;WFS1	0.00395284	0.11571	biological_process
GO:0060325	face morphogenesis	2	63	24	13332	0.031746	0.00180018	17.6349	59338;7122	PLEKHA1;CLDN5	0.00567272	0.141499	biological_process
GO:0008083	growth factor activity	3	57	82	12391	0.0526316	0.00661771	7.95315	4909;3777;2662	NTF4;KCNK3;GDF10	0.00632121	0.111675	molecular_function
GO:0045184	establishment of protein localization	2	63	31	13332	0.031746	0.00232523	13.6528	255743;59338	NPNT;PLEKHA1	0.00935671	0.141499	biological_process
GO:0010507	negative regulation of autophagy	2	63	31	13332	0.031746	0.00232523	13.6528	100287171;148	WASHC1;ADRA1A	0.00935671	0.141499	biological_process
GO:0010811	positive regulation of cell-substrate adhesion	2	63	32	13332	0.031746	0.00240024	13.2262	5581;255743	PRKCE;NPNT	0.00995033	0.141499	biological_process
GO:0007188	adenylate cyclase-modulating G-protein coupled receptor signaling pathway	2	63	32	13332	0.031746	0.00240024	13.2262	146;554	ADRA1D;AVPR2	0.00995033	0.141499	biological_process
GO:0030315	T-tubule	2	71	32	14857	0.028169	0.00215387	13.0783	148;6323	ADRA1A;SCN1A	0.0101812	0.234167	cellular_component
GO:0070374	positive regulation of ERK1 and ERK2 cascade	3	63	95	13332	0.047619	0.00712571	6.68271	255743;148;285016	NPNT;ADRA1A;ALKAL2	0.0102235	0.141499	biological_process
GO:0022617	extracellular matrix disassembly	2	63	36	13332	0.031746	0.00270027	11.7566	100287171;3909	WASHC1;LAMA3	0.0124866	0.141499	biological_process
GO:0061337	cardiac conduction	2	63	36	13332	0.031746	0.00270027	11.7566	55799;3777	CACNA2D3;KCNK3	0.0124866	0.141499	biological_process
GO:0034765	regulation of ion transmembrane transport	3	63	105	13332	0.047619	0.00787579	6.04626	55799;6323;53405	CACNA2D3;SCN1A;CLIC5	0.0133934	0.141499	biological_process
GO:0014704	intercalated disc	2	71	37	14857	0.028169	0.00249041	11.311	6330;6323	SCN4B;SCN1A	0.0134626	0.23955	cellular_component
GO:0048812	neuron projection morphogenesis	2	63	38	13332	0.031746	0.00285029	11.1378	4909;2823	NTF4;GPM6A	0.0138495	0.141499	biological_process
GO:0007186	G-protein coupled receptor signaling pathway	6	63	427	13332	0.0952381	0.0320282	2.97357	2791;26084;148;146;554;1646	GNG11;ARHGEF26;ADRA1A;ADRA1D;AVPR2;AKR1C2	0.0152077	0.141499	biological_process
GO:0031398	positive regulation of protein ubiquitination	2	63	40	13332	0.031746	0.0030003	10.581	554;7466	AVPR2;WFS1	0.015274	0.141499	biological_process
GO:0005901	caveola	2	71	40	14857	0.028169	0.00269233	10.4627	148;8436	ADRA1A;CAVIN2	0.0156228	0.23955	cellular_component
GO:0007200	phospholipase C-activating G-protein coupled receptor signaling pathway	2	63	42	13332	0.031746	0.00315032	10.0771	148;146	ADRA1A;ADRA1D	0.0167588	0.141499	biological_process
GO:0007601	visual perception	3	63	117	13332	0.047619	0.00877588	5.42613	10319;7466;2034	LAMC3;WFS1;EPAS1	0.0178602	0.141499	biological_process
GO:0043410	positive regulation of MAPK cascade	2	63	44	13332	0.031746	0.00330033	9.61905	5581;148	PRKCE;ADRA1A	0.0183026	0.141499	biological_process
GO:0005581	collagen trimer	2	71	45	14857	0.028169	0.00302888	9.30016	147372;131873	CCBE1;COL6A6	0.019528	0.241647	cellular_component
GO:0007155	cell adhesion	5	63	334	13332	0.0793651	0.0250525	3.16795	10319;5581;3909;23037;131873	LAMC3;PRKCE;LAMA3;PDZD2;COL6A6	0.0205913	0.141499	biological_process
GO:0016604	nuclear body	4	71	220	14857	0.056338	0.0148078	3.80461	3201;11107;6323;130271	HOXA4;PRDM5;SCN1A;PLEKHH2	0.0210128	0.241647	cellular_component
GO:0030324	lung development	2	63	49	13332	0.031746	0.00367537	8.63751	147372;2034	CCBE1;EPAS1	0.0224125	0.141499	biological_process
GO:0086006	voltage-gated sodium channel activity involved in cardiac muscle cell action potential	1	57	5	12391	0.0175439	0.000403519	43.4772	6330	SCN4B	0.0227936	0.159629	molecular_function
GO:0004032	alditol:NADP+ 1-oxidoreductase activity	1	57	5	12391	0.0175439	0.000403519	43.4772	1646	AKR1C2	0.0227936	0.159629	molecular_function
GO:0052811	1-phosphatidylinositol-3-phosphate 4-kinase activity	1	57	5	12391	0.0175439	0.000403519	43.4772	8395	PIP5K1B	0.0227936	0.159629	molecular_function
GO:0045760	positive regulation of action potential	1	63	5	13332	0.015873	0.000375038	42.3238	148	ADRA1A	0.0234086	0.141499	biological_process
GO:0002281	macrophage activation involved in immune response	1	63	5	13332	0.015873	0.000375038	42.3238	5581	PRKCE	0.0234086	0.141499	biological_process
GO:0001553	luteinization	1	63	5	13332	0.015873	0.000375038	42.3238	59338	PLEKHA1	0.0234086	0.141499	biological_process
GO:0045927	positive regulation of growth	1	63	5	13332	0.015873	0.000375038	42.3238	7466	WFS1	0.0234086	0.141499	biological_process
GO:0010694	positive regulation of alkaline phosphatase activity	1	63	5	13332	0.015873	0.000375038	42.3238	255743	NPNT	0.0234086	0.141499	biological_process
GO:2000675	negative regulation of type B pancreatic cell apoptotic process	1	63	5	13332	0.015873	0.000375038	42.3238	7466	WFS1	0.0234086	0.141499	biological_process
GO:1901522	positive regulation of transcription from RNA polymerase II promoter involved in cellular response to chemical stimulus	1	63	5	13332	0.015873	0.000375038	42.3238	6258	RXRG	0.0234086	0.141499	biological_process
GO:2000650	negative regulation of sodium ion transmembrane transporter activity	1	63	5	13332	0.015873	0.000375038	42.3238	5581	PRKCE	0.0234086	0.141499	biological_process
GO:0032609	interferon-gamma production	1	63	5	13332	0.015873	0.000375038	42.3238	554	AVPR2	0.0234086	0.141499	biological_process
GO:0048845	venous blood vessel morphogenesis	1	63	5	13332	0.015873	0.000375038	42.3238	147372	CCBE1	0.0234086	0.141499	biological_process
GO:0030027	lamellipodium	3	71	129	14857	0.0422535	0.00868278	4.86636	10810;4638;130271	WASF3;MYLK;PLEKHH2	0.0238196	0.243489	cellular_component
GO:0007179	transforming growth factor beta receptor signaling pathway	2	63	51	13332	0.031746	0.00382538	8.29879	2662;7122	GDF10;CLDN5	0.0241536	0.141499	biological_process
GO:0030198	extracellular matrix organization	3	63	135	13332	0.047619	0.010126	4.70265	255743;10319;3909	NPNT;LAMC3;LAMA3	0.0259408	0.141499	biological_process
GO:0005412	glucose:sodium symporter activity	1	57	6	12391	0.0175439	0.000484222	36.231	200010	SLC5A9	0.0272906	0.159629	molecular_function
GO:0016655	oxidoreductase activity, acting on NAD(P)H, quinone or similar compound as acceptor	1	57	6	12391	0.0175439	0.000484222	36.231	1646	AKR1C2	0.0272906	0.159629	molecular_function
GO:0032052	bile acid binding	1	57	6	12391	0.0175439	0.000484222	36.231	1646	AKR1C2	0.0272906	0.159629	molecular_function
GO:0005501	retinoid binding	1	57	6	12391	0.0175439	0.000484222	36.231	5948	RBP2	0.0272906	0.159629	molecular_function
GO:0055056	D-glucose transmembrane transporter activity	1	57	6	12391	0.0175439	0.000484222	36.231	154091	SLC2A12	0.0272906	0.159629	molecular_function
GO:0060021	palate development	2	63	55	13332	0.031746	0.00412541	7.69524	59338;7122	PLEKHA1;CLDN5	0.0277958	0.141499	biological_process
GO:0008210	estrogen metabolic process	1	63	6	13332	0.015873	0.000450045	35.2698	59338	PLEKHA1	0.0280252	0.141499	biological_process
GO:0051247	positive regulation of protein metabolic process	1	63	6	13332	0.015873	0.000450045	35.2698	7466	WFS1	0.0280252	0.141499	biological_process
GO:0042048	olfactory behavior	1	63	6	13332	0.015873	0.000450045	35.2698	7466	WFS1	0.0280252	0.141499	biological_process
GO:0050966	detection of mechanical stimulus involved in sensory perception of pain	1	63	6	13332	0.015873	0.000450045	35.2698	6323	SCN1A	0.0280252	0.141499	biological_process
GO:0051186	cofactor metabolic process	1	63	6	13332	0.015873	0.000450045	35.2698	5593	PRKG2	0.0280252	0.141499	biological_process
GO:0033327	Leydig cell differentiation	1	63	6	13332	0.015873	0.000450045	35.2698	59338	PLEKHA1	0.0280252	0.141499	biological_process
GO:2000480	negative regulation of cAMP-dependent protein kinase activity	1	63	6	13332	0.015873	0.000450045	35.2698	5569	PKIA	0.0280252	0.141499	biological_process
GO:0060347	heart trabecula formation	1	63	6	13332	0.015873	0.000450045	35.2698	23462	HEY1	0.0280252	0.141499	biological_process
GO:0035912	dorsal aorta morphogenesis	1	63	6	13332	0.015873	0.000450045	35.2698	23462	HEY1	0.0280252	0.141499	biological_process
GO:0022417	protein maturation by protein folding	1	63	6	13332	0.015873	0.000450045	35.2698	7466	WFS1	0.0280252	0.141499	biological_process
GO:1904659	glucose transmembrane transport	1	63	6	13332	0.015873	0.000450045	35.2698	200010	SLC5A9	0.0280252	0.141499	biological_process
GO:0019227	neuronal action potential propagation	1	63	6	13332	0.015873	0.000450045	35.2698	6323	SCN1A	0.0280252	0.141499	biological_process
GO:0090303	positive regulation of wound healing	1	63	6	13332	0.015873	0.000450045	35.2698	5581	PRKCE	0.0280252	0.141499	biological_process
GO:0031274	positive regulation of pseudopodium assembly	1	63	6	13332	0.015873	0.000450045	35.2698	100287171	WASHC1	0.0280252	0.141499	biological_process
GO:0010763	positive regulation of fibroblast migration	1	63	6	13332	0.015873	0.000450045	35.2698	5581	PRKCE	0.0280252	0.141499	biological_process
GO:0003208	cardiac ventricle morphogenesis	1	63	6	13332	0.015873	0.000450045	35.2698	23462	HEY1	0.0280252	0.141499	biological_process
GO:0003184	pulmonary valve morphogenesis	1	63	6	13332	0.015873	0.000450045	35.2698	23462	HEY1	0.0280252	0.141499	biological_process
GO:0001931	uropod	1	71	6	14857	0.0140845	0.00040385	34.8756	8395	PIP5K1B	0.0283377	0.260707	cellular_component
GO:0004862	cAMP-dependent protein kinase inhibitor activity	1	57	7	12391	0.0175439	0.000564926	31.0551	5569	PKIA	0.0317674	0.159629	molecular_function
GO:0016308	1-phosphatidylinositol-4-phosphate 5-kinase activity	1	57	7	12391	0.0175439	0.000564926	31.0551	8395	PIP5K1B	0.0317674	0.159629	molecular_function
GO:0031406	carboxylic acid binding	1	57	7	12391	0.0175439	0.000564926	31.0551	1646	AKR1C2	0.0317674	0.159629	molecular_function
GO:0070740	tubulin-glutamic acid ligase activity	1	57	7	12391	0.0175439	0.000564926	31.0551	79739	TTLL7	0.0317674	0.159629	molecular_function
GO:0002151	G-quadruplex RNA binding	1	57	7	12391	0.0175439	0.000564926	31.0551	2334	AFF2	0.0317674	0.159629	molecular_function
GO:0044598	doxorubicin metabolic process	1	63	7	13332	0.015873	0.000525053	30.2313	1646	AKR1C2	0.0326203	0.141499	biological_process
GO:0001886	endothelial cell morphogenesis	1	63	7	13332	0.015873	0.000525053	30.2313	26084	ARHGEF26	0.0326203	0.141499	biological_process
GO:2000810	regulation of bicellular tight junction assembly	1	63	7	13332	0.015873	0.000525053	30.2313	7122	CLDN5	0.0326203	0.141499	biological_process
GO:0051279	regulation of release of sequestered calcium ion into cytosol	1	63	7	13332	0.015873	0.000525053	30.2313	5581	PRKCE	0.0326203	0.141499	biological_process
GO:0006693	prostaglandin metabolic process	1	63	7	13332	0.015873	0.000525053	30.2313	1646	AKR1C2	0.0326203	0.141499	biological_process
GO:0031643	positive regulation of myelination	1	63	7	13332	0.015873	0.000525053	30.2313	10810	WASF3	0.0326203	0.141499	biological_process
GO:0035265	organ growth	1	63	7	13332	0.015873	0.000525053	30.2313	148	ADRA1A	0.0326203	0.141499	biological_process
GO:0006983	ER overload response	1	63	7	13332	0.015873	0.000525053	30.2313	7466	WFS1	0.0326203	0.141499	biological_process
GO:0050877	nervous system process	1	63	7	13332	0.015873	0.000525053	30.2313	7466	WFS1	0.0326203	0.141499	biological_process
GO:0044597	daunorubicin metabolic process	1	63	7	13332	0.015873	0.000525053	30.2313	1646	AKR1C2	0.0326203	0.141499	biological_process
GO:0071437	invadopodium	1	71	7	14857	0.0140845	0.000471158	29.8934	100287171	WASHC1	0.032983	0.275858	cellular_component
GO:0005198	structural molecule activity	3	57	157	12391	0.0526316	0.0126705	4.15387	10319;3909;7122	LAMC3;LAMA3;CLDN5	0.0354962	0.159629	molecular_function
GO:0004497	monooxygenase activity	1	57	8	12391	0.0175439	0.00064563	27.1732	2327	FMO2	0.0362239	0.159629	molecular_function
GO:0015125	bile acid transmembrane transporter activity	1	57	8	12391	0.0175439	0.00064563	27.1732	6579	SLCO1A2	0.0362239	0.159629	molecular_function
GO:0044548	S100 protein binding	1	57	8	12391	0.0175439	0.00064563	27.1732	3777	KCNK3	0.0362239	0.159629	molecular_function
GO:0006661	phosphatidylinositol biosynthetic process	2	63	64	13332	0.031746	0.00480048	6.6131	59338;8395	PLEKHA1;PIP5K1B	0.0367308	0.141499	biological_process
GO:0001946	lymphangiogenesis	1	63	8	13332	0.015873	0.00060006	26.4524	147372	CCBE1	0.037194	0.141499	biological_process
GO:0033627	cell adhesion mediated by integrin	1	63	8	13332	0.015873	0.00060006	26.4524	199920	FYB2	0.037194	0.141499	biological_process
GO:0060088	auditory receptor cell stereocilium organization	1	63	8	13332	0.015873	0.00060006	26.4524	53405	CLIC5	0.037194	0.141499	biological_process
GO:1901652	response to peptide	1	63	8	13332	0.015873	0.00060006	26.4524	554	AVPR2	0.037194	0.141499	biological_process
GO:0046323	glucose import	1	63	8	13332	0.015873	0.00060006	26.4524	154091	SLC2A12	0.037194	0.141499	biological_process
GO:0042308	negative regulation of protein import into nucleus	1	63	8	13332	0.015873	0.00060006	26.4524	5569	PKIA	0.037194	0.141499	biological_process
GO:0031581	hemidesmosome assembly	1	63	8	13332	0.015873	0.00060006	26.4524	3909	LAMA3	0.037194	0.141499	biological_process
GO:0071294	cellular response to zinc ion	1	63	8	13332	0.015873	0.00060006	26.4524	3777	KCNK3	0.037194	0.141499	biological_process
GO:0051481	negative regulation of cytosolic calcium ion concentration	1	63	8	13332	0.015873	0.00060006	26.4524	3777	KCNK3	0.037194	0.141499	biological_process
GO:0001892	embryonic placenta development	1	63	8	13332	0.015873	0.00060006	26.4524	2034	EPAS1	0.037194	0.141499	biological_process
GO:0097178	ruffle assembly	1	63	8	13332	0.015873	0.00060006	26.4524	26084	ARHGEF26	0.037194	0.141499	biological_process
GO:0005178	integrin binding	2	57	67	12391	0.0350877	0.00540715	6.48913	255743;11095	NPNT;ADAMTS8	0.0379886	0.159629	molecular_function
GO:0005355	glucose transmembrane transporter activity	1	57	9	12391	0.0175439	0.000726334	24.154	154091	SLC2A12	0.0406602	0.159629	molecular_function
GO:0034236	protein kinase A catalytic subunit binding	1	57	9	12391	0.0175439	0.000726334	24.154	5569	PKIA	0.0406602	0.159629	molecular_function
GO:0016918	retinal binding	1	57	9	12391	0.0175439	0.000726334	24.154	5948	RBP2	0.0406602	0.159629	molecular_function
GO:0007204	positive regulation of cytosolic calcium ion concentration	2	63	68	13332	0.031746	0.00510051	6.22409	148;146	ADRA1A;ADRA1D	0.0410109	0.141499	biological_process
GO:0031529	ruffle organization	1	63	9	13332	0.015873	0.000675068	23.5132	59338	PLEKHA1	0.0417465	0.141499	biological_process
GO:0008209	androgen metabolic process	1	63	9	13332	0.015873	0.000675068	23.5132	59338	PLEKHA1	0.0417465	0.141499	biological_process
GO:2000678	negative regulation of transcription regulatory region DNA binding	1	63	9	13332	0.015873	0.000675068	23.5132	23462	HEY1	0.0417465	0.141499	biological_process
GO:0014002	astrocyte development	1	63	9	13332	0.015873	0.000675068	23.5132	10319	LAMC3	0.0417465	0.141499	biological_process
GO:0003203	endocardial cushion morphogenesis	1	63	9	13332	0.015873	0.000675068	23.5132	23462	HEY1	0.0417465	0.141499	biological_process
GO:0032469	endoplasmic reticulum calcium ion homeostasis	1	63	9	13332	0.015873	0.000675068	23.5132	7466	WFS1	0.0417465	0.141499	biological_process
GO:0007512	adult heart development	1	63	9	13332	0.015873	0.000675068	23.5132	148	ADRA1A	0.0417465	0.141499	biological_process
GO:0060317	cardiac epithelial to mesenchymal transition	1	63	9	13332	0.015873	0.000675068	23.5132	23462	HEY1	0.0417465	0.141499	biological_process
GO:0018095	protein polyglutamylation	1	63	9	13332	0.015873	0.000675068	23.5132	79739	TTLL7	0.0417465	0.141499	biological_process
GO:0030511	positive regulation of transforming growth factor beta receptor signaling pathway	1	63	9	13332	0.015873	0.000675068	23.5132	255743	NPNT	0.0417465	0.141499	biological_process
GO:0050884	neuromuscular process controlling posture	1	63	9	13332	0.015873	0.000675068	23.5132	6323	SCN1A	0.0417465	0.141499	biological_process
GO:0071361	cellular response to ethanol	1	63	9	13332	0.015873	0.000675068	23.5132	5581	PRKCE	0.0417465	0.141499	biological_process
GO:0043069	negative regulation of programmed cell death	1	63	9	13332	0.015873	0.000675068	23.5132	7466	WFS1	0.0417465	0.141499	biological_process
GO:0003016	respiratory system process	1	63	9	13332	0.015873	0.000675068	23.5132	147372	CCBE1	0.0417465	0.141499	biological_process
GO:0071203	WASH complex	1	71	9	14857	0.0140845	0.000605775	23.2504	100287171	WASHC1	0.0422081	0.307465	cellular_component
GO:0007267	cell-cell signaling	3	63	168	13332	0.047619	0.0126013	3.77891	4909;148;146	NTF4;ADRA1A;ADRA1D	0.045048	0.142394	biological_process
GO:0000983	transcription factor activity, RNA polymerase II core promoter sequence-specific DNA binding	1	57	10	12391	0.0175439	0.000807037	21.7386	23462	HEY1	0.0450765	0.163879	molecular_function
GO:0004697	protein kinase C activity	1	57	10	12391	0.0175439	0.000807037	21.7386	5581	PRKCE	0.0450765	0.163879	molecular_function
GO:0005886	plasma membrane	20	71	2870	14857	0.28169	0.193175	1.45821	6323;200010;130271;55283;146;8436;28513;3777;2823;6579;375704;59338;5581;148;53832;55799;7122;554;105375355;154091	SCN1A;SLC5A9;PLEKHH2;MCOLN3;ADRA1D;CAVIN2;CDH19;KCNK3;GPM6A;SLCO1A2;ENHO;PLEKHA1;PRKCE;ADRA1A;IL20RA;CACNA2D3;CLDN5;AVPR2;UPK3B;SLC2A12	0.0452232	0.307465	cellular_component
GO:0043524	negative regulation of neuron apoptotic process	2	63	72	13332	0.031746	0.00540054	5.87831	4909;7466	NTF4;WFS1	0.0454694	0.142394	biological_process
GO:0010954	positive regulation of protein processing	1	63	10	13332	0.015873	0.000750075	21.1619	147372	CCBE1	0.0462777	0.142394	biological_process
GO:0014003	oligodendrocyte development	1	63	10	13332	0.015873	0.000750075	21.1619	10810	WASF3	0.0462777	0.142394	biological_process
GO:0035641	locomotory exploration behavior	1	63	10	13332	0.015873	0.000750075	21.1619	5581	PRKCE	0.0462777	0.142394	biological_process
GO:2001222	regulation of neuron migration	1	63	10	13332	0.015873	0.000750075	21.1619	285313	IGSF10	0.0462777	0.142394	biological_process
GO:0031396	regulation of protein ubiquitination	1	63	10	13332	0.015873	0.000750075	21.1619	100287171	WASHC1	0.0462777	0.142394	biological_process
GO:0043194	axon initial segment	1	71	10	14857	0.0140845	0.000673083	20.9254	6323	SCN1A	0.0467881	0.307465	cellular_component
GO:0030553	cGMP binding	1	57	11	12391	0.0175439	0.000887741	19.7624	5593	PRKG2	0.0494728	0.163879	molecular_function
GO:0019841	retinol binding	1	57	11	12391	0.0175439	0.000887741	19.7624	5948	RBP2	0.0494728	0.163879	molecular_function
GO:0005351	sugar:proton symporter activity	1	57	11	12391	0.0175439	0.000887741	19.7624	154091	SLC2A12	0.0494728	0.163879	molecular_function
GO:2001224	positive regulation of neuron migration	1	63	11	13332	0.015873	0.000825083	19.2381	57556	SEMA6A	0.0507879	0.142394	biological_process
GO:0003407	neural retina development	1	63	11	13332	0.015873	0.000825083	19.2381	2823	GPM6A	0.0507879	0.142394	biological_process
GO:0060384	innervation	1	63	11	13332	0.015873	0.000825083	19.2381	4909	NTF4	0.0507879	0.142394	biological_process
GO:0002098	tRNA wobble uridine modification	1	63	11	13332	0.015873	0.000825083	19.2381	57604	TRMT9B	0.0507879	0.142394	biological_process
GO:0051209	release of sequestered calcium ion into cytosol	1	63	11	13332	0.015873	0.000825083	19.2381	5581	PRKCE	0.0507879	0.142394	biological_process
GO:0010001	glial cell differentiation	1	63	11	13332	0.015873	0.000825083	19.2381	28999	KLF15	0.0507879	0.142394	biological_process
GO:0007202	activation of phospholipase C activity	1	63	11	13332	0.015873	0.000825083	19.2381	148	ADRA1A	0.0507879	0.142394	biological_process
GO:0060307	regulation of ventricular cardiac muscle cell membrane repolarization	1	63	11	13332	0.015873	0.000825083	19.2381	6330	SCN4B	0.0507879	0.142394	biological_process
GO:0014898	cardiac muscle hypertrophy in response to stress	1	63	11	13332	0.015873	0.000825083	19.2381	28999	KLF15	0.0507879	0.142394	biological_process
GO:0050730	regulation of peptidyl-tyrosine phosphorylation	1	63	11	13332	0.015873	0.000825083	19.2381	5581	PRKCE	0.0507879	0.142394	biological_process
GO:0071380	cellular response to prostaglandin E stimulus	1	63	11	13332	0.015873	0.000825083	19.2381	5581	PRKCE	0.0507879	0.142394	biological_process
GO:0060402	calcium ion transport into cytosol	1	63	11	13332	0.015873	0.000825083	19.2381	148	ADRA1A	0.0507879	0.142394	biological_process
GO:0031012	extracellular matrix	3	71	176	14857	0.0422535	0.0118463	3.56682	2662;3909;131873	GDF10;LAMA3;COL6A6	0.0520302	0.319119	cellular_component
GO:0004896	cytokine receptor activity	1	57	12	12391	0.0175439	0.000968445	18.1155	53832	IL20RA	0.0538492	0.168742	molecular_function
GO:0007010	cytoskeleton organization	2	63	80	13332	0.031746	0.0060006	5.29048	10810;57556	WASF3;SEMA6A	0.0548901	0.142394	biological_process
GO:0043278	response to morphine	1	63	12	13332	0.015873	0.00090009	17.6349	5581	PRKCE	0.0552771	0.142394	biological_process
GO:0097320	plasma membrane tubulation	1	63	12	13332	0.015873	0.00090009	17.6349	8436	CAVIN2	0.0552771	0.142394	biological_process
GO:0086012	membrane depolarization during cardiac muscle cell action potential	1	63	12	13332	0.015873	0.00090009	17.6349	6330	SCN4B	0.0552771	0.142394	biological_process
GO:0006939	smooth muscle contraction	1	63	12	13332	0.015873	0.00090009	17.6349	148	ADRA1A	0.0552771	0.142394	biological_process
GO:0061178	regulation of insulin secretion involved in cellular response to glucose stimulus	1	63	12	13332	0.015873	0.00090009	17.6349	5581	PRKCE	0.0552771	0.142394	biological_process
GO:0015758	glucose transport	1	63	12	13332	0.015873	0.00090009	17.6349	28999	KLF15	0.0552771	0.142394	biological_process
GO:0051928	positive regulation of calcium ion transport	1	63	12	13332	0.015873	0.00090009	17.6349	7466	WFS1	0.0552771	0.142394	biological_process
GO:0048024	regulation of mRNA splicing, via spliceosome	1	63	12	13332	0.015873	0.00090009	17.6349	202559	KHDRBS2	0.0552771	0.142394	biological_process
GO:0071385	cellular response to glucocorticoid stimulus	1	63	12	13332	0.015873	0.00090009	17.6349	23462	HEY1	0.0552771	0.142394	biological_process
GO:0010575	positive regulation of vascular endothelial growth factor production	1	63	12	13332	0.015873	0.00090009	17.6349	147372	CCBE1	0.0552771	0.142394	biological_process
GO:0033268	node of Ranvier	1	71	12	14857	0.0140845	0.0008077	17.4378	6323	SCN1A	0.0558833	0.321329	cellular_component
GO:0035035	histone acetyltransferase binding	1	57	13	12391	0.0175439	0.00104915	16.722	2034	EPAS1	0.0582058	0.168742	molecular_function
GO:0016706	oxidoreductase activity, acting on paired donors, with incorporation or reduction of molecular oxygen, 2-oxoglutarate as one donor, and incorporation of one atom each of oxygen into both donors	1	57	13	12391	0.0175439	0.00104915	16.722	57604	TRMT9B	0.0582058	0.168742	molecular_function
GO:0005216	ion channel activity	1	57	13	12391	0.0175439	0.00104915	16.722	3777	KCNK3	0.0582058	0.168742	molecular_function
GO:0006259	DNA metabolic process	1	63	13	13332	0.015873	0.000975098	16.2784	146	ADRA1D	0.0597454	0.142504	biological_process
GO:0045995	regulation of embryonic development	1	63	13	13332	0.015873	0.000975098	16.2784	3909	LAMA3	0.0597454	0.142504	biological_process
GO:0045664	regulation of neuron differentiation	1	63	13	13332	0.015873	0.000975098	16.2784	4909	NTF4	0.0597454	0.142504	biological_process
GO:0007043	cell-cell junction assembly	1	63	13	13332	0.015873	0.000975098	16.2784	7122	CLDN5	0.0597454	0.142504	biological_process
GO:0055074	calcium ion homeostasis	1	63	13	13332	0.015873	0.000975098	16.2784	7466	WFS1	0.0597454	0.142504	biological_process
GO:1902236	negative regulation of endoplasmic reticulum stress-induced intrinsic apoptotic signaling pathway	1	63	13	13332	0.015873	0.000975098	16.2784	7466	WFS1	0.0597454	0.142504	biological_process
GO:0014066	regulation of phosphatidylinositol 3-kinase signaling	1	63	13	13332	0.015873	0.000975098	16.2784	8395	PIP5K1B	0.0597454	0.142504	biological_process
GO:0031663	lipopolysaccharide-mediated signaling pathway	1	63	13	13332	0.015873	0.000975098	16.2784	5581	PRKCE	0.0597454	0.142504	biological_process
GO:0010613	positive regulation of cardiac muscle hypertrophy	1	63	13	13332	0.015873	0.000975098	16.2784	148	ADRA1A	0.0597454	0.142504	biological_process
GO:0010765	positive regulation of sodium ion transport	1	63	13	13332	0.015873	0.000975098	16.2784	6330	SCN4B	0.0597454	0.142504	biological_process
GO:0016327	apicolateral plasma membrane	1	71	13	14857	0.0140845	0.000875008	16.0964	7122	CLDN5	0.0603988	0.326864	cellular_component
GO:0016779	nucleotidyltransferase activity	1	57	14	12391	0.0175439	0.00112985	15.5276	115572	FAM46B	0.0625428	0.168742	molecular_function
GO:0008198	ferrous iron binding	1	57	14	12391	0.0175439	0.00112985	15.5276	57604	TRMT9B	0.0625428	0.168742	molecular_function
GO:0008143	poly(A) binding	1	57	14	12391	0.0175439	0.00112985	15.5276	202559	KHDRBS2	0.0625428	0.168742	molecular_function
GO:0032259	methylation	1	63	14	13332	0.015873	0.00105011	15.1156	11185	INMT	0.0641928	0.148706	biological_process
GO:0035024	negative regulation of Rho protein signal transduction	1	63	14	13332	0.015873	0.00105011	15.1156	148	ADRA1A	0.0641928	0.148706	biological_process
GO:2001244	positive regulation of intrinsic apoptotic signaling pathway	1	63	14	13332	0.015873	0.00105011	15.1156	53832	IL20RA	0.0641928	0.148706	biological_process
GO:0050853	B cell receptor signaling pathway	1	63	14	13332	0.015873	0.00105011	15.1156	59338	PLEKHA1	0.0641928	0.148706	biological_process
GO:0050661	NADP binding	1	57	15	12391	0.0175439	0.00121056	14.4924	2327	FMO2	0.06686	0.168742	molecular_function
GO:0022841	potassium ion leak channel activity	1	57	15	12391	0.0175439	0.00121056	14.4924	3777	KCNK3	0.06686	0.168742	molecular_function
GO:0008514	organic anion transmembrane transporter activity	1	57	15	12391	0.0175439	0.00121056	14.4924	6579	SLCO1A2	0.06686	0.168742	molecular_function
GO:2000649	regulation of sodium ion transmembrane transporter activity	1	63	15	13332	0.015873	0.00112511	14.1079	6330	SCN4B	0.0686196	0.150805	biological_process
GO:0030322	stabilization of membrane potential	1	63	15	13332	0.015873	0.00112511	14.1079	3777	KCNK3	0.0686196	0.150805	biological_process
GO:0060716	labyrinthine layer blood vessel development	1	63	15	13332	0.015873	0.00112511	14.1079	23462	HEY1	0.0686196	0.150805	biological_process
GO:1990126	retrograde transport, endosome to plasma membrane	1	63	15	13332	0.015873	0.00112511	14.1079	100287171	WASHC1	0.0686196	0.150805	biological_process
GO:0001974	blood vessel remodeling	1	63	15	13332	0.015873	0.00112511	14.1079	2034	EPAS1	0.0686196	0.150805	biological_process
GO:0002040	sprouting angiogenesis	1	63	15	13332	0.015873	0.00112511	14.1079	147372	CCBE1	0.0686196	0.150805	biological_process
GO:0015721	bile acid and bile salt transport	1	63	15	13332	0.015873	0.00112511	14.1079	6579	SLCO1A2	0.0686196	0.150805	biological_process
GO:0055114	oxidation-reduction process	2	63	91	13332	0.031746	0.00682568	4.65097	2327;1646	FMO2;AKR1C2	0.0688457	0.150805	biological_process
GO:0005911	cell-cell junction	2	71	93	14857	0.028169	0.00625968	4.50008	23037;7122	PDZD2;CLDN5	0.0729648	0.338004	cellular_component
GO:0021537	telencephalon development	1	63	16	13332	0.015873	0.00120012	13.2262	554	AVPR2	0.0730258	0.155724	biological_process
GO:0008202	steroid metabolic process	1	63	16	13332	0.015873	0.00120012	13.2262	1646	AKR1C2	0.0730258	0.155724	biological_process
GO:0016338	calcium-independent cell-cell adhesion via plasma membrane cell-adhesion molecules	1	63	16	13332	0.015873	0.00120012	13.2262	7122	CLDN5	0.0730258	0.155724	biological_process
GO:0014065	phosphatidylinositol 3-kinase signaling	1	63	16	13332	0.015873	0.00120012	13.2262	59338	PLEKHA1	0.0730258	0.155724	biological_process
GO:0044295	axonal growth cone	1	71	16	14857	0.0140845	0.00107693	13.0783	2823	GPM6A	0.0738179	0.338004	cellular_component
GO:0030018	Z disc	2	71	95	14857	0.028169	0.00639429	4.40534	148;6323	ADRA1A;SCN1A	0.0756985	0.338004	cellular_component
GO:0007605	sensory perception of sound	2	63	97	13332	0.031746	0.00727573	4.36328	53405;7466	CLIC5;WFS1	0.0768994	0.158767	biological_process
GO:0090102	cochlea development	1	63	17	13332	0.015873	0.00127513	12.4482	3777	KCNK3	0.0774114	0.158767	biological_process
GO:0034314	Arp2/3 complex-mediated actin nucleation	1	63	17	13332	0.015873	0.00127513	12.4482	100287171	WASHC1	0.0774114	0.158767	biological_process
GO:0048008	platelet-derived growth factor receptor signaling pathway	1	63	17	13332	0.015873	0.00127513	12.4482	59338	PLEKHA1	0.0774114	0.158767	biological_process
GO:0035987	endodermal cell differentiation	1	63	17	13332	0.015873	0.00127513	12.4482	3909	LAMA3	0.0774114	0.158767	biological_process
GO:0060412	ventricular septum morphogenesis	1	63	17	13332	0.015873	0.00127513	12.4482	23462	HEY1	0.0774114	0.158767	biological_process
GO:0042493	response to drug	2	63	98	13332	0.031746	0.00735074	4.31876	148;3777	ADRA1A;KCNK3	0.0782697	0.159512	biological_process
GO:0012505	endomembrane system	2	71	97	14857	0.028169	0.00652891	4.31451	8395;154091	PIP5K1B;SLC2A12	0.0784647	0.338004	cellular_component
GO:0008266	poly(U) RNA binding	1	57	18	12391	0.0175439	0.00145267	12.077	202559	KHDRBS2	0.079695	0.185356	molecular_function
GO:0043325	phosphatidylinositol-3,4-bisphosphate binding	1	57	18	12391	0.0175439	0.00145267	12.077	59338	PLEKHA1	0.079695	0.185356	molecular_function
GO:0046982	protein heterodimerization activity	4	57	357	12391	0.0701754	0.0288112	2.4357	148;3777;2034;202559	ADRA1A;KCNK3;EPAS1;KHDRBS2	0.0814348	0.185356	molecular_function
GO:0031016	pancreas development	1	63	18	13332	0.015873	0.00135014	11.7566	7466	WFS1	0.0817767	0.163553	biological_process
GO:0048863	stem cell differentiation	1	63	18	13332	0.015873	0.00135014	11.7566	2823	GPM6A	0.0817767	0.163553	biological_process
GO:0007628	adult walking behavior	1	63	18	13332	0.015873	0.00135014	11.7566	6323	SCN1A	0.0817767	0.163553	biological_process
GO:0030134	COPII-coated ER to Golgi transport vesicle	1	71	18	14857	0.0140845	0.00121155	11.6252	90522	YIF1B	0.0826588	0.338004	cellular_component
GO:0015347	sodium-independent organic anion transmembrane transporter activity	1	57	19	12391	0.0175439	0.00153337	11.4414	6579	SLCO1A2	0.0839347	0.185356	molecular_function
GO:0005160	transforming growth factor beta receptor binding	1	57	19	12391	0.0175439	0.00153337	11.4414	2662	GDF10	0.0839347	0.185356	molecular_function
GO:0033613	activating transcription factor binding	1	57	19	12391	0.0175439	0.00153337	11.4414	7466	WFS1	0.0839347	0.185356	molecular_function
GO:0016049	cell growth	1	63	19	13332	0.015873	0.00142514	11.1378	148	ADRA1A	0.0861216	0.17013	biological_process
GO:0051898	negative regulation of protein kinase B signaling	1	63	19	13332	0.015873	0.00142514	11.1378	59338	PLEKHA1	0.0861216	0.17013	biological_process
GO:0001772	immunological synapse	1	71	19	14857	0.0140845	0.00127886	11.0133	199920	FYB2	0.0870479	0.338004	cellular_component
GO:0071889	14-3-3 protein binding	1	57	20	12391	0.0175439	0.00161407	10.8693	5581	PRKCE	0.0881552	0.190703	molecular_function
GO:0007616	long-term memory	1	63	20	13332	0.015873	0.00150015	10.581	4909	NTF4	0.0904463	0.175444	biological_process
GO:0030041	actin filament polymerization	1	63	20	13332	0.015873	0.00150015	10.581	10810	WASF3	0.0904463	0.175444	biological_process
GO:0010634	positive regulation of epithelial cell migration	1	63	20	13332	0.015873	0.00150015	10.581	5581	PRKCE	0.0904463	0.175444	biological_process
GO:0003785	actin monomer binding	1	57	21	12391	0.0175439	0.00169478	10.3517	5581	PRKCE	0.0923566	0.195796	molecular_function
GO:0001657	ureteric bud development	1	63	21	13332	0.015873	0.00157516	10.0771	255743	NPNT	0.0947508	0.177382	biological_process
GO:0043252	sodium-independent organic anion transport	1	63	21	13332	0.015873	0.00157516	10.0771	6579	SLCO1A2	0.0947508	0.177382	biological_process
GO:0048469	cell maturation	1	63	21	13332	0.015873	0.00157516	10.0771	2034	EPAS1	0.0947508	0.177382	biological_process
GO:0010862	positive regulation of pathway-restricted SMAD protein phosphorylation	1	63	21	13332	0.015873	0.00157516	10.0771	2662	GDF10	0.0947508	0.177382	biological_process
GO:0002027	regulation of heart rate	1	63	21	13332	0.015873	0.00157516	10.0771	2034	EPAS1	0.0947508	0.177382	biological_process
GO:0048468	cell development	1	63	21	13332	0.015873	0.00157516	10.0771	2662	GDF10	0.0947508	0.177382	biological_process
GO:0031226	intrinsic component of plasma membrane	1	71	21	14857	0.0140845	0.00141348	9.96445	6330	SCN4B	0.0957643	0.338004	cellular_component
GO:0048487	beta-tubulin binding	1	57	22	12391	0.0175439	0.00177548	9.88118	79739	TTLL7	0.0965389	0.196791	molecular_function
GO:0042169	SH2 domain binding	1	57	22	12391	0.0175439	0.00177548	9.88118	202559	KHDRBS2	0.0965389	0.196791	molecular_function
GO:0005576	extracellular region	9	71	1153	14857	0.126761	0.0776065	1.63338	255743;285313;375704;285016;10319;4909;3909;23037;131873	NPNT;IGSF10;ENHO;ALKAL2;LAMC3;NTF4;LAMA3;PDZD2;COL6A6	0.0973495	0.338004	cellular_component
GO:0086010	membrane depolarization during action potential	1	63	23	13332	0.015873	0.00172517	9.20083	6323	SCN1A	0.1033	0.185824	biological_process
GO:0034097	response to cytokine	1	63	23	13332	0.015873	0.00172517	9.20083	554	AVPR2	0.1033	0.185824	biological_process
GO:0051491	positive regulation of filopodium assembly	1	63	23	13332	0.015873	0.00172517	9.20083	2823	GPM6A	0.1033	0.185824	biological_process
GO:0032870	cellular response to hormone stimulus	1	63	23	13332	0.015873	0.00172517	9.20083	554	AVPR2	0.1033	0.185824	biological_process
GO:0009725	response to hormone	1	63	23	13332	0.015873	0.00172517	9.20083	148	ADRA1A	0.1033	0.185824	biological_process
GO:0055072	iron ion homeostasis	1	63	23	13332	0.015873	0.00172517	9.20083	2034	EPAS1	0.1033	0.185824	biological_process
GO:0016575	histone deacetylation	1	63	23	13332	0.015873	0.00172517	9.20083	11107	PRDM5	0.1033	0.185824	biological_process
GO:0019221	cytokine-mediated signaling pathway	2	63	116	13332	0.031746	0.00870087	3.6486	53832;80059	IL20RA;LRRTM4	0.104166	0.186341	biological_process
GO:0030864	cortical actin cytoskeleton	1	71	23	14857	0.0140845	0.00154809	9.09798	130271	PLEKHH2	0.104399	0.338004	cellular_component
GO:0000421	autophagosome membrane	1	71	23	14857	0.0140845	0.00154809	9.09798	55283	MCOLN3	0.104399	0.338004	cellular_component
GO:0017080	sodium channel regulator activity	1	57	24	12391	0.0175439	0.00193689	9.05775	6330	SCN4B	0.104847	0.209694	molecular_function
GO:0031032	actomyosin structure organization	1	63	24	13332	0.015873	0.00180018	8.81746	22998	LIMCH1	0.107544	0.188203	biological_process
GO:0010595	positive regulation of endothelial cell migration	1	63	24	13332	0.015873	0.00180018	8.81746	147372	CCBE1	0.107544	0.188203	biological_process
GO:0019228	neuronal action potential	1	63	24	13332	0.015873	0.00180018	8.81746	6323	SCN1A	0.107544	0.188203	biological_process
GO:0001658	branching involved in ureteric bud morphogenesis	1	63	24	13332	0.015873	0.00180018	8.81746	255743	NPNT	0.107544	0.188203	biological_process
GO:0071944	cell periphery	1	71	24	14857	0.0140845	0.0016154	8.7189	5581	PRKCE	0.108685	0.338004	cellular_component
GO:0070491	repressing transcription factor binding	1	57	25	12391	0.0175439	0.00201759	8.69544	11107	PRDM5	0.108973	0.213909	molecular_function
GO:0031901	early endosome membrane	2	71	118	14857	0.028169	0.00794238	3.54667	100287171;55283	WASHC1;MCOLN3	0.109262	0.338004	cellular_component
GO:0005887	integral component of plasma membrane	8	71	1018	14857	0.112676	0.0685199	1.64443	200010;57556;3777;148;146;7102;554;6579	SLC5A9;SEMA6A;KCNK3;ADRA1A;ADRA1D;TSPAN7;AVPR2;SLCO1A2	0.111573	0.338004	cellular_component
GO:0043408	regulation of MAPK cascade	1	63	25	13332	0.015873	0.00187519	8.46476	2662	GDF10	0.111769	0.190422	biological_process
GO:1902476	chloride transmembrane transport	1	63	25	13332	0.015873	0.00187519	8.46476	53405	CLIC5	0.111769	0.190422	biological_process
GO:0048705	skeletal system morphogenesis	1	63	25	13332	0.015873	0.00187519	8.46476	59338	PLEKHA1	0.111769	0.190422	biological_process
GO:0006821	chloride transport	1	63	25	13332	0.015873	0.00187519	8.46476	53405	CLIC5	0.111769	0.190422	biological_process
GO:0030032	lamellipodium assembly	1	63	25	13332	0.015873	0.00187519	8.46476	10810	WASF3	0.111769	0.190422	biological_process
GO:0045121	membrane raft	2	71	121	14857	0.028169	0.00814431	3.45874	8436;199920	CAVIN2;FYB2	0.113893	0.338004	cellular_component
GO:0030155	regulation of cell adhesion	1	63	26	13332	0.015873	0.0019502	8.13919	3909	LAMA3	0.115975	0.192494	biological_process
GO:0032467	positive regulation of cytokinesis	1	63	26	13332	0.015873	0.0019502	8.13919	5581	PRKCE	0.115975	0.192494	biological_process
GO:0030218	erythrocyte differentiation	1	63	26	13332	0.015873	0.0019502	8.13919	2034	EPAS1	0.115975	0.192494	biological_process
GO:0045668	negative regulation of osteoblast differentiation	1	63	26	13332	0.015873	0.0019502	8.13919	2662	GDF10	0.115975	0.192494	biological_process
GO:0007190	activation of adenylate cyclase activity	1	63	26	13332	0.015873	0.0019502	8.13919	554	AVPR2	0.115975	0.192494	biological_process
GO:0043484	regulation of RNA splicing	1	63	27	13332	0.015873	0.0020252	7.83774	2334	AFF2	0.12016	0.196404	biological_process
GO:0035725	sodium ion transmembrane transport	1	63	27	13332	0.015873	0.0020252	7.83774	6330	SCN4B	0.12016	0.196404	biological_process
GO:0086091	regulation of heart rate by cardiac conduction	1	63	27	13332	0.015873	0.0020252	7.83774	6330	SCN4B	0.12016	0.196404	biological_process
GO:0005267	potassium channel activity	1	57	28	12391	0.0175439	0.0022597	7.76378	3777	KCNK3	0.121238	0.233659	molecular_function
GO:0070301	cellular response to hydrogen peroxide	1	63	28	13332	0.015873	0.00210021	7.55782	59338	PLEKHA1	0.124326	0.197207	biological_process
GO:0030100	regulation of endocytosis	1	63	28	13332	0.015873	0.00210021	7.55782	286749	STON1-GTF2A1L	0.124326	0.197207	biological_process
GO:0045746	negative regulation of Notch signaling pathway	1	63	28	13332	0.015873	0.00210021	7.55782	23462	HEY1	0.124326	0.197207	biological_process
GO:0032024	positive regulation of insulin secretion	1	63	28	13332	0.015873	0.00210021	7.55782	5581	PRKCE	0.124326	0.197207	biological_process
GO:0060395	SMAD protein signal transduction	1	63	28	13332	0.015873	0.00210021	7.55782	2662	GDF10	0.124326	0.197207	biological_process
GO:0031397	negative regulation of protein ubiquitination	1	63	28	13332	0.015873	0.00210021	7.55782	5581	PRKCE	0.124326	0.197207	biological_process
GO:0007166	cell surface receptor signaling pathway	2	63	131	13332	0.031746	0.00982598	3.23083	7102;57556	TSPAN7;SEMA6A	0.127266	0.200881	biological_process
GO:0006400	tRNA modification	1	63	29	13332	0.015873	0.00217522	7.29721	57604	TRMT9B	0.128473	0.201796	biological_process
GO:0001786	phosphatidylserine binding	1	57	30	12391	0.0175439	0.00242111	7.2462	8436	CAVIN2	0.129323	0.24479	molecular_function
GO:0045747	positive regulation of Notch signaling pathway	1	63	30	13332	0.015873	0.00225023	7.05397	375704	ENHO	0.1326	0.206267	biological_process
GO:0007611	learning or memory	1	63	30	13332	0.015873	0.00225023	7.05397	2334	AFF2	0.1326	0.206267	biological_process
GO:0030971	receptor tyrosine kinase binding	1	57	31	12391	0.0175439	0.00250182	7.01245	285016	ALKAL2	0.133338	0.247962	molecular_function
GO:0030665	clathrin-coated vesicle membrane	1	71	30	14857	0.0140845	0.00201925	6.97512	554	AVPR2	0.133983	0.381072	cellular_component
GO:0046426	negative regulation of JAK-STAT cascade	1	63	31	13332	0.015873	0.00232523	6.82642	80059	LRRTM4	0.136708	0.211635	biological_process
GO:0044212	transcription regulatory region DNA binding	2	57	143	12391	0.0350877	0.0115406	3.04036	11107;28999	PRDM5;KLF15	0.140318	0.253885	molecular_function
GO:0007588	excretion	1	63	32	13332	0.015873	0.00240024	6.6131	554	AVPR2	0.140797	0.215889	biological_process
GO:0001523	retinoid metabolic process	1	63	32	13332	0.015873	0.00240024	6.6131	5948	RBP2	0.140797	0.215889	biological_process
GO:0008047	enzyme activator activity	1	57	33	12391	0.0175439	0.00266322	6.58745	5581	PRKCE	0.141313	0.253885	molecular_function
GO:0005834	heterotrimeric G-protein complex	1	71	32	14857	0.0140845	0.00215387	6.53917	2791	GNG11	0.142258	0.381072	cellular_component
GO:0003151	outflow tract morphogenesis	1	63	33	13332	0.015873	0.00247525	6.4127	7122	CLDN5	0.144867	0.220331	biological_process
GO:0008284	positive regulation of cell proliferation	3	63	279	13332	0.047619	0.0209271	2.27547	1646;146;554	AKR1C2;ADRA1D;AVPR2	0.145062	0.220331	biological_process
GO:0034707	chloride channel complex	1	71	33	14857	0.0140845	0.00222118	6.34102	53405	CLIC5	0.146366	0.381072	cellular_component
GO:0030173	integral component of Golgi membrane	1	71	33	14857	0.0140845	0.00222118	6.34102	90522	YIF1B	0.146366	0.381072	cellular_component
GO:0004871	signal transducer activity	2	57	147	12391	0.0350877	0.0118634	2.95763	5581;2791	PRKCE;GNG11	0.146641	0.255112	molecular_function
GO:0045669	positive regulation of osteoblast differentiation	1	63	34	13332	0.015873	0.00255026	6.22409	255743	NPNT	0.148918	0.223031	biological_process
GO:0030838	positive regulation of actin filament polymerization	1	63	34	13332	0.015873	0.00255026	6.22409	5581	PRKCE	0.148918	0.223031	biological_process
GO:0060048	cardiac muscle contraction	1	63	34	13332	0.015873	0.00255026	6.22409	6330	SCN4B	0.148918	0.223031	biological_process
GO:0005080	protein kinase C binding	1	57	35	12391	0.0175439	0.00282463	6.21103	8436	CAVIN2	0.149217	0.255112	molecular_function
GO:0005518	collagen binding	1	57	35	12391	0.0175439	0.00282463	6.21103	147372	CCBE1	0.149217	0.255112	molecular_function
GO:1903561	extracellular vesicle	1	71	34	14857	0.0140845	0.00228848	6.15452	2823	GPM6A	0.150454	0.381072	cellular_component
GO:1903078	positive regulation of protein localization to plasma membrane	1	63	35	13332	0.015873	0.00262526	6.04626	5581	PRKCE	0.15295	0.225917	biological_process
GO:0035019	somatic stem cell population maintenance	1	63	35	13332	0.015873	0.00262526	6.04626	2034	EPAS1	0.15295	0.225917	biological_process
GO:0009636	response to toxic substance	1	63	35	13332	0.015873	0.00262526	6.04626	11185	INMT	0.15295	0.225917	biological_process
GO:0003707	steroid hormone receptor activity	1	57	36	12391	0.0175439	0.00290533	6.0385	6258	RXRG	0.153141	0.256101	molecular_function
GO:0005856	cytoskeleton	3	71	283	14857	0.0422535	0.0190483	2.21824	5581;10810;4638	PRKCE;WASF3;MYLK	0.153257	0.381072	cellular_component
GO:0005516	calmodulin binding	2	57	152	12391	0.0350877	0.012267	2.86034	7466;4638	WFS1;MYLK	0.154627	0.256101	molecular_function
GO:0007420	brain development	2	63	148	13332	0.031746	0.0111011	2.85972	2334;3777	AFF2;KCNK3	0.154738	0.227514	biological_process
GO:0001525	angiogenesis	2	63	150	13332	0.031746	0.0112511	2.82159	2034;23462	EPAS1;HEY1	0.158044	0.231318	biological_process
GO:0007249	I-kappaB kinase/NF-kappaB signaling	1	63	37	13332	0.015873	0.00277528	5.71943	554	AVPR2	0.160958	0.232415	biological_process
GO:0008277	regulation of G-protein coupled receptor protein signaling pathway	1	63	37	13332	0.015873	0.00277528	5.71943	57528	KCTD16	0.160958	0.232415	biological_process
GO:0008344	adult locomotory behavior	1	63	37	13332	0.015873	0.00277528	5.71943	4909	NTF4	0.160958	0.232415	biological_process
GO:0050660	flavin adenine dinucleotide binding	1	57	39	12391	0.0175439	0.00314745	5.574	2327	FMO2	0.164809	0.264694	molecular_function
GO:0048306	calcium-dependent protein binding	1	57	39	12391	0.0175439	0.00314745	5.574	7466	WFS1	0.164809	0.264694	molecular_function
GO:0038096	Fc-gamma receptor signaling pathway involved in phagocytosis	1	63	38	13332	0.015873	0.00285029	5.56892	5581	PRKCE	0.164934	0.236039	biological_process
GO:0030574	collagen catabolic process	1	63	38	13332	0.015873	0.00285029	5.56892	131873	COL6A6	0.164934	0.236039	biological_process
GO:0070588	calcium ion transmembrane transport	1	63	39	13332	0.015873	0.00292529	5.42613	55283	MCOLN3	0.168891	0.240633	biological_process
GO:0005254	chloride channel activity	1	57	41	12391	0.0175439	0.00330885	5.3021	53405	CLIC5	0.1725	0.268897	molecular_function
GO:0008168	methyltransferase activity	1	57	41	12391	0.0175439	0.00330885	5.3021	11107	PRDM5	0.1725	0.268897	molecular_function
GO:0007612	learning	1	63	40	13332	0.015873	0.0030003	5.29048	7122	CLDN5	0.17283	0.24516	biological_process
GO:0015629	actin cytoskeleton	2	71	158	14857	0.028169	0.0106347	2.64878	53405;8436	CLIC5;CAVIN2	0.174465	0.421167	cellular_component
GO:0006397	mRNA processing	2	63	160	13332	0.031746	0.0120012	2.64524	2334;202559	AFF2;KHDRBS2	0.174766	0.246819	biological_process
GO:0060041	retina development in camera-type eye	1	63	41	13332	0.015873	0.00307531	5.16144	10319	LAMC3	0.176751	0.248532	biological_process
GO:0032154	cleavage furrow	1	71	41	14857	0.0140845	0.00275964	5.10374	4638	MYLK	0.178538	0.421167	cellular_component
GO:0036498	IRE1-mediated unfolded protein response	1	63	42	13332	0.015873	0.00315032	5.03855	7466	WFS1	0.180653	0.249658	biological_process
GO:0043433	negative regulation of DNA binding transcription factor activity	1	63	42	13332	0.015873	0.00315032	5.03855	7466	WFS1	0.180653	0.249658	biological_process
GO:0006805	xenobiotic metabolic process	1	63	42	13332	0.015873	0.00315032	5.03855	2327	FMO2	0.180653	0.249658	biological_process
GO:0030855	epithelial cell differentiation	1	63	42	13332	0.015873	0.00315032	5.03855	1646	AKR1C2	0.180653	0.249658	biological_process
GO:0000122	negative regulation of transcription from RNA polymerase II promoter	4	63	476	13332	0.0634921	0.0357036	1.77831	5569;11107;7466;23462	PKIA;PRDM5;WFS1;HEY1	0.187275	0.257058	biological_process
GO:0007586	digestion	1	63	44	13332	0.015873	0.00330033	4.80952	1646	AKR1C2	0.188403	0.257058	biological_process
GO:0007565	female pregnancy	1	63	44	13332	0.015873	0.00330033	4.80952	53405	CLIC5	0.188403	0.257058	biological_process
GO:0031090	organelle membrane	1	71	44	14857	0.0140845	0.00296157	4.75576	2327	FMO2	0.190292	0.437672	cellular_component
GO:0009791	post-embryonic development	1	63	45	13332	0.015873	0.00337534	4.70265	59338	PLEKHA1	0.192251	0.261201	biological_process
GO:0042277	peptide binding	1	57	47	12391	0.0175439	0.00379308	4.62523	554	AVPR2	0.195157	0.292125	molecular_function
GO:0004860	protein kinase inhibitor activity	1	57	47	12391	0.0175439	0.00379308	4.62523	80059	LRRTM4	0.195157	0.292125	molecular_function
GO:0001077	transcriptional activator activity, RNA polymerase II proximal promoter sequence-specific DNA binding	2	57	177	12391	0.0350877	0.0142846	2.45634	28999;2034	KLF15;EPAS1	0.195669	0.292125	molecular_function
GO:0045444	fat cell differentiation	1	63	46	13332	0.015873	0.00345035	4.60041	2662	GDF10	0.196081	0.265286	biological_process
GO:0045211	postsynaptic membrane	2	71	172	14857	0.028169	0.011577	2.43318	57528;80059	KCTD16;LRRTM4	0.198579	0.445593	cellular_component
GO:0008237	metallopeptidase activity	1	57	49	12391	0.0175439	0.00395448	4.43645	11095	ADAMTS8	0.202573	0.298233	molecular_function
GO:0030175	filopodium	1	71	48	14857	0.0140845	0.0032308	4.35945	2823	GPM6A	0.205706	0.450595	cellular_component
GO:0008134	transcription factor binding	2	57	185	12391	0.0350877	0.0149302	2.35012	2034;23462	EPAS1;HEY1	0.209097	0.303621	molecular_function
GO:0009887	animal organ morphogenesis	1	63	50	13332	0.015873	0.00375038	4.23238	57556	SEMA6A	0.211222	0.284207	biological_process
GO:0006915	apoptotic process	3	63	336	13332	0.047619	0.0252025	1.88946	5581;148;57556	PRKCE;ADRA1A;SEMA6A	0.211831	0.284207	biological_process
GO:0001503	ossification	1	63	51	13332	0.015873	0.00382538	4.14939	285313	IGSF10	0.214964	0.284849	biological_process
GO:0007626	locomotory behavior	1	63	51	13332	0.015873	0.00382538	4.14939	55283	MCOLN3	0.214964	0.284849	biological_process
GO:0061418	regulation of transcription from RNA polymerase II promoter in response to hypoxia	1	63	51	13332	0.015873	0.00382538	4.14939	2034	EPAS1	0.214964	0.284849	biological_process
GO:0000049	tRNA binding	1	57	53	12391	0.0175439	0.0042773	4.10162	57604	TRMT9B	0.217205	0.306982	molecular_function
GO:0002020	protease binding	1	57	53	12391	0.0175439	0.0042773	4.10162	147372	CCBE1	0.217205	0.306982	molecular_function
GO:0000502	proteasome complex	1	71	52	14857	0.0140845	0.00350003	4.02411	7466	WFS1	0.220831	0.467051	cellular_component
GO:0001822	kidney development	1	63	53	13332	0.015873	0.0039754	3.99281	7466	WFS1	0.222394	0.288754	biological_process
GO:0035264	multicellular organism growth	1	63	53	13332	0.015873	0.0039754	3.99281	59338	PLEKHA1	0.222394	0.288754	biological_process
GO:0030334	regulation of cell migration	1	63	53	13332	0.015873	0.0039754	3.99281	3909	LAMA3	0.222394	0.288754	biological_process
GO:0071356	cellular response to tumor necrosis factor	1	63	53	13332	0.015873	0.0039754	3.99281	255743	NPNT	0.222394	0.288754	biological_process
GO:0007416	synapse assembly	1	63	53	13332	0.015873	0.0039754	3.99281	2823	GPM6A	0.222394	0.288754	biological_process
GO:0042734	presynaptic membrane	1	71	53	14857	0.0140845	0.00356734	3.94818	57528	KCTD16	0.224568	0.467051	cellular_component
GO:0030509	BMP signaling pathway	1	63	54	13332	0.015873	0.00405041	3.91887	2662	GDF10	0.226084	0.292365	biological_process
GO:0042593	glucose homeostasis	1	63	55	13332	0.015873	0.00412541	3.84762	7466	WFS1	0.229756	0.295925	biological_process
GO:0016197	endosomal transport	1	63	56	13332	0.015873	0.00420042	3.77891	100287171	WASHC1	0.23341	0.297068	biological_process
GO:0030168	platelet activation	1	63	56	13332	0.015873	0.00420042	3.77891	5581	PRKCE	0.23341	0.297068	biological_process
GO:0030433	ubiquitin-dependent ERAD pathway	1	63	56	13332	0.015873	0.00420042	3.77891	7466	WFS1	0.23341	0.297068	biological_process
GO:0005776	autophagosome	1	71	56	14857	0.0140845	0.00376927	3.73667	100287171	WASHC1	0.235672	0.467051	cellular_component
GO:0007005	mitochondrion organization	1	63	57	13332	0.015873	0.00427543	3.71261	2034	EPAS1	0.237048	0.29921	biological_process
GO:0051289	protein homotetramerization	1	63	57	13332	0.015873	0.00427543	3.71261	6258	RXRG	0.237048	0.29921	biological_process
GO:0005089	Rho guanyl-nucleotide exchange factor activity	1	57	59	12391	0.0175439	0.00476152	3.68451	26084	ARHGEF26	0.238658	0.332866	molecular_function
GO:0007160	cell-matrix adhesion	1	63	58	13332	0.015873	0.00435044	3.6486	255743	NPNT	0.240669	0.29921	biological_process
GO:0034976	response to endoplasmic reticulum stress	1	63	58	13332	0.015873	0.00435044	3.6486	7466	WFS1	0.240669	0.29921	biological_process
GO:0010389	regulation of G2/M transition of mitotic cell cycle	1	63	58	13332	0.015873	0.00435044	3.6486	5569	PKIA	0.240669	0.29921	biological_process
GO:0006813	potassium ion transport	1	63	58	13332	0.015873	0.00435044	3.6486	3777	KCNK3	0.240669	0.29921	biological_process
GO:0031965	nuclear membrane	2	71	196	14857	0.028169	0.0131924	2.13524	5593;148	PRKG2;ADRA1A	0.240728	0.467051	cellular_component
GO:0005543	phospholipid binding	1	57	60	12391	0.0175439	0.00484222	3.6231	8436	CAVIN2	0.242177	0.333387	molecular_function
GO:0045766	positive regulation of angiogenesis	1	63	59	13332	0.015873	0.00442544	3.58676	147372	CCBE1	0.244273	0.301363	biological_process
GO:0007169	transmembrane receptor protein tyrosine kinase signaling pathway	1	63	59	13332	0.015873	0.00442544	3.58676	4909	NTF4	0.244273	0.301363	biological_process
GO:0016021	integral component of membrane	16	71	2780	14857	0.225352	0.187117	1.20434	2327;23359;28513;57556;53832;2823;51751;55283;54621;55799;7122;80059;554;105375355;79762;154091	FMO2;FAM189A1;CDH19;SEMA6A;IL20RA;GPM6A;HIGD1B;MCOLN3;VSIG10;CACNA2D3;CLDN5;LRRTM4;AVPR2;UPK3B;C1orf115;SLC2A12	0.244285	0.467051	cellular_component
GO:0006887	exocytosis	1	63	60	13332	0.015873	0.00450045	3.52698	100287171	WASHC1	0.24786	0.303463	biological_process
GO:0001666	response to hypoxia	1	63	60	13332	0.015873	0.00450045	3.52698	2034	EPAS1	0.24786	0.303463	biological_process
GO:0031625	ubiquitin protein ligase binding	2	57	208	12391	0.0350877	0.0167864	2.09025	100287171;7466	WASHC1;WFS1	0.248166	0.337252	molecular_function
GO:0005793	endoplasmic reticulum-Golgi intermediate compartment	1	71	60	14857	0.0140845	0.0040385	3.48756	90522	YIF1B	0.250234	0.467051	cellular_component
GO:0005783	endoplasmic reticulum	5	71	712	14857	0.0704225	0.0479235	1.46948	7466;5581;3909;554;23037	WFS1;PRKCE;LAMA3;AVPR2;PDZD2	0.2532	0.467051	cellular_component
GO:0055038	recycling endosome membrane	1	71	61	14857	0.0140845	0.00410581	3.43039	100287171	WASHC1	0.253832	0.467051	cellular_component
GO:0051117	ATPase binding	1	57	64	12391	0.0175439	0.00516504	3.39666	7466	WFS1	0.256094	0.34362	molecular_function
GO:0035023	regulation of Rho protein signal transduction	1	63	63	13332	0.015873	0.00472547	3.35903	26084	ARHGEF26	0.258521	0.314127	biological_process
GO:0007568	aging	1	63	63	13332	0.015873	0.00472547	3.35903	148	ADRA1A	0.258521	0.314127	biological_process
GO:0032587	ruffle membrane	1	71	63	14857	0.0140845	0.00424043	3.32148	59338	PLEKHA1	0.260976	0.47078	cellular_component
GO:0042147	retrograde transport, endosome to Golgi	1	63	66	13332	0.015873	0.0049505	3.20635	100287171	WASHC1	0.269033	0.324452	biological_process
GO:0006469	negative regulation of protein kinase activity	1	63	66	13332	0.015873	0.0049505	3.20635	80059	LRRTM4	0.269033	0.324452	biological_process
GO:0001649	osteoblast differentiation	1	63	67	13332	0.015873	0.0050255	3.15849	2662	GDF10	0.272504	0.327412	biological_process
GO:0051897	positive regulation of protein kinase B signaling	1	63	68	13332	0.015873	0.00510051	3.11204	1646	AKR1C2	0.275959	0.329107	biological_process
GO:0010468	regulation of gene expression	1	63	68	13332	0.015873	0.00510051	3.11204	2334	AFF2	0.275959	0.329107	biological_process
GO:0001726	ruffle	1	71	70	14857	0.0140845	0.00471158	2.98934	26084	ARHGEF26	0.285454	0.505033	cellular_component
GO:0001764	neuron migration	1	63	73	13332	0.015873	0.00547555	2.89889	2823	GPM6A	0.292994	0.348133	biological_process
GO:1990830	cellular response to leukemia inhibitory factor	1	63	74	13332	0.015873	0.00555056	2.85972	11107	PRDM5	0.296354	0.35083	biological_process
GO:0043025	neuronal cell body	2	71	229	14857	0.028169	0.0154136	1.82754	6323;2823	SCN1A;GPM6A	0.299239	0.519435	cellular_component
GO:0030165	PDZ domain binding	1	57	77	12391	0.0175439	0.00621419	2.82319	59338	PLEKHA1	0.299613	0.395667	molecular_function
GO:0010976	positive regulation of neuron projection development	1	63	75	13332	0.015873	0.00562556	2.82159	285016	ALKAL2	0.299697	0.353489	biological_process
GO:0004222	metalloendopeptidase activity	1	57	78	12391	0.0175439	0.00629489	2.787	11095	ADAMTS8	0.302855	0.395667	molecular_function
GO:0000278	mitotic cell cycle	1	63	76	13332	0.015873	0.00570057	2.78446	11107	PRDM5	0.303025	0.35611	biological_process
GO:0006468	protein phosphorylation	2	63	235	13332	0.031746	0.0176268	1.80101	5581;5593	PRKCE;PRKG2	0.305241	0.357394	biological_process
GO:0005125	cytokine activity	1	57	79	12391	0.0175439	0.0063756	2.75172	2662	GDF10	0.306082	0.395667	molecular_function
GO:0061024	membrane organization	1	63	77	13332	0.015873	0.00577558	2.7483	554	AVPR2	0.306338	0.357394	biological_process
GO:0043235	receptor complex	1	71	77	14857	0.0140845	0.00518274	2.71758	57528	KCTD16	0.309131	0.526668	cellular_component
GO:0007219	Notch signaling pathway	1	63	78	13332	0.015873	0.00585059	2.71306	23462	HEY1	0.309635	0.359936	biological_process
GO:0008285	negative regulation of cell proliferation	2	63	243	13332	0.031746	0.0182268	1.74172	11095;148	ADAMTS8;ADRA1A	0.319211	0.369734	biological_process
GO:0005085	guanyl-nucleotide exchange factor activity	1	57	84	12391	0.0175439	0.00677911	2.58793	26084	ARHGEF26	0.321999	0.411228	molecular_function
GO:0043197	dendritic spine	1	71	83	14857	0.0140845	0.00558659	2.52113	2823	GPM6A	0.32881	0.533501	cellular_component
GO:0005938	cell cortex	1	71	83	14857	0.0140845	0.00558659	2.52113	53405	CLIC5	0.32881	0.533501	cellular_component
GO:0001501	skeletal system development	1	63	86	13332	0.015873	0.00645065	2.46069	2662	GDF10	0.335461	0.387162	biological_process
GO:0030054	cell junction	3	71	429	14857	0.0422535	0.0288753	1.46331	80059;57528;7122	LRRTM4;KCTD16;CLDN5	0.337088	0.533501	cellular_component
GO:0017124	SH3 domain binding	1	57	89	12391	0.0175439	0.00718263	2.44254	202559	KHDRBS2	0.337558	0.425966	molecular_function
GO:0050852	T cell receptor signaling pathway	1	63	87	13332	0.015873	0.00652565	2.4324	199920	FYB2	0.338621	0.388029	biological_process
GO:0009653	anatomical structure morphogenesis	1	63	87	13332	0.015873	0.00652565	2.4324	3201	HOXA4	0.338621	0.388029	biological_process
GO:0006461	protein complex assembly	1	63	88	13332	0.015873	0.00660066	2.40476	10810	WASF3	0.341767	0.390245	biological_process
GO:0030176	integral component of endoplasmic reticulum membrane	1	71	88	14857	0.0140845	0.00592313	2.37788	7466	WFS1	0.344786	0.533501	cellular_component
GO:0007165	signal transduction	4	63	628	13332	0.0634921	0.0471047	1.34789	5581;148;5593;2034	PRKCE;ADRA1A;PRKG2;EPAS1	0.345244	0.392822	biological_process
GO:0055037	recycling endosome	1	71	89	14857	0.0140845	0.00599044	2.35116	100287171	WASHC1	0.347935	0.533501	cellular_component
GO:0043204	perikaryon	1	71	89	14857	0.0140845	0.00599044	2.35116	79739	TTLL7	0.347935	0.533501	cellular_component
GO:0007399	nervous system development	2	63	261	13332	0.031746	0.019577	1.6216	79739;57556	TTLL7;SEMA6A	0.350398	0.397282	biological_process
GO:0030425	dendrite	2	71	261	14857	0.028169	0.0175675	1.60348	79739;7466	TTLL7;WFS1	0.355373	0.535616	cellular_component
GO:0008201	heparin binding	1	57	95	12391	0.0175439	0.00766685	2.28827	11095	ADAMTS8	0.355766	0.438502	molecular_function
GO:0044325	ion channel binding	1	57	95	12391	0.0175439	0.00766685	2.28827	6330	SCN4B	0.355766	0.438502	molecular_function
GO:0006367	transcription initiation from RNA polymerase II promoter	1	63	93	13332	0.015873	0.0069757	2.27547	6258	RXRG	0.357277	0.402249	biological_process
GO:0010629	negative regulation of gene expression	1	63	93	13332	0.015873	0.0069757	2.27547	2334	AFF2	0.357277	0.402249	biological_process
GO:0030335	positive regulation of cell migration	1	63	95	13332	0.015873	0.00712571	2.22757	100287171	WASHC1	0.36338	0.407694	biological_process
GO:0005923	bicellular tight junction	1	71	95	14857	0.0140845	0.00639429	2.20267	7122	CLDN5	0.366523	0.535616	cellular_component
GO:0005874	microtubule	2	71	269	14857	0.028169	0.0181059	1.55579	79739;54839	TTLL7;LRRC49	0.369192	0.535616	cellular_component
GO:0005770	late endosome	1	71	97	14857	0.0140845	0.00652891	2.15725	100287171	WASHC1	0.372603	0.535616	cellular_component
GO:0043687	post-translational protein modification	2	63	274	13332	0.031746	0.0205521	1.54466	7466;2034	WFS1;EPAS1	0.37264	0.416632	biological_process
GO:0001078	transcriptional repressor activity, RNA polymerase II proximal promoter sequence-specific DNA binding	1	57	101	12391	0.0175439	0.00815108	2.15234	11107	PRDM5	0.373482	0.453376	molecular_function
GO:0043123	positive regulation of I-kappaB kinase/NF-kappaB signaling	1	63	99	13332	0.015873	0.00742574	2.13757	5581	PRKCE	0.375414	0.418282	biological_process
GO:0008289	lipid binding	1	57	102	12391	0.0175439	0.00823178	2.13123	55283	MCOLN3	0.376387	0.453376	molecular_function
GO:0008360	regulation of cell shape	1	63	100	13332	0.015873	0.00750075	2.11619	10810	WASF3	0.378388	0.420141	biological_process
GO:0018105	peptidyl-serine phosphorylation	1	63	103	13332	0.015873	0.00772577	2.05455	5581	PRKCE	0.387225	0.428476	biological_process
GO:0051056	regulation of small GTPase mediated signal transduction	1	63	106	13332	0.015873	0.0079508	1.99641	26084	ARHGEF26	0.395939	0.436617	biological_process
GO:0005814	centriole	1	71	105	14857	0.0140845	0.00706738	1.99289	100287171	WASHC1	0.396349	0.551553	cellular_component
GO:0031902	late endosome membrane	1	71	105	14857	0.0140845	0.00706738	1.99289	55283	MCOLN3	0.396349	0.551553	cellular_component
GO:0005737	cytoplasm	17	71	3289	14857	0.239437	0.221377	1.08158	5569;10529;130271;59338;4638;80059;23462;5581;10810;286749;54839;53405;57604;8436;148;23037;1646	PKIA;NEBL;PLEKHH2;PLEKHA1;MYLK;LRRTM4;HEY1;PRKCE;WASF3;STON1-GTF2A1L;LRRC49;CLIC5;TRMT9B;CAVIN2;ADRA1A;PDZD2;AKR1C2	0.401674	0.551553	cellular_component
GO:0050821	protein stabilization	1	63	108	13332	0.015873	0.00810081	1.95944	7466	WFS1	0.40168	0.441437	biological_process
GO:0044267	cellular protein metabolic process	1	63	109	13332	0.015873	0.00817582	1.94146	7466	WFS1	0.40453	0.441555	biological_process
GO:0072659	protein localization to plasma membrane	1	63	109	13332	0.015873	0.00817582	1.94146	5593	PRKG2	0.40453	0.441555	biological_process
GO:0006897	endocytosis	1	63	111	13332	0.015873	0.00832583	1.90648	286749	STON1-GTF2A1L	0.410191	0.446222	biological_process
GO:0043565	sequence-specific DNA binding	2	57	307	12391	0.0350877	0.024776	1.4162	3201;11107	HOXA4;PRDM5	0.41447	0.493639	molecular_function
GO:0035556	intracellular signal transduction	2	63	308	13332	0.031746	0.0231023	1.37415	5581;148	PRKCE;ADRA1A	0.42931	0.464188	biological_process
GO:0006810	transport	1	63	118	13332	0.015873	0.00885089	1.79338	53405	CLIC5	0.42959	0.464188	biological_process
GO:0016607	nuclear speck	2	71	306	14857	0.028169	0.0205964	1.36767	2334;2034	AFF2;EPAS1	0.431483	0.583771	cellular_component
GO:0004672	protein kinase activity	1	57	122	12391	0.0175439	0.00984586	1.78185	5593	PRKG2	0.431799	0.506049	molecular_function
GO:0046983	protein dimerization activity	1	57	123	12391	0.0175439	0.00992656	1.76737	23462	HEY1	0.434439	0.506049	molecular_function
GO:0000981	RNA polymerase II transcription factor activity, sequence-specific DNA binding	1	57	127	12391	0.0175439	0.0102494	1.7117	2034	EPAS1	0.444878	0.512576	molecular_function
GO:0008022	protein C-terminus binding	1	57	129	12391	0.0175439	0.0104108	1.68516	3777	KCNK3	0.450026	0.512933	molecular_function
GO:0034220	ion transmembrane transport	1	63	126	13332	0.015873	0.00945095	1.67952	3777	KCNK3	0.450992	0.485684	biological_process
GO:0005667	transcription factor complex	1	71	127	14857	0.0140845	0.00854816	1.64767	2034	EPAS1	0.457179	0.609571	cellular_component
GO:0006888	ER to Golgi vesicle-mediated transport	1	63	129	13332	0.015873	0.00967597	1.64046	90522	YIF1B	0.458813	0.492459	biological_process
GO:0007411	axon guidance	1	63	131	13332	0.015873	0.00982598	1.61541	57556	SEMA6A	0.463965	0.496335	biological_process
GO:0005815	microtubule organizing center	1	71	131	14857	0.0140845	0.00881739	1.59736	53405	CLIC5	0.46757	0.614521	cellular_component
GO:0007156	homophilic cell adhesion via plasma membrane adhesion molecules	1	63	136	13332	0.015873	0.010201	1.55602	28513	CDH19	0.476637	0.508202	biological_process
GO:0005509	calcium ion binding	3	57	558	12391	0.0526316	0.0450327	1.16874	255743;28513;147372	NPNT;CDH19;CCBE1	0.476831	0.533377	molecular_function
GO:0042803	protein homodimerization activity	3	57	559	12391	0.0526316	0.0451134	1.16665	5593;3777;858	PRKG2;KCNK3;CAV2	0.478026	0.533377	molecular_function
GO:0000977	RNA polymerase II regulatory region sequence-specific DNA binding	1	57	146	12391	0.0175439	0.0117827	1.48894	6258	RXRG	0.491935	0.543178	molecular_function
GO:0045892	negative regulation of transcription, DNA-templated	2	63	358	13332	0.031746	0.0268527	1.18223	11107;23462	PRDM5;HEY1	0.507611	0.539441	biological_process
GO:0051260	protein homooligomerization	1	63	154	13332	0.015873	0.0115512	1.37415	57528	KCTD16	0.519859	0.55064	biological_process
GO:0042981	regulation of apoptotic process	1	63	156	13332	0.015873	0.0117012	1.35653	2662	GDF10	0.524439	0.55367	biological_process
GO:0008380	RNA splicing	1	63	157	13332	0.015873	0.0117762	1.34789	2334	AFF2	0.526713	0.554254	biological_process
GO:0045944	positive regulation of transcription from RNA polymerase II promoter	3	63	588	13332	0.047619	0.0441044	1.07969	28999;2034;23462	KLF15;EPAS1;HEY1	0.530066	0.555965	biological_process
GO:0005929	cilium	1	71	157	14857	0.0140845	0.0105674	1.33282	79739	TTLL7	0.530492	0.687398	cellular_component
GO:0007275	multicellular organism development	2	63	390	13332	0.031746	0.0292529	1.08523	3201;146	HOXA4;ADRA1D	0.554039	0.579223	biological_process
GO:0043065	positive regulation of apoptotic process	1	63	173	13332	0.015873	0.0129763	1.22323	26084	ARHGEF26	0.561673	0.585303	biological_process
GO:0043005	neuron projection	1	71	172	14857	0.0140845	0.011577	1.21659	2823	GPM6A	0.563396	0.718549	cellular_component
GO:0010628	positive regulation of gene expression	1	63	176	13332	0.015873	0.0132013	1.20238	554	AVPR2	0.567939	0.589923	biological_process
GO:0031410	cytoplasmic vesicle	1	71	176	14857	0.0140845	0.0118463	1.18894	4909	NTF4	0.57178	0.718549	cellular_component
GO:0007268	chemical synaptic transmission	1	63	180	13332	0.015873	0.0135014	1.17566	3777	KCNK3	0.576156	0.596535	biological_process
GO:0005769	early endosome	1	71	179	14857	0.0140845	0.0120482	1.16901	100287171	WASHC1	0.577963	0.718549	cellular_component
GO:0005788	endoplasmic reticulum lumen	1	71	189	14857	0.0140845	0.0127213	1.10716	7466	WFS1	0.597945	0.728214	cellular_component
GO:0070062	extracellular exosome	9	71	1967	14857	0.126761	0.132396	0.957439	255743;858;200010;2823;59338;7122;10810;3909;53405	NPNT;CAV2;SLC5A9;GPM6A;PLEKHA1;CLDN5;WASF3;LAMA3;CLIC5	0.608767	0.728214	cellular_component
GO:0005768	endosome	1	71	195	14857	0.0140845	0.0131251	1.07309	554	AVPR2	0.609484	0.728214	cellular_component
GO:0019899	enzyme binding	1	57	203	12391	0.0175439	0.0163829	1.07087	5581	PRKCE	0.610818	0.667492	molecular_function
GO:0006366	transcription from RNA polymerase II promoter	1	63	198	13332	0.015873	0.0148515	1.06878	2034	EPAS1	0.611272	0.630864	biological_process
GO:0005524	ATP binding	5	57	1153	12391	0.0877193	0.0930514	0.942697	79739;8395;4638;5593;5581	TTLL7;PIP5K1B;MYLK;PRKG2;PRKCE	0.6221	0.672884	molecular_function
GO:0030424	axon	1	71	203	14857	0.0140845	0.0136636	1.03081	57556	SEMA6A	0.624362	0.732491	cellular_component
GO:0016324	apical plasma membrane	1	71	210	14857	0.0140845	0.0141348	0.996445	5593	PRKG2	0.63692	0.732491	cellular_component
GO:0048471	perinuclear region of cytoplasm	2	71	454	14857	0.028169	0.030558	0.921822	5581;154091	PRKCE;SLC2A12	0.643143	0.732491	cellular_component
GO:0005794	Golgi apparatus	3	71	688	14857	0.0422535	0.0463081	0.912443	5581;554;53405	PRKCE;AVPR2;CLIC5	0.644911	0.732491	cellular_component
GO:0016032	viral process	1	63	217	13332	0.015873	0.0162766	0.975203	7102	TSPAN7	0.645234	0.663787	biological_process
GO:0008283	cell proliferation	1	63	219	13332	0.015873	0.0164266	0.966297	146	ADRA1D	0.648634	0.66516	biological_process
GO:0005789	endoplasmic reticulum membrane	3	71	703	14857	0.0422535	0.0473178	0.892974	2327;90522;7466	FMO2;YIF1B;WFS1	0.659488	0.739913	cellular_component
GO:0005102	receptor binding	1	57	235	12391	0.0175439	0.0189654	0.925047	3909	LAMA3	0.665094	0.709219	molecular_function
GO:0007049	cell cycle	1	63	230	13332	0.015873	0.0172517	0.920083	5581	PRKCE	0.66677	0.681587	biological_process
GO:0042802	identical protein binding	3	57	739	12391	0.0526316	0.0596401	0.882487	130271;7122;202559	PLEKHH2;CLDN5;KHDRBS2	0.669074	0.709219	molecular_function
GO:0005765	lysosomal membrane	1	71	236	14857	0.0140845	0.0158848	0.886667	55283	MCOLN3	0.680047	0.753787	cellular_component
GO:0000978	RNA polymerase II proximal promoter sequence-specific DNA binding	1	57	254	12391	0.0175439	0.0204987	0.85585	11107	PRDM5	0.693726	0.728069	molecular_function
GO:0004674	protein serine/threonine kinase activity	1	57	281	12391	0.0175439	0.0226777	0.773616	5581	PRKCE	0.730318	0.752964	molecular_function
GO:0046872	metal ion binding	8	57	2019	12391	0.140351	0.162941	0.861361	90874;22998;10529;55799;28999;4638;11107;5581	ZNF697;LIMCH1;NEBL;CACNA2D3;KLF15;MYLK;PRDM5;PRKCE	0.731654	0.752964	molecular_function
GO:0051301	cell division	1	63	279	13332	0.015873	0.0209271	0.758491	5581	PRKCE	0.736984	0.750977	biological_process
GO:0005615	extracellular space	3	71	802	14857	0.0422535	0.0539813	0.782744	2662;3777;147372	GDF10;KCNK3;CCBE1	0.745088	0.816049	cellular_component
GO:0016567	protein ubiquitination	1	63	289	13332	0.015873	0.0216772	0.732246	2034	EPAS1	0.74941	0.76123	biological_process
GO:0007283	spermatogenesis	1	63	318	13332	0.015873	0.0238524	0.665469	59338	PLEKHA1	0.782271	0.792111	biological_process
GO:0008270	zinc ion binding	2	57	629	12391	0.0350877	0.0507627	0.691211	11095;6258	ADAMTS8;RXRG	0.792896	0.808144	molecular_function
GO:0015031	protein transport	1	63	331	13332	0.015873	0.0248275	0.639332	100287171	WASHC1	0.795588	0.80307	biological_process
GO:0003700	DNA binding transcription factor activity	2	57	642	12391	0.0350877	0.0518118	0.677215	3201;23462	HOXA4;HEY1	0.802382	0.810023	molecular_function
GO:0016020	membrane	5	71	1512	14857	0.0704225	0.10177	0.691976	858;2327;10319;8395;286749	CAV2;FMO2;LAMC3;PIP5K1B;STON1-GTF2A1L	0.861263	0.93219	cellular_component
GO:0030154	cell differentiation	1	63	432	13332	0.015873	0.0324032	0.489859	79739	TTLL7	0.875086	0.879234	biological_process
GO:0006351	transcription, DNA-templated	5	63	1565	13332	0.0793651	0.117387	0.676099	90874;11107;23462;202559;3201	ZNF697;PRDM5;HEY1;KHDRBS2;HOXA4	0.876503	0.879234	biological_process
GO:0005622	intracellular	1	71	435	14857	0.0140845	0.0292791	0.481043	146	ADRA1D	0.879357	0.934712	cellular_component
GO:0043231	intracellular membrane-bounded organelle	1	71	447	14857	0.0140845	0.0300868	0.468129	100287171	WASHC1	0.886297	0.934712	cellular_component
GO:0005654	nucleoplasm	8	71	2356	14857	0.112676	0.158578	0.710538	6323;130271;59338;23462;202559;6258;8436;2034	SCN1A;PLEKHH2;PLEKHA1;HEY1;KHDRBS2;RXRG;CAVIN2;EPAS1	0.894073	0.934712	cellular_component
GO:0005829	cytosol	13	71	3743	14857	0.183099	0.251935	0.726769	79739;858;130271;11185;59338;8395;26084;5593;5581;8436;100287171;5948;2034	TTLL7;CAV2;PLEKHH2;INMT;PLEKHA1;PIP5K1B;ARHGEF26;PRKG2;PRKCE;CAVIN2;WASHC1;RBP2;EPAS1	0.934352	0.965847	cellular_component
GO:0006355	regulation of transcription, DNA-templated	2	63	1017	13332	0.031746	0.0762826	0.416163	90874;202559	ZNF697;KHDRBS2	0.958494	0.958494	biological_process
GO:0005730	nucleolus	1	71	657	14857	0.0140845	0.0442216	0.318499	11107	PRDM5	0.960006	0.98134	cellular_component
GO:0003677	DNA binding	2	57	1264	12391	0.0350877	0.10201	0.343965	90874;2034	ZNF697;EPAS1	0.983944	0.983944	molecular_function
GO:0005739	mitochondrion	1	71	1031	14857	0.0140845	0.0693949	0.202962	5581	PRKCE	0.994017	0.996858	cellular_component
GO:0005634	nucleus	11	71	4252	14857	0.15493	0.286195	0.541343	5569;90874;59338;28999;11107;23462;5581;148;57604;23037;2034	PKIA;ZNF697;PLEKHA1;KLF15;PRDM5;HEY1;PRKCE;ADRA1A;TRMT9B;PDZD2;EPAS1	0.996858	0.996858	cellular_component
