# Supplementary material for: Integration analysis of cis- and trans-regulatory long non-coding RNAs associated with immune-related pathways in non-small cell lung cancer
Source: Biochem Biophys Rep. 2024 Oct 28;40:101832. doi: 10.1016/j.bbrep.2024.101832 (PMC11558640; doi:10.1016/j.bbrep.2024.101832)
Supplement: Multimedia component 7 [file mmc7.xlsx]

## Sheet: Table S6-comp1_case_vs._con_FC2
Table S6_all_KEGG_enrichment_result
Term_ID	Term_description	ListHit	ListTotal	PopHit	PopTotal	GeneRatio	BgRatio	Enrichment_score	GeneIds	GeneSymbols	P_value	FDR_bh	Classification_level1
path:hsa04510	Focal adhesion	12	135	199	7246	0.0888889	0.0274634	3.23663	858;5228;10319;4638;106821730;3909;1297;6696;131873;22801;2277;1311	CAV2;PGF;LAMC3;MYLK;BUB1B-PAK6;LAMA3;COL9A1;SPP1;COL6A6;ITGA11;VEGFD;COMP	0.000316463	0.0617104	Cellular Processes
path:hsa04512	ECM-receptor interaction	7	135	82	7246	0.0518519	0.0113166	4.58193	10319;3909;1297;6696;131873;22801;1311	LAMC3;LAMA3;COL9A1;SPP1;COL6A6;ITGA11;COMP	0.00079275	0.0772932	Environmental Information Processing
path:hsa04970	Salivary secretion	7	135	90	7246	0.0518519	0.0124206	4.17465	277;1472;5593;148;146;278;952	AMY1B;CST4;PRKG2;ADRA1A;ADRA1D;AMY1C;CD38	0.00137743	0.0895328	Organismal Systems
path:hsa04060	Cytokine-cytokine receptor interaction	13	135	292	7246	0.0962963	0.0402981	2.3896	2662;10563;53832;27178;8200;6367;4050;7852;1524;6363;939;1236;115650	GDF10;CXCL13;IL20RA;IL37;GDF5;CCL22;LTB;CXCR4;CX3CR1;CCL19;CD27;CCR7;TNFRSF13C	0.00299759	0.138973	Environmental Information Processing
path:hsa00500	Starch and sucrose metabolism	4	135	35	7246	0.0296296	0.00483025	6.13418	278;279;277;280	AMY1C;AMY2A;AMY1B;AMY2B	0.00385585	0.138973	Metabolism
path:hsa05340	Primary immunodeficiency	4	135	36	7246	0.0296296	0.00496826	5.96379	973;930;115650;29760	CD79A;CD19;TNFRSF13C;BLNK	0.00427609	0.138973	Human Diseases
path:hsa04064	NF-kappa B signaling pathway	6	135	93	7246	0.0444444	0.0128347	3.46284	142;4050;6363;29760;7188;115650	PARP1;LTB;CCL19;BLNK;TRAF5;TNFRSF13C	0.0075847	0.186829	Environmental Information Processing
path:hsa04640	Hematopoietic cell lineage	6	135	94	7246	0.0444444	0.0129727	3.426	911;933;931;913;952;930	CD1C;CD22;MS4A1;CD1E;CD38;CD19	0.00798085	0.186829	Organismal Systems
path:hsa04973	Carbohydrate digestion and absorption	4	135	44	7246	0.0296296	0.00607232	4.87946	278;279;277;280	AMY1C;AMY2A;AMY1B;AMY2B	0.00878952	0.186829	Organismal Systems
path:hsa04662	B cell receptor signaling pathway	5	135	70	7246	0.037037	0.0096605	3.83386	933;973;29760;974;930	CD22;CD79A;BLNK;CD79B;CD19	0.009581	0.186829	Organismal Systems
path:hsa04151	PI3K-Akt signaling pathway	13	135	353	7246	0.0962963	0.0487165	1.97667	2791;5228;10319;4909;3909;1297;6696;131873;22801;2277;2786;1311;930	GNG11;PGF;LAMC3;NTF4;LAMA3;COL9A1;SPP1;COL6A6;ITGA11;VEGFD;GNG4;COMP;CD19	0.0140994	0.249943	Environmental Information Processing
path:hsa00760	Nicotinate and nicotinamide metabolism	3	135	30	7246	0.0222222	0.00414022	5.36741	23057;4907;952	NMNAT2;NT5E;CD38	0.0177868	0.289036	Metabolism
path:hsa04062	Chemokine signaling pathway	8	135	187	7246	0.0592593	0.0258073	2.29622	10563;2791;6367;7852;6363;1524;1236;2786	CXCL13;GNG11;CCL22;CXCR4;CCL19;CX3CR1;CCR7;GNG4	0.0232116	0.348174	Organismal Systems
path:hsa05200	Pathways in cancer	16	135	523	7246	0.118519	0.0721778	1.64204	2791;11040;5228;10319;80326;23462;6258;3909;7852;332;1910;2277;7188;51176;2786;2034	GNG11;PIM2;PGF;LAMC3;WNT10A;HEY1;RXRG;LAMA3;CXCR4;BIRC5;EDNRB;VEGFD;TRAF5;LEF1;GNG4;EPAS1	0.0332266	0.462799	Human Diseases
path:hsa00360	Phenylalanine metabolism	2	135	17	7246	0.0148148	0.00234612	6.3146	222;8639	ALDH3B2;AOC3	0.0390337	0.507439	Metabolism
path:hsa04371	Apelin signaling pathway	6	135	137	7246	0.0444444	0.018907	2.35069	1958;2791;4638;5581;6696;2786	EGR1;GNG11;MYLK;PRKCE;SPP1;GNG4	0.042388	0.514312	Environmental Information Processing
path:hsa05412	Arrhythmogenic right ventricular cardiomyopathy (ARVC)	4	135	72	7246	0.0296296	0.00993652	2.98189	55799;1832;51176;22801	CACNA2D3;DSP;LEF1;ITGA11	0.0448375	0.514312	Human Diseases
path:hsa04672	Intestinal immune network for IgA production	3	135	46	7246	0.0222222	0.00634833	3.50048	115650;7852;940	TNFRSF13C;CXCR4;CD28	0.0537161	0.581924	Organismal Systems
path:hsa05204	Chemical carcinogenesis	4	135	80	7246	0.0296296	0.0110406	2.6837	222;1545;1646;1551	ALDH3B2;CYP1B1;AKR1C2;CYP3A7	0.0616422	0.632644	Human Diseases
path:hsa04022	cGMP-PKG signaling pathway	6	135	163	7246	0.0444444	0.0224952	1.97573	4638;5581;5593;148;146;1910	MYLK;PRKCE;PRKG2;ADRA1A;ADRA1D;EDNRB	0.083454	0.813676	Environmental Information Processing
path:hsa00232	Caffeine metabolism	1	135	5	7246	0.00740741	0.000690036	10.7348	7498	XDH	0.0897716	0.833594	Metabolism
path:hsa05222	Small cell lung cancer	4	135	93	7246	0.0296296	0.0128347	2.30856	10319;3909;7188;6258	LAMC3;LAMA3;TRAF5;RXRG	0.0950319	0.842328	Human Diseases
path:hsa00140	Steroid hormone biosynthesis	3	135	60	7246	0.0222222	0.00828043	2.6837	1545;1646;1551	CYP1B1;AKR1C2;CYP3A7	0.100732	0.854033	Metabolism
path:hsa00410	beta-Alanine metabolism	2	135	31	7246	0.0148148	0.00427822	3.46284	222;8639	ALDH3B2;AOC3	0.112952	0.917731	Metabolism
path:hsa04020	Calcium signaling pathway	6	135	182	7246	0.0444444	0.0251173	1.76947	4638;148;146;7852;1910;952	MYLK;ADRA1A;ADRA1D;CXCR4;EDNRB;CD38	0.123776	0.947513	Environmental Information Processing
path:hsa04014	Ras signaling pathway	7	135	232	7246	0.0518519	0.0320177	1.61948	2791;5228;4909;106821730;2786;2277;8437	GNG11;PGF;NTF4;BUB1B-PAK6;GNG4;VEGFD;RASAL1	0.141642	0.947513	Environmental Information Processing
path:hsa00350	Tyrosine metabolism	2	135	36	7246	0.0148148	0.00496826	2.98189	222;8639	ALDH3B2;AOC3	0.14431	0.947513	Metabolism
path:hsa05216	Thyroid cancer	2	135	37	7246	0.0148148	0.00510627	2.9013	51176;6258	LEF1;RXRG	0.150786	0.947513	Human Diseases
path:hsa04390	Hippo signaling pathway	5	135	154	7246	0.037037	0.0212531	1.74266	286204;8200;80326;332;51176	CRB2;GDF5;WNT10A;BIRC5;LEF1	0.159541	0.947513	Environmental Information Processing
path:hsa00380	Tryptophan metabolism	2	135	40	7246	0.0148148	0.00552029	2.6837	11185;1545	INMT;CYP1B1	0.170537	0.947513	Metabolism
path:hsa03440	Homologous recombination	2	135	41	7246	0.0148148	0.00565829	2.61825	7516;641	XRCC2;BLM	0.177215	0.947513	Genetic Information Processing
path:hsa05165	Human papillomavirus infection	9	135	339	7246	0.0666667	0.0467844	1.42498	10319;80326;23462;3909;1297;6696;131873;22801;1311	LAMC3;WNT10A;HEY1;LAMA3;COL9A1;SPP1;COL6A6;ITGA11;COMP	0.180524	0.947513	Human Diseases
path:hsa00130	Ubiquinone and other terpenoid-quinone biosynthesis	1	135	11	7246	0.00740741	0.00151808	4.87946	2677	GGCX	0.186995	0.947513	Metabolism
path:hsa05170	Human immunodeficiency virus 1 infection	6	135	211	7246	0.0444444	0.0291195	1.52628	9133;2791;106821730;7852;2786;7188	CCNB2;GNG11;BUB1B-PAK6;CXCR4;GNG4;TRAF5	0.200142	0.947513	Human Diseases
path:hsa04810	Regulation of actin cytoskeleton	6	135	213	7246	0.0444444	0.0293955	1.51195	2147;8395;4638;106821730;7852;22801	F2;PIP5K1B;MYLK;BUB1B-PAK6;CXCR4;ITGA11	0.205966	0.947513	Cellular Processes
path:hsa04530	Tight junction	5	135	170	7246	0.037037	0.0234612	1.57865	911;7122;79778;5581;913	CD1C;CLDN5;MICALL2;PRKCE;CD1E	0.210374	0.947513	Cellular Processes
path:hsa04926	Relaxin signaling pathway	4	135	130	7246	0.0296296	0.0179409	1.65151	2277;2786;2791;1910	VEGFD;GNG4;GNG11;EDNRB	0.223585	0.947513	Organismal Systems
path:hsa04727	GABAergic synapse	3	135	88	7246	0.0222222	0.0121446	1.8298	2786;2791;2550	GNG4;GNG11;GABBR1	0.225393	0.947513	Organismal Systems
path:hsa04270	Vascular smooth muscle contraction	4	135	131	7246	0.0296296	0.0180789	1.6389	5581;148;146;4638	PRKCE;ADRA1A;ADRA1D;MYLK	0.227563	0.947513	Organismal Systems
path:hsa04666	Fc gamma R-mediated phagocytosis	3	135	90	7246	0.0222222	0.0124206	1.78914	5581;10810;8395	PRKCE;WASF3;PIP5K1B	0.235279	0.947513	Organismal Systems
path:hsa05032	Morphine addiction	3	135	91	7246	0.0222222	0.0125587	1.76947	2786;2791;2550	GNG4;GNG11;GABBR1	0.240251	0.947513	Human Diseases
path:hsa00603	Glycosphingolipid biosynthesis - globo and isoglobo series	1	135	15	7246	0.00740741	0.00207011	3.57827	2523	FUT1	0.24601	0.947513	Metabolism
path:hsa04915	Estrogen signaling pathway	4	135	136	7246	0.0296296	0.018769	1.57865	3875;3868;2852;2550	KRT18;KRT16;GPER1;GABBR1	0.247713	0.947513	Organismal Systems
path:hsa05202	Transcriptional misregulation in cancer	5	135	185	7246	0.037037	0.0255313	1.45065	8013;6258;7102;5079;860	NR4A3;RXRG;TSPAN7;PAX5;RUNX2	0.262136	0.947513	Human Diseases
path:hsa04713	Circadian entrainment	3	135	96	7246	0.0222222	0.0132487	1.67731	5593;2791;2786	PRKG2;GNG11;GNG4	0.265359	0.947513	Organismal Systems
path:hsa04514	Cell adhesion molecules (CAMs)	4	135	142	7246	0.0296296	0.019597	1.51195	7122;57863;933;940	CLDN5;CADM3;CD22;CD28	0.272385	0.947513	Environmental Information Processing
path:hsa00450	Selenocompound metabolism	1	135	17	7246	0.00740741	0.00234612	3.1573	11185	INMT	0.273902	0.947513	Metabolism
path:hsa04972	Pancreatic secretion	3	135	98	7246	0.0222222	0.0135247	1.64308	279;952;280	AMY2A;CD38;AMY2B	0.275495	0.947513	Organismal Systems
path:hsa04933	AGE-RAGE signaling pathway in diabetic complications	3	135	99	7246	0.0222222	0.0136627	1.62649	5581;1958;2277	PRKCE;EGR1;VEGFD	0.280579	0.947513	Human Diseases
path:hsa04261	Adrenergic signaling in cardiomyocytes	4	135	144	7246	0.0296296	0.019873	1.49095	148;55799;146;6330	ADRA1A;CACNA2D3;ADRA1D;SCN4B	0.280707	0.947513	Organismal Systems
path:hsa00240	Pyrimidine metabolism	3	135	101	7246	0.0222222	0.0139387	1.59428	654364;4907;7298	NME1-NME2;NT5E;TYMS	0.290773	0.947513	Metabolism
path:hsa04916	Melanogenesis	3	135	101	7246	0.0222222	0.0139387	1.59428	51176;80326;1910	LEF1;WNT10A;EDNRB	0.290773	0.947513	Organismal Systems
path:hsa00531	Glycosaminoglycan degradation	1	135	19	7246	0.00740741	0.00262214	2.82495	3373	HYAL1	0.300771	0.947513	Metabolism
path:hsa00670	One carbon pool by folate	1	135	20	7246	0.00740741	0.00276014	2.6837	7298	TYMS	0.313832	0.947513	Metabolism
path:hsa00532	Glycosaminoglycan biosynthesis - chondroitin sulfate / dermatan sulfate	1	135	20	7246	0.00740741	0.00276014	2.6837	51363	CHST15	0.313832	0.947513	Metabolism
path:hsa04928	Parathyroid hormone synthesis, secretion and action	3	135	106	7246	0.0222222	0.0146288	1.51908	860;1958;6258	RUNX2;EGR1;RXRG	0.31636	0.947513	Organismal Systems
path:hsa05217	Basal cell carcinoma	2	135	63	7246	0.0148148	0.00869445	1.70394	51176;80326	LEF1;WNT10A	0.328699	0.947513	Human Diseases
path:hsa04080	Neuroactive ligand-receptor interaction	7	135	305	7246	0.0518519	0.0420922	1.23186	2147;27334;148;146;554;1910;2550	F2;P2RY10;ADRA1A;ADRA1D;AVPR2;EDNRB;GABBR1	0.341156	0.947513	Environmental Information Processing
path:hsa04924	Renin secretion	2	135	65	7246	0.0148148	0.00897047	1.65151	5593;116	PRKG2;ADCYAP1	0.342374	0.947513	Organismal Systems
path:hsa05230	Central carbon metabolism in cancer	2	135	65	7246	0.0148148	0.00897047	1.65151	8140;5163	SLC7A5;PDK1	0.342374	0.947513	Human Diseases
path:hsa04725	Cholinergic synapse	3	135	112	7246	0.0222222	0.0154568	1.4377	3786;2791;2786	KCNQ3;GNG11;GNG4	0.347121	0.947513	Organismal Systems
path:hsa05221	Acute myeloid leukemia	2	135	66	7246	0.0148148	0.00910847	1.62649	51176;11040	LEF1;PIM2	0.34918	0.947513	Human Diseases
path:hsa03430	Mismatch repair	1	135	23	7246	0.00740741	0.00317417	2.33366	9156	EXO1	0.351581	0.947513	Genetic Information Processing
path:hsa00340	Histidine metabolism	1	135	23	7246	0.00740741	0.00317417	2.33366	222	ALDH3B2	0.351581	0.947513	Metabolism
path:hsa00982	Drug metabolism - cytochrome P450	2	135	68	7246	0.0148148	0.00938449	1.57865	222;2327	ALDH3B2;FMO2	0.362721	0.947513	Metabolism
path:hsa04977	Vitamin digestion and absorption	1	135	24	7246	0.00740741	0.00331217	2.23642	5948	RBP2	0.3637	0.947513	Organismal Systems
path:hsa05211	Renal cell carcinoma	2	135	69	7246	0.0148148	0.0095225	1.55577	106821730;2034	BUB1B-PAK6;EPAS1	0.369452	0.947513	Human Diseases
path:hsa01524	Platinum drug resistance	2	135	71	7246	0.0148148	0.00979851	1.51195	332;7153	BIRC5;TOP2A	0.382831	0.947513	Human Diseases
path:hsa04950	Maturity onset diabetes of the young	1	135	26	7246	0.00740741	0.00358819	2.06439	3174	HNF4G	0.387268	0.947513	Human Diseases
path:hsa04520	Adherens junction	2	135	72	7246	0.0148148	0.00993652	1.49095	10810;51176	WASF3;LEF1	0.389476	0.947513	Cellular Processes
path:hsa00980	Metabolism of xenobiotics by cytochrome P450	2	135	72	7246	0.0148148	0.00993652	1.49095	222;1545	ALDH3B2;CYP1B1	0.389476	0.947513	Metabolism
path:hsa00601	Glycosphingolipid biosynthesis - lacto and neolacto series	1	135	27	7246	0.00740741	0.00372619	1.98793	2523	FUT1	0.398725	0.947513	Metabolism
path:hsa00562	Inositol phosphate metabolism	2	135	74	7246	0.0148148	0.0102125	1.45065	8395;8871	PIP5K1B;SYNJ2	0.402671	0.947513	Metabolism
path:hsa05100	Bacterial invasion of epithelial cells	2	135	74	7246	0.0148148	0.0102125	1.45065	858;26084	CAV2;ARHGEF26	0.402671	0.947513	Human Diseases
path:hsa04142	Lysosome	3	135	123	7246	0.0222222	0.0169749	1.30912	1510;3373;23457	CTSE;HYAL1;ABCB9	0.403083	0.947513	Cellular Processes
path:hsa00230	Purine metabolism	4	135	174	7246	0.0296296	0.0240132	1.23389	654364;7498;4907;272	NME1-NME2;XDH;NT5E;AMPD3	0.407873	0.947513	Metabolism
path:hsa04110	Cell cycle	3	135	124	7246	0.0222222	0.0171129	1.29857	990;9133;1875	CDC6;CCNB2;E2F5	0.408115	0.947513	Cellular Processes
path:hsa04360	Axon guidance	4	135	175	7246	0.0296296	0.0241513	1.22684	106821730;5163;57556;7852	BUB1B-PAK6;PDK1;SEMA6A;CXCR4	0.412098	0.947513	Organismal Systems
path:hsa00983	Drug metabolism - other enzymes	2	135	77	7246	0.0148148	0.0106266	1.39413	654364;7498	NME1-NME2;XDH	0.422209	0.947513	Metabolism
path:hsa05034	Alcoholism	4	135	180	7246	0.0296296	0.0248413	1.19276	5569;83740;2791;2786	PKIA;H2AFB3;GNG11;GNG4	0.433125	0.947513	Human Diseases
path:hsa01523	Antifolate resistance	1	135	31	7246	0.00740741	0.00427822	1.73142	7298	TYMS	0.442465	0.947513	Human Diseases
path:hsa00512	Mucin type O-glycan biosynthesis	1	135	31	7246	0.00740741	0.00427822	1.73142	114805	GALNT13	0.442465	0.947513	Metabolism
path:hsa04728	Dopaminergic synapse	3	135	131	7246	0.0222222	0.0180789	1.22918	6323;2791;2786	SCN1A;GNG11;GNG4	0.442957	0.947513	Organismal Systems
path:hsa04210	Apoptosis	3	135	135	7246	0.0222222	0.018631	1.19276	4001;332;142	LMNB1;BIRC5;PARP1	0.462518	0.947513	Cellular Processes
path:hsa03410	Base excision repair	1	135	33	7246	0.00740741	0.00455424	1.62649	142	PARP1	0.463135	0.947513	Genetic Information Processing
path:hsa04215	Apoptosis - multiple species	1	135	33	7246	0.00740741	0.00455424	1.62649	332	BIRC5	0.463135	0.947513	Cellular Processes
path:hsa04350	TGF-beta signaling pathway	2	135	84	7246	0.0148148	0.0115926	1.27795	1875;8200	E2F5;GDF5	0.466481	0.947513	Environmental Information Processing
path:hsa05410	Hypertrophic cardiomyopathy (HCM)	2	135	85	7246	0.0148148	0.0117306	1.26292	55799;22801	CACNA2D3;ITGA11	0.472644	0.947513	Human Diseases
path:hsa05020	Prion diseases	1	135	34	7246	0.00740741	0.00469224	1.57865	1958	EGR1	0.473183	0.947513	Human Diseases
path:hsa05210	Colorectal cancer	2	135	86	7246	0.0148148	0.0118686	1.24823	51176;332	LEF1;BIRC5	0.478764	0.947513	Human Diseases
path:hsa05323	Rheumatoid arthritis	2	135	86	7246	0.0148148	0.0118686	1.24823	4050;940	LTB;CD28	0.478764	0.947513	Human Diseases
path:hsa05330	Allograft rejection	1	135	35	7246	0.00740741	0.00483025	1.53354	940	CD28	0.483045	0.947513	Human Diseases
path:hsa05414	Dilated cardiomyopathy (DCM)	2	135	89	7246	0.0148148	0.0122826	1.20616	55799;22801	CACNA2D3;ITGA11	0.496865	0.947513	Human Diseases
path:hsa05332	Graft-versus-host disease	1	135	37	7246	0.00740741	0.00510627	1.45065	940	CD28	0.502221	0.947513	Human Diseases
path:hsa04974	Protein digestion and absorption	2	135	90	7246	0.0148148	0.0124206	1.19276	1297;131873	COL9A1;COL6A6	0.50281	0.947513	Organismal Systems
path:hsa05224	Breast cancer	3	135	147	7246	0.0222222	0.0202871	1.09539	51176;80326;23462	LEF1;WNT10A;HEY1	0.519313	0.947513	Human Diseases
path:hsa05226	Gastric cancer	3	135	148	7246	0.0222222	0.0204251	1.08799	51176;80326;6258	LEF1;WNT10A;RXRG	0.523903	0.947513	Human Diseases
path:hsa00260	Glycine, serine and threonine metabolism	1	135	40	7246	0.00740741	0.00552029	1.34185	8639	AOC3	0.529669	0.947513	Metabolism
path:hsa05146	Amoebiasis	2	135	95	7246	0.0148148	0.0131107	1.12998	10319;3909	LAMC3;LAMA3	0.531854	0.947513	Human Diseases
path:hsa04925	Aldosterone synthesis and secretion	2	135	96	7246	0.0148148	0.0132487	1.11821	5581;3777	PRKCE;KCNK3	0.537524	0.947513	Organismal Systems
path:hsa04940	Type I diabetes mellitus	1	135	41	7246	0.00740741	0.00565829	1.30912	940	CD28	0.538481	0.947513	Human Diseases
path:hsa04921	Oxytocin signaling pathway	3	135	152	7246	0.0222222	0.0209771	1.05936	55799;952;4638	CACNA2D3;CD38;MYLK	0.542023	0.947513	Organismal Systems
path:hsa04934	Cushing syndrome	3	135	154	7246	0.0222222	0.0212531	1.0456	3777;51176;80326	KCNK3;LEF1;WNT10A	0.550935	0.947513	Human Diseases
path:hsa05231	Choline metabolism in cancer	2	135	99	7246	0.0148148	0.0136627	1.08432	10810;8395	WASF3;PIP5K1B	0.554252	0.947513	Human Diseases
path:hsa04070	Phosphatidylinositol signaling system	2	135	99	7246	0.0148148	0.0136627	1.08432	8395;8871	PIP5K1B;SYNJ2	0.554252	0.947513	Environmental Information Processing
path:hsa02010	ABC transporters	1	135	44	7246	0.00740741	0.00607232	1.21987	23457	ABCB9	0.563944	0.947513	Environmental Information Processing
path:hsa04962	Vasopressin-regulated water reabsorption	1	135	44	7246	0.00740741	0.00607232	1.21987	554	AVPR2	0.563944	0.947513	Organismal Systems
path:hsa04660	T cell receptor signaling pathway	2	135	101	7246	0.0148148	0.0139387	1.06285	106821730;940	BUB1B-PAK6;CD28	0.565167	0.947513	Organismal Systems
path:hsa04930	Type II diabetes mellitus	1	135	46	7246	0.00740741	0.00634833	1.16683	5581	PRKCE	0.580139	0.947513	Human Diseases
path:hsa04625	C-type lectin receptor signaling pathway	2	135	104	7246	0.0148148	0.0143527	1.03219	1960;6367	EGR3;CCL22	0.58118	0.947513	Organismal Systems
path:hsa04217	Necroptosis	3	135	162	7246	0.0222222	0.0223572	0.993964	7188;83740;142	TRAF5;H2AFB3;PARP1	0.585554	0.947513	Cellular Processes
path:hsa05163	Human cytomegalovirus infection	4	135	223	7246	0.0296296	0.0307756	0.962764	7188;7852;2791;2786	TRAF5;CXCR4;GNG11;GNG4	0.601559	0.947513	Human Diseases
path:hsa04913	Ovarian steroidogenesis	1	135	49	7246	0.00740741	0.00676235	1.09539	1545	CYP1B1	0.603319	0.947513	Organismal Systems
path:hsa05144	Malaria	1	135	49	7246	0.00740741	0.00676235	1.09539	1311	COMP	0.603319	0.947513	Human Diseases
path:hsa05320	Autoimmune thyroid disease	1	135	50	7246	0.00740741	0.00690036	1.07348	940	CD28	0.61076	0.947513	Human Diseases
path:hsa05145	Toxoplasmosis	2	135	111	7246	0.0148148	0.0153188	0.9671	10319;3909	LAMC3;LAMA3	0.616859	0.947513	Human Diseases
path:hsa04978	Mineral absorption	1	135	51	7246	0.00740741	0.00703837	1.05243	26872	STEAP1	0.618063	0.947513	Organismal Systems
path:hsa04670	Leukocyte transendothelial migration	2	135	112	7246	0.0148148	0.0154568	0.958466	7852;7122	CXCR4;CLDN5	0.621764	0.947513	Organismal Systems
path:hsa04726	Serotonergic synapse	2	135	113	7246	0.0148148	0.0155948	0.949984	2791;2786	GNG11;GNG4	0.62662	0.947513	Organismal Systems
path:hsa04724	Glutamatergic synapse	2	135	114	7246	0.0148148	0.0157328	0.94165	2791;2786	GNG11;GNG4	0.631428	0.947513	Organismal Systems
path:hsa00480	Glutathione metabolism	1	135	53	7246	0.00740741	0.00731438	1.01272	79017	GGCT	0.632262	0.947513	Metabolism
path:hsa04923	Regulation of lipolysis in adipocytes	1	135	54	7246	0.00740741	0.00745239	0.993964	5593	PRKG2	0.639164	0.947513	Organismal Systems
path:hsa03460	Fanconi anemia pathway	1	135	54	7246	0.00740741	0.00745239	0.993964	641	BLM	0.639164	0.947513	Genetic Information Processing
path:hsa05130	Pathogenic Escherichia coli infection	1	135	55	7246	0.00740741	0.00759039	0.975892	3875	KRT18	0.645937	0.947513	Human Diseases
path:hsa05416	Viral myocarditis	1	135	56	7246	0.00740741	0.0077284	0.958466	940	CD28	0.652584	0.947513	Human Diseases
path:hsa05213	Endometrial cancer	1	135	58	7246	0.00740741	0.00800442	0.925415	51176	LEF1	0.665508	0.947513	Human Diseases
path:hsa04144	Endocytosis	4	135	244	7246	0.0296296	0.0336738	0.879903	100287171;8395;858;7852	WASHC1;PIP5K1B;CAV2;CXCR4	0.672196	0.947513	Cellular Processes
path:hsa04611	Platelet activation	2	135	123	7246	0.0148148	0.0169749	0.872749	5593;4638	PRKG2;MYLK	0.672562	0.947513	Organismal Systems
path:hsa04730	Long-term depression	1	135	60	7246	0.00740741	0.00828043	0.894568	5593	PRKG2	0.677956	0.947513	Organismal Systems
path:hsa04623	Cytosolic DNA-sensing pathway	1	135	62	7246	0.00740741	0.00855644	0.865711	9447	AIM2	0.689943	0.947513	Organismal Systems
path:hsa00590	Arachidonic acid metabolism	1	135	63	7246	0.00740741	0.00869445	0.851969	9536	PTGES	0.695769	0.947513	Metabolism
path:hsa05166	Human T-cell leukemia virus 1 infection	4	135	253	7246	0.0296296	0.0349158	0.848602	9133;80326;115650;1958	CCNB2;WNT10A;TNFRSF13C;EGR1	0.699731	0.947513	Human Diseases
path:hsa04927	Cortisol synthesis and secretion	1	135	64	7246	0.00740741	0.00883246	0.838657	3777	KCNK3	0.701487	0.947513	Organismal Systems
path:hsa05322	Systemic lupus erythematosus	2	135	130	7246	0.0148148	0.0179409	0.825755	83740;940	H2AFB3;CD28	0.701942	0.947513	Human Diseases
path:hsa05223	Non-small cell lung cancer	1	135	66	7246	0.00740741	0.00910847	0.813244	6258	RXRG	0.712605	0.947513	Human Diseases
path:hsa00830	Retinol metabolism	1	135	67	7246	0.00740741	0.00924648	0.801106	1551	CYP3A7	0.718009	0.947513	Metabolism
path:hsa05205	Proteoglycans in cancer	3	135	198	7246	0.0222222	0.0273254	0.813244	858;2719;80326	CAV2;GPC3;WNT10A	0.719346	0.947513	Human Diseases
path:hsa05169	Epstein-Barr virus infection	3	135	198	7246	0.0222222	0.0273254	0.813244	930;7188;29760	CD19;TRAF5;BLNK	0.719346	0.947513	Human Diseases
path:hsa04120	Ubiquitin mediated proteolysis	2	135	136	7246	0.0148148	0.018769	0.789325	11065;134111	UBE2C;UBE2QL1	0.725367	0.947513	Genetic Information Processing
path:hsa00010	Glycolysis / Gluconeogenesis	1	135	69	7246	0.00740741	0.0095225	0.777885	222	ALDH3B2	0.728515	0.947513	Metabolism
path:hsa04920	Adipocytokine signaling pathway	1	135	69	7246	0.00740741	0.0095225	0.777885	6258	RXRG	0.728515	0.947513	Organismal Systems
path:hsa04550	Signaling pathways regulating pluripotency of stem cells	2	135	139	7246	0.0148148	0.019183	0.772289	80326;6926	WNT10A;TBX3	0.736491	0.947513	Cellular Processes
path:hsa04976	Bile secretion	1	135	71	7246	0.00740741	0.00979851	0.755973	6579	SLCO1A2	0.738633	0.947513	Organismal Systems
path:hsa04115	p53 signaling pathway	1	135	72	7246	0.00740741	0.00993652	0.745473	9133	CCNB2	0.743551	0.947513	Cellular Processes
path:hsa04723	Retrograde endocannabinoid signaling	2	135	141	7246	0.0148148	0.019459	0.761334	2791;2786	GNG11;GNG4	0.743693	0.947513	Organismal Systems
path:hsa05161	Hepatitis B	2	135	143	7246	0.0148148	0.019735	0.750686	1960;332	EGR3;BIRC5	0.750728	0.947513	Human Diseases
path:hsa03320	PPAR signaling pathway	1	135	74	7246	0.00740741	0.0102125	0.725325	6258	RXRG	0.753112	0.947513	Organismal Systems
path:hsa04260	Cardiac muscle contraction	1	135	74	7246	0.00740741	0.0102125	0.725325	55799	CACNA2D3	0.753112	0.947513	Organismal Systems
path:hsa04072	Phospholipase D signaling pathway	2	135	145	7246	0.0148148	0.020011	0.740332	554;8395	AVPR2;PIP5K1B	0.757597	0.947513	Environmental Information Processing
path:hsa04971	Gastric acid secretion	1	135	75	7246	0.00740741	0.0103505	0.715654	4638	MYLK	0.75776	0.947513	Organismal Systems
path:hsa04310	Wnt signaling pathway	2	135	146	7246	0.0148148	0.020149	0.735261	51176;80326	LEF1;WNT10A	0.760971	0.947513	Environmental Information Processing
path:hsa05206	MicroRNAs in cancer	2	135	150	7246	0.0148148	0.0207011	0.715654	5581;1545	PRKCE;CYP1B1	0.774065	0.947513	Human Diseases
path:hsa04610	Complement and coagulation cascades	1	135	79	7246	0.00740741	0.0109026	0.679419	2147	F2	0.775496	0.947513	Organismal Systems
path:hsa04150	mTOR signaling pathway	2	135	151	7246	0.0148148	0.0208391	0.710915	8140;80326	SLC7A5;WNT10A	0.77724	0.947513	Environmental Information Processing
path:hsa04742	Taste transduction	1	135	82	7246	0.00740741	0.0113166	0.654562	2550	GABBR1	0.787947	0.947513	Organismal Systems
path:hsa04146	Peroxisome	1	135	83	7246	0.00740741	0.0114546	0.646676	7498	XDH	0.791943	0.947513	Cellular Processes
path:hsa04218	Cellular senescence	2	135	158	7246	0.0148148	0.0218051	0.679419	9133;1875	CCNB2;E2F5	0.798398	0.947513	Cellular Processes
path:hsa04911	Insulin secretion	1	135	85	7246	0.00740741	0.0117306	0.63146	116	ADCYAP1	0.799712	0.947513	Organismal Systems
path:hsa04012	ErbB signaling pathway	1	135	85	7246	0.00740741	0.0117306	0.63146	106821730	BUB1B-PAK6	0.799712	0.947513	Environmental Information Processing
path:hsa04010	MAPK signaling pathway	4	135	295	7246	0.0296296	0.0407121	0.727784	5228;4909;55799;2277	PGF;NTF4;CACNA2D3;VEGFD	0.806357	0.947513	Environmental Information Processing
path:hsa04630	Jak-STAT signaling pathway	2	135	162	7246	0.0148148	0.0223572	0.662643	116379;53832	IL22RA2;IL20RA	0.80968	0.947513	Environmental Information Processing
path:hsa04540	Gap junction	1	135	88	7246	0.00740741	0.0121446	0.609933	5593	PRKG2	0.810829	0.947513	Cellular Processes
path:hsa04141	Protein processing in endoplasmic reticulum	2	135	164	7246	0.0148148	0.0226332	0.654562	7466;3300	WFS1;DNAJB2	0.815109	0.947513	Genetic Information Processing
path:hsa05225	Hepatocellular carcinoma	2	135	165	7246	0.0148148	0.0227712	0.650595	51176;80326	LEF1;WNT10A	0.817772	0.947513	Human Diseases
path:hsa04621	NOD-like receptor signaling pathway	2	135	167	7246	0.0148148	0.0230472	0.642803	7188;9447	TRAF5;AIM2	0.822995	0.947513	Organismal Systems
path:hsa04912	GnRH signaling pathway	1	135	93	7246	0.00740741	0.0128347	0.577141	1958	EGR1	0.828012	0.947513	Organismal Systems
path:hsa04657	IL-17 signaling pathway	1	135	93	7246	0.00740741	0.0128347	0.577141	7188	TRAF5	0.828012	0.947513	Organismal Systems
path:hsa01522	Endocrine resistance	1	135	96	7246	0.00740741	0.0132487	0.559105	2852	GPER1	0.837568	0.947513	Human Diseases
path:hsa05215	Prostate cancer	1	135	97	7246	0.00740741	0.0133867	0.553341	51176	LEF1	0.840635	0.947513	Human Diseases
path:hsa04914	Progesterone-mediated oocyte maturation	1	135	99	7246	0.00740741	0.0136627	0.542162	9133	CCNB2	0.846598	0.947513	Organismal Systems
path:hsa04750	Inflammatory mediator regulation of TRP channels	1	135	99	7246	0.00740741	0.0136627	0.542162	5581	PRKCE	0.846598	0.947513	Organismal Systems
path:hsa04066	HIF-1 signaling pathway	1	135	100	7246	0.00740741	0.0138007	0.536741	5163	PDK1	0.849495	0.947513	Environmental Information Processing
path:hsa04620	Toll-like receptor signaling pathway	1	135	102	7246	0.00740741	0.0140767	0.526216	6696	SPP1	0.855129	0.947513	Organismal Systems
path:hsa04659	Th17 cell differentiation	1	135	105	7246	0.00740741	0.0144908	0.511182	6258	RXRG	0.863188	0.947513	Organismal Systems
path:hsa05167	Kaposi sarcoma-associated herpesvirus infection	2	135	186	7246	0.0148148	0.0256693	0.577141	2791;2786	GNG11;GNG4	0.866324	0.947513	Human Diseases
path:hsa04931	Insulin resistance	1	135	107	7246	0.00740741	0.0147668	0.501627	5581	PRKCE	0.868313	0.947513	Human Diseases
path:hsa04668	TNF signaling pathway	1	135	110	7246	0.00740741	0.0151808	0.487946	7188	TRAF5	0.875644	0.947513	Environmental Information Processing
path:hsa04919	Thyroid hormone signaling pathway	1	135	116	7246	0.00740741	0.0160088	0.462708	6258	RXRG	0.889113	0.947513	Organismal Systems
path:hsa05203	Viral carcinogenesis	2	135	200	7246	0.0148148	0.0276014	0.536741	1960;7188	EGR3;TRAF5	0.89182	0.947513	Human Diseases
path:hsa04071	Sphingolipid signaling pathway	1	135	118	7246	0.00740741	0.0162848	0.454865	5581	PRKCE	0.893273	0.947513	Environmental Information Processing
path:hsa04722	Neurotrophin signaling pathway	1	135	119	7246	0.00740741	0.0164229	0.451043	4909	NTF4	0.895294	0.947513	Organismal Systems
path:hsa04152	AMPK signaling pathway	1	135	120	7246	0.00740741	0.0165609	0.447284	148	ADRA1A	0.897277	0.947513	Environmental Information Processing
path:hsa04015	Rap1 signaling pathway	2	135	206	7246	0.0148148	0.0284295	0.521108	5228;2277	PGF;VEGFD	0.90131	0.947513	Environmental Information Processing
path:hsa04114	Oocyte meiosis	1	135	124	7246	0.00740741	0.0171129	0.432855	9133	CCNB2	0.904845	0.947513	Cellular Processes
path:hsa04380	Osteoclast differentiation	1	135	125	7246	0.00740741	0.0172509	0.429393	29760	BLNK	0.906648	0.947513	Organismal Systems
path:hsa05012	Parkinson disease	1	135	129	7246	0.00740741	0.0178029	0.416078	2861	GPR37	0.91353	0.947513	Human Diseases
path:hsa05160	Hepatitis C	1	135	131	7246	0.00740741	0.0180789	0.409726	7122	CLDN5	0.91678	0.947513	Human Diseases
path:hsa05162	Measles	1	135	131	7246	0.00740741	0.0180789	0.409726	940	CD28	0.91678	0.947513	Human Diseases
path:hsa04068	FoxO signaling pathway	1	135	132	7246	0.00740741	0.0182169	0.406622	9133	CCNB2	0.918359	0.947513	Environmental Information Processing
path:hsa05418	Fluid shear stress and atherosclerosis	1	135	136	7246	0.00740741	0.018769	0.394662	858	CAV2	0.924383	0.948709	Human Diseases
path:hsa04145	Phagosome	1	135	148	7246	0.00740741	0.0204251	0.362663	1311	COMP	0.939933	0.959617	Cellular Processes
path:hsa05168	Herpes simplex infection	1	135	183	7246	0.00740741	0.0252553	0.293301	7188	TRAF5	0.969377	0.984524	Human Diseases
path:hsa04024	cAMP signaling pathway	1	135	199	7246	0.00740741	0.0274634	0.269719	2550	GABBR1	0.97752	0.98765	Environmental Information Processing
path:hsa04714	Thermogenesis	1	135	216	7246	0.00740741	0.0298096	0.248491	5593	PRKG2	0.983826	0.988897	Organismal Systems
path:hsa04740	Olfactory transduction	1	135	442	7246	0.00740741	0.0609992	0.121435	5593	PRKG2	0.999812	0.999812	Organismal Systems
