# Supplementary material for: Integration analysis of cis- and trans-regulatory long non-coding RNAs associated with immune-related pathways in non-small cell lung cancer
Source: Biochem Biophys Rep. 2024 Oct 28;40:101832. doi: 10.1016/j.bbrep.2024.101832 (PMC11558640; doi:10.1016/j.bbrep.2024.101832)
Supplement: Multimedia component 8 [file mmc8.xlsx]

## Sheet: Table S7-comp1_case_vs._con_FC2
Table S7 up_KEGG_enrichment_result
Term_ID	Term_description	ListHit	ListTotal	PopHit	PopTotal	GeneRatio	BgRatio	Enrichment_score	GeneIds	GeneSymbols	P_value	FDR_bh	Classification_level1
path:hsa00500	Starch and sucrose metabolism	4	88	35	7246	0.0454545	0.00483025	9.41039	278;279;277;280	AMY1C;AMY2A;AMY1B;AMY2B	0.000797837	0.0355527	Metabolism
path:hsa04064	NF-kappa B signaling pathway	6	88	93	7246	0.0681818	0.0128347	5.31232	142;4050;6363;29760;7188;115650	PARP1;LTB;CCL19;BLNK;TRAF5;TNFRSF13C	0.000884386	0.0355527	Environmental Information Processing
path:hsa05340	Primary immunodeficiency	4	88	36	7246	0.0454545	0.00496826	9.14899	973;930;115650;29760	CD79A;CD19;TNFRSF13C;BLNK	0.000889313	0.0355527	Human Diseases
path:hsa04640	Hematopoietic cell lineage	6	88	94	7246	0.0681818	0.0129727	5.2558	911;933;931;913;952;930	CD1C;CD22;MS4A1;CD1E;CD38;CD19	0.000935598	0.0355527	Organismal Systems
path:hsa04662	B cell receptor signaling pathway	5	88	70	7246	0.0568182	0.0096605	5.88149	933;973;29760;974;930	CD22;CD79A;BLNK;CD79B;CD19	0.00153375	0.0466261	Organismal Systems
path:hsa04973	Carbohydrate digestion and absorption	4	88	44	7246	0.0454545	0.00607232	7.48554	278;279;277;280	AMY1C;AMY2A;AMY1B;AMY2B	0.00190368	0.0482266	Organismal Systems
path:hsa00760	Nicotinate and nicotinamide metabolism	3	88	30	7246	0.0340909	0.00414022	8.23409	23057;4907;952	NMNAT2;NT5E;CD38	0.00554518	0.12041	Metabolism
path:hsa04060	Cytokine-cytokine receptor interaction	9	88	292	7246	0.102273	0.0402981	2.5379	10563;27178;4050;6367;7852;6363;939;1236;115650	CXCL13;IL37;LTB;CCL22;CXCR4;CCL19;CD27;CCR7;TNFRSF13C	0.00867641	0.164852	Environmental Information Processing
path:hsa04512	ECM-receptor interaction	4	88	82	7246	0.0454545	0.0113166	4.01663	1311;1297;6696;22801	COMP;COL9A1;SPP1;ITGA11	0.0173209	0.274255	Environmental Information Processing
path:hsa04672	Intestinal immune network for IgA production	3	88	46	7246	0.0340909	0.00634833	5.37006	7852;115650;940	CXCR4;TNFRSF13C;CD28	0.0180431	0.274255	Organismal Systems
path:hsa04970	Salivary secretion	4	88	90	7246	0.0454545	0.0124206	3.6596	278;952;277;1472	AMY1C;CD38;AMY1B;CST4	0.0235309	0.325155	Organismal Systems
path:hsa04062	Chemokine signaling pathway	6	88	187	7246	0.0681818	0.0258073	2.64195	10563;6367;7852;6363;2786;1236	CXCL13;CCL22;CXCR4;CCL19;GNG4;CCR7	0.0257779	0.32652	Organismal Systems
path:hsa04510	Focal adhesion	6	88	199	7246	0.0681818	0.0274634	2.48264	5228;106821730;22801;1297;6696;1311	PGF;BUB1B-PAK6;ITGA11;COL9A1;SPP1;COMP	0.0335658	0.392462	Cellular Processes
path:hsa05412	Arrhythmogenic right ventricular cardiomyopathy (ARVC)	3	88	72	7246	0.0340909	0.00993652	3.43087	22801;1832;51176	ITGA11;DSP;LEF1	0.0567104	0.600724	Human Diseases
path:hsa00232	Caffeine metabolism	1	88	5	7246	0.0113636	0.000690036	16.4682	7498	XDH	0.059282	0.600724	Metabolism
path:hsa03440	Homologous recombination	2	88	41	7246	0.0227273	0.00565829	4.01663	7516;641	XRCC2;BLM	0.0881965	0.837867	Genetic Information Processing
path:hsa05170	Human immunodeficiency virus 1 infection	5	88	211	7246	0.0568182	0.0291195	1.95121	9133;106821730;7852;2786;7188	CCNB2;BUB1B-PAK6;CXCR4;GNG4;TRAF5	0.113125	0.860033	Human Diseases
path:hsa04972	Pancreatic secretion	3	88	98	7246	0.0340909	0.0135247	2.52064	279;952;280	AMY2A;CD38;AMY2B	0.116105	0.860033	Organismal Systems
path:hsa04390	Hippo signaling pathway	4	88	154	7246	0.0454545	0.0212531	2.13872	332;286204;51176;80326	BIRC5;CRB2;LEF1;WNT10A	0.117022	0.860033	Environmental Information Processing
path:hsa00240	Pyrimidine metabolism	3	88	101	7246	0.0340909	0.0139387	2.44577	654364;4907;7298	NME1-NME2;NT5E;TYMS	0.12406	0.860033	Metabolism
path:hsa00130	Ubiquinone and other terpenoid-quinone biosynthesis	1	88	11	7246	0.0113636	0.00151808	7.48554	2677	GGCX	0.125849	0.860033	Metabolism
path:hsa04151	PI3K-Akt signaling pathway	7	88	353	7246	0.0795455	0.0487165	1.63282	5228;22801;1297;6696;2786;1311;930	PGF;ITGA11;COL9A1;SPP1;GNG4;COMP;CD19	0.136265	0.860033	Environmental Information Processing
path:hsa00230	Purine metabolism	4	88	174	7246	0.0454545	0.0240132	1.89289	654364;7498;4907;272	NME1-NME2;XDH;NT5E;AMPD3	0.160716	0.860033	Metabolism
path:hsa05217	Basal cell carcinoma	2	88	63	7246	0.0227273	0.00869445	2.614	51176;80326	LEF1;WNT10A	0.177818	0.860033	Human Diseases
path:hsa05230	Central carbon metabolism in cancer	2	88	65	7246	0.0227273	0.00897047	2.53357	8140;5163	SLC7A5;PDK1	0.18657	0.860033	Human Diseases
path:hsa00360	Phenylalanine metabolism	1	88	17	7246	0.0113636	0.00234612	4.84358	222	ALDH3B2	0.187755	0.860033	Metabolism
path:hsa04110	Cell cycle	3	88	124	7246	0.0340909	0.0171129	1.99212	990;9133;1875	CDC6;CCNB2;E2F5	0.190764	0.860033	Cellular Processes
path:hsa05221	Acute myeloid leukemia	2	88	66	7246	0.0227273	0.00910847	2.49518	51176;11040	LEF1;PIM2	0.190969	0.860033	Human Diseases
path:hsa01524	Platinum drug resistance	2	88	71	7246	0.0227273	0.00979851	2.31946	332;7153	BIRC5;TOP2A	0.213158	0.860033	Human Diseases
path:hsa00670	One carbon pool by folate	1	88	20	7246	0.0113636	0.00276014	4.11705	7298	TYMS	0.217063	0.860033	Metabolism
path:hsa00532	Glycosaminoglycan biosynthesis - chondroitin sulfate / dermatan sulfate	1	88	20	7246	0.0113636	0.00276014	4.11705	51363	CHST15	0.217063	0.860033	Metabolism
path:hsa00980	Metabolism of xenobiotics by cytochrome P450	2	88	72	7246	0.0227273	0.00993652	2.28725	222;1545	ALDH3B2;CYP1B1	0.217628	0.860033	Metabolism
path:hsa04210	Apoptosis	3	88	135	7246	0.0340909	0.018631	1.8298	4001;332;142	LMNB1;BIRC5;PARP1	0.225393	0.860033	Cellular Processes
path:hsa04915	Estrogen signaling pathway	3	88	136	7246	0.0340909	0.018769	1.81634	3875;3868;2550	KRT18;KRT16;GABBR1	0.228604	0.860033	Organismal Systems
path:hsa04371	Apelin signaling pathway	3	88	137	7246	0.0340909	0.018907	1.80309	1958;6696;2786	EGR1;SPP1;GNG4	0.231823	0.860033	Environmental Information Processing
path:hsa00983	Drug metabolism - other enzymes	2	88	77	7246	0.0227273	0.0106266	2.13872	654364;7498	NME1-NME2;XDH	0.24009	0.860033	Metabolism
path:hsa03430	Mismatch repair	1	88	23	7246	0.0113636	0.00317417	3.58004	9156	EXO1	0.245324	0.860033	Genetic Information Processing
path:hsa00340	Histidine metabolism	1	88	23	7246	0.0113636	0.00317417	3.58004	222	ALDH3B2	0.245324	0.860033	Metabolism
path:hsa04514	Cell adhesion molecules (CAMs)	3	88	142	7246	0.0340909	0.019597	1.7396	57863;933;940	CADM3;CD22;CD28	0.248045	0.860033	Environmental Information Processing
path:hsa05204	Chemical carcinogenesis	2	88	80	7246	0.0227273	0.0110406	2.05852	222;1545	ALDH3B2;CYP1B1	0.253628	0.860033	Human Diseases
path:hsa04810	Regulation of actin cytoskeleton	4	88	213	7246	0.0454545	0.0293955	1.54631	106821730;22801;2147;7852	BUB1B-PAK6;ITGA11;F2;CXCR4	0.259165	0.860033	Cellular Processes
path:hsa04950	Maturity onset diabetes of the young	1	88	26	7246	0.0113636	0.00358819	3.16696	3174	HNF4G	0.272576	0.860033	Human Diseases
path:hsa05323	Rheumatoid arthritis	2	88	86	7246	0.0227273	0.0118686	1.9149	4050;940	LTB;CD28	0.280747	0.860033	Human Diseases
path:hsa05210	Colorectal cancer	2	88	86	7246	0.0227273	0.0118686	1.9149	51176;332	LEF1;BIRC5	0.280747	0.860033	Human Diseases
path:hsa04727	GABAergic synapse	2	88	88	7246	0.0227273	0.0121446	1.87138	2786;2550	GNG4;GABBR1	0.28978	0.860033	Organismal Systems
path:hsa05200	Pathways in cancer	8	88	523	7246	0.0909091	0.0721778	1.25952	11040;5228;80326;7852;332;2786;7188;51176	PIM2;PGF;WNT10A;CXCR4;BIRC5;GNG4;TRAF5;LEF1	0.301382	0.860033	Human Diseases
path:hsa05032	Morphine addiction	2	88	91	7246	0.0227273	0.0125587	1.80969	2786;2550	GNG4;GABBR1	0.303305	0.860033	Human Diseases
path:hsa04014	Ras signaling pathway	4	88	232	7246	0.0454545	0.0320177	1.41967	5228;106821730;8437;2786	PGF;BUB1B-PAK6;RASAL1;GNG4	0.310983	0.860033	Environmental Information Processing
path:hsa04217	Necroptosis	3	88	162	7246	0.0340909	0.0223572	1.52483	7188;83740;142	TRAF5;H2AFB3;PARP1	0.314301	0.860033	Cellular Processes
path:hsa01523	Antifolate resistance	1	88	31	7246	0.0113636	0.00427822	2.65616	7298	TYMS	0.315851	0.860033	Human Diseases
path:hsa00410	beta-Alanine metabolism	1	88	31	7246	0.0113636	0.00427822	2.65616	222	ALDH3B2	0.315851	0.860033	Metabolism
path:hsa04215	Apoptosis - multiple species	1	88	33	7246	0.0113636	0.00455424	2.49518	332	BIRC5	0.332439	0.860033	Cellular Processes
path:hsa03410	Base excision repair	1	88	33	7246	0.0113636	0.00455424	2.49518	142	PARP1	0.332439	0.860033	Genetic Information Processing
path:hsa05020	Prion diseases	1	88	34	7246	0.0113636	0.00469224	2.42179	1958	EGR1	0.340584	0.860033	Human Diseases
path:hsa04530	Tight junction	3	88	170	7246	0.0340909	0.0234612	1.45307	79778;913;911	MICALL2;CD1E;CD1C	0.341062	0.860033	Cellular Processes
path:hsa04660	T cell receptor signaling pathway	2	88	101	7246	0.0227273	0.0139387	1.63051	106821730;940	BUB1B-PAK6;CD28	0.348006	0.860033	Organismal Systems
path:hsa04916	Melanogenesis	2	88	101	7246	0.0227273	0.0139387	1.63051	51176;80326	LEF1;WNT10A	0.348006	0.860033	Organismal Systems
path:hsa05330	Allograft rejection	1	88	35	7246	0.0113636	0.00483025	2.3526	940	CD28	0.34863	0.860033	Human Diseases
path:hsa00350	Tyrosine metabolism	1	88	36	7246	0.0113636	0.00496826	2.28725	222	ALDH3B2	0.356579	0.860033	Metabolism
path:hsa04360	Axon guidance	3	88	175	7246	0.0340909	0.0241513	1.41156	106821730;7852;5163	BUB1B-PAK6;CXCR4;PDK1	0.357768	0.860033	Organismal Systems
path:hsa04625	C-type lectin receptor signaling pathway	2	88	104	7246	0.0227273	0.0143527	1.58348	1960;6367	EGR3;CCL22	0.36125	0.860033	Organismal Systems
path:hsa05216	Thyroid cancer	1	88	37	7246	0.0113636	0.00510627	2.22543	51176	LEF1	0.364432	0.860033	Human Diseases
path:hsa05332	Graft-versus-host disease	1	88	37	7246	0.0113636	0.00510627	2.22543	940	CD28	0.364432	0.860033	Human Diseases
path:hsa05166	Human T-cell leukemia virus 1 infection	4	88	253	7246	0.0454545	0.0349158	1.30183	1958;9133;80326;115650	EGR1;CCNB2;WNT10A;TNFRSF13C	0.369345	0.860033	Human Diseases
path:hsa04928	Parathyroid hormone synthesis, secretion and action	2	88	106	7246	0.0227273	0.0146288	1.5536	860;1958	RUNX2;EGR1	0.370027	0.860033	Organismal Systems
path:hsa00380	Tryptophan metabolism	1	88	40	7246	0.0113636	0.00552029	2.05852	1545	CYP1B1	0.387427	0.860033	Metabolism
path:hsa05202	Transcriptional misregulation in cancer	3	88	185	7246	0.0340909	0.0255313	1.33526	5079;860;8013	PAX5;RUNX2;NR4A3	0.391003	0.860033	Human Diseases
path:hsa05165	Human papillomavirus infection	5	88	339	7246	0.0568182	0.0467844	1.21447	80326;22801;1297;6696;1311	WNT10A;ITGA11;COL9A1;SPP1;COMP	0.394615	0.860033	Human Diseases
path:hsa04940	Type I diabetes mellitus	1	88	41	7246	0.0113636	0.00565829	2.00831	940	CD28	0.394908	0.860033	Human Diseases
path:hsa04725	Cholinergic synapse	2	88	112	7246	0.0227273	0.0154568	1.47037	3786;2786	KCNQ3;GNG4	0.396068	0.860033	Organismal Systems
path:hsa02010	ABC transporters	1	88	44	7246	0.0113636	0.00607232	1.87138	23457	ABCB9	0.416813	0.860705	Environmental Information Processing
path:hsa05169	Epstein-Barr virus infection	3	88	198	7246	0.0340909	0.0273254	1.24759	930;7188;29760	CD19;TRAF5;BLNK	0.433571	0.860705	Human Diseases
path:hsa04142	Lysosome	2	88	123	7246	0.0227273	0.0169749	1.33888	1510;23457	CTSE;ABCB9	0.442497	0.860705	Cellular Processes
path:hsa04913	Ovarian steroidogenesis	1	88	49	7246	0.0113636	0.00676235	1.68043	1545	CYP1B1	0.451591	0.860705	Organismal Systems
path:hsa05144	Malaria	1	88	49	7246	0.0113636	0.00676235	1.68043	1311	COMP	0.451591	0.860705	Human Diseases
path:hsa05320	Autoimmune thyroid disease	1	88	50	7246	0.0113636	0.00690036	1.64682	940	CD28	0.458297	0.860705	Human Diseases
path:hsa04978	Mineral absorption	1	88	51	7246	0.0113636	0.00703837	1.61453	26872	STEAP1	0.464921	0.860705	Organismal Systems
path:hsa05322	Systemic lupus erythematosus	2	88	130	7246	0.0227273	0.0179409	1.26678	83740;940	H2AFB3;CD28	0.471027	0.860705	Human Diseases
path:hsa00480	Glutathione metabolism	1	88	53	7246	0.0113636	0.00731438	1.5536	79017	GGCT	0.477931	0.860705	Metabolism
path:hsa03460	Fanconi anemia pathway	1	88	54	7246	0.0113636	0.00745239	1.52483	641	BLM	0.484318	0.860705	Genetic Information Processing
path:hsa05130	Pathogenic Escherichia coli infection	1	88	55	7246	0.0113636	0.00759039	1.49711	3875	KRT18	0.490628	0.860705	Human Diseases
path:hsa04120	Ubiquitin mediated proteolysis	2	88	136	7246	0.0227273	0.018769	1.2109	11065;134111	UBE2C;UBE2QL1	0.494789	0.860705	Genetic Information Processing
path:hsa05416	Viral myocarditis	1	88	56	7246	0.0113636	0.0077284	1.47037	940	CD28	0.496861	0.860705	Human Diseases
path:hsa05213	Endometrial cancer	1	88	58	7246	0.0113636	0.00800442	1.41967	51176	LEF1	0.509103	0.860705	Human Diseases
path:hsa05163	Human cytomegalovirus infection	3	88	223	7246	0.0340909	0.0307756	1.10773	7188;7852;2786	TRAF5;CXCR4;GNG4	0.512131	0.860705	Human Diseases
path:hsa00140	Steroid hormone biosynthesis	1	88	60	7246	0.0113636	0.00828043	1.37235	1545	CYP1B1	0.52105	0.860705	Metabolism
path:hsa05161	Hepatitis B	2	88	143	7246	0.0227273	0.019735	1.15162	1960;332	EGR3;BIRC5	0.521661	0.860705	Human Diseases
path:hsa04623	Cytosolic DNA-sensing pathway	1	88	62	7246	0.0113636	0.00855644	1.32808	9447	AIM2	0.532709	0.860705	Organismal Systems
path:hsa04310	Wnt signaling pathway	2	88	146	7246	0.0227273	0.020149	1.12796	51176;80326	LEF1;WNT10A	0.532887	0.860705	Environmental Information Processing
path:hsa05224	Breast cancer	2	88	147	7246	0.0227273	0.0202871	1.12028	51176;80326	LEF1;WNT10A	0.536589	0.860705	Human Diseases
path:hsa00590	Arachidonic acid metabolism	1	88	63	7246	0.0113636	0.00869445	1.307	9536	PTGES	0.538433	0.860705	Metabolism
path:hsa05226	Gastric cancer	2	88	148	7246	0.0227273	0.0204251	1.11271	51176;80326	LEF1;WNT10A	0.540272	0.860705	Human Diseases
path:hsa04924	Renin secretion	1	88	65	7246	0.0113636	0.00897047	1.26678	116	ADCYAP1	0.549674	0.860705	Organismal Systems
path:hsa04150	mTOR signaling pathway	2	88	151	7246	0.0227273	0.0208391	1.09061	8140;80326	SLC7A5;WNT10A	0.551201	0.860705	Environmental Information Processing
path:hsa04934	Cushing syndrome	2	88	154	7246	0.0227273	0.0212531	1.06936	51176;80326	LEF1;WNT10A	0.56195	0.860705	Human Diseases
path:hsa00982	Drug metabolism - cytochrome P450	1	88	68	7246	0.0113636	0.00938449	1.2109	222	ALDH3B2	0.56603	0.860705	Metabolism
path:hsa00010	Glycolysis / Gluconeogenesis	1	88	69	7246	0.0113636	0.0095225	1.19335	222	ALDH3B2	0.57135	0.860705	Metabolism
path:hsa05211	Renal cell carcinoma	1	88	69	7246	0.0113636	0.0095225	1.19335	106821730	BUB1B-PAK6	0.57135	0.860705	Human Diseases
path:hsa04218	Cellular senescence	2	88	158	7246	0.0227273	0.0218051	1.04229	9133;1875	CCNB2;E2F5	0.575999	0.860705	Cellular Processes
path:hsa04520	Adherens junction	1	88	72	7246	0.0113636	0.00993652	1.14362	51176	LEF1	0.586927	0.860705	Cellular Processes
path:hsa04115	p53 signaling pathway	1	88	72	7246	0.0113636	0.00993652	1.14362	9133	CCNB2	0.586927	0.860705	Cellular Processes
path:hsa00562	Inositol phosphate metabolism	1	88	74	7246	0.0113636	0.0102125	1.11271	8871	SYNJ2	0.597	0.860705	Metabolism
path:hsa05225	Hepatocellular carcinoma	2	88	165	7246	0.0227273	0.0227712	0.998072	51176;80326	LEF1;WNT10A	0.5998	0.860705	Human Diseases
path:hsa04621	NOD-like receptor signaling pathway	2	88	167	7246	0.0227273	0.0230472	0.986119	7188;9447	TRAF5;AIM2	0.606417	0.860705	Organismal Systems
path:hsa04610	Complement and coagulation cascades	1	88	79	7246	0.0113636	0.0109026	1.04229	2147	F2	0.621131	0.860705	Organismal Systems
path:hsa04742	Taste transduction	1	88	82	7246	0.0113636	0.0113166	1.00416	2550	GABBR1	0.634918	0.860705	Organismal Systems
path:hsa04146	Peroxisome	1	88	83	7246	0.0113636	0.0114546	0.992059	7498	XDH	0.639403	0.860705	Cellular Processes
path:hsa04350	TGF-beta signaling pathway	1	88	84	7246	0.0113636	0.0115926	0.980249	1875	E2F5	0.643833	0.860705	Environmental Information Processing
path:hsa05034	Alcoholism	2	88	180	7246	0.0227273	0.0248413	0.914899	83740;2786	H2AFB3;GNG4	0.647436	0.860705	Human Diseases
path:hsa04911	Insulin secretion	1	88	85	7246	0.0113636	0.0117306	0.968717	116	ADCYAP1	0.648209	0.860705	Organismal Systems
path:hsa05410	Hypertrophic cardiomyopathy (HCM)	1	88	85	7246	0.0113636	0.0117306	0.968717	22801	ITGA11	0.648209	0.860705	Human Diseases
path:hsa04012	ErbB signaling pathway	1	88	85	7246	0.0113636	0.0117306	0.968717	106821730	BUB1B-PAK6	0.648209	0.860705	Environmental Information Processing
path:hsa04020	Calcium signaling pathway	2	88	182	7246	0.0227273	0.0251173	0.904845	952;7852	CD38;CXCR4	0.653443	0.860705	Environmental Information Processing
path:hsa05414	Dilated cardiomyopathy (DCM)	1	88	89	7246	0.0113636	0.0122826	0.925179	22801	ITGA11	0.665189	0.860705	Human Diseases
path:hsa04974	Protein digestion and absorption	1	88	90	7246	0.0113636	0.0124206	0.914899	1297	COL9A1	0.669305	0.860705	Organismal Systems
path:hsa05222	Small cell lung cancer	1	88	93	7246	0.0113636	0.0128347	0.885386	7188	TRAF5	0.681358	0.860705	Human Diseases
path:hsa04912	GnRH signaling pathway	1	88	93	7246	0.0113636	0.0128347	0.885386	1958	EGR1	0.681358	0.860705	Organismal Systems
path:hsa04657	IL-17 signaling pathway	1	88	93	7246	0.0113636	0.0128347	0.885386	7188	TRAF5	0.681358	0.860705	Organismal Systems
path:hsa04713	Circadian entrainment	1	88	96	7246	0.0113636	0.0132487	0.857718	2786	GNG4	0.692976	0.860705	Organismal Systems
path:hsa05215	Prostate cancer	1	88	97	7246	0.0113636	0.0133867	0.848875	51176	LEF1	0.696754	0.860705	Human Diseases
path:hsa05203	Viral carcinogenesis	2	88	200	7246	0.0227273	0.0276014	0.823409	1960;7188	EGR3;TRAF5	0.703928	0.860705	Human Diseases
path:hsa04070	Phosphatidylinositol signaling system	1	88	99	7246	0.0113636	0.0136627	0.831726	8871	SYNJ2	0.704174	0.860705	Environmental Information Processing
path:hsa04933	AGE-RAGE signaling pathway in diabetic complications	1	88	99	7246	0.0113636	0.0136627	0.831726	1958	EGR1	0.704174	0.860705	Human Diseases
path:hsa04914	Progesterone-mediated oocyte maturation	1	88	99	7246	0.0113636	0.0136627	0.831726	9133	CCNB2	0.704174	0.860705	Organismal Systems
path:hsa04066	HIF-1 signaling pathway	1	88	100	7246	0.0113636	0.0138007	0.823409	5163	PDK1	0.707817	0.860705	Environmental Information Processing
path:hsa04620	Toll-like receptor signaling pathway	1	88	102	7246	0.0113636	0.0140767	0.807264	6696	SPP1	0.714969	0.862503	Organismal Systems
path:hsa04080	Neuroactive ligand-receptor interaction	3	88	305	7246	0.0340909	0.0420922	0.809911	2147;27334;2550	F2;P2RY10;GABBR1	0.72318	0.865539	Environmental Information Processing
path:hsa04668	TNF signaling pathway	1	88	110	7246	0.0113636	0.0151808	0.748554	7188	TRAF5	0.741888	0.875322	Environmental Information Processing
path:hsa04670	Leukocyte transendothelial migration	1	88	112	7246	0.0113636	0.0154568	0.735187	7852	CXCR4	0.748216	0.875322	Organismal Systems
path:hsa04726	Serotonergic synapse	1	88	113	7246	0.0113636	0.0155948	0.728681	2786	GNG4	0.751321	0.875322	Organismal Systems
path:hsa04724	Glutamatergic synapse	1	88	114	7246	0.0113636	0.0157328	0.722289	2786	GNG4	0.754389	0.875322	Organismal Systems
path:hsa04114	Oocyte meiosis	1	88	124	7246	0.0113636	0.0171129	0.66404	9133	CCNB2	0.783083	0.885158	Cellular Processes
path:hsa04380	Osteoclast differentiation	1	88	125	7246	0.0113636	0.0172509	0.658727	29760	BLNK	0.785764	0.885158	Organismal Systems
path:hsa05012	Parkinson disease	1	88	129	7246	0.0113636	0.0178029	0.638302	2861	GPR37	0.796161	0.885158	Human Diseases
path:hsa04926	Relaxin signaling pathway	1	88	130	7246	0.0113636	0.0179409	0.633392	2786	GNG4	0.798681	0.885158	Organismal Systems
path:hsa05162	Measles	1	88	131	7246	0.0113636	0.0180789	0.628557	940	CD28	0.801171	0.885158	Human Diseases
path:hsa04728	Dopaminergic synapse	1	88	131	7246	0.0113636	0.0180789	0.628557	2786	GNG4	0.801171	0.885158	Organismal Systems
path:hsa04068	FoxO signaling pathway	1	88	132	7246	0.0113636	0.0182169	0.623795	9133	CCNB2	0.80363	0.885158	Environmental Information Processing
path:hsa04550	Signaling pathways regulating pluripotency of stem cells	1	88	139	7246	0.0113636	0.019183	0.592381	80326	WNT10A	0.820022	0.895119	Cellular Processes
path:hsa04723	Retrograde endocannabinoid signaling	1	88	141	7246	0.0113636	0.019459	0.583978	2786	GNG4	0.824452	0.895119	Organismal Systems
path:hsa04145	Phagosome	1	88	148	7246	0.0113636	0.0204251	0.556357	1311	COMP	0.839124	0.900261	Cellular Processes
path:hsa05206	MicroRNAs in cancer	1	88	150	7246	0.0113636	0.0207011	0.548939	1545	CYP1B1	0.843089	0.900261	Human Diseases
path:hsa04921	Oxytocin signaling pathway	1	88	152	7246	0.0113636	0.0209771	0.541717	952	CD38	0.846957	0.900261	Organismal Systems
path:hsa04630	Jak-STAT signaling pathway	1	88	162	7246	0.0113636	0.0223572	0.508277	116379	IL22RA2	0.864927	0.910178	Environmental Information Processing
path:hsa04141	Protein processing in endoplasmic reticulum	1	88	164	7246	0.0113636	0.0226332	0.502079	3300	DNAJB2	0.868262	0.910178	Genetic Information Processing
path:hsa05168	Herpes simplex infection	1	88	183	7246	0.0113636	0.0252553	0.44995	7188	TRAF5	0.896151	0.930596	Human Diseases
path:hsa05167	Kaposi sarcoma-associated herpesvirus infection	1	88	186	7246	0.0113636	0.0256693	0.442693	2786	GNG4	0.899985	0.930596	Human Diseases
path:hsa05205	Proteoglycans in cancer	1	88	198	7246	0.0113636	0.0273254	0.415863	80326	WNT10A	0.913971	0.933468	Human Diseases
path:hsa04024	cAMP signaling pathway	1	88	199	7246	0.0113636	0.0274634	0.413773	2550	GABBR1	0.915045	0.933468	Environmental Information Processing
path:hsa04015	Rap1 signaling pathway	1	88	206	7246	0.0113636	0.0284295	0.399713	5228	PGF	0.922201	0.934497	Environmental Information Processing
path:hsa04144	Endocytosis	1	88	244	7246	0.0113636	0.0336738	0.337463	7852	CXCR4	0.951824	0.958127	Cellular Processes
path:hsa04010	MAPK signaling pathway	1	88	295	7246	0.0113636	0.0407121	0.279122	5228	PGF	0.974783	0.974783	Environmental Information Processing
