# Supplementary material for: Integration analysis of cis- and trans-regulatory long non-coding RNAs associated with immune-related pathways in non-small cell lung cancer
Source: Biochem Biophys Rep. 2024 Oct 28;40:101832. doi: 10.1016/j.bbrep.2024.101832 (PMC11558640; doi:10.1016/j.bbrep.2024.101832)
Supplement: Multimedia component 9 [file mmc9.xlsx]

## Sheet: Table S8-comp1_case_vs._con_FC2
Table S8 down_KEGG_enrichment_result
Term_ID	Term_description	ListHit	ListTotal	PopHit	PopTotal	GeneRatio	BgRatio	Enrichment_score	GeneIds	GeneSymbols	P_value	FDR_bh	Classification_level1
path:hsa04022	cGMP-PKG signaling pathway	6	47	163	7246	0.12766	0.0224952	5.67498	4638;5581;5593;148;146;1910	MYLK;PRKCE;PRKG2;ADRA1A;ADRA1D;EDNRB	0.000591334	0.0656381	Environmental Information Processing
path:hsa04510	Focal adhesion	6	47	199	7246	0.12766	0.0274634	4.64835	858;10319;4638;3909;131873;2277	CAV2;LAMC3;MYLK;LAMA3;COL6A6;VEGFD	0.00167125	0.0927542	Cellular Processes
path:hsa04270	Vascular smooth muscle contraction	4	47	131	7246	0.0851064	0.0180789	4.70749	5581;148;146;4638	PRKCE;ADRA1A;ADRA1D;MYLK	0.00998337	0.272498	Organismal Systems
path:hsa04261	Adrenergic signaling in cardiomyocytes	4	47	144	7246	0.0851064	0.019873	4.28251	6330;55799;146;148	SCN4B;CACNA2D3;ADRA1D;ADRA1A	0.0137709	0.272498	Organismal Systems
path:hsa04512	ECM-receptor interaction	3	47	82	7246	0.0638298	0.0113166	5.64037	10319;3909;131873	LAMC3;LAMA3;COL6A6	0.015841	0.272498	Environmental Information Processing
path:hsa05200	Pathways in cancer	8	47	523	7246	0.170213	0.0721778	2.35824	2791;10319;23462;6258;3909;1910;2277;2034	GNG11;LAMC3;HEY1;RXRG;LAMA3;EDNRB;VEGFD;EPAS1	0.0179883	0.272498	Human Diseases
path:hsa04666	Fc gamma R-mediated phagocytosis	3	47	90	7246	0.0638298	0.0124206	5.13901	5581;10810;8395	PRKCE;WASF3;PIP5K1B	0.0202732	0.272498	Organismal Systems
path:hsa04970	Salivary secretion	3	47	90	7246	0.0638298	0.0124206	5.13901	5593;148;146	PRKG2;ADRA1A;ADRA1D	0.0202732	0.272498	Organismal Systems
path:hsa05222	Small cell lung cancer	3	47	93	7246	0.0638298	0.0128347	4.97323	10319;3909;6258	LAMC3;LAMA3;RXRG	0.0220944	0.272498	Human Diseases
path:hsa04151	PI3K-Akt signaling pathway	6	47	353	7246	0.12766	0.0487165	2.62046	2791;10319;4909;3909;131873;2277	GNG11;LAMC3;NTF4;LAMA3;COL6A6;VEGFD	0.0254544	0.282544	Environmental Information Processing
path:hsa04020	Calcium signaling pathway	4	47	182	7246	0.0851064	0.0251173	3.38836	148;146;4638;1910	ADRA1A;ADRA1D;MYLK;EDNRB	0.0296764	0.299461	Environmental Information Processing
path:hsa04926	Relaxin signaling pathway	3	47	130	7246	0.0638298	0.0179409	3.55777	2277;2791;1910	VEGFD;GNG11;EDNRB	0.0516514	0.465213	Organismal Systems
path:hsa00140	Steroid hormone biosynthesis	2	47	60	7246	0.0425532	0.00828043	5.13901	1646;1551	AKR1C2;CYP3A7	0.0574697	0.465213	Metabolism
path:hsa04371	Apelin signaling pathway	3	47	137	7246	0.0638298	0.018907	3.37599	5581;4638;2791	PRKCE;MYLK;GNG11	0.0586755	0.465213	Environmental Information Processing
path:hsa05100	Bacterial invasion of epithelial cells	2	47	74	7246	0.0425532	0.0102125	4.16676	858;26084	CAV2;ARHGEF26	0.0828841	0.553813	Human Diseases
path:hsa00603	Glycosphingolipid biosynthesis - globo and isoglobo series	1	47	15	7246	0.0212766	0.00207011	10.278	2523	FUT1	0.0930851	0.553813	Metabolism
path:hsa05204	Chemical carcinogenesis	2	47	80	7246	0.0425532	0.0110406	3.85426	1646;1551	AKR1C2;CYP3A7	0.094662	0.553813	Human Diseases
path:hsa00450	Selenocompound metabolism	1	47	17	7246	0.0212766	0.00234612	9.06884	11185	INMT	0.104837	0.553813	Metabolism
path:hsa00360	Phenylalanine metabolism	1	47	17	7246	0.0212766	0.00234612	9.06884	8639	AOC3	0.104837	0.553813	Metabolism
path:hsa00531	Glycosaminoglycan degradation	1	47	19	7246	0.0212766	0.00262214	8.11422	3373	HYAL1	0.11644	0.553813	Metabolism
path:hsa04060	Cytokine-cytokine receptor interaction	4	47	292	7246	0.0851064	0.0402981	2.11192	2662;53832;1524;8200	GDF10;IL20RA;CX3CR1;GDF5	0.119707	0.553813	Environmental Information Processing
path:hsa05146	Amoebiasis	2	47	95	7246	0.0425532	0.0131107	3.24569	10319;3909	LAMC3;LAMA3	0.125979	0.553813	Human Diseases
path:hsa04925	Aldosterone synthesis and secretion	2	47	96	7246	0.0425532	0.0132487	3.21188	5581;3777	PRKCE;KCNK3	0.128149	0.553813	Organismal Systems
path:hsa04713	Circadian entrainment	2	47	96	7246	0.0425532	0.0132487	3.21188	5593;2791	PRKG2;GNG11	0.128149	0.553813	Organismal Systems
path:hsa04080	Neuroactive ligand-receptor interaction	4	47	305	7246	0.0851064	0.0420922	2.0219	148;146;554;1910	ADRA1A;ADRA1D;AVPR2;EDNRB	0.134381	0.553813	Environmental Information Processing
path:hsa04933	AGE-RAGE signaling pathway in diabetic complications	2	47	99	7246	0.0425532	0.0136627	3.11455	5581;2277	PRKCE;VEGFD	0.134711	0.553813	Human Diseases
path:hsa05231	Choline metabolism in cancer	2	47	99	7246	0.0425532	0.0136627	3.11455	10810;8395	WASF3;PIP5K1B	0.134711	0.553813	Human Diseases
path:hsa04977	Vitamin digestion and absorption	1	47	24	7246	0.0212766	0.00331217	6.42376	5948	RBP2	0.144807	0.574057	Organismal Systems
path:hsa00601	Glycosphingolipid biosynthesis - lacto and neolacto series	1	47	27	7246	0.0212766	0.00372619	5.71001	2523	FUT1	0.161398	0.598179	Metabolism
path:hsa05145	Toxoplasmosis	2	47	111	7246	0.0425532	0.0153188	2.77784	10319;3909	LAMC3;LAMA3	0.16167	0.598179	Human Diseases
path:hsa05165	Human papillomavirus infection	4	47	339	7246	0.0851064	0.0467844	1.81912	10319;3909;23462;131873	LAMC3;LAMA3;HEY1;COL6A6	0.176016	0.602125	Human Diseases
path:hsa00410	beta-Alanine metabolism	1	47	31	7246	0.0212766	0.00427822	4.97323	8639	AOC3	0.183029	0.602125	Metabolism
path:hsa00512	Mucin type O-glycan biosynthesis	1	47	31	7246	0.0212766	0.00427822	4.97323	114805	GALNT13	0.183029	0.602125	Metabolism
path:hsa04611	Platelet activation	2	47	123	7246	0.0425532	0.0169749	2.50683	5593;4638	PRKG2;MYLK	0.189529	0.602125	Organismal Systems
path:hsa04014	Ras signaling pathway	3	47	232	7246	0.0638298	0.0320177	1.99358	4909;2277;2791	NTF4;VEGFD;GNG11	0.189859	0.602125	Environmental Information Processing
path:hsa04728	Dopaminergic synapse	2	47	131	7246	0.0425532	0.0180789	2.35374	6323;2791	SCN1A;GNG11	0.208463	0.610374	Organismal Systems
path:hsa00350	Tyrosine metabolism	1	47	36	7246	0.0212766	0.00496826	4.28251	8639	AOC3	0.209301	0.610374	Metabolism
path:hsa04144	Endocytosis	3	47	244	7246	0.0638298	0.0336738	1.89554	100287171;8395;858	WASHC1;PIP5K1B;CAV2	0.209902	0.610374	Cellular Processes
path:hsa05216	Thyroid cancer	1	47	37	7246	0.0212766	0.00510627	4.16676	6258	RXRG	0.214456	0.610374	Human Diseases
path:hsa00260	Glycine, serine and threonine metabolism	1	47	40	7246	0.0212766	0.00552029	3.85426	8639	AOC3	0.229722	0.621931	Metabolism
path:hsa00380	Tryptophan metabolism	1	47	40	7246	0.0212766	0.00552029	3.85426	11185	INMT	0.229722	0.621931	Metabolism
path:hsa04072	Phospholipase D signaling pathway	2	47	145	7246	0.0425532	0.020011	2.12649	8395;554	PIP5K1B;AVPR2	0.24204	0.639677	Environmental Information Processing
path:hsa04962	Vasopressin-regulated water reabsorption	1	47	44	7246	0.0212766	0.00607232	3.50387	554	AVPR2	0.249627	0.639826	Organismal Systems
path:hsa04921	Oxytocin signaling pathway	2	47	152	7246	0.0425532	0.0209771	2.02856	55799;4638	CACNA2D3;MYLK	0.25895	0.639826	Organismal Systems
path:hsa04930	Type II diabetes mellitus	1	47	46	7246	0.0212766	0.00634833	3.35153	5581	PRKCE	0.259389	0.639826	Human Diseases
path:hsa04923	Regulation of lipolysis in adipocytes	1	47	54	7246	0.0212766	0.00745239	2.855	5593	PRKG2	0.297211	0.642354	Organismal Systems
path:hsa04010	MAPK signaling pathway	3	47	295	7246	0.0638298	0.0407121	1.56783	4909;55799;2277	NTF4;CACNA2D3;VEGFD	0.29927	0.642354	Environmental Information Processing
path:hsa04530	Tight junction	2	47	170	7246	0.0425532	0.0234612	1.81377	5581;7122	PRKCE;CLDN5	0.302479	0.642354	Cellular Processes
path:hsa04730	Long-term depression	1	47	60	7246	0.0212766	0.00828043	2.5695	5593	PRKG2	0.324331	0.642354	Organismal Systems
path:hsa05034	Alcoholism	2	47	180	7246	0.0425532	0.0248413	1.713	5569;2791	PKIA;GNG11	0.326534	0.642354	Human Diseases
path:hsa05202	Transcriptional misregulation in cancer	2	47	185	7246	0.0425532	0.0255313	1.66671	7102;6258	TSPAN7;RXRG	0.338494	0.642354	Human Diseases
path:hsa04927	Cortisol synthesis and secretion	1	47	64	7246	0.0212766	0.00883246	2.40891	3777	KCNK3	0.341838	0.642354	Organismal Systems
path:hsa04062	Chemokine signaling pathway	2	47	187	7246	0.0425532	0.0258073	1.64888	2791;1524	GNG11;CX3CR1	0.343262	0.642354	Organismal Systems
path:hsa04924	Renin secretion	1	47	65	7246	0.0212766	0.00897047	2.37185	5593	PRKG2	0.346146	0.642354	Organismal Systems
path:hsa05223	Non-small cell lung cancer	1	47	66	7246	0.0212766	0.00910847	2.33591	6258	RXRG	0.350425	0.642354	Human Diseases
path:hsa00830	Retinol metabolism	1	47	67	7246	0.0212766	0.00924648	2.30105	1551	CYP3A7	0.354677	0.642354	Metabolism
path:hsa00982	Drug metabolism - cytochrome P450	1	47	68	7246	0.0212766	0.00938449	2.26721	2327	FMO2	0.358902	0.642354	Metabolism
path:hsa04920	Adipocytokine signaling pathway	1	47	69	7246	0.0212766	0.0095225	2.23435	6258	RXRG	0.3631	0.642354	Organismal Systems
path:hsa05211	Renal cell carcinoma	1	47	69	7246	0.0212766	0.0095225	2.23435	2034	EPAS1	0.3631	0.642354	Human Diseases
path:hsa05205	Proteoglycans in cancer	2	47	198	7246	0.0425532	0.0273254	1.55727	858;2719	CAV2;GPC3	0.369295	0.642354	Human Diseases
path:hsa04976	Bile secretion	1	47	71	7246	0.0212766	0.00979851	2.17141	6579	SLCO1A2	0.371415	0.642354	Organismal Systems
path:hsa04520	Adherens junction	1	47	72	7246	0.0212766	0.00993652	2.14125	10810	WASF3	0.375532	0.642354	Cellular Processes
path:hsa05412	Arrhythmogenic right ventricular cardiomyopathy (ARVC)	1	47	72	7246	0.0212766	0.00993652	2.14125	55799	CACNA2D3	0.375532	0.642354	Human Diseases
path:hsa04260	Cardiac muscle contraction	1	47	74	7246	0.0212766	0.0102125	2.08338	55799	CACNA2D3	0.383688	0.642354	Organismal Systems
path:hsa03320	PPAR signaling pathway	1	47	74	7246	0.0212766	0.0102125	2.08338	6258	RXRG	0.383688	0.642354	Organismal Systems
path:hsa00562	Inositol phosphate metabolism	1	47	74	7246	0.0212766	0.0102125	2.08338	8395	PIP5K1B	0.383688	0.642354	Metabolism
path:hsa04971	Gastric acid secretion	1	47	75	7246	0.0212766	0.0103505	2.0556	4638	MYLK	0.387727	0.642354	Organismal Systems
path:hsa04810	Regulation of actin cytoskeleton	2	47	213	7246	0.0425532	0.0293955	1.44761	8395;4638	PIP5K1B;MYLK	0.404168	0.659745	Cellular Processes
path:hsa04350	TGF-beta signaling pathway	1	47	84	7246	0.0212766	0.0115926	1.83536	8200	GDF5	0.42293	0.664422	Environmental Information Processing
path:hsa05410	Hypertrophic cardiomyopathy (HCM)	1	47	85	7246	0.0212766	0.0117306	1.81377	55799	CACNA2D3	0.426717	0.664422	Human Diseases
path:hsa04727	GABAergic synapse	1	47	88	7246	0.0212766	0.0121446	1.75193	2791	GNG11	0.437933	0.664422	Organismal Systems
path:hsa04540	Gap junction	1	47	88	7246	0.0212766	0.0121446	1.75193	5593	PRKG2	0.437933	0.664422	Cellular Processes
path:hsa05414	Dilated cardiomyopathy (DCM)	1	47	89	7246	0.0212766	0.0122826	1.73225	55799	CACNA2D3	0.441623	0.664422	Human Diseases
path:hsa04974	Protein digestion and absorption	1	47	90	7246	0.0212766	0.0124206	1.713	131873	COL6A6	0.44529	0.664422	Organismal Systems
path:hsa05032	Morphine addiction	1	47	91	7246	0.0212766	0.0125587	1.69418	2791	GNG11	0.448934	0.664422	Human Diseases
path:hsa01522	Endocrine resistance	1	47	96	7246	0.0212766	0.0132487	1.60594	2852	GPER1	0.466802	0.672135	Human Diseases
path:hsa04070	Phosphatidylinositol signaling system	1	47	99	7246	0.0212766	0.0136627	1.55727	8395	PIP5K1B	0.477249	0.672135	Environmental Information Processing
path:hsa04750	Inflammatory mediator regulation of TRP channels	1	47	99	7246	0.0212766	0.0136627	1.55727	5581	PRKCE	0.477249	0.672135	Organismal Systems
path:hsa04916	Melanogenesis	1	47	101	7246	0.0212766	0.0139387	1.52644	1910	EDNRB	0.484102	0.672135	Organismal Systems
path:hsa04659	Th17 cell differentiation	1	47	105	7246	0.0212766	0.0144908	1.46829	6258	RXRG	0.497546	0.672135	Organismal Systems
path:hsa04928	Parathyroid hormone synthesis, secretion and action	1	47	106	7246	0.0212766	0.0146288	1.45444	6258	RXRG	0.500853	0.672135	Organismal Systems
path:hsa04931	Insulin resistance	1	47	107	7246	0.0212766	0.0147668	1.44084	5581	PRKCE	0.504139	0.672135	Human Diseases
path:hsa04670	Leukocyte transendothelial migration	1	47	112	7246	0.0212766	0.0154568	1.37652	7122	CLDN5	0.520252	0.672135	Organismal Systems
path:hsa04725	Cholinergic synapse	1	47	112	7246	0.0212766	0.0154568	1.37652	2791	GNG11	0.520252	0.672135	Organismal Systems
path:hsa04726	Serotonergic synapse	1	47	113	7246	0.0212766	0.0155948	1.36434	2791	GNG11	0.523413	0.672135	Organismal Systems
path:hsa04724	Glutamatergic synapse	1	47	114	7246	0.0212766	0.0157328	1.35237	2791	GNG11	0.526553	0.672135	Organismal Systems
path:hsa04919	Thyroid hormone signaling pathway	1	47	116	7246	0.0212766	0.0160088	1.32905	6258	RXRG	0.532773	0.672135	Organismal Systems
path:hsa04071	Sphingolipid signaling pathway	1	47	118	7246	0.0212766	0.0162848	1.30653	5581	PRKCE	0.538913	0.672135	Environmental Information Processing
path:hsa04722	Neurotrophin signaling pathway	1	47	119	7246	0.0212766	0.0164229	1.29555	4909	NTF4	0.541953	0.672135	Organismal Systems
path:hsa04152	AMPK signaling pathway	1	47	120	7246	0.0212766	0.0165609	1.28475	148	ADRA1A	0.544974	0.672135	Environmental Information Processing
path:hsa04142	Lysosome	1	47	123	7246	0.0212766	0.0169749	1.25342	3373	HYAL1	0.55392	0.67566	Cellular Processes
path:hsa05160	Hepatitis C	1	47	131	7246	0.0212766	0.0180789	1.17687	7122	CLDN5	0.576941	0.693034	Human Diseases
path:hsa04915	Estrogen signaling pathway	1	47	136	7246	0.0212766	0.018769	1.1336	2852	GPER1	0.590735	0.693034	Organismal Systems
path:hsa05418	Fluid shear stress and atherosclerosis	1	47	136	7246	0.0212766	0.018769	1.1336	858	CAV2	0.590735	0.693034	Human Diseases
path:hsa04550	Signaling pathways regulating pluripotency of stem cells	1	47	139	7246	0.0212766	0.019183	1.10914	6926	TBX3	0.598798	0.693034	Cellular Processes
path:hsa04723	Retrograde endocannabinoid signaling	1	47	141	7246	0.0212766	0.019459	1.09341	2791	GNG11	0.604088	0.693034	Organismal Systems
path:hsa04514	Cell adhesion molecules (CAMs)	1	47	142	7246	0.0212766	0.019597	1.08571	7122	CLDN5	0.606707	0.693034	Environmental Information Processing
path:hsa05224	Breast cancer	1	47	147	7246	0.0212766	0.0202871	1.04878	23462	HEY1	0.619549	0.693034	Human Diseases
path:hsa05226	Gastric cancer	1	47	148	7246	0.0212766	0.0204251	1.04169	6258	RXRG	0.622068	0.693034	Human Diseases
path:hsa05206	MicroRNAs in cancer	1	47	150	7246	0.0212766	0.0207011	1.0278	5581	PRKCE	0.627057	0.693034	Human Diseases
path:hsa04934	Cushing syndrome	1	47	154	7246	0.0212766	0.0212531	1.00111	3777	KCNK3	0.636842	0.693034	Human Diseases
path:hsa04390	Hippo signaling pathway	1	47	154	7246	0.0212766	0.0212531	1.00111	8200	GDF5	0.636842	0.693034	Environmental Information Processing
path:hsa04630	Jak-STAT signaling pathway	1	47	162	7246	0.0212766	0.0223572	0.951668	53832	IL20RA	0.655664	0.704656	Environmental Information Processing
path:hsa04141	Protein processing in endoplasmic reticulum	1	47	164	7246	0.0212766	0.0226332	0.940062	7466	WFS1	0.660218	0.704656	Genetic Information Processing
path:hsa04360	Axon guidance	1	47	175	7246	0.0212766	0.0241513	0.880973	57556	SEMA6A	0.684233	0.723332	Organismal Systems
path:hsa05167	Kaposi sarcoma-associated herpesvirus infection	1	47	186	7246	0.0212766	0.0256693	0.828872	2791	GNG11	0.706583	0.739913	Human Diseases
path:hsa04015	Rap1 signaling pathway	1	47	206	7246	0.0212766	0.0284295	0.748399	2277	VEGFD	0.743322	0.771109	Environmental Information Processing
path:hsa05170	Human immunodeficiency virus 1 infection	1	47	211	7246	0.0212766	0.0291195	0.730665	2791	GNG11	0.751778	0.772661	Human Diseases
path:hsa04714	Thermogenesis	1	47	216	7246	0.0212766	0.0298096	0.713751	5593	PRKG2	0.759962	0.773907	Organismal Systems
path:hsa05163	Human cytomegalovirus infection	1	47	223	7246	0.0212766	0.0307756	0.691346	2791	GNG11	0.770978	0.777987	Human Diseases
path:hsa04740	Olfactory transduction	1	47	442	7246	0.0212766	0.0609992	0.348801	5593	PRKG2	0.948587	0.948587	Organismal Systems
