# Supplementary material for: Integration analysis of cis- and trans-regulatory long non-coding RNAs associated with immune-related pathways in non-small cell lung cancer
Source: Biochem Biophys Rep. 2024 Oct 28;40:101832. doi: 10.1016/j.bbrep.2024.101832 (PMC11558640; doi:10.1016/j.bbrep.2024.101832)
Supplement: Multimedia component 10 [file mmc10.xlsx]

## Sheet: Table S9-correxpress_result_cor
Table S9-correxpress_result_lncRNA_mRNA
lncRNA	mRNA	CorrelationCoefficient	p-value
MSTRG.51252.1	VEGFD	0.9999	2.902e-08
NONHSAT181819.1	EPAS1	0.9995	3.553e-07
ENST00000654002.1	RNF207	-0.9994	6.094e-07
lnc-MBL2-3:3	ZFP69B	0.999	1.393e-06
lnc-RCAN1-4:1	TENT5B	-0.999	1.395e-06
NONHSAT157362.1	BLNK	0.999	1.535e-06
MSTRG.51252.1	SLC2A12	0.999	1.644e-06
MSTRG.52767.1	FAM189A1	0.999	1.646e-06
ENST00000511849.2	CLIC5	0.9989	1.747e-06
lnc-ENPP5-2:7	PRX	0.9988	1.996e-06
NR_110013	CD38	0.9987	2.373e-06
NONHSAT160055.1	LEF1	-0.9987	2.536e-06
lnc-TDRD1-1:1	TFAP2A	0.9987	2.611e-06
lnc-SYT13-8:1	SEZ6L2	-0.9987	2.711e-06
lnc-GAB4-1:1	NT5E	0.9986	3.019e-06
MSTRG.8942.1	CLIC5	0.9985	3.25e-06
lnc-HSPA13-6:1	KIAA0101	0.9985	3.357e-06
ENST00000418041.5	TNFRSF13C	0.9985	3.569e-06
MSTRG.51252.1	XAGE3	-0.9984	3.682e-06
lnc-RGS9BP-1:1	RXRG	0.9983	4.573e-06
ENST00000443546.1	GPR110	0.9982	4.596e-06
MSTRG.22825.1	SLC2A12	0.9982	4.689e-06
lnc-ENPP5-2:7	SCN4B	0.9982	4.838e-06
lnc-SNX13-4:2	AMY2A	0.9982	5.018e-06
ENST00000558572.1	NCKAP5	-0.9981	5.167e-06
NR_027120	FCGBP	-0.9981	5.265e-06
lnc-ENPP5-2:7	ADRA1D	0.998	6.016e-06
lnc-SMAP2-1:1	RUNX2	0.998	6.018e-06
BANCR:2	CBLN3	-0.998	6.101e-06
ENST00000511849.2	AC019257.8	0.9979	6.326e-06
T159902	LAMC3	0.9979	6.454e-06
T133690	PRDM5	0.9979	6.467e-06
ENST00000658415.1	PDK1	0.9977	7.664e-06
ENST00000511849.2	PRX	0.9977	7.714e-06
ENST00000661317.1	IKZF3	0.9977	7.859e-06
ENST00000658415.1	CD38	0.9977	7.928e-06
NONHSAT185560.1	NCKAP5	0.9977	7.95e-06
NONHSAT184588.1	EGR1	-0.9977	8.003e-06
NR_110515	ZFP69B	0.9977	8.074e-06
lnc-ATG7-2:2	CD22	-0.9977	8.173e-06
MSTRG.22825.1	VEGFD	0.9976	8.352e-06
MSTRG.8942.1	ADAMTS8	0.9976	8.653e-06
lnc-SCN4B-2:2	TBX3	0.9976	8.909e-06
NONHSAT210658.1	HOXB2	0.9975	9.628e-06
T311709	PTPN21	0.9974	9.751e-06
ENST00000511849.2	TBX3	0.9974	1.01e-05
lnc-EVA1A-1:1	DNAJB2	0.9974	1.034e-05
lnc-SLC6A14-1:1	GDF5	-0.9974	1.048e-05
lnc-C8orf59-4:1	TTBK1	0.9974	1.048e-05
ENST00000511849.2	EDNRB	0.9973	1.053e-05
lnc-CCDC140-6:1	NPNT	-0.9973	1.064e-05
lnc-ADRB1-3:1	GPR183	-0.9973	1.091e-05
T163288	NPNT	-0.9972	1.144e-05
lnc-SYN3-1:1	INMT	0.9972	1.149e-05
lnc-SNX13-4:2	AMY1B	0.9972	1.184e-05
ENST00000511849.2	SCN4B	0.9972	1.204e-05
lnc-SGO1-1:1	ADAMTS8	-0.9972	1.207e-05
lnc-SYN3-1:1	HIGD1B	0.9971	1.235e-05
lnc-TWIST2-1:4	POU2AF1	0.9971	1.294e-05
MSTRG.18739.1	DNAJB2	0.997	1.314e-05
NONHSAT171873.1	UBE2QL1	0.997	1.354e-05
lnc-SGO1-1:1	PTPN21	-0.997	1.355e-05
T163288	UBE2C	0.9969	1.396e-05
lnc-TWIST2-1:4	IGKV1D-42	0.9969	1.417e-05
ENST00000642027.2	ITGA11	-0.9969	1.432e-05
lnc-MBL2-3:3	RGS17	0.9968	1.508e-05
NONHSAT149915.1	CD1E	0.9968	1.536e-05
NR_003207	TAL1	-0.9968	1.542e-05
NONHSAT208058.1	ITGA11	-0.9968	1.558e-05
ENST00000642027.2	TTLL7	0.9968	1.566e-05
ENST00000642027.2	LAMA3	0.9968	1.573e-05
MSTRG.9929.60	SCN1A	0.9967	1.587e-05
ENST00000656988.1	KCNK3	0.9967	1.591e-05
ENST00000642027.2	RNF207	-0.9967	1.602e-05
ENST00000650061.1	ADRA1A	0.9967	1.603e-05
NR_024089	HEY1	0.9967	1.641e-05
lnc-FAM105A-1:1	TSPAN7	0.9967	1.641e-05
ENST00000478845.2	ADRA1D	-0.9967	1.643e-05
NONHSAT184588.1	PRX	0.9966	1.711e-05
NONHSAT181819.1	CYP1B1	-0.9966	1.714e-05
lnc-MCM9-2:1	ST20	0.9966	1.732e-05
lnc-FAR1-2:1	ANLN	0.9966	1.776e-05
MSTRG.8942.1	EDNRB	0.9965	1.808e-05
lnc-GAB4-1:1	E2F5	0.9965	1.818e-05
MSTRG.55241.1	COL8A2	0.9965	1.824e-05
lnc-GABRR1-1:2	C15orf27	0.9965	1.831e-05
ENST00000654002.1	MANEAL	-0.9965	1.837e-05
lnc-SYN3-1:1	CAVIN2	0.9965	1.846e-05
ENST00000607540.1	KCNQ3	-0.9965	1.854e-05
NR_125940	CD19	0.9964	1.906e-05
T244192	LMNB1	0.9964	1.95e-05
ENST00000437825.1	COL19A1	-0.9963	2.021e-05
ENST00000650061.1	TBX3	0.9963	2.022e-05
lnc-PPIL4-9:1	RASAL1	0.9963	2.064e-05
lnc-ZPLD1-2:1	EDNRB	0.9963	2.072e-05
lnc-SYN3-1:1	SDPR	0.9962	2.121e-05
lnc-CCDC140-6:1	AF241726.2	-0.9962	2.215e-05
ENST00000654002.1	ITGA11	-0.9961	2.236e-05
T311709	WFS1	0.9961	2.241e-05
NR_103827	EXO1	0.9961	2.245e-05
lnc-C3orf36-1:1	GPR37	-0.9961	2.26e-05
NONHSAT212643.1	TNFRSF13C	-0.9961	2.271e-05
ENST00000608684.1	STK32A	0.9961	2.279e-05
NR_003366	NCKAP5	0.9961	2.297e-05
NONHSAT184588.1	ADRA1D	0.9961	2.316e-05
NR_029392	HNF4G	0.996	2.368e-05
lnc-GAB4-1:1	PTGFRN	0.9959	2.469e-05
lnc-SNX8-2:1	COL6A6	0.9959	2.489e-05
lnc-CCDC172-1:4	AF241726.2	0.9959	2.495e-05
lnc-SGO1-1:1	CLIC5	-0.9959	2.524e-05
T311709	PRKCE	0.9959	2.534e-05
ENST00000558572.1	FYB2	-0.9958	2.606e-05
lnc-HACE1-3:1	KRT18	-0.9958	2.606e-05
T244192	IKZF3	0.9958	2.609e-05
NR_033999	SPAG4	-0.9958	2.622e-05
ENST00000478845.2	CPNE5	0.9958	2.635e-05
ENST00000657447.1	CCBE1	0.9958	2.653e-05
ENST00000617135.1	AKR1C2	0.9958	2.665e-05
lnc-ZPLD1-4:1	STK32A	-0.9957	2.711e-05
MSTRG.51252.1	GPM6A	0.9957	2.712e-05
lnc-FAR1-2:1	EXO1	0.9957	2.717e-05
NR_125940	TNFRSF13C	0.9957	2.735e-05
lnc-HACE1-3:1	SLCO1A2	0.9957	2.808e-05
ENST00000657447.1	GPM6A	0.9957	2.826e-05
lnc-SYN3-1:1	KCNK3	0.9957	2.827e-05
lnc-SNX13-2:5	E2F5	0.9956	2.846e-05
NONHSAT198896.1	DSP	-0.9956	2.863e-05
ENST00000511849.2	ADAMTS8	0.9956	2.875e-05
NONHSAT181819.1	KCNQ3	-0.9956	2.901e-05
NONHSAT218387.1	TENM4	0.9956	2.906e-05
ENST00000642027.2	HIGD1B	0.9956	2.94e-05
MSTRG.4285.2	ZNF385D	-0.9955	2.968e-05
MSTRG.22825.1	XAGE3	-0.9955	3e-05
ENST00000656988.1	CAVIN2	0.9955	3.014e-05
ENST00000650061.1	AL162171.1	0.9955	3.042e-05
ENST00000484721.2	PDGFRL	-0.9955	3.085e-05
lnc-COL6A6-2:1	PLEKHH2	0.9955	3.092e-05
NONHSAT184588.1	TBX3	0.9955	3.096e-05
ENST00000565390.2	PRDM5	-0.9954	3.117e-05
lnc-TMEM135-1:1	FYB2	-0.9954	3.147e-05
ENST00000422841.5	FMO2	0.9954	3.169e-05
lnc-SYN3-1:1	LAMC3	0.9954	3.172e-05
lnc-HSPA13-6:1	LAX1	0.9954	3.184e-05
lnc-SPATA19-1:8	FCRL2	0.9954	3.187e-05
lnc-FAM105A-1:1	PRKCE	0.9954	3.188e-05
lnc-TPPP-1:3	XDH	-0.9954	3.19e-05
ENST00000607540.1	EPAS1	0.9953	3.239e-05
lnc-SPATA19-1:8	BCL2L15	0.9953	3.241e-05
lnc-ATG7-2:2	BTLA	-0.9953	3.285e-05
ENST00000558572.1	LRRC49	-0.9953	3.323e-05
NONHSAT173735.1	WASHC1	0.9952	3.411e-05
lnc-SGO1-1:1	TTLL7	-0.9952	3.422e-05
lnc-RTN2-1:1	OVOL1	0.9952	3.423e-05
lnc-ZPLD1-2:1	AC019257.8	0.9952	3.454e-05
T360019	CXCL13	-0.9952	3.479e-05
MSTRG.57351.11	BTLA	0.9951	3.552e-05
T244192	PDZD2	-0.9951	3.558e-05
ENST00000648436.1	TNFRSF13C	0.9951	3.566e-05
lnc-SNX13-4:2	AMY2B	0.9951	3.601e-05
MSTRG.8942.1	AC019257.8	0.9951	3.607e-05
lnc-SNX13-4:2	AMY1C	0.995	3.685e-05
ENST00000624238.2	CBLN3	-0.995	3.697e-05
TBX2-AS1:26	AMY2A	-0.995	3.706e-05
NONHSAT212643.1	IL37	-0.995	3.71e-05
lnc-SCN4B-2:2	PRX	0.995	3.728e-05
lnc-YARS2-2:1	TBX2	-0.995	3.735e-05
lnc-COL6A6-2:1	ITM2C	-0.995	3.742e-05
HID1-AS1:3	WFS1	0.995	3.752e-05
lnc-ZPLD1-2:1	GPR37	-0.995	3.787e-05
lnc-APOBEC3G-3:1	CRB2	0.995	3.802e-05
T311709	RNF207	-0.9949	3.835e-05
HID1-AS1:3	PTPN21	0.9949	3.838e-05
ENST00000616668.1	ALKAL2	0.9949	3.899e-05
ENST00000654002.1	TTLL7	0.9949	3.919e-05
NONHSAT184588.1	SCN4B	0.9949	3.928e-05
MSTRG.8942.1	GDF10	0.9949	3.935e-05
MSTRG.8942.1	PRX	0.9948	3.993e-05
MSTRG.51252.1	CCBE1	0.9948	4.004e-05
NONHSAT169739.1	CDCA2	0.9948	4.023e-05
MSTRG.8942.1	SCN4B	0.9948	4.03e-05
lnc-MBL2-3:3	SAPCD2	0.9948	4.122e-05
T311709	ITGA11	-0.9947	4.15e-05
NR_110515	BLM	0.9947	4.181e-05
NONHSAT181476.1	GPR110	0.9947	4.19e-05
ENST00000499842.1	EGR3	-0.9947	4.2e-05
NONHSAT218387.1	STK32A	0.9947	4.228e-05
NONHSAT172829.1	CD19	0.9947	4.253e-05
lnc-ADGRL2-4:3	HOXA4	0.9947	4.256e-05
lnc-ADGRF5-2:1	GALNT13	-0.9947	4.276e-05
NONHSAT170586.1	DNAJB2	0.9947	4.281e-05
NR_038230	EGR3	-0.9946	4.292e-05
NONHSAT208058.1	CCBE1	0.9946	4.4e-05
lnc-SGO1-1:1	AC019257.8	-0.9946	4.432e-05
NONHSAT208058.1	PTPN21	0.9945	4.477e-05
NR_110515	RGS17	0.9945	4.513e-05
lnc-GPR34-1:1	CD79A	0.9945	4.517e-05
lnc-ADGRL2-4:3	EPAS1	0.9945	4.544e-05
ENST00000656988.1	SDPR	0.9945	4.556e-05
ENST00000654002.1	PTPN21	0.9945	4.573e-05
lnc-P2RY12-1:1	KRT18	-0.9944	4.624e-05
T002765	TLR10	0.9944	4.637e-05
lnc-GPR34-1:1	TNFRSF13C	0.9944	4.643e-05
MSTRG.7787.4	TOP2A	0.9944	4.648e-05
lnc-CCDC140-6:1	CPNE7	0.9944	4.705e-05
lnc-ALOX12-3:1	DNAJB2	0.9944	4.751e-05
T159902	SDPR	0.9943	4.796e-05
lnc-HSPA13-6:1	TSHZ2	0.9943	4.8e-05
MSTRG.55241.1	TRMT9B	-0.9943	4.808e-05
ENST00000657447.1	PDGFRL	-0.9943	4.821e-05
lnc-MBL2-3:3	TRBV12-3	0.9943	4.874e-05
NONHSAT181819.1	AL162171.1	0.9943	4.885e-05
T311709	TTLL7	0.9943	4.938e-05
lnc-ADGRL2-4:3	WFS1	0.9942	4.966e-05
lnc-BRF1-27:1	CX3CR1	-0.9942	4.981e-05
T306347	CD1E	-0.9942	5.025e-05
NONHSAT170586.1	ITM2C	0.9942	5.108e-05
T159902	INMT	0.9942	5.11e-05
NONHSAT177249.1	PMCH	0.9941	5.128e-05
ENST00000656988.1	CDC6	-0.9941	5.145e-05
ENST00000607540.1	UBE2QL1	-0.9941	5.171e-05
lnc-RHEX-1:5	KLF15	-0.9941	5.187e-05
NONHSAT172829.1	FCRLA	0.9941	5.214e-05
lnc-RTN2-1:1	STMN2	0.9941	5.276e-05
ENST00000657682.1	FYB2	-0.9941	5.295e-05
ENST00000607540.1	HOXA4	0.9941	5.297e-05
TMC3-AS1:12	KCNQ3	0.9941	5.299e-05
lnc-APOBEC3G-3:1	LMNB1	0.994	5.327e-05
NR_110515	RHBDL2	0.994	5.329e-05
ENST00000650061.1	EGR1	-0.994	5.346e-05
NONHSAT185130.1	SLC26A5	0.994	5.382e-05
HID1-AS1:3	SLC16A9	-0.994	5.402e-05
lnc-LYPD1-2:1	EGR3	-0.994	5.404e-05
NONHSAT174563.1	HOXB2	0.994	5.423e-05
ENST00000507525.1	CD27	-0.994	5.454e-05
NR_046228	IGHG3	-0.9939	5.499e-05
lnc-GOLGA7B-1:1	GEM	0.9939	5.51e-05
MSTRG.6822.4	TRAF5	-0.9939	5.559e-05
BANCR:2	XRCC2	-0.9939	5.563e-05
NR_046228	PLEKHH2	0.9939	5.563e-05
T133690	SCN4B	0.9939	5.57e-05
NONHSAT185771.1	SPINK13	0.9939	5.571e-05
ENST00000511849.2	TTLL7	0.9939	5.58e-05
lnc-ADRB1-3:1	RASAL1	-0.9939	5.582e-05
HID1-AS1:3	ITGA11	-0.9939	5.587e-05
NR_125940	CD79B	0.9939	5.609e-05
lnc-SHC3-7:1	AL139260.3	0.9939	5.61e-05
lnc-SCN4B-2:2	AC019257.8	0.9939	5.636e-05
ENST00000478845.2	GDF5	-0.9939	5.654e-05
lnc-CD96-3:1	HOXB2	-0.9938	5.676e-05
ENST00000650061.1	MANEAL	-0.9937	5.889e-05
MSTRG.63485.1	KRT16	0.9937	5.889e-05
ENST00000434973.1	PDGFRL	-0.9937	5.891e-05
MSTRG.8942.1	TTLL7	0.9937	5.938e-05
T301875	VPREB3	-0.9937	5.943e-05
lnc-FAM105A-1:1	RHBDL2	-0.9937	6.02e-05
T159902	CAVIN2	0.9936	6.037e-05
T159902	PDGFRL	-0.9936	6.09e-05
ENST00000558572.1	IGKV6D-21	0.9936	6.095e-05
T301875	IGHM	-0.9936	6.126e-05
ENST00000422841.5	RHBDL2	-0.9936	6.128e-05
NR_003366	UBE2QL1	-0.9936	6.143e-05
lnc-CCDC140-6:1	TSPAN7	-0.9936	6.206e-05
NONHSAT198896.1	NEBL	0.9936	6.221e-05
lnc-SPATA19-1:8	TYMS	0.9935	6.228e-05
lnc-ENPP5-2:7	SPP1	-0.9935	6.278e-05
T159902	LAMA3	0.9935	6.297e-05
T002765	TNFRSF13C	0.9935	6.342e-05
ENST00000527847.5	LEF1	-0.9935	6.362e-05
ENST00000661317.1	PDZD2	-0.9935	6.392e-05
ENST00000565390.2	SCN4B	-0.9934	6.455e-05
lnc-SHC3-7:1	NUSAP1	0.9934	6.459e-05
ENST00000558572.1	CEACAM3	0.9934	6.482e-05
lnc-ZPLD1-4:1	CTSE	-0.9934	6.486e-05
NONHSAT181819.1	HOXA4	0.9934	6.494e-05
NR_003207	AOC3	-0.9934	6.547e-05
ENST00000648436.1	COL19A1	0.9934	6.579e-05
lnc-SNX13-2:5	NT5E	0.9934	6.597e-05
lnc-YRDC-2:1	BUB1B-PAK6	0.9933	6.642e-05
lnc-SGO1-1:1	GDF10	-0.9933	6.645e-05
ENST00000650061.1	E2F5	-0.9933	6.656e-05
lnc-C1orf109-2:1	WHRN	0.9933	6.659e-05
ENST00000671131.1	FUT1	0.9933	6.674e-05
MSTRG.18739.1	ITM2C	0.9933	6.69e-05
MSTRG.28648.1	KRT18	-0.9933	6.754e-05
NR_103827	ANLN	0.9933	6.763e-05
ENST00000478845.2	AMY1C	0.9933	6.771e-05
lnc-SGO1-1:1	WFS1	-0.9933	6.79e-05
NONHSAT157362.1	RGS17	0.9933	6.81e-05
lnc-MPZL1-2:1	PCSK6	-0.9932	6.959e-05
ENST00000511849.2	SPP1	-0.9932	6.963e-05
lnc-MBL2-3:3	BLM	0.9932	6.97e-05
lnc-ENPP5-2:7	TBX3	0.9932	6.989e-05
NONHSAT208058.1	WFS1	0.9932	6.994e-05
ENST00000454977.1	EXO1	0.9931	7.026e-05
lnc-ZNF674-1:11	DOCK10	0.9931	7.034e-05
T150949	NME1-NME2	-0.9931	7.039e-05
TMC3-AS1:12	UBE2QL1	0.9931	7.1e-05
NR_029429	CACNA2D3	0.9931	7.118e-05
lnc-RPIA-14:1	DNAJB2	0.993	7.247e-05
ENST00000418041.5	TLR10	0.993	7.262e-05
lnc-TWIST2-1:4	IGKV6D-41	0.993	7.269e-05
ENST00000654002.1	SLC16A9	-0.993	7.284e-05
NONHSAT201356.1	ITM2C	0.993	7.289e-05
lnc-SHC3-7:1	AMPD3	0.993	7.294e-05
lnc-C8orf59-4:1	LIMCH1	-0.993	7.35e-05
MSTRG.9929.60	DCANP1	-0.993	7.359e-05
ENST00000607540.1	CYP1B1	-0.9929	7.441e-05
NONHSAT197461.1	CPZ	-0.9929	7.471e-05
NONHSAT195089.1	PDGFRL	-0.9929	7.472e-05
NONHSAT185560.1	FYB2	0.9929	7.497e-05
ENST00000671131.1	PLXDC1	-0.9929	7.499e-05
lnc-SGO1-1:1	CAV2	-0.9929	7.509e-05
NONHSAT160055.1	CD1C	-0.9929	7.509e-05
ENST00000437825.1	FAM105A	0.9929	7.596e-05
NONHSAT198689.1	TLR10	0.9929	7.606e-05
ENST00000642027.2	TSPAN7	0.9929	7.611e-05
ENST00000509911.2	IGHM	0.9928	7.661e-05
lnc-RAD51AP2-1:1	PRKG2	0.9928	7.665e-05
ENST00000650061.1	SEMA6A	0.9928	7.67e-05
lnc-ZPLD1-2:1	HIGD1B	0.9928	7.686e-05
MSTRG.28648.1	SLCO1A2	0.9928	7.697e-05
ENST00000642027.2	CCBE1	0.9928	7.745e-05
ENST00000650061.1	AC019257.8	0.9928	7.774e-05
MSTRG.57351.11	CD22	0.9928	7.777e-05
lnc-ZNF143-3:1	ZNF385D	0.9927	7.866e-05
lnc-ZNF143-3:1	EDNRB	-0.9927	7.888e-05
lnc-ADRB1-3:1	BICDL1	-0.9927	7.93e-05
ENST00000657447.1	AFF2	0.9927	7.938e-05
ENST00000657447.1	ITGA11	-0.9927	7.941e-05
lnc-CCDC172-1:4	KCNK3	0.9927	7.978e-05
lnc-ARMC1-5:1	NABP1	0.9927	8.023e-05
T159902	KCNK3	0.9927	8.031e-05
NONHSAT185560.1	SPAG4	-0.9927	8.034e-05
NONHSAT201356.1	IGKV1-37	0.9926	8.115e-05
lnc-ZPLD1-2:1	TBX3	0.9926	8.117e-05
lnc-ZNF143-3:1	AC019257.8	-0.9926	8.157e-05
ENST00000671131.1	KHDRBS2	0.9926	8.199e-05
lnc-PPIL4-9:1	BICDL1	0.9926	8.246e-05
lnc-EIF2AK3-13:1	DNAJB2	0.9926	8.259e-05
MSTRG.55619.1	KIAA0101	0.9926	8.299e-05
lnc-ZNF704-4:1	GPR82	0.9925	8.356e-05
lnc-COL6A6-2:1	IGKV1-27	-0.9925	8.376e-05
ENST00000609111.1	GNG11	0.9925	8.526e-05
lnc-SLC6A14-1:1	ADRA1D	-0.9924	8.542e-05
lnc-ZNF674-1:11	BLNK	0.9924	8.579e-05
lnc-BRF1-27:1	IGHV4-4	0.9924	8.599e-05
lnc-ENPP5-2:7	EGR1	-0.9924	8.679e-05
NONHSAT185560.1	IGHV3-30	-0.9924	8.693e-05
lnc-ZNF143-3:1	GPR37	0.9924	8.694e-05
lnc-MPZL1-2:1	KLF15	0.9924	8.749e-05
ENST00000656988.1	INMT	0.9923	8.786e-05
lnc-ADGRF5-2:1	CDC6	0.9923	8.849e-05
MSTRG.29375.2	MICALL2	-0.9923	8.872e-05
NONHSAT171873.1	KCNQ3	0.9923	8.924e-05
lnc-ZFP3-1:1	LAMA3	-0.9923	8.936e-05
NR_003366	FYB2	0.9923	8.955e-05
lnc-GCG-4:1	PTGFRN	0.9923	8.966e-05
NONHSAT208058.1	TSPAN7	0.9922	9.028e-05
lnc-C8orf59-4:1	PRDM5	-0.9922	9.069e-05
lnc-ADGRF5-2:1	SPP1	0.9922	9.084e-05
ENST00000657447.1	ARHGEF26	0.9922	9.111e-05
lnc-NDUFAF8-5:3	EXO1	0.9922	9.115e-05
ENST00000608014.1	CLSTN3	0.9921	9.307e-05
NONHSAT185130.1	CCDC64	0.9921	9.331e-05
ENST00000525320.2	JPT2	-0.9921	9.339e-05
MSTRG.55241.1	MICALL2	0.992	9.5e-05
lnc-SNX13-4:2	TBX2	-0.992	9.513e-05
NONHSAT185560.1	IGKV6D-21	-0.992	9.53e-05
NONHSAT177249.1	FCRLA	0.992	9.548e-05
ENST00000657447.1	SLC16A9	-0.992	9.579e-05
lnc-GABRR1-1:2	RUNX2	0.992	9.583e-05
ENST00000499842.1	UBE2QL1	-0.992	9.588e-05
lnc-SYN3-1:1	GPR37	-0.992	9.593e-05
NONHSAT208058.1	STEAP1	-0.992	9.603e-05
lnc-SCN9A-4:1	ZFP69B	-0.992	9.605e-05
NONHSAT185560.1	CEACAM3	-0.992	9.62e-05
ENST00000661317.1	KIAA0408	-0.992	9.624e-05
ENST00000622718.1	PMCH	0.992	9.637e-05
ENST00000616668.1	FAM129C	-0.9919	9.704e-05
lnc-P2RY12-1:1	CST4	-0.9919	9.738e-05
lnc-GEMIN2-10:1	EGR3	0.9919	9.74e-05
ENST00000654002.1	SEMA6A	0.9919	9.83e-05
lnc-GPR34-1:1	CD19	0.9919	9.835e-05
ENST00000608684.1	TENM4	0.9919	9.891e-05
ENST00000507525.1	IGKV6D-21	-0.9918	9.939e-05
MSTRG.8942.1	TBX3	0.9918	9.963e-05
ENST00000624238.2	CDC6	-0.9918	9.98e-05
ENST00000630728.1	CST4	-0.9918	9.998e-05
MSTRG.51252.1	CST4	-0.9918	0.0001001
NONHSAT181819.1	UBE2QL1	-0.9918	0.0001001
lnc-ENPP5-2:7	EDNRB	0.9918	0.0001002
NONHSAT205350.1	TRBV19	-0.9918	0.0001004
NONHSAT170586.1	IGKV1-37	0.9918	0.0001004
T311709	AC019257.8	0.9918	0.0001011
NONHSAT171873.1	EPAS1	-0.9918	0.0001015
lnc-C1orf109-2:1	MB	0.9918	0.0001018
lnc-EVI5-2:1	JPT2	0.9917	0.0001018
MSTRG.6822.4	MICALL2	-0.9917	0.0001018
NONHSAT170586.1	IGHV4-4	0.9917	0.0001022
ENST00000499842.1	GPC3	0.9917	0.0001023
lnc-SHC3-7:1	RUNX2	0.9917	0.0001024
lnc-SOAT1-2:1	RALGPS2	-0.9917	0.0001026
lnc-GAB4-1:1	ADRA1A	-0.9917	0.0001029
ENST00000656988.1	TSPAN7	0.9917	0.0001029
ENST00000657447.1	PKIA	0.9917	0.000103
lnc-EMCN-3:6	ZNF385D	-0.9917	0.0001031
lnc-HSPA13-6:1	ANKRD29	-0.9917	0.0001036
ENST00000507525.1	DNAJB2	-0.9917	0.0001043
lnc-COL6A6-2:1	IGHG3	-0.9916	0.0001044
NONHSAT169739.1	CLSTN3	0.9916	0.000105
NONHSAT208058.1	RNF207	-0.9916	0.0001052
ENST00000654002.1	WFS1	0.9916	0.0001052
lnc-ZPLD1-2:1	CLIC5	0.9916	0.0001054
lnc-ENPP5-2:7	CLIC5	0.9916	0.0001058
lnc-ZFP3-1:1	FAM189A1	-0.9916	0.0001062
T228060	ENHO	0.9916	0.0001063
NR_110013	PDK1	0.9916	0.0001065
lnc-RGS9BP-1:1	CCL22	-0.9915	0.0001073
ENST00000434973.1	AFF2	0.9915	0.0001077
ENST00000669831.1	C15orf27	0.9915	0.0001083
lnc-FAR1-2:1	ZWINT	0.9915	0.0001088
PTPRD-AS1:1	ALKAL2	0.9915	0.0001091
lnc-PRKN-17:2	TMEM62	-0.9914	0.0001095
lnc-ENC1-5:1	PTGES	0.9914	0.0001096
T159902	HIGD1B	0.9914	0.0001097
lnc-SGO1-1:1	ITGA11	0.9914	0.00011
lnc-FAM105A-1:1	LAMA3	0.9914	0.00011
NONHSAT201356.1	DNAJB2	0.9914	0.0001107
ENST00000658415.1	STMN2	0.9914	0.0001108
MSTRG.22825.1	RBP2	0.9914	0.000111
ENST00000608142.1	MYLK	-0.9914	0.0001111
lnc-ATG7-2:2	CD79B	-0.9914	0.0001115
ENST00000525320.2	SEZ6L2	-0.9914	0.0001118
lnc-C8orf59-4:1	KHDRBS2	-0.9913	0.000112
ENST00000654002.1	AC019257.8	0.9913	0.0001122
lnc-FAM105A-1:1	AF241726.2	0.9913	0.0001124
ENST00000507525.1	LRRC49	0.9913	0.0001125
lnc-SCN9A-4:1	SAPCD2	-0.9913	0.0001129
TMC3-AS1:12	IGHV3-30	0.9913	0.0001134
MSTRG.46298.2	GALNT13	-0.9913	0.0001135
lnc-YARS2-2:1	E2F5	0.9913	0.0001137
NONHSAT184588.1	EDNRB	0.9913	0.0001138
lnc-BRF1-27:1	ITM2C	0.9913	0.0001143
lnc-SYN3-1:1	CDC6	-0.9913	0.0001145
MSTRG.51252.1	PKIA	0.9913	0.0001145
ENST00000657682.1	LRRC49	-0.9912	0.0001154
lnc-ZPLD1-4:1	TENM4	-0.9912	0.0001155
ENST00000663760.1	CD19	0.9912	0.0001157
NONHSAT157362.1	BLM	0.9912	0.000116
lnc-CCDC140-6:1	FAM46B	-0.9912	0.000116
NONHSAT185560.1	IGKV6D-41	-0.9912	0.0001161
MSTRG.57351.11	MYLK	-0.9912	0.0001163
lnc-TMEM135-1:1	LRRC49	-0.9912	0.0001163
lnc-RHEX-1:5	PCSK6	0.9912	0.0001165
lnc-MBL2-3:3	RHBDL2	0.9912	0.0001168
ENST00000454977.1	HELLS	0.9912	0.0001169
ENST00000648436.1	CD79B	0.9911	0.0001172
ENST00000511849.2	PTPN21	0.9911	0.0001174
lnc-TPPP-1:3	BTLA	-0.9911	0.0001176
T002765	CD79A	0.9911	0.0001181
ENST00000630728.1	RALGPS2	-0.9911	0.0001184
lnc-P2RY12-1:1	SLCO1A2	0.9911	0.0001185
lnc-SHC3-7:1	WASF3	-0.9911	0.0001187
ENST00000558572.1	SPAG4	0.9911	0.0001188
lnc-ADGRL2-4:3	AL162171.1	0.9911	0.0001189
lnc-GAB4-1:1	CYP1B1	0.9911	0.0001193
ENST00000478845.2	AMY1B	0.9911	0.0001196
ENST00000656988.1	TTLL7	0.991	0.0001201
NONHSAT208058.1	TTLL7	0.991	0.0001203
ENST00000565390.2	PRX	-0.991	0.0001205
MSTRG.35867.1	CXCR4	0.991	0.0001208
lnc-CCDC172-1:4	SDPR	0.991	0.0001209
lnc-YARS2-2:1	EGR1	0.991	0.000121
T133690	SPP1	-0.991	0.000121
lnc-PPIL4-9:1	GPR183	0.991	0.0001215
lnc-YRDC-2:1	BLNK	0.991	0.0001216
lnc-STK32C-3:2	TAL1	0.991	0.0001218
lnc-TMEM135-1:1	NCKAP5	-0.991	0.000122
lnc-SYN3-1:1	LAMA3	0.991	0.0001224
MSTRG.18739.1	IGHV4-4	0.991	0.0001224
T311709	CLIC5	0.9909	0.0001228
NONHSAT184588.1	SPP1	-0.9909	0.0001231
lnc-TPPP-1:3	CD19	-0.9909	0.0001233
MSTRG.18739.1	CD27	0.9909	0.0001237
ENST00000508671.1	IL37	0.9909	0.0001239
MSTRG.18739.1	PNOC	0.9909	0.0001239
NONHSAT208058.1	PRKCE	0.9909	0.0001242
ENST00000658164.1	SEZ6L2	-0.9909	0.0001242
lnc-STK32C-3:2	AOC3	0.9909	0.0001242
lnc-FAM105A-1:1	CPNE7	-0.9909	0.0001245
ENST00000656988.1	HIGD1B	0.9909	0.0001246
T311709	MANEAL	-0.9909	0.0001246
MSTRG.18739.1	POU2AF1	0.9909	0.0001251
NR_125940	CD79A	0.9908	0.0001259
ENST00000434973.1	ARHGEF26	0.9908	0.0001269
NONHSAT224052.1	TRAV3	-0.9908	0.000127
HID1-AS1:3	RNF207	-0.9907	0.0001284
lnc-EVI5-2:1	RASAL1	0.9907	0.0001285
T311709	AL162171.1	0.9907	0.0001287
T163288	NEBL	-0.9907	0.0001298
ENST00000422841.5	PRKCE	0.9907	0.00013
lnc-RAI14-2:1	CPNE7	-0.9907	0.0001303
ENST00000657447.1	XAGE3	-0.9907	0.0001304
ENST00000471935.1	SLC7A5	0.9907	0.0001306
lnc-ZNF143-3:1	TTLL7	-0.9907	0.0001306
MSTRG.46298.2	NPNT	-0.9907	0.0001307
T133690	GGCT	-0.9906	0.0001309
NONHSAT185560.1	KCNQ3	-0.9906	0.000131
lnc-ZNF143-3:1	RNF207	0.9906	0.0001316
lnc-ZPLD1-2:1	TTLL7	0.9906	0.0001317
NR_103827	ZWINT	0.9906	0.0001322
lnc-PRSS36-1:2	PIP5K1B	-0.9906	0.0001326
MSTRG.57351.11	SLC7A5	0.9906	0.0001331
ENST00000422841.5	RUNX2	-0.9905	0.0001339
lnc-C1orf109-2:1	CPNE7	0.9905	0.000134
NONHSAT208058.1	RHBDL2	-0.9905	0.0001342
ENST00000624238.2	ADGRF1	-0.9905	0.0001345
NONHSAT184588.1	AC019257.8	0.9905	0.0001346
lnc-CCDC140-6:1	UBE2C	0.9905	0.0001348
lnc-CCDC172-1:4	CPNE7	-0.9905	0.000135
T133690	KHDRBS2	0.9905	0.000135
HID1-AS1:3	SEMA6A	0.9905	0.000135
NONHSAT201356.1	IGKV1-27	0.9905	0.0001352
NONHSAT187039.1	RXRG	-0.9905	0.0001353
lnc-SGO1-1:1	TBX3	-0.9905	0.0001356
lnc-CCDC172-1:4	CAVIN2	0.9905	0.0001357
ENST00000657682.1	NCKAP5	-0.9904	0.0001365
lnc-C8orf59-4:1	FUT1	-0.9904	0.0001366
lnc-HSPA13-6:1	WHRN	0.9904	0.0001366
lnc-ADGRL2-4:3	PTPN21	0.9904	0.0001376
MSTRG.4285.2	LAMA3	0.9904	0.0001377
lnc-GABRR1-1:2	TRIM59	0.9904	0.0001383
ENST00000608014.1	JPT2	0.9904	0.0001386
NONHSAT184588.1	CLIC5	0.9904	0.0001387
MSTRG.46298.2	PRKCE	-0.9904	0.0001388
ENST00000412954.1	FAM189A1	0.9903	0.0001393
ENST00000608142.1	AIM2	0.9903	0.0001398
lnc-BRF1-27:1	DNAJB2	0.9903	0.0001399
NONHSAT208058.1	CAV2	0.9903	0.0001402
lnc-ZNF143-3:1	MANEAL	0.9903	0.0001403
ENST00000608684.1	CTSE	0.9903	0.000141
lnc-FAM105A-1:1	CLIC5	0.9903	0.0001417
T002765	CXCL13	0.9902	0.0001423
lnc-TWIST2-1:4	CD27	0.9902	0.0001429
lnc-ERN2-1:1	CXCR4	0.9902	0.0001434
lnc-SPATA19-1:8	CD28	0.9902	0.0001437
lnc-EMCN-3:6	PARP1	-0.9902	0.000144
lnc-SNX13-2:5	TRIM59	0.9902	0.0001446
lnc-ZNF674-1:11	LTB	0.9902	0.0001448
NONHSAT185560.1	LRRC49	0.9901	0.0001452
ENST00000654002.1	LAMA3	0.9901	0.0001452
ENST00000484721.2	ARHGEF26	0.9901	0.0001453
ENST00000648436.1	MS4A1	0.9901	0.0001454
lnc-CCDC172-1:4	TSPAN7	0.9901	0.0001458
lnc-SGO1-1:1	SCN4B	-0.9901	0.0001459
NONHSAT199468.1	OCIAD2	-0.9901	0.0001459
lnc-FAM105A-1:1	TTLL7	0.9901	0.0001459
lnc-NDUFAF8-5:3	ANLN	0.9901	0.0001464
lnc-SNX13-4:2	GGCT	0.9901	0.0001465
lnc-ARID2-2:1	ST20	0.9901	0.0001467
NR_108082	GPER1	0.9901	0.0001467
MSTRG.9929.60	SYNJ2	-0.9901	0.0001472
ENST00000648436.1	CD1C	0.9901	0.0001477
T311709	RHBDL2	-0.9901	0.0001479
lnc-AIM2-2:1	PDZD2	-0.99	0.0001483
lnc-SYN3-1:1	TTLL7	0.99	0.0001486
lnc-FAM105A-1:1	GALNT13	0.99	0.0001489
lnc-SCN9A-4:1	NME1-NME2	-0.99	0.0001489
NR_003366	PNOC	-0.99	0.0001491
lnc-ZPLD1-2:1	PRX	0.99	0.0001493
NR_110515	LAMA3	-0.99	0.0001493
lnc-AIM2-2:1	MYLK	-0.99	0.0001495
T310279	SLC41A2	-0.99	0.0001496
HID1-AS1:3	HOXA4	0.99	0.0001498
MSTRG.7787.4	BLNK	0.99	0.0001498
lnc-SCN4B-2:2	CLIC5	0.99	0.0001502
lnc-ENPP5-2:7	CPNE5	-0.99	0.0001503
ENST00000418041.5	IL37	0.99	0.0001504
NONHSAT181476.1	PARP1	0.99	0.0001506
NR_029392	COMP	0.99	0.0001507
lnc-C3orf36-1:1	LPHN2	0.9899	0.0001511
MSTRG.55241.1	NTF4	-0.9899	0.0001513
lnc-EIF2AK3-13:1	ITM2C	0.9899	0.0001517
T163288	DSP	0.9899	0.0001527
lnc-FAM105A-1:1	NPNT	0.9899	0.0001528
MSTRG.8942.1	SPP1	-0.9899	0.000153
NONHSAT198896.1	RASAL1	-0.9899	0.0001531
lnc-PPIL4-9:1	JPT2	0.9899	0.0001531
lnc-ENC1-5:1	LAMA3	-0.9899	0.0001533
ENST00000418041.5	MS4A1	0.9899	0.0001536
lnc-NPY5R-10:1	TFAP2A	-0.9898	0.0001541
ENST00000511849.2	ADRA1D	0.9898	0.0001545
ENST00000607540.1	AL162171.1	0.9898	0.0001546
lnc-SGO1-1:1	EDNRB	-0.9898	0.0001554
lnc-C8orf59-4:1	GALNT13	-0.9898	0.0001556
lnc-YARS2-2:1	AVPR2	-0.9898	0.0001563
ENST00000622718.1	COL6A6	-0.9898	0.0001566
NR_033999	IGKV6D-21	-0.9898	0.0001566
lnc-PRKN-17:2	SEZ6L2	-0.9897	0.0001571
ENST00000422841.5	CPNE7	-0.9897	0.0001572
ENST00000509911.2	WASHC1	-0.9897	0.0001573
T133690	PRX	0.9897	0.0001576
ENST00000484721.2	AFF2	0.9897	0.0001583
NR_125940	IL37	0.9897	0.000159
lnc-SCN4B-2:2	SCN4B	0.9897	0.0001591
NONHSAT177249.1	YIF1B	-0.9897	0.0001592
ENST00000671131.1	GPC3	0.9897	0.0001594
ENST00000511849.2	EGR1	-0.9897	0.00016
lnc-ATG7-2:2	PLVAP	-0.9896	0.0001605
MSTRG.46298.2	CLSTN3	0.9896	0.0001609
lnc-ZFP3-1:1	PDGFRL	0.9896	0.0001609
MSTRG.46298.2	CD180	0.9896	0.0001611
lnc-GPR39-12:1	COL8A2	-0.9896	0.0001612
lnc-ATG7-2:2	CD19	-0.9896	0.0001613
ENST00000558572.1	IGKV6D-41	0.9896	0.0001613
lnc-C1orf109-2:1	CLSTN3	0.9896	0.0001617
ENST00000656988.1	CLIC5	0.9896	0.0001618
NONHSAT198689.1	TNFRSF13C	0.9896	0.0001625
NONHSAT218387.1	COMP	0.9896	0.0001631
NONHSAT212643.1	CD19	-0.9895	0.0001635
TBX2-AS1:26	AMY2B	-0.9895	0.0001639
ENST00000565390.2	KHDRBS2	-0.9895	0.0001644
TBX2-AS1:26	AMY1B	-0.9895	0.0001645
ENST00000412954.1	TAL1	0.9895	0.0001649
lnc-SOAT1-2:1	CPXM1	-0.9895	0.0001649
RASGRF2-AS1:9	AMPD3	0.9895	0.0001651
ENST00000609111.1	NCKAP5	0.9895	0.0001662
ENST00000434973.1	CDH19	0.9894	0.0001666
ENST00000642027.2	GPM6A	0.9894	0.0001683
NR_110515	SAPCD2	0.9894	0.0001684
T163288	TTBK1	0.9894	0.0001684
T133690	ADAMTS8	0.9894	0.0001687
NR_110515	TRBV12-3	0.9894	0.0001689
lnc-GPM6A-2:1	LRRTM4	0.9894	0.000169
MSTRG.57351.11	PLVAP	0.9894	0.000169
NONHSAT208058.1	GPM6A	0.9893	0.0001696
lnc-SMAP2-1:1	C15orf27	0.9893	0.0001702
ENST00000608014.1	BUB1B-PAK6	0.9893	0.0001705
ENST00000656988.1	ADAMTS8	0.9893	0.0001706
ENST00000434973.1	PKIA	0.9893	0.0001714
NR_024089	CLDN5	0.9893	0.0001714
ENST00000525320.2	TRBV12-3	-0.9893	0.0001715
MSTRG.18739.1	IGKV1-37	0.9893	0.0001715
NR_046228	FCRLA	-0.9893	0.0001716
NR_026664	CX3CR1	-0.9893	0.0001718
ENST00000511849.2	PRKCE	0.9893	0.0001719
NONHSAT160345.1	IL37	0.9892	0.0001732
NONHSAT185130.1	GEM	0.9892	0.0001733
lnc-EVI5-2:1	TRBV12-3	0.9892	0.0001733
ENST00000608014.1	RASAL1	0.9892	0.0001738
ENST00000565390.2	ADAMTS8	-0.9892	0.0001748
NONHSAT170199.1	HOXB2	0.9892	0.0001751
T311709	ADAMTS8	0.9892	0.0001752
ENST00000565390.2	SPP1	0.9892	0.0001752
lnc-ZNF143-3:1	HIGD1B	-0.9891	0.000176
ENST00000509911.2	VPREB3	0.9891	0.0001762
NONHSAT157362.1	BUB1B-PAK6	0.9891	0.0001763
lnc-C3orf36-1:1	EDNRB	0.9891	0.0001763
ENST00000622718.1	FCRLA	0.9891	0.0001764
ENST00000630728.1	CPXM1	-0.9891	0.0001766
lnc-SGO1-1:1	PRX	-0.9891	0.0001768
lnc-SCN4B-2:2	EGR1	-0.9891	0.0001768
T306347	HNF4G	-0.9891	0.0001777
ENST00000434973.1	SLC2A12	0.9891	0.0001782
lnc-GABRR1-1:2	AL139260.3	0.989	0.0001795
lnc-LYPD1-2:1	UBE2QL1	-0.989	0.0001804
lnc-SCN4B-2:2	TBX2	0.989	0.0001805
lnc-C8orf59-4:1	SPP1	0.989	0.0001808
ENST00000478845.2	AMY2B	0.989	0.0001821
TBX2-AS1:26	GGCT	-0.989	0.0001824
lnc-SMAP2-1:1	NUSAP1	0.9889	0.0001826
lnc-ADGRF5-2:1	GPR110	0.9889	0.0001828
lnc-MCM9-2:1	ABCB9	0.9889	0.0001829
lnc-SNX13-2:5	ADRA1A	-0.9889	0.0001834
lnc-TBX5-4:2	EGR3	-0.9889	0.0001834
T310279	BTLA	-0.9889	0.0001835
NONHSAT198689.1	CRB2	0.9889	0.0001835
ENST00000609111.1	IGKV6D-21	-0.9889	0.0001838
ENST00000657447.1	LAMA3	0.9889	0.0001839
ENST00000671131.1	EPAS1	0.9889	0.0001847
MSTRG.9929.60	BIRC5	-0.9889	0.0001849
ENST00000642027.2	CAVIN2	0.9889	0.0001849
ENST00000650061.1	PRX	0.9889	0.000185
ENST00000671131.1	NCKAP5	0.9889	0.0001853
NONHSAT181819.1	WFS1	0.9889	0.0001854
lnc-FAM105A-1:1	SPP1	-0.9888	0.000186
ENST00000418041.5	COL19A1	0.9888	0.0001861
ENST00000511849.2	GDF10	0.9888	0.0001863
NONHSAT185560.1	PNOC	-0.9888	0.000187
MSTRG.18011.9	PAX5	0.9888	0.0001879
ENST00000650061.1	CYP1B1	-0.9888	0.0001881
lnc-SCN4B-2:2	EDNRB	0.9888	0.0001881
ENST00000609111.1	PNOC	-0.9888	0.0001882
lnc-ADGRF5-2:1	WHRN	0.9888	0.0001882
T150949	STEAP1	-0.9888	0.0001884
ENST00000422841.5	C15orf27	-0.9888	0.0001888
ENST00000657447.1	VEGFD	0.9887	0.0001893
ENST00000650061.1	PTPN21	0.9887	0.0001898
ENST00000656988.1	GDF10	0.9887	0.0001905
lnc-RPIA-14:1	IGKV1D-42	0.9887	0.0001918
ENST00000650061.1	HOXA4	0.9887	0.000192
MSTRG.29375.2	SLCO1A2	0.9887	0.0001924
lnc-FAM105A-1:1	ADAMTS8	0.9886	0.0001926
lnc-ZNF143-3:1	LAMA3	-0.9886	0.0001926
lnc-GPR34-1:1	CXCL13	0.9886	0.0001928
ENST00000642027.2	SLC16A9	-0.9886	0.0001936
NONHSAT177249.1	CD79B	0.9886	0.0001945
lnc-GOLGA7B-1:1	FAM189A1	-0.9886	0.0001947
NONHSAT171873.1	HOXA4	-0.9886	0.0001957
ENST00000630728.1	LRRTM4	0.9885	0.000196
T133690	GDF10	0.9885	0.0001966
lnc-GPR34-1:1	TLR10	0.9885	0.0001969
lnc-ZNF143-3:1	TBX3	-0.9885	0.0001974
NR_003366	KCNQ3	-0.9885	0.0001974
lnc-QKI-1:1	STEAP1	-0.9885	0.0001979
NONHSAT198896.1	TTBK1	-0.9885	0.0001982
MSTRG.22825.1	GPM6A	0.9885	0.0001985
lnc-ZNF674-1:11	TRBV19	0.9885	0.0001988
ENST00000607540.1	IGHV3-30	-0.9885	0.000199
MSTRG.57351.11	GNG4	0.9884	0.0002002
T311709	SEMA6A	0.9884	0.0002012
lnc-CCDC140-6:1	GALNT13	-0.9884	0.0002013
lnc-TMEM135-1:1	KIAA0408	-0.9884	0.0002013
lnc-LYPD1-2:1	STEAP1	-0.9884	0.0002015
lnc-GEMIN2-10:1	FCRLA	0.9884	0.0002015
NR_003366	CEACAM3	-0.9884	0.0002019
lnc-ENPP5-2:7	AC019257.8	0.9884	0.000202
lnc-ADRB1-3:1	CD180	-0.9884	0.0002023
ENST00000565390.2	GGCT	0.9884	0.0002024
NONHSAT205350.1	LTB	-0.9884	0.0002027
lnc-EVI5-2:1	CLSTN3	0.9883	0.0002028
HID1-AS1:3	MANEAL	-0.9883	0.0002029
lnc-SNX8-2:1	KIAA0408	0.9883	0.000203
T311709	TSPAN7	0.9883	0.0002032
T244192	GPR183	0.9883	0.0002034
lnc-SNX8-2:1	MYLK	0.9883	0.0002044
MSTRG.4285.2	AMPD3	-0.9883	0.0002051
lnc-HSPA13-6:1	GALNT13	-0.9883	0.0002051
lnc-C1orf109-2:1	RUNX2	0.9883	0.0002052
ENST00000558572.1	CD27	0.9883	0.0002061
lnc-ENPP5-2:7	ADAMTS8	0.9882	0.0002065
lnc-P2RY12-1:1	C16orf59	-0.9882	0.0002068
T163288	FAM46B	-0.9882	0.000207
ENST00000658415.1	OVOL1	0.9882	0.000207
T163288	RASAL1	0.9882	0.0002072
ENST00000624238.2	GPR37	-0.9882	0.0002079
lnc-EMCN-3:6	LPHN2	0.9882	0.0002082
ENST00000663760.1	IL37	0.9882	0.0002088
NR_003366	GNG11	0.9882	0.0002089
lnc-SCN4B-2:2	PTPN21	0.9882	0.0002092
NONHSAT170176.1	F2	0.9882	0.0002092
lnc-ZNF143-3:1	LPHN2	-0.9882	0.0002092
NONHSAT181476.1	ADRA1D	-0.9882	0.0002097
lnc-PRKN-17:2	CTSE	-0.9882	0.0002097
NONHSAT199468.1	ARHGAP40	-0.9881	0.0002105
NR_038230	UBE2QL1	-0.9881	0.000211
NONHSAT212643.1	CD79A	-0.9881	0.0002111
MSTRG.22825.1	C16orf59	-0.9881	0.0002115
NR_033999	C1orf115	0.9881	0.0002119
NONHSAT170586.1	POU2AF1	0.9881	0.0002121
lnc-BEX3-2:5	LOXL1	-0.9881	0.0002125
lnc-SGO1-1:1	RNF207	0.9881	0.0002129
MSTRG.16859.1	EGR3	-0.988	0.0002137
ENST00000642027.2	AC019257.8	0.988	0.0002139
MSTRG.51252.1	C16orf59	-0.988	0.0002139
ENST00000418041.5	FDCSP	0.988	0.0002142
lnc-TWIST2-1:4	DNAJB2	0.988	0.0002146
lnc-ZNF143-3:1	CLIC5	-0.988	0.0002147
NONHSAT198689.1	ALPK2	0.988	0.0002149
lnc-TWIST2-1:4	PNOC	0.988	0.0002156
ENST00000525320.2	RASAL1	-0.988	0.0002159
lnc-ADGRF5-2:1	AF241726.2	-0.988	0.0002163
lnc-SOAT1-2:1	LRRTM4	0.988	0.0002165
NONHSAT184588.1	ADRA1A	0.988	0.0002169
NONHSAT210658.1	CX3CR1	-0.9879	0.0002171
lnc-C3orf36-1:1	PARP1	-0.9879	0.0002174
lnc-RCAN1-4:1	FAM46B	-0.9879	0.0002177
ENST00000657447.1	SLC2A12	0.9879	0.0002177
lnc-C1orf109-2:1	GALNT13	-0.9879	0.0002179
MSTRG.4285.2	C15orf27	-0.9879	0.0002184
ENST00000654002.1	HIGD1B	0.9879	0.0002186
NONHSAT212643.1	TLR10	-0.9879	0.0002187
T310279	CD22	-0.9879	0.0002189
lnc-GAB4-1:1	EGR1	0.9879	0.0002189
NR_110416	GGCX	0.9879	0.0002194
ENST00000658164.1	CPXM1	-0.9879	0.0002197
ENST00000671131.1	FYB2	0.9879	0.0002203
ENST00000650061.1	WFS1	0.9879	0.0002203
lnc-ADRB1-3:1	DSP	-0.9879	0.0002204
NONHSAT201356.1	IGHV4-4	0.9879	0.0002205
ENST00000669831.1	BLM	0.9878	0.0002209
ENST00000478845.2	PRX	-0.9878	0.0002212
NONHSAT183090.1	PDK1	0.9878	0.0002216
NONHSAT195089.1	TAL1	0.9878	0.0002216
lnc-GAB4-1:1	ZNF697	-0.9878	0.0002227
lnc-SCN4B-2:2	AL162171.1	0.9878	0.0002232
lnc-ADGRF5-2:1	EDNRB	-0.9878	0.0002233
lnc-GPR34-1:1	OCIAD2	0.9877	0.0002244
lnc-SNX13-2:5	ZNF697	-0.9877	0.0002246
NONHSAT208058.1	ADAMTS8	0.9877	0.0002247
ENST00000642027.2	PDGFRL	-0.9877	0.0002249
lnc-ADGRF5-2:1	SCN4B	-0.9877	0.0002251
ENST00000434973.1	IGSF10	0.9877	0.000226
lnc-EIF2AK3-13:1	CD27	0.9877	0.0002261
lnc-C8orf59-4:1	PIM2	0.9877	0.0002262
MSTRG.18739.1	IGKV1D-42	0.9877	0.0002269
lnc-GPM6A-2:1	RALGPS2	-0.9877	0.0002274
ENST00000434973.1	RBP2	0.9877	0.0002275
lnc-ARMC1-5:1	AMPD3	0.9877	0.0002276
ENST00000668812.1	E2F8	-0.9877	0.0002276
lnc-ZNF674-1:11	BUB1B-PAK6	0.9877	0.0002277
lnc-P2RY12-1:1	NTF4	0.9877	0.0002277
lnc-ZNF143-3:1	ADRA1A	-0.9876	0.0002283
lnc-STK32C-3:2	KIR2DS3	0.9876	0.0002283
MSTRG.55619.1	OVOL1	0.9876	0.0002287
MSTRG.16859.1	UBE2QL1	-0.9876	0.0002291
lnc-PAK1IP1-1:1	LOXL1	-0.9876	0.0002292
ENST00000609111.1	SPAG4	-0.9876	0.0002305
MSTRG.8942.1	ADGRF1	-0.9876	0.0002311
ENST00000565390.2	EGR1	0.9875	0.0002316
ENST00000642027.2	CLIC5	0.9875	0.0002318
lnc-ADGRL2-4:3	UBE2QL1	-0.9875	0.0002324
lnc-TP53TG3-9:2	KCTD16	0.9875	0.0002333
NONHSAT208058.1	XAGE3	-0.9875	0.0002333
lnc-RPIA-14:1	ITM2C	0.9875	0.0002339
lnc-ENPP5-2:7	GDF5	0.9875	0.0002342
NONHSAT170586.1	PNOC	0.9875	0.0002343
NONHSAT183090.1	CD38	0.9875	0.0002346
NONHSAT174563.1	COL6A6	-0.9875	0.0002346
lnc-ARMC1-5:1	ST20	0.9875	0.0002346
lnc-ADRB1-3:1	ALPK2	-0.9875	0.000235
MSTRG.16859.1	GPC3	0.9875	0.000235
ENST00000656988.1	EDNRB	0.9874	0.0002358
lnc-SYN3-1:1	ZNF385D	-0.9874	0.000236
ENST00000658164.1	STEAP1	-0.9874	0.0002362
lnc-SOAT1-2:1	FAM105A	0.9874	0.0002363
lnc-ZMAT5-3:1	CD1E	0.9874	0.0002378
lnc-GEMIN2-10:1	IL37	0.9874	0.0002379
ENST00000656988.1	LAMA3	0.9874	0.0002387
lnc-QKI-1:1	GPER1	0.9874	0.000239
NONHSAT181476.1	EDNRB	-0.9873	0.0002394
ENST00000657447.1	RNF207	-0.9873	0.0002395
NONHSAT165101.1	RXRG	0.9873	0.0002398
lnc-GAB4-1:1	AL162171.1	-0.9873	0.0002405
ENST00000642027.2	KCNK3	0.9873	0.0002406
ENST00000608014.1	UBE2C	0.9873	0.0002407
lnc-ZFP3-1:1	ZFP69B	0.9873	0.0002411
MSTRG.22825.1	CST4	-0.9873	0.0002415
lnc-PPIL4-9:1	CD180	0.9873	0.000242
MSTRG.28648.1	MMP11	-0.9873	0.0002422
NONHSAT185560.1	CD27	-0.9873	0.0002428
ENST00000422841.5	WHRN	-0.9872	0.0002429
lnc-ADGRF5-2:1	CLIC5	-0.9872	0.0002435
lnc-ENC1-5:1	PDGFRL	0.9872	0.0002444
MSTRG.9929.60	ADAMDEC1	-0.9872	0.0002447
MSTRG.55619.1	WHRN	0.9872	0.0002449
NR_003207	KIR2DS3	-0.9872	0.000245
ENST00000642027.2	SDPR	0.9872	0.0002451
NONHSAT170586.1	CX3CR1	-0.9872	0.0002452
ENST00000527847.5	ENHO	0.9872	0.0002454
ENST00000657682.1	SPSB1	0.9872	0.0002457
HID1-AS1:3	STEAP1	-0.9872	0.0002458
NONHSAT184588.1	TBX2	0.9872	0.0002461
ENST00000642027.2	PTPN21	0.9872	0.0002462
lnc-YARS2-2:1	ADRA1A	-0.9871	0.0002467
NONHSAT195089.1	ARHGEF26	0.9871	0.0002473
NONHSAT169739.1	FMO2	-0.9871	0.0002476
lnc-C3orf36-1:1	ZNF385D	-0.9871	0.0002479
ENST00000642027.2	XAGE3	-0.9871	0.000248
NONHSAT181476.1	ZNF385D	0.9871	0.000249
ENST00000422841.5	ZNF697	0.9871	0.0002493
lnc-EVI5-2:1	BUB1B-PAK6	0.9871	0.0002494
ENST00000454977.1	ANLN	0.9871	0.0002497
lnc-RTN2-1:1	CD38	0.9871	0.0002499
NR_046228	EGR3	-0.9871	0.0002504
lnc-PPIL4-9:1	CPXM1	0.987	0.0002506
MSTRG.22825.1	PKIA	0.987	0.0002523
MSTRG.8942.1	PTPN21	0.987	0.0002528
ENST00000443546.1	CBLN3	0.987	0.0002533
ENST00000657447.1	CDH19	0.987	0.0002537
T150949	SLC16A9	-0.987	0.0002538
NONHSAT198689.1	CD79B	0.987	0.0002538
NONHSAT175355.1	CDCA7	0.987	0.0002543
lnc-YRDC-2:1	TMEM62	0.987	0.0002543
lnc-FAM105A-1:1	RNF207	-0.987	0.0002543
ENST00000608014.1	TRBV12-3	0.9869	0.0002548
lnc-SCN9A-4:1	PTGES	-0.9869	0.0002549
lnc-EIF2AK3-13:1	HOXB2	0.9869	0.000255
NONHSAT201356.1	IGKV1D-42	0.9869	0.0002551
lnc-C8orf59-4:1	NPNT	-0.9869	0.0002552
BANCR:2	CDC6	-0.9869	0.0002557
NONHSAT174563.1	MYLK	-0.9869	0.0002557
NR_110515	CPNE7	0.9869	0.0002559
lnc-AIM2-2:1	YIF1B	-0.9869	0.0002561
NR_125940	FCRLA	0.9869	0.0002561
lnc-ADGRL2-4:3	CYP1B1	-0.9869	0.0002562
NONHSAT184588.1	E2F5	-0.9869	0.0002571
NR_110416	CTSE	0.9869	0.0002579
lnc-GABRR1-1:2	PARP1	0.9869	0.0002579
T002765	FDCSP	0.9869	0.0002579
MSTRG.16859.1	NCKAP5	0.9869	0.0002582
NONHSAT150699.1	AL139260.3	0.9869	0.0002582
lnc-ADGRF5-2:1	ADGRF1	0.9868	0.0002583
lnc-SLC6A14-1:1	PRX	-0.9868	0.00026
ENST00000654002.1	PRKCE	0.9868	0.0002601
lnc-GPR34-1:1	IL37	0.9868	0.0002606
NONHSAT184588.1	GDF5	0.9868	0.0002614
MSTRG.16859.1	STEAP1	-0.9868	0.0002615
T311709	STEAP1	-0.9868	0.0002616
MSTRG.22147.1	KLF15	-0.9868	0.0002617
NONHSAT208058.1	SAPCD2	-0.9868	0.0002618
lnc-GABRR1-1:2	NUSAP1	0.9867	0.0002624
NONHSAT169739.1	KIAA0101	0.9867	0.0002625
ENST00000608142.1	COCH	0.9867	0.0002628
MSTRG.7787.4	CCDC64	0.9867	0.0002635
NONHSAT170586.1	IGKV1-27	0.9867	0.0002637
ENST00000507525.1	IGKV6D-41	-0.9867	0.0002657
T311709	TBX3	0.9866	0.0002662
lnc-ENC1-5:1	RNF207	0.9866	0.0002666
NONHSAT198896.1	MMP11	-0.9866	0.0002668
ENST00000656988.1	AF241726.2	0.9866	0.0002668
lnc-RPIA-14:1	IGKV1-37	0.9866	0.0002669
ENST00000624238.2	EDNRB	0.9866	0.0002669
TBX2-AS1:26	TBX2	0.9866	0.0002673
NONHSAT198689.1	FDCSP	0.9866	0.0002674
lnc-RNMT-2:2	TRBV19	0.9866	0.0002682
MSTRG.16859.1	FYB2	0.9866	0.0002682
NONHSAT212305.1	KRT16	-0.9866	0.0002682
NONHSAT169739.1	LAX1	0.9866	0.0002682
lnc-EMCN-3:6	C15orf27	-0.9866	0.0002685
ENST00000648436.1	FDCSP	0.9866	0.0002686
lnc-QKI-1:1	CPXM1	-0.9866	0.0002686
ENST00000642027.2	LAMC3	0.9866	0.0002688
NONHSAT185560.1	UBE2QL1	-0.9866	0.0002696
ENST00000581690.1	PCSK6	-0.9866	0.0002698
NONHSAT195089.1	AFF2	0.9866	0.0002699
T159902	ZNF385D	-0.9866	0.0002699
NONHSAT172829.1	IGHG3	0.9865	0.0002702
NONHSAT198896.1	FUT1	0.9865	0.0002706
NONHSAT157106.1	F2	0.9865	0.0002706
ENST00000525320.2	BUB1B-PAK6	-0.9865	0.000271
lnc-ZNF143-3:1	PARP1	0.9865	0.000271
lnc-YRDC-2:1	TYMS	0.9865	0.0002712
ENST00000656988.1	XAGE3	-0.9865	0.0002716
lnc-C8orf59-4:1	GGCT	0.9865	0.0002717
lnc-PPIL4-9:1	ALPK2	0.9865	0.0002726
lnc-SYT13-8:1	IL37	-0.9865	0.0002727
lnc-FAM105A-1:1	ITGA11	-0.9865	0.0002729
lnc-CCDC172-1:4	CDC6	-0.9865	0.000274
lnc-C1orf109-2:1	TSHZ2	0.9865	0.0002741
ENST00000418041.5	ALPK2	0.9864	0.0002745
lnc-TWIST2-1:4	GNG4	0.9864	0.0002747
MSTRG.8942.1	HIGD1B	0.9864	0.0002747
ENST00000507525.1	PNOC	-0.9864	0.0002748
ENST00000565390.2	GDF10	-0.9864	0.000275
ENST00000655317.1	FGD6	0.9864	0.0002754
lnc-TWIST2-1:4	SLC7A5	0.9864	0.0002759
MSTRG.49428.1	FGD6	-0.9864	0.0002769
lnc-ZFP3-1:1	SDPR	-0.9864	0.000277
NONHSAT198689.1	MS4A1	0.9864	0.0002773
ENST00000499842.1	NCKAP5	0.9864	0.0002778
lnc-FAM105A-1:1	CDC6	-0.9863	0.0002786
ENST00000657682.1	IKZF3	0.9863	0.0002787
ENST00000609111.1	IGHV4-28	-0.9863	0.0002789
ENST00000608014.1	CD28	0.9863	0.0002792
ENST00000565390.2	TBX3	-0.9863	0.0002793
NONHSAT175355.1	CCL19	0.9863	0.0002798
T311709	LAMA3	0.9863	0.0002801
ENST00000511849.2	WFS1	0.9863	0.0002802
NONHSAT160055.1	YIF1B	0.9863	0.0002806
ENST00000671131.1	UBE2QL1	-0.9863	0.0002809
MSTRG.4285.2	CAVIN2	0.9863	0.0002813
lnc-NDUFAF8-5:3	ZWINT	0.9863	0.0002813
ENST00000434973.1	CCBE1	0.9863	0.0002816
lnc-SCN4B-2:2	ADRA1D	0.9863	0.0002816
ENST00000581690.1	FCGBP	-0.9863	0.0002817
MSTRG.22825.1	CCBE1	0.9863	0.0002822
NONHSAT187039.1	GPER1	-0.9863	0.0002822
MSTRG.28648.1	FAM105A	0.9862	0.0002824
NR_110013	OVOL1	0.9862	0.0002832
MSTRG.7787.4	RUNX2	0.9862	0.0002834
MSTRG.7787.4	BLM	0.9862	0.0002836
lnc-RAI14-2:1	C16orf59	-0.9862	0.0002837
lnc-RCAN1-4:1	AF241726.2	-0.9862	0.0002841
MSTRG.16859.1	KCNQ3	-0.9862	0.0002842
lnc-SLC6A14-1:1	TBX2	-0.9862	0.0002847
PTPRD-AS1:1	CXCL13	-0.9862	0.0002858
lnc-HSPA13-6:1	PIM2	0.9862	0.000286
lnc-EVA1A-1:1	CD27	0.9861	0.0002866
HID1-AS1:3	CCBE1	0.9861	0.0002869
lnc-CYB5R2-1:2	WASHC1	0.9861	0.000287
lnc-SCN9A-4:1	RGS17	-0.9861	0.0002873
ENST00000663760.1	CD79A	0.9861	0.0002874
ENST00000484721.2	LAMC3	0.9861	0.0002875
lnc-SNX13-4:2	EGR1	0.9861	0.0002877
NONHSAT184588.1	PRKCE	0.9861	0.0002877
lnc-C1orf109-2:1	KIAA0101	0.9861	0.0002882
NONHSAT208058.1	LAMA3	0.9861	0.0002885
ENST00000525320.2	SAPCD2	-0.9861	0.0002888
lnc-SYN3-1:1	EDNRB	0.9861	0.0002889
T002765	OCIAD2	0.986	0.0002908
ENST00000558572.1	PNOC	0.986	0.0002908
ENST00000616668.1	PAPLN	-0.986	0.000291
lnc-SCN4B-2:2	ADAMTS8	0.986	0.0002911
NONHSAT170586.1	IGKV1D-42	0.986	0.0002915
ENST00000657682.1	FUT1	-0.986	0.0002917
T311709	CCBE1	0.986	0.0002917
lnc-FAM105A-1:1	EDNRB	0.986	0.0002919
NR_003366	IGHV4-28	-0.986	0.0002921
MSTRG.62640.1	HAVCR1	-0.986	0.0002921
ENST00000527978.1	ENHO	0.986	0.0002928
NONHSAT224052.1	GABBR1	-0.986	0.000293
NR_003366	EGR3	-0.986	0.0002934
lnc-RNMT-2:2	ADAMDEC1	0.986	0.0002937
ENST00000525320.2	STEAP1	-0.986	0.000294
ENST00000525320.2	CPXM1	-0.986	0.0002941
lnc-BRF1-27:1	PNOC	0.986	0.0002942
NR_110416	SEZ6L2	0.986	0.0002945
HID1-AS1:3	TTLL7	0.986	0.0002946
ENST00000434973.1	LAMA3	0.986	0.0002947
ENST00000663760.1	BTLA	0.9859	0.0002947
ENST00000422841.5	TRBV12-3	-0.9859	0.0002953
NR_003366	IGHV3-30	-0.9859	0.0002957
ENST00000499842.1	FYB2	0.9859	0.0002967
NONHSAT172829.1	TNFRSF13C	0.9859	0.0002968
ENST00000669831.1	RGS17	0.9859	0.0002969
lnc-SGO1-1:1	SPP1	0.9859	0.0002972
NR_026664	DNAJB2	0.9859	0.0002982
T133690	AMY2B	-0.9859	0.0002984
ENST00000650061.1	CLIC5	0.9859	0.0002987
lnc-SNX13-4:2	C1orf115	-0.9859	0.0002989
ENST00000650061.1	TBX2	0.9858	0.0002994
RASGRF2-AS1:9	AL139260.3	0.9858	0.0003
NONHSAT160055.1	MS4A1	-0.9858	0.0003008
NR_125940	CD1C	0.9858	0.0003013
lnc-ZFP3-1:1	LAMC3	-0.9858	0.000302
NONHSAT201356.1	POU2AF1	0.9858	0.0003021
lnc-ENPP5-2:7	ADGRF1	-0.9858	0.0003023
lnc-GABRR1-1:2	ZNF385D	0.9858	0.0003025
lnc-ADGRL2-4:3	KCNQ3	-0.9858	0.0003026
MSTRG.18739.1	IGKV6D-41	0.9858	0.0003027
MSTRG.22147.1	CCL19	0.9858	0.0003027
ENST00000654002.1	CCBE1	0.9857	0.0003035
lnc-YRDC-2:1	CDCA2	0.9857	0.0003037
ENST00000511849.2	RNF207	-0.9857	0.0003037
ENST00000654002.1	CLIC5	0.9857	0.0003042
lnc-SPATA19-1:8	CCNB2	0.9857	0.000305
NONHSAT170586.1	IGHV4-28	0.9857	0.0003051
ENST00000650061.1	EDNRB	0.9857	0.0003053
ENST00000622718.1	YIF1B	-0.9857	0.0003056
ENST00000422841.5	KIAA0101	-0.9857	0.0003059
NR_029393	CYP3A7	-0.9857	0.000306
lnc-COL6A6-2:1	COL6A6	0.9857	0.0003065
NONHSAT177249.1	KIAA0408	-0.9857	0.0003073
lnc-GCG-4:1	WNT10A	0.9856	0.0003078
ENST00000654002.1	RHBDL2	-0.9856	0.0003079
lnc-BRF1-27:1	IGKV1-37	0.9856	0.0003082
lnc-RGS9BP-1:1	KIAA0408	0.9856	0.0003085
MSTRG.51252.1	RBP2	0.9856	0.0003087
lnc-QKI-1:1	RALGPS2	-0.9856	0.0003087
lnc-FAM105A-1:1	CAVIN2	0.9856	0.0003089
MSTRG.46298.2	RHBDL2	0.9856	0.0003093
ENST00000511849.2	AL162171.1	0.9856	0.00031
lnc-GPM6A-2:1	JPT2	-0.9856	0.0003103
ENST00000565390.2	CLIC5	-0.9856	0.0003107
lnc-ZNF143-3:1	TRIM59	0.9856	0.0003107
lnc-SYT13-8:1	CPXM1	-0.9856	0.000311
NONHSAT198689.1	PLEKHA1	-0.9856	0.0003115
ENST00000658164.1	RALGPS2	-0.9856	0.0003116
ENST00000511849.2	MANEAL	-0.9855	0.0003119
ENST00000507525.1	GNG4	-0.9855	0.0003119
lnc-SHC3-7:1	SLC26A5	0.9855	0.0003119
ENST00000478845.2	SCN4B	-0.9855	0.000312
ENST00000624238.2	INMT	0.9855	0.0003121
ENST00000650061.1	PRKCE	0.9855	0.0003121
ENST00000565390.2	EPAS1	-0.9855	0.0003122
MSTRG.46298.2	KIAA0101	0.9855	0.0003126
lnc-ZFP3-1:1	CAVIN2	-0.9855	0.000313
lnc-STK32C-3:2	LPHN2	0.9855	0.000314
NONHSAT208058.1	SLC16A9	-0.9855	0.0003143
lnc-ADGRL2-4:3	SEMA6A	0.9855	0.0003143
lnc-PPIL4-9:1	DSP	0.9855	0.0003154
lnc-GPM6A-2:1	ALKAL2	0.9855	0.0003159
ENST00000434973.1	VEGFD	0.9854	0.0003164
TBX2-AS1:26	AMY1C	-0.9854	0.0003168
lnc-EMCN-3:6	TRIM59	-0.9854	0.0003173
ENST00000558572.1	IGHV3-30	0.9854	0.0003179
ENST00000558572.1	GNG4	0.9854	0.0003179
NONHSAT170199.1	COL6A6	-0.9854	0.0003183
T311709	HOXA4	0.9854	0.0003185
lnc-SHC3-7:1	C15orf27	0.9854	0.0003185
MSTRG.18739.1	IGHV4-28	0.9854	0.000319
NONHSAT208058.1	CLIC5	0.9854	0.0003195
lnc-TPPP-1:3	IGHG3	-0.9854	0.0003198
lnc-ADRB1-3:1	PLEKHA1	0.9854	0.0003199
lnc-SLC6A14-1:1	CPNE5	0.9854	0.00032
NR_040772	ST20	0.9853	0.0003204
T133690	LIMCH1	0.9853	0.0003207
lnc-SYT13-8:1	JPT2	-0.9853	0.0003208
lnc-RCAN1-4:1	XRCC2	0.9853	0.0003211
MSTRG.46298.2	CPNE7	0.9853	0.0003211
ENST00000608142.1	YIF1B	-0.9853	0.0003211
ENST00000478845.2	EGR1	0.9853	0.0003224
lnc-ZNF704-4:1	TMEM62	0.9853	0.0003228
lnc-GCG-4:1	HOXA4	-0.9853	0.0003239
MSTRG.4285.2	SDPR	0.9852	0.0003251
NR_125940	TLR10	0.9852	0.0003252
MSTRG.18739.1	GNG11	-0.9852	0.0003253
lnc-SYN3-1:1	TSPAN7	0.9852	0.0003256
ENST00000617323.4	IGKV6D-21	0.9852	0.0003257
lnc-EVI5-2:1	SEZ6L2	0.9852	0.0003258
MSTRG.4285.2	AL139260.3	-0.9852	0.000326
T310279	CD19	-0.9852	0.0003263
MSTRG.8942.1	CDC6	-0.9852	0.0003263
lnc-ENPP5-2:7	TBX2	0.9852	0.0003263
MSTRG.18739.1	CX3CR1	-0.9852	0.0003264
lnc-YRDC-2:1	CLSTN3	0.9852	0.0003265
HID1-AS1:3	CAV2	0.9852	0.0003266
MSTRG.51252.1	TSPAN7	0.9852	0.0003277
lnc-MBL2-3:3	CDH19	-0.9852	0.0003281
MSTRG.63485.1	NMNAT2	0.9852	0.0003282
NONHSAT169739.1	RUNX2	0.9852	0.0003286
T150949	GJB2	-0.9851	0.0003295
NONHSAT212643.1	CD79B	-0.9851	0.0003296
lnc-ATG7-2:2	IL37	-0.9851	0.0003306
T032421	ZWINT	-0.9851	0.0003308
lnc-AIM2-2:1	IKZF3	0.9851	0.0003308
NONHSAT218387.1	CTSE	0.9851	0.0003309
lnc-SNX13-2:5	PTGFRN	0.9851	0.0003319
lnc-FAM105A-1:1	FMO2	0.9851	0.0003326
lnc-STK32C-3:2	CLDN5	0.9851	0.0003327
NONHSAT205350.1	DCANP1	-0.9851	0.000333
ENST00000648436.1	FCRLA	0.9851	0.0003331
TMC3-AS1:12	IGHV3-38	0.9851	0.0003331
lnc-SMAP2-1:1	WHRN	0.9851	0.0003331
T002765	MS4A1	0.9851	0.0003332
ENST00000624238.2	CAVIN2	0.9851	0.0003335
NONHSAT198896.1	GPR183	-0.985	0.000334
ENST00000437825.1	ALPK2	-0.985	0.0003341
ENST00000484721.2	IGSF10	0.985	0.0003342
ENST00000657447.1	PTGES	-0.985	0.0003343
lnc-BRF1-27:1	IGHV4-28	0.985	0.0003343
lnc-SLC6A14-1:1	TBX3	-0.985	0.0003348
lnc-AIM2-2:1	AIM2	0.985	0.000335
NONHSAT160345.1	TNFRSF13C	0.985	0.000335
lnc-SCN4B-2:2	WFS1	0.985	0.0003352
ENST00000437825.1	CCL22	-0.985	0.0003356
ENST00000434973.1	C16orf59	-0.985	0.0003359
lnc-TMEM135-1:1	CEACAM3	0.985	0.000336
NONHSAT198689.1	LMNB1	0.985	0.0003364
MSTRG.55241.1	TRAF5	0.985	0.000337
ENST00000650061.1	NT5E	-0.985	0.0003371
ENST00000422841.5	BLM	-0.985	0.0003372
MSTRG.22147.1	PCSK6	0.985	0.0003374
ENST00000525320.2	LRRTM4	0.9849	0.0003382
lnc-RAI14-2:1	AF241726.2	0.9849	0.0003389
ENST00000434973.1	XAGE3	-0.9849	0.0003392
lnc-SYN3-1:1	LPHN2	0.9849	0.0003392
ENST00000500853.1	GPR82	0.9849	0.0003395
NONHSAT181819.1	IGHV3-30	-0.9849	0.0003396
T311709	EDNRB	0.9849	0.0003396
NONHSAT195089.1	LAMC3	0.9849	0.0003396
lnc-EIF2AK3-13:1	MYLK	-0.9849	0.0003397
lnc-HACE1-3:1	FAM105A	0.9849	0.00034
lnc-P2RY12-1:1	TRMT9B	0.9849	0.0003408
ENST00000657447.1	TSPAN7	0.9849	0.0003408
lnc-ZPLD1-4:1	ARHGAP40	-0.9849	0.0003411
MSTRG.4285.2	RHBDL2	-0.9849	0.0003414
lnc-SCN9A-4:1	CDH19	0.9849	0.0003416
TMC3-AS1:12	HOXA4	-0.9849	0.0003419
lnc-SNX13-2:5	EGR1	0.9849	0.0003423
NONHSAT172829.1	PMCH	0.9849	0.0003424
lnc-ADGRL2-4:3	CAV2	0.9848	0.000343
lnc-ASB3-10:1	NR4A3	0.9848	0.0003432
MSTRG.46298.2	FMO2	-0.9848	0.0003435
NONHSAT170586.1	CD27	0.9848	0.0003439
lnc-CLDN18-1:1	HELLS	-0.9848	0.0003441
lnc-ENC1-5:1	ZFP69B	0.9848	0.0003441
MSTRG.16859.1	FUT1	0.9848	0.0003441
NONHSAT195089.1	PTGES	-0.9848	0.0003444
lnc-ENC1-5:1	SLC16A9	0.9848	0.0003446
ENST00000484721.2	PTGES	-0.9848	0.0003448
lnc-RPIA-14:1	IGKV1-27	0.9848	0.000345
ENST00000609111.1	IGHV3-30	-0.9848	0.0003453
lnc-ENPP5-2:7	AMY1C	-0.9848	0.0003458
NONHSAT184588.1	AL162171.1	0.9848	0.0003458
lnc-ASB3-10:1	CPNE5	0.9848	0.0003462
ENST00000642027.2	EDNRB	0.9848	0.0003465
NR_040772	NABP1	0.9848	0.0003469
NONHSAT170199.1	MYLK	-0.9847	0.0003483
lnc-YRDC-2:1	DOCK10	0.9847	0.0003488
lnc-ALOX12-3:1	IGKV1D-42	0.9847	0.000349
NR_033999	SPSB1	-0.9847	0.00035
lnc-RAI14-2:1	ADAMDEC1	-0.9847	0.0003504
lnc-SPATA19-1:8	CRB2	0.9847	0.0003505
lnc-EVA1A-1:1	IGHV4-4	0.9847	0.0003507
T311709	ADRA1A	0.9847	0.0003509
lnc-EIF2AK3-13:1	POU2AF1	0.9847	0.0003509
NONHSAT198896.1	KHDRBS2	0.9847	0.0003511
ENST00000454977.1	ZWINT	0.9847	0.0003511
lnc-ADGRF5-2:1	CAVIN2	-0.9847	0.0003512
NONHSAT198689.1	IL37	0.9847	0.0003514
lnc-SCN4B-2:2	MANEAL	-0.9847	0.0003514
HID1-AS1:3	GPM6A	0.9847	0.0003516
lnc-ASB3-10:1	OVOL1	0.9846	0.0003529
lnc-RPIA-14:1	IGHV4-4	0.9846	0.0003531
ENST00000451775.1	GPER1	0.9846	0.0003532
lnc-CD96-3:1	COL6A6	0.9846	0.0003533
lnc-ENPP5-2:7	AMY1B	-0.9846	0.0003556
lnc-MBL2-3:3	BUB1B-PAK6	0.9846	0.000356
ENST00000484721.2	TAL1	0.9845	0.0003563
NONHSAT181476.1	GDF5	-0.9845	0.0003568
lnc-GEMIN2-10:1	IGHG3	0.9845	0.0003577
lnc-SGO1-1:1	AL162171.1	-0.9845	0.0003581
lnc-C1orf109-2:1	AF241726.2	-0.9845	0.0003591
T311709	CAV2	0.9845	0.0003594
lnc-EVI5-2:1	CPXM1	0.9845	0.0003598
MSTRG.46298.2	TSHZ2	0.9845	0.00036
lnc-HACE1-3:1	LOXL1	-0.9845	0.0003607
lnc-ARMC1-5:1	KIR2DS3	-0.9845	0.0003608
NONHSAT175355.1	HNF4G	0.9844	0.000361
lnc-C3orf36-1:1	AC019257.8	0.9844	0.0003614
NR_003366	IGKV6D-41	-0.9844	0.0003616
ENST00000437825.1	RXRG	0.9844	0.0003621
lnc-FAM105A-1:1	AC019257.8	0.9844	0.0003625
lnc-C8orf59-4:1	CD180	0.9844	0.0003632
ENST00000657447.1	NME1-NME2	-0.9844	0.0003637
lnc-AIM2-2:1	KIAA0408	-0.9844	0.0003641
lnc-SCN4B-2:2	TTLL7	0.9844	0.0003642
lnc-MCM9-2:1	WASF3	-0.9844	0.0003647
NR_003366	LRRC49	0.9844	0.000365
lnc-SYN3-1:1	RNF207	-0.9844	0.0003654
ENST00000422841.5	TRIM59	-0.9843	0.0003655
lnc-CCDC172-1:4	LAMA3	0.9843	0.0003658
lnc-GAB4-1:1	PDK1	0.9843	0.000366
T133690	CLIC5	0.9843	0.0003665
MSTRG.7787.4	WASF3	-0.9843	0.0003666
MSTRG.8942.1	ADRA1D	0.9843	0.0003678
lnc-HACE1-3:1	FAM129C	-0.9843	0.0003681
T159902	LPHN2	0.9843	0.0003681
lnc-SLC6A14-1:1	AMY1C	0.9843	0.0003681
NONHSAT174563.1	DNAJB2	0.9843	0.0003686
ENST00000671131.1	KCNQ3	-0.9843	0.0003687
lnc-GCG-4:1	CYP1B1	0.9843	0.000369
ENST00000609111.1	IGKV6D-41	-0.9843	0.0003699
MSTRG.16859.1	PLEKHN1	-0.9842	0.0003702
lnc-EIF2AK3-13:1	COL6A6	-0.9842	0.0003703
ENST00000478845.2	TBX2	-0.9842	0.0003706
MSTRG.46298.2	PIM2	0.9842	0.0003707
MSTRG.52767.1	AL139260.3	-0.9842	0.0003708
lnc-STK32C-3:2	FAM189A1	0.9842	0.0003709
ENST00000630728.1	C9orf153	0.9842	0.0003713
NONHSAT177249.1	LEF1	0.9842	0.0003714
lnc-RTN2-1:1	PDK1	0.9842	0.0003714
lnc-RPIA-14:1	POU2AF1	0.9842	0.0003716
lnc-MCM9-2:1	AMPD3	0.9842	0.0003718
ENST00000657682.1	CEACAM3	0.9842	0.000372
lnc-SGO1-1:1	PRKCE	-0.9842	0.0003721
lnc-C1orf109-2:1	FMO2	-0.9842	0.0003722
lnc-EIF2AK3-13:1	IGKV1D-42	0.9842	0.0003722
lnc-ARMC1-5:1	AL139260.3	0.9842	0.0003727
ENST00000658164.1	LRRTM4	0.9842	0.0003727
ENST00000654002.1	AL162171.1	0.9842	0.0003729
lnc-ENPP5-2:7	AMY2B	-0.9842	0.000373
lnc-RTN2-1:1	ALDH3B2	0.9842	0.0003732
ENST00000437825.1	GPER1	0.9842	0.0003735
lnc-RAN-5:1	GPER1	0.9842	0.0003742
T301875	NMNAT2	-0.9842	0.0003748
NONHSAT185560.1	GNG4	-0.9841	0.000375
lnc-SGO1-1:1	TSPAN7	-0.9841	0.000375
ENST00000654002.1	HOXA4	0.9841	0.0003758
ENST00000434973.1	GPM6A	0.9841	0.0003758
lnc-ADGRF5-2:1	CBLN3	0.9841	0.0003763
lnc-GPM6A-2:1	CPXM1	-0.9841	0.0003765
lnc-APOBEC3G-3:1	BCL2L15	0.9841	0.0003767
ENST00000443546.1	NUSAP1	0.9841	0.0003772
ENST00000642027.2	MANEAL	-0.9841	0.0003776
ENST00000654002.1	ADRA1A	0.9841	0.0003779
lnc-LYPD1-2:1	KCNQ3	-0.9841	0.0003783
NONHSAT169739.1	TSHZ2	0.9841	0.0003783
lnc-CCDC172-1:4	FAM46B	0.9841	0.0003786
ENST00000527847.5	COL19A1	-0.9841	0.0003787
lnc-YARS2-2:1	TBX3	-0.9841	0.0003791
NONHSAT198896.1	GPC3	0.9841	0.0003793
ENST00000656988.1	ITGA11	-0.9841	0.0003795
lnc-ASB3-10:1	AMY1C	0.984	0.0003796
MSTRG.7787.4	CDCA2	0.984	0.0003796
RASGRF2-AS1:9	ZNF385D	0.984	0.0003802
NONHSAT184588.1	ADAMTS8	0.984	0.0003803
lnc-RAD51AP2-1:1	CPZ	-0.984	0.0003803
ENST00000624238.2	SDPR	0.984	0.0003805
NONHSAT198896.1	CD180	-0.984	0.0003807
T133690	FUT1	0.984	0.0003808
NR_125940	PMCH	0.984	0.0003811
lnc-GCG-4:1	NT5E	0.984	0.0003811
T163288	AF241726.2	-0.984	0.0003821
lnc-GCG-4:1	CHST15	0.984	0.0003824
lnc-BRF1-27:1	COL6A6	-0.984	0.0003824
lnc-SYN3-1:1	PDGFRL	-0.984	0.0003829
ENST00000608014.1	CCNB2	0.984	0.0003829
lnc-ENPP5-2:7	GALNT13	0.984	0.0003831
lnc-MID1-4:1	CPZ	-0.984	0.0003837
lnc-ADRB1-3:1	CCL22	-0.984	0.000384
lnc-TWIST2-1:4	IGKV6D-21	0.9839	0.0003844
ENST00000642027.2	ADAMTS8	0.9839	0.0003848
lnc-STK32C-3:2	ZNF385D	-0.9839	0.0003859
ENST00000565390.2	LIMCH1	-0.9839	0.000386
NONHSAT160055.1	CD79B	-0.9839	0.0003862
lnc-SYN3-1:1	CLIC5	0.9839	0.0003866
ENST00000654002.1	TBX3	0.9839	0.0003867
NONHSAT170586.1	GNG11	-0.9839	0.000387
lnc-SGO1-1:1	MANEAL	0.9839	0.000388
T163288	CPNE7	0.9839	0.0003885
lnc-ZFP3-1:1	KCNK3	-0.9839	0.0003886
lnc-BRF1-27:1	GNG11	-0.9839	0.0003889
ENST00000507525.1	MYLK	0.9838	0.0003892
ENST00000454977.1	STK32B	0.9838	0.0003896
NONHSAT208058.1	NPNT	0.9838	0.00039
MSTRG.46298.2	SPP1	0.9838	0.0003902
ENST00000650061.1	TTLL7	0.9838	0.0003904
NR_110515	C15orf27	0.9838	0.0003908
ENST00000565390.2	AMY2B	0.9838	0.0003911
lnc-GABRR1-1:2	AMPD3	0.9838	0.0003913
T159902	CDC6	-0.9838	0.0003918
ENST00000508671.1	SEZ6L2	0.9838	0.0003933
lnc-SYT13-8:1	TMEM62	-0.9838	0.0003938
lnc-GCG-4:1	KCNQ3	0.9838	0.0003939
MSTRG.46298.2	UBE2C	0.9838	0.0003939
NONHSAT172829.1	CD79B	0.9837	0.0003942
ENST00000607540.1	WFS1	0.9837	0.0003942
T159902	TSPAN7	0.9837	0.0003942
NONHSAT172829.1	IL37	0.9837	0.0003946
lnc-ZPLD1-2:1	MANEAL	-0.9837	0.0003947
MSTRG.51252.1	MMP11	-0.9837	0.0003952
lnc-MCM9-2:1	NABP1	0.9837	0.0003953
ENST00000499842.1	KCNQ3	-0.9837	0.0003956
NONHSAT174563.1	CX3CR1	-0.9837	0.000397
T163288	BIRC5	0.9837	0.0003975
NONHSAT157362.1	TOP2A	0.9837	0.0003976
ENST00000657447.1	CST4	-0.9837	0.0003976
NONHSAT160345.1	TENM4	0.9837	0.000398
HID1-AS1:3	NME1-NME2	-0.9836	0.0003992
ENST00000648436.1	LEF1	0.9836	0.0003993
lnc-ADGRF5-2:1	TSPAN7	-0.9836	0.0004
lnc-GPR34-1:1	CD79B	0.9836	0.0004
lnc-BRF1-27:1	CD27	0.9836	0.0004001
ENST00000648436.1	CD19	0.9836	0.0004005
lnc-ADGRF5-2:1	ZNF385D	0.9836	0.0004005
lnc-CD96-3:1	CX3CR1	0.9836	0.0004006
lnc-FAM105A-1:1	SCN4B	0.9836	0.0004009
ENST00000511849.2	GALNT13	0.9836	0.000401
lnc-C3orf36-1:1	TBX3	0.9836	0.000401
lnc-CCDC172-1:4	INMT	0.9836	0.0004012
NR_033999	NCKAP5	0.9836	0.0004014
lnc-RCAN1-4:1	SLC26A5	0.9836	0.0004014
lnc-SNX8-2:1	COCH	-0.9836	0.0004016
lnc-ADRB1-3:1	MMP11	-0.9836	0.0004024
T133690	EGR1	-0.9836	0.0004025
NONHSAT170199.1	CX3CR1	-0.9836	0.0004026
lnc-GOLGA7B-1:1	AMPD3	0.9836	0.0004028
ENST00000642027.2	INMT	0.9836	0.0004028
BANCR:2	INMT	0.9836	0.0004032
NONHSAT184588.1	GALNT13	0.9836	0.0004035
lnc-ZNF143-3:1	PRKCE	-0.9836	0.0004035
lnc-ATG7-2:2	SLC41A2	-0.9836	0.0004035
lnc-ADGRF5-2:1	ADAMTS8	-0.9835	0.000404
lnc-ARMC1-5:1	ABCB9	0.9835	0.000404
NONHSAT151071.1	LRRC49	-0.9835	0.0004043
MSTRG.16859.1	EPAS1	0.9835	0.0004045
lnc-TMEM135-1:1	PLXDC1	0.9835	0.0004056
ENST00000650061.1	SCN4B	0.9835	0.0004059
lnc-ENPP5-2:7	PRDM5	0.9835	0.0004069
ENST00000663760.1	OCIAD2	0.9835	0.0004073
ENST00000654002.1	TSPAN7	0.9835	0.0004075
lnc-ADRB1-3:1	LMNB1	-0.9835	0.0004078
lnc-HSPA13-6:1	MB	0.9835	0.0004078
NONHSAT212643.1	OCIAD2	-0.9835	0.0004082
lnc-RNMT-2:2	SCN1A	-0.9834	0.0004092
NONHSAT160055.1	COL19A1	-0.9834	0.0004093
T159902	GPR37	-0.9834	0.0004098
MSTRG.55241.1	BHLHE22	0.9834	0.00041
lnc-ALOX12-3:1	CD27	0.9834	0.0004101
NONHSAT170199.1	AIM2	0.9834	0.0004102
T311709	SLC16A9	-0.9834	0.0004103
lnc-CCDC140-6:1	SPP1	0.9834	0.0004104
lnc-GCG-4:1	SEMA6A	-0.9834	0.0004108
ENST00000525320.2	CLSTN3	-0.9834	0.0004109
NONHSAT181476.1	CDC6	0.9834	0.000411
ENST00000658164.1	GJB2	-0.9834	0.0004114
MSTRG.46298.2	TRBV12-3	0.9834	0.0004121
lnc-CCDC140-6:1	RHBDL2	0.9834	0.0004129
MSTRG.4285.2	CDC6	-0.9834	0.0004135
T032421	ADAMDEC1	-0.9833	0.0004136
lnc-DMC1-1:1	ADCYAP1	0.9833	0.0004138
MSTRG.22147.1	PIP5K1B	-0.9833	0.0004146
lnc-CCDC172-1:4	SLC2A12	0.9833	0.0004151
ENST00000558572.1	KCNQ3	0.9833	0.0004151
NR_024089	GPR37	-0.9833	0.0004151
ENST00000511849.2	ADRA1A	0.9833	0.0004156
MSTRG.55241.1	CPZ	0.9833	0.0004157
lnc-SCN9A-4:1	RHBDL2	-0.9833	0.0004168
lnc-EVA1A-1:1	IGKV1D-42	0.9833	0.0004172
MSTRG.4285.2	CPNE7	-0.9833	0.0004176
lnc-BEX3-2:5	KRT18	-0.9833	0.0004178
lnc-MCM9-2:1	NUSAP1	0.9833	0.0004178
ENST00000630728.1	MMP11	-0.9833	0.0004182
NONHSAT169739.1	FCRL2	0.9832	0.0004186
TBX2-AS1:26	PRDM5	0.9832	0.0004186
lnc-SGO1-1:1	HIGD1B	-0.9832	0.0004187
ENST00000656988.1	LAMC3	0.9832	0.000419
RASGRF2-AS1:9	NUSAP1	0.9832	0.0004192
lnc-ADRB1-3:1	UBE2C	-0.9832	0.0004193
ENST00000565390.2	FUT1	-0.9832	0.0004195
MSTRG.51252.1	ITGA11	-0.9832	0.0004198
MSTRG.4285.2	BLM	-0.9832	0.0004199
NR_125940	MS4A1	0.9832	0.0004203
ENST00000630728.1	VEGFD	0.9832	0.0004215
ENST00000418041.5	CD79B	0.9832	0.0004215
NR_110013	STMN2	0.9832	0.0004215
ENST00000565390.2	AL162171.1	-0.9832	0.0004215
NONHSAT169522.1	TENM4	-0.9832	0.0004222
lnc-APOBEC3G-3:1	PLEKHA1	-0.9832	0.0004224
TBX2-AS1:26	EPAS1	0.9832	0.0004227
MSTRG.52767.1	BLM	-0.9831	0.0004238
lnc-GCG-4:1	IGHV3-38	0.9831	0.000424
ENST00000630728.1	PKIA	0.9831	0.0004241
ENST00000581690.1	CCL19	-0.9831	0.0004242
T002765	IL37	0.9831	0.0004245
NONHSAT174563.1	AIM2	0.9831	0.0004246
ENST00000608142.1	PDZD2	-0.9831	0.0004249
lnc-ADGRF5-2:1	PRKCE	-0.9831	0.0004252
ENST00000630728.1	GPM6A	0.9831	0.0004253
lnc-YARS2-2:1	GDF5	-0.9831	0.0004257
ENST00000648436.1	IL37	0.9831	0.0004257
ENST00000607540.1	SEMA6A	0.9831	0.000426
ENST00000443546.1	WHRN	0.9831	0.0004264
NONHSAT157362.1	ZFP69B	0.9831	0.0004271
lnc-RAI14-2:1	SLC2A12	0.9831	0.0004273
lnc-AIM2-2:1	CD22	0.9831	0.0004279
NONHSAT208058.1	AC019257.8	0.983	0.000429
ENST00000422841.5	TSPAN7	0.983	0.0004291
TBX2-AS1:26	FAM43B	-0.983	0.0004294
NONHSAT172829.1	BTLA	0.983	0.0004295
NONHSAT198896.1	BICDL1	-0.983	0.0004299
ENST00000609111.1	SLC5A9	0.983	0.0004299
ENST00000443546.1	PARP1	0.983	0.0004302
NONHSAT215483.1	TRAF5	0.983	0.0004302
lnc-SNX13-2:5	CD38	0.983	0.0004303
T150949	C9orf153	0.983	0.0004304
lnc-QKI-1:1	FAM105A	0.983	0.0004309
ENST00000642027.2	RHBDL2	-0.983	0.000431
lnc-MBL2-3:3	CPNE7	0.983	0.0004315
BANCR:2	HEY1	0.983	0.0004317
NONHSAT181819.1	SEMA6A	0.983	0.0004318
ENST00000609111.1	KCNQ3	-0.983	0.0004322
ENST00000657682.1	PLEKHN1	0.983	0.0004322
ENST00000617323.4	SPAG4	0.983	0.0004323
lnc-LPP-6:4	PRKG2	0.983	0.0004325
lnc-TWIST2-1:4	SPAG4	0.983	0.0004328
HID1-AS1:3	AL162171.1	0.983	0.000433
ENST00000657447.1	HIGD1B	0.983	0.000433
ENST00000648436.1	TLR10	0.983	0.0004335
MSTRG.51252.1	DSP	-0.9829	0.0004337
ENST00000650061.1	RNF207	-0.9829	0.000434
lnc-RNMT-2:2	COL8A2	0.9829	0.0004343
NR_046228	PLVAP	-0.9829	0.0004344
lnc-ENC1-5:1	AFF2	-0.9829	0.0004353
ENST00000508671.1	CD22	0.9829	0.0004354
NONHSAT181476.1	TRIM59	0.9829	0.0004354
ENST00000656988.1	AC019257.8	0.9829	0.0004355
ENST00000657447.1	TTLL7	0.9829	0.0004364
NR_125940	FDCSP	0.9829	0.0004365
lnc-ZFP3-1:1	TSPAN7	-0.9829	0.0004366
lnc-EVI5-2:1	LRRTM4	-0.9829	0.0004367
lnc-ADGRF5-2:1	NPNT	-0.9829	0.0004368
lnc-GCG-4:1	AL162171.1	-0.9829	0.0004368
lnc-SGO1-1:1	CCBE1	-0.9829	0.000437
NR_038230	GPC3	0.9829	0.000437
lnc-RCAN1-4:1	CBLN3	0.9829	0.0004377
NONHSAT205350.1	P2RY10	-0.9828	0.0004388
lnc-EVI5-2:1	CD180	0.9828	0.000439
NONHSAT198689.1	MMP12	0.9828	0.0004393
ENST00000609111.1	IGHV4-4	-0.9828	0.0004397
lnc-TWIST2-1:4	IGHV3-38	0.9828	0.0004398
NONHSAT201356.1	CX3CR1	-0.9828	0.0004404
lnc-RGS9BP-1:1	COL19A1	-0.9828	0.0004411
NONHSAT169739.1	TOP2A	0.9828	0.0004416
lnc-RGS9BP-1:1	GPER1	0.9828	0.0004418
NONHSAT160055.1	FDCSP	-0.9828	0.000442
lnc-FAM105A-1:1	KCNK3	0.9828	0.0004422
MSTRG.10347.2	FAM189A1	0.9828	0.0004425
lnc-HSPA13-6:1	LIMCH1	-0.9828	0.0004426
T301875	AKR1C2	0.9828	0.0004427
ENST00000511849.2	ITGA11	-0.9828	0.0004434
T311709	SCN4B	0.9827	0.0004438
ENST00000422841.5	CLSTN3	-0.9827	0.0004443
lnc-CCDC140-6:1	NEBL	-0.9827	0.0004454
lnc-COL6A6-2:1	FCRLA	-0.9827	0.0004461
ENST00000622718.1	KIAA0408	-0.9827	0.0004463
MSTRG.46298.2	LAX1	0.9827	0.0004468
lnc-ZPLD1-2:1	ADRA1D	0.9827	0.0004471
MSTRG.4285.2	RUNX2	-0.9827	0.0004475
ENST00000656988.1	CCBE1	0.9827	0.000448
MSTRG.46298.2	TTBK1	0.9827	0.000448
ENST00000624238.2	KCNK3	0.9827	0.0004484
ENST00000527847.5	CD1C	-0.9827	0.0004484
lnc-EVA1A-1:1	IGKV6D-21	0.9827	0.0004485
lnc-ZPLD1-2:1	SCN4B	0.9827	0.0004487
NONHSAT171873.1	WFS1	-0.9827	0.0004489
lnc-C3orf36-1:1	GDF5	0.9826	0.000449
ENST00000654002.1	EDNRB	0.9826	0.0004491
lnc-BEX3-2:5	NTF4	0.9826	0.0004491
ENST00000434973.1	TSPAN7	0.9826	0.0004492
T002765	CD19	0.9826	0.0004493
lnc-FAM105A-1:1	PTPN21	0.9826	0.0004498
lnc-SOAT1-2:1	TRMT9B	0.9826	0.0004501
lnc-FAM105A-1:1	SDPR	0.9826	0.0004501
lnc-P2RY12-1:1	RALGPS2	-0.9826	0.0004506
ENST00000422841.5	GALNT13	0.9826	0.000451
NONHSAT181476.1	WHRN	0.9826	0.0004514
MSTRG.8942.1	TSPAN7	0.9826	0.0004515
lnc-CLDN18-1:1	IGSF10	0.9826	0.0004515
lnc-SPATA19-1:8	CLSTN3	0.9826	0.0004524
lnc-SCN4B-2:2	SEMA6A	0.9826	0.0004525
ENST00000657682.1	PLXDC1	0.9826	0.0004528
lnc-GEMIN2-10:1	PLVAP	0.9826	0.0004534
ENST00000443546.1	ZNF385D	0.9826	0.0004535
lnc-C3orf36-1:1	HIGD1B	0.9826	0.0004535
lnc-SOAT1-2:1	KRT18	-0.9826	0.0004537
lnc-GPR39-12:1	ADAMDEC1	-0.9825	0.0004542
lnc-ENPP5-2:7	GDF10	0.9825	0.000455
NONHSAT210658.1	COL6A6	-0.9825	0.0004551
lnc-ZPLD1-2:1	RNF207	-0.9825	0.0004551
lnc-ZPLD1-2:1	ADAMTS8	0.9825	0.0004555
lnc-AIM2-2:1	COCH	0.9825	0.0004556
T133690	AMY2A	-0.9825	0.0004556
MSTRG.55619.1	LAX1	0.9825	0.0004563
T163288	GALNT13	-0.9825	0.0004568
ENST00000565390.2	PTPN21	-0.9825	0.000457
NONHSAT151071.1	CX3CR1	-0.9825	0.0004571
lnc-PPIL4-9:1	MMP11	0.9825	0.0004575
lnc-P2RY12-1:1	PKIA	0.9825	0.0004583
lnc-SYN3-1:1	AC019257.8	0.9825	0.000459
NR_110515	FMO2	-0.9825	0.0004592
ENST00000565390.2	AMY2A	0.9824	0.0004593
NONHSAT169522.1	STK32A	-0.9824	0.0004594
lnc-PPIL4-9:1	UBE2C	0.9824	0.0004599
T311709	SPP1	-0.9824	0.0004599
lnc-SCN9A-4:1	SLC16A9	-0.9824	0.0004605
lnc-GABRR1-1:2	FMO2	-0.9824	0.0004606
ENST00000609111.1	LRRC49	0.9824	0.0004606
NONHSAT188090.1	HOXB2	0.9824	0.0004608
MSTRG.28648.1	RALGPS2	-0.9824	0.000461
ENST00000525320.2	TMEM62	-0.9824	0.0004612
NONHSAT165101.1	LEF1	-0.9824	0.0004622
MSTRG.3405.3	PCSK6	-0.9824	0.0004625
ENST00000581690.1	KLF15	0.9824	0.0004627
ENST00000437825.1	LOXL1	-0.9824	0.000463
MSTRG.18739.1	IGKV1-27	0.9824	0.000463
lnc-FAM105A-1:1	CCBE1	0.9824	0.0004633
lnc-ZNF143-3:1	CAVIN2	-0.9824	0.0004636
lnc-APOBEC3G-3:1	GPR183	0.9824	0.0004644
ENST00000565390.2	ADRA1D	-0.9824	0.0004645
MSTRG.4285.2	TSPAN7	0.9824	0.0004645
ENST00000511849.2	HIGD1B	0.9823	0.000465
lnc-SNX8-2:1	AIM2	-0.9823	0.0004653
NR_038230	GPER1	0.9823	0.0004666
lnc-EVA1A-1:1	POU2AF1	0.9823	0.0004666
lnc-EMCN-3:6	AL139260.3	-0.9823	0.000467
lnc-FAR1-2:1	HELLS	0.9823	0.0004671
MSTRG.10347.2	AOC3	0.9823	0.0004675
T159902	TTLL7	0.9823	0.0004676
NONHSAT181476.1	PRX	-0.9823	0.0004677
NONHSAT185560.1	GNG11	0.9823	0.0004678
lnc-CCDC140-6:1	ADAMTS8	-0.9823	0.0004683
NONHSAT172376.1	COMP	-0.9823	0.0004684
lnc-CCDC140-6:1	PRKCE	-0.9823	0.0004685
NONHSAT181819.1	PTPN21	0.9823	0.0004687
lnc-YRDC-2:1	TRBV12-3	0.9823	0.0004689
T163288	CD180	0.9823	0.000469
lnc-TPPP-1:3	FCRLA	-0.9823	0.0004693
ENST00000609111.1	UBE2QL1	-0.9823	0.0004695
MSTRG.4285.2	FAM189A1	0.9823	0.0004697
lnc-C8orf59-4:1	NEBL	-0.9822	0.00047
T159902	RNF207	-0.9822	0.0004703
lnc-NPY5R-10:1	H2AFB3	-0.9822	0.0004704
lnc-RAI14-2:1	BIRC5	-0.9822	0.0004705
ENST00000422841.5	LAMA3	0.9822	0.0004722
lnc-SPATA19-1:8	SPIB	0.9822	0.0004722
ENST00000608014.1	BIRC5	0.9822	0.0004724
lnc-ARHGEF38-1:2	NR4A3	0.9822	0.0004728
NONHSAT163891.1	ADCYAP1	-0.9822	0.0004731
MSTRG.8942.1	ITGA11	-0.9822	0.0004732
ENST00000412954.1	LAMC3	0.9822	0.000474
lnc-ADGRF5-2:1	PRX	-0.9822	0.0004745
lnc-C8orf59-4:1	ANKRD29	-0.9821	0.0004753
NONHSAT208058.1	VEGFD	0.9821	0.0004757
ENST00000656988.1	GPR37	-0.9821	0.0004759
lnc-ZFP3-1:1	ZNF385D	0.9821	0.0004763
lnc-SLC6A14-1:1	AMY1B	0.9821	0.0004765
lnc-GPR34-1:1	FDCSP	0.9821	0.0004766
lnc-PPIL4-9:1	RALGPS2	0.9821	0.0004774
NR_026664	IGHV4-4	0.9821	0.0004775
lnc-ZNF143-3:1	PRX	-0.9821	0.0004779
lnc-TMEM135-1:1	IKZF3	0.9821	0.0004781
NR_110515	TSPAN7	-0.9821	0.0004783
ENST00000650061.1	EPAS1	0.9821	0.000479
NONHSAT185560.1	EPAS1	0.9821	0.0004794
T360019	TENM4	-0.9821	0.0004797
lnc-PPIL4-9:1	LRRTM4	-0.9821	0.0004797
ENST00000661317.1	LMNB1	0.9821	0.0004802
T133690	ADRA1D	0.9821	0.0004804
lnc-NDUFAF8-5:3	HELLS	0.982	0.0004804
lnc-ALOX12-3:1	HOXB2	0.982	0.0004818
NR_003366	CD27	-0.982	0.000482
ENST00000443546.1	CDC6	0.982	0.0004831
MSTRG.7787.4	C15orf27	0.982	0.0004834
NONHSAT169739.1	CHST15	0.982	0.0004834
NONHSAT171873.1	CYP1B1	0.982	0.0004835
lnc-SNX13-4:2	ADRA1D	-0.982	0.0004839
lnc-ASB3-10:1	ADRA1D	-0.982	0.0004844
lnc-PRKN-17:2	GPR82	-0.982	0.000485
ENST00000650061.1	ADRA1D	0.982	0.0004851
lnc-APOBEC3G-3:1	ALPK2	0.982	0.0004855
ENST00000624238.2	XRCC2	-0.982	0.0004855
lnc-RGS9BP-1:1	FAM105A	0.9819	0.0004859
lnc-SYT13-8:1	LRRTM4	0.9819	0.0004865
T133690	TBX3	0.9819	0.0004866
lnc-ADGRF5-2:1	SDPR	-0.9819	0.0004866
MSTRG.29375.2	COL8A2	-0.9819	0.0004868
lnc-RAI14-2:1	TRBV12-3	-0.9819	0.0004871
T163288	TSPAN7	-0.9819	0.0004871
lnc-SYN3-1:1	ITGA11	-0.9819	0.0004876
ENST00000507525.1	COL6A6	0.9819	0.0004881
lnc-FAM105A-1:1	ZNF385D	-0.9819	0.000489
ENST00000658164.1	C9orf153	0.9819	0.0004891
TBX2-AS1:26	C1orf115	0.9819	0.0004892
lnc-ALOX12-3:1	IGHV1-2	0.9819	0.0004896
NONHSAT198896.1	NPNT	0.9819	0.0004897
lnc-EVI5-2:1	STEAP1	0.9819	0.0004898
lnc-C1orf109-2:1	RHBDL2	0.9819	0.0004907
ENST00000437825.1	FAM129C	-0.9819	0.0004909
lnc-ATG7-2:2	PMCH	-0.9819	0.0004909
ENST00000630728.1	STEAP1	-0.9819	0.000491
lnc-FAM105A-1:1	GDF10	0.9819	0.0004911
NONHSAT208058.1	GDF10	0.9819	0.0004911
lnc-YRDC-2:1	RGS17	0.9818	0.0004913
lnc-GEMIN2-10:1	COL19A1	0.9818	0.0004917
lnc-SNX13-4:2	FAM43B	0.9818	0.0004921
lnc-SMAP2-1:1	MB	0.9818	0.0004922
ENST00000609111.1	CD27	-0.9818	0.0004924
lnc-GEMIN2-10:1	GPER1	-0.9818	0.0004928
lnc-NPY5R-10:1	HELLS	-0.9818	0.0004928
lnc-SCN4B-2:2	HOXA4	0.9818	0.0004938
ENST00000422841.5	CHST15	-0.9818	0.0004947
lnc-CCDC140-6:1	TRBV12-3	0.9818	0.000495
T163288	SYNJ2	0.9818	0.0004955
MSTRG.51252.1	CAV2	0.9818	0.0004961
lnc-EIF2AK3-13:1	CX3CR1	-0.9817	0.0004967
ENST00000650061.1	ZNF697	0.9817	0.0004968
lnc-RAI14-2:1	ZFP69B	-0.9817	0.0004973
lnc-ATG7-2:2	FCRLA	-0.9817	0.0004974
ENST00000609111.1	FYB2	0.9817	0.0004975
ENST00000471935.1	IGHV1-2	0.9817	0.0004978
ENST00000663760.1	CD22	0.9817	0.0004981
ENST00000558572.1	SPSB1	0.9817	0.0004983
lnc-RGS9BP-1:1	ALPK2	-0.9817	0.0004984
lnc-CD96-3:1	IGKV1-27	-0.9817	0.000499
lnc-MBL2-3:3	BLNK	0.9817	0.000499
lnc-EVI5-2:1	SAPCD2	0.9817	0.0004993
lnc-RAI14-2:1	RBP2	0.9817	0.0004993
ENST00000624238.2	ZNF385D	-0.9817	0.0005
T159902	TAL1	0.9817	0.0005001
NR_108082	GPC3	0.9817	0.0005002
lnc-FAM105A-1:1	TRBV12-3	-0.9817	0.0005008
NONHSAT212643.1	CXCL13	-0.9817	0.0005012
ENST00000507525.1	CEACAM3	-0.9817	0.0005015
lnc-RTN2-1:1	ANKRD29	-0.9816	0.0005021
lnc-STK32C-3:2	HEY1	0.9816	0.0005023
MSTRG.8942.1	RNF207	-0.9816	0.0005027
ENST00000437825.1	TNFRSF13C	-0.9816	0.0005029
lnc-C8orf59-4:1	FAM43B	0.9816	0.0005035
MSTRG.55619.1	TSHZ2	0.9816	0.0005036
ENST00000511849.2	TSPAN7	0.9816	0.0005036
lnc-P2RY12-1:1	MMP11	-0.9816	0.0005048
PTPRD-AS1:1	FAM129C	-0.9816	0.0005051
ENST00000642027.2	CDC6	-0.9816	0.0005054
lnc-ZFP3-1:1	AFF2	-0.9816	0.0005054
NONHSAT181476.1	GPR37	0.9816	0.0005054
ENST00000565390.2	AC019257.8	-0.9816	0.0005057
lnc-GPR39-12:1	LRRTM4	0.9816	0.0005066
lnc-ZFP3-1:1	CPNE7	0.9816	0.0005067
MSTRG.55619.1	TRIM59	0.9816	0.0005069
NONHSAT201356.1	IGHV4-28	0.9815	0.0005086
ENST00000418041.5	CXCL13	0.9815	0.0005088
lnc-ENC1-5:1	LAMC3	-0.9815	0.000509
lnc-HSPA13-6:1	FMO2	-0.9815	0.0005095
MSTRG.52767.1	ZFP69B	-0.9815	0.0005103
lnc-ALOX12-3:1	POU2AF1	0.9815	0.0005112
ENST00000565390.2	WFS1	-0.9815	0.0005114
MSTRG.6822.4	BHLHE22	-0.9815	0.0005118
ENST00000412954.1	AOC3	0.9815	0.000512
MSTRG.4285.2	AF241726.2	0.9815	0.0005126
lnc-YARS2-2:1	ADRA1D	-0.9814	0.0005132
MSTRG.53344.1	LTB	0.9814	0.0005132
ENST00000642027.2	GPR37	-0.9814	0.0005133
MSTRG.18739.1	GNG4	0.9814	0.0005156
lnc-ASB3-10:1	GDF5	-0.9814	0.0005161
NR_033999	STMN2	-0.9814	0.0005167
NONHSAT201356.1	PNOC	0.9814	0.000517
lnc-ZPLD1-2:1	LPHN2	0.9814	0.0005171
MSTRG.55619.1	GPR110	0.9814	0.0005173
BANCR:2	SDPR	0.9814	0.0005175
lnc-HSPA13-6:1	MUC21	0.9814	0.0005178
lnc-ADGRF5-2:1	KCNK3	-0.9814	0.0005184
NR_033999	LRRC49	0.9813	0.000519
ENST00000499842.1	GPER1	0.9813	0.000519
lnc-MID1-4:1	H2AFB3	-0.9813	0.0005191
MSTRG.18739.1	IGKV6D-21	0.9813	0.0005193
lnc-CCDC140-6:1	GDF10	-0.9813	0.0005197
MSTRG.8942.1	CAVIN2	0.9813	0.0005201
NONHSAT215483.1	C1QTNF6	0.9813	0.0005206
MSTRG.8942.1	CAV2	0.9813	0.0005219
lnc-APOBEC3G-3:1	CD79B	0.9813	0.0005223
lnc-CCDC140-6:1	BIRC5	0.9813	0.0005223
T032421	GEM	-0.9813	0.0005232
lnc-COL6A6-2:1	IGKV1-37	-0.9813	0.0005233
lnc-PPIL4-9:1	PLEKHA1	-0.9812	0.0005246
lnc-CCDC172-1:4	XAGE3	-0.9812	0.000525
lnc-ENC1-5:1	ARHGEF26	-0.9812	0.0005257
MSTRG.8942.1	GPR37	-0.9812	0.0005263
MSTRG.16859.1	KHDRBS2	0.9812	0.0005264
ENST00000422841.5	AF241726.2	0.9812	0.0005265
ENST00000507525.1	IGHV4-4	-0.9812	0.0005271
lnc-CCDC140-6:1	XAGE3	0.9812	0.0005273
lnc-EVI5-2:1	BICDL1	0.9812	0.0005274
ENST00000648436.1	ALPK2	0.9812	0.0005274
lnc-SLC6A14-1:1	EDNRB	-0.9812	0.0005277
ENST00000657447.1	SAPCD2	-0.9812	0.0005278
lnc-HACE1-3:1	ALKAL2	0.9812	0.000528
NONHSAT150699.1	FGD6	0.9812	0.0005285
lnc-ADGRF5-2:1	ADRA1D	-0.9812	0.0005286
NONHSAT183090.1	ALDH3B2	0.9811	0.0005301
ENST00000630728.1	CCBE1	0.9811	0.0005308
lnc-RAI14-2:1	TSPAN7	0.9811	0.0005315
ENST00000656988.1	ADGRF1	-0.9811	0.0005321
lnc-GAB4-1:1	CHST15	0.9811	0.0005328
ENST00000525320.2	RALGPS2	-0.9811	0.0005338
NONHSAT170199.1	IGHV1-2	0.9811	0.0005339
ENST00000478845.2	AMY2A	0.9811	0.0005342
MSTRG.4285.2	FMO2	0.9811	0.0005343
MSTRG.4285.2	TRIM59	-0.9811	0.0005347
T150949	SAPCD2	-0.981	0.0005353
lnc-CLDN18-1:1	HYAL1	0.981	0.0005359
lnc-ZFP3-1:1	INMT	-0.981	0.0005362
ENST00000608014.1	GPR183	0.981	0.0005381
lnc-C1orf109-2:1	TRBV12-3	0.981	0.0005383
lnc-GPM6A-2:1	COL8A2	-0.981	0.0005383
lnc-ARMC1-5:1	CLDN5	-0.981	0.0005386
NONHSAT174563.1	ITM2C	0.981	0.0005389
TMC3-AS1:12	EPAS1	-0.981	0.0005402
lnc-YRDC-2:1	GPR82	0.981	0.0005405
lnc-RNMT-2:2	DCANP1	0.981	0.0005405
MSTRG.22825.1	MMP11	-0.981	0.0005407
lnc-C1orf109-2:1	TOP2A	0.9809	0.0005418
lnc-C1orf109-2:1	PRKCE	-0.9809	0.0005421
lnc-GPR34-1:1	MS4A1	0.9809	0.0005427
NONHSAT171873.1	AL162171.1	-0.9809	0.0005429
lnc-C1orf109-2:1	SLC26A5	0.9809	0.0005434
lnc-ALOX12-3:1	ITM2C	0.9809	0.0005437
ENST00000656988.1	RNF207	-0.9809	0.0005442
NONHSAT181476.1	CBLN3	0.9809	0.0005447
HID1-AS1:3	AC019257.8	0.9809	0.0005449
lnc-QKI-1:1	LRRTM4	0.9809	0.0005454
NONHSAT198689.1	COL19A1	0.9809	0.0005456
NR_046228	ITM2C	-0.9808	0.000547
ENST00000527847.5	RXRG	0.9808	0.0005478
NONHSAT181476.1	SCN4B	-0.9808	0.0005479
lnc-SCN4B-2:2	ADRA1A	0.9808	0.0005483
lnc-ASB3-10:1	AMY1B	0.9808	0.0005485
lnc-STK32C-3:2	LAMC3	0.9808	0.0005496
lnc-SYT13-8:1	RALGPS2	-0.9808	0.0005498
T311709	ZNF697	0.9808	0.0005499
T311709	FMO2	0.9808	0.0005504
lnc-YARS2-2:1	AMY1B	0.9808	0.0005515
lnc-C8orf59-4:1	SCN4B	-0.9808	0.0005516
BANCR:2	CAVIN2	0.9808	0.0005517
lnc-GAB4-1:1	AVPR2	-0.9808	0.0005518
NR_003366	IGKV6D-21	-0.9808	0.0005519
ENST00000434973.1	ZFP69B	-0.9807	0.0005524
TBX2-AS1:26	EGR1	-0.9807	0.0005524
lnc-GEMIN2-10:1	RXRG	-0.9807	0.0005525
MSTRG.46298.2	WHRN	0.9807	0.0005526
lnc-GPR39-12:1	TRBV19	-0.9807	0.0005528
ENST00000671131.1	PRDM5	0.9807	0.0005535
T311709	PRX	0.9807	0.0005538
lnc-MCM9-2:1	AL139260.3	0.9807	0.0005539
lnc-LPP-6:4	HYAL1	0.9807	0.0005543
lnc-P2RY12-1:1	VEGFD	0.9807	0.0005545
lnc-EVA1A-1:1	PNOC	0.9807	0.0005548
MSTRG.53344.1	DCANP1	0.9807	0.0005549
lnc-PRSS36-1:2	ANLN	0.9807	0.000555
lnc-ZFP3-1:1	CDH19	-0.9807	0.0005556
MSTRG.49428.1	AOC3	0.9807	0.0005557
NONHSAT208058.1	NEBL	0.9807	0.0005562
ENST00000507525.1	POU2AF1	-0.9807	0.0005566
lnc-LYPD1-2:1	GPC3	0.9807	0.0005567
RASGRF2-AS1:9	PARP1	0.9807	0.0005573
NR_108082	STEAP1	-0.9807	0.0005573
lnc-TBX5-4:2	PLEKHH2	0.9806	0.000558
ENST00000658415.1	MUC21	0.9806	0.0005591
lnc-TPPP-1:3	GGCX	-0.9806	0.0005597
lnc-GPR39-12:1	JPT2	-0.9806	0.0005603
ENST00000508671.1	GGCX	0.9806	0.0005604
lnc-ZPLD1-2:1	CDC6	-0.9806	0.0005615
ENST00000565390.2	TBX2	-0.9806	0.000562
lnc-ZNF143-3:1	CDC6	0.9806	0.0005622
NR_024089	LPHN2	0.9806	0.0005622
lnc-HSPA13-6:1	SLC38A11	0.9806	0.0005623
ENST00000422841.5	RGS17	-0.9806	0.0005633
MSTRG.35867.1	STON1-GTF2A1L	-0.9805	0.0005641
NONHSAT208058.1	AL162171.1	0.9805	0.000565
ENST00000437825.1	MS4A1	-0.9805	0.0005653
TMC3-AS1:12	WNT10A	0.9805	0.0005653
MSTRG.4285.2	KCNK3	0.9805	0.0005654
ENST00000654002.1	NME1-NME2	-0.9805	0.0005656
lnc-SPATA19-1:8	P2RY10	0.9805	0.000566
lnc-ZMAT5-3:1	SYNDIG1	0.9805	0.0005663
ENST00000642027.2	ZNF385D	-0.9805	0.0005672
lnc-SNX13-2:5	PDK1	0.9805	0.0005672
NR_108082	FAM105A	0.9805	0.0005675
lnc-GPR39-12:1	BUB1B-PAK6	-0.9805	0.0005685
ENST00000630728.1	FAM105A	0.9805	0.000569
ENST00000558572.1	PLEKHN1	0.9805	0.0005693
NONHSAT157362.1	TRBV12-3	0.9804	0.0005699
MSTRG.18011.9	AKR1C2	-0.9804	0.00057
NONHSAT208058.1	MANEAL	-0.9804	0.0005707
lnc-APOBEC3G-3:1	TLR10	0.9804	0.0005708
RASGRF2-AS1:9	NABP1	0.9804	0.0005711
MSTRG.67428.1	HOXB2	0.9804	0.0005712
ENST00000418041.5	CD19	0.9804	0.0005716
lnc-STK32C-3:2	INMT	0.9804	0.0005719
lnc-C1orf109-2:1	NPNT	-0.9804	0.0005723
lnc-ADRB1-3:1	CPXM1	-0.9804	0.0005726
NR_125940	BTLA	0.9804	0.0005727
lnc-PPIL4-9:1	CLSTN3	0.9804	0.0005728
lnc-C3orf36-1:1	ADRA1D	0.9804	0.0005729
ENST00000622718.1	IGHG3	0.9804	0.000573
lnc-YRDC-2:1	FCRL2	0.9804	0.0005731
lnc-LPP-6:4	CADM3	-0.9804	0.0005738
ENST00000622718.1	MYLK	-0.9804	0.0005738
lnc-CD96-3:1	ITM2C	-0.9804	0.0005742
T133690	FAM43B	-0.9804	0.0005743
MSTRG.7787.4	RGS17	0.9803	0.0005754
NR_033999	ALDH3B2	-0.9803	0.0005767
NONHSAT185130.1	TOP2A	0.9803	0.0005768
lnc-SNX13-4:2	PRX	-0.9803	0.0005771
lnc-EVA1A-1:1	CX3CR1	-0.9803	0.0005775
NONHSAT171873.1	IGHV3-30	0.9803	0.0005775
ENST00000507525.1	CX3CR1	0.9803	0.0005777
NONHSAT184588.1	TTLL7	0.9803	0.0005777
NONHSAT210658.1	RGS1	0.9803	0.0005778
lnc-CCDC140-6:1	CDC6	0.9803	0.0005779
NR_125940	COL19A1	0.9803	0.0005786
T244192	CD180	0.9803	0.0005787
ENST00000443546.1	AMPD3	0.9803	0.0005795
MSTRG.28648.1	FAM129C	-0.9803	0.0005795
lnc-ADRB1-3:1	JPT2	-0.9803	0.0005795
ENST00000661317.1	RXRG	-0.9803	0.00058
NR_110416	TENM4	0.9803	0.0005801
lnc-GCG-4:1	IGHV3-30	0.9803	0.0005804
ENST00000581690.1	CDCA7	-0.9803	0.0005812
ENST00000654002.1	STEAP1	-0.9803	0.0005812
lnc-BRF1-27:1	POU2AF1	0.9802	0.0005815
ENST00000511849.2	ADGRF1	-0.9802	0.0005824
MSTRG.49428.1	HELLS	-0.9802	0.0005824
lnc-TWIST2-1:4	IGHV3-30	0.9802	0.0005827
lnc-P2RY12-1:1	COL8A2	-0.9802	0.000583
NONHSAT181476.1	GALNT13	-0.9802	0.0005841
ENST00000608014.1	SYNJ2	0.9802	0.0005841
lnc-EIF2AK3-13:1	GNG4	0.9802	0.0005849
lnc-CCDC172-1:4	RBP2	0.9802	0.0005853
lnc-SOAT1-2:1	C9orf153	0.9802	0.0005854
ENST00000656988.1	GPM6A	0.9802	0.0005861
T311709	GDF10	0.9802	0.0005863
NONHSAT184588.1	CPNE5	-0.9801	0.0005874
lnc-ZPLD1-2:1	ZNF385D	-0.9801	0.0005876
MSTRG.46298.2	TSPAN7	-0.9801	0.0005876
MSTRG.16859.1	RASAL1	-0.9801	0.0005886
ENST00000443546.1	ADRA1D	-0.9801	0.0005892
MSTRG.29375.2	NTF4	0.9801	0.0005901
NONHSAT181476.1	SPP1	0.9801	0.0005901
NONHSAT172829.1	CD79A	0.9801	0.0005902
ENST00000655317.1	KIR2DS3	-0.9801	0.0005904
NONHSAT187039.1	EGR3	0.9801	0.0005904
NONHSAT204599.1	GPER1	0.9801	0.0005915
ENST00000575331.1	UNC5CL	0.9801	0.0005916
lnc-C1orf109-2:1	NUSAP1	0.9801	0.000592
lnc-ZNF674-1:11	TYMS	0.9801	0.0005922
NONHSAT177249.1	CD19	0.9801	0.0005924
lnc-EIF2AK3-13:1	PNOC	0.9801	0.0005926
ENST00000484721.2	CDH19	0.98	0.0005931
NONHSAT185560.1	PLEKHN1	-0.98	0.0005931
lnc-SGO1-1:1	SEMA6A	-0.98	0.0005933
lnc-RCAN1-4:1	CDC6	0.98	0.0005936
ENST00000558572.1	UBE2QL1	0.98	0.0005936
NONHSAT181476.1	CLIC5	-0.98	0.0005947
MSTRG.29375.2	BHLHE22	-0.98	0.0005948
ENST00000657447.1	LAMC3	0.98	0.0005948
ENST00000624238.2	CPNE5	-0.98	0.0005956
T310279	CD79A	-0.98	0.0005958
ENST00000565390.2	AMY1B	0.98	0.0005964
NONHSAT212305.1	NMNAT2	-0.98	0.0005965
ENST00000654002.1	GPM6A	0.98	0.0005967
ENST00000511849.2	CDC6	-0.98	0.0005968
lnc-ENC1-5:1	NME1-NME2	0.98	0.0005969
NR_110013	AVPR2	-0.98	0.0005969
RASGRF2-AS1:9	CLDN5	-0.98	0.0005982
lnc-RTN2-1:1	C1orf115	-0.98	0.0005985
T310279	CD79B	-0.98	0.0005985
ENST00000451775.1	C9orf153	0.98	0.0005988
ENST00000654002.1	ADAMTS8	0.9799	0.000599
lnc-SMAP2-1:1	KIAA0101	0.9799	0.0005991
lnc-ZPLD1-2:1	CAVIN2	0.9799	0.0005991
lnc-SNX8-2:1	LRRC49	0.9799	0.0005996
TMC3-AS1:12	CYP1B1	0.9799	0.0005997
NONHSAT157106.1	RPRML	0.9799	0.0005999
lnc-GPM6A-2:1	FAM129C	-0.9799	0.0006
lnc-SCN4B-2:2	EPAS1	0.9799	0.0006
lnc-C3orf36-1:1	PRX	0.9799	0.0006001
ENST00000642027.2	WFS1	0.9799	0.0006003
ENST00000648436.1	CCL22	0.9799	0.0006005
ENST00000657682.1	KHDRBS2	-0.9799	0.0006006
T311709	SAPCD2	-0.9799	0.000602
lnc-ARMC1-5:1	AOC3	-0.9799	0.000602
RASGRF2-AS1:9	GPR110	0.9799	0.0006022
lnc-ZFP3-1:1	ARHGEF26	-0.9799	0.0006027
MSTRG.8942.1	KCNK3	0.9799	0.0006029
ENST00000630728.1	TRMT9B	0.9799	0.000603
ENST00000608014.1	SPIB	0.9799	0.0006034
lnc-ENC1-5:1	LPHN2	-0.9799	0.0006037
NONHSAT171873.1	GPC3	-0.9799	0.0006045
lnc-HSPA13-6:1	SPP1	0.9799	0.0006046
lnc-SGO1-1:1	NEBL	-0.9799	0.0006046
T360019	OCIAD2	-0.9798	0.0006051
lnc-SGO1-1:1	HOXA4	-0.9798	0.0006055
ENST00000565390.2	CAV2	-0.9798	0.0006055
NONHSAT177249.1	PLVAP	0.9798	0.0006072
NONHSAT187039.1	GPC3	-0.9798	0.0006076
lnc-TDRD1-1:1	PRKG2	-0.9798	0.0006077
ENST00000478845.2	SPP1	0.9798	0.0006084
T133690	PLXDC1	-0.9798	0.0006087
lnc-GEMIN2-10:1	TNFRSF13C	0.9798	0.00061
NONHSAT213559.1	HAVCR1	-0.9798	0.0006104
NONHSAT185771.1	AMY1B	0.9798	0.0006108
MSTRG.57351.11	AIM2	0.9797	0.0006111
NONHSAT174563.1	IGHV1-2	0.9797	0.0006113
lnc-SGO1-1:1	PRDM5	-0.9797	0.0006113
ENST00000418041.5	CD79A	0.9797	0.0006118
lnc-SGO1-1:1	GPM6A	-0.9797	0.000612
NR_110515	CDH19	-0.9797	0.0006124
ENST00000608014.1	LRRTM4	-0.9797	0.0006126
ENST00000434973.1	LAMC3	0.9797	0.0006139
ENST00000608014.1	BICDL1	0.9797	0.0006145
NONHSAT184588.1	AMY1B	-0.9797	0.0006147
ENST00000608014.1	CD180	0.9797	0.0006151
NONHSAT150699.1	FAM189A1	-0.9797	0.0006161
lnc-SHC3-7:1	TOP2A	0.9797	0.0006162
NONHSAT205333.1	TRAF5	0.9797	0.0006162
lnc-COL6A6-2:1	HOXB2	-0.9797	0.0006164
ENST00000658415.1	SLC38A11	0.9797	0.0006166
NR_026664	HOXB2	0.9797	0.0006166
lnc-ZNF143-3:1	SDPR	-0.9797	0.0006167
NR_033999	PDK1	-0.9796	0.0006173
lnc-GAB4-1:1	CD38	0.9796	0.0006175
lnc-SOAT1-2:1	GPER1	0.9796	0.0006177
MSTRG.16859.1	CD180	-0.9796	0.000618
ENST00000508671.1	BTLA	0.9796	0.000618
NONHSAT185771.1	AMY1C	0.9796	0.0006188
lnc-SCN9A-4:1	BLM	-0.9796	0.0006193
MSTRG.57351.11	PMCH	0.9796	0.0006197
lnc-SHC3-7:1	BLM	0.9796	0.0006198
lnc-BEX3-2:5	TRMT9B	0.9796	0.0006208
lnc-YARS2-2:1	NT5E	0.9796	0.0006209
NR_110515	RNF207	0.9796	0.0006213
lnc-EIF2AK3-13:1	IGKV1-27	0.9796	0.0006217
ENST00000422841.5	ZFP69B	-0.9796	0.000622
lnc-RGS9BP-1:1	BICDL1	-0.9796	0.0006229
ENST00000525320.2	RHBDL2	-0.9796	0.000623
ENST00000648436.1	RXRG	-0.9795	0.0006232
lnc-SNX13-2:5	PARP1	0.9795	0.0006239
lnc-BLMH-3:1	GJB2	-0.9795	0.0006244
MSTRG.8942.1	WFS1	0.9795	0.0006247
BANCR:2	ZNF385D	-0.9795	0.0006252
NONHSAT184588.1	TRIM59	-0.9795	0.0006252
MSTRG.57351.11	CEACAM3	0.9795	0.0006257
ENST00000434973.1	KCNK3	0.9795	0.0006259
NONHSAT212643.1	MS4A1	-0.9795	0.0006266
[truncated: 41,559 more rows]
