# Supplementary material for: Integration analysis of cis- and trans-regulatory long non-coding RNAs associated with immune-related pathways in non-small cell lung cancer
Source: Biochem Biophys Rep. 2024 Oct 28;40:101832. doi: 10.1016/j.bbrep.2024.101832 (PMC11558640; doi:10.1016/j.bbrep.2024.101832)
Supplement: Multimedia component 11 [file mmc11.xlsx]

## Sheet: Table S10-lncRNA_GO_result
Table S10-lncRNA_GO_result
lncRNA	Term_ID	Term_description	ListHit	ListTotal	PopHit	PopTotal	FoldEnrichment	GeneSymbols	P_value	category	Q_value
BANCR:2	GO:0000070	mitotic sister chromatid segregation	2	97	20	15452	16.2442	NUSAP1;ZWINT	0.00820313	biological_process	0.0418002
BANCR:2	GO:0000775	chromosome, centromeric region	2	97	46	15452	7.0508	BIRC5;HELLS	0.0360822	cellular_component	0.0457975
BANCR:2	GO:0000819	sister chromatid segregation	1	97	2	15452	80.4688	TOP2A	0.0185997	biological_process	0.0418002
BANCR:2	GO:0000904	cell morphogenesis involved in differentiation	1	97	1	15452	160.948	LAMC3	0.0124382	biological_process	0.0418002
BANCR:2	GO:0000981	RNA polymerase II transcription factor activity, sequence-specific DNA binding	3	97	127	15452	3.85115	OVOL1;EPAS1;BHLHE22	0.0477405	molecular_function	0.0490367
BANCR:2	GO:0000988	transcription factor activity, protein binding	1	97	3	15452	53.6424	HEY1	0.0247232	molecular_function	0.0418002
BANCR:2	GO:0001078	transcriptional repressor activity, RNA polymerase II proximal promoter sequence-specific DNA binding	3	97	101	15452	4.85075	PRDM5;TSHZ2;OVOL1	0.0272482	molecular_function	0.0418002
BANCR:2	GO:0001516	prostaglandin biosynthetic process	1	97	6	15452	26.816	PTGES	0.0428677	biological_process	0.047777
BANCR:2	GO:0001518	voltage-gated sodium channel complex	2	97	12	15452	27.0877	SCN4B;SCN1A	0.00333802	cellular_component	0.0418002
BANCR:2	GO:0001726	ruffle	3	97	70	15452	7.01307	FGD6;ARHGEF26;NME1-NME2	0.0106801	cellular_component	0.0418002
BANCR:2	GO:0001822	kidney development	2	97	53	15452	6.11678	WFS1;OVOL1	0.0461945	biological_process	0.0490367
BANCR:2	GO:0001886	endothelial cell morphogenesis	1	97	7	15452	22.9836	ARHGEF26	0.0488413	biological_process	0.0490367
BANCR:2	GO:0001985	negative regulation of heart rate involved in baroreceptor response to increased systemic arterial blood pressure	1	97	1	15452	160.948	ADRA1A	0.0124382	biological_process	0.0418002
BANCR:2	GO:0001992	regulation of systemic arterial blood pressure by vasopressin	1	97	3	15452	53.6424	AVPR2	0.0247232	biological_process	0.0418002
BANCR:2	GO:0001994	norepinephrine-epinephrine vasoconstriction involved in regulation of systemic arterial blood pressure	2	97	4	15452	81.3053	ADRA1D;ADRA1A	0.000568422	biological_process	0.0285348
BANCR:2	GO:0001996	positive regulation of heart rate by epinephrine-norepinephrine	1	97	1	15452	160.948	ADRA1A	0.0124382	biological_process	0.0418002
BANCR:2	GO:0001997	positive regulation of the force of heart contraction by epinephrine-norepinephrine	1	97	1	15452	160.948	ADRA1A	0.0124382	biological_process	0.0418002
BANCR:2	GO:0002020	protease binding	2	97	53	15452	6.11678	CCBE1;CST4	0.0461945	molecular_function	0.0490367
BANCR:2	GO:0002051	osteoblast fate commitment	1	97	4	15452	40.2292	RUNX2	0.0308089	biological_process	0.0418002
BANCR:2	GO:0002076	osteoblast development	1	97	6	15452	26.816	RUNX2	0.0428677	biological_process	0.047777
BANCR:2	GO:0002151	G-quadruplex RNA binding	1	97	7	15452	22.9836	AFF2	0.0488413	molecular_function	0.0490367
BANCR:2	GO:0002281	macrophage activation involved in immune response	1	97	5	15452	32.1812	PRKCE	0.036857	biological_process	0.0457975
BANCR:2	GO:0002322	B cell proliferation involved in immune response	1	97	3	15452	53.6424	CD180	0.0247232	biological_process	0.0418002
BANCR:2	GO:0002526	acute inflammatory response	1	97	5	15452	32.1812	PTGES	0.036857	biological_process	0.0457975
BANCR:2	GO:0002544	chronic inflammatory response	1	97	3	15452	53.6424	PTGES	0.0247232	biological_process	0.0418002
BANCR:2	GO:0003084	positive regulation of systemic arterial blood pressure	2	97	6	15452	54.1965	ADRA1A;AVPR2	0.00105245	biological_process	0.0418002
BANCR:2	GO:0003091	renal water homeostasis	2	97	20	15452	16.2442	WFS1;AVPR2	0.00820313	biological_process	0.0418002
BANCR:2	GO:0003184	pulmonary valve morphogenesis	1	97	6	15452	26.816	HEY1	0.0428677	biological_process	0.047777
BANCR:2	GO:0003190	atrioventricular valve formation	1	97	2	15452	80.4688	HEY1	0.0185997	biological_process	0.0418002
BANCR:2	GO:0003208	cardiac ventricle morphogenesis	1	97	6	15452	26.816	HEY1	0.0428677	biological_process	0.047777
BANCR:2	GO:0003839	gamma-glutamylcyclotransferase activity	1	97	4	15452	40.2292	GGCT	0.0308089	molecular_function	0.0418002
BANCR:2	GO:0003876	AMP deaminase activity	1	97	3	15452	53.6424	AMPD3	0.0247232	molecular_function	0.0418002
BANCR:2	GO:0003918	DNA topoisomerase type II (ATP-hydrolyzing) activity	1	97	2	15452	80.4688	TOP2A	0.0185997	molecular_function	0.0418002
BANCR:2	GO:0004439	phosphatidylinositol-4,5-bisphosphate 5-phosphatase activity	1	97	7	15452	22.9836	SYNJ2	0.0488413	molecular_function	0.0490367
BANCR:2	GO:0004499	N,N-dimethylaniline monooxygenase activity	1	97	1	15452	160.948	FMO2	0.0124382	molecular_function	0.0418002
BANCR:2	GO:0004556	alpha-amylase activity	1	97	1	15452	160.948	AMY2B	0.0124382	molecular_function	0.0418002
BANCR:2	GO:0004673	protein histidine kinase activity	1	97	2	15452	80.4688	NME1-NME2	0.0185997	molecular_function	0.0418002
BANCR:2	GO:0004699	calcium-independent protein kinase C activity	1	97	2	15452	80.4688	PRKCE	0.0185997	molecular_function	0.0418002
BANCR:2	GO:0004740	pyruvate dehydrogenase (acetyl-transferring) kinase activity	1	97	4	15452	40.2292	PDK1	0.0308089	molecular_function	0.0418002
BANCR:2	GO:0004790	thioether S-methyltransferase activity	1	97	1	15452	160.948	INMT	0.0124382	molecular_function	0.0418002
BANCR:2	GO:0004862	cAMP-dependent protein kinase inhibitor activity	1	97	7	15452	22.9836	PKIA	0.0488413	molecular_function	0.0490367
BANCR:2	GO:0004937	alpha1-adrenergic receptor activity	2	97	3	15452	108.414	ADRA1D;ADRA1A	0.000380496	molecular_function	0.0238761
BANCR:2	GO:0004992	platelet activating factor receptor activity	1	97	2	15452	80.4688	PDGFRL	0.0185997	molecular_function	0.0418002
BANCR:2	GO:0005000	vasopressin receptor activity	1	97	4	15452	40.2292	AVPR2	0.0308089	molecular_function	0.0418002
BANCR:2	GO:0005019	platelet-derived growth factor beta-receptor activity	1	97	1	15452	160.948	PDGFRL	0.0124382	molecular_function	0.0418002
BANCR:2	GO:0005080	protein kinase C binding	2	97	35	15452	9.27338	CAVIN2;TOP2A	0.0222632	molecular_function	0.0418002
BANCR:2	GO:0005244	voltage-gated ion channel activity	3	97	36	15452	13.6667	CLIC5;SCN4B;SCN1A	0.00182767	molecular_function	0.0418002
BANCR:2	GO:0005248	voltage-gated sodium channel activity	2	97	19	15452	17.1003	SCN4B;SCN1A	0.00748762	molecular_function	0.0418002
BANCR:2	GO:0005252	open rectifier potassium channel activity	1	97	1	15452	160.948	KCNK3	0.0124382	molecular_function	0.0418002
BANCR:2	GO:0005501	retinoid binding	1	97	6	15452	26.816	RBP2	0.0428677	molecular_function	0.047777
BANCR:2	GO:0005578	proteinaceous extracellular matrix	4	97	207	15452	3.16763	LAMC3;ADAMTS8;NPNT;CCBE1	0.0430333	cellular_component	0.047777
BANCR:2	GO:0005604	basement membrane	3	97	59	15452	8.32654	LAMC3;LAMA3;NPNT	0.00682148	cellular_component	0.0418002
BANCR:2	GO:0005610	laminin-5 complex	1	97	3	15452	53.6424	LAMA3	0.0247232	cellular_component	0.0418002
BANCR:2	GO:0005641	nuclear envelope lumen	1	97	4	15452	40.2292	PTGES	0.0308089	cellular_component	0.0418002
BANCR:2	GO:0005876	spindle microtubule	2	97	20	15452	16.2442	NUSAP1;BIRC5	0.00820313	cellular_component	0.0418002
BANCR:2	GO:0005901	caveola	2	97	40	15452	8.11158	CAVIN2;ADRA1A	0.0282104	cellular_component	0.0418002
BANCR:2	GO:0005923	bicellular tight junction	3	97	95	15452	5.15913	CLDN5;SAPCD2;PLXDC1	0.0233704	cellular_component	0.0418002
BANCR:2	GO:0005967	mitochondrial pyruvate dehydrogenase complex	1	97	3	15452	53.6424	PDK1	0.0247232	cellular_component	0.0418002
BANCR:2	GO:0006082	organic acid metabolic process	1	97	1	15452	160.948	FMO2	0.0124382	biological_process	0.0418002
BANCR:2	GO:0006196	AMP catabolic process	1	97	1	15452	160.948	AMPD3	0.0124382	biological_process	0.0418002
BANCR:2	GO:0006265	DNA topological change	1	97	6	15452	26.816	TOP2A	0.0428677	biological_process	0.047777
BANCR:2	GO:0006266	DNA ligation	1	97	4	15452	40.2292	TOP2A	0.0308089	biological_process	0.0418002
BANCR:2	GO:0006693	prostaglandin metabolic process	1	97	7	15452	22.9836	PTGES	0.0488413	biological_process	0.0490367
BANCR:2	GO:0006776	vitamin A metabolic process	1	97	3	15452	53.6424	RBP2	0.0247232	biological_process	0.0418002
BANCR:2	GO:0006814	sodium ion transport	3	97	53	15452	9.27278	SCN4B;SLC38A11;SCN1A	0.00513595	biological_process	0.0418002
BANCR:2	GO:0006983	ER overload response	1	97	7	15452	22.9836	WFS1	0.0488413	biological_process	0.0490367
BANCR:2	GO:0007010	cytoskeleton organization	3	97	80	15452	6.13245	WASF3;FGD6;SEMA6A	0.01509	biological_process	0.0418002
BANCR:2	GO:0007059	chromosome segregation	2	97	55	15452	5.89359	BIRC5;TOP2A	0.049254	biological_process	0.049254
BANCR:2	GO:0007093	mitotic cell cycle checkpoint	2	97	14	15452	23.215	NABP1;ZWINT	0.0043662	biological_process	0.0418002
BANCR:2	GO:0007166	cell surface receptor signaling pathway	4	97	131	15452	5.03029	ADGRF1;TSPAN7;GEM;SEMA6A	0.0101104	biological_process	0.0418002
BANCR:2	GO:0007179	transforming growth factor beta receptor signaling pathway	2	97	51	15452	6.35748	CLDN5;GDF10	0.0432087	biological_process	0.047777
BANCR:2	GO:0007188	adenylate cyclase-modulating G-protein coupled receptor signaling pathway	2	97	32	15452	10.1447	ADRA1D;AVPR2	0.0189807	biological_process	0.0418002
BANCR:2	GO:0007200	phospholipase C-activating G-protein coupled receptor signaling pathway	2	97	42	15452	7.72431	ADRA1D;ADRA1A	0.0307482	biological_process	0.0418002
BANCR:2	GO:0007416	synapse assembly	3	97	53	15452	9.27278	ADGRF1;GPM6A;CLSTN3	0.00513595	biological_process	0.0418002
BANCR:2	GO:0007599	hemostasis	1	97	4	15452	40.2292	AVPR2	0.0308089	biological_process	0.0418002
BANCR:2	GO:0007601	visual perception	3	97	117	15452	4.18303	LAMC3;WFS1;EPAS1	0.039159	biological_process	0.047777
BANCR:2	GO:0007605	sensory perception of sound	3	97	97	15452	5.05209	CLIC5;ESPN;WFS1	0.0246271	biological_process	0.0418002
BANCR:2	GO:0007611	learning or memory	2	97	30	15452	10.8225	TTBK1;AFF2	0.0169171	biological_process	0.0418002
BANCR:2	GO:0008094	DNA-dependent ATPase activity	1	97	7	15452	22.9836	TOP2A	0.0488413	molecular_function	0.0490367
BANCR:2	GO:0008360	regulation of cell shape	3	97	100	15452	4.89957	WASF3;FGD6;TTBK1	0.0265795	biological_process	0.0418002
BANCR:2	GO:0008544	epidermis development	3	97	53	15452	9.27278	LAMA3;RBP2;OVOL1	0.00513595	biological_process	0.0418002
BANCR:2	GO:0009308	amine metabolic process	1	97	3	15452	53.6424	INMT	0.0247232	biological_process	0.0418002
BANCR:2	GO:0009330	DNA topoisomerase complex (ATP-hydrolyzing)	1	97	1	15452	160.948	TOP2A	0.0124382	cellular_component	0.0418002
BANCR:2	GO:0009404	toxin metabolic process	1	97	4	15452	40.2292	FMO2	0.0308089	biological_process	0.0418002
BANCR:2	GO:0009673	low-affinity phosphate transmembrane transporter activity	1	97	1	15452	160.948	ADAMTS8	0.0124382	molecular_function	0.0418002
BANCR:2	GO:0010216	maintenance of DNA methylation	1	97	2	15452	80.4688	HELLS	0.0185997	biological_process	0.0418002
BANCR:2	GO:0010628	positive regulation of gene expression	4	97	176	15452	3.73314	RNF207;RUNX2;TTBK1;AVPR2	0.026186	biological_process	0.0418002
BANCR:2	GO:0010694	positive regulation of alkaline phosphatase activity	1	97	5	15452	32.1812	NPNT	0.036857	biological_process	0.0457975
BANCR:2	GO:0010763	positive regulation of fibroblast migration	1	97	6	15452	26.816	PRKCE	0.0428677	biological_process	0.047777
BANCR:2	GO:0010811	positive regulation of cell-substrate adhesion	2	97	32	15452	10.1447	NPNT;PRKCE	0.0189807	biological_process	0.0418002
BANCR:2	GO:0014704	intercalated disc	2	97	37	15452	8.77098	SCN4B;SCN1A	0.0245723	cellular_component	0.0418002
BANCR:2	GO:0015631	tubulin binding	2	97	38	15452	8.53961	BIRC5;STMN2	0.0257621	molecular_function	0.0418002
BANCR:2	GO:0016798	hydrolase activity, acting on glycosyl bonds	1	97	3	15452	53.6424	MANEAL	0.0247232	molecular_function	0.0418002
BANCR:2	GO:0019227	neuronal action potential propagation	1	97	6	15452	26.816	SCN1A	0.0428677	biological_process	0.047777
BANCR:2	GO:0019319	hexose biosynthetic process	1	97	1	15452	160.948	CHST15	0.0124382	biological_process	0.0418002
BANCR:2	GO:0019371	cyclooxygenase pathway	1	97	4	15452	40.2292	PTGES	0.0308089	biological_process	0.0418002
BANCR:2	GO:0022417	protein maturation by protein folding	1	97	6	15452	26.816	WFS1	0.0428677	biological_process	0.047777
BANCR:2	GO:0030027	lamellipodium	4	97	129	15452	5.10894	WASF3;FGD6;NME1-NME2;STMN2	0.00960781	cellular_component	0.0418002
BANCR:2	GO:0030046	parallel actin filament bundle assembly	1	97	2	15452	80.4688	ESPN	0.0185997	biological_process	0.0418002
BANCR:2	GO:0030263	apoptotic chromosome condensation	1	97	4	15452	40.2292	TOP2A	0.0308089	biological_process	0.0418002
BANCR:2	GO:0030278	regulation of ossification	1	97	7	15452	22.9836	RUNX2	0.0488413	biological_process	0.0490367
BANCR:2	GO:0030315	T-tubule	2	97	32	15452	10.1447	ADRA1A;SCN1A	0.0189807	cellular_component	0.0418002
BANCR:2	GO:0030324	lung development	2	97	49	15452	6.61783	CCBE1;EPAS1	0.040299	biological_process	0.047777
BANCR:2	GO:0030485	smooth muscle contractile fiber	1	97	2	15452	80.4688	NPNT	0.0185997	cellular_component	0.0418002
BANCR:2	GO:0030509	BMP signaling pathway	2	97	54	15452	6.00312	GDF10;RUNX2	0.0477152	biological_process	0.0490367
BANCR:2	GO:0030544	Hsp70 protein binding	2	97	26	15452	12.4907	GPR37;RNF207	0.0131019	molecular_function	0.0418002
BANCR:2	GO:0030546	receptor activator activity	1	97	1	15452	160.948	PRKCE	0.0124382	molecular_function	0.0418002
BANCR:2	GO:0030748	amine N-methyltransferase activity	1	97	1	15452	160.948	INMT	0.0124382	molecular_function	0.0418002
BANCR:2	GO:0031021	interphase microtubule organizing center	1	97	2	15452	80.4688	BIRC5	0.0185997	cellular_component	0.0418002
BANCR:2	GO:0031115	negative regulation of microtubule polymerization	1	97	7	15452	22.9836	STMN2	0.0488413	biological_process	0.0490367
BANCR:2	GO:0031117	positive regulation of microtubule depolymerization	1	97	3	15452	53.6424	STMN2	0.0247232	biological_process	0.0418002
BANCR:2	GO:0031398	positive regulation of protein ubiquitination	2	97	40	15452	8.11158	WFS1;AVPR2	0.0282104	biological_process	0.0418002
BANCR:2	GO:0031503	protein complex localization	1	97	1	15452	160.948	BIRC5	0.0124382	biological_process	0.0418002
BANCR:2	GO:0031508	pericentric heterochromatin assembly	1	97	7	15452	22.9836	HELLS	0.0488413	biological_process	0.0490367
BANCR:2	GO:0031536	positive regulation of exit from mitosis	1	97	4	15452	40.2292	BIRC5	0.0308089	biological_process	0.0418002
BANCR:2	GO:0031577	spindle checkpoint	1	97	3	15452	53.6424	BIRC5	0.0247232	biological_process	0.0418002
BANCR:2	GO:0031643	positive regulation of myelination	1	97	7	15452	22.9836	WASF3	0.0488413	biological_process	0.0490367
BANCR:2	GO:0031666	positive regulation of lipopolysaccharide-mediated signaling pathway	1	97	5	15452	32.1812	CD180	0.036857	biological_process	0.0457975
BANCR:2	GO:0031987	locomotion involved in locomotory behavior	1	97	4	15452	40.2292	GPR37	0.0308089	biological_process	0.0418002
BANCR:2	GO:0032091	negative regulation of protein binding	2	97	53	15452	6.11678	TTBK1;PIM2	0.0461945	biological_process	0.0490367
BANCR:2	GO:0032133	chromosome passenger complex	1	97	4	15452	40.2292	BIRC5	0.0308089	cellular_component	0.0418002
BANCR:2	GO:0032230	positive regulation of synaptic transmission, GABAergic	2	97	10	15452	32.5095	PRKCE;ADRA1A	0.00244073	biological_process	0.0418002
BANCR:2	GO:0032264	IMP salvage	1	97	3	15452	53.6424	AMPD3	0.0247232	biological_process	0.0418002
BANCR:2	GO:0032273	positive regulation of protein polymerization	1	97	3	15452	53.6424	TTBK1	0.0247232	biological_process	0.0418002
BANCR:2	GO:0032609	interferon-gamma production	1	97	5	15452	32.1812	AVPR2	0.036857	biological_process	0.0457975
BANCR:2	GO:0033631	cell-cell adhesion mediated by integrin	1	97	2	15452	80.4688	NPNT	0.0185997	biological_process	0.0418002
BANCR:2	GO:0034097	response to cytokine	2	97	23	15452	14.1227	PTGES;AVPR2	0.010525	biological_process	0.0418002
BANCR:2	GO:0034101	erythrocyte homeostasis	1	97	4	15452	40.2292	AMPD3	0.0308089	biological_process	0.0418002
BANCR:2	GO:0034596	phosphatidylinositol phosphate 4-phosphatase activity	1	97	4	15452	40.2292	SYNJ2	0.0308089	molecular_function	0.0418002
BANCR:2	GO:0034678	integrin alpha8-beta1 complex	1	97	1	15452	160.948	NPNT	0.0124382	cellular_component	0.0418002
BANCR:2	GO:0035063	nuclear speck organization	1	97	2	15452	80.4688	AFF2	0.0185997	biological_process	0.0418002
BANCR:2	GO:0035265	organ growth	1	97	7	15452	22.9836	ADRA1A	0.0488413	biological_process	0.0490367
BANCR:2	GO:0035276	ethanol binding	1	97	2	15452	80.4688	PRKCE	0.0185997	molecular_function	0.0418002
BANCR:2	GO:0035428	hexose transmembrane transport	1	97	4	15452	40.2292	SLC2A12	0.0308089	biological_process	0.0418002
BANCR:2	GO:0035669	TRAM-dependent toll-like receptor 4 signaling pathway	1	97	3	15452	53.6424	PRKCE	0.0247232	biological_process	0.0418002
BANCR:2	GO:0035811	negative regulation of urine volume	1	97	3	15452	53.6424	AVPR2	0.0247232	biological_process	0.0418002
BANCR:2	GO:0035814	negative regulation of renal sodium excretion	1	97	4	15452	40.2292	AVPR2	0.0308089	biological_process	0.0418002
BANCR:2	GO:0035912	dorsal aorta morphogenesis	1	97	6	15452	26.816	HEY1	0.0428677	biological_process	0.047777
BANCR:2	GO:0035939	microsatellite binding	1	97	3	15452	53.6424	HEY1	0.0247232	molecular_function	0.0418002
BANCR:2	GO:0036304	umbilical cord morphogenesis	1	97	2	15452	80.4688	HEY1	0.0185997	biological_process	0.0418002
BANCR:2	GO:0036505	prosaposin receptor activity	1	97	2	15452	80.4688	GPR37	0.0185997	molecular_function	0.0418002
BANCR:2	GO:0040001	establishment of mitotic spindle localization	1	97	4	15452	40.2292	NUSAP1	0.0308089	biological_process	0.0418002
BANCR:2	GO:0040016	embryonic cleavage	1	97	4	15452	40.2292	TOP2A	0.0308089	biological_process	0.0418002
BANCR:2	GO:0040036	regulation of fibroblast growth factor receptor signaling pathway	1	97	4	15452	40.2292	RUNX2	0.0308089	biological_process	0.0418002
BANCR:2	GO:0042048	olfactory behavior	1	97	6	15452	26.816	WFS1	0.0428677	biological_process	0.047777
BANCR:2	GO:0042169	SH2 domain binding	2	97	22	15452	14.7656	LAX1;KHDRBS2	0.00972222	molecular_function	0.0418002
BANCR:2	GO:0042277	peptide binding	2	97	47	15452	6.90034	GPR37;AVPR2	0.0374677	molecular_function	0.046327
BANCR:2	GO:0042415	norepinephrine metabolic process	1	97	4	15452	40.2292	EPAS1	0.0308089	biological_process	0.0418002
BANCR:2	GO:0042416	dopamine biosynthetic process	1	97	6	15452	26.816	GPR37	0.0428677	biological_process	0.047777
BANCR:2	GO:0042487	regulation of odontogenesis of dentin-containing tooth	1	97	3	15452	53.6424	RUNX2	0.0247232	biological_process	0.0418002
BANCR:2	GO:0043129	surfactant homeostasis	1	97	4	15452	40.2292	EPAS1	0.0308089	biological_process	0.0418002
BANCR:2	GO:0043410	positive regulation of MAPK cascade	3	97	44	15452	11.176	GPR37;PRKCE;ADRA1A	0.00312815	biological_process	0.0418002
BANCR:2	GO:0043619	regulation of transcription from RNA polymerase II promoter in response to oxidative stress	1	97	3	15452	53.6424	EPAS1	0.0247232	biological_process	0.0418002
BANCR:2	GO:0043813	phosphatidylinositol-3,5-bisphosphate 5-phosphatase activity	1	97	4	15452	40.2292	SYNJ2	0.0308089	molecular_function	0.0418002
BANCR:2	GO:0044774	mitotic DNA integrity checkpoint	1	97	2	15452	80.4688	TOP2A	0.0185997	biological_process	0.0418002
BANCR:2	GO:0045179	apical cortex	1	97	5	15452	32.1812	SAPCD2	0.036857	cellular_component	0.0457975
BANCR:2	GO:0045298	tubulin complex	1	97	2	15452	80.4688	TTBK1	0.0185997	cellular_component	0.0418002
BANCR:2	GO:0045667	regulation of osteoblast differentiation	1	97	5	15452	32.1812	RUNX2	0.036857	biological_process	0.0457975
BANCR:2	GO:0045669	positive regulation of osteoblast differentiation	2	97	34	15452	9.54675	NPNT;RUNX2	0.0211446	biological_process	0.0418002
BANCR:2	GO:0045682	regulation of epidermis development	1	97	4	15452	40.2292	NME1-NME2	0.0308089	biological_process	0.0418002
BANCR:2	GO:0045760	positive regulation of action potential	1	97	5	15452	32.1812	ADRA1A	0.036857	biological_process	0.0457975
BANCR:2	GO:0045762	positive regulation of adenylate cyclase activity	1	97	4	15452	40.2292	WFS1	0.0308089	biological_process	0.0418002
BANCR:2	GO:0045870	positive regulation of single stranded viral RNA replication via double stranded DNA intermediate	1	97	1	15452	160.948	TOP2A	0.0124382	biological_process	0.0418002
BANCR:2	GO:0045907	positive regulation of vasoconstriction	3	97	14	15452	35.193	ADRA1D;ADRA1A;AVPR2	0.000150197	biological_process	0.0188498
BANCR:2	GO:0045927	positive regulation of growth	1	97	5	15452	32.1812	WFS1	0.036857	biological_process	0.0457975
BANCR:2	GO:0045964	positive regulation of dopamine metabolic process	1	97	1	15452	160.948	GPR37	0.0124382	biological_process	0.0418002
BANCR:2	GO:0045987	positive regulation of smooth muscle contraction	3	97	11	15452	44.7998	ADRA1D;NPNT;ADRA1A	8.15001e-05	biological_process	0.0188498
BANCR:2	GO:0046031	ADP metabolic process	1	97	1	15452	160.948	AMPD3	0.0124382	biological_process	0.0418002
BANCR:2	GO:0046415	urate metabolic process	1	97	7	15452	22.9836	SLC16A9	0.0488413	biological_process	0.0490367
BANCR:2	GO:0046651	lymphocyte proliferation	1	97	2	15452	80.4688	HELLS	0.0185997	biological_process	0.0418002
BANCR:2	GO:0048306	calcium-dependent protein binding	2	97	39	15452	8.32011	WFS1;STMN2	0.0269749	molecular_function	0.0418002
BANCR:2	GO:0048469	cell maturation	2	97	21	15452	15.4697	RUNX2;EPAS1	0.00894812	biological_process	0.0418002
BANCR:2	GO:0048625	myoblast fate commitment	1	97	3	15452	53.6424	EPAS1	0.0247232	biological_process	0.0418002
BANCR:2	GO:0048845	venous blood vessel morphogenesis	1	97	5	15452	32.1812	CCBE1	0.036857	biological_process	0.0457975
BANCR:2	GO:0048863	stem cell differentiation	2	97	18	15452	18.0515	RUNX2;GPM6A	0.00680199	biological_process	0.0418002
BANCR:2	GO:0050220	prostaglandin-E synthase activity	1	97	3	15452	53.6424	PTGES	0.0247232	molecular_function	0.0418002
BANCR:2	GO:0050656	3'-phosphoadenosine 5'-phosphosulfate binding	1	97	6	15452	26.816	CHST15	0.0428677	molecular_function	0.047777
BANCR:2	GO:0050659	N-acetylgalactosamine 4-sulfate 6-O-sulfotransferase activity	1	97	2	15452	80.4688	CHST15	0.0185997	molecular_function	0.0418002
BANCR:2	GO:0050877	nervous system process	1	97	7	15452	22.9836	WFS1	0.0488413	biological_process	0.0490367
BANCR:2	GO:0050966	detection of mechanical stimulus involved in sensory perception of pain	1	97	6	15452	26.816	SCN1A	0.0428677	biological_process	0.047777
BANCR:2	GO:0050996	positive regulation of lipid catabolic process	1	97	3	15452	53.6424	PRKCE	0.0247232	biological_process	0.0418002
BANCR:2	GO:0051247	positive regulation of protein metabolic process	1	97	6	15452	26.816	WFS1	0.0428677	biological_process	0.047777
BANCR:2	GO:0051279	regulation of release of sequestered calcium ion into cytosol	1	97	7	15452	22.9836	PRKCE	0.0488413	biological_process	0.0490367
BANCR:2	GO:0051301	cell division	5	97	279	15452	2.95563	PRKCE;BIRC5;ZWINT;HELLS;CDCA2	0.0324902	biological_process	0.0438443
BANCR:2	GO:0051303	establishment of chromosome localization	1	97	2	15452	80.4688	BIRC5	0.0185997	biological_process	0.0418002
BANCR:2	GO:0051491	positive regulation of filopodium assembly	2	97	23	15452	14.1227	ESPN;GPM6A	0.010525	biological_process	0.0418002
BANCR:2	GO:0051494	negative regulation of cytoskeleton organization	1	97	1	15452	160.948	ESPN	0.0124382	biological_process	0.0418002
BANCR:2	GO:0051567	histone H3-K9 methylation	1	97	3	15452	53.6424	PRDM5	0.0247232	biological_process	0.0418002
BANCR:2	GO:0051649	establishment of localization in cell	1	97	2	15452	80.4688	ZWINT	0.0185997	biological_process	0.0418002
BANCR:2	GO:0051729	germline cell cycle switching, mitotic to meiotic cell cycle	1	97	2	15452	80.4688	OVOL1	0.0185997	biological_process	0.0418002
BANCR:2	GO:0051932	synaptic transmission, GABAergic	1	97	4	15452	40.2292	CLSTN3	0.0308089	biological_process	0.0418002
BANCR:2	GO:0055056	D-glucose transmembrane transporter activity	1	97	6	15452	26.816	SLC2A12	0.0428677	molecular_function	0.047777
BANCR:2	GO:0060046	regulation of acrosome reaction	1	97	7	15452	22.9836	SPINK13	0.0488413	biological_process	0.0490367
BANCR:2	GO:0060073	micturition	1	97	1	15452	160.948	ADRA1A	0.0124382	biological_process	0.0418002
BANCR:2	GO:0060347	heart trabecula formation	1	97	6	15452	26.816	HEY1	0.0428677	biological_process	0.047777
BANCR:2	GO:0060411	cardiac septum morphogenesis	1	97	4	15452	40.2292	HEY1	0.0308089	biological_process	0.0418002
BANCR:2	GO:0060452	positive regulation of cardiac muscle contraction	1	97	3	15452	53.6424	ADRA1A	0.0247232	biological_process	0.0418002
BANCR:2	GO:0060842	arterial endothelial cell differentiation	1	97	3	15452	53.6424	HEY1	0.0247232	biological_process	0.0418002
BANCR:2	GO:0061314	Notch signaling involved in heart development	1	97	4	15452	40.2292	HEY1	0.0308089	biological_process	0.0418002
BANCR:2	GO:0061890	positive regulation of astrocyte activation	1	97	1	15452	160.948	TTBK1	0.0124382	biological_process	0.0418002
BANCR:2	GO:0070257	positive regulation of mucus secretion	1	97	4	15452	40.2292	PRKCE	0.0308089	biological_process	0.0418002
BANCR:2	GO:0070491	repressing transcription factor binding	2	97	25	15452	12.9912	RUNX2;PRDM5	0.0122153	molecular_function	0.0418002
BANCR:2	GO:0070740	tubulin-glutamic acid ligase activity	1	97	7	15452	22.9836	TTLL7	0.0488413	molecular_function	0.0490367
BANCR:2	GO:0070876	SOSS complex	1	97	4	15452	40.2292	NABP1	0.0308089	cellular_component	0.0418002
BANCR:2	GO:0070995	NADPH oxidation	1	97	2	15452	80.4688	FMO2	0.0185997	biological_process	0.0418002
BANCR:2	GO:0071456	cellular response to hypoxia	3	97	56	15452	8.77432	KCNK3;PRKCE;EPAS1	0.00594284	biological_process	0.0418002
BANCR:2	GO:0071880	adenylate cyclase-activating adrenergic receptor signaling pathway	2	97	8	15452	40.6421	ADRA1D;ADRA1A	0.00167772	biological_process	0.0418002
BANCR:2	GO:0071944	cell periphery	2	97	24	15452	13.5333	PRKCE;NME1-NME2	0.0113562	cellular_component	0.0418002
BANCR:2	GO:0072592	oxygen metabolic process	1	97	3	15452	53.6424	FMO2	0.0247232	biological_process	0.0418002
BANCR:2	GO:0086002	cardiac muscle cell action potential involved in contraction	2	97	14	15452	23.215	SCN4B;SCN1A	0.0043662	biological_process	0.0418002
BANCR:2	GO:0086006	voltage-gated sodium channel activity involved in cardiac muscle cell action potential	1	97	5	15452	32.1812	SCN4B	0.036857	molecular_function	0.0457975
BANCR:2	GO:0086016	AV node cell action potential	1	97	4	15452	40.2292	SCN4B	0.0308089	biological_process	0.0418002
BANCR:2	GO:0086019	cell-cell signaling involved in cardiac conduction	1	97	2	15452	80.4688	RNF207	0.0185997	biological_process	0.0418002
BANCR:2	GO:0090037	positive regulation of protein kinase C signaling	1	97	3	15452	53.6424	ADRA1A	0.0247232	biological_process	0.0418002
BANCR:2	GO:0090175	regulation of establishment of planar polarity	1	97	1	15452	160.948	SAPCD2	0.0124382	biological_process	0.0418002
BANCR:2	GO:0090303	positive regulation of wound healing	1	97	6	15452	26.816	PRKCE	0.0428677	biological_process	0.047777
BANCR:2	GO:0097195	pilomotor reflex	2	97	3	15452	108.414	NPNT;ADRA1A	0.000380496	biological_process	0.0238761
BANCR:2	GO:0097411	hypoxia-inducible factor-1alpha signaling pathway	1	97	2	15452	80.4688	PDK1	0.0185997	biological_process	0.0418002
BANCR:2	GO:0098725	symmetric cell division	1	97	1	15452	160.948	SAPCD2	0.0124382	biological_process	0.0418002
BANCR:2	GO:0102707	S-adenosyl-L-methionine:beta-alanine N-methyltransferase activity	1	97	1	15452	160.948	INMT	0.0124382	molecular_function	0.0418002
BANCR:2	GO:0103025	alpha-amylase activity (releasing maltohexaose)	1	97	1	15452	160.948	AMY2B	0.0124382	molecular_function	0.0418002
BANCR:2	GO:1900748	positive regulation of vascular endothelial growth factor signaling pathway	1	97	4	15452	40.2292	CCBE1	0.0308089	biological_process	0.0418002
BANCR:2	GO:1901207	regulation of heart looping	1	97	1	15452	160.948	RNF207	0.0124382	biological_process	0.0418002
BANCR:2	GO:1901492	positive regulation of lymphangiogenesis	1	97	2	15452	80.4688	CCBE1	0.0185997	biological_process	0.0418002
BANCR:2	GO:1901522	positive regulation of transcription from RNA polymerase II promoter involved in cellular response to chemical stimulus	1	97	5	15452	32.1812	RUNX2	0.036857	biological_process	0.0457975
BANCR:2	GO:1901842	negative regulation of high voltage-gated calcium channel activity	1	97	4	15452	40.2292	GEM	0.0308089	biological_process	0.0418002
BANCR:2	GO:1901994	negative regulation of meiotic cell cycle phase transition	1	97	1	15452	160.948	OVOL1	0.0124382	biological_process	0.0418002
BANCR:2	GO:1902225	negative regulation of acrosome reaction	1	97	1	15452	160.948	SPINK13	0.0124382	biological_process	0.0418002
BANCR:2	GO:1902261	positive regulation of delayed rectifier potassium channel activity	1	97	4	15452	40.2292	RNF207	0.0308089	biological_process	0.0418002
BANCR:2	GO:1902474	positive regulation of protein localization to synapse	1	97	3	15452	53.6424	CLSTN3	0.0247232	biological_process	0.0418002
BANCR:2	GO:1903142	positive regulation of establishment of endothelial barrier	1	97	4	15452	40.2292	CLDN5	0.0308089	biological_process	0.0418002
BANCR:2	GO:1903206	negative regulation of hydrogen peroxide-induced cell death	1	97	6	15452	26.816	GPR37	0.0428677	biological_process	0.047777
BANCR:2	GO:1903671	negative regulation of sprouting angiogenesis	1	97	4	15452	40.2292	SEMA6A	0.0308089	biological_process	0.0418002
BANCR:2	GO:1903762	positive regulation of voltage-gated potassium channel activity involved in ventricular cardiac muscle cell action potential repolarization	1	97	2	15452	80.4688	RNF207	0.0185997	biological_process	0.0418002
BANCR:2	GO:1903861	positive regulation of dendrite extension	2	97	18	15452	18.0515	CPNE5;RASAL1	0.00680199	biological_process	0.0418002
BANCR:2	GO:1903892	negative regulation of ATF6-mediated unfolded protein response	1	97	1	15452	160.948	WFS1	0.0124382	biological_process	0.0418002
BANCR:2	GO:1903954	positive regulation of voltage-gated potassium channel activity involved in atrial cardiac muscle cell action potential repolarization	1	97	1	15452	160.948	RNF207	0.0124382	biological_process	0.0418002
BANCR:2	GO:1903980	positive regulation of microglial cell activation	1	97	5	15452	32.1812	TTBK1	0.036857	biological_process	0.0457975
BANCR:2	GO:1903997	positive regulation of non-membrane spanning protein tyrosine kinase activity	1	97	2	15452	80.4688	ADRA1A	0.0185997	biological_process	0.0418002
BANCR:2	GO:1904031	positive regulation of cyclin-dependent protein kinase activity	1	97	3	15452	53.6424	TTBK1	0.0247232	biological_process	0.0418002
BANCR:2	GO:1904777	negative regulation of protein localization to cell cortex	1	97	1	15452	160.948	SAPCD2	0.0124382	biological_process	0.0418002
BANCR:2	GO:1905463	negative regulation of DNA duplex unwinding	1	97	1	15452	160.948	TOP2A	0.0124382	biological_process	0.0418002
BANCR:2	GO:2000480	negative regulation of cAMP-dependent protein kinase activity	1	97	6	15452	26.816	PKIA	0.0428677	biological_process	0.047777
BANCR:2	GO:2000647	negative regulation of stem cell proliferation	1	97	4	15452	40.2292	OVOL1	0.0308089	biological_process	0.0418002
BANCR:2	GO:2000650	negative regulation of sodium ion transmembrane transporter activity	1	97	5	15452	32.1812	PRKCE	0.036857	biological_process	0.0457975
BANCR:2	GO:2000675	negative regulation of type B pancreatic cell apoptotic process	1	97	5	15452	32.1812	WFS1	0.036857	biological_process	0.0457975
BANCR:2	GO:2000721	positive regulation of transcription from RNA polymerase II promoter involved in smooth muscle cell differentiation	1	97	2	15452	80.4688	NPNT	0.0185997	biological_process	0.0418002
BANCR:2	GO:2000810	regulation of bicellular tight junction assembly	1	97	7	15452	22.9836	CLDN5	0.0488413	biological_process	0.0490367
BANCR:2	GO:2000820	negative regulation of transcription from RNA polymerase II promoter involved in smooth muscle cell differentiation	1	97	2	15452	80.4688	HEY1	0.0185997	biological_process	0.0418002
BANCR:2	GO:2001031	positive regulation of cellular glucuronidation	1	97	1	15452	160.948	PRKCE	0.0124382	biological_process	0.0418002
BANCR:2	GO:2001212	regulation of vasculogenesis	1	97	3	15452	53.6424	HEY1	0.0247232	biological_process	0.0418002
ENST00000412954.1	GO:0000070	mitotic sister chromatid segregation	2	105	20	15452	14.9825	ZWINT;NUSAP1	0.00954485	biological_process	0.0418567
ENST00000412954.1	GO:0000285	1-phosphatidylinositol-3-phosphate 5-kinase activity	1	105	4	15452	37.1346	PIP5K1B	0.0332986	molecular_function	0.0418567
ENST00000412954.1	GO:0000775	chromosome, centromeric region	2	105	46	15452	6.50317	HELLS;BIRC5	0.0416245	cellular_component	0.0467917
ENST00000412954.1	GO:0000819	sister chromatid segregation	1	105	2	15452	74.2788	TOP2A	0.020113	biological_process	0.0418567
ENST00000412954.1	GO:0000904	cell morphogenesis involved in differentiation	1	105	1	15452	148.567	LAMC3	0.0134536	biological_process	0.0418567
ENST00000412954.1	GO:0000988	transcription factor activity, protein binding	1	105	3	15452	49.516	HEY1	0.0267279	molecular_function	0.0418567
ENST00000412954.1	GO:0001516	prostaglandin biosynthetic process	1	105	6	15452	24.7532	PTGES	0.0463084	biological_process	0.0467917
ENST00000412954.1	GO:0001518	voltage-gated sodium channel complex	2	105	12	15452	24.9838	SCN4B;SCN1A	0.00389447	cellular_component	0.0418567
ENST00000412954.1	GO:0001726	ruffle	3	105	70	15452	6.46303	ARHGEF26;FGD6;NME1-NME2	0.0132048	cellular_component	0.0418567
ENST00000412954.1	GO:0001821	histamine secretion	1	105	1	15452	148.567	ADCYAP1	0.0134536	biological_process	0.0418567
ENST00000412954.1	GO:0001931	uropod	1	105	6	15452	24.7532	PIP5K1B	0.0463084	cellular_component	0.0467917
ENST00000412954.1	GO:0001985	negative regulation of heart rate involved in baroreceptor response to increased systemic arterial blood pressure	1	105	1	15452	148.567	ADRA1A	0.0134536	biological_process	0.0418567
ENST00000412954.1	GO:0001994	norepinephrine-epinephrine vasoconstriction involved in regulation of systemic arterial blood pressure	2	105	4	15452	74.9903	ADRA1A;ADRA1D	0.000664983	biological_process	0.0418567
ENST00000412954.1	GO:0001996	positive regulation of heart rate by epinephrine-norepinephrine	1	105	1	15452	148.567	ADRA1A	0.0134536	biological_process	0.0418567
ENST00000412954.1	GO:0001997	positive regulation of the force of heart contraction by epinephrine-norepinephrine	1	105	1	15452	148.567	ADRA1A	0.0134536	biological_process	0.0418567
ENST00000412954.1	GO:0002051	osteoblast fate commitment	1	105	4	15452	37.1346	RUNX2	0.0332986	biological_process	0.0418567
ENST00000412954.1	GO:0002076	osteoblast development	1	105	6	15452	24.7532	RUNX2	0.0463084	biological_process	0.0467917
ENST00000412954.1	GO:0002281	macrophage activation involved in immune response	1	105	5	15452	29.7058	PRKCE	0.0398253	biological_process	0.0453941
ENST00000412954.1	GO:0002315	marginal zone B cell differentiation	1	105	5	15452	29.7058	DOCK10	0.0398253	biological_process	0.0453941
ENST00000412954.1	GO:0002526	acute inflammatory response	1	105	5	15452	29.7058	PTGES	0.0398253	biological_process	0.0453941
ENST00000412954.1	GO:0002544	chronic inflammatory response	1	105	3	15452	49.516	PTGES	0.0267279	biological_process	0.0418567
ENST00000412954.1	GO:0002865	negative regulation of acute inflammatory response to antigenic stimulus	1	105	3	15452	49.516	ADCYAP1	0.0267279	biological_process	0.0418567
ENST00000412954.1	GO:0002878	negative regulation of acute inflammatory response to non-antigenic stimulus	1	105	1	15452	148.567	ADCYAP1	0.0134536	biological_process	0.0418567
ENST00000412954.1	GO:0003084	positive regulation of systemic arterial blood pressure	1	105	6	15452	24.7532	ADRA1A	0.0463084	biological_process	0.0467917
ENST00000412954.1	GO:0003184	pulmonary valve morphogenesis	1	105	6	15452	24.7532	HEY1	0.0463084	biological_process	0.0467917
ENST00000412954.1	GO:0003190	atrioventricular valve formation	1	105	2	15452	74.2788	HEY1	0.020113	biological_process	0.0418567
ENST00000412954.1	GO:0003208	cardiac ventricle morphogenesis	1	105	6	15452	24.7532	HEY1	0.0463084	biological_process	0.0467917
ENST00000412954.1	GO:0003876	AMP deaminase activity	1	105	3	15452	49.516	AMPD3	0.0267279	molecular_function	0.0418567
ENST00000412954.1	GO:0003918	DNA topoisomerase type II (ATP-hydrolyzing) activity	1	105	2	15452	74.2788	TOP2A	0.020113	molecular_function	0.0418567
ENST00000412954.1	GO:0004499	N,N-dimethylaniline monooxygenase activity	1	105	1	15452	148.567	FMO2	0.0134536	molecular_function	0.0418567
ENST00000412954.1	GO:0004673	protein histidine kinase activity	1	105	2	15452	74.2788	NME1-NME2	0.020113	molecular_function	0.0418567
ENST00000412954.1	GO:0004692	cGMP-dependent protein kinase activity	1	105	2	15452	74.2788	PRKG2	0.020113	molecular_function	0.0418567
ENST00000412954.1	GO:0004699	calcium-independent protein kinase C activity	1	105	2	15452	74.2788	PRKCE	0.020113	molecular_function	0.0418567
ENST00000412954.1	GO:0004790	thioether S-methyltransferase activity	1	105	1	15452	148.567	INMT	0.0134536	molecular_function	0.0418567
ENST00000412954.1	GO:0004937	alpha1-adrenergic receptor activity	2	105	3	15452	99.9935	ADRA1A;ADRA1D	0.000445284	molecular_function	0.0399272
ENST00000412954.1	GO:0004992	platelet activating factor receptor activity	1	105	2	15452	74.2788	PDGFRL	0.020113	molecular_function	0.0418567
ENST00000412954.1	GO:0005019	platelet-derived growth factor beta-receptor activity	1	105	1	15452	148.567	PDGFRL	0.0134536	molecular_function	0.0418567
ENST00000412954.1	GO:0005080	protein kinase C binding	2	105	35	15452	8.55312	CAVIN2;TOP2A	0.0257757	molecular_function	0.0418567
ENST00000412954.1	GO:0005085	guanyl-nucleotide exchange factor activity	4	105	84	15452	7.24564	ARHGEF26;FGD6;RALGPS2;DOCK10	0.00295923	molecular_function	0.0418567
ENST00000412954.1	GO:0005089	Rho guanyl-nucleotide exchange factor activity	3	105	59	15452	7.67348	ARHGEF26;FGD6;PLEKHG7	0.00846846	molecular_function	0.0418567
ENST00000412954.1	GO:0005166	neurotrophin p75 receptor binding	1	105	3	15452	49.516	NTF4	0.0267279	molecular_function	0.0418567
ENST00000412954.1	GO:0005244	voltage-gated ion channel activity	3	105	36	15452	12.5948	CLIC5;SCN4B;SCN1A	0.00228856	molecular_function	0.0418567
ENST00000412954.1	GO:0005248	voltage-gated sodium channel activity	2	105	19	15452	15.7721	SCN4B;SCN1A	0.00871524	molecular_function	0.0418567
ENST00000412954.1	GO:0005252	open rectifier potassium channel activity	1	105	1	15452	148.567	KCNK3	0.0134536	molecular_function	0.0418567
ENST00000412954.1	GO:0005501	retinoid binding	1	105	6	15452	24.7532	RBP2	0.0463084	molecular_function	0.0467917
ENST00000412954.1	GO:0005578	proteinaceous extracellular matrix	6	105	207	15452	4.46348	LAMC3;CPZ;CCBE1;COL8A2;ADAMTS8;NPNT	0.00321018	cellular_component	0.0418567
ENST00000412954.1	GO:0005581	collagen trimer	3	105	45	15452	10.0699	CCBE1;C1QTNF6;COL8A2	0.00414533	cellular_component	0.0418567
ENST00000412954.1	GO:0005604	basement membrane	4	105	59	15452	10.3326	LAMC3;LAMA3;COL8A2;NPNT	0.000859649	cellular_component	0.0418567
ENST00000412954.1	GO:0005610	laminin-5 complex	1	105	3	15452	49.516	LAMA3	0.0267279	cellular_component	0.0418567
ENST00000412954.1	GO:0005615	extracellular space	10	105	802	15452	1.92282	KCNK3;CPZ;CBLN3;CCBE1;CST4;C1QTNF6;GDF10;ADCYAP1;CPXM1;PCSK6	0.0474049	cellular_component	0.0475818
ENST00000412954.1	GO:0005641	nuclear envelope lumen	1	105	4	15452	37.1346	PTGES	0.0332986	cellular_component	0.0418567
ENST00000412954.1	GO:0005876	spindle microtubule	2	105	20	15452	14.9825	NUSAP1;BIRC5	0.00954485	cellular_component	0.0418567
ENST00000412954.1	GO:0005901	caveola	2	105	40	15452	7.48155	CAVIN2;ADRA1A	0.0326075	cellular_component	0.0418567
ENST00000412954.1	GO:0005911	cell-cell junction	3	105	93	15452	4.85737	CLDN5;CADM3;MICALL2	0.0271567	cellular_component	0.0418567
ENST00000412954.1	GO:0005923	bicellular tight junction	3	105	95	15452	4.75449	CLDN5;SAPCD2;MICALL2	0.0286325	cellular_component	0.0418567
ENST00000412954.1	GO:0006082	organic acid metabolic process	1	105	1	15452	148.567	FMO2	0.0134536	biological_process	0.0418567
ENST00000412954.1	GO:0006196	AMP catabolic process	1	105	1	15452	148.567	AMPD3	0.0134536	biological_process	0.0418567
ENST00000412954.1	GO:0006265	DNA topological change	1	105	6	15452	24.7532	TOP2A	0.0463084	biological_process	0.0467917
ENST00000412954.1	GO:0006266	DNA ligation	1	105	4	15452	37.1346	TOP2A	0.0332986	biological_process	0.0418567
ENST00000412954.1	GO:0006776	vitamin A metabolic process	1	105	3	15452	49.516	RBP2	0.0267279	biological_process	0.0418567
ENST00000412954.1	GO:0007010	cytoskeleton organization	3	105	80	15452	5.65147	FGD6;WASF3;SEMA6A	0.0185889	biological_process	0.0418567
ENST00000412954.1	GO:0007093	mitotic cell cycle checkpoint	2	105	14	15452	21.4119	ZWINT;NABP1	0.00509061	biological_process	0.0418567
ENST00000412954.1	GO:0007166	cell surface receptor signaling pathway	4	105	131	15452	4.63185	GEM;TSPAN7;ADGRF1;SEMA6A	0.0132088	biological_process	0.0418567
ENST00000412954.1	GO:0007179	transforming growth factor beta receptor signaling pathway	2	105	51	15452	5.8637	CLDN5;GDF10	0.0497649	biological_process	0.0497649
ENST00000412954.1	GO:0007189	adenylate cyclase-activating G-protein coupled receptor signaling pathway	2	105	46	15452	6.50317	ADGRF1;ADCYAP1	0.0416245	biological_process	0.0467917
ENST00000412954.1	GO:0007200	phospholipase C-activating G-protein coupled receptor signaling pathway	2	105	42	15452	7.12436	ADRA1A;ADRA1D	0.0355176	biological_process	0.0442325
ENST00000412954.1	GO:0007204	positive regulation of cytosolic calcium ion concentration	3	105	68	15452	6.65398	ADRA1A;ADRA1D;ADCYAP1	0.0122524	biological_process	0.0418567
ENST00000412954.1	GO:0007267	cell-cell signaling	5	105	168	15452	4.54881	GJB2;ADRA1A;NTF4;ADRA1D;ADCYAP1	0.00633847	biological_process	0.0418567
ENST00000412954.1	GO:0007354	zygotic determination of anterior/posterior axis, embryo	1	105	1	15452	148.567	PCSK6	0.0134536	biological_process	0.0418567
ENST00000412954.1	GO:0007356	thorax and anterior abdomen determination	1	105	3	15452	49.516	DCANP1	0.0267279	biological_process	0.0418567
ENST00000412954.1	GO:0007402	ganglion mother cell fate determination	1	105	1	15452	148.567	NTF4	0.0134536	biological_process	0.0418567
ENST00000412954.1	GO:0007416	synapse assembly	3	105	53	15452	8.5455	GPM6A;ADGRF1;CLSTN3	0.00639023	biological_process	0.0418567
ENST00000412954.1	GO:0007565	female pregnancy	2	105	44	15452	6.79965	CLIC5;ADCYAP1	0.0385243	biological_process	0.0453941
ENST00000412954.1	GO:0007605	sensory perception of sound	4	105	97	15452	6.26927	CLIC5;GJB2;WFS1;ESPN	0.00484737	biological_process	0.0418567
ENST00000412954.1	GO:0007611	learning or memory	2	105	30	15452	9.98188	AFF2;TTBK1	0.0196185	biological_process	0.0418567
ENST00000412954.1	GO:0008052	sensory organ boundary specification	1	105	1	15452	148.567	NTF4	0.0134536	biological_process	0.0418567
ENST00000412954.1	GO:0008083	growth factor activity	3	105	82	15452	5.51291	KCNK3;GDF10;NTF4	0.0197912	molecular_function	0.0418567
ENST00000412954.1	GO:0008175	tRNA methyltransferase activity	1	105	4	15452	37.1346	TRMT9B	0.0332986	molecular_function	0.0418567
ENST00000412954.1	GO:0008237	metallopeptidase activity	2	105	49	15452	6.10382	ADAMTS8;CPXM1	0.0464438	molecular_function	0.0467917
ENST00000412954.1	GO:0008270	zinc ion binding	9	105	629	15452	2.20931	ZNF385D;CPZ;ADAMDEC1;RNF207;BIRC5;ADAMTS8;TRIM59;TRAF5;CPXM1	0.0284655	molecular_function	0.0418567
ENST00000412954.1	GO:0008360	regulation of cell shape	3	105	100	15452	4.51529	FGD6;WASF3;TTBK1	0.0325054	biological_process	0.0418567
ENST00000412954.1	GO:0008544	epidermis development	3	105	53	15452	8.5455	LAMA3;RBP2;NTF4	0.00639023	biological_process	0.0418567
ENST00000412954.1	GO:0009100	glycoprotein metabolic process	1	105	4	15452	37.1346	PCSK6	0.0332986	biological_process	0.0418567
ENST00000412954.1	GO:0009308	amine metabolic process	1	105	3	15452	49.516	INMT	0.0267279	biological_process	0.0418567
ENST00000412954.1	GO:0009330	DNA topoisomerase complex (ATP-hydrolyzing)	1	105	1	15452	148.567	TOP2A	0.0134536	cellular_component	0.0418567
ENST00000412954.1	GO:0009404	toxin metabolic process	1	105	4	15452	37.1346	FMO2	0.0332986	biological_process	0.0418567
ENST00000412954.1	GO:0009673	low-affinity phosphate transmembrane transporter activity	1	105	1	15452	148.567	ADAMTS8	0.0134536	molecular_function	0.0418567
ENST00000412954.1	GO:0009898	cytoplasmic side of plasma membrane	2	105	25	15452	11.9821	GEM;TRAF5	0.0141895	cellular_component	0.0418567
ENST00000412954.1	GO:0010216	maintenance of DNA methylation	1	105	2	15452	74.2788	HELLS	0.020113	biological_process	0.0418567
ENST00000412954.1	GO:0010656	negative regulation of muscle cell apoptotic process	1	105	3	15452	49.516	ADCYAP1	0.0267279	biological_process	0.0418567
ENST00000412954.1	GO:0010694	positive regulation of alkaline phosphatase activity	1	105	5	15452	29.7058	NPNT	0.0398253	biological_process	0.0453941
ENST00000412954.1	GO:0010763	positive regulation of fibroblast migration	1	105	6	15452	24.7532	PRKCE	0.0463084	biological_process	0.0467917
ENST00000412954.1	GO:0010811	positive regulation of cell-substrate adhesion	2	105	32	15452	9.3568	PRKCE;NPNT	0.0219971	biological_process	0.0418567
ENST00000412954.1	GO:0014704	intercalated disc	2	105	37	15452	8.08974	SCN4B;SCN1A	0.0284304	cellular_component	0.0418567
ENST00000412954.1	GO:0015711	organic anion transport	1	105	4	15452	37.1346	SLCO1A2	0.0332986	biological_process	0.0418567
ENST00000412954.1	GO:0016300	tRNA (uracil) methyltransferase activity	1	105	3	15452	49.516	TRMT9B	0.0267279	molecular_function	0.0418567
ENST00000412954.1	GO:0016485	protein processing	3	105	33	15452	13.7424	CPZ;RHBDL2;PCSK6	0.00181436	biological_process	0.0418567
ENST00000412954.1	GO:0016521	pituitary adenylate cyclase activating polypeptide activity	1	105	1	15452	148.567	ADCYAP1	0.0134536	molecular_function	0.0418567
ENST00000412954.1	GO:0016798	hydrolase activity, acting on glycosyl bonds	1	105	3	15452	49.516	MANEAL	0.0267279	molecular_function	0.0418567
ENST00000412954.1	GO:0018105	peptidyl-serine phosphorylation	3	105	103	15452	4.38292	PRKCE;STK32B;TTBK1	0.034954	biological_process	0.0437331
ENST00000412954.1	GO:0019227	neuronal action potential propagation	1	105	6	15452	24.7532	SCN1A	0.0463084	biological_process	0.0467917
ENST00000412954.1	GO:0019319	hexose biosynthetic process	1	105	1	15452	148.567	CHST15	0.0134536	biological_process	0.0418567
ENST00000412954.1	GO:0019371	cyclooxygenase pathway	1	105	4	15452	37.1346	PTGES	0.0332986	biological_process	0.0418567
ENST00000412954.1	GO:0021559	trigeminal nerve development	1	105	5	15452	29.7058	DCANP1	0.0398253	biological_process	0.0453941
ENST00000412954.1	GO:0021650	vestibulocochlear nerve formation	1	105	4	15452	37.1346	DCANP1	0.0332986	biological_process	0.0418567
ENST00000412954.1	GO:0022417	protein maturation by protein folding	1	105	6	15452	24.7532	WFS1	0.0463084	biological_process	0.0467917
ENST00000412954.1	GO:0030041	actin filament polymerization	2	105	20	15452	14.9825	WASF3;MICALL2	0.00954485	biological_process	0.0418567
ENST00000412954.1	GO:0030046	parallel actin filament bundle assembly	1	105	2	15452	74.2788	ESPN	0.020113	biological_process	0.0418567
ENST00000412954.1	GO:0030198	extracellular matrix organization	4	105	135	15452	4.49344	LAMC3;LAMA3;COL8A2;NPNT	0.0145656	biological_process	0.0418567
ENST00000412954.1	GO:0030263	apoptotic chromosome condensation	1	105	4	15452	37.1346	TOP2A	0.0332986	biological_process	0.0418567
ENST00000412954.1	GO:0030315	T-tubule	2	105	32	15452	9.3568	ADRA1A;SCN1A	0.0219971	cellular_component	0.0418567
ENST00000412954.1	GO:0030485	smooth muscle contractile fiber	1	105	2	15452	74.2788	NPNT	0.020113	cellular_component	0.0418567
ENST00000412954.1	GO:0030510	regulation of BMP signaling pathway	1	105	4	15452	37.1346	PCSK6	0.0332986	biological_process	0.0418567
ENST00000412954.1	GO:0030544	Hsp70 protein binding	2	105	26	15452	11.5205	GPR37;RNF207	0.0152144	molecular_function	0.0418567
ENST00000412954.1	GO:0030546	receptor activator activity	1	105	1	15452	148.567	PRKCE	0.0134536	molecular_function	0.0418567
ENST00000412954.1	GO:0030748	amine N-methyltransferase activity	1	105	1	15452	148.567	INMT	0.0134536	molecular_function	0.0418567
ENST00000412954.1	GO:0031021	interphase microtubule organizing center	1	105	2	15452	74.2788	BIRC5	0.020113	cellular_component	0.0418567
ENST00000412954.1	GO:0031175	neuron projection development	4	105	89	15452	6.83636	ADGRF1;MICALL2;ADCYAP1;BICDL1	0.0036114	biological_process	0.0418567
ENST00000412954.1	GO:0031223	auditory behavior	1	105	6	15452	24.7532	DCANP1	0.0463084	biological_process	0.0467917
ENST00000412954.1	GO:0031503	protein complex localization	1	105	1	15452	148.567	BIRC5	0.0134536	biological_process	0.0418567
ENST00000412954.1	GO:0031536	positive regulation of exit from mitosis	1	105	4	15452	37.1346	BIRC5	0.0332986	biological_process	0.0418567
ENST00000412954.1	GO:0031577	spindle checkpoint	1	105	3	15452	49.516	BIRC5	0.0267279	biological_process	0.0418567
ENST00000412954.1	GO:0031858	pituitary adenylate cyclase-activating polypeptide receptor binding	1	105	1	15452	148.567	ADCYAP1	0.0134536	molecular_function	0.0418567
ENST00000412954.1	GO:0031987	locomotion involved in locomotory behavior	1	105	4	15452	37.1346	GPR37	0.0332986	biological_process	0.0418567
ENST00000412954.1	GO:0031996	thioesterase binding	1	105	5	15452	29.7058	TRAF5	0.0398253	molecular_function	0.0453941
ENST00000412954.1	GO:0032133	chromosome passenger complex	1	105	4	15452	37.1346	BIRC5	0.0332986	cellular_component	0.0418567
ENST00000412954.1	GO:0032230	positive regulation of synaptic transmission, GABAergic	2	105	10	15452	29.9845	PRKCE;ADRA1A	0.00284953	biological_process	0.0418567
ENST00000412954.1	GO:0032264	IMP salvage	1	105	3	15452	49.516	AMPD3	0.0267279	biological_process	0.0418567
ENST00000412954.1	GO:0032273	positive regulation of protein polymerization	1	105	3	15452	49.516	TTBK1	0.0267279	biological_process	0.0418567
ENST00000412954.1	GO:0032455	nerve growth factor processing	1	105	2	15452	74.2788	PCSK6	0.020113	biological_process	0.0418567
ENST00000412954.1	GO:0032485	regulation of Ral protein signal transduction	1	105	3	15452	49.516	RALGPS2	0.0267279	biological_process	0.0418567
ENST00000412954.1	GO:0032902	nerve growth factor production	1	105	1	15452	148.567	PCSK6	0.0134536	biological_process	0.0418567
ENST00000412954.1	GO:0032940	secretion by cell	1	105	4	15452	37.1346	PCSK6	0.0332986	biological_process	0.0418567
ENST00000412954.1	GO:0033631	cell-cell adhesion mediated by integrin	1	105	2	15452	74.2788	NPNT	0.020113	biological_process	0.0418567
ENST00000412954.1	GO:0034101	erythrocyte homeostasis	1	105	4	15452	37.1346	AMPD3	0.0332986	biological_process	0.0418567
ENST00000412954.1	GO:0034596	phosphatidylinositol phosphate 4-phosphatase activity	1	105	4	15452	37.1346	SYNJ2	0.0332986	molecular_function	0.0418567
ENST00000412954.1	GO:0034678	integrin alpha8-beta1 complex	1	105	1	15452	148.567	NPNT	0.0134536	cellular_component	0.0418567
ENST00000412954.1	GO:0035023	regulation of Rho protein signal transduction	3	105	63	15452	7.18441	ARHGEF26;FGD6;PLEKHG7	0.0100497	biological_process	0.0418567
ENST00000412954.1	GO:0035063	nuclear speck organization	1	105	2	15452	74.2788	AFF2	0.020113	biological_process	0.0418567
ENST00000412954.1	GO:0035112	genitalia morphogenesis	1	105	3	15452	49.516	DCANP1	0.0267279	biological_process	0.0418567
ENST00000412954.1	GO:0035276	ethanol binding	1	105	2	15452	74.2788	PRKCE	0.020113	molecular_function	0.0418567
ENST00000412954.1	GO:0035428	hexose transmembrane transport	1	105	4	15452	37.1346	SLC2A12	0.0332986	biological_process	0.0418567
ENST00000412954.1	GO:0035631	CD40 receptor complex	1	105	3	15452	49.516	TRAF5	0.0267279	cellular_component	0.0418567
ENST00000412954.1	GO:0035669	TRAM-dependent toll-like receptor 4 signaling pathway	1	105	3	15452	49.516	PRKCE	0.0267279	biological_process	0.0418567
ENST00000412954.1	GO:0035912	dorsal aorta morphogenesis	1	105	6	15452	24.7532	HEY1	0.0463084	biological_process	0.0467917
ENST00000412954.1	GO:0035939	microsatellite binding	1	105	3	15452	49.516	HEY1	0.0267279	molecular_function	0.0418567
ENST00000412954.1	GO:0036289	peptidyl-serine autophosphorylation	1	105	4	15452	37.1346	PRKG2	0.0332986	biological_process	0.0418567
ENST00000412954.1	GO:0036304	umbilical cord morphogenesis	1	105	2	15452	74.2788	HEY1	0.020113	biological_process	0.0418567
ENST00000412954.1	GO:0036505	prosaposin receptor activity	1	105	2	15452	74.2788	GPR37	0.020113	molecular_function	0.0418567
ENST00000412954.1	GO:0040001	establishment of mitotic spindle localization	1	105	4	15452	37.1346	NUSAP1	0.0332986	biological_process	0.0418567
ENST00000412954.1	GO:0040016	embryonic cleavage	1	105	4	15452	37.1346	TOP2A	0.0332986	biological_process	0.0418567
ENST00000412954.1	GO:0040036	regulation of fibroblast growth factor receptor signaling pathway	1	105	4	15452	37.1346	RUNX2	0.0332986	biological_process	0.0418567
ENST00000412954.1	GO:0042048	olfactory behavior	1	105	6	15452	24.7532	WFS1	0.0463084	biological_process	0.0467917
ENST00000412954.1	GO:0042416	dopamine biosynthetic process	1	105	6	15452	24.7532	GPR37	0.0463084	biological_process	0.0467917
ENST00000412954.1	GO:0042487	regulation of odontogenesis of dentin-containing tooth	1	105	3	15452	49.516	RUNX2	0.0267279	biological_process	0.0418567
ENST00000412954.1	GO:0042490	mechanoreceptor differentiation	1	105	2	15452	74.2788	NTF4	0.020113	biological_process	0.0418567
ENST00000412954.1	GO:0043267	negative regulation of potassium ion transport	1	105	4	15452	37.1346	ADCYAP1	0.0332986	biological_process	0.0418567
ENST00000412954.1	GO:0043410	positive regulation of MAPK cascade	3	105	44	15452	10.2995	GPR37;PRKCE;ADRA1A	0.00390521	biological_process	0.0418567
ENST00000412954.1	GO:0043813	phosphatidylinositol-3,5-bisphosphate 5-phosphatase activity	1	105	4	15452	37.1346	SYNJ2	0.0332986	molecular_function	0.0418567
ENST00000412954.1	GO:0044774	mitotic DNA integrity checkpoint	1	105	2	15452	74.2788	TOP2A	0.020113	biological_process	0.0418567
ENST00000412954.1	GO:0045179	apical cortex	1	105	5	15452	29.7058	SAPCD2	0.0398253	cellular_component	0.0453941
ENST00000412954.1	GO:0045298	tubulin complex	1	105	2	15452	74.2788	TTBK1	0.020113	cellular_component	0.0418567
ENST00000412954.1	GO:0045667	regulation of osteoblast differentiation	1	105	5	15452	29.7058	RUNX2	0.0398253	biological_process	0.0453941
ENST00000412954.1	GO:0045669	positive regulation of osteoblast differentiation	2	105	34	15452	8.80525	RUNX2;NPNT	0.0244887	biological_process	0.0418567
ENST00000412954.1	GO:0045682	regulation of epidermis development	1	105	4	15452	37.1346	NME1-NME2	0.0332986	biological_process	0.0418567
ENST00000412954.1	GO:0045760	positive regulation of action potential	1	105	5	15452	29.7058	ADRA1A	0.0398253	biological_process	0.0453941
ENST00000412954.1	GO:0045762	positive regulation of adenylate cyclase activity	1	105	4	15452	37.1346	WFS1	0.0332986	biological_process	0.0418567
ENST00000412954.1	GO:0045870	positive regulation of single stranded viral RNA replication via double stranded DNA intermediate	1	105	1	15452	148.567	TOP2A	0.0134536	biological_process	0.0418567
ENST00000412954.1	GO:0045907	positive regulation of vasoconstriction	2	105	14	15452	21.4119	ADRA1A;ADRA1D	0.00509061	biological_process	0.0418567
ENST00000412954.1	GO:0045927	positive regulation of growth	1	105	5	15452	29.7058	WFS1	0.0398253	biological_process	0.0453941
ENST00000412954.1	GO:0045964	positive regulation of dopamine metabolic process	1	105	1	15452	148.567	GPR37	0.0134536	biological_process	0.0418567
ENST00000412954.1	GO:0045987	positive regulation of smooth muscle contraction	3	105	11	15452	41.2861	NPNT;ADRA1A;ADRA1D	0.000103026	biological_process	0.027714
ENST00000412954.1	GO:0046031	ADP metabolic process	1	105	1	15452	148.567	AMPD3	0.0134536	biological_process	0.0418567
ENST00000412954.1	GO:0046034	ATP metabolic process	2	105	28	15452	10.6963	AMPD3;ADCYAP1	0.0173564	biological_process	0.0418567
ENST00000412954.1	GO:0046651	lymphocyte proliferation	1	105	2	15452	74.2788	HELLS	0.020113	biological_process	0.0418567
ENST00000412954.1	GO:0048406	nerve growth factor binding	1	105	4	15452	37.1346	PCSK6	0.0332986	molecular_function	0.0418567
ENST00000412954.1	GO:0048634	regulation of muscle organ development	1	105	3	15452	49.516	DCANP1	0.0267279	biological_process	0.0418567
ENST00000412954.1	GO:0048806	genitalia development	1	105	5	15452	29.7058	DCANP1	0.0398253	biological_process	0.0453941
ENST00000412954.1	GO:0048812	neuron projection morphogenesis	2	105	38	15452	7.87634	GPM6A;NTF4	0.0297972	biological_process	0.0418567
ENST00000412954.1	GO:0048845	venous blood vessel morphogenesis	1	105	5	15452	29.7058	CCBE1	0.0398253	biological_process	0.0453941
ENST00000412954.1	GO:0048863	stem cell differentiation	2	105	18	15452	16.6494	GPM6A;RUNX2	0.00791985	biological_process	0.0418567
ENST00000412954.1	GO:0050220	prostaglandin-E synthase activity	1	105	3	15452	49.516	PTGES	0.0267279	molecular_function	0.0418567
ENST00000412954.1	GO:0050656	3'-phosphoadenosine 5'-phosphosulfate binding	1	105	6	15452	24.7532	CHST15	0.0463084	molecular_function	0.0467917
ENST00000412954.1	GO:0050659	N-acetylgalactosamine 4-sulfate 6-O-sulfotransferase activity	1	105	2	15452	74.2788	CHST15	0.020113	molecular_function	0.0418567
ENST00000412954.1	GO:0050673	epithelial cell proliferation	1	105	5	15452	29.7058	COL8A2	0.0398253	biological_process	0.0453941
ENST00000412954.1	GO:0050966	detection of mechanical stimulus involved in sensory perception of pain	1	105	6	15452	24.7532	SCN1A	0.0463084	biological_process	0.0467917
ENST00000412954.1	GO:0050996	positive regulation of lipid catabolic process	1	105	3	15452	49.516	PRKCE	0.0267279	biological_process	0.0418567
ENST00000412954.1	GO:0051004	regulation of lipoprotein lipase activity	1	105	6	15452	24.7532	PCSK6	0.0463084	biological_process	0.0467917
ENST00000412954.1	GO:0051186	cofactor metabolic process	1	105	6	15452	24.7532	PRKG2	0.0463084	biological_process	0.0467917
ENST00000412954.1	GO:0051247	positive regulation of protein metabolic process	1	105	6	15452	24.7532	WFS1	0.0463084	biological_process	0.0467917
ENST00000412954.1	GO:0051301	cell division	5	105	279	15452	2.71918	HELLS;ZWINT;BIRC5;PRKCE;CDCA2	0.0432993	biological_process	0.0467917
ENST00000412954.1	GO:0051303	establishment of chromosome localization	1	105	2	15452	74.2788	BIRC5	0.020113	biological_process	0.0418567
ENST00000412954.1	GO:0051428	peptide hormone receptor binding	1	105	4	15452	37.1346	ADCYAP1	0.0332986	molecular_function	0.0418567
ENST00000412954.1	GO:0051491	positive regulation of filopodium assembly	2	105	23	15452	13.0257	GPM6A;ESPN	0.0122342	biological_process	0.0418567
ENST00000412954.1	GO:0051494	negative regulation of cytoskeleton organization	1	105	1	15452	148.567	ESPN	0.0134536	biological_process	0.0418567
ENST00000412954.1	GO:0051567	histone H3-K9 methylation	1	105	3	15452	49.516	PRDM5	0.0267279	biological_process	0.0418567
ENST00000412954.1	GO:0051649	establishment of localization in cell	1	105	2	15452	74.2788	ZWINT	0.020113	biological_process	0.0418567
ENST00000412954.1	GO:0051932	synaptic transmission, GABAergic	1	105	4	15452	37.1346	CLSTN3	0.0332986	biological_process	0.0418567
ENST00000412954.1	GO:0052810	1-phosphatidylinositol-5-kinase activity	1	105	2	15452	74.2788	PIP5K1B	0.020113	molecular_function	0.0418567
ENST00000412954.1	GO:0052811	1-phosphatidylinositol-3-phosphate 4-kinase activity	1	105	5	15452	29.7058	PIP5K1B	0.0398253	molecular_function	0.0453941
ENST00000412954.1	GO:0052812	phosphatidylinositol-3,4-bisphosphate 5-kinase activity	1	105	3	15452	49.516	PIP5K1B	0.0267279	molecular_function	0.0418567
ENST00000412954.1	GO:0055056	D-glucose transmembrane transporter activity	1	105	6	15452	24.7532	SLC2A12	0.0463084	molecular_function	0.0467917
ENST00000412954.1	GO:0055107	Golgi to secretory granule transport	1	105	1	15452	148.567	BICDL1	0.0134536	biological_process	0.0418567
ENST00000412954.1	GO:0060073	micturition	1	105	1	15452	148.567	ADRA1A	0.0134536	biological_process	0.0418567
ENST00000412954.1	GO:0060078	regulation of postsynaptic membrane potential	1	105	2	15452	74.2788	ADCYAP1	0.020113	biological_process	0.0418567
ENST00000412954.1	GO:0060124	positive regulation of growth hormone secretion	1	105	6	15452	24.7532	ADCYAP1	0.0463084	biological_process	0.0467917
ENST00000412954.1	GO:0060253	negative regulation of glial cell proliferation	1	105	3	15452	49.516	ADCYAP1	0.0267279	biological_process	0.0418567
ENST00000412954.1	GO:0060347	heart trabecula formation	1	105	6	15452	24.7532	HEY1	0.0463084	biological_process	0.0467917
ENST00000412954.1	GO:0060411	cardiac septum morphogenesis	1	105	4	15452	37.1346	HEY1	0.0332986	biological_process	0.0418567
ENST00000412954.1	GO:0060452	positive regulation of cardiac muscle contraction	1	105	3	15452	49.516	ADRA1A	0.0267279	biological_process	0.0418567
ENST00000412954.1	GO:0060842	arterial endothelial cell differentiation	1	105	3	15452	49.516	HEY1	0.0267279	biological_process	0.0418567
ENST00000412954.1	GO:0061193	taste bud development	1	105	1	15452	148.567	NTF4	0.0134536	biological_process	0.0418567
ENST00000412954.1	GO:0061314	Notch signaling involved in heart development	1	105	4	15452	37.1346	HEY1	0.0332986	biological_process	0.0418567
ENST00000412954.1	GO:0061890	positive regulation of astrocyte activation	1	105	1	15452	148.567	TTBK1	0.0134536	biological_process	0.0418567
ENST00000412954.1	GO:0070257	positive regulation of mucus secretion	1	105	4	15452	37.1346	PRKCE	0.0332986	biological_process	0.0418567
ENST00000412954.1	GO:0070374	positive regulation of ERK1 and ERK2 cascade	3	105	95	15452	4.75449	NPNT;ADRA1A;ADCYAP1	0.0286325	biological_process	0.0418567
ENST00000412954.1	GO:0070445	regulation of oligodendrocyte progenitor proliferation	1	105	4	15452	37.1346	ADCYAP1	0.0332986	biological_process	0.0418567
ENST00000412954.1	GO:0070491	repressing transcription factor binding	2	105	25	15452	11.9821	RUNX2;PRDM5	0.0141895	molecular_function	0.0418567
ENST00000412954.1	GO:0070876	SOSS complex	1	105	4	15452	37.1346	NABP1	0.0332986	cellular_component	0.0418567
ENST00000412954.1	GO:0070995	NADPH oxidation	1	105	2	15452	74.2788	FMO2	0.020113	biological_process	0.0418567
ENST00000412954.1	GO:0071385	cellular response to glucocorticoid stimulus	2	105	12	15452	24.9838	HEY1;ADCYAP1	0.00389447	biological_process	0.0418567
ENST00000412954.1	GO:0071626	mastication	1	105	3	15452	49.516	DCANP1	0.0267279	biological_process	0.0418567
ENST00000412954.1	GO:0071880	adenylate cyclase-activating adrenergic receptor signaling pathway	2	105	8	15452	37.4854	ADRA1A;ADRA1D	0.00196005	biological_process	0.0418567
ENST00000412954.1	GO:0071944	cell periphery	2	105	24	15452	12.4822	NME1-NME2;PRKCE	0.0131959	cellular_component	0.0418567
ENST00000412954.1	GO:0072592	oxygen metabolic process	1	105	3	15452	49.516	FMO2	0.0267279	biological_process	0.0418567
ENST00000412954.1	GO:0086002	cardiac muscle cell action potential involved in contraction	2	105	14	15452	21.4119	SCN4B;SCN1A	0.00509061	biological_process	0.0418567
ENST00000412954.1	GO:0086006	voltage-gated sodium channel activity involved in cardiac muscle cell action potential	1	105	5	15452	29.7058	SCN4B	0.0398253	molecular_function	0.0453941
ENST00000412954.1	GO:0086016	AV node cell action potential	1	105	4	15452	37.1346	SCN4B	0.0332986	biological_process	0.0418567
ENST00000412954.1	GO:0086019	cell-cell signaling involved in cardiac conduction	1	105	2	15452	74.2788	RNF207	0.020113	biological_process	0.0418567
ENST00000412954.1	GO:0090037	positive regulation of protein kinase C signaling	1	105	3	15452	49.516	ADRA1A	0.0267279	biological_process	0.0418567
ENST00000412954.1	GO:0090102	cochlea development	2	105	17	15452	17.6299	KCNK3;DCANP1	0.0071592	biological_process	0.0418567
ENST00000412954.1	GO:0090175	regulation of establishment of planar polarity	1	105	1	15452	148.567	SAPCD2	0.0134536	biological_process	0.0418567
ENST00000412954.1	GO:0090274	positive regulation of somatostatin secretion	1	105	1	15452	148.567	ADCYAP1	0.0134536	biological_process	0.0418567
ENST00000412954.1	GO:0090303	positive regulation of wound healing	1	105	6	15452	24.7532	PRKCE	0.0463084	biological_process	0.0467917
ENST00000412954.1	GO:0097094	craniofacial suture morphogenesis	1	105	6	15452	24.7532	DCANP1	0.0463084	biological_process	0.0467917
ENST00000412954.1	GO:0097195	pilomotor reflex	2	105	3	15452	99.9935	NPNT;ADRA1A	0.000445284	biological_process	0.0399272
ENST00000412954.1	GO:0098583	learned vocalization behavior	1	105	3	15452	49.516	DCANP1	0.0267279	biological_process	0.0418567
ENST00000412954.1	GO:0098725	symmetric cell division	1	105	1	15452	148.567	SAPCD2	0.0134536	biological_process	0.0418567
ENST00000412954.1	GO:0102707	S-adenosyl-L-methionine:beta-alanine N-methyltransferase activity	1	105	1	15452	148.567	INMT	0.0134536	molecular_function	0.0418567
ENST00000412954.1	GO:1900748	positive regulation of vascular endothelial growth factor signaling pathway	1	105	4	15452	37.1346	CCBE1	0.0332986	biological_process	0.0418567
ENST00000412954.1	GO:1901078	negative regulation of relaxation of muscle	1	105	3	15452	49.516	DCANP1	0.0267279	biological_process	0.0418567
ENST00000412954.1	GO:1901207	regulation of heart looping	1	105	1	15452	148.567	RNF207	0.0134536	biological_process	0.0418567
ENST00000412954.1	GO:1901492	positive regulation of lymphangiogenesis	1	105	2	15452	74.2788	CCBE1	0.020113	biological_process	0.0418567
ENST00000412954.1	GO:1901522	positive regulation of transcription from RNA polymerase II promoter involved in cellular response to chemical stimulus	1	105	5	15452	29.7058	RUNX2	0.0398253	biological_process	0.0453941
ENST00000412954.1	GO:1901842	negative regulation of high voltage-gated calcium channel activity	1	105	4	15452	37.1346	GEM	0.0332986	biological_process	0.0418567
ENST00000412954.1	GO:1902261	positive regulation of delayed rectifier potassium channel activity	1	105	4	15452	37.1346	RNF207	0.0332986	biological_process	0.0418567
ENST00000412954.1	GO:1902474	positive regulation of protein localization to synapse	1	105	3	15452	49.516	CLSTN3	0.0267279	biological_process	0.0418567
ENST00000412954.1	GO:1903142	positive regulation of establishment of endothelial barrier	1	105	4	15452	37.1346	CLDN5	0.0332986	biological_process	0.0418567
ENST00000412954.1	GO:1903206	negative regulation of hydrogen peroxide-induced cell death	1	105	6	15452	24.7532	GPR37	0.0463084	biological_process	0.0467917
ENST00000412954.1	GO:1903671	negative regulation of sprouting angiogenesis	1	105	4	15452	37.1346	SEMA6A	0.0332986	biological_process	0.0418567
ENST00000412954.1	GO:1903762	positive regulation of voltage-gated potassium channel activity involved in ventricular cardiac muscle cell action potential repolarization	1	105	2	15452	74.2788	RNF207	0.020113	biological_process	0.0418567
ENST00000412954.1	GO:1903861	positive regulation of dendrite extension	2	105	18	15452	16.6494	RASAL1;CPNE5	0.00791985	biological_process	0.0418567
ENST00000412954.1	GO:1903892	negative regulation of ATF6-mediated unfolded protein response	1	105	1	15452	148.567	WFS1	0.0134536	biological_process	0.0418567
ENST00000412954.1	GO:1903954	positive regulation of voltage-gated potassium channel activity involved in atrial cardiac muscle cell action potential repolarization	1	105	1	15452	148.567	RNF207	0.0134536	biological_process	0.0418567
ENST00000412954.1	GO:1903980	positive regulation of microglial cell activation	1	105	5	15452	29.7058	TTBK1	0.0398253	biological_process	0.0453941
ENST00000412954.1	GO:1903997	positive regulation of non-membrane spanning protein tyrosine kinase activity	1	105	2	15452	74.2788	ADRA1A	0.020113	biological_process	0.0418567
ENST00000412954.1	GO:1904031	positive regulation of cyclin-dependent protein kinase activity	1	105	3	15452	49.516	TTBK1	0.0267279	biological_process	0.0418567
ENST00000412954.1	GO:1904777	negative regulation of protein localization to cell cortex	1	105	1	15452	148.567	SAPCD2	0.0134536	biological_process	0.0418567
ENST00000412954.1	GO:1905463	negative regulation of DNA duplex unwinding	1	105	1	15452	148.567	TOP2A	0.0134536	biological_process	0.0418567
ENST00000412954.1	GO:1905747	negative regulation of saliva secretion	1	105	3	15452	49.516	DCANP1	0.0267279	biological_process	0.0418567
ENST00000412954.1	GO:1905748	hard palate morphogenesis	1	105	3	15452	49.516	DCANP1	0.0267279	biological_process	0.0418567
ENST00000412954.1	GO:2000480	negative regulation of cAMP-dependent protein kinase activity	1	105	6	15452	24.7532	PKIA	0.0463084	biological_process	0.0467917
ENST00000412954.1	GO:2000650	negative regulation of sodium ion transmembrane transporter activity	1	105	5	15452	29.7058	PRKCE	0.0398253	biological_process	0.0453941
ENST00000412954.1	GO:2000675	negative regulation of type B pancreatic cell apoptotic process	1	105	5	15452	29.7058	WFS1	0.0398253	biological_process	0.0453941
ENST00000412954.1	GO:2000721	positive regulation of transcription from RNA polymerase II promoter involved in smooth muscle cell differentiation	1	105	2	15452	74.2788	NPNT	0.020113	biological_process	0.0418567
ENST00000412954.1	GO:2000820	negative regulation of transcription from RNA polymerase II promoter involved in smooth muscle cell differentiation	1	105	2	15452	74.2788	HEY1	0.020113	biological_process	0.0418567
ENST00000412954.1	GO:2001031	positive regulation of cellular glucuronidation	1	105	1	15452	148.567	PRKCE	0.0134536	biological_process	0.0418567
ENST00000412954.1	GO:2001212	regulation of vasculogenesis	1	105	3	15452	49.516	HEY1	0.0267279	biological_process	0.0418567
ENST00000412954.1	GO:2001226	negative regulation of chloride transport	1	105	2	15452	74.2788	PRKG2	0.020113	biological_process	0.0418567
ENST00000418041.5	GO:0000285	1-phosphatidylinositol-3-phosphate 5-kinase activity	1	146	4	15452	26.6345	PIP5K1B	0.0459387	molecular_function	0.046698
ENST00000418041.5	GO:0000309	nicotinamide-nucleotide adenylyltransferase activity	1	146	3	15452	35.5149	NMNAT2	0.0369218	molecular_function	0.045642
ENST00000418041.5	GO:0000819	sister chromatid segregation	1	146	2	15452	53.2759	TOP2A	0.0278203	biological_process	0.045642
ENST00000418041.5	GO:0001515	opioid peptide activity	1	146	3	15452	35.5149	PNOC	0.0369218	molecular_function	0.045642
ENST00000418041.5	GO:0001658	branching involved in ureteric bud morphogenesis	2	146	24	15452	8.92824	NPNT;PGF	0.0244165	biological_process	0.045642
ENST00000418041.5	GO:0001756	somitogenesis	2	146	29	15452	7.38649	CRB2;LEF1	0.0338925	biological_process	0.045642
ENST00000418041.5	GO:0001782	B cell homeostasis	2	146	13	15452	16.4947	TNFRSF13C;DOCK10	0.00843516	biological_process	0.045642
ENST00000418041.5	GO:0001938	positive regulation of endothelial cell proliferation	2	146	30	15452	7.13981	EGR3;PGF	0.0359342	biological_process	0.045642
ENST00000418041.5	GO:0002020	protease binding	3	146	53	15452	6.0954	COMP;CST4;CCBE1	0.015512	molecular_function	0.045642
ENST00000418041.5	GO:0002040	sprouting angiogenesis	4	146	15	15452	28.9897	LEF1;E2F8;CCBE1;PGF	2.55947e-05	biological_process	0.00442219
ENST00000418041.5	GO:0002224	toll-like receptor signaling pathway	2	146	20	15452	10.7167	TLR10;CD180	0.0177814	biological_process	0.045642
ENST00000418041.5	GO:0002250	adaptive immune response	6	146	96	15452	6.85536	TNFRSF13C;CD1C;BTLA;GPR183;LAX1;CD1E	0.000390657	biological_process	0.0137288
ENST00000418041.5	GO:0002312	B cell activation involved in immune response	1	146	1	15452	106.559	GPR183	0.0186333	biological_process	0.045642
ENST00000418041.5	GO:0002313	mature B cell differentiation involved in immune response	1	146	1	15452	106.559	GPR183	0.0186333	biological_process	0.045642
ENST00000418041.5	GO:0002322	B cell proliferation involved in immune response	1	146	3	15452	35.5149	CD180	0.0369218	biological_process	0.045642
ENST00000418041.5	GO:0002407	dendritic cell chemotaxis	1	146	4	15452	26.6345	GPR183	0.0459387	biological_process	0.046698
ENST00000418041.5	GO:0002544	chronic inflammatory response	1	146	3	15452	35.5149	PTGES	0.0369218	biological_process	0.045642
ENST00000418041.5	GO:0002636	positive regulation of germinal center formation	1	146	1	15452	106.559	TNFRSF13C	0.0186333	biological_process	0.045642
ENST00000418041.5	GO:0002693	positive regulation of cellular extravasation	1	146	2	15452	53.2759	PLVAP	0.0278203	biological_process	0.045642
ENST00000418041.5	GO:0003417	growth plate cartilage development	1	146	3	15452	35.5149	COMP	0.0369218	biological_process	0.045642
ENST00000418041.5	GO:0003918	DNA topoisomerase type II (ATP-hydrolyzing) activity	1	146	2	15452	53.2759	TOP2A	0.0278203	molecular_function	0.045642
ENST00000418041.5	GO:0004499	N,N-dimethylaniline monooxygenase activity	1	146	1	15452	106.559	FMO2	0.0186333	molecular_function	0.045642
ENST00000418041.5	GO:0004515	nicotinate-nucleotide adenylyltransferase activity	1	146	3	15452	35.5149	NMNAT2	0.0369218	molecular_function	0.045642
ENST00000418041.5	GO:0004673	protein histidine kinase activity	1	146	2	15452	53.2759	NME1-NME2	0.0278203	molecular_function	0.045642
ENST00000418041.5	GO:0004687	myosin light chain kinase activity	1	146	4	15452	26.6345	MYLK	0.0459387	molecular_function	0.046698
ENST00000418041.5	GO:0004699	calcium-independent protein kinase C activity	1	146	2	15452	53.2759	PRKCE	0.0278203	molecular_function	0.045642
ENST00000418041.5	GO:0004886	9-cis retinoic acid receptor activity	1	146	2	15452	53.2759	RXRG	0.0278203	molecular_function	0.045642
ENST00000418041.5	GO:0004965	G-protein coupled GABA receptor activity	1	146	3	15452	35.5149	GABBR1	0.0369218	molecular_function	0.045642
ENST00000418041.5	GO:0005085	guanyl-nucleotide exchange factor activity	3	146	84	15452	3.83816	RALGPS2;DOCK10;ARHGEF26	0.0481985	molecular_function	0.0485935
ENST00000418041.5	GO:0005166	neurotrophin p75 receptor binding	1	146	3	15452	35.5149	NTF4	0.0369218	molecular_function	0.045642
ENST00000418041.5	GO:0005172	vascular endothelial growth factor receptor binding	1	146	3	15452	35.5149	PGF	0.0369218	molecular_function	0.045642
ENST00000418041.5	GO:0005201	extracellular matrix structural constituent	3	146	47	15452	6.87621	COL19A1;COMP;COL8A2	0.0114217	molecular_function	0.045642
ENST00000418041.5	GO:0005244	voltage-gated ion channel activity	2	146	36	15452	5.94753	SCN1A;CACNA2D3	0.0491228	molecular_function	0.0491228
ENST00000418041.5	GO:0005518	collagen binding	2	146	35	15452	6.11786	COMP;CCBE1	0.0468181	molecular_function	0.0473961
ENST00000418041.5	GO:0005576	extracellular region	23	146	1153	15452	2.31899	COL19A1;FDCSP;ALKAL2;PAPLN;PMCH;VPREB3;LOXL1;ENHO;PDZD2;COMP;COL8A2;NTF4;COL6A6;NME1-NME2;PNOC;ADAMDEC1;NPNT;WNT10A;PLXDC1;PGF;COL9A1;LAMA3;GABBR1	0.000578178	cellular_component	0.017779
ENST00000418041.5	GO:0005578	proteinaceous extracellular matrix	10	146	207	15452	5.41525	COL19A1;COMP;COL8A2;COL6A6;CCBE1;NPNT;WNT10A;CPZ;COL9A1;ADAMTS8	3.76579e-05	cellular_component	0.00442219
ENST00000418041.5	GO:0005581	collagen trimer	5	146	45	15452	12.1411	COL19A1;COL8A2;COL6A6;CCBE1;C1QTNF6	0.000101262	cellular_component	0.00622761
ENST00000418041.5	GO:0005594	collagen type IX trimer	1	146	3	15452	35.5149	COL9A1	0.0369218	cellular_component	0.045642
ENST00000418041.5	GO:0005604	basement membrane	4	146	59	15452	7.34925	LOXL1;COL8A2;NPNT;LAMA3	0.00286024	cellular_component	0.045642
ENST00000418041.5	GO:0005610	laminin-5 complex	1	146	3	15452	35.5149	LAMA3	0.0369218	cellular_component	0.045642
ENST00000418041.5	GO:0005638	lamin filament	1	146	3	15452	35.5149	LMNB1	0.0369218	cellular_component	0.045642
ENST00000418041.5	GO:0005641	nuclear envelope lumen	1	146	4	15452	26.6345	PTGES	0.0459387	cellular_component	0.046698
ENST00000418041.5	GO:0005834	heterotrimeric G-protein complex	2	146	32	15452	6.69271	GNG4;GNG11	0.0401558	cellular_component	0.046698
ENST00000418041.5	GO:0005886	plasma membrane	45	146	2870	15452	1.95325	TNFRSF13C;TLR10;CD1C;PLEKHA1;RALGPS2;JPT2;SEZ6L2;TENM4;SLC41A2;BTLA;HLA-DQB2;GPR183;ENHO;STK32A;IKZF3;P2RY10;SCN1A;SLCO1A2;CEACAM3;PLEKHN1;PLEKHH2;GNG4;GPR82;FCRL2;SYNJ2;SLC7A5;UBE2QL1;MICALL2;ITM2C;KCNQ3;RHBDL2;CDH19;PNOC;SLC2A12;CPNE7;GPM6A;PLXDC1;PRKCE;CACNA2D3;FAM155A;LAX1;PTGFRN;GABBR1;CD1E;RGS1	0.000267871	cellular_component	0.0131793
ENST00000418041.5	GO:0006082	organic acid metabolic process	1	146	1	15452	106.559	FMO2	0.0186333	biological_process	0.045642
ENST00000418041.5	GO:0006266	DNA ligation	1	146	4	15452	26.6345	TOP2A	0.0459387	biological_process	0.046698
ENST00000418041.5	GO:0006661	phosphatidylinositol biosynthetic process	3	146	64	15452	5.04414	PLEKHA1;SYNJ2;PIP5K1B	0.0248956	biological_process	0.045642
ENST00000418041.5	GO:0006693	prostaglandin metabolic process	2	146	7	15452	30.6448	AKR1C2;PTGES	0.00300043	biological_process	0.045642
ENST00000418041.5	GO:0006776	vitamin A metabolic process	1	146	3	15452	35.5149	RBP2	0.0369218	biological_process	0.045642
ENST00000418041.5	GO:0006955	immune response	9	146	173	15452	5.80191	TLR10;VPREB3;HLA-DQB2;GPR183;AIM2;ADAMDEC1;LAX1;CD1E;RGS1	5.39291e-05	biological_process	0.00442219
ENST00000418041.5	GO:0007155	cell adhesion	7	146	334	15452	2.27946	COL19A1;PDZD2;COMP;COL6A6;NME1-NME2;PRKCE;LAMA3	0.0414779	biological_process	0.046698
ENST00000418041.5	GO:0007186	G-protein coupled receptor signaling pathway	10	146	427	15452	2.58731	PMCH;GPR183;AKR1C2;P2RY10;GNG4;PNOC;ARHGEF26;GNG11;GABBR1;RGS1	0.00808673	biological_process	0.045642
ENST00000418041.5	GO:0007356	thorax and anterior abdomen determination	1	146	3	15452	35.5149	DCANP1	0.0369218	biological_process	0.045642
ENST00000418041.5	GO:0007402	ganglion mother cell fate determination	1	146	1	15452	106.559	NTF4	0.0186333	biological_process	0.045642
ENST00000418041.5	GO:0007611	learning or memory	2	146	30	15452	7.13981	TTBK1;AFF2	0.0359342	biological_process	0.045642
ENST00000418041.5	GO:0008052	sensory organ boundary specification	1	146	1	15452	106.559	NTF4	0.0186333	biological_process	0.045642
ENST00000418041.5	GO:0008083	growth factor activity	3	146	82	15452	3.93229	NTF4;PGF;GDF10	0.0455142	molecular_function	0.046698
ENST00000418041.5	GO:0008175	tRNA methyltransferase activity	1	146	4	15452	26.6345	TRMT9B	0.0459387	molecular_function	0.046698
ENST00000418041.5	GO:0008301	DNA binding, bending	2	146	12	15452	17.8704	LEF1;TOP2A	0.00735535	molecular_function	0.045642
ENST00000418041.5	GO:0008488	gamma-glutamyl carboxylase activity	1	146	1	15452	106.559	GGCX	0.0186333	molecular_function	0.045642
ENST00000418041.5	GO:0008544	epidermis development	3	146	53	15452	6.0954	NTF4;RBP2;LAMA3	0.015512	biological_process	0.045642
ENST00000418041.5	GO:0009330	DNA topoisomerase complex (ATP-hydrolyzing)	1	146	1	15452	106.559	TOP2A	0.0186333	cellular_component	0.045642
ENST00000418041.5	GO:0009404	toxin metabolic process	1	146	4	15452	26.6345	FMO2	0.0459387	biological_process	0.046698
ENST00000418041.5	GO:0009673	low-affinity phosphate transmembrane transporter activity	1	146	1	15452	106.559	ADAMTS8	0.0186333	molecular_function	0.045642
ENST00000418041.5	GO:0009887	animal organ morphogenesis	3	146	50	15452	6.46238	COMP;COL9A1;SEMA6A	0.0133772	biological_process	0.045642
ENST00000418041.5	GO:0010718	positive regulation of epithelial to mesenchymal transition	2	146	18	15452	11.909	CRB2;LEF1	0.0148047	biological_process	0.045642
ENST00000418041.5	GO:0010811	positive regulation of cell-substrate adhesion	2	146	32	15452	6.69271	NPNT;PRKCE	0.0401558	biological_process	0.046698
ENST00000418041.5	GO:0014028	notochord formation	1	146	3	15452	35.5149	CRB2	0.0369218	biological_process	0.045642
ENST00000418041.5	GO:0014033	neural crest cell differentiation	1	146	3	15452	35.5149	WNT10A	0.0369218	biological_process	0.045642
ENST00000418041.5	GO:0015711	organic anion transport	1	146	4	15452	26.6345	SLCO1A2	0.0459387	biological_process	0.046698
ENST00000418041.5	GO:0016202	regulation of striated muscle tissue development	1	146	4	15452	26.6345	LEF1	0.0459387	biological_process	0.046698
ENST00000418041.5	GO:0016300	tRNA (uracil) methyltransferase activity	1	146	3	15452	35.5149	TRMT9B	0.0369218	molecular_function	0.045642
ENST00000418041.5	GO:0016485	protein processing	2	146	33	15452	6.48948	RHBDL2;CPZ	0.0423336	biological_process	0.046698
ENST00000418041.5	GO:0016641	oxidoreductase activity, acting on the CH-NH2 group of donors, oxygen as acceptor	1	146	1	15452	106.559	LOXL1	0.0186333	molecular_function	0.045642
ENST00000418041.5	GO:0017187	peptidyl-glutamic acid carboxylation	1	146	2	15452	53.2759	GGCX	0.0278203	biological_process	0.045642
ENST00000418041.5	GO:0018277	protein deamination	1	146	1	15452	106.559	LOXL1	0.0186333	biological_process	0.045642
ENST00000418041.5	GO:0018636	phenanthrene 9,10-monooxygenase activity	1	146	2	15452	53.2759	AKR1C2	0.0278203	molecular_function	0.045642
ENST00000418041.5	GO:0019319	hexose biosynthetic process	1	146	1	15452	106.559	CHST15	0.0186333	biological_process	0.045642
ENST00000418041.5	GO:0019371	cyclooxygenase pathway	1	146	4	15452	26.6345	PTGES	0.0459387	biological_process	0.046698
ENST00000418041.5	GO:0021569	rhombomere 3 development	1	146	1	15452	106.559	HOXB2	0.0186333	biological_process	0.045642
ENST00000418041.5	GO:0021570	rhombomere 4 development	1	146	2	15452	53.2759	HOXB2	0.0278203	biological_process	0.045642
ENST00000418041.5	GO:0021650	vestibulocochlear nerve formation	1	146	4	15452	26.6345	DCANP1	0.0459387	biological_process	0.046698
ENST00000418041.5	GO:0021873	forebrain neuroblast division	1	146	1	15452	106.559	LEF1	0.0186333	biological_process	0.045642
ENST00000418041.5	GO:0021879	forebrain neuron differentiation	1	146	3	15452	35.5149	LEF1	0.0369218	biological_process	0.045642
ENST00000418041.5	GO:0021943	formation of radial glial scaffolds	1	146	3	15452	35.5149	LEF1	0.0369218	biological_process	0.045642
ENST00000418041.5	GO:0022617	extracellular matrix disassembly	2	146	36	15452	5.94753	WASHC1;LAMA3	0.0491228	biological_process	0.0491228
ENST00000418041.5	GO:0030198	extracellular matrix organization	7	146	135	15452	5.71378	COL19A1;LOXL1;COMP;COL8A2;NPNT;COL9A1;LAMA3	0.000378215	biological_process	0.0137288
ENST00000418041.5	GO:0030223	neutrophil differentiation	1	146	2	15452	53.2759	LEF1	0.0278203	biological_process	0.045642
ENST00000418041.5	GO:0030263	apoptotic chromosome condensation	1	146	4	15452	26.6345	TOP2A	0.0459387	biological_process	0.046698
ENST00000418041.5	GO:0030284	estrogen receptor activity	1	146	1	15452	106.559	LEF1	0.0186333	molecular_function	0.045642
ENST00000418041.5	GO:0030298	receptor signaling protein tyrosine kinase activator activity	1	146	3	15452	35.5149	ALKAL2	0.0369218	molecular_function	0.045642
ENST00000418041.5	GO:0030354	melanin-concentrating hormone activity	1	146	1	15452	106.559	PMCH	0.0186333	molecular_function	0.045642
ENST00000418041.5	GO:0030485	smooth muscle contractile fiber	1	146	2	15452	53.2759	NPNT	0.0278203	cellular_component	0.045642
ENST00000418041.5	GO:0030544	Hsp70 protein binding	2	146	26	15452	8.24038	RNF207;DNAJB2	0.028056	molecular_function	0.045642
ENST00000418041.5	GO:0030546	receptor activator activity	1	146	1	15452	106.559	PRKCE	0.0186333	molecular_function	0.045642
ENST00000418041.5	GO:0030574	collagen catabolic process	3	146	38	15452	8.50975	COL19A1;COL8A2;COL6A6	0.00660265	biological_process	0.045642
ENST00000418041.5	GO:0030835	negative regulation of actin filament depolymerization	1	146	3	15452	35.5149	PLEKHH2	0.0369218	biological_process	0.045642
ENST00000418041.5	GO:0030854	positive regulation of granulocyte differentiation	1	146	4	15452	26.6345	LEF1	0.0459387	biological_process	0.046698
ENST00000418041.5	GO:0030881	beta-2-microglobulin binding	2	146	8	15452	26.8125	CD1C;CD1E	0.00372757	molecular_function	0.045642
ENST00000418041.5	GO:0030883	endogenous lipid antigen binding	2	146	5	15452	42.9083	CD1C;CD1E	0.00177191	molecular_function	0.043589
ENST00000418041.5	GO:0030884	exogenous lipid antigen binding	2	146	5	15452	42.9083	CD1C;CD1E	0.00177191	molecular_function	0.043589
ENST00000418041.5	GO:0030888	regulation of B cell proliferation	1	146	3	15452	35.5149	IKZF3	0.0369218	biological_process	0.045642
ENST00000418041.5	GO:0030890	positive regulation of B cell proliferation	2	146	20	15452	10.7167	TNFRSF13C;GPR183	0.0177814	biological_process	0.045642
ENST00000418041.5	GO:0031021	interphase microtubule organizing center	1	146	2	15452	53.2759	BIRC5	0.0278203	cellular_component	0.045642
ENST00000418041.5	GO:0031227	intrinsic component of endoplasmic reticulum membrane	1	146	4	15452	26.6345	DNAJB2	0.0459387	cellular_component	0.046698
ENST00000418041.5	GO:0031295	T cell costimulation	3	146	32	15452	10.1093	TNFRSF13C;BTLA;HLA-DQB2	0.00422269	biological_process	0.045642
ENST00000418041.5	GO:0031296	B cell costimulation	1	146	2	15452	53.2759	TNFRSF13C	0.0278203	biological_process	0.045642
ENST00000418041.5	GO:0031396	regulation of protein ubiquitination	2	146	10	15452	21.4472	WASHC1;DNAJB2	0.00540042	biological_process	0.045642
ENST00000418041.5	GO:0031503	protein complex localization	1	146	1	15452	106.559	BIRC5	0.0186333	biological_process	0.045642
ENST00000418041.5	GO:0031536	positive regulation of exit from mitosis	1	146	4	15452	26.6345	BIRC5	0.0459387	biological_process	0.046698
ENST00000418041.5	GO:0031577	spindle checkpoint	1	146	3	15452	35.5149	BIRC5	0.0369218	biological_process	0.045642
ENST00000418041.5	GO:0031628	opioid receptor binding	1	146	4	15452	26.6345	PNOC	0.0459387	molecular_function	0.046698
ENST00000418041.5	GO:0032091	negative regulation of protein binding	3	146	53	15452	6.0954	PIM2;TTBK1;DNAJB2	0.015512	biological_process	0.045642
ENST00000418041.5	GO:0032133	chromosome passenger complex	1	146	4	15452	26.6345	BIRC5	0.0459387	cellular_component	0.046698
ENST00000418041.5	GO:0032273	positive regulation of protein polymerization	1	146	3	15452	35.5149	TTBK1	0.0369218	biological_process	0.045642
ENST00000418041.5	GO:0032289	central nervous system myelin formation	1	146	2	15452	53.2759	TENM4	0.0278203	biological_process	0.045642
ENST00000418041.5	GO:0032485	regulation of Ral protein signal transduction	1	146	3	15452	35.5149	RALGPS2	0.0369218	biological_process	0.045642
ENST00000418041.5	GO:0032696	negative regulation of interleukin-13 production	1	146	2	15452	53.2759	LEF1	0.0278203	biological_process	0.045642
ENST00000418041.5	GO:0032713	negative regulation of interleukin-4 production	1	146	3	15452	35.5149	LEF1	0.0369218	biological_process	0.045642
ENST00000418041.5	GO:0032714	negative regulation of interleukin-5 production	1	146	2	15452	53.2759	LEF1	0.0278203	biological_process	0.045642
ENST00000418041.5	GO:0032877	positive regulation of DNA endoreduplication	1	146	2	15452	53.2759	E2F8	0.0278203	biological_process	0.045642
ENST00000418041.5	GO:0033153	T cell receptor V(D)J recombination	1	146	2	15452	53.2759	LEF1	0.0278203	biological_process	0.045642
ENST00000418041.5	GO:0033209	tumor necrosis factor-mediated signaling pathway	3	146	72	15452	4.48135	TNFRSF13C;PLVAP;AIM2	0.0332614	biological_process	0.045642
ENST00000418041.5	GO:0033268	node of Ranvier	2	146	12	15452	17.8704	SCN1A;KCNQ3	0.00735535	cellular_component	0.045642
ENST00000418041.5	GO:0033301	cell cycle comprising mitosis without cytokinesis	1	146	1	15452	106.559	E2F8	0.0186333	biological_process	0.045642
ENST00000418041.5	GO:0033631	cell-cell adhesion mediated by integrin	1	146	2	15452	53.2759	NPNT	0.0278203	biological_process	0.045642
ENST00000418041.5	GO:0034166	toll-like receptor 10 signaling pathway	1	146	1	15452	106.559	TLR10	0.0186333	biological_process	0.045642
ENST00000418041.5	GO:0034596	phosphatidylinositol phosphate 4-phosphatase activity	1	146	4	15452	26.6345	SYNJ2	0.0459387	molecular_function	0.046698
ENST00000418041.5	GO:0034628	'de novo' NAD biosynthetic process from aspartate	1	146	3	15452	35.5149	NMNAT2	0.0369218	biological_process	0.045642
ENST00000418041.5	GO:0034678	integrin alpha8-beta1 complex	1	146	1	15452	106.559	NPNT	0.0186333	cellular_component	0.045642
ENST00000418041.5	GO:0035063	nuclear speck organization	1	146	2	15452	53.2759	AFF2	0.0278203	biological_process	0.045642
ENST00000418041.5	GO:0035112	genitalia morphogenesis	1	146	3	15452	35.5149	DCANP1	0.0369218	biological_process	0.045642
ENST00000418041.5	GO:0035276	ethanol binding	1	146	2	15452	53.2759	PRKCE	0.0278203	molecular_function	0.045642
ENST00000418041.5	GO:0035428	hexose transmembrane transport	1	146	4	15452	26.6345	SLC2A12	0.0459387	biological_process	0.046698
ENST00000418041.5	GO:0035631	CD40 receptor complex	1	146	3	15452	35.5149	TRAF5	0.0369218	cellular_component	0.045642
ENST00000418041.5	GO:0035669	TRAM-dependent toll-like receptor 4 signaling pathway	1	146	3	15452	35.5149	PRKCE	0.0369218	biological_process	0.045642
ENST00000418041.5	GO:0036145	dendritic cell homeostasis	1	146	1	15452	106.559	GPR183	0.0186333	biological_process	0.045642
ENST00000418041.5	GO:0038039	G-protein coupled receptor heterodimeric complex	1	146	2	15452	53.2759	GABBR1	0.0278203	cellular_component	0.045642
ENST00000418041.5	GO:0040016	embryonic cleavage	1	146	4	15452	26.6345	TOP2A	0.0459387	biological_process	0.046698
ENST00000418041.5	GO:0042113	B cell activation	2	146	17	15452	12.6103	IKZF3;LAX1	0.0134057	biological_process	0.045642
ENST00000418041.5	GO:0042169	SH2 domain binding	2	146	22	15452	9.74116	KHDRBS2;LAX1	0.0209885	molecular_function	0.045642
ENST00000418041.5	GO:0042415	norepinephrine metabolic process	1	146	4	15452	26.6345	EPAS1	0.0459387	biological_process	0.046698
ENST00000418041.5	GO:0042448	progesterone metabolic process	1	146	3	15452	35.5149	AKR1C2	0.0369218	biological_process	0.045642
ENST00000418041.5	GO:0042487	regulation of odontogenesis of dentin-containing tooth	1	146	3	15452	35.5149	WNT10A	0.0369218	biological_process	0.045642
ENST00000418041.5	GO:0042490	mechanoreceptor differentiation	1	146	2	15452	53.2759	NTF4	0.0278203	biological_process	0.045642
ENST00000418041.5	GO:0042806	fucose binding	1	146	3	15452	35.5149	CLEC17A	0.0369218	molecular_function	0.045642
ENST00000418041.5	GO:0042985	negative regulation of amyloid precursor protein biosynthetic process	1	146	3	15452	35.5149	ITM2C	0.0369218	biological_process	0.045642
ENST00000418041.5	GO:0043014	alpha-tubulin binding	2	146	19	15452	11.2814	WASHC1;TTLL7	0.0162637	molecular_function	0.045642
ENST00000418041.5	GO:0043027	cysteine-type endopeptidase inhibitor activity involved in apoptotic process	2	146	12	15452	17.8704	LEF1;BIRC5	0.00735535	molecular_function	0.045642
ENST00000418041.5	GO:0043129	surfactant homeostasis	1	146	4	15452	26.6345	EPAS1	0.0459387	biological_process	0.046698
ENST00000418041.5	GO:0043194	axon initial segment	2	146	10	15452	21.4472	SCN1A;KCNQ3	0.00540042	cellular_component	0.045642
ENST00000418041.5	GO:0043553	negative regulation of phosphatidylinositol 3-kinase activity	1	146	3	15452	35.5149	WASHC1	0.0369218	biological_process	0.045642
ENST00000418041.5	GO:0043586	tongue development	2	146	8	15452	26.8125	LEF1;WNT10A	0.00372757	biological_process	0.045642
ENST00000418041.5	GO:0043619	regulation of transcription from RNA polymerase II promoter in response to oxidative stress	1	146	3	15452	35.5149	EPAS1	0.0369218	biological_process	0.045642
ENST00000418041.5	GO:0043813	phosphatidylinositol-3,5-bisphosphate 5-phosphatase activity	1	146	4	15452	26.6345	SYNJ2	0.0459387	molecular_function	0.046698
ENST00000418041.5	GO:0044774	mitotic DNA integrity checkpoint	1	146	2	15452	53.2759	TOP2A	0.0278203	biological_process	0.045642
ENST00000418041.5	GO:0045063	T-helper 1 cell differentiation	1	146	3	15452	35.5149	LEF1	0.0369218	biological_process	0.045642
ENST00000418041.5	GO:0045184	establishment of protein localization	2	146	31	15452	6.90905	PLEKHA1;NPNT	0.0380224	biological_process	0.046698
ENST00000418041.5	GO:0045298	tubulin complex	1	146	2	15452	53.2759	TTBK1	0.0278203	cellular_component	0.045642
ENST00000418041.5	GO:0045619	regulation of lymphocyte differentiation	1	146	3	15452	35.5149	IKZF3	0.0369218	biological_process	0.045642
ENST00000418041.5	GO:0045682	regulation of epidermis development	1	146	4	15452	26.6345	NME1-NME2	0.0459387	biological_process	0.046698
ENST00000418041.5	GO:0045762	positive regulation of adenylate cyclase activity	1	146	4	15452	26.6345	WFS1	0.0459387	biological_process	0.046698
ENST00000418041.5	GO:0045843	negative regulation of striated muscle tissue development	1	146	4	15452	26.6345	LEF1	0.0459387	biological_process	0.046698
ENST00000418041.5	GO:0045870	positive regulation of single stranded viral RNA replication via double stranded DNA intermediate	1	146	1	15452	106.559	TOP2A	0.0186333	biological_process	0.045642
ENST00000418041.5	GO:0046632	alpha-beta T cell differentiation	1	146	2	15452	53.2759	LEF1	0.0278203	biological_process	0.045642
ENST00000418041.5	GO:0047086	ketosteroid monooxygenase activity	1	146	2	15452	53.2759	AKR1C2	0.0278203	molecular_function	0.045642
ENST00000418041.5	GO:0047115	trans-1,2-dihydrobenzene-1,2-diol dehydrogenase activity	1	146	3	15452	35.5149	AKR1C2	0.0369218	molecular_function	0.045642
ENST00000418041.5	GO:0048007	antigen processing and presentation, exogenous lipid antigen via MHC class Ib	2	146	6	15452	35.7546	CD1C;CD1E	0.00234806	biological_process	0.045642
ENST00000418041.5	GO:0048069	eye pigmentation	1	146	2	15452	53.2759	LEF1	0.0278203	biological_process	0.045642
ENST00000418041.5	GO:0048341	paraxial mesoderm formation	1	146	3	15452	35.5149	LEF1	0.0369218	biological_process	0.045642
ENST00000418041.5	GO:0048625	myoblast fate commitment	1	146	3	15452	35.5149	EPAS1	0.0369218	biological_process	0.045642
ENST00000418041.5	GO:0048634	regulation of muscle organ development	1	146	3	15452	35.5149	DCANP1	0.0369218	biological_process	0.045642
ENST00000418041.5	GO:0048730	epidermis morphogenesis	1	146	3	15452	35.5149	WNT10A	0.0369218	biological_process	0.045642
ENST00000418041.5	GO:0048733	sebaceous gland development	1	146	4	15452	26.6345	WNT10A	0.0459387	biological_process	0.046698
ENST00000418041.5	GO:0048857	neural nucleus development	1	146	1	15452	106.559	HOXB2	0.0186333	biological_process	0.045642
ENST00000418041.5	GO:0050220	prostaglandin-E synthase activity	1	146	3	15452	35.5149	PTGES	0.0369218	molecular_function	0.045642
ENST00000418041.5	GO:0050659	N-acetylgalactosamine 4-sulfate 6-O-sulfotransferase activity	1	146	2	15452	53.2759	CHST15	0.0278203	molecular_function	0.045642
ENST00000418041.5	GO:0050702	interleukin-1 beta secretion	1	146	4	15452	26.6345	AIM2	0.0459387	biological_process	0.046698
ENST00000418041.5	GO:0050900	leukocyte migration	3	146	77	15452	4.18899	VPREB3;CEACAM3;SLC7A5	0.0391419	biological_process	0.046698
ENST00000418041.5	GO:0050996	positive regulation of lipid catabolic process	1	146	3	15452	35.5149	PRKCE	0.0369218	biological_process	0.045642
ENST00000418041.5	GO:0051303	establishment of chromosome localization	1	146	2	15452	53.2759	BIRC5	0.0278203	biological_process	0.045642
ENST00000418041.5	GO:0051567	histone H3-K9 methylation	1	146	3	15452	35.5149	PRDM5	0.0369218	biological_process	0.045642
ENST00000418041.5	GO:0051861	glycolipid binding	1	146	3	15452	35.5149	CD1C	0.0369218	molecular_function	0.045642
ENST00000418041.5	GO:0051932	synaptic transmission, GABAergic	1	146	4	15452	26.6345	CLSTN3	0.0459387	biological_process	0.046698
ENST00000418041.5	GO:0052810	1-phosphatidylinositol-5-kinase activity	1	146	2	15452	53.2759	PIP5K1B	0.0278203	molecular_function	0.045642
ENST00000418041.5	GO:0052812	phosphatidylinositol-3,4-bisphosphate 5-kinase activity	1	146	3	15452	35.5149	PIP5K1B	0.0369218	molecular_function	0.045642
ENST00000418041.5	GO:0055107	Golgi to secretory granule transport	1	146	1	15452	106.559	BICDL1	0.0186333	biological_process	0.045642
ENST00000418041.5	GO:0055111	ingression involved in gastrulation with mouth forming second	1	146	1	15452	106.559	CRB2	0.0186333	biological_process	0.045642
ENST00000418041.5	GO:0060021	palate development	3	146	55	15452	5.87298	PLEKHA1;LEF1;DCANP1	0.0170357	biological_process	0.045642
ENST00000418041.5	GO:0060033	anatomical structure regression	1	146	1	15452	106.559	LEF1	0.0186333	biological_process	0.045642
ENST00000418041.5	GO:0060325	face morphogenesis	2	146	24	15452	8.92824	PLEKHA1;LEF1	0.0244165	biological_process	0.045642
ENST00000418041.5	GO:0060688	regulation of morphogenesis of a branching structure	1	146	2	15452	53.2759	PGF	0.0278203	biological_process	0.045642
ENST00000418041.5	GO:0060710	chorio-allantoic fusion	1	146	3	15452	35.5149	LEF1	0.0369218	biological_process	0.045642
ENST00000418041.5	GO:0060718	chorionic trophoblast cell differentiation	1	146	4	15452	26.6345	E2F8	0.0459387	biological_process	0.046698
ENST00000418041.5	GO:0060912	cardiac cell fate specification	1	146	1	15452	106.559	TENM4	0.0186333	biological_process	0.045642
ENST00000418041.5	GO:0061153	trachea gland development	1	146	2	15452	53.2759	LEF1	0.0278203	biological_process	0.045642
ENST00000418041.5	GO:0061193	taste bud development	1	146	1	15452	106.559	NTF4	0.0186333	biological_process	0.045642
ENST00000418041.5	GO:0061470	T follicular helper cell differentiation	1	146	4	15452	26.6345	GPR183	0.0459387	biological_process	0.046698
ENST00000418041.5	GO:0061737	leukotriene signaling pathway	1	146	1	15452	106.559	RGS1	0.0186333	biological_process	0.045642
ENST00000418041.5	GO:0061890	positive regulation of astrocyte activation	1	146	1	15452	106.559	TTBK1	0.0186333	biological_process	0.045642
ENST00000418041.5	GO:0070257	positive regulation of mucus secretion	1	146	4	15452	26.6345	PRKCE	0.0459387	biological_process	0.046698
ENST00000418041.5	GO:0070378	positive regulation of ERK5 cascade	1	146	3	15452	35.5149	ALKAL2	0.0369218	biological_process	0.045642
ENST00000418041.5	GO:0070995	NADPH oxidation	1	146	2	15452	53.2759	FMO2	0.0278203	biological_process	0.045642
ENST00000418041.5	GO:0071395	cellular response to jasmonic acid stimulus	1	146	3	15452	35.5149	AKR1C2	0.0369218	biological_process	0.045642
ENST00000418041.5	GO:0071626	mastication	1	146	3	15452	35.5149	DCANP1	0.0369218	biological_process	0.045642
ENST00000418041.5	GO:0071723	lipopeptide binding	2	146	8	15452	26.8125	CD1C;CD1E	0.00372757	molecular_function	0.045642
ENST00000418041.5	GO:0071799	cellular response to prostaglandin D stimulus	1	146	2	15452	53.2759	AKR1C2	0.0278203	biological_process	0.045642
ENST00000418041.5	GO:0071864	positive regulation of cell proliferation in bone marrow	1	146	2	15452	53.2759	LEF1	0.0278203	biological_process	0.045642
ENST00000418041.5	GO:0071866	negative regulation of apoptotic process in bone marrow	1	146	2	15452	53.2759	LEF1	0.0278203	biological_process	0.045642
ENST00000418041.5	GO:0071895	odontoblast differentiation	1	146	3	15452	35.5149	LEF1	0.0369218	biological_process	0.045642
ENST00000418041.5	GO:0071899	negative regulation of estrogen receptor binding	1	146	1	15452	106.559	LEF1	0.0186333	biological_process	0.045642
ENST00000418041.5	GO:0071944	cell periphery	2	146	24	15452	8.92824	NME1-NME2;PRKCE	0.0244165	cellular_component	0.045642
ENST00000418041.5	GO:0072509	divalent inorganic cation transmembrane transporter activity	1	146	2	15452	53.2759	SLC41A2	0.0278203	molecular_function	0.045642
ENST00000418041.5	GO:0072592	oxygen metabolic process	1	146	3	15452	35.5149	FMO2	0.0369218	biological_process	0.045642
ENST00000418041.5	GO:0086019	cell-cell signaling involved in cardiac conduction	1	146	2	15452	53.2759	RNF207	0.0278203	biological_process	0.045642
ENST00000418041.5	GO:0090068	positive regulation of cell cycle process	1	146	3	15452	35.5149	LEF1	0.0369218	biological_process	0.045642
ENST00000418041.5	GO:0090086	negative regulation of protein deubiquitination	1	146	2	15452	53.2759	DNAJB2	0.0278203	biological_process	0.045642
ENST00000418041.5	GO:0090175	regulation of establishment of planar polarity	1	146	1	15452	106.559	SAPCD2	0.0186333	biological_process	0.045642
ENST00000418041.5	GO:0097169	AIM2 inflammasome complex	1	146	3	15452	35.5149	AIM2	0.0369218	cellular_component	0.045642
ENST00000418041.5	GO:0097195	pilomotor reflex	1	146	3	15452	35.5149	NPNT	0.0369218	biological_process	0.045642
ENST00000418041.5	GO:0098583	learned vocalization behavior	1	146	3	15452	35.5149	DCANP1	0.0369218	biological_process	0.045642
ENST00000418041.5	GO:0098725	symmetric cell division	1	146	1	15452	106.559	SAPCD2	0.0186333	biological_process	0.045642
ENST00000418041.5	GO:1900748	positive regulation of vascular endothelial growth factor signaling pathway	1	146	4	15452	26.6345	CCBE1	0.0459387	biological_process	0.046698
ENST00000418041.5	GO:1901078	negative regulation of relaxation of muscle	1	146	3	15452	35.5149	DCANP1	0.0369218	biological_process	0.045642
ENST00000418041.5	GO:1901207	regulation of heart looping	1	146	1	15452	106.559	RNF207	0.0186333	biological_process	0.045642
ENST00000418041.5	GO:1901492	positive regulation of lymphangiogenesis	1	146	2	15452	53.2759	CCBE1	0.0278203	biological_process	0.045642
ENST00000418041.5	GO:1902261	positive regulation of delayed rectifier potassium channel activity	1	146	4	15452	26.6345	RNF207	0.0459387	biological_process	0.046698
ENST00000418041.5	GO:1902262	apoptotic process involved in blood vessel morphogenesis	1	146	1	15452	106.559	LEF1	0.0186333	biological_process	0.045642
ENST00000418041.5	GO:1902474	positive regulation of protein localization to synapse	1	146	3	15452	35.5149	CLSTN3	0.0369218	biological_process	0.045642
ENST00000418041.5	GO:1902475	L-alpha-amino acid transmembrane transport	1	146	2	15452	53.2759	SLC7A5	0.0278203	biological_process	0.045642
ENST00000418041.5	GO:1903644	regulation of chaperone-mediated protein folding	1	146	1	15452	106.559	DNAJB2	0.0186333	biological_process	0.045642
ENST00000418041.5	GO:1903671	negative regulation of sprouting angiogenesis	1	146	4	15452	26.6345	SEMA6A	0.0459387	biological_process	0.046698
ENST00000418041.5	GO:1903762	positive regulation of voltage-gated potassium channel activity involved in ventricular cardiac muscle cell action potential repolarization	1	146	2	15452	53.2759	RNF207	0.0278203	biological_process	0.045642
ENST00000418041.5	GO:1903892	negative regulation of ATF6-mediated unfolded protein response	1	146	1	15452	106.559	WFS1	0.0186333	biological_process	0.045642
ENST00000418041.5	GO:1903954	positive regulation of voltage-gated potassium channel activity involved in atrial cardiac muscle cell action potential repolarization	1	146	1	15452	106.559	RNF207	0.0186333	biological_process	0.045642
ENST00000418041.5	GO:1904031	positive regulation of cyclin-dependent protein kinase activity	1	146	3	15452	35.5149	TTBK1	0.0369218	biological_process	0.045642
ENST00000418041.5	GO:1904777	negative regulation of protein localization to cell cortex	1	146	1	15452	106.559	SAPCD2	0.0186333	biological_process	0.045642
ENST00000418041.5	GO:1905463	negative regulation of DNA duplex unwinding	1	146	1	15452	106.559	TOP2A	0.0186333	biological_process	0.045642
ENST00000418041.5	GO:1905747	negative regulation of saliva secretion	1	146	3	15452	35.5149	DCANP1	0.0369218	biological_process	0.045642
ENST00000418041.5	GO:1905748	hard palate morphogenesis	1	146	3	15452	35.5149	DCANP1	0.0369218	biological_process	0.045642
ENST00000418041.5	GO:1990907	beta-catenin-TCF complex	1	146	2	15452	53.2759	LEF1	0.0278203	cellular_component	0.045642
ENST00000418041.5	GO:2000458	regulation of astrocyte chemotaxis	1	146	1	15452	106.559	GPR183	0.0186333	biological_process	0.045642
ENST00000418041.5	GO:2000543	positive regulation of gastrulation	1	146	4	15452	26.6345	TENM4	0.0459387	biological_process	0.046698
ENST00000418041.5	GO:2000721	positive regulation of transcription from RNA polymerase II promoter involved in smooth muscle cell differentiation	1	146	2	15452	53.2759	NPNT	0.0278203	biological_process	0.045642
ENST00000418041.5	GO:2001031	positive regulation of cellular glucuronidation	1	146	1	15452	106.559	PRKCE	0.0186333	biological_process	0.045642
ENST00000418041.5	GO:2001056	positive regulation of cysteine-type endopeptidase activity	2	146	8	15452	26.8125	AIM2;TTBK1	0.00372757	biological_process	0.045642
ENST00000422841.5	GO:0000070	mitotic sister chromatid segregation	2	147	20	15452	10.6428	NUSAP1;ZWINT	0.0180093	biological_process	0.0467847
ENST00000422841.5	GO:0000285	1-phosphatidylinositol-3-phosphate 5-kinase activity	1	147	4	15452	26.4521	PIP5K1B	0.0462445	molecular_function	0.0467847
ENST00000422841.5	GO:0000819	sister chromatid segregation	1	147	2	15452	52.911	TOP2A	0.0280072	biological_process	0.0467847
ENST00000422841.5	GO:0000904	cell morphogenesis involved in differentiation	1	147	1	15452	105.829	LAMC3	0.0187592	biological_process	0.0467847
ENST00000422841.5	GO:0000988	transcription factor activity, protein binding	1	147	3	15452	35.2717	HEY1	0.0371688	molecular_function	0.0467847
ENST00000422841.5	GO:0001515	opioid peptide activity	1	147	3	15452	35.2717	PNOC	0.0371688	molecular_function	0.0467847
ENST00000422841.5	GO:0001518	voltage-gated sodium channel complex	2	147	12	15452	17.7471	SCN4B;SCN1A	0.00745207	cellular_component	0.0467847
ENST00000422841.5	GO:0001726	ruffle	3	147	70	15452	4.57798	NME1-NME2;ARHGEF26;FGD6	0.0315868	cellular_component	0.0467847
ENST00000422841.5	GO:0001782	B cell homeostasis	2	147	13	15452	16.3809	DOCK10;TNFRSF13C	0.00854572	biological_process	0.0467847
ENST00000422841.5	GO:0001985	negative regulation of heart rate involved in baroreceptor response to increased systemic arterial blood pressure	1	147	1	15452	105.829	ADRA1A	0.0187592	biological_process	0.0467847
ENST00000422841.5	GO:0001992	regulation of systemic arterial blood pressure by vasopressin	1	147	3	15452	35.2717	AVPR2	0.0371688	biological_process	0.0467847
ENST00000422841.5	GO:0001994	norepinephrine-epinephrine vasoconstriction involved in regulation of systemic arterial blood pressure	2	147	4	15452	53.269	ADRA1A;ADRA1D	0.00129065	biological_process	0.0432367
ENST00000422841.5	GO:0001996	positive regulation of heart rate by epinephrine-norepinephrine	1	147	1	15452	105.829	ADRA1A	0.0187592	biological_process	0.0467847
ENST00000422841.5	GO:0001997	positive regulation of the force of heart contraction by epinephrine-norepinephrine	1	147	1	15452	105.829	ADRA1A	0.0187592	biological_process	0.0467847
ENST00000422841.5	GO:0002051	osteoblast fate commitment	1	147	4	15452	26.4521	RUNX2	0.0462445	biological_process	0.0467847
ENST00000422841.5	GO:0002224	toll-like receptor signaling pathway	2	147	20	15452	10.6428	CD180;TLR10	0.0180093	biological_process	0.0467847
ENST00000422841.5	GO:0002250	adaptive immune response	4	147	96	15452	4.47436	LAX1;GPR183;TNFRSF13C;BTLA	0.0147783	biological_process	0.0467847
ENST00000422841.5	GO:0002312	B cell activation involved in immune response	1	147	1	15452	105.829	GPR183	0.0187592	biological_process	0.0467847
ENST00000422841.5	GO:0002313	mature B cell differentiation involved in immune response	1	147	1	15452	105.829	GPR183	0.0187592	biological_process	0.0467847
ENST00000422841.5	GO:0002322	B cell proliferation involved in immune response	1	147	3	15452	35.2717	CD180	0.0371688	biological_process	0.0467847
ENST00000422841.5	GO:0002407	dendritic cell chemotaxis	1	147	4	15452	26.4521	GPR183	0.0462445	biological_process	0.0467847
ENST00000422841.5	GO:0002544	chronic inflammatory response	1	147	3	15452	35.2717	PTGES	0.0371688	biological_process	0.0467847
ENST00000422841.5	GO:0002636	positive regulation of germinal center formation	1	147	1	15452	105.829	TNFRSF13C	0.0187592	biological_process	0.0467847
ENST00000422841.5	GO:0002693	positive regulation of cellular extravasation	1	147	2	15452	52.911	PLVAP	0.0280072	biological_process	0.0467847
ENST00000422841.5	GO:0003084	positive regulation of systemic arterial blood pressure	2	147	6	15452	35.508	ADRA1A;AVPR2	0.00237954	biological_process	0.0467847
ENST00000422841.5	GO:0003091	renal water homeostasis	2	147	20	15452	10.6428	WFS1;AVPR2	0.0180093	biological_process	0.0467847
ENST00000422841.5	GO:0003190	atrioventricular valve formation	1	147	2	15452	52.911	HEY1	0.0280072	biological_process	0.0467847
ENST00000422841.5	GO:0003839	gamma-glutamylcyclotransferase activity	1	147	4	15452	26.4521	GGCT	0.0462445	molecular_function	0.0467847
ENST00000422841.5	GO:0003876	AMP deaminase activity	1	147	3	15452	35.2717	AMPD3	0.0371688	molecular_function	0.0467847
ENST00000422841.5	GO:0003918	DNA topoisomerase type II (ATP-hydrolyzing) activity	1	147	2	15452	52.911	TOP2A	0.0280072	molecular_function	0.0467847
ENST00000422841.5	GO:0004028	3-chloroallyl aldehyde dehydrogenase activity	1	147	4	15452	26.4521	ALDH3B2	0.0462445	molecular_function	0.0467847
ENST00000422841.5	GO:0004499	N,N-dimethylaniline monooxygenase activity	1	147	1	15452	105.829	FMO2	0.0187592	molecular_function	0.0467847
ENST00000422841.5	GO:0004556	alpha-amylase activity	1	147	1	15452	105.829	AMY2B	0.0187592	molecular_function	0.0467847
ENST00000422841.5	GO:0004673	protein histidine kinase activity	1	147	2	15452	52.911	NME1-NME2	0.0280072	molecular_function	0.0467847
ENST00000422841.5	GO:0004699	calcium-independent protein kinase C activity	1	147	2	15452	52.911	PRKCE	0.0280072	molecular_function	0.0467847
ENST00000422841.5	GO:0004740	pyruvate dehydrogenase (acetyl-transferring) kinase activity	1	147	4	15452	26.4521	PDK1	0.0462445	molecular_function	0.0467847
ENST00000422841.5	GO:0004790	thioether S-methyltransferase activity	1	147	1	15452	105.829	INMT	0.0187592	molecular_function	0.0467847
ENST00000422841.5	GO:0004886	9-cis retinoic acid receptor activity	1	147	2	15452	52.911	RXRG	0.0280072	molecular_function	0.0467847
ENST00000422841.5	GO:0004937	alpha1-adrenergic receptor activity	2	147	3	15452	71.0299	ADRA1A;ADRA1D	0.000865786	molecular_function	0.0432367
ENST00000422841.5	GO:0004992	platelet activating factor receptor activity	1	147	2	15452	52.911	PDGFRL	0.0280072	molecular_function	0.0467847
ENST00000422841.5	GO:0005000	vasopressin receptor activity	1	147	4	15452	26.4521	AVPR2	0.0462445	molecular_function	0.0467847
ENST00000422841.5	GO:0005019	platelet-derived growth factor beta-receptor activity	1	147	1	15452	105.829	PDGFRL	0.0187592	molecular_function	0.0467847
ENST00000422841.5	GO:0005080	protein kinase C binding	2	147	35	15452	6.07567	TOP2A;CAVIN2	0.0473889	molecular_function	0.0475664
ENST00000422841.5	GO:0005085	guanyl-nucleotide exchange factor activity	4	147	84	15452	5.11755	ARHGEF26;RALGPS2;FGD6;DOCK10	0.00957892	molecular_function	0.0467847
ENST00000422841.5	GO:0005166	neurotrophin p75 receptor binding	1	147	3	15452	35.2717	NTF4	0.0371688	molecular_function	0.0467847
ENST00000422841.5	GO:0005198	structural molecule activity	5	147	157	15452	3.4303	LAMA3;LAMC3;CLDN5;LMNB1;SPAG4	0.018664	molecular_function	0.0467847
ENST00000422841.5	GO:0005244	voltage-gated ion channel activity	3	147	36	15452	8.9213	CLIC5;SCN4B;SCN1A	0.00584647	molecular_function	0.0467847
ENST00000422841.5	GO:0005248	voltage-gated sodium channel activity	2	147	19	15452	11.2036	SCN4B;SCN1A	0.0164727	molecular_function	0.0467847
ENST00000422841.5	GO:0005252	open rectifier potassium channel activity	1	147	1	15452	105.829	KCNK3	0.0187592	molecular_function	0.0467847
ENST00000422841.5	GO:0005578	proteinaceous extracellular matrix	8	147	207	15452	4.2387	NPNT;ADAMTS8;CCBE1;LAMC3;WNT10A;COL8A2;CPZ;COL19A1	0.000990433	cellular_component	0.0432367
ENST00000422841.5	GO:0005581	collagen trimer	4	147	45	15452	9.577	CCBE1;C1QTNF6;COL8A2;COL19A1	0.001154	cellular_component	0.0432367
ENST00000422841.5	GO:0005604	basement membrane	4	147	59	15452	7.29785	LAMA3;NPNT;LAMC3;COL8A2	0.00293078	cellular_component	0.0467847
ENST00000422841.5	GO:0005610	laminin-5 complex	1	147	3	15452	35.2717	LAMA3	0.0371688	cellular_component	0.0467847
ENST00000422841.5	GO:0005638	lamin filament	1	147	3	15452	35.2717	LMNB1	0.0371688	cellular_component	0.0467847
ENST00000422841.5	GO:0005641	nuclear envelope lumen	1	147	4	15452	26.4521	PTGES	0.0462445	cellular_component	0.0467847
ENST00000422841.5	GO:0005876	spindle microtubule	2	147	20	15452	10.6428	NUSAP1;BIRC5	0.0180093	cellular_component	0.0467847
ENST00000422841.5	GO:0005886	plasma membrane	42	147	2870	15452	1.75359	RHBDL2;PRKCE;CPNE7;CAVIN2;LAX1;ADRA1A;KCNK3;GPR37;ADRA1D;FCRL2;PTGFRN;GPM6A;CDH19;SLC2A12;JPT2;ADGRF1;PLEKHN1;SYNJ2;SEZ6L2;GPR82;RALGPS2;GPR183;KCNQ3;SCN1A;P2RY10;CLDN5;UBE2QL1;PLXDC1;AVPR2;PLEKHA1;CEACAM3;IKZF3;TENM4;GNG4;TNFRSF13C;STK32A;SLCO1A2;CADM3;PNOC;TLR10;BTLA;MICALL2	0.00217697	cellular_component	0.0467847
ENST00000422841.5	GO:0005887	integral component of plasma membrane	16	147	1018	15452	1.73176	TSPAN7;ADRA1A;KCNK3;CD180;GPR37;ADRA1D;SEMA6A;SLC16A9;GPR183;KCNQ3;P2RY10;AVPR2;TENM4;SLCO1A2;CADM3;TLR10	0.0343793	cellular_component	0.0467847
ENST00000422841.5	GO:0005901	caveola	3	147	40	15452	8.02708	CAVIN2;ADRA1A;PLVAP	0.0076819	cellular_component	0.0467847
ENST00000422841.5	GO:0005911	cell-cell junction	4	147	93	15452	4.6196	CLDN5;PDZD2;CADM3;MICALL2	0.0133421	cellular_component	0.0467847
ENST00000422841.5	GO:0005923	bicellular tight junction	4	147	95	15452	4.52175	SAPCD2;CLDN5;PLXDC1;MICALL2	0.0142892	cellular_component	0.0467847
ENST00000422841.5	GO:0005967	mitochondrial pyruvate dehydrogenase complex	1	147	3	15452	35.2717	PDK1	0.0371688	cellular_component	0.0467847
ENST00000422841.5	GO:0006066	alcohol metabolic process	1	147	3	15452	35.2717	ALDH3B2	0.0371688	biological_process	0.0467847
ENST00000422841.5	GO:0006082	organic acid metabolic process	1	147	1	15452	105.829	FMO2	0.0187592	biological_process	0.0467847
ENST00000422841.5	GO:0006196	AMP catabolic process	1	147	1	15452	105.829	AMPD3	0.0187592	biological_process	0.0467847
ENST00000422841.5	GO:0006266	DNA ligation	1	147	4	15452	26.4521	TOP2A	0.0462445	biological_process	0.0467847
ENST00000422841.5	GO:0006661	phosphatidylinositol biosynthetic process	3	147	64	15452	5.00911	SYNJ2;PLEKHA1;PIP5K1B	0.0253337	biological_process	0.0467847
ENST00000422841.5	GO:0006776	vitamin A metabolic process	1	147	3	15452	35.2717	RBP2	0.0371688	biological_process	0.0467847
ENST00000422841.5	GO:0006814	sodium ion transport	3	147	53	15452	6.05307	SCN4B;SLC38A11;SCN1A	0.0157929	biological_process	0.0467847
ENST00000422841.5	GO:0006955	immune response	5	147	173	15452	3.10979	LAX1;GEM;GPR183;ADAMDEC1;TLR10	0.0267169	biological_process	0.0467847
ENST00000422841.5	GO:0007010	cytoskeleton organization	3	147	80	15452	4.00312	WASF3;SEMA6A;FGD6	0.0436308	biological_process	0.0467847
ENST00000422841.5	GO:0007093	mitotic cell cycle checkpoint	2	147	14	15452	15.2099	NABP1;ZWINT	0.00970659	biological_process	0.0467847
ENST00000422841.5	GO:0007157	heterophilic cell-cell adhesion via plasma membrane cell adhesion molecules	2	147	36	15452	5.90651	TENM4;CADM3	0.0497197	biological_process	0.0497197
ENST00000422841.5	GO:0007166	cell surface receptor signaling pathway	4	147	131	15452	3.27145	TSPAN7;SEMA6A;ADGRF1;GEM	0.0388683	biological_process	0.0467847
ENST00000422841.5	GO:0007186	G-protein coupled receptor signaling pathway	10	147	427	15452	2.56842	ADRA1A;GPR37;ADRA1D;ADGRF1;ARHGEF26;GPR183;P2RY10;AVPR2;GNG4;PNOC	0.00846385	biological_process	0.0467847
ENST00000422841.5	GO:0007188	adenylate cyclase-modulating G-protein coupled receptor signaling pathway	2	147	32	15452	6.64655	ADRA1D;AVPR2	0.0406503	biological_process	0.0467847
ENST00000422841.5	GO:0007267	cell-cell signaling	5	147	168	15452	3.20339	ADRA1A;ADRA1D;FCRL2;GJB2;NTF4	0.0239981	biological_process	0.0467847
ENST00000422841.5	GO:0007356	thorax and anterior abdomen determination	1	147	3	15452	35.2717	DCANP1	0.0371688	biological_process	0.0467847
ENST00000422841.5	GO:0007402	ganglion mother cell fate determination	1	147	1	15452	105.829	NTF4	0.0187592	biological_process	0.0467847
ENST00000422841.5	GO:0007416	synapse assembly	3	147	53	15452	6.05307	CLSTN3;GPM6A;ADGRF1	0.0157929	biological_process	0.0467847
ENST00000422841.5	GO:0007498	mesoderm development	2	147	20	15452	10.6428	OVOL1;IKZF3	0.0180093	biological_process	0.0467847
ENST00000422841.5	GO:0007599	hemostasis	1	147	4	15452	26.4521	AVPR2	0.0462445	biological_process	0.0467847
ENST00000422841.5	GO:0007605	sensory perception of sound	4	147	97	15452	4.42794	CLIC5;WFS1;GJB2;ESPN	0.0152779	biological_process	0.0467847
ENST00000422841.5	GO:0007611	learning or memory	2	147	30	15452	7.09057	TTBK1;AFF2	0.0363797	biological_process	0.0467847
ENST00000422841.5	GO:0008052	sensory organ boundary specification	1	147	1	15452	105.829	NTF4	0.0187592	biological_process	0.0467847
ENST00000422841.5	GO:0008083	growth factor activity	3	147	82	15452	3.90498	KCNK3;GDF10;NTF4	0.046278	molecular_function	0.0467847
ENST00000422841.5	GO:0008175	tRNA methyltransferase activity	1	147	4	15452	26.4521	TRMT9B	0.0462445	molecular_function	0.0467847
ENST00000422841.5	GO:0008488	gamma-glutamyl carboxylase activity	1	147	1	15452	105.829	GGCX	0.0187592	molecular_function	0.0467847
ENST00000422841.5	GO:0008544	epidermis development	4	147	53	15452	8.12719	LAMA3;OVOL1;RBP2;NTF4	0.00202995	biological_process	0.0467847
ENST00000422841.5	GO:0009308	amine metabolic process	1	147	3	15452	35.2717	INMT	0.0371688	biological_process	0.0467847
ENST00000422841.5	GO:0009330	DNA topoisomerase complex (ATP-hydrolyzing)	1	147	1	15452	105.829	TOP2A	0.0187592	cellular_component	0.0467847
ENST00000422841.5	GO:0009404	toxin metabolic process	1	147	4	15452	26.4521	FMO2	0.0462445	biological_process	0.0467847
ENST00000422841.5	GO:0009673	low-affinity phosphate transmembrane transporter activity	1	147	1	15452	105.829	ADAMTS8	0.0187592	molecular_function	0.0467847
ENST00000422841.5	GO:0009898	cytoplasmic side of plasma membrane	2	147	25	15452	8.51145	GEM;TRAF5	0.0265407	cellular_component	0.0467847
ENST00000422841.5	GO:0010216	maintenance of DNA methylation	1	147	2	15452	52.911	HELLS	0.0280072	biological_process	0.0467847
ENST00000422841.5	GO:0010628	positive regulation of gene expression	5	147	176	15452	3.05618	RUNX2;RNF207;TTBK1;WNT10A;AVPR2	0.0284389	biological_process	0.0467847
ENST00000422841.5	GO:0010811	positive regulation of cell-substrate adhesion	2	147	32	15452	6.64655	PRKCE;NPNT	0.0406503	biological_process	0.0467847
ENST00000422841.5	GO:0014028	notochord formation	1	147	3	15452	35.2717	CRB2	0.0371688	biological_process	0.0467847
ENST00000422841.5	GO:0014033	neural crest cell differentiation	1	147	3	15452	35.2717	WNT10A	0.0371688	biological_process	0.0467847
ENST00000422841.5	GO:0015711	organic anion transport	1	147	4	15452	26.4521	SLCO1A2	0.0462445	biological_process	0.0467847
ENST00000422841.5	GO:0016021	integral component of membrane	35	147	2780	15452	1.42446	FMO2;RHBDL2;TRIM59;CLSTN3;CHST15;LAX1;MANEAL;FAM189A1;HIGD1B;SEMA6A;TMEM62;FCRL2;PTGFRN;GPM6A;CDH19;SLC2A12;ADGRF1;SLC38A11;PTGES;SEZ6L2;LRRTM4;GPR82;KCNQ3;C1orf115;GJB2;CLDN5;PLXDC1;AVPR2;CEACAM3;CRB2;SPAG4;PLVAP;GGCX;TNFRSF13C;BTLA	0.0464356	cellular_component	0.0467847
ENST00000422841.5	GO:0016300	tRNA (uracil) methyltransferase activity	1	147	3	15452	35.2717	TRMT9B	0.0371688	molecular_function	0.0467847
ENST00000422841.5	GO:0016485	protein processing	2	147	33	15452	6.44472	RHBDL2;CPZ	0.0428532	biological_process	0.0467847
ENST00000422841.5	GO:0016798	hydrolase activity, acting on glycosyl bonds	1	147	3	15452	35.2717	MANEAL	0.0371688	molecular_function	0.0467847
ENST00000422841.5	GO:0017187	peptidyl-glutamic acid carboxylation	1	147	2	15452	52.911	GGCX	0.0280072	biological_process	0.0467847
ENST00000422841.5	GO:0018105	peptidyl-serine phosphorylation	4	147	103	15452	4.16838	PRKCE;TTBK1;STK32A;STK32B	0.0184992	biological_process	0.0467847
ENST00000422841.5	GO:0019319	hexose biosynthetic process	1	147	1	15452	105.829	CHST15	0.0187592	biological_process	0.0467847
ENST00000422841.5	GO:0019371	cyclooxygenase pathway	1	147	4	15452	26.4521	PTGES	0.0462445	biological_process	0.0467847
ENST00000422841.5	GO:0021650	vestibulocochlear nerve formation	1	147	4	15452	26.4521	DCANP1	0.0462445	biological_process	0.0467847
ENST00000422841.5	GO:0030027	lamellipodium	4	147	129	15452	3.3226	WASF3;NME1-NME2;FGD6;STMN2	0.0371127	cellular_component	0.0467847
ENST00000422841.5	GO:0030041	actin filament polymerization	2	147	20	15452	10.6428	WASF3;MICALL2	0.0180093	biological_process	0.0467847
ENST00000422841.5	GO:0030046	parallel actin filament bundle assembly	1	147	2	15452	52.911	ESPN	0.0280072	biological_process	0.0467847
ENST00000422841.5	GO:0030198	extracellular matrix organization	5	147	135	15452	3.99504	LAMA3;NPNT;LAMC3;COL8A2;COL19A1	0.0104831	biological_process	0.0467847
ENST00000422841.5	GO:0030263	apoptotic chromosome condensation	1	147	4	15452	26.4521	TOP2A	0.0462445	biological_process	0.0467847
ENST00000422841.5	GO:0030315	T-tubule	2	147	32	15452	6.64655	ADRA1A;SCN1A	0.0406503	cellular_component	0.0467847
ENST00000422841.5	GO:0030485	smooth muscle contractile fiber	1	147	2	15452	52.911	NPNT	0.0280072	cellular_component	0.0467847
ENST00000422841.5	GO:0030544	Hsp70 protein binding	2	147	26	15452	8.18355	RNF207;GPR37	0.0284084	molecular_function	0.0467847
ENST00000422841.5	GO:0030546	receptor activator activity	1	147	1	15452	105.829	PRKCE	0.0187592	molecular_function	0.0467847
ENST00000422841.5	GO:0030748	amine N-methyltransferase activity	1	147	1	15452	105.829	INMT	0.0187592	molecular_function	0.0467847
ENST00000422841.5	GO:0030888	regulation of B cell proliferation	1	147	3	15452	35.2717	IKZF3	0.0371688	biological_process	0.0467847
ENST00000422841.5	GO:0030890	positive regulation of B cell proliferation	2	147	20	15452	10.6428	GPR183;TNFRSF13C	0.0180093	biological_process	0.0467847
ENST00000422841.5	GO:0031021	interphase microtubule organizing center	1	147	2	15452	52.911	BIRC5	0.0280072	cellular_component	0.0467847
ENST00000422841.5	GO:0031117	positive regulation of microtubule depolymerization	1	147	3	15452	35.2717	STMN2	0.0371688	biological_process	0.0467847
ENST00000422841.5	GO:0031175	neuron projection development	4	147	89	15452	4.82847	ADGRF1;BICDL1;STMN2;MICALL2	0.0115704	biological_process	0.0467847
ENST00000422841.5	GO:0031295	T cell costimulation	2	147	32	15452	6.64655	TNFRSF13C;BTLA	0.0406503	biological_process	0.0467847
ENST00000422841.5	GO:0031296	B cell costimulation	1	147	2	15452	52.911	TNFRSF13C	0.0280072	biological_process	0.0467847
ENST00000422841.5	GO:0031503	protein complex localization	1	147	1	15452	105.829	BIRC5	0.0187592	biological_process	0.0467847
ENST00000422841.5	GO:0031536	positive regulation of exit from mitosis	1	147	4	15452	26.4521	BIRC5	0.0462445	biological_process	0.0467847
ENST00000422841.5	GO:0031577	spindle checkpoint	1	147	3	15452	35.2717	BIRC5	0.0371688	biological_process	0.0467847
ENST00000422841.5	GO:0031628	opioid receptor binding	1	147	4	15452	26.4521	PNOC	0.0462445	molecular_function	0.0467847
ENST00000422841.5	GO:0031643	positive regulation of myelination	2	147	7	15452	30.4335	WASF3;TENM4	0.00304052	biological_process	0.0467847
ENST00000422841.5	GO:0031987	locomotion involved in locomotory behavior	1	147	4	15452	26.4521	GPR37	0.0462445	biological_process	0.0467847
ENST00000422841.5	GO:0032133	chromosome passenger complex	1	147	4	15452	26.4521	BIRC5	0.0462445	cellular_component	0.0467847
ENST00000422841.5	GO:0032230	positive regulation of synaptic transmission, GABAergic	2	147	10	15452	21.2993	PRKCE;ADRA1A	0.00547189	biological_process	0.0467847
ENST00000422841.5	GO:0032264	IMP salvage	1	147	3	15452	35.2717	AMPD3	0.0371688	biological_process	0.0467847
ENST00000422841.5	GO:0032273	positive regulation of protein polymerization	1	147	3	15452	35.2717	TTBK1	0.0371688	biological_process	0.0467847
ENST00000422841.5	GO:0032289	central nervous system myelin formation	1	147	2	15452	52.911	TENM4	0.0280072	biological_process	0.0467847
ENST00000422841.5	GO:0032485	regulation of Ral protein signal transduction	1	147	3	15452	35.2717	RALGPS2	0.0371688	biological_process	0.0467847
ENST00000422841.5	GO:0033268	node of Ranvier	2	147	12	15452	17.7471	KCNQ3;SCN1A	0.00745207	cellular_component	0.0467847
ENST00000422841.5	GO:0033631	cell-cell adhesion mediated by integrin	1	147	2	15452	52.911	NPNT	0.0280072	biological_process	0.0467847
ENST00000422841.5	GO:0034097	response to cytokine	2	147	23	15452	9.25277	PTGES;AVPR2	0.0229632	biological_process	0.0467847
ENST00000422841.5	GO:0034101	erythrocyte homeostasis	1	147	4	15452	26.4521	AMPD3	0.0462445	biological_process	0.0467847
ENST00000422841.5	GO:0034166	toll-like receptor 10 signaling pathway	1	147	1	15452	105.829	TLR10	0.0187592	biological_process	0.0467847
ENST00000422841.5	GO:0034596	phosphatidylinositol phosphate 4-phosphatase activity	1	147	4	15452	26.4521	SYNJ2	0.0462445	molecular_function	0.0467847
ENST00000422841.5	GO:0034678	integrin alpha8-beta1 complex	1	147	1	15452	105.829	NPNT	0.0187592	cellular_component	0.0467847
ENST00000422841.5	GO:0035063	nuclear speck organization	1	147	2	15452	52.911	AFF2	0.0280072	biological_process	0.0467847
ENST00000422841.5	GO:0035112	genitalia morphogenesis	1	147	3	15452	35.2717	DCANP1	0.0371688	biological_process	0.0467847
ENST00000422841.5	GO:0035276	ethanol binding	1	147	2	15452	52.911	PRKCE	0.0280072	molecular_function	0.0467847
ENST00000422841.5	GO:0035428	hexose transmembrane transport	1	147	4	15452	26.4521	SLC2A12	0.0462445	biological_process	0.0467847
ENST00000422841.5	GO:0035631	CD40 receptor complex	1	147	3	15452	35.2717	TRAF5	0.0371688	cellular_component	0.0467847
ENST00000422841.5	GO:0035669	TRAM-dependent toll-like receptor 4 signaling pathway	1	147	3	15452	35.2717	PRKCE	0.0371688	biological_process	0.0467847
ENST00000422841.5	GO:0035811	negative regulation of urine volume	1	147	3	15452	35.2717	AVPR2	0.0371688	biological_process	0.0467847
ENST00000422841.5	GO:0035814	negative regulation of renal sodium excretion	1	147	4	15452	26.4521	AVPR2	0.0462445	biological_process	0.0467847
ENST00000422841.5	GO:0035939	microsatellite binding	1	147	3	15452	35.2717	HEY1	0.0371688	molecular_function	0.0467847
ENST00000422841.5	GO:0036145	dendritic cell homeostasis	1	147	1	15452	105.829	GPR183	0.0187592	biological_process	0.0467847
ENST00000422841.5	GO:0036304	umbilical cord morphogenesis	1	147	2	15452	52.911	HEY1	0.0280072	biological_process	0.0467847
ENST00000422841.5	GO:0036505	prosaposin receptor activity	1	147	2	15452	52.911	GPR37	0.0280072	molecular_function	0.0467847
ENST00000422841.5	GO:0040001	establishment of mitotic spindle localization	1	147	4	15452	26.4521	NUSAP1	0.0462445	biological_process	0.0467847
ENST00000422841.5	GO:0040016	embryonic cleavage	1	147	4	15452	26.4521	TOP2A	0.0462445	biological_process	0.0467847
ENST00000422841.5	GO:0040036	regulation of fibroblast growth factor receptor signaling pathway	1	147	4	15452	26.4521	RUNX2	0.0462445	biological_process	0.0467847
ENST00000422841.5	GO:0042113	B cell activation	2	147	17	15452	12.5233	LAX1;IKZF3	0.0135791	biological_process	0.0467847
ENST00000422841.5	GO:0042169	SH2 domain binding	2	147	22	15452	9.67398	LAX1;KHDRBS2	0.0212557	molecular_function	0.0467847
ENST00000422841.5	GO:0042415	norepinephrine metabolic process	1	147	4	15452	26.4521	EPAS1	0.0462445	biological_process	0.0467847
ENST00000422841.5	GO:0042487	regulation of odontogenesis of dentin-containing tooth	2	147	3	15452	71.0299	RUNX2;WNT10A	0.000865786	biological_process	0.0432367
ENST00000422841.5	GO:0042490	mechanoreceptor differentiation	1	147	2	15452	52.911	NTF4	0.0280072	biological_process	0.0467847
ENST00000422841.5	GO:0042803	protein homodimerization activity	10	147	559	15452	1.94469	TOP2A;KCNK3;BIRC5;CAV2;GGCT;CTSE;IKZF3;TENM4;PLVAP;CADM3	0.0429739	molecular_function	0.0467847
ENST00000422841.5	GO:0043005	neuron projection	5	147	172	15452	3.12807	GPM6A;CPNE5;STMN2;TENM4;MICALL2	0.0261581	cellular_component	0.0467847
ENST00000422841.5	GO:0043129	surfactant homeostasis	1	147	4	15452	26.4521	EPAS1	0.0462445	biological_process	0.0467847
ENST00000422841.5	GO:0043194	axon initial segment	2	147	10	15452	21.2993	KCNQ3;SCN1A	0.00547189	cellular_component	0.0467847
ENST00000422841.5	GO:0043410	positive regulation of MAPK cascade	3	147	44	15452	7.29545	PRKCE;ADRA1A;GPR37	0.00982155	biological_process	0.0467847
ENST00000422841.5	GO:0043588	skin development	2	147	23	15452	9.25277	OVOL1;WNT10A	0.0229632	biological_process	0.0467847
ENST00000422841.5	GO:0043619	regulation of transcription from RNA polymerase II promoter in response to oxidative stress	1	147	3	15452	35.2717	EPAS1	0.0371688	biological_process	0.0467847
ENST00000422841.5	GO:0043813	phosphatidylinositol-3,5-bisphosphate 5-phosphatase activity	1	147	4	15452	26.4521	SYNJ2	0.0462445	molecular_function	0.0467847
ENST00000422841.5	GO:0044774	mitotic DNA integrity checkpoint	1	147	2	15452	52.911	TOP2A	0.0280072	biological_process	0.0467847
ENST00000422841.5	GO:0045121	membrane raft	4	147	121	15452	3.54413	CAVIN2;SYNJ2;FYB2;CRB2	0.0305583	cellular_component	0.0467847
ENST00000422841.5	GO:0045184	establishment of protein localization	2	147	31	15452	6.8614	NPNT;PLEKHA1	0.0384922	biological_process	0.0467847
ENST00000422841.5	GO:0045298	tubulin complex	1	147	2	15452	52.911	TTBK1	0.0280072	cellular_component	0.0467847
ENST00000422841.5	GO:0045619	regulation of lymphocyte differentiation	1	147	3	15452	35.2717	IKZF3	0.0371688	biological_process	0.0467847
ENST00000422841.5	GO:0045669	positive regulation of osteoblast differentiation	2	147	34	15452	6.25477	RUNX2;NPNT	0.0450997	biological_process	0.0467847
ENST00000422841.5	GO:0045682	regulation of epidermis development	1	147	4	15452	26.4521	NME1-NME2	0.0462445	biological_process	0.0467847
ENST00000422841.5	GO:0045762	positive regulation of adenylate cyclase activity	1	147	4	15452	26.4521	WFS1	0.0462445	biological_process	0.0467847
ENST00000422841.5	GO:0045870	positive regulation of single stranded viral RNA replication via double stranded DNA intermediate	1	147	1	15452	105.829	TOP2A	0.0187592	biological_process	0.0467847
ENST00000422841.5	GO:0045907	positive regulation of vasoconstriction	3	147	14	15452	22.9732	ADRA1A;ADRA1D;AVPR2	0.000506063	biological_process	0.0432367
ENST00000422841.5	GO:0045964	positive regulation of dopamine metabolic process	1	147	1	15452	105.829	GPR37	0.0187592	biological_process	0.0467847
ENST00000422841.5	GO:0045987	positive regulation of smooth muscle contraction	3	147	11	15452	29.2443	NPNT;ADRA1A;ADRA1D	0.00027657	biological_process	0.0432367
ENST00000422841.5	GO:0046031	ADP metabolic process	1	147	1	15452	105.829	AMPD3	0.0187592	biological_process	0.0467847
ENST00000422841.5	GO:0046651	lymphocyte proliferation	1	147	2	15452	52.911	HELLS	0.0280072	biological_process	0.0467847
ENST00000422841.5	GO:0048469	cell maturation	2	147	21	15452	10.1353	RUNX2;EPAS1	0.019604	biological_process	0.0467847
ENST00000422841.5	GO:0048625	myoblast fate commitment	1	147	3	15452	35.2717	EPAS1	0.0371688	biological_process	0.0467847
ENST00000422841.5	GO:0048634	regulation of muscle organ development	1	147	3	15452	35.2717	DCANP1	0.0371688	biological_process	0.0467847
ENST00000422841.5	GO:0048705	skeletal system morphogenesis	2	147	25	15452	8.51145	RUNX2;PLEKHA1	0.0265407	biological_process	0.0467847
ENST00000422841.5	GO:0048730	epidermis morphogenesis	1	147	3	15452	35.2717	WNT10A	0.0371688	biological_process	0.0467847
ENST00000422841.5	GO:0048733	sebaceous gland development	1	147	4	15452	26.4521	WNT10A	0.0462445	biological_process	0.0467847
ENST00000422841.5	GO:0048863	stem cell differentiation	2	147	18	15452	11.8268	RUNX2;GPM6A	0.0149956	biological_process	0.0467847
ENST00000422841.5	GO:0050220	prostaglandin-E synthase activity	1	147	3	15452	35.2717	PTGES	0.0371688	molecular_function	0.0467847
ENST00000422841.5	GO:0050659	N-acetylgalactosamine 4-sulfate 6-O-sulfotransferase activity	1	147	2	15452	52.911	CHST15	0.0280072	molecular_function	0.0467847
ENST00000422841.5	GO:0050996	positive regulation of lipid catabolic process	1	147	3	15452	35.2717	PRKCE	0.0371688	biological_process	0.0467847
ENST00000422841.5	GO:0051303	establishment of chromosome localization	1	147	2	15452	52.911	BIRC5	0.0280072	biological_process	0.0467847
ENST00000422841.5	GO:0051491	positive regulation of filopodium assembly	2	147	23	15452	9.25277	GPM6A;ESPN	0.0229632	biological_process	0.0467847
ENST00000422841.5	GO:0051494	negative regulation of cytoskeleton organization	1	147	1	15452	105.829	ESPN	0.0187592	biological_process	0.0467847
ENST00000422841.5	GO:0051567	histone H3-K9 methylation	1	147	3	15452	35.2717	PRDM5	0.0371688	biological_process	0.0467847
ENST00000422841.5	GO:0051649	establishment of localization in cell	1	147	2	15452	52.911	ZWINT	0.0280072	biological_process	0.0467847
ENST00000422841.5	GO:0051729	germline cell cycle switching, mitotic to meiotic cell cycle	1	147	2	15452	52.911	OVOL1	0.0280072	biological_process	0.0467847
ENST00000422841.5	GO:0051932	synaptic transmission, GABAergic	1	147	4	15452	26.4521	CLSTN3	0.0462445	biological_process	0.0467847
ENST00000422841.5	GO:0052810	1-phosphatidylinositol-5-kinase activity	1	147	2	15452	52.911	PIP5K1B	0.0280072	molecular_function	0.0467847
ENST00000422841.5	GO:0052812	phosphatidylinositol-3,4-bisphosphate 5-kinase activity	1	147	3	15452	35.2717	PIP5K1B	0.0371688	molecular_function	0.0467847
ENST00000422841.5	GO:0055107	Golgi to secretory granule transport	1	147	1	15452	105.829	BICDL1	0.0187592	biological_process	0.0467847
ENST00000422841.5	GO:0055111	ingression involved in gastrulation with mouth forming second	1	147	1	15452	105.829	CRB2	0.0187592	biological_process	0.0467847
ENST00000422841.5	GO:0060021	palate development	3	147	55	15452	5.8322	CLDN5;PLEKHA1;DCANP1	0.0173426	biological_process	0.0467847
ENST00000422841.5	GO:0060073	micturition	1	147	1	15452	105.829	ADRA1A	0.0187592	biological_process	0.0467847
ENST00000422841.5	GO:0060325	face morphogenesis	2	147	24	15452	8.86667	CLDN5;PLEKHA1	0.0247252	biological_process	0.0467847
ENST00000422841.5	GO:0060411	cardiac septum morphogenesis	1	147	4	15452	26.4521	HEY1	0.0462445	biological_process	0.0467847
ENST00000422841.5	GO:0060452	positive regulation of cardiac muscle contraction	1	147	3	15452	35.2717	ADRA1A	0.0371688	biological_process	0.0467847
ENST00000422841.5	GO:0060842	arterial endothelial cell differentiation	1	147	3	15452	35.2717	HEY1	0.0371688	biological_process	0.0467847
ENST00000422841.5	GO:0060912	cardiac cell fate specification	1	147	1	15452	105.829	TENM4	0.0187592	biological_process	0.0467847
ENST00000422841.5	GO:0061193	taste bud development	1	147	1	15452	105.829	NTF4	0.0187592	biological_process	0.0467847
ENST00000422841.5	GO:0061314	Notch signaling involved in heart development	1	147	4	15452	26.4521	HEY1	0.0462445	biological_process	0.0467847
ENST00000422841.5	GO:0061470	T follicular helper cell differentiation	1	147	4	15452	26.4521	GPR183	0.0462445	biological_process	0.0467847
ENST00000422841.5	GO:0061890	positive regulation of astrocyte activation	1	147	1	15452	105.829	TTBK1	0.0187592	biological_process	0.0467847
ENST00000422841.5	GO:0070257	positive regulation of mucus secretion	1	147	4	15452	26.4521	PRKCE	0.0462445	biological_process	0.0467847
ENST00000422841.5	GO:0070491	repressing transcription factor binding	2	147	25	15452	8.51145	RUNX2;PRDM5	0.0265407	molecular_function	0.0467847
ENST00000422841.5	GO:0070876	SOSS complex	1	147	4	15452	26.4521	NABP1	0.0462445	cellular_component	0.0467847
ENST00000422841.5	GO:0070995	NADPH oxidation	1	147	2	15452	52.911	FMO2	0.0280072	biological_process	0.0467847
ENST00000422841.5	GO:0071456	cellular response to hypoxia	3	147	56	15452	5.72768	PRKCE;KCNK3;EPAS1	0.0181482	biological_process	0.0467847
ENST00000422841.5	GO:0071626	mastication	1	147	3	15452	35.2717	DCANP1	0.0371688	biological_process	0.0467847
ENST00000422841.5	GO:0071880	adenylate cyclase-activating adrenergic receptor signaling pathway	2	147	8	15452	26.6276	ADRA1A;ADRA1D	0.00377722	biological_process	0.0467847
ENST00000422841.5	GO:0071944	cell periphery	2	147	24	15452	8.86667	PRKCE;NME1-NME2	0.0247252	cellular_component	0.0467847
ENST00000422841.5	GO:0072592	oxygen metabolic process	1	147	3	15452	35.2717	FMO2	0.0371688	biological_process	0.0467847
ENST00000422841.5	GO:0086002	cardiac muscle cell action potential involved in contraction	2	147	14	15452	15.2099	SCN4B;SCN1A	0.00970659	biological_process	0.0467847
ENST00000422841.5	GO:0086016	AV node cell action potential	1	147	4	15452	26.4521	SCN4B	0.0462445	biological_process	0.0467847
ENST00000422841.5	GO:0086019	cell-cell signaling involved in cardiac conduction	1	147	2	15452	52.911	RNF207	0.0280072	biological_process	0.0467847
ENST00000422841.5	GO:0090037	positive regulation of protein kinase C signaling	1	147	3	15452	35.2717	ADRA1A	0.0371688	biological_process	0.0467847
ENST00000422841.5	GO:0090102	cochlea development	2	147	17	15452	12.5233	KCNK3;DCANP1	0.0135791	biological_process	0.0467847
ENST00000422841.5	GO:0090175	regulation of establishment of planar polarity	1	147	1	15452	105.829	SAPCD2	0.0187592	biological_process	0.0467847
ENST00000422841.5	GO:0097195	pilomotor reflex	2	147	3	15452	71.0299	NPNT;ADRA1A	0.000865786	biological_process	0.0432367
ENST00000422841.5	GO:0097411	hypoxia-inducible factor-1alpha signaling pathway	1	147	2	15452	52.911	PDK1	0.0280072	biological_process	0.0467847
ENST00000422841.5	GO:0098583	learned vocalization behavior	1	147	3	15452	35.2717	DCANP1	0.0371688	biological_process	0.0467847
ENST00000422841.5	GO:0098725	symmetric cell division	1	147	1	15452	105.829	SAPCD2	0.0187592	biological_process	0.0467847
ENST00000422841.5	GO:0102707	S-adenosyl-L-methionine:beta-alanine N-methyltransferase activity	1	147	1	15452	105.829	INMT	0.0187592	molecular_function	0.0467847
ENST00000422841.5	GO:0103025	alpha-amylase activity (releasing maltohexaose)	1	147	1	15452	105.829	AMY2B	0.0187592	molecular_function	0.0467847
ENST00000422841.5	GO:1900748	positive regulation of vascular endothelial growth factor signaling pathway	1	147	4	15452	26.4521	CCBE1	0.0462445	biological_process	0.0467847
ENST00000422841.5	GO:1901078	negative regulation of relaxation of muscle	1	147	3	15452	35.2717	DCANP1	0.0371688	biological_process	0.0467847
ENST00000422841.5	GO:1901207	regulation of heart looping	1	147	1	15452	105.829	RNF207	0.0187592	biological_process	0.0467847
ENST00000422841.5	GO:1901492	positive regulation of lymphangiogenesis	1	147	2	15452	52.911	CCBE1	0.0280072	biological_process	0.0467847
ENST00000422841.5	GO:1901522	positive regulation of transcription from RNA polymerase II promoter involved in cellular response to chemical stimulus	2	147	5	15452	42.6124	RUNX2;RXRG	0.00179574	biological_process	0.0467847
ENST00000422841.5	GO:1901842	negative regulation of high voltage-gated calcium channel activity	1	147	4	15452	26.4521	GEM	0.0462445	biological_process	0.0467847
ENST00000422841.5	GO:1901994	negative regulation of meiotic cell cycle phase transition	1	147	1	15452	105.829	OVOL1	0.0187592	biological_process	0.0467847
ENST00000422841.5	GO:1902261	positive regulation of delayed rectifier potassium channel activity	1	147	4	15452	26.4521	RNF207	0.0462445	biological_process	0.0467847
ENST00000422841.5	GO:1902474	positive regulation of protein localization to synapse	1	147	3	15452	35.2717	CLSTN3	0.0371688	biological_process	0.0467847
ENST00000422841.5	GO:1903142	positive regulation of establishment of endothelial barrier	1	147	4	15452	26.4521	CLDN5	0.0462445	biological_process	0.0467847
ENST00000422841.5	GO:1903671	negative regulation of sprouting angiogenesis	1	147	4	15452	26.4521	SEMA6A	0.0462445	biological_process	0.0467847
ENST00000422841.5	GO:1903762	positive regulation of voltage-gated potassium channel activity involved in ventricular cardiac muscle cell action potential repolarization	1	147	2	15452	52.911	RNF207	0.0280072	biological_process	0.0467847
ENST00000422841.5	GO:1903861	positive regulation of dendrite extension	2	147	18	15452	11.8268	RASAL1;CPNE5	0.0149956	biological_process	0.0467847
ENST00000422841.5	GO:1903892	negative regulation of ATF6-mediated unfolded protein response	1	147	1	15452	105.829	WFS1	0.0187592	biological_process	0.0467847
ENST00000422841.5	GO:1903954	positive regulation of voltage-gated potassium channel activity involved in atrial cardiac muscle cell action potential repolarization	1	147	1	15452	105.829	RNF207	0.0187592	biological_process	0.0467847
ENST00000422841.5	GO:1903997	positive regulation of non-membrane spanning protein tyrosine kinase activity	1	147	2	15452	52.911	ADRA1A	0.0280072	biological_process	0.0467847
ENST00000422841.5	GO:1904031	positive regulation of cyclin-dependent protein kinase activity	1	147	3	15452	35.2717	TTBK1	0.0371688	biological_process	0.0467847
ENST00000422841.5	GO:1904777	negative regulation of protein localization to cell cortex	1	147	1	15452	105.829	SAPCD2	0.0187592	biological_process	0.0467847
ENST00000422841.5	GO:1905463	negative regulation of DNA duplex unwinding	1	147	1	15452	105.829	TOP2A	0.0187592	biological_process	0.0467847
ENST00000422841.5	GO:1905747	negative regulation of saliva secretion	1	147	3	15452	35.2717	DCANP1	0.0371688	biological_process	0.0467847
ENST00000422841.5	GO:1905748	hard palate morphogenesis	1	147	3	15452	35.2717	DCANP1	0.0371688	biological_process	0.0467847
ENST00000422841.5	GO:2000458	regulation of astrocyte chemotaxis	1	147	1	15452	105.829	GPR183	0.0187592	biological_process	0.0467847
ENST00000422841.5	GO:2000543	positive regulation of gastrulation	1	147	4	15452	26.4521	TENM4	0.0462445	biological_process	0.0467847
ENST00000422841.5	GO:2000647	negative regulation of stem cell proliferation	1	147	4	15452	26.4521	OVOL1	0.0462445	biological_process	0.0467847
ENST00000422841.5	GO:2000721	positive regulation of transcription from RNA polymerase II promoter involved in smooth muscle cell differentiation	1	147	2	15452	52.911	NPNT	0.0280072	biological_process	0.0467847
ENST00000422841.5	GO:2000820	negative regulation of transcription from RNA polymerase II promoter involved in smooth muscle cell differentiation	1	147	2	15452	52.911	HEY1	0.0280072	biological_process	0.0467847
ENST00000422841.5	GO:2001031	positive regulation of cellular glucuronidation	1	147	1	15452	105.829	PRKCE	0.0187592	biological_process	0.0467847
ENST00000422841.5	GO:2001212	regulation of vasculogenesis	1	147	3	15452	35.2717	HEY1	0.0371688	biological_process	0.0467847
ENST00000434973.1	GO:0000070	mitotic sister chromatid segregation	2	134	20	15452	11.6909	ZWINT;NUSAP1	0.0151444	biological_process	0.0438512
ENST00000434973.1	GO:0000285	1-phosphatidylinositol-3-phosphate 5-kinase activity	1	134	4	15452	29.0376	PIP5K1B	0.0422598	molecular_function	0.0438512
ENST00000434973.1	GO:0000819	sister chromatid segregation	1	134	2	15452	58.0827	TOP2A	0.0255729	biological_process	0.0438512
ENST00000434973.1	GO:0000904	cell morphogenesis involved in differentiation	1	134	1	15452	116.173	LAMC3	0.0171215	biological_process	0.0438512
ENST00000434973.1	GO:0000988	transcription factor activity, protein binding	1	134	3	15452	38.7193	HEY1	0.0339521	molecular_function	0.0438512
ENST00000434973.1	GO:0001501	skeletal system development	4	134	86	15452	5.49767	GDF10;RUNX2;COMP;COL19A1	0.00754911	biological_process	0.0438512
ENST00000434973.1	GO:0001518	voltage-gated sodium channel complex	2	134	12	15452	19.4949	SCN1A;SCN4B	0.00623954	cellular_component	0.0438512
ENST00000434973.1	GO:0001525	angiogenesis	4	134	150	15452	3.13887	COL8A2;HEY1;EPAS1;PLXDC1	0.0439318	biological_process	0.045298
ENST00000434973.1	GO:0001726	ruffle	3	134	70	15452	5.03228	ARHGEF26;NME1-NME2;FGD6	0.024973	cellular_component	0.0438512
ENST00000434973.1	GO:0001782	B cell homeostasis	2	134	13	15452	17.9942	DOCK10;TNFRSF13C	0.00715914	biological_process	0.0438512
ENST00000434973.1	GO:0001985	negative regulation of heart rate involved in baroreceptor response to increased systemic arterial blood pressure	1	134	1	15452	116.173	ADRA1A	0.0171215	biological_process	0.0438512
ENST00000434973.1	GO:0001994	norepinephrine-epinephrine vasoconstriction involved in regulation of systemic arterial blood pressure	2	134	4	15452	58.5152	ADRA1A;ADRA1D	0.00107592	biological_process	0.0333534
ENST00000434973.1	GO:0001996	positive regulation of heart rate by epinephrine-norepinephrine	1	134	1	15452	116.173	ADRA1A	0.0171215	biological_process	0.0438512
ENST00000434973.1	GO:0001997	positive regulation of the force of heart contraction by epinephrine-norepinephrine	1	134	1	15452	116.173	ADRA1A	0.0171215	biological_process	0.0438512
ENST00000434973.1	GO:0002020	protease binding	3	134	53	15452	6.65375	CCBE1;CST4;COMP	0.0123616	molecular_function	0.0438512
ENST00000434973.1	GO:0002051	osteoblast fate commitment	1	134	4	15452	29.0376	RUNX2	0.0422598	biological_process	0.0438512
ENST00000434973.1	GO:0002312	B cell activation involved in immune response	1	134	1	15452	116.173	GPR183	0.0171215	biological_process	0.0438512
ENST00000434973.1	GO:0002313	mature B cell differentiation involved in immune response	1	134	1	15452	116.173	GPR183	0.0171215	biological_process	0.0438512
ENST00000434973.1	GO:0002322	B cell proliferation involved in immune response	1	134	3	15452	38.7193	CD180	0.0339521	biological_process	0.0438512
ENST00000434973.1	GO:0002407	dendritic cell chemotaxis	1	134	4	15452	29.0376	GPR183	0.0422598	biological_process	0.0438512
ENST00000434973.1	GO:0002544	chronic inflammatory response	1	134	3	15452	38.7193	PTGES	0.0339521	biological_process	0.0438512
ENST00000434973.1	GO:0002636	positive regulation of germinal center formation	1	134	1	15452	116.173	TNFRSF13C	0.0171215	biological_process	0.0438512
ENST00000434973.1	GO:0003190	atrioventricular valve formation	1	134	2	15452	58.0827	HEY1	0.0255729	biological_process	0.0438512
ENST00000434973.1	GO:0003417	growth plate cartilage development	1	134	3	15452	38.7193	COMP	0.0339521	biological_process	0.0438512
ENST00000434973.1	GO:0003839	gamma-glutamylcyclotransferase activity	1	134	4	15452	29.0376	GGCT	0.0422598	molecular_function	0.0438512
ENST00000434973.1	GO:0003876	AMP deaminase activity	1	134	3	15452	38.7193	AMPD3	0.0339521	molecular_function	0.0438512
ENST00000434973.1	GO:0003918	DNA topoisomerase type II (ATP-hydrolyzing) activity	1	134	2	15452	58.0827	TOP2A	0.0255729	molecular_function	0.0438512
ENST00000434973.1	GO:0004499	N,N-dimethylaniline monooxygenase activity	1	134	1	15452	116.173	FMO2	0.0171215	molecular_function	0.0438512
ENST00000434973.1	GO:0004556	alpha-amylase activity	1	134	1	15452	116.173	AMY2B	0.0171215	molecular_function	0.0438512
ENST00000434973.1	GO:0004673	protein histidine kinase activity	1	134	2	15452	58.0827	NME1-NME2	0.0255729	molecular_function	0.0438512
ENST00000434973.1	GO:0004674	protein serine/threonine kinase activity	6	134	281	15452	2.53075	PRKCE;TTBK1;ALPK2;PIM2;STK32B;STK32A	0.0376745	molecular_function	0.0438512
ENST00000434973.1	GO:0004692	cGMP-dependent protein kinase activity	1	134	2	15452	58.0827	PRKG2	0.0255729	molecular_function	0.0438512
ENST00000434973.1	GO:0004699	calcium-independent protein kinase C activity	1	134	2	15452	58.0827	PRKCE	0.0255729	molecular_function	0.0438512
ENST00000434973.1	GO:0004790	thioether S-methyltransferase activity	1	134	1	15452	116.173	INMT	0.0171215	molecular_function	0.0438512
ENST00000434973.1	GO:0004886	9-cis retinoic acid receptor activity	1	134	2	15452	58.0827	RXRG	0.0255729	molecular_function	0.0438512
ENST00000434973.1	GO:0004930	G-protein coupled receptor activity	5	134	207	15452	2.85455	GPR37;ADGRF1;GPR183;P2RY10;GPR82	0.0362737	molecular_function	0.0438512
ENST00000434973.1	GO:0004937	alpha1-adrenergic receptor activity	2	134	3	15452	78.0253	ADRA1A;ADRA1D	0.000721343	molecular_function	0.0290579
ENST00000434973.1	GO:0004992	platelet activating factor receptor activity	1	134	2	15452	58.0827	PDGFRL	0.0255729	molecular_function	0.0438512
ENST00000434973.1	GO:0005019	platelet-derived growth factor beta-receptor activity	1	134	1	15452	116.173	PDGFRL	0.0171215	molecular_function	0.0438512
ENST00000434973.1	GO:0005080	protein kinase C binding	2	134	35	15452	6.67403	CAVIN2;TOP2A	0.0401697	molecular_function	0.0438512
ENST00000434973.1	GO:0005085	guanyl-nucleotide exchange factor activity	4	134	84	15452	5.6293	ARHGEF26;RALGPS2;FGD6;DOCK10	0.00698032	molecular_function	0.0438512
ENST00000434973.1	GO:0005089	Rho guanyl-nucleotide exchange factor activity	3	134	59	15452	5.97477	ARHGEF26;FGD6;PLEKHG7	0.0162511	molecular_function	0.0438512
ENST00000434973.1	GO:0005166	neurotrophin p75 receptor binding	1	134	3	15452	38.7193	NTF4	0.0339521	molecular_function	0.0438512
ENST00000434973.1	GO:0005201	extracellular matrix structural constituent	3	134	47	15452	7.50609	COL8A2;COMP;COL19A1	0.00907197	molecular_function	0.0438512
ENST00000434973.1	GO:0005244	voltage-gated ion channel activity	3	134	36	15452	9.80662	CLIC5;SCN1A;SCN4B	0.00452981	molecular_function	0.0438512
ENST00000434973.1	GO:0005248	voltage-gated sodium channel activity	2	134	19	15452	12.307	SCN1A;SCN4B	0.0138449	molecular_function	0.0438512
ENST00000434973.1	GO:0005252	open rectifier potassium channel activity	1	134	1	15452	116.173	KCNK3	0.0171215	molecular_function	0.0438512
ENST00000434973.1	GO:0005518	collagen binding	2	134	35	15452	6.67403	CCBE1;COMP	0.0401697	molecular_function	0.0438512
ENST00000434973.1	GO:0005576	extracellular region	18	134	1153	15452	1.92438	PDGFRL;IGSF10;LAMA3;LAMC3;ADAMDEC1;NME1-NME2;COL8A2;NPNT;AMPD3;NTF4;ADGRF1;ALKAL2;PCSK6;LOXL1;COMP;PLXDC1;COL19A1;PAPLN	0.0114477	cellular_component	0.0438512
ENST00000434973.1	GO:0005578	proteinaceous extracellular matrix	8	134	207	15452	4.67602	CCBE1;LAMC3;CPZ;COL8A2;NPNT;ADAMTS8;COMP;COL19A1	0.000542203	cellular_component	0.0290579
ENST00000434973.1	GO:0005581	collagen trimer	4	134	45	15452	10.5347	CCBE1;COL8A2;C1QTNF6;COL19A1	0.000820182	cellular_component	0.0290579
ENST00000434973.1	GO:0005604	basement membrane	5	134	59	15452	10.1123	LAMA3;LAMC3;COL8A2;NPNT;LOXL1	0.000221277	cellular_component	0.0186125
ENST00000434973.1	GO:0005610	laminin-5 complex	1	134	3	15452	38.7193	LAMA3	0.0339521	cellular_component	0.0438512
ENST00000434973.1	GO:0005615	extracellular space	12	134	802	15452	1.79674	CCBE1;KCNK3;CST4;CPZ;GDF10;CPXM1;CBLN3;C1QTNF6;PCSK6;LOXL1;COMP;PLXDC1	0.0477411	cellular_component	0.0481292
ENST00000434973.1	GO:0005638	lamin filament	1	134	3	15452	38.7193	LMNB1	0.0339521	cellular_component	0.0438512
ENST00000434973.1	GO:0005641	nuclear envelope lumen	1	134	4	15452	29.0376	PTGES	0.0422598	cellular_component	0.0438512
ENST00000434973.1	GO:0005876	spindle microtubule	2	134	20	15452	11.6909	BIRC5;NUSAP1	0.0151444	cellular_component	0.0438512
ENST00000434973.1	GO:0005886	plasma membrane	36	134	2870	15452	1.61044	CDH19;SLC2A12;GPM6A;KCNK3;CAVIN2;CPNE7;RHBDL2;SYNJ2;PRKCE;GPR37;RALGPS2;JPT2;SCN1A;CADM3;ADGRF1;MICALL2;SLCO1A2;SEZ6L2;ADRA1A;ADRA1D;CLDN5;GPR183;P2RY10;TENM4;PLEKHA1;FCRL2;PTGFRN;LAX1;PLEKHN1;GPR82;KCNQ3;STK32A;UBE2QL1;PCSK6;PLXDC1;TNFRSF13C	0.0119737	cellular_component	0.0438512
ENST00000434973.1	GO:0005911	cell-cell junction	3	134	93	15452	3.78207	CADM3;MICALL2;CLDN5	0.0498375	cellular_component	0.0498375
ENST00000434973.1	GO:0005923	bicellular tight junction	4	134	95	15452	4.97393	SAPCD2;MICALL2;CLDN5;PLXDC1	0.0104852	cellular_component	0.0438512
ENST00000434973.1	GO:0006082	organic acid metabolic process	1	134	1	15452	116.173	FMO2	0.0171215	biological_process	0.0438512
ENST00000434973.1	GO:0006196	AMP catabolic process	1	134	1	15452	116.173	AMPD3	0.0171215	biological_process	0.0438512
ENST00000434973.1	GO:0006266	DNA ligation	1	134	4	15452	29.0376	TOP2A	0.0422598	biological_process	0.0438512
ENST00000434973.1	GO:0006661	phosphatidylinositol biosynthetic process	3	134	64	15452	5.5062	SYNJ2;PLEKHA1;PIP5K1B	0.0199589	biological_process	0.0438512
ENST00000434973.1	GO:0006776	vitamin A metabolic process	1	134	3	15452	38.7193	RBP2	0.0339521	biological_process	0.0438512
ENST00000434973.1	GO:0006814	sodium ion transport	3	134	53	15452	6.65375	SCN1A;SCN4B;SLC38A11	0.0123616	biological_process	0.0438512
ENST00000434973.1	GO:0007010	cytoskeleton organization	3	134	80	15452	4.40038	SEMA6A;FGD6;WASF3	0.0346962	biological_process	0.0438512
ENST00000434973.1	GO:0007093	mitotic cell cycle checkpoint	2	134	14	15452	16.7078	ZWINT;NABP1	0.00813608	biological_process	0.0438512
ENST00000434973.1	GO:0007157	heterophilic cell-cell adhesion via plasma membrane cell adhesion molecules	2	134	36	15452	6.48822	CADM3;TENM4	0.0421676	biological_process	0.0438512
ENST00000434973.1	GO:0007166	cell surface receptor signaling pathway	4	134	131	15452	3.59859	TSPAN7;SEMA6A;GEM;ADGRF1	0.0291636	biological_process	0.0438512
ENST00000434973.1	GO:0007267	cell-cell signaling	5	134	168	15452	3.52621	GJB2;NTF4;ADRA1A;ADRA1D;FCRL2	0.0168587	biological_process	0.0438512
ENST00000434973.1	GO:0007354	zygotic determination of anterior/posterior axis, embryo	1	134	1	15452	116.173	PCSK6	0.0171215	biological_process	0.0438512
ENST00000434973.1	GO:0007356	thorax and anterior abdomen determination	1	134	3	15452	38.7193	DCANP1	0.0339521	biological_process	0.0438512
ENST00000434973.1	GO:0007402	ganglion mother cell fate determination	1	134	1	15452	116.173	NTF4	0.0171215	biological_process	0.0438512
ENST00000434973.1	GO:0007416	synapse assembly	3	134	53	15452	6.65375	GPM6A;CLSTN3;ADGRF1	0.0123616	biological_process	0.0438512
ENST00000434973.1	GO:0007611	learning or memory	2	134	30	15452	7.78889	AFF2;TTBK1	0.0307565	biological_process	0.0438512
ENST00000434973.1	GO:0008052	sensory organ boundary specification	1	134	1	15452	116.173	NTF4	0.0171215	biological_process	0.0438512
ENST00000434973.1	GO:0008083	growth factor activity	3	134	82	15452	4.2925	KCNK3;GDF10;NTF4	0.0368438	molecular_function	0.0438512
ENST00000434973.1	GO:0008175	tRNA methyltransferase activity	1	134	4	15452	29.0376	TRMT9B	0.0422598	molecular_function	0.0438512
ENST00000434973.1	GO:0008270	zinc ion binding	10	134	629	15452	1.90048	RNF207;ADAMDEC1;CPZ;ZNF385D;BIRC5;ADAMTS8;CPXM1;TRAF5;TRIM59;RXRG	0.0489361	molecular_function	0.0491343
ENST00000434973.1	GO:0008544	epidermis development	3	134	53	15452	6.65375	RBP2;LAMA3;NTF4	0.0123616	biological_process	0.0438512
ENST00000434973.1	GO:0009100	glycoprotein metabolic process	1	134	4	15452	29.0376	PCSK6	0.0422598	biological_process	0.0438512
ENST00000434973.1	GO:0009308	amine metabolic process	1	134	3	15452	38.7193	INMT	0.0339521	biological_process	0.0438512
ENST00000434973.1	GO:0009330	DNA topoisomerase complex (ATP-hydrolyzing)	1	134	1	15452	116.173	TOP2A	0.0171215	cellular_component	0.0438512
ENST00000434973.1	GO:0009404	toxin metabolic process	1	134	4	15452	29.0376	FMO2	0.0422598	biological_process	0.0438512
ENST00000434973.1	GO:0009673	low-affinity phosphate transmembrane transporter activity	1	134	1	15452	116.173	ADAMTS8	0.0171215	molecular_function	0.0438512
ENST00000434973.1	GO:0009898	cytoplasmic side of plasma membrane	2	134	25	15452	9.3497	TRAF5;GEM	0.0223786	cellular_component	0.0438512
ENST00000434973.1	GO:0010216	maintenance of DNA methylation	1	134	2	15452	58.0827	HELLS	0.0255729	biological_process	0.0438512
ENST00000434973.1	GO:0010811	positive regulation of cell-substrate adhesion	2	134	32	15452	7.30114	NPNT;PRKCE	0.0344033	biological_process	0.0438512
ENST00000434973.1	GO:0014704	intercalated disc	2	134	37	15452	6.31245	SCN1A;SCN4B	0.0442021	cellular_component	0.045298
ENST00000434973.1	GO:0015711	organic anion transport	1	134	4	15452	29.0376	SLCO1A2	0.0422598	biological_process	0.0438512
ENST00000434973.1	GO:0016300	tRNA (uracil) methyltransferase activity	1	134	3	15452	38.7193	TRMT9B	0.0339521	molecular_function	0.0438512
ENST00000434973.1	GO:0016485	protein processing	3	134	33	15452	10.7002	RHBDL2;CPZ;PCSK6	0.00360589	biological_process	0.0438512
ENST00000434973.1	GO:0016641	oxidoreductase activity, acting on the CH-NH2 group of donors, oxygen as acceptor	1	134	1	15452	116.173	LOXL1	0.0171215	molecular_function	0.0438512
ENST00000434973.1	GO:0016798	hydrolase activity, acting on glycosyl bonds	1	134	3	15452	38.7193	MANEAL	0.0339521	molecular_function	0.0438512
ENST00000434973.1	GO:0018105	peptidyl-serine phosphorylation	4	134	103	15452	4.58521	PRKCE;TTBK1;STK32B;STK32A	0.0136425	biological_process	0.0438512
ENST00000434973.1	GO:0018277	protein deamination	1	134	1	15452	116.173	LOXL1	0.0171215	biological_process	0.0438512
ENST00000434973.1	GO:0019319	hexose biosynthetic process	1	134	1	15452	116.173	CHST15	0.0171215	biological_process	0.0438512
ENST00000434973.1	GO:0019371	cyclooxygenase pathway	1	134	4	15452	29.0376	PTGES	0.0422598	biological_process	0.0438512
ENST00000434973.1	GO:0021650	vestibulocochlear nerve formation	1	134	4	15452	29.0376	DCANP1	0.0422598	biological_process	0.0438512
ENST00000434973.1	GO:0030041	actin filament polymerization	2	134	20	15452	11.6909	MICALL2;WASF3	0.0151444	biological_process	0.0438512
ENST00000434973.1	GO:0030198	extracellular matrix organization	7	134	135	15452	6.25366	LAMA3;LAMC3;COL8A2;NPNT;LOXL1;COMP;COL19A1	0.000225151	biological_process	0.0186125
ENST00000434973.1	GO:0030263	apoptotic chromosome condensation	1	134	4	15452	29.0376	TOP2A	0.0422598	biological_process	0.0438512
ENST00000434973.1	GO:0030298	receptor signaling protein tyrosine kinase activator activity	1	134	3	15452	38.7193	ALKAL2	0.0339521	molecular_function	0.0438512
ENST00000434973.1	GO:0030315	T-tubule	2	134	32	15452	7.30114	SCN1A;ADRA1A	0.0344033	cellular_component	0.0438512
ENST00000434973.1	GO:0030485	smooth muscle contractile fiber	1	134	2	15452	58.0827	NPNT	0.0255729	cellular_component	0.0438512
ENST00000434973.1	GO:0030510	regulation of BMP signaling pathway	1	134	4	15452	29.0376	PCSK6	0.0422598	biological_process	0.0438512
ENST00000434973.1	GO:0030544	Hsp70 protein binding	2	134	26	15452	8.98951	RNF207;GPR37	0.0239663	molecular_function	0.0438512
ENST00000434973.1	GO:0030546	receptor activator activity	1	134	1	15452	116.173	PRKCE	0.0171215	molecular_function	0.0438512
ENST00000434973.1	GO:0030574	collagen catabolic process	2	134	38	15452	6.14593	COL8A2;COL19A1	0.0462724	biological_process	0.046839
ENST00000434973.1	GO:0030748	amine N-methyltransferase activity	1	134	1	15452	116.173	INMT	0.0171215	molecular_function	0.0438512
ENST00000434973.1	GO:0030890	positive regulation of B cell proliferation	2	134	20	15452	11.6909	GPR183;TNFRSF13C	0.0151444	biological_process	0.0438512
ENST00000434973.1	GO:0031021	interphase microtubule organizing center	1	134	2	15452	58.0827	BIRC5	0.0255729	cellular_component	0.0438512
ENST00000434973.1	GO:0031175	neuron projection development	3	134	89	15452	3.95308	ADGRF1;MICALL2;BICDL1	0.0448839	biological_process	0.0458074
ENST00000434973.1	GO:0031296	B cell costimulation	1	134	2	15452	58.0827	TNFRSF13C	0.0255729	biological_process	0.0438512
ENST00000434973.1	GO:0031503	protein complex localization	1	134	1	15452	116.173	BIRC5	0.0171215	biological_process	0.0438512
ENST00000434973.1	GO:0031536	positive regulation of exit from mitosis	1	134	4	15452	29.0376	BIRC5	0.0422598	biological_process	0.0438512
ENST00000434973.1	GO:0031577	spindle checkpoint	1	134	3	15452	38.7193	BIRC5	0.0339521	biological_process	0.0438512
ENST00000434973.1	GO:0031643	positive regulation of myelination	2	134	7	15452	33.4307	WASF3;TENM4	0.00253885	biological_process	0.0438512
ENST00000434973.1	GO:0031987	locomotion involved in locomotory behavior	1	134	4	15452	29.0376	GPR37	0.0422598	biological_process	0.0438512
ENST00000434973.1	GO:0032133	chromosome passenger complex	1	134	4	15452	29.0376	BIRC5	0.0422598	cellular_component	0.0438512
ENST00000434973.1	GO:0032230	positive regulation of synaptic transmission, GABAergic	2	134	10	15452	23.397	PRKCE;ADRA1A	0.00457656	biological_process	0.0438512
ENST00000434973.1	GO:0032264	IMP salvage	1	134	3	15452	38.7193	AMPD3	0.0339521	biological_process	0.0438512
ENST00000434973.1	GO:0032273	positive regulation of protein polymerization	1	134	3	15452	38.7193	TTBK1	0.0339521	biological_process	0.0438512
ENST00000434973.1	GO:0032289	central nervous system myelin formation	1	134	2	15452	58.0827	TENM4	0.0255729	biological_process	0.0438512
ENST00000434973.1	GO:0032455	nerve growth factor processing	1	134	2	15452	58.0827	PCSK6	0.0255729	biological_process	0.0438512
ENST00000434973.1	GO:0032485	regulation of Ral protein signal transduction	1	134	3	15452	38.7193	RALGPS2	0.0339521	biological_process	0.0438512
ENST00000434973.1	GO:0032902	nerve growth factor production	1	134	1	15452	116.173	PCSK6	0.0171215	biological_process	0.0438512
ENST00000434973.1	GO:0032940	secretion by cell	1	134	4	15452	29.0376	PCSK6	0.0422598	biological_process	0.0438512
ENST00000434973.1	GO:0033268	node of Ranvier	2	134	12	15452	19.4949	SCN1A;KCNQ3	0.00623954	cellular_component	0.0438512
ENST00000434973.1	GO:0033631	cell-cell adhesion mediated by integrin	1	134	2	15452	58.0827	NPNT	0.0255729	biological_process	0.0438512
ENST00000434973.1	GO:0034101	erythrocyte homeostasis	1	134	4	15452	29.0376	AMPD3	0.0422598	biological_process	0.0438512
ENST00000434973.1	GO:0034596	phosphatidylinositol phosphate 4-phosphatase activity	1	134	4	15452	29.0376	SYNJ2	0.0422598	molecular_function	0.0438512
ENST00000434973.1	GO:0034678	integrin alpha8-beta1 complex	1	134	1	15452	116.173	NPNT	0.0171215	cellular_component	0.0438512
ENST00000434973.1	GO:0035023	regulation of Rho protein signal transduction	3	134	63	15452	5.59397	ARHGEF26;FGD6;PLEKHG7	0.0191832	biological_process	0.0438512
ENST00000434973.1	GO:0035063	nuclear speck organization	1	134	2	15452	58.0827	AFF2	0.0255729	biological_process	0.0438512
ENST00000434973.1	GO:0035112	genitalia morphogenesis	1	134	3	15452	38.7193	DCANP1	0.0339521	biological_process	0.0438512
ENST00000434973.1	GO:0035276	ethanol binding	1	134	2	15452	58.0827	PRKCE	0.0255729	molecular_function	0.0438512
ENST00000434973.1	GO:0035428	hexose transmembrane transport	1	134	4	15452	29.0376	SLC2A12	0.0422598	biological_process	0.0438512
ENST00000434973.1	GO:0035631	CD40 receptor complex	1	134	3	15452	38.7193	TRAF5	0.0339521	cellular_component	0.0438512
ENST00000434973.1	GO:0035669	TRAM-dependent toll-like receptor 4 signaling pathway	1	134	3	15452	38.7193	PRKCE	0.0339521	biological_process	0.0438512
ENST00000434973.1	GO:0035939	microsatellite binding	1	134	3	15452	38.7193	HEY1	0.0339521	molecular_function	0.0438512
ENST00000434973.1	GO:0036145	dendritic cell homeostasis	1	134	1	15452	116.173	GPR183	0.0171215	biological_process	0.0438512
ENST00000434973.1	GO:0036289	peptidyl-serine autophosphorylation	1	134	4	15452	29.0376	PRKG2	0.0422598	biological_process	0.0438512
ENST00000434973.1	GO:0036304	umbilical cord morphogenesis	1	134	2	15452	58.0827	HEY1	0.0255729	biological_process	0.0438512
ENST00000434973.1	GO:0036505	prosaposin receptor activity	1	134	2	15452	58.0827	GPR37	0.0255729	molecular_function	0.0438512
ENST00000434973.1	GO:0040001	establishment of mitotic spindle localization	1	134	4	15452	29.0376	NUSAP1	0.0422598	biological_process	0.0438512
ENST00000434973.1	GO:0040016	embryonic cleavage	1	134	4	15452	29.0376	TOP2A	0.0422598	biological_process	0.0438512
ENST00000434973.1	GO:0040036	regulation of fibroblast growth factor receptor signaling pathway	1	134	4	15452	29.0376	RUNX2	0.0422598	biological_process	0.0438512
ENST00000434973.1	GO:0042169	SH2 domain binding	2	134	22	15452	10.6267	KHDRBS2;LAX1	0.0178937	molecular_function	0.0438512
ENST00000434973.1	GO:0042415	norepinephrine metabolic process	1	134	4	15452	29.0376	EPAS1	0.0422598	biological_process	0.0438512
ENST00000434973.1	GO:0042487	regulation of odontogenesis of dentin-containing tooth	1	134	3	15452	38.7193	RUNX2	0.0339521	biological_process	0.0438512
ENST00000434973.1	GO:0042490	mechanoreceptor differentiation	1	134	2	15452	58.0827	NTF4	0.0255729	biological_process	0.0438512
ENST00000434973.1	GO:0043129	surfactant homeostasis	1	134	4	15452	29.0376	EPAS1	0.0422598	biological_process	0.0438512
ENST00000434973.1	GO:0043194	axon initial segment	2	134	10	15452	23.397	SCN1A;KCNQ3	0.00457656	cellular_component	0.0438512
ENST00000434973.1	GO:0043410	positive regulation of MAPK cascade	3	134	44	15452	8.01943	PRKCE;GPR37;ADRA1A	0.00764644	biological_process	0.0438512
ENST00000434973.1	GO:0043619	regulation of transcription from RNA polymerase II promoter in response to oxidative stress	1	134	3	15452	38.7193	EPAS1	0.0339521	biological_process	0.0438512
ENST00000434973.1	GO:0043813	phosphatidylinositol-3,5-bisphosphate 5-phosphatase activity	1	134	4	15452	29.0376	SYNJ2	0.0422598	molecular_function	0.0438512
ENST00000434973.1	GO:0044774	mitotic DNA integrity checkpoint	1	134	2	15452	58.0827	TOP2A	0.0255729	biological_process	0.0438512
ENST00000434973.1	GO:0045184	establishment of protein localization	2	134	31	15452	7.53715	NPNT;PLEKHA1	0.0325596	biological_process	0.0438512
ENST00000434973.1	GO:0045298	tubulin complex	1	134	2	15452	58.0827	TTBK1	0.0255729	cellular_component	0.0438512
ENST00000434973.1	GO:0045669	positive regulation of osteoblast differentiation	2	134	34	15452	6.87077	NPNT;RUNX2	0.0382092	biological_process	0.0438512
ENST00000434973.1	GO:0045682	regulation of epidermis development	1	134	4	15452	29.0376	NME1-NME2	0.0422598	biological_process	0.0438512
ENST00000434973.1	GO:0045762	positive regulation of adenylate cyclase activity	1	134	4	15452	29.0376	WFS1	0.0422598	biological_process	0.0438512
ENST00000434973.1	GO:0045870	positive regulation of single stranded viral RNA replication via double stranded DNA intermediate	1	134	1	15452	116.173	TOP2A	0.0171215	biological_process	0.0438512
ENST00000434973.1	GO:0045907	positive regulation of vasoconstriction	2	134	14	15452	16.7078	ADRA1A;ADRA1D	0.00813608	biological_process	0.0438512
ENST00000434973.1	GO:0045964	positive regulation of dopamine metabolic process	1	134	1	15452	116.173	GPR37	0.0171215	biological_process	0.0438512
ENST00000434973.1	GO:0045987	positive regulation of smooth muscle contraction	3	134	11	15452	32.1464	NPNT;ADRA1A;ADRA1D	0.000211034	biological_process	0.0186125
ENST00000434973.1	GO:0046031	ADP metabolic process	1	134	1	15452	116.173	AMPD3	0.0171215	biological_process	0.0438512
ENST00000434973.1	GO:0046651	lymphocyte proliferation	1	134	2	15452	58.0827	HELLS	0.0255729	biological_process	0.0438512
ENST00000434973.1	GO:0048406	nerve growth factor binding	1	134	4	15452	29.0376	PCSK6	0.0422598	molecular_function	0.0438512
ENST00000434973.1	GO:0048469	cell maturation	2	134	21	15452	11.1335	RUNX2;EPAS1	0.0164944	biological_process	0.0438512
ENST00000434973.1	GO:0048625	myoblast fate commitment	1	134	3	15452	38.7193	EPAS1	0.0339521	biological_process	0.0438512
ENST00000434973.1	GO:0048634	regulation of muscle organ development	1	134	3	15452	38.7193	DCANP1	0.0339521	biological_process	0.0438512
ENST00000434973.1	GO:0048705	skeletal system morphogenesis	2	134	25	15452	9.3497	RUNX2;PLEKHA1	0.0223786	biological_process	0.0438512
ENST00000434973.1	GO:0048812	neuron projection morphogenesis	2	134	38	15452	6.14593	GPM6A;NTF4	0.0462724	biological_process	0.046839
ENST00000434973.1	GO:0048863	stem cell differentiation	2	134	18	15452	12.9916	GPM6A;RUNX2	0.0125966	biological_process	0.0438512
ENST00000434973.1	GO:0050220	prostaglandin-E synthase activity	1	134	3	15452	38.7193	PTGES	0.0339521	molecular_function	0.0438512
ENST00000434973.1	GO:0050659	N-acetylgalactosamine 4-sulfate 6-O-sulfotransferase activity	1	134	2	15452	58.0827	CHST15	0.0255729	molecular_function	0.0438512
ENST00000434973.1	GO:0050839	cell adhesion molecule binding	2	134	37	15452	6.31245	CADM3;TENM4	0.0442021	molecular_function	0.045298
ENST00000434973.1	GO:0050996	positive regulation of lipid catabolic process	1	134	3	15452	38.7193	PRKCE	0.0339521	biological_process	0.0438512
ENST00000434973.1	GO:0051303	establishment of chromosome localization	1	134	2	15452	58.0827	BIRC5	0.0255729	biological_process	0.0438512
ENST00000434973.1	GO:0051567	histone H3-K9 methylation	1	134	3	15452	38.7193	PRDM5	0.0339521	biological_process	0.0438512
ENST00000434973.1	GO:0051649	establishment of localization in cell	1	134	2	15452	58.0827	ZWINT	0.0255729	biological_process	0.0438512
ENST00000434973.1	GO:0051932	synaptic transmission, GABAergic	1	134	4	15452	29.0376	CLSTN3	0.0422598	biological_process	0.0438512
ENST00000434973.1	GO:0052810	1-phosphatidylinositol-5-kinase activity	1	134	2	15452	58.0827	PIP5K1B	0.0255729	molecular_function	0.0438512
ENST00000434973.1	GO:0052812	phosphatidylinositol-3,4-bisphosphate 5-kinase activity	1	134	3	15452	38.7193	PIP5K1B	0.0339521	molecular_function	0.0438512
ENST00000434973.1	GO:0055107	Golgi to secretory granule transport	1	134	1	15452	116.173	BICDL1	0.0171215	biological_process	0.0438512
ENST00000434973.1	GO:0060021	palate development	3	134	55	15452	6.41096	DCANP1;CLDN5;PLEKHA1	0.0135908	biological_process	0.0438512
ENST00000434973.1	GO:0060073	micturition	1	134	1	15452	116.173	ADRA1A	0.0171215	biological_process	0.0438512
ENST00000434973.1	GO:0060325	face morphogenesis	2	134	24	15452	9.7399	CLDN5;PLEKHA1	0.0208367	biological_process	0.0438512
ENST00000434973.1	GO:0060411	cardiac septum morphogenesis	1	134	4	15452	29.0376	HEY1	0.0422598	biological_process	0.0438512
ENST00000434973.1	GO:0060452	positive regulation of cardiac muscle contraction	1	134	3	15452	38.7193	ADRA1A	0.0339521	biological_process	0.0438512
ENST00000434973.1	GO:0060842	arterial endothelial cell differentiation	1	134	3	15452	38.7193	HEY1	0.0339521	biological_process	0.0438512
ENST00000434973.1	GO:0060912	cardiac cell fate specification	1	134	1	15452	116.173	TENM4	0.0171215	biological_process	0.0438512
ENST00000434973.1	GO:0061193	taste bud development	1	134	1	15452	116.173	NTF4	0.0171215	biological_process	0.0438512
ENST00000434973.1	GO:0061314	Notch signaling involved in heart development	1	134	4	15452	29.0376	HEY1	0.0422598	biological_process	0.0438512
ENST00000434973.1	GO:0061470	T follicular helper cell differentiation	1	134	4	15452	29.0376	GPR183	0.0422598	biological_process	0.0438512
ENST00000434973.1	GO:0061890	positive regulation of astrocyte activation	1	134	1	15452	116.173	TTBK1	0.0171215	biological_process	0.0438512
ENST00000434973.1	GO:0070257	positive regulation of mucus secretion	1	134	4	15452	29.0376	PRKCE	0.0422598	biological_process	0.0438512
ENST00000434973.1	GO:0070374	positive regulation of ERK1 and ERK2 cascade	4	134	95	15452	4.97393	NPNT;ADRA1A;GPR183;ALKAL2	0.0104852	biological_process	0.0438512
ENST00000434973.1	GO:0070378	positive regulation of ERK5 cascade	1	134	3	15452	38.7193	ALKAL2	0.0339521	biological_process	0.0438512
ENST00000434973.1	GO:0070491	repressing transcription factor binding	2	134	25	15452	9.3497	RUNX2;PRDM5	0.0223786	molecular_function	0.0438512
ENST00000434973.1	GO:0070876	SOSS complex	1	134	4	15452	29.0376	NABP1	0.0422598	cellular_component	0.0438512
ENST00000434973.1	GO:0070995	NADPH oxidation	1	134	2	15452	58.0827	FMO2	0.0255729	biological_process	0.0438512
ENST00000434973.1	GO:0071456	cellular response to hypoxia	3	134	56	15452	6.29607	KCNK3;PRKCE;EPAS1	0.0142305	biological_process	0.0438512
ENST00000434973.1	GO:0071626	mastication	1	134	3	15452	38.7193	DCANP1	0.0339521	biological_process	0.0438512
ENST00000434973.1	GO:0071880	adenylate cyclase-activating adrenergic receptor signaling pathway	2	134	8	15452	29.25	ADRA1A;ADRA1D	0.00315572	biological_process	0.0438512
ENST00000434973.1	GO:0071944	cell periphery	2	134	24	15452	9.7399	NME1-NME2;PRKCE	0.0208367	cellular_component	0.0438512
ENST00000434973.1	GO:0072592	oxygen metabolic process	1	134	3	15452	38.7193	FMO2	0.0339521	biological_process	0.0438512
ENST00000434973.1	GO:0086002	cardiac muscle cell action potential involved in contraction	2	134	14	15452	16.7078	SCN1A;SCN4B	0.00813608	biological_process	0.0438512
ENST00000434973.1	GO:0086016	AV node cell action potential	1	134	4	15452	29.0376	SCN4B	0.0422598	biological_process	0.0438512
ENST00000434973.1	GO:0086019	cell-cell signaling involved in cardiac conduction	1	134	2	15452	58.0827	RNF207	0.0255729	biological_process	0.0438512
ENST00000434973.1	GO:0090037	positive regulation of protein kinase C signaling	1	134	3	15452	38.7193	ADRA1A	0.0339521	biological_process	0.0438512
ENST00000434973.1	GO:0090102	cochlea development	2	134	17	15452	13.7567	KCNK3;DCANP1	0.0114006	biological_process	0.0438512
ENST00000434973.1	GO:0090175	regulation of establishment of planar polarity	1	134	1	15452	116.173	SAPCD2	0.0171215	biological_process	0.0438512
ENST00000434973.1	GO:0097195	pilomotor reflex	2	134	3	15452	78.0253	NPNT;ADRA1A	0.000721343	biological_process	0.0290579
ENST00000434973.1	GO:0098583	learned vocalization behavior	1	134	3	15452	38.7193	DCANP1	0.0339521	biological_process	0.0438512
ENST00000434973.1	GO:0098725	symmetric cell division	1	134	1	15452	116.173	SAPCD2	0.0171215	biological_process	0.0438512
ENST00000434973.1	GO:0102707	S-adenosyl-L-methionine:beta-alanine N-methyltransferase activity	1	134	1	15452	116.173	INMT	0.0171215	molecular_function	0.0438512
ENST00000434973.1	GO:0103025	alpha-amylase activity (releasing maltohexaose)	1	134	1	15452	116.173	AMY2B	0.0171215	molecular_function	0.0438512
ENST00000434973.1	GO:1900748	positive regulation of vascular endothelial growth factor signaling pathway	1	134	4	15452	29.0376	CCBE1	0.0422598	biological_process	0.0438512
ENST00000434973.1	GO:1901078	negative regulation of relaxation of muscle	1	134	3	15452	38.7193	DCANP1	0.0339521	biological_process	0.0438512
ENST00000434973.1	GO:1901207	regulation of heart looping	1	134	1	15452	116.173	RNF207	0.0171215	biological_process	0.0438512
ENST00000434973.1	GO:1901492	positive regulation of lymphangiogenesis	1	134	2	15452	58.0827	CCBE1	0.0255729	biological_process	0.0438512
ENST00000434973.1	GO:1901522	positive regulation of transcription from RNA polymerase II promoter involved in cellular response to chemical stimulus	2	134	5	15452	46.8091	RUNX2;RXRG	0.0014978	biological_process	0.0412727
ENST00000434973.1	GO:1901842	negative regulation of high voltage-gated calcium channel activity	1	134	4	15452	29.0376	GEM	0.0422598	biological_process	0.0438512
ENST00000434973.1	GO:1902261	positive regulation of delayed rectifier potassium channel activity	1	134	4	15452	29.0376	RNF207	0.0422598	biological_process	0.0438512
ENST00000434973.1	GO:1902474	positive regulation of protein localization to synapse	1	134	3	15452	38.7193	CLSTN3	0.0339521	biological_process	0.0438512
ENST00000434973.1	GO:1903142	positive regulation of establishment of endothelial barrier	1	134	4	15452	29.0376	CLDN5	0.0422598	biological_process	0.0438512
ENST00000434973.1	GO:1903671	negative regulation of sprouting angiogenesis	1	134	4	15452	29.0376	SEMA6A	0.0422598	biological_process	0.0438512
ENST00000434973.1	GO:1903762	positive regulation of voltage-gated potassium channel activity involved in ventricular cardiac muscle cell action potential repolarization	1	134	2	15452	58.0827	RNF207	0.0255729	biological_process	0.0438512
ENST00000434973.1	GO:1903861	positive regulation of dendrite extension	2	134	18	15452	12.9916	RASAL1;CPNE5	0.0125966	biological_process	0.0438512
ENST00000434973.1	GO:1903892	negative regulation of ATF6-mediated unfolded protein response	1	134	1	15452	116.173	WFS1	0.0171215	biological_process	0.0438512
ENST00000434973.1	GO:1903954	positive regulation of voltage-gated potassium channel activity involved in atrial cardiac muscle cell action potential repolarization	1	134	1	15452	116.173	RNF207	0.0171215	biological_process	0.0438512
ENST00000434973.1	GO:1903997	positive regulation of non-membrane spanning protein tyrosine kinase activity	1	134	2	15452	58.0827	ADRA1A	0.0255729	biological_process	0.0438512
ENST00000434973.1	GO:1904031	positive regulation of cyclin-dependent protein kinase activity	1	134	3	15452	38.7193	TTBK1	0.0339521	biological_process	0.0438512
ENST00000434973.1	GO:1904777	negative regulation of protein localization to cell cortex	1	134	1	15452	116.173	SAPCD2	0.0171215	biological_process	0.0438512
ENST00000434973.1	GO:1905463	negative regulation of DNA duplex unwinding	1	134	1	15452	116.173	TOP2A	0.0171215	biological_process	0.0438512
ENST00000434973.1	GO:1905747	negative regulation of saliva secretion	1	134	3	15452	38.7193	DCANP1	0.0339521	biological_process	0.0438512
ENST00000434973.1	GO:1905748	hard palate morphogenesis	1	134	3	15452	38.7193	DCANP1	0.0339521	biological_process	0.0438512
ENST00000434973.1	GO:2000458	regulation of astrocyte chemotaxis	1	134	1	15452	116.173	GPR183	0.0171215	biological_process	0.0438512
ENST00000434973.1	GO:2000543	positive regulation of gastrulation	1	134	4	15452	29.0376	TENM4	0.0422598	biological_process	0.0438512
ENST00000434973.1	GO:2000721	positive regulation of transcription from RNA polymerase II promoter involved in smooth muscle cell differentiation	1	134	2	15452	58.0827	NPNT	0.0255729	biological_process	0.0438512
ENST00000434973.1	GO:2000820	negative regulation of transcription from RNA polymerase II promoter involved in smooth muscle cell differentiation	1	134	2	15452	58.0827	HEY1	0.0255729	biological_process	0.0438512
ENST00000434973.1	GO:2001031	positive regulation of cellular glucuronidation	1	134	1	15452	116.173	PRKCE	0.0171215	biological_process	0.0438512
ENST00000434973.1	GO:2001212	regulation of vasculogenesis	1	134	3	15452	38.7193	HEY1	0.0339521	biological_process	0.0438512
ENST00000434973.1	GO:2001226	negative regulation of chloride transport	1	134	2	15452	58.0827	PRKG2	0.0255729	biological_process	0.0438512
ENST00000437461.1	GO:0000070	mitotic sister chromatid segregation	2	38	20	15452	42.8667	ZWINT;NUSAP1	0.00131242	biological_process	0.0281712
ENST00000437461.1	GO:0000904	cell morphogenesis involved in differentiation	1	38	1	15452	417.595	LAMC3	0.00490053	biological_process	0.0281712
ENST00000437461.1	GO:0000983	transcription factor activity, RNA polymerase II core promoter sequence-specific DNA binding	1	38	10	15452	41.7351	HEY1	0.0266651	molecular_function	0.0357122
ENST00000437461.1	GO:0000988	transcription factor activity, protein binding	1	38	3	15452	139.18	HEY1	0.00977768	molecular_function	0.0281712
ENST00000437461.1	GO:0001516	prostaglandin biosynthetic process	1	38	6	15452	69.5766	PTGES	0.0170498	biological_process	0.0330835
ENST00000437461.1	GO:0001541	ovarian follicle development	1	38	11	15452	37.9386	ADCYAP1	0.0290546	biological_process	0.0366234
ENST00000437461.1	GO:0001662	behavioral fear response	1	38	19	15452	21.9531	ADCYAP1	0.0479659	biological_process	0.0479659
ENST00000437461.1	GO:0001726	ruffle	2	38	70	15452	12.2079	FGD6;ARHGEF26	0.0134452	cellular_component	0.0305573
ENST00000437461.1	GO:0001821	histamine secretion	1	38	1	15452	417.595	ADCYAP1	0.00490053	biological_process	0.0281712
ENST00000437461.1	GO:0001886	endothelial cell morphogenesis	1	38	7	15452	59.6332	ARHGEF26	0.0194622	biological_process	0.0343451
ENST00000437461.1	GO:0002151	G-quadruplex RNA binding	1	38	7	15452	59.6332	AFF2	0.0194622	molecular_function	0.0343451
ENST00000437461.1	GO:0002526	acute inflammatory response	1	38	5	15452	83.4973	PTGES	0.0146315	biological_process	0.0327572
ENST00000437461.1	GO:0002544	chronic inflammatory response	1	38	3	15452	139.18	PTGES	0.00977768	biological_process	0.0281712
ENST00000437461.1	GO:0002865	negative regulation of acute inflammatory response to antigenic stimulus	1	38	3	15452	139.18	ADCYAP1	0.00977768	biological_process	0.0281712
ENST00000437461.1	GO:0002878	negative regulation of acute inflammatory response to non-antigenic stimulus	1	38	1	15452	417.595	ADCYAP1	0.00490053	biological_process	0.0281712
ENST00000437461.1	GO:0003184	pulmonary valve morphogenesis	1	38	6	15452	69.5766	HEY1	0.0170498	biological_process	0.0330835
ENST00000437461.1	GO:0003190	atrioventricular valve formation	1	38	2	15452	208.784	HEY1	0.00734202	biological_process	0.0281712
ENST00000437461.1	GO:0003203	endocardial cushion morphogenesis	1	38	9	15452	46.3754	HEY1	0.0242699	biological_process	0.0350046
ENST00000437461.1	GO:0003208	cardiac ventricle morphogenesis	1	38	6	15452	69.5766	HEY1	0.0170498	biological_process	0.0330835
ENST00000437461.1	GO:0003876	AMP deaminase activity	1	38	3	15452	139.18	AMPD3	0.00977768	molecular_function	0.0281712
ENST00000437461.1	GO:0004185	serine-type carboxypeptidase activity	1	38	10	15452	41.7351	CPZ	0.0266651	molecular_function	0.0357122
ENST00000437461.1	GO:0004692	cGMP-dependent protein kinase activity	1	38	2	15452	208.784	PRKG2	0.00734202	molecular_function	0.0281712
ENST00000437461.1	GO:0004790	thioether S-methyltransferase activity	1	38	1	15452	417.595	INMT	0.00490053	molecular_function	0.0281712
ENST00000437461.1	GO:0004992	platelet activating factor receptor activity	1	38	2	15452	208.784	PDGFRL	0.00734202	molecular_function	0.0281712
ENST00000437461.1	GO:0005019	platelet-derived growth factor beta-receptor activity	1	38	1	15452	417.595	PDGFRL	0.00490053	molecular_function	0.0281712
ENST00000437461.1	GO:0005085	guanyl-nucleotide exchange factor activity	2	38	84	15452	10.164	FGD6;ARHGEF26	0.018818	molecular_function	0.0343451
ENST00000437461.1	GO:0005089	Rho guanyl-nucleotide exchange factor activity	3	38	59	15452	22.3627	PLEKHG7;FGD6;ARHGEF26	0.000466177	molecular_function	0.0258049
ENST00000437461.1	GO:0005102	receptor binding	3	38	235	15452	5.55027	ADCYAP1;CADM3;LAMA3	0.0203481	molecular_function	0.0345299
ENST00000437461.1	GO:0005184	neuropeptide hormone activity	1	38	17	15452	24.539	ADCYAP1	0.0432719	molecular_function	0.0450749
ENST00000437461.1	GO:0005198	structural molecule activity	3	38	157	15452	8.35032	CLDN5;LAMC3;LAMA3	0.00700099	molecular_function	0.0281712
ENST00000437461.1	GO:0005216	ion channel activity	1	38	13	15452	32.0977	KCNK3	0.0338164	molecular_function	0.0393214
ENST00000437461.1	GO:0005252	open rectifier potassium channel activity	1	38	1	15452	417.595	KCNK3	0.00490053	molecular_function	0.0281712
ENST00000437461.1	GO:0005501	retinoid binding	1	38	6	15452	69.5766	RBP2	0.0170498	molecular_function	0.0330835
ENST00000437461.1	GO:0005576	extracellular region	7	38	1153	15452	2.80035	ADCYAP1;LAMC3;AMPD3;IGSF10;PDGFRL;LAMA3;ADAMDEC1	0.0210972	cellular_component	0.0345299
ENST00000437461.1	GO:0005604	basement membrane	2	38	59	15452	14.4944	LAMC3;LAMA3	0.00979028	cellular_component	0.0281712
ENST00000437461.1	GO:0005610	laminin-5 complex	1	38	3	15452	139.18	LAMA3	0.00977768	cellular_component	0.0281712
ENST00000437461.1	GO:0005615	extracellular space	5	38	802	15452	2.7677	ADCYAP1;KCNK3;CBLN3;CPZ;C1QTNF6	0.0458605	cellular_component	0.0464802
ENST00000437461.1	GO:0005641	nuclear envelope lumen	1	38	4	15452	104.378	PTGES	0.0122075	cellular_component	0.0281712
ENST00000437461.1	GO:0005721	pericentric heterochromatin	1	38	10	15452	41.7351	HELLS	0.0266651	cellular_component	0.0357122
ENST00000437461.1	GO:0005911	cell-cell junction	2	38	93	15452	9.17503	CLDN5;CADM3	0.0226738	cellular_component	0.0350046
ENST00000437461.1	GO:0006196	AMP catabolic process	1	38	1	15452	417.595	AMPD3	0.00490053	biological_process	0.0281712
ENST00000437461.1	GO:0006346	methylation-dependent chromatin silencing	1	38	10	15452	41.7351	HELLS	0.0266651	biological_process	0.0357122
ENST00000437461.1	GO:0006518	peptide metabolic process	1	38	9	15452	46.3754	CPZ	0.0242699	biological_process	0.0350046
ENST00000437461.1	GO:0006693	prostaglandin metabolic process	1	38	7	15452	59.6332	PTGES	0.0194622	biological_process	0.0343451
ENST00000437461.1	GO:0006776	vitamin A metabolic process	1	38	3	15452	139.18	RBP2	0.00977768	biological_process	0.0281712
ENST00000437461.1	GO:0007010	cytoskeleton organization	2	38	80	15452	10.675	FGD6;WASF3	0.0172034	biological_process	0.0330835
ENST00000437461.1	GO:0007043	cell-cell junction assembly	1	38	13	15452	32.0977	CLDN5	0.0338164	biological_process	0.0393214
ENST00000437461.1	GO:0007076	mitotic chromosome condensation	1	38	13	15452	32.0977	NUSAP1	0.0338164	biological_process	0.0393214
ENST00000437461.1	GO:0007093	mitotic cell cycle checkpoint	2	38	14	15452	61.2619	NABP1;ZWINT	0.000688132	biological_process	0.0258049
ENST00000437461.1	GO:0007156	homophilic cell adhesion via plasma membrane adhesion molecules	2	38	136	15452	6.25654	CADM3;CDH19	0.0449586	biological_process	0.0461904
ENST00000437461.1	GO:0008037	cell recognition	1	38	17	15452	24.539	CADM3	0.0432719	biological_process	0.0450749
ENST00000437461.1	GO:0008360	regulation of cell shape	2	38	100	15452	8.52889	FGD6;WASF3	0.0258791	biological_process	0.0357122
ENST00000437461.1	GO:0008528	G-protein coupled peptide receptor activity	1	38	11	15452	37.9386	GPR37	0.0290546	molecular_function	0.0366234
ENST00000437461.1	GO:0008544	epidermis development	2	38	53	15452	16.1415	LAMA3;RBP2	0.00801823	biological_process	0.0281712
ENST00000437461.1	GO:0009308	amine metabolic process	1	38	3	15452	139.18	INMT	0.00977768	biological_process	0.0281712
ENST00000437461.1	GO:0010216	maintenance of DNA methylation	1	38	2	15452	208.784	HELLS	0.00734202	biological_process	0.0281712
ENST00000437461.1	GO:0010656	negative regulation of muscle cell apoptotic process	1	38	3	15452	139.18	ADCYAP1	0.00977768	biological_process	0.0281712
ENST00000437461.1	GO:0014002	astrocyte development	1	38	9	15452	46.3754	LAMC3	0.0242699	biological_process	0.0350046
ENST00000437461.1	GO:0014003	oligodendrocyte development	1	38	10	15452	41.7351	WASF3	0.0266651	biological_process	0.0357122
ENST00000437461.1	GO:0016327	apicolateral plasma membrane	1	38	13	15452	32.0977	CLDN5	0.0338164	cellular_component	0.0393214
ENST00000437461.1	GO:0016338	calcium-independent cell-cell adhesion via plasma membrane cell-adhesion molecules	1	38	16	15452	26.0743	CLDN5	0.0409165	biological_process	0.0441697
ENST00000437461.1	GO:0016521	pituitary adenylate cyclase activating polypeptide activity	1	38	1	15452	417.595	ADCYAP1	0.00490053	molecular_function	0.0281712
ENST00000437461.1	GO:0016918	retinal binding	1	38	9	15452	46.3754	RBP2	0.0242699	molecular_function	0.0350046
ENST00000437461.1	GO:0019371	cyclooxygenase pathway	1	38	4	15452	104.378	PTGES	0.0122075	biological_process	0.0281712
ENST00000437461.1	GO:0019841	retinol binding	1	38	11	15452	37.9386	RBP2	0.0290546	molecular_function	0.0366234
ENST00000437461.1	GO:0021983	pituitary gland development	1	38	15	15452	27.8144	ADCYAP1	0.0385555	biological_process	0.0428394
ENST00000437461.1	GO:0022841	potassium ion leak channel activity	1	38	15	15452	27.8144	KCNK3	0.0385555	molecular_function	0.0428394
ENST00000437461.1	GO:0030027	lamellipodium	2	38	129	15452	6.59905	FGD6;WASF3	0.0409306	cellular_component	0.0441697
ENST00000437461.1	GO:0030046	parallel actin filament bundle assembly	1	38	2	15452	208.784	ESPN	0.00734202	biological_process	0.0281712
ENST00000437461.1	GO:0030198	extracellular matrix organization	2	38	135	15452	6.30329	LAMC3;LAMA3	0.0443744	biological_process	0.0459045
ENST00000437461.1	GO:0030322	stabilization of membrane potential	1	38	15	15452	27.8144	KCNK3	0.0385555	biological_process	0.0428394
ENST00000437461.1	GO:0030553	cGMP binding	1	38	11	15452	37.9386	PRKG2	0.0290546	molecular_function	0.0366234
ENST00000437461.1	GO:0030748	amine N-methyltransferase activity	1	38	1	15452	417.595	INMT	0.00490053	molecular_function	0.0281712
ENST00000437461.1	GO:0031267	small GTPase binding	1	38	15	15452	27.8144	FGD6	0.0385555	molecular_function	0.0428394
ENST00000437461.1	GO:0031508	pericentric heterochromatin assembly	1	38	7	15452	59.6332	HELLS	0.0194622	biological_process	0.0343451
ENST00000437461.1	GO:0031581	hemidesmosome assembly	1	38	8	15452	52.1757	LAMA3	0.0218689	biological_process	0.0345299
ENST00000437461.1	GO:0031643	positive regulation of myelination	1	38	7	15452	59.6332	WASF3	0.0194622	biological_process	0.0343451
ENST00000437461.1	GO:0031858	pituitary adenylate cyclase-activating polypeptide receptor binding	1	38	1	15452	417.595	ADCYAP1	0.00490053	molecular_function	0.0281712
ENST00000437461.1	GO:0031941	filamentous actin	1	38	16	15452	26.0743	ESPN	0.0409165	cellular_component	0.0441697
ENST00000437461.1	GO:0031987	locomotion involved in locomotory behavior	1	38	4	15452	104.378	GPR37	0.0122075	biological_process	0.0281712
ENST00000437461.1	GO:0032259	methylation	1	38	14	15452	29.8031	INMT	0.0361888	biological_process	0.0417563
ENST00000437461.1	GO:0032264	IMP salvage	1	38	3	15452	139.18	AMPD3	0.00977768	biological_process	0.0281712
ENST00000437461.1	GO:0032426	stereocilium tip	1	38	13	15452	32.0977	ESPN	0.0338164	cellular_component	0.0393214
ENST00000437461.1	GO:0034101	erythrocyte homeostasis	1	38	4	15452	104.378	AMPD3	0.0122075	biological_process	0.0281712
ENST00000437461.1	GO:0035023	regulation of Rho protein signal transduction	3	38	63	15452	20.9374	PLEKHG7;FGD6;ARHGEF26	0.000560247	biological_process	0.0258049
ENST00000437461.1	GO:0035063	nuclear speck organization	1	38	2	15452	208.784	AFF2	0.00734202	biological_process	0.0281712
ENST00000437461.1	GO:0035912	dorsal aorta morphogenesis	1	38	6	15452	69.5766	HEY1	0.0170498	biological_process	0.0330835
ENST00000437461.1	GO:0035939	microsatellite binding	1	38	3	15452	139.18	HEY1	0.00977768	molecular_function	0.0281712
ENST00000437461.1	GO:0035987	endodermal cell differentiation	1	38	17	15452	24.539	LAMA3	0.0432719	biological_process	0.0450749
ENST00000437461.1	GO:0036289	peptidyl-serine autophosphorylation	1	38	4	15452	104.378	PRKG2	0.0122075	biological_process	0.0281712
ENST00000437461.1	GO:0036304	umbilical cord morphogenesis	1	38	2	15452	208.784	HEY1	0.00734202	biological_process	0.0281712
ENST00000437461.1	GO:0036505	prosaposin receptor activity	1	38	2	15452	208.784	GPR37	0.00734202	molecular_function	0.0281712
ENST00000437461.1	GO:0040001	establishment of mitotic spindle localization	1	38	4	15452	104.378	NUSAP1	0.0122075	biological_process	0.0281712
ENST00000437461.1	GO:0042416	dopamine biosynthetic process	1	38	6	15452	69.5766	GPR37	0.0170498	biological_process	0.0330835
ENST00000437461.1	GO:0043101	purine-containing compound salvage	1	38	9	15452	46.3754	AMPD3	0.0242699	biological_process	0.0350046
ENST00000437461.1	GO:0043267	negative regulation of potassium ion transport	1	38	4	15452	104.378	ADCYAP1	0.0122075	biological_process	0.0281712
ENST00000437461.1	GO:0043295	glutathione binding	1	38	8	15452	52.1757	PTGES	0.0218689	molecular_function	0.0345299
ENST00000437461.1	GO:0043950	positive regulation of cAMP-mediated signaling	1	38	8	15452	52.1757	ADCYAP1	0.0218689	biological_process	0.0345299
ENST00000437461.1	GO:0044548	S100 protein binding	1	38	8	15452	52.1757	KCNK3	0.0218689	molecular_function	0.0345299
ENST00000437461.1	GO:0045840	positive regulation of mitotic nuclear division	1	38	11	15452	37.9386	NUSAP1	0.0290546	biological_process	0.0366234
ENST00000437461.1	GO:0045964	positive regulation of dopamine metabolic process	1	38	1	15452	417.595	GPR37	0.00490053	biological_process	0.0281712
ENST00000437461.1	GO:0045995	regulation of embryonic development	1	38	13	15452	32.0977	LAMA3	0.0338164	biological_process	0.0393214
ENST00000437461.1	GO:0046031	ADP metabolic process	1	38	1	15452	417.595	AMPD3	0.00490053	biological_process	0.0281712
ENST00000437461.1	GO:0046034	ATP metabolic process	2	38	28	15452	30.6032	ADCYAP1;AMPD3	0.00244106	biological_process	0.0281712
ENST00000437461.1	GO:0046039	GTP metabolic process	1	38	13	15452	32.0977	AMPD3	0.0338164	biological_process	0.0393214
ENST00000437461.1	GO:0046651	lymphocyte proliferation	1	38	2	15452	208.784	HELLS	0.00734202	biological_process	0.0281712
ENST00000437461.1	GO:0046847	filopodium assembly	1	38	16	15452	26.0743	FGD6	0.0409165	biological_process	0.0441697
ENST00000437461.1	GO:0050220	prostaglandin-E synthase activity	1	38	3	15452	139.18	PTGES	0.00977768	molecular_function	0.0281712
ENST00000437461.1	GO:0051186	cofactor metabolic process	1	38	6	15452	69.5766	PRKG2	0.0170498	biological_process	0.0330835
ENST00000437461.1	GO:0051233	spindle midzone	1	38	18	15452	23.1742	GEM	0.0456217	cellular_component	0.0464802
ENST00000437461.1	GO:0051276	chromosome organization	1	38	10	15452	41.7351	GEM	0.0266651	biological_process	0.0357122
ENST00000437461.1	GO:0051310	metaphase plate congression	1	38	11	15452	37.9386	GEM	0.0290546	biological_process	0.0366234
ENST00000437461.1	GO:0051428	peptide hormone receptor binding	1	38	4	15452	104.378	ADCYAP1	0.0122075	molecular_function	0.0281712
ENST00000437461.1	GO:0051481	negative regulation of cytosolic calcium ion concentration	1	38	8	15452	52.1757	KCNK3	0.0218689	biological_process	0.0345299
ENST00000437461.1	GO:0051494	negative regulation of cytoskeleton organization	1	38	1	15452	417.595	ESPN	0.00490053	biological_process	0.0281712
ENST00000437461.1	GO:0051649	establishment of localization in cell	1	38	2	15452	208.784	ZWINT	0.00734202	biological_process	0.0281712
ENST00000437461.1	GO:0051968	positive regulation of synaptic transmission, glutamatergic	1	38	12	15452	34.7748	ADCYAP1	0.0314383	biological_process	0.0389731
ENST00000437461.1	GO:0060078	regulation of postsynaptic membrane potential	1	38	2	15452	208.784	ADCYAP1	0.00734202	biological_process	0.0281712
ENST00000437461.1	GO:0060124	positive regulation of growth hormone secretion	1	38	6	15452	69.5766	ADCYAP1	0.0170498	biological_process	0.0330835
ENST00000437461.1	GO:0060253	negative regulation of glial cell proliferation	1	38	3	15452	139.18	ADCYAP1	0.00977768	biological_process	0.0281712
ENST00000437461.1	GO:0060317	cardiac epithelial to mesenchymal transition	1	38	9	15452	46.3754	HEY1	0.0242699	biological_process	0.0350046
ENST00000437461.1	GO:0060347	heart trabecula formation	1	38	6	15452	69.5766	HEY1	0.0170498	biological_process	0.0330835
ENST00000437461.1	GO:0060411	cardiac septum morphogenesis	1	38	4	15452	104.378	HEY1	0.0122075	biological_process	0.0281712
ENST00000437461.1	GO:0060412	ventricular septum morphogenesis	1	38	17	15452	24.539	HEY1	0.0432719	biological_process	0.0450749
ENST00000437461.1	GO:0060716	labyrinthine layer blood vessel development	1	38	15	15452	27.8144	HEY1	0.0385555	biological_process	0.0428394
ENST00000437461.1	GO:0060842	arterial endothelial cell differentiation	1	38	3	15452	139.18	HEY1	0.00977768	biological_process	0.0281712
ENST00000437461.1	GO:0061314	Notch signaling involved in heart development	1	38	4	15452	104.378	HEY1	0.0122075	biological_process	0.0281712
ENST00000437461.1	GO:0070208	protein heterotrimerization	1	38	11	15452	37.9386	C1QTNF6	0.0290546	biological_process	0.0366234
ENST00000437461.1	GO:0070445	regulation of oligodendrocyte progenitor proliferation	1	38	4	15452	104.378	ADCYAP1	0.0122075	biological_process	0.0281712
ENST00000437461.1	GO:0070876	SOSS complex	1	38	4	15452	104.378	NABP1	0.0122075	cellular_component	0.0281712
ENST00000437461.1	GO:0071294	cellular response to zinc ion	1	38	8	15452	52.1757	KCNK3	0.0218689	biological_process	0.0345299
ENST00000437461.1	GO:0071385	cellular response to glucocorticoid stimulus	2	38	12	15452	71.4815	ADCYAP1;HEY1	0.000523451	biological_process	0.0258049
ENST00000437461.1	GO:0071651	positive regulation of chemokine (C-C motif) ligand 5 production	1	38	8	15452	52.1757	ADCYAP1	0.0218689	biological_process	0.0345299
ENST00000437461.1	GO:0072332	intrinsic apoptotic signaling pathway by p53 class mediator	1	38	19	15452	21.9531	ZNF385D	0.0479659	biological_process	0.0479659
ENST00000437461.1	GO:0090102	cochlea development	1	38	17	15452	24.539	KCNK3	0.0432719	biological_process	0.0450749
ENST00000437461.1	GO:0090274	positive regulation of somatostatin secretion	1	38	1	15452	417.595	ADCYAP1	0.00490053	biological_process	0.0281712
ENST00000437461.1	GO:0097009	energy homeostasis	1	38	13	15452	32.0977	AMPD3	0.0338164	biological_process	0.0393214
ENST00000437461.1	GO:0097178	ruffle assembly	1	38	8	15452	52.1757	ARHGEF26	0.0218689	biological_process	0.0345299
ENST00000437461.1	GO:0097320	plasma membrane tubulation	1	38	12	15452	34.7748	CAVIN2	0.0314383	biological_process	0.0389731
ENST00000437461.1	GO:0097755	positive regulation of blood vessel diameter	1	38	9	15452	46.3754	ADCYAP1	0.0242699	biological_process	0.0350046
ENST00000437461.1	GO:0102707	S-adenosyl-L-methionine:beta-alanine N-methyltransferase activity	1	38	1	15452	417.595	INMT	0.00490053	molecular_function	0.0281712
ENST00000437461.1	GO:1901842	negative regulation of high voltage-gated calcium channel activity	1	38	4	15452	104.378	GEM	0.0122075	biological_process	0.0281712
ENST00000437461.1	GO:1903142	positive regulation of establishment of endothelial barrier	1	38	4	15452	104.378	CLDN5	0.0122075	biological_process	0.0281712
ENST00000437461.1	GO:1903206	negative regulation of hydrogen peroxide-induced cell death	1	38	6	15452	69.5766	GPR37	0.0170498	biological_process	0.0330835
ENST00000437461.1	GO:2000678	negative regulation of transcription regulatory region DNA binding	1	38	9	15452	46.3754	HEY1	0.0242699	biological_process	0.0350046
ENST00000437461.1	GO:2000810	regulation of bicellular tight junction assembly	1	38	7	15452	59.6332	CLDN5	0.0194622	biological_process	0.0343451
ENST00000437461.1	GO:2000820	negative regulation of transcription from RNA polymerase II promoter involved in smooth muscle cell differentiation	1	38	2	15452	208.784	HEY1	0.00734202	biological_process	0.0281712
ENST00000437461.1	GO:2001212	regulation of vasculogenesis	1	38	3	15452	139.18	HEY1	0.00977768	biological_process	0.0281712
ENST00000437461.1	GO:2001222	regulation of neuron migration	1	38	10	15452	41.7351	IGSF10	0.0266651	biological_process	0.0357122
ENST00000437461.1	GO:2001226	negative regulation of chloride transport	1	38	2	15452	208.784	PRKG2	0.00734202	biological_process	0.0281712
ENST00000437825.1	GO:0000309	nicotinamide-nucleotide adenylyltransferase activity	1	131	3	15452	39.6128	NMNAT2	0.0332079	molecular_function	0.0480879
ENST00000437825.1	GO:0001501	skeletal system development	3	131	86	15452	4.18768	COL19A1;COMP;GDF10	0.0390909	biological_process	0.0489036
ENST00000437825.1	GO:0001515	opioid peptide activity	1	131	3	15452	39.6128	PNOC	0.0332079	molecular_function	0.0480879
ENST00000437825.1	GO:0001525	angiogenesis	4	131	150	15452	3.21302	COL8A2;PLXDC1;EPAS1;PGF	0.0410125	biological_process	0.0489036
ENST00000437825.1	GO:0001553	luteinization	1	131	5	15452	23.7646	PLEKHA1	0.0493991	biological_process	0.0496191
ENST00000437825.1	GO:0001658	branching involved in ureteric bud morphogenesis	2	131	24	15452	9.96641	NPNT;PGF	0.0199787	biological_process	0.0480879
ENST00000437825.1	GO:0001756	somitogenesis	2	131	29	15452	8.24539	LEF1;CRB2	0.0278179	biological_process	0.0480879
ENST00000437825.1	GO:0001782	B cell homeostasis	2	131	13	15452	18.4126	TNFRSF13C;DOCK10	0.00685493	biological_process	0.0480879
ENST00000437825.1	GO:0001938	positive regulation of endothelial cell proliferation	2	131	30	15452	7.97003	EGR3;PGF	0.0295118	biological_process	0.0480879
ENST00000437825.1	GO:0002020	protease binding	3	131	53	15452	6.8097	CST4;CCBE1;COMP	0.0116371	molecular_function	0.0480879
ENST00000437825.1	GO:0002040	sprouting angiogenesis	4	131	15	15452	32.4136	LEF1;CCBE1;PGF;E2F8	1.6765e-05	biological_process	0.00444273
ENST00000437825.1	GO:0002224	toll-like receptor signaling pathway	2	131	20	15452	11.9628	TLR10;CD180	0.0145136	biological_process	0.0480879
ENST00000437825.1	GO:0002250	adaptive immune response	4	131	96	15452	5.03806	TNFRSF13C;CD1C;GPR183;BTLA	0.0100522	biological_process	0.0480879
ENST00000437825.1	GO:0002281	macrophage activation involved in immune response	1	131	5	15452	23.7646	PRKCE	0.0493991	biological_process	0.0496191
ENST00000437825.1	GO:0002312	B cell activation involved in immune response	1	131	1	15452	118.854	GPR183	0.0167431	biological_process	0.0480879
ENST00000437825.1	GO:0002313	mature B cell differentiation involved in immune response	1	131	1	15452	118.854	GPR183	0.0167431	biological_process	0.0480879
ENST00000437825.1	GO:0002315	marginal zone B cell differentiation	1	131	5	15452	23.7646	DOCK10	0.0493991	biological_process	0.0496191
ENST00000437825.1	GO:0002322	B cell proliferation involved in immune response	1	131	3	15452	39.6128	CD180	0.0332079	biological_process	0.0480879
ENST00000437825.1	GO:0002377	immunoglobulin production	1	131	5	15452	23.7646	VPREB3	0.0493991	biological_process	0.0496191
ENST00000437825.1	GO:0002407	dendritic cell chemotaxis	1	131	4	15452	29.7077	GPR183	0.0413374	biological_process	0.0489036
ENST00000437825.1	GO:0002526	acute inflammatory response	1	131	5	15452	23.7646	PTGES	0.0493991	biological_process	0.0496191
ENST00000437825.1	GO:0002544	chronic inflammatory response	1	131	3	15452	39.6128	PTGES	0.0332079	biological_process	0.0480879
ENST00000437825.1	GO:0002636	positive regulation of germinal center formation	1	131	1	15452	118.854	TNFRSF13C	0.0167431	biological_process	0.0480879
ENST00000437825.1	GO:0002693	positive regulation of cellular extravasation	1	131	2	15452	59.4231	PLVAP	0.02501	biological_process	0.0480879
ENST00000437825.1	GO:0003417	growth plate cartilage development	1	131	3	15452	39.6128	COMP	0.0332079	biological_process	0.0480879
ENST00000437825.1	GO:0003779	actin binding	5	131	224	15452	2.6977	PLEKHH2;WASHC1;NEBL;MYLK;LIMCH1	0.0441451	molecular_function	0.0496191
ENST00000437825.1	GO:0004032	alditol:NADP+ 1-oxidoreductase activity	1	131	5	15452	23.7646	AKR1C2	0.0493991	molecular_function	0.0496191
ENST00000437825.1	GO:0004499	N,N-dimethylaniline monooxygenase activity	1	131	1	15452	118.854	FMO2	0.0167431	molecular_function	0.0480879
ENST00000437825.1	GO:0004515	nicotinate-nucleotide adenylyltransferase activity	1	131	3	15452	39.6128	NMNAT2	0.0332079	molecular_function	0.0480879
ENST00000437825.1	GO:0004673	protein histidine kinase activity	1	131	2	15452	59.4231	NME1-NME2	0.02501	molecular_function	0.0480879
ENST00000437825.1	GO:0004687	myosin light chain kinase activity	1	131	4	15452	29.7077	MYLK	0.0413374	molecular_function	0.0489036
ENST00000437825.1	GO:0004699	calcium-independent protein kinase C activity	1	131	2	15452	59.4231	PRKCE	0.02501	molecular_function	0.0480879
ENST00000437825.1	GO:0004886	9-cis retinoic acid receptor activity	1	131	2	15452	59.4231	RXRG	0.02501	molecular_function	0.0480879
ENST00000437825.1	GO:0005085	guanyl-nucleotide exchange factor activity	3	131	84	15452	4.28795	RALGPS2;ARHGEF26;DOCK10	0.0369242	molecular_function	0.0489036
ENST00000437825.1	GO:0005166	neurotrophin p75 receptor binding	1	131	3	15452	39.6128	NTF4	0.0332079	molecular_function	0.0480879
ENST00000437825.1	GO:0005172	vascular endothelial growth factor receptor binding	1	131	3	15452	39.6128	PGF	0.0332079	molecular_function	0.0480879
ENST00000437825.1	GO:0005201	extracellular matrix structural constituent	3	131	47	15452	7.68201	COL19A1;COL8A2;COMP	0.00853321	molecular_function	0.0480879
ENST00000437825.1	GO:0005244	voltage-gated ion channel activity	2	131	36	15452	6.6391	SCN1A;CACNA2D3	0.0404909	molecular_function	0.0489036
ENST00000437825.1	GO:0005516	calmodulin binding	4	131	152	15452	3.17033	MYLK;KCNQ3;WFS1;RGS1	0.0426666	molecular_function	0.0496191
ENST00000437825.1	GO:0005518	collagen binding	2	131	35	15452	6.82924	CCBE1;COMP	0.0385677	molecular_function	0.0489036
ENST00000437825.1	GO:0005576	extracellular region	22	131	1153	15452	2.50307	COL19A1;LOXL1;ENHO;ALKAL2;FDCSP;VPREB3;PMCH;PAPLN;PDZD2;NTF4;COL6A6;COL8A2;PLXDC1;PNOC;NME1-NME2;NPNT;COMP;PGF;ADAMDEC1;WNT10A;LAMA3;IGSF10	0.000305395	cellular_component	0.0269765
ENST00000437825.1	GO:0005578	proteinaceous extracellular matrix	9	131	207	15452	5.433	COL19A1;COL6A6;COL8A2;CCBE1;NPNT;COMP;ADAMTS8;WNT10A;CPZ	8.76626e-05	cellular_component	0.0116153
ENST00000437825.1	GO:0005581	collagen trimer	4	131	45	15452	10.7836	COL19A1;COL6A6;COL8A2;CCBE1	0.000754099	cellular_component	0.0361512
ENST00000437825.1	GO:0005604	basement membrane	4	131	59	15452	8.21727	LOXL1;COL8A2;NPNT;LAMA3	0.00193661	cellular_component	0.0480879
ENST00000437825.1	GO:0005610	laminin-5 complex	1	131	3	15452	39.6128	LAMA3	0.0332079	cellular_component	0.0480879
ENST00000437825.1	GO:0005637	nuclear inner membrane	2	131	40	15452	5.97364	LMNB1;SPAG4	0.0485321	cellular_component	0.0496191
ENST00000437825.1	GO:0005638	lamin filament	1	131	3	15452	39.6128	LMNB1	0.0332079	cellular_component	0.0480879
ENST00000437825.1	GO:0005641	nuclear envelope lumen	1	131	4	15452	29.7077	PTGES	0.0413374	cellular_component	0.0489036
ENST00000437825.1	GO:0005834	heterotrimeric G-protein complex	2	131	32	15452	7.47093	GNG4;GNG11	0.0330192	cellular_component	0.0480879
ENST00000437825.1	GO:0005886	plasma membrane	40	131	2870	15452	1.92702	TNFRSF13C;ENHO;PLEKHA1;CD1C;RALGPS2;TLR10;SLCO1A2;JPT2;GPR183;SEZ6L2;IKZF3;TENM4;BTLA;SCN1A;PLEKHH2;CEACAM3;STK32A;UBE2QL1;SYNJ2;SLC41A2;GNG4;PLEKHN1;SLC2A12;PLXDC1;GPM6A;ITM2C;HLA-DQB2;P2RY10;KCNQ3;MICALL2;PNOC;CDH19;RHBDL2;FCRL2;CPNE7;SLC7A5;GPR82;PRKCE;CACNA2D3;RGS1	0.000690533	cellular_component	0.0361512
ENST00000437825.1	GO:0005923	bicellular tight junction	3	131	95	15452	3.78873	SAPCD2;PLXDC1;MICALL2	0.0496191	cellular_component	0.0496191
ENST00000437825.1	GO:0006082	organic acid metabolic process	1	131	1	15452	118.854	FMO2	0.0167431	biological_process	0.0480879
ENST00000437825.1	GO:0006693	prostaglandin metabolic process	2	131	7	15452	34.2082	AKR1C2;PTGES	0.00242912	biological_process	0.0480879
ENST00000437825.1	GO:0006776	vitamin A metabolic process	1	131	3	15452	39.6128	RBP2	0.0332079	biological_process	0.0480879
ENST00000437825.1	GO:0006955	immune response	7	131	173	15452	4.98569	TLR10;VPREB3;GPR183;HLA-DQB2;AIM2;ADAMDEC1;RGS1	0.000818517	biological_process	0.0361512
ENST00000437825.1	GO:0007155	cell adhesion	7	131	334	15452	2.5552	COL19A1;PDZD2;COL6A6;NME1-NME2;COMP;PRKCE;LAMA3	0.0251625	biological_process	0.0480879
ENST00000437825.1	GO:0007165	signal transduction	10	131	628	15452	1.95083	RASAL1;TENM4;ARHGAP40;PNOC;EPAS1;PGF;PRKCE;TRAF5;PTGES;RGS1	0.0427306	biological_process	0.0496191
ENST00000437825.1	GO:0007186	G-protein coupled receptor signaling pathway	9	131	427	15452	2.59579	GPR183;PMCH;AKR1C2;GNG4;P2RY10;PNOC;GNG11;ARHGEF26;RGS1	0.0113794	biological_process	0.0480879
ENST00000437825.1	GO:0007356	thorax and anterior abdomen determination	1	131	3	15452	39.6128	DCANP1	0.0332079	biological_process	0.0480879
ENST00000437825.1	GO:0007402	ganglion mother cell fate determination	1	131	1	15452	118.854	NTF4	0.0167431	biological_process	0.0480879
ENST00000437825.1	GO:0007611	learning or memory	2	131	30	15452	7.97003	TTBK1;AFF2	0.0295118	biological_process	0.0480879
ENST00000437825.1	GO:0008052	sensory organ boundary specification	1	131	1	15452	118.854	NTF4	0.0167431	biological_process	0.0480879
ENST00000437825.1	GO:0008083	growth factor activity	3	131	82	15452	4.3931	NTF4;PGF;GDF10	0.0348214	molecular_function	0.0489036
ENST00000437825.1	GO:0008142	oxysterol binding	1	131	5	15452	23.7646	GPR183	0.0493991	molecular_function	0.0496191
ENST00000437825.1	GO:0008175	tRNA methyltransferase activity	1	131	4	15452	29.7077	TRMT9B	0.0413374	molecular_function	0.0489036
ENST00000437825.1	GO:0008201	heparin binding	3	131	95	15452	3.78873	COMP;PGF;ADAMTS8	0.0496191	molecular_function	0.0496191
ENST00000437825.1	GO:0008277	regulation of G-protein coupled receptor protein signaling pathway	2	131	37	15452	6.45925	GNG4;RGS1	0.0424496	biological_process	0.0496191
ENST00000437825.1	GO:0008488	gamma-glutamyl carboxylase activity	1	131	1	15452	118.854	GGCX	0.0167431	molecular_function	0.0480879
ENST00000437825.1	GO:0008544	epidermis development	3	131	53	15452	6.8097	NTF4;RBP2;LAMA3	0.0116371	biological_process	0.0480879
ENST00000437825.1	GO:0009404	toxin metabolic process	1	131	4	15452	29.7077	FMO2	0.0413374	biological_process	0.0489036
ENST00000437825.1	GO:0009673	low-affinity phosphate transmembrane transporter activity	1	131	1	15452	118.854	ADAMTS8	0.0167431	molecular_function	0.0480879
ENST00000437825.1	GO:0010694	positive regulation of alkaline phosphatase activity	1	131	5	15452	23.7646	NPNT	0.0493991	biological_process	0.0496191
ENST00000437825.1	GO:0010718	positive regulation of epithelial to mesenchymal transition	2	131	18	15452	13.2937	LEF1;CRB2	0.0120689	biological_process	0.0480879
ENST00000437825.1	GO:0010811	positive regulation of cell-substrate adhesion	2	131	32	15452	7.47093	NPNT;PRKCE	0.0330192	biological_process	0.0480879
ENST00000437825.1	GO:0010818	T cell chemotaxis	1	131	5	15452	23.7646	GPR183	0.0493991	biological_process	0.0496191
ENST00000437825.1	GO:0014028	notochord formation	1	131	3	15452	39.6128	CRB2	0.0332079	biological_process	0.0480879
ENST00000437825.1	GO:0014033	neural crest cell differentiation	1	131	3	15452	39.6128	WNT10A	0.0332079	biological_process	0.0480879
ENST00000437825.1	GO:0015711	organic anion transport	1	131	4	15452	29.7077	SLCO1A2	0.0413374	biological_process	0.0489036
ENST00000437825.1	GO:0016202	regulation of striated muscle tissue development	1	131	4	15452	29.7077	LEF1	0.0413374	biological_process	0.0489036
ENST00000437825.1	GO:0016300	tRNA (uracil) methyltransferase activity	1	131	3	15452	39.6128	TRMT9B	0.0332079	molecular_function	0.0480879
ENST00000437825.1	GO:0016485	protein processing	2	131	33	15452	7.24407	RHBDL2;CPZ	0.0348311	biological_process	0.0489036
ENST00000437825.1	GO:0016641	oxidoreductase activity, acting on the CH-NH2 group of donors, oxygen as acceptor	1	131	1	15452	118.854	LOXL1	0.0167431	molecular_function	0.0480879
ENST00000437825.1	GO:0017187	peptidyl-glutamic acid carboxylation	1	131	2	15452	59.4231	GGCX	0.02501	biological_process	0.0480879
ENST00000437825.1	GO:0018277	protein deamination	1	131	1	15452	118.854	LOXL1	0.0167431	biological_process	0.0480879
ENST00000437825.1	GO:0018636	phenanthrene 9,10-monooxygenase activity	1	131	2	15452	59.4231	AKR1C2	0.02501	molecular_function	0.0480879
ENST00000437825.1	GO:0019319	hexose biosynthetic process	1	131	1	15452	118.854	CHST15	0.0167431	biological_process	0.0480879
ENST00000437825.1	GO:0019371	cyclooxygenase pathway	1	131	4	15452	29.7077	PTGES	0.0413374	biological_process	0.0489036
ENST00000437825.1	GO:0021559	trigeminal nerve development	1	131	5	15452	23.7646	DCANP1	0.0493991	biological_process	0.0496191
ENST00000437825.1	GO:0021569	rhombomere 3 development	1	131	1	15452	118.854	HOXB2	0.0167431	biological_process	0.0480879
ENST00000437825.1	GO:0021570	rhombomere 4 development	1	131	2	15452	59.4231	HOXB2	0.02501	biological_process	0.0480879
ENST00000437825.1	GO:0021650	vestibulocochlear nerve formation	1	131	4	15452	29.7077	DCANP1	0.0413374	biological_process	0.0489036
ENST00000437825.1	GO:0021873	forebrain neuroblast division	1	131	1	15452	118.854	LEF1	0.0167431	biological_process	0.0480879
ENST00000437825.1	GO:0021879	forebrain neuron differentiation	1	131	3	15452	39.6128	LEF1	0.0332079	biological_process	0.0480879
ENST00000437825.1	GO:0021943	formation of radial glial scaffolds	1	131	3	15452	39.6128	LEF1	0.0332079	biological_process	0.0480879
ENST00000437825.1	GO:0022617	extracellular matrix disassembly	2	131	36	15452	6.6391	WASHC1;LAMA3	0.0404909	biological_process	0.0489036
ENST00000437825.1	GO:0030154	cell differentiation	8	131	432	15452	2.26137	COL19A1;FCRLA;PMCH;SPIB;PGF;SLC7A5;SPAG4;TTLL7	0.0323858	biological_process	0.0480879
ENST00000437825.1	GO:0030198	extracellular matrix organization	6	131	135	15452	5.44604	COL19A1;LOXL1;COL8A2;NPNT;COMP;LAMA3	0.00122147	biological_process	0.0462415
ENST00000437825.1	GO:0030223	neutrophil differentiation	1	131	2	15452	59.4231	LEF1	0.02501	biological_process	0.0480879
ENST00000437825.1	GO:0030284	estrogen receptor activity	1	131	1	15452	118.854	LEF1	0.0167431	molecular_function	0.0480879
ENST00000437825.1	GO:0030298	receptor signaling protein tyrosine kinase activator activity	1	131	3	15452	39.6128	ALKAL2	0.0332079	molecular_function	0.0480879
ENST00000437825.1	GO:0030354	melanin-concentrating hormone activity	1	131	1	15452	118.854	PMCH	0.0167431	molecular_function	0.0480879
ENST00000437825.1	GO:0030485	smooth muscle contractile fiber	1	131	2	15452	59.4231	NPNT	0.02501	cellular_component	0.0480879
ENST00000437825.1	GO:0030544	Hsp70 protein binding	2	131	26	15452	9.19857	RNF207;DNAJB2	0.0229851	molecular_function	0.0480879
ENST00000437825.1	GO:0030546	receptor activator activity	1	131	1	15452	118.854	PRKCE	0.0167431	molecular_function	0.0480879
ENST00000437825.1	GO:0030574	collagen catabolic process	3	131	38	15452	9.50699	COL19A1;COL6A6;COL8A2	0.00490218	biological_process	0.0480879
ENST00000437825.1	GO:0030595	leukocyte chemotaxis	1	131	5	15452	23.7646	GPR183	0.0493991	biological_process	0.0496191
ENST00000437825.1	GO:0030835	negative regulation of actin filament depolymerization	1	131	3	15452	39.6128	PLEKHH2	0.0332079	biological_process	0.0480879
ENST00000437825.1	GO:0030854	positive regulation of granulocyte differentiation	1	131	4	15452	29.7077	LEF1	0.0413374	biological_process	0.0489036
ENST00000437825.1	GO:0030883	endogenous lipid antigen binding	1	131	5	15452	23.7646	CD1C	0.0493991	molecular_function	0.0496191
ENST00000437825.1	GO:0030884	exogenous lipid antigen binding	1	131	5	15452	23.7646	CD1C	0.0493991	molecular_function	0.0496191
ENST00000437825.1	GO:0030888	regulation of B cell proliferation	1	131	3	15452	39.6128	IKZF3	0.0332079	biological_process	0.0480879
ENST00000437825.1	GO:0030890	positive regulation of B cell proliferation	2	131	20	15452	11.9628	TNFRSF13C;GPR183	0.0145136	biological_process	0.0480879
ENST00000437825.1	GO:0031021	interphase microtubule organizing center	1	131	2	15452	59.4231	BIRC5	0.02501	cellular_component	0.0480879
ENST00000437825.1	GO:0031227	intrinsic component of endoplasmic reticulum membrane	1	131	4	15452	29.7077	DNAJB2	0.0413374	cellular_component	0.0489036
ENST00000437825.1	GO:0031295	T cell costimulation	3	131	32	15452	11.2939	TNFRSF13C;BTLA;HLA-DQB2	0.00312205	biological_process	0.0480879
ENST00000437825.1	GO:0031296	B cell costimulation	1	131	2	15452	59.4231	TNFRSF13C	0.02501	biological_process	0.0480879
ENST00000437825.1	GO:0031396	regulation of protein ubiquitination	2	131	10	15452	23.9411	WASHC1;DNAJB2	0.00438043	biological_process	0.0480879
ENST00000437825.1	GO:0031398	positive regulation of protein ubiquitination	2	131	40	15452	5.97364	WFS1;DNAJB2	0.0485321	biological_process	0.0496191
ENST00000437825.1	GO:0031503	protein complex localization	1	131	1	15452	118.854	BIRC5	0.0167431	biological_process	0.0480879
ENST00000437825.1	GO:0031536	positive regulation of exit from mitosis	1	131	4	15452	29.7077	BIRC5	0.0413374	biological_process	0.0489036
ENST00000437825.1	GO:0031577	spindle checkpoint	1	131	3	15452	39.6128	BIRC5	0.0332079	biological_process	0.0480879
ENST00000437825.1	GO:0031628	opioid receptor binding	1	131	4	15452	29.7077	PNOC	0.0413374	molecular_function	0.0489036
ENST00000437825.1	GO:0031666	positive regulation of lipopolysaccharide-mediated signaling pathway	1	131	5	15452	23.7646	CD180	0.0493991	biological_process	0.0496191
ENST00000437825.1	GO:0031996	thioesterase binding	1	131	5	15452	23.7646	TRAF5	0.0493991	molecular_function	0.0496191
ENST00000437825.1	GO:0032091	negative regulation of protein binding	3	131	53	15452	6.8097	TTBK1;PIM2;DNAJB2	0.0116371	biological_process	0.0480879
ENST00000437825.1	GO:0032133	chromosome passenger complex	1	131	4	15452	29.7077	BIRC5	0.0413374	cellular_component	0.0489036
ENST00000437825.1	GO:0032273	positive regulation of protein polymerization	1	131	3	15452	39.6128	TTBK1	0.0332079	biological_process	0.0480879
ENST00000437825.1	GO:0032289	central nervous system myelin formation	1	131	2	15452	59.4231	TENM4	0.02501	biological_process	0.0480879
ENST00000437825.1	GO:0032485	regulation of Ral protein signal transduction	1	131	3	15452	39.6128	RALGPS2	0.0332079	biological_process	0.0480879
ENST00000437825.1	GO:0032696	negative regulation of interleukin-13 production	1	131	2	15452	59.4231	LEF1	0.02501	biological_process	0.0480879
ENST00000437825.1	GO:0032713	negative regulation of interleukin-4 production	1	131	3	15452	39.6128	LEF1	0.0332079	biological_process	0.0480879
ENST00000437825.1	GO:0032714	negative regulation of interleukin-5 production	1	131	2	15452	59.4231	LEF1	0.02501	biological_process	0.0480879
ENST00000437825.1	GO:0032877	positive regulation of DNA endoreduplication	1	131	2	15452	59.4231	E2F8	0.02501	biological_process	0.0480879
ENST00000437825.1	GO:0033153	T cell receptor V(D)J recombination	1	131	2	15452	59.4231	LEF1	0.02501	biological_process	0.0480879
ENST00000437825.1	GO:0033209	tumor necrosis factor-mediated signaling pathway	3	131	72	15452	5.00651	TNFRSF13C;PLVAP;AIM2	0.0252773	biological_process	0.0480879
ENST00000437825.1	GO:0033268	node of Ranvier	2	131	12	15452	19.9483	SCN1A;KCNQ3	0.00597365	cellular_component	0.0480879
ENST00000437825.1	GO:0033301	cell cycle comprising mitosis without cytokinesis	1	131	1	15452	118.854	E2F8	0.0167431	biological_process	0.0480879
ENST00000437825.1	GO:0033631	cell-cell adhesion mediated by integrin	1	131	2	15452	59.4231	NPNT	0.02501	biological_process	0.0480879
ENST00000437825.1	GO:0034166	toll-like receptor 10 signaling pathway	1	131	1	15452	118.854	TLR10	0.0167431	biological_process	0.0480879
ENST00000437825.1	GO:0034596	phosphatidylinositol phosphate 4-phosphatase activity	1	131	4	15452	29.7077	SYNJ2	0.0413374	molecular_function	0.0489036
ENST00000437825.1	GO:0034628	'de novo' NAD biosynthetic process from aspartate	1	131	3	15452	39.6128	NMNAT2	0.0332079	biological_process	0.0480879
ENST00000437825.1	GO:0034678	integrin alpha8-beta1 complex	1	131	1	15452	118.854	NPNT	0.0167431	cellular_component	0.0480879
ENST00000437825.1	GO:0035063	nuclear speck organization	1	131	2	15452	59.4231	AFF2	0.02501	biological_process	0.0480879
ENST00000437825.1	GO:0035112	genitalia morphogenesis	1	131	3	15452	39.6128	DCANP1	0.0332079	biological_process	0.0480879
ENST00000437825.1	GO:0035276	ethanol binding	1	131	2	15452	59.4231	PRKCE	0.02501	molecular_function	0.0480879
ENST00000437825.1	GO:0035428	hexose transmembrane transport	1	131	4	15452	29.7077	SLC2A12	0.0413374	biological_process	0.0489036
ENST00000437825.1	GO:0035631	CD40 receptor complex	1	131	3	15452	39.6128	TRAF5	0.0332079	cellular_component	0.0480879
ENST00000437825.1	GO:0035669	TRAM-dependent toll-like receptor 4 signaling pathway	1	131	3	15452	39.6128	PRKCE	0.0332079	biological_process	0.0480879
ENST00000437825.1	GO:0036145	dendritic cell homeostasis	1	131	1	15452	118.854	GPR183	0.0167431	biological_process	0.0480879
ENST00000437825.1	GO:0042415	norepinephrine metabolic process	1	131	4	15452	29.7077	EPAS1	0.0413374	biological_process	0.0489036
ENST00000437825.1	GO:0042448	progesterone metabolic process	1	131	3	15452	39.6128	AKR1C2	0.0332079	biological_process	0.0480879
ENST00000437825.1	GO:0042487	regulation of odontogenesis of dentin-containing tooth	1	131	3	15452	39.6128	WNT10A	0.0332079	biological_process	0.0480879
ENST00000437825.1	GO:0042490	mechanoreceptor differentiation	1	131	2	15452	59.4231	NTF4	0.02501	biological_process	0.0480879
ENST00000437825.1	GO:0042985	negative regulation of amyloid precursor protein biosynthetic process	1	131	3	15452	39.6128	ITM2C	0.0332079	biological_process	0.0480879
ENST00000437825.1	GO:0043014	alpha-tubulin binding	2	131	19	15452	12.5932	WASHC1;TTLL7	0.0132665	molecular_function	0.0480879
ENST00000437825.1	GO:0043027	cysteine-type endopeptidase inhibitor activity involved in apoptotic process	2	131	12	15452	19.9483	LEF1;BIRC5	0.00597365	molecular_function	0.0480879
ENST00000437825.1	GO:0043066	negative regulation of apoptotic process	6	131	284	15452	2.56361	LEF1;EGR3;BIRC5;NME1-NME2;COMP;PIM2	0.0358356	biological_process	0.0489036
ENST00000437825.1	GO:0043129	surfactant homeostasis	1	131	4	15452	29.7077	EPAS1	0.0413374	biological_process	0.0489036
ENST00000437825.1	GO:0043154	negative regulation of cysteine-type endopeptidase activity involved in apoptotic process	2	131	37	15452	6.45925	LEF1;BIRC5	0.0424496	biological_process	0.0496191
ENST00000437825.1	GO:0043194	axon initial segment	2	131	10	15452	23.9411	SCN1A;KCNQ3	0.00438043	cellular_component	0.0480879
ENST00000437825.1	GO:0043553	negative regulation of phosphatidylinositol 3-kinase activity	1	131	3	15452	39.6128	WASHC1	0.0332079	biological_process	0.0480879
ENST00000437825.1	GO:0043586	tongue development	2	131	8	15452	29.9302	LEF1;WNT10A	0.00301972	biological_process	0.0480879
ENST00000437825.1	GO:0043619	regulation of transcription from RNA polymerase II promoter in response to oxidative stress	1	131	3	15452	39.6128	EPAS1	0.0332079	biological_process	0.0480879
ENST00000437825.1	GO:0043813	phosphatidylinositol-3,5-bisphosphate 5-phosphatase activity	1	131	4	15452	29.7077	SYNJ2	0.0413374	molecular_function	0.0489036
ENST00000437825.1	GO:0045063	T-helper 1 cell differentiation	1	131	3	15452	39.6128	LEF1	0.0332079	biological_process	0.0480879
ENST00000437825.1	GO:0045179	apical cortex	1	131	5	15452	23.7646	SAPCD2	0.0493991	cellular_component	0.0496191
ENST00000437825.1	GO:0045184	establishment of protein localization	2	131	31	15452	7.71243	PLEKHA1;NPNT	0.0312458	biological_process	0.0480879
ENST00000437825.1	GO:0045298	tubulin complex	1	131	2	15452	59.4231	TTBK1	0.02501	cellular_component	0.0480879
ENST00000437825.1	GO:0045619	regulation of lymphocyte differentiation	1	131	3	15452	39.6128	IKZF3	0.0332079	biological_process	0.0480879
ENST00000437825.1	GO:0045682	regulation of epidermis development	1	131	4	15452	29.7077	NME1-NME2	0.0413374	biological_process	0.0489036
ENST00000437825.1	GO:0045762	positive regulation of adenylate cyclase activity	1	131	4	15452	29.7077	WFS1	0.0413374	biological_process	0.0489036
ENST00000437825.1	GO:0045843	negative regulation of striated muscle tissue development	1	131	4	15452	29.7077	LEF1	0.0413374	biological_process	0.0489036
ENST00000437825.1	GO:0045927	positive regulation of growth	1	131	5	15452	23.7646	WFS1	0.0493991	biological_process	0.0496191
ENST00000437825.1	GO:0046632	alpha-beta T cell differentiation	1	131	2	15452	59.4231	LEF1	0.02501	biological_process	0.0480879
ENST00000437825.1	GO:0047086	ketosteroid monooxygenase activity	1	131	2	15452	59.4231	AKR1C2	0.02501	molecular_function	0.0480879
ENST00000437825.1	GO:0047115	trans-1,2-dihydrobenzene-1,2-diol dehydrogenase activity	1	131	3	15452	39.6128	AKR1C2	0.0332079	molecular_function	0.0480879
ENST00000437825.1	GO:0048069	eye pigmentation	1	131	2	15452	59.4231	LEF1	0.02501	biological_process	0.0480879
ENST00000437825.1	GO:0048341	paraxial mesoderm formation	1	131	3	15452	39.6128	LEF1	0.0332079	biological_process	0.0480879
ENST00000437825.1	GO:0048625	myoblast fate commitment	1	131	3	15452	39.6128	EPAS1	0.0332079	biological_process	0.0480879
ENST00000437825.1	GO:0048634	regulation of muscle organ development	1	131	3	15452	39.6128	DCANP1	0.0332079	biological_process	0.0480879
ENST00000437825.1	GO:0048730	epidermis morphogenesis	1	131	3	15452	39.6128	WNT10A	0.0332079	biological_process	0.0480879
ENST00000437825.1	GO:0048733	sebaceous gland development	1	131	4	15452	29.7077	WNT10A	0.0413374	biological_process	0.0489036
ENST00000437825.1	GO:0048806	genitalia development	1	131	5	15452	23.7646	DCANP1	0.0493991	biological_process	0.0496191
ENST00000437825.1	GO:0048812	neuron projection morphogenesis	2	131	38	15452	6.28886	NTF4;GPM6A	0.0444432	biological_process	0.0496191
ENST00000437825.1	GO:0048845	venous blood vessel morphogenesis	1	131	5	15452	23.7646	CCBE1	0.0493991	biological_process	0.0496191
ENST00000437825.1	GO:0048857	neural nucleus development	1	131	1	15452	118.854	HOXB2	0.0167431	biological_process	0.0480879
ENST00000437825.1	GO:0050220	prostaglandin-E synthase activity	1	131	3	15452	39.6128	PTGES	0.0332079	molecular_function	0.0480879
ENST00000437825.1	GO:0050659	N-acetylgalactosamine 4-sulfate 6-O-sulfotransferase activity	1	131	2	15452	59.4231	CHST15	0.02501	molecular_function	0.0480879
ENST00000437825.1	GO:0050673	epithelial cell proliferation	1	131	5	15452	23.7646	COL8A2	0.0493991	biological_process	0.0496191
ENST00000437825.1	GO:0050702	interleukin-1 beta secretion	1	131	4	15452	29.7077	AIM2	0.0413374	biological_process	0.0489036
ENST00000437825.1	GO:0050707	regulation of cytokine secretion	1	131	5	15452	23.7646	TLR10	0.0493991	biological_process	0.0496191
ENST00000437825.1	GO:0050900	leukocyte migration	3	131	77	15452	4.67989	VPREB3;CEACAM3;SLC7A5	0.0298463	biological_process	0.0480879
ENST00000437825.1	GO:0050996	positive regulation of lipid catabolic process	1	131	3	15452	39.6128	PRKCE	0.0332079	biological_process	0.0480879
ENST00000437825.1	GO:0051303	establishment of chromosome localization	1	131	2	15452	59.4231	BIRC5	0.02501	biological_process	0.0480879
ENST00000437825.1	GO:0051567	histone H3-K9 methylation	1	131	3	15452	39.6128	PRDM5	0.0332079	biological_process	0.0480879
ENST00000437825.1	GO:0051861	glycolipid binding	1	131	3	15452	39.6128	CD1C	0.0332079	molecular_function	0.0480879
ENST00000437825.1	GO:0051932	synaptic transmission, GABAergic	1	131	4	15452	29.7077	CLSTN3	0.0413374	biological_process	0.0489036
ENST00000437825.1	GO:0055107	Golgi to secretory granule transport	1	131	1	15452	118.854	BICDL1	0.0167431	biological_process	0.0480879
ENST00000437825.1	GO:0055111	ingression involved in gastrulation with mouth forming second	1	131	1	15452	118.854	CRB2	0.0167431	biological_process	0.0480879
ENST00000437825.1	GO:0055114	oxidation-reduction process	3	131	91	15452	3.9563	LOXL1;AKR1C2;FMO2	0.0447841	biological_process	0.0496191
ENST00000437825.1	GO:0060021	palate development	3	131	55	15452	6.56122	PLEKHA1;LEF1;DCANP1	0.0127977	biological_process	0.0480879
ENST00000437825.1	GO:0060033	anatomical structure regression	1	131	1	15452	118.854	LEF1	0.0167431	biological_process	0.0480879
ENST00000437825.1	GO:0060038	cardiac muscle cell proliferation	1	131	5	15452	23.7646	TENM4	0.0493991	biological_process	0.0496191
ENST00000437825.1	GO:0060325	face morphogenesis	2	131	24	15452	9.96641	PLEKHA1;LEF1	0.0199787	biological_process	0.0480879
ENST00000437825.1	GO:0060561	apoptotic process involved in morphogenesis	1	131	5	15452	23.7646	LEF1	0.0493991	biological_process	0.0496191
ENST00000437825.1	GO:0060688	regulation of morphogenesis of a branching structure	1	131	2	15452	59.4231	PGF	0.02501	biological_process	0.0480879
ENST00000437825.1	GO:0060710	chorio-allantoic fusion	1	131	3	15452	39.6128	LEF1	0.0332079	biological_process	0.0480879
ENST00000437825.1	GO:0060718	chorionic trophoblast cell differentiation	1	131	4	15452	29.7077	E2F8	0.0413374	biological_process	0.0489036
ENST00000437825.1	GO:0060754	positive regulation of mast cell chemotaxis	1	131	5	15452	23.7646	PGF	0.0493991	biological_process	0.0496191
ENST00000437825.1	GO:0060912	cardiac cell fate specification	1	131	1	15452	118.854	TENM4	0.0167431	biological_process	0.0480879
ENST00000437825.1	GO:0061153	trachea gland development	1	131	2	15452	59.4231	LEF1	0.02501	biological_process	0.0480879
ENST00000437825.1	GO:0061193	taste bud development	1	131	1	15452	118.854	NTF4	0.0167431	biological_process	0.0480879
ENST00000437825.1	GO:0061470	T follicular helper cell differentiation	1	131	4	15452	29.7077	GPR183	0.0413374	biological_process	0.0489036
ENST00000437825.1	GO:0061737	leukotriene signaling pathway	1	131	1	15452	118.854	RGS1	0.0167431	biological_process	0.0480879
ENST00000437825.1	GO:0061890	positive regulation of astrocyte activation	1	131	1	15452	118.854	TTBK1	0.0167431	biological_process	0.0480879
ENST00000437825.1	GO:0070257	positive regulation of mucus secretion	1	131	4	15452	29.7077	PRKCE	0.0413374	biological_process	0.0489036
ENST00000437825.1	GO:0070365	hepatocyte differentiation	1	131	5	15452	23.7646	E2F8	0.0493991	biological_process	0.0496191
ENST00000437825.1	GO:0070374	positive regulation of ERK1 and ERK2 cascade	3	131	95	15452	3.78873	ALKAL2;GPR183;NPNT	0.0496191	biological_process	0.0496191
ENST00000437825.1	GO:0070378	positive regulation of ERK5 cascade	1	131	3	15452	39.6128	ALKAL2	0.0332079	biological_process	0.0480879
ENST00000437825.1	GO:0070995	NADPH oxidation	1	131	2	15452	59.4231	FMO2	0.02501	biological_process	0.0480879
ENST00000437825.1	GO:0071395	cellular response to jasmonic acid stimulus	1	131	3	15452	39.6128	AKR1C2	0.0332079	biological_process	0.0480879
ENST00000437825.1	GO:0071626	mastication	1	131	3	15452	39.6128	DCANP1	0.0332079	biological_process	0.0480879
ENST00000437825.1	GO:0071799	cellular response to prostaglandin D stimulus	1	131	2	15452	59.4231	AKR1C2	0.02501	biological_process	0.0480879
ENST00000437825.1	GO:0071864	positive regulation of cell proliferation in bone marrow	1	131	2	15452	59.4231	LEF1	0.02501	biological_process	0.0480879
ENST00000437825.1	GO:0071866	negative regulation of apoptotic process in bone marrow	1	131	2	15452	59.4231	LEF1	0.02501	biological_process	0.0480879
ENST00000437825.1	GO:0071895	odontoblast differentiation	1	131	3	15452	39.6128	LEF1	0.0332079	biological_process	0.0480879
ENST00000437825.1	GO:0071899	negative regulation of estrogen receptor binding	1	131	1	15452	118.854	LEF1	0.0167431	biological_process	0.0480879
ENST00000437825.1	GO:0071944	cell periphery	2	131	24	15452	9.96641	NME1-NME2;PRKCE	0.0199787	cellular_component	0.0480879
ENST00000437825.1	GO:0072509	divalent inorganic cation transmembrane transporter activity	1	131	2	15452	59.4231	SLC41A2	0.02501	molecular_function	0.0480879
ENST00000437825.1	GO:0072592	oxygen metabolic process	1	131	3	15452	39.6128	FMO2	0.0332079	biological_process	0.0480879
ENST00000437825.1	GO:0086019	cell-cell signaling involved in cardiac conduction	1	131	2	15452	59.4231	RNF207	0.02501	biological_process	0.0480879
ENST00000437825.1	GO:0090068	positive regulation of cell cycle process	1	131	3	15452	39.6128	LEF1	0.0332079	biological_process	0.0480879
ENST00000437825.1	GO:0090086	negative regulation of protein deubiquitination	1	131	2	15452	59.4231	DNAJB2	0.02501	biological_process	0.0480879
ENST00000437825.1	GO:0090175	regulation of establishment of planar polarity	1	131	1	15452	118.854	SAPCD2	0.0167431	biological_process	0.0480879
ENST00000437825.1	GO:0097169	AIM2 inflammasome complex	1	131	3	15452	39.6128	AIM2	0.0332079	cellular_component	0.0480879
ENST00000437825.1	GO:0097195	pilomotor reflex	1	131	3	15452	39.6128	NPNT	0.0332079	biological_process	0.0480879
ENST00000437825.1	GO:0098583	learned vocalization behavior	1	131	3	15452	39.6128	DCANP1	0.0332079	biological_process	0.0480879
ENST00000437825.1	GO:0098725	symmetric cell division	1	131	1	15452	118.854	SAPCD2	0.0167431	biological_process	0.0480879
ENST00000437825.1	GO:1900748	positive regulation of vascular endothelial growth factor signaling pathway	1	131	4	15452	29.7077	CCBE1	0.0413374	biological_process	0.0489036
ENST00000437825.1	GO:1901078	negative regulation of relaxation of muscle	1	131	3	15452	39.6128	DCANP1	0.0332079	biological_process	0.0480879
ENST00000437825.1	GO:1901207	regulation of heart looping	1	131	1	15452	118.854	RNF207	0.0167431	biological_process	0.0480879
ENST00000437825.1	GO:1901492	positive regulation of lymphangiogenesis	1	131	2	15452	59.4231	CCBE1	0.02501	biological_process	0.0480879
ENST00000437825.1	GO:1901522	positive regulation of transcription from RNA polymerase II promoter involved in cellular response to chemical stimulus	1	131	5	15452	23.7646	RXRG	0.0493991	biological_process	0.0496191
ENST00000437825.1	GO:1902261	positive regulation of delayed rectifier potassium channel activity	1	131	4	15452	29.7077	RNF207	0.0413374	biological_process	0.0489036
ENST00000437825.1	GO:1902262	apoptotic process involved in blood vessel morphogenesis	1	131	1	15452	118.854	LEF1	0.0167431	biological_process	0.0480879
ENST00000437825.1	GO:1902474	positive regulation of protein localization to synapse	1	131	3	15452	39.6128	CLSTN3	0.0332079	biological_process	0.0480879
ENST00000437825.1	GO:1902475	L-alpha-amino acid transmembrane transport	1	131	2	15452	59.4231	SLC7A5	0.02501	biological_process	0.0480879
ENST00000437825.1	GO:1903644	regulation of chaperone-mediated protein folding	1	131	1	15452	118.854	DNAJB2	0.0167431	biological_process	0.0480879
ENST00000437825.1	GO:1903671	negative regulation of sprouting angiogenesis	1	131	4	15452	29.7077	SEMA6A	0.0413374	biological_process	0.0489036
ENST00000437825.1	GO:1903762	positive regulation of voltage-gated potassium channel activity involved in ventricular cardiac muscle cell action potential repolarization	1	131	2	15452	59.4231	RNF207	0.02501	biological_process	0.0480879
ENST00000437825.1	GO:1903892	negative regulation of ATF6-mediated unfolded protein response	1	131	1	15452	118.854	WFS1	0.0167431	biological_process	0.0480879
ENST00000437825.1	GO:1903954	positive regulation of voltage-gated potassium channel activity involved in atrial cardiac muscle cell action potential repolarization	1	131	1	15452	118.854	RNF207	0.0167431	biological_process	0.0480879
ENST00000437825.1	GO:1903980	positive regulation of microglial cell activation	1	131	5	15452	23.7646	TTBK1	0.0493991	biological_process	0.0496191
ENST00000437825.1	GO:1904031	positive regulation of cyclin-dependent protein kinase activity	1	131	3	15452	39.6128	TTBK1	0.0332079	biological_process	0.0480879
ENST00000437825.1	GO:1904777	negative regulation of protein localization to cell cortex	1	131	1	15452	118.854	SAPCD2	0.0167431	biological_process	0.0480879
ENST00000437825.1	GO:1905747	negative regulation of saliva secretion	1	131	3	15452	39.6128	DCANP1	0.0332079	biological_process	0.0480879
ENST00000437825.1	GO:1905748	hard palate morphogenesis	1	131	3	15452	39.6128	DCANP1	0.0332079	biological_process	0.0480879
ENST00000437825.1	GO:1990907	beta-catenin-TCF complex	1	131	2	15452	59.4231	LEF1	0.02501	cellular_component	0.0480879
ENST00000437825.1	GO:2000458	regulation of astrocyte chemotaxis	1	131	1	15452	118.854	GPR183	0.0167431	biological_process	0.0480879
ENST00000437825.1	GO:2000543	positive regulation of gastrulation	1	131	4	15452	29.7077	TENM4	0.0413374	biological_process	0.0489036
ENST00000437825.1	GO:2000650	negative regulation of sodium ion transmembrane transporter activity	1	131	5	15452	23.7646	PRKCE	0.0493991	biological_process	0.0496191
ENST00000437825.1	GO:2000675	negative regulation of type B pancreatic cell apoptotic process	1	131	5	15452	23.7646	WFS1	0.0493991	biological_process	0.0496191
ENST00000437825.1	GO:2000721	positive regulation of transcription from RNA polymerase II promoter involved in smooth muscle cell differentiation	1	131	2	15452	59.4231	NPNT	0.02501	biological_process	0.0480879
ENST00000437825.1	GO:2001031	positive regulation of cellular glucuronidation	1	131	1	15452	118.854	PRKCE	0.0167431	biological_process	0.0480879
ENST00000437825.1	GO:2001056	positive regulation of cysteine-type endopeptidase activity	2	131	8	15452	29.9302	TTBK1;AIM2	0.00301972	biological_process	0.0480879
ENST00000443546.1	GO:0000070	mitotic sister chromatid segregation	2	111	20	15452	14.1578	NUSAP1;ZWINT	0.0106102	biological_process	0.043648
ENST00000443546.1	GO:0000775	chromosome, centromeric region	2	111	46	15452	6.14519	BIRC5;HELLS	0.045974	cellular_component	0.0488797
ENST00000443546.1	GO:0000819	sister chromatid segregation	1	111	2	15452	70.2273	TOP2A	0.021246	biological_process	0.043648
ENST00000443546.1	GO:0000904	cell morphogenesis involved in differentiation	1	111	1	15452	140.464	LAMC3	0.0142142	biological_process	0.043648
ENST00000443546.1	GO:0000988	transcription factor activity, protein binding	1	111	3	15452	46.8152	HEY1	0.0282281	molecular_function	0.043648
ENST00000443546.1	GO:0001078	transcriptional repressor activity, RNA polymerase II proximal promoter sequence-specific DNA binding	3	111	101	15452	4.22195	TSHZ2;OVOL1;PRDM5	0.0382764	molecular_function	0.0460766
ENST00000443546.1	GO:0001516	prostaglandin biosynthetic process	1	111	6	15452	23.403	PTGES	0.0488797	biological_process	0.0488797
ENST00000443546.1	GO:0001518	voltage-gated sodium channel complex	2	111	12	15452	23.6086	SCN4B;SCN1A	0.00433788	cellular_component	0.043648
ENST00000443546.1	GO:0001726	ruffle	3	111	70	15452	6.10397	FGD6;ARHGEF26;NME1-NME2	0.0153015	cellular_component	0.043648
ENST00000443546.1	GO:0001985	negative regulation of heart rate involved in baroreceptor response to increased systemic arterial blood pressure	1	111	1	15452	140.464	ADRA1A	0.0142142	biological_process	0.043648
ENST00000443546.1	GO:0001992	regulation of systemic arterial blood pressure by vasopressin	1	111	3	15452	46.8152	AVPR2	0.0282281	biological_process	0.043648
ENST00000443546.1	GO:0001994	norepinephrine-epinephrine vasoconstriction involved in regulation of systemic arterial blood pressure	2	111	4	15452	70.8624	ADRA1D;ADRA1A	0.000742204	biological_process	0.0311726
ENST00000443546.1	GO:0001996	positive regulation of heart rate by epinephrine-norepinephrine	1	111	1	15452	140.464	ADRA1A	0.0142142	biological_process	0.043648
ENST00000443546.1	GO:0001997	positive regulation of the force of heart contraction by epinephrine-norepinephrine	1	111	1	15452	140.464	ADRA1A	0.0142142	biological_process	0.043648
ENST00000443546.1	GO:0002051	osteoblast fate commitment	1	111	4	15452	35.1091	RUNX2	0.0351609	biological_process	0.043648
ENST00000443546.1	GO:0002076	osteoblast development	1	111	6	15452	23.403	RUNX2	0.0488797	biological_process	0.0488797
ENST00000443546.1	GO:0002281	macrophage activation involved in immune response	1	111	5	15452	28.0855	PRKCE	0.0420446	biological_process	0.0460766
ENST00000443546.1	GO:0002312	B cell activation involved in immune response	1	111	1	15452	140.464	GPR183	0.0142142	biological_process	0.043648
ENST00000443546.1	GO:0002313	mature B cell differentiation involved in immune response	1	111	1	15452	140.464	GPR183	0.0142142	biological_process	0.043648
ENST00000443546.1	GO:0002322	B cell proliferation involved in immune response	1	111	3	15452	46.8152	CD180	0.0282281	biological_process	0.043648
ENST00000443546.1	GO:0002407	dendritic cell chemotaxis	1	111	4	15452	35.1091	GPR183	0.0351609	biological_process	0.043648
ENST00000443546.1	GO:0002526	acute inflammatory response	1	111	5	15452	28.0855	PTGES	0.0420446	biological_process	0.0460766
ENST00000443546.1	GO:0002544	chronic inflammatory response	1	111	3	15452	46.8152	PTGES	0.0282281	biological_process	0.043648
ENST00000443546.1	GO:0003084	positive regulation of systemic arterial blood pressure	2	111	6	15452	47.2355	ADRA1A;AVPR2	0.00137257	biological_process	0.043648
ENST00000443546.1	GO:0003091	renal water homeostasis	2	111	20	15452	14.1578	WFS1;AVPR2	0.0106102	biological_process	0.043648
ENST00000443546.1	GO:0003184	pulmonary valve morphogenesis	1	111	6	15452	23.403	HEY1	0.0488797	biological_process	0.0488797
ENST00000443546.1	GO:0003190	atrioventricular valve formation	1	111	2	15452	70.2273	HEY1	0.021246	biological_process	0.043648
ENST00000443546.1	GO:0003208	cardiac ventricle morphogenesis	1	111	6	15452	23.403	HEY1	0.0488797	biological_process	0.0488797
ENST00000443546.1	GO:0003839	gamma-glutamylcyclotransferase activity	1	111	4	15452	35.1091	GGCT	0.0351609	molecular_function	0.043648
ENST00000443546.1	GO:0003876	AMP deaminase activity	1	111	3	15452	46.8152	AMPD3	0.0282281	molecular_function	0.043648
ENST00000443546.1	GO:0003918	DNA topoisomerase type II (ATP-hydrolyzing) activity	1	111	2	15452	70.2273	TOP2A	0.021246	molecular_function	0.043648
ENST00000443546.1	GO:0004028	3-chloroallyl aldehyde dehydrogenase activity	1	111	4	15452	35.1091	ALDH3B2	0.0351609	molecular_function	0.043648
ENST00000443546.1	GO:0004030	aldehyde dehydrogenase [NAD(P)+] activity	1	111	5	15452	28.0855	ALDH3B2	0.0420446	molecular_function	0.0460766
ENST00000443546.1	GO:0004499	N,N-dimethylaniline monooxygenase activity	1	111	1	15452	140.464	FMO2	0.0142142	molecular_function	0.043648
ENST00000443546.1	GO:0004556	alpha-amylase activity	1	111	1	15452	140.464	AMY2B	0.0142142	molecular_function	0.043648
ENST00000443546.1	GO:0004673	protein histidine kinase activity	1	111	2	15452	70.2273	NME1-NME2	0.021246	molecular_function	0.043648
ENST00000443546.1	GO:0004699	calcium-independent protein kinase C activity	1	111	2	15452	70.2273	PRKCE	0.021246	molecular_function	0.043648
ENST00000443546.1	GO:0004740	pyruvate dehydrogenase (acetyl-transferring) kinase activity	1	111	4	15452	35.1091	PDK1	0.0351609	molecular_function	0.043648
ENST00000443546.1	GO:0004790	thioether S-methyltransferase activity	1	111	1	15452	140.464	INMT	0.0142142	molecular_function	0.043648
ENST00000443546.1	GO:0004937	alpha1-adrenergic receptor activity	2	111	3	15452	94.4893	ADRA1D;ADRA1A	0.000497121	molecular_function	0.0250549
ENST00000443546.1	GO:0004992	platelet activating factor receptor activity	1	111	2	15452	70.2273	PDGFRL	0.021246	molecular_function	0.043648
ENST00000443546.1	GO:0005000	vasopressin receptor activity	1	111	4	15452	35.1091	AVPR2	0.0351609	molecular_function	0.043648
ENST00000443546.1	GO:0005019	platelet-derived growth factor beta-receptor activity	1	111	1	15452	140.464	PDGFRL	0.0142142	molecular_function	0.043648
ENST00000443546.1	GO:0005080	protein kinase C binding	2	111	35	15452	8.08231	CAVIN2;TOP2A	0.0285459	molecular_function	0.043648
ENST00000443546.1	GO:0005085	guanyl-nucleotide exchange factor activity	3	111	84	15452	5.08201	FGD6;ARHGEF26;RALGPS2	0.0242825	molecular_function	0.043648
ENST00000443546.1	GO:0005198	structural molecule activity	4	111	157	15452	3.64188	LAMA3;CLDN5;LAMC3;SPAG4	0.0281655	molecular_function	0.043648
ENST00000443546.1	GO:0005244	voltage-gated ion channel activity	3	111	36	15452	11.8951	SCN4B;CLIC5;SCN1A	0.00267718	molecular_function	0.043648
ENST00000443546.1	GO:0005248	voltage-gated sodium channel activity	2	111	19	15452	14.9039	SCN4B;SCN1A	0.0096904	molecular_function	0.043648
ENST00000443546.1	GO:0005252	open rectifier potassium channel activity	1	111	1	15452	140.464	KCNK3	0.0142142	molecular_function	0.043648
ENST00000443546.1	GO:0005501	retinoid binding	1	111	6	15452	23.403	RBP2	0.0488797	molecular_function	0.0488797
ENST00000443546.1	GO:0005578	proteinaceous extracellular matrix	5	111	207	15452	3.47393	ADAMTS8;NPNT;LAMC3;CCBE1;WNT10A	0.0179203	cellular_component	0.043648
ENST00000443546.1	GO:0005604	basement membrane	3	111	59	15452	7.24718	LAMA3;NPNT;LAMC3	0.00984296	cellular_component	0.043648
ENST00000443546.1	GO:0005610	laminin-5 complex	1	111	3	15452	46.8152	LAMA3	0.0282281	cellular_component	0.043648
ENST00000443546.1	GO:0005641	nuclear envelope lumen	1	111	4	15452	35.1091	PTGES	0.0351609	cellular_component	0.043648
ENST00000443546.1	GO:0005876	spindle microtubule	2	111	20	15452	14.1578	NUSAP1;BIRC5	0.0106102	cellular_component	0.043648
ENST00000443546.1	GO:0005886	plasma membrane	29	111	2870	15452	1.55043	ADRA1D;ADGRF1;GPR37;CAVIN2;KCNK3;PRKCE;CLDN5;ADRA1A;CPNE7;RHBDL2;LAX1;PTGFRN;GPM6A;SLC2A12;AVPR2;SYNJ2;PLEKHN1;CDH19;FCRL2;PLXDC1;KCNQ3;JPT2;GPR183;UPK3B;UBE2QL1;SCN1A;SEZ6L2;GPR82;RALGPS2	0.0315542	cellular_component	0.043648
ENST00000443546.1	GO:0005901	caveola	2	111	40	15452	7.06972	CAVIN2;ADRA1A	0.0360675	cellular_component	0.0441215
ENST00000443546.1	GO:0005923	bicellular tight junction	3	111	95	15452	4.49035	CLDN5;SAPCD2;PLXDC1	0.0329535	cellular_component	0.043648
ENST00000443546.1	GO:0005967	mitochondrial pyruvate dehydrogenase complex	1	111	3	15452	46.8152	PDK1	0.0282281	cellular_component	0.043648
ENST00000443546.1	GO:0006066	alcohol metabolic process	1	111	3	15452	46.8152	ALDH3B2	0.0282281	biological_process	0.043648
ENST00000443546.1	GO:0006082	organic acid metabolic process	1	111	1	15452	140.464	FMO2	0.0142142	biological_process	0.043648
ENST00000443546.1	GO:0006196	AMP catabolic process	1	111	1	15452	140.464	AMPD3	0.0142142	biological_process	0.043648
ENST00000443546.1	GO:0006265	DNA topological change	1	111	6	15452	23.403	TOP2A	0.0488797	biological_process	0.0488797
ENST00000443546.1	GO:0006266	DNA ligation	1	111	4	15452	35.1091	TOP2A	0.0351609	biological_process	0.043648
ENST00000443546.1	GO:0006776	vitamin A metabolic process	1	111	3	15452	46.8152	RBP2	0.0282281	biological_process	0.043648
ENST00000443546.1	GO:0006814	sodium ion transport	3	111	53	15452	8.07075	SCN4B;SLC38A11;SCN1A	0.00743982	biological_process	0.043648
ENST00000443546.1	GO:0006955	immune response	4	111	173	15452	3.3016	LAX1;GEM;ADAMDEC1;GPR183	0.0379101	biological_process	0.0459295
ENST00000443546.1	GO:0007010	cytoskeleton organization	3	111	80	15452	5.3375	WASF3;SEMA6A;FGD6	0.0214815	biological_process	0.043648
ENST00000443546.1	GO:0007093	mitotic cell cycle checkpoint	2	111	14	15452	20.2333	NABP1;ZWINT	0.00566734	biological_process	0.043648
ENST00000443546.1	GO:0007166	cell surface receptor signaling pathway	4	111	131	15452	4.37212	ADGRF1;TSPAN7;SEMA6A;GEM	0.0158879	biological_process	0.043648
ENST00000443546.1	GO:0007186	G-protein coupled receptor signaling pathway	7	111	427	15452	2.36838	ADRA1D;ADGRF1;GPR37;ADRA1A;AVPR2;ARHGEF26;GPR183	0.0357384	biological_process	0.0441215
ENST00000443546.1	GO:0007188	adenylate cyclase-modulating G-protein coupled receptor signaling pathway	2	111	32	15452	8.84174	ADRA1D;AVPR2	0.0243793	biological_process	0.043648
ENST00000443546.1	GO:0007200	phospholipase C-activating G-protein coupled receptor signaling pathway	2	111	42	15452	6.7322	ADRA1D;ADRA1A	0.0392672	biological_process	0.0460766
ENST00000443546.1	GO:0007416	synapse assembly	3	111	53	15452	8.07075	ADGRF1;CLSTN3;GPM6A	0.00743982	biological_process	0.043648
ENST00000443546.1	GO:0007599	hemostasis	1	111	4	15452	35.1091	AVPR2	0.0351609	biological_process	0.043648
ENST00000443546.1	GO:0007605	sensory perception of sound	3	111	97	15452	4.39719	CLIC5;ESPN;WFS1	0.0346817	biological_process	0.043648
ENST00000443546.1	GO:0007611	learning or memory	2	111	30	15452	9.43242	TTBK1;AFF2	0.0217539	biological_process	0.043648
ENST00000443546.1	GO:0008142	oxysterol binding	1	111	5	15452	28.0855	GPR183	0.0420446	molecular_function	0.0460766
ENST00000443546.1	GO:0008360	regulation of cell shape	3	111	100	15452	4.26444	WASF3;TTBK1;FGD6	0.0373605	biological_process	0.0454823
ENST00000443546.1	GO:0008544	epidermis development	3	111	53	15452	8.07075	LAMA3;OVOL1;RBP2	0.00743982	biological_process	0.043648
ENST00000443546.1	GO:0009308	amine metabolic process	1	111	3	15452	46.8152	INMT	0.0282281	biological_process	0.043648
ENST00000443546.1	GO:0009330	DNA topoisomerase complex (ATP-hydrolyzing)	1	111	1	15452	140.464	TOP2A	0.0142142	cellular_component	0.043648
ENST00000443546.1	GO:0009404	toxin metabolic process	1	111	4	15452	35.1091	FMO2	0.0351609	biological_process	0.043648
ENST00000443546.1	GO:0009673	low-affinity phosphate transmembrane transporter activity	1	111	1	15452	140.464	ADAMTS8	0.0142142	molecular_function	0.043648
ENST00000443546.1	GO:0010216	maintenance of DNA methylation	1	111	2	15452	70.2273	HELLS	0.021246	biological_process	0.043648
ENST00000443546.1	GO:0010628	positive regulation of gene expression	5	111	176	15452	4.09413	RUNX2;RNF207;TTBK1;AVPR2;WNT10A	0.00957685	biological_process	0.043648
ENST00000443546.1	GO:0010694	positive regulation of alkaline phosphatase activity	1	111	5	15452	28.0855	NPNT	0.0420446	biological_process	0.0460766
ENST00000443546.1	GO:0010763	positive regulation of fibroblast migration	1	111	6	15452	23.403	PRKCE	0.0488797	biological_process	0.0488797
ENST00000443546.1	GO:0010811	positive regulation of cell-substrate adhesion	2	111	32	15452	8.84174	PRKCE;NPNT	0.0243793	biological_process	0.043648
ENST00000443546.1	GO:0010818	T cell chemotaxis	1	111	5	15452	28.0855	GPR183	0.0420446	biological_process	0.0460766
ENST00000443546.1	GO:0014033	neural crest cell differentiation	1	111	3	15452	46.8152	WNT10A	0.0282281	biological_process	0.043648
ENST00000443546.1	GO:0014704	intercalated disc	2	111	37	15452	7.64443	SCN4B;SCN1A	0.0314704	cellular_component	0.043648
ENST00000443546.1	GO:0015631	tubulin binding	2	111	38	15452	7.44278	STMN2;BIRC5	0.0329752	molecular_function	0.043648
ENST00000443546.1	GO:0016021	integral component of membrane	29	111	2780	15452	1.61207	ADGRF1;TRIM59;FMO2;HIGD1B;CLDN5;RHBDL2;LAX1;MANEAL;FAM189A1;CHST15;CLSTN3;SEMA6A;C1orf115;PTGFRN;GPM6A;SLC38A11;SLC2A12;AVPR2;PTGES;CDH19;FCRL2;PLXDC1;KCNQ3;TMEM62;LRRTM4;UPK3B;SEZ6L2;GPR82;SPAG4	0.0214691	cellular_component	0.043648
ENST00000443546.1	GO:0016798	hydrolase activity, acting on glycosyl bonds	1	111	3	15452	46.8152	MANEAL	0.0282281	molecular_function	0.043648
ENST00000443546.1	GO:0019227	neuronal action potential propagation	1	111	6	15452	23.403	SCN1A	0.0488797	biological_process	0.0488797
ENST00000443546.1	GO:0019319	hexose biosynthetic process	1	111	1	15452	140.464	CHST15	0.0142142	biological_process	0.043648
ENST00000443546.1	GO:0019371	cyclooxygenase pathway	1	111	4	15452	35.1091	PTGES	0.0351609	biological_process	0.043648
ENST00000443546.1	GO:0022417	protein maturation by protein folding	1	111	6	15452	23.403	WFS1	0.0488797	biological_process	0.0488797
ENST00000443546.1	GO:0030027	lamellipodium	4	111	129	15452	4.44048	WASF3;STMN2;FGD6;NME1-NME2	0.0151186	cellular_component	0.043648
ENST00000443546.1	GO:0030046	parallel actin filament bundle assembly	1	111	2	15452	70.2273	ESPN	0.021246	biological_process	0.043648
ENST00000443546.1	GO:0030263	apoptotic chromosome condensation	1	111	4	15452	35.1091	TOP2A	0.0351609	biological_process	0.043648
ENST00000443546.1	GO:0030315	T-tubule	2	111	32	15452	8.84174	ADRA1A;SCN1A	0.0243793	cellular_component	0.043648
ENST00000443546.1	GO:0030485	smooth muscle contractile fiber	1	111	2	15452	70.2273	NPNT	0.021246	cellular_component	0.043648
ENST00000443546.1	GO:0030544	Hsp70 protein binding	2	111	26	15452	10.8864	GPR37;RNF207	0.0168871	molecular_function	0.043648
ENST00000443546.1	GO:0030546	receptor activator activity	1	111	1	15452	140.464	PRKCE	0.0142142	molecular_function	0.043648
ENST00000443546.1	GO:0030595	leukocyte chemotaxis	1	111	5	15452	28.0855	GPR183	0.0420446	biological_process	0.0460766
ENST00000443546.1	GO:0030748	amine N-methyltransferase activity	1	111	1	15452	140.464	INMT	0.0142142	molecular_function	0.043648
ENST00000443546.1	GO:0031021	interphase microtubule organizing center	1	111	2	15452	70.2273	BIRC5	0.021246	cellular_component	0.043648
ENST00000443546.1	GO:0031117	positive regulation of microtubule depolymerization	1	111	3	15452	46.8152	STMN2	0.0282281	biological_process	0.043648
ENST00000443546.1	GO:0031175	neuron projection development	3	111	89	15452	4.79494	ADGRF1;STMN2;BICDL1	0.0280483	biological_process	0.043648
ENST00000443546.1	GO:0031398	positive regulation of protein ubiquitination	2	111	40	15452	7.06972	WFS1;AVPR2	0.0360675	biological_process	0.0441215
ENST00000443546.1	GO:0031503	protein complex localization	1	111	1	15452	140.464	BIRC5	0.0142142	biological_process	0.043648
ENST00000443546.1	GO:0031536	positive regulation of exit from mitosis	1	111	4	15452	35.1091	BIRC5	0.0351609	biological_process	0.043648
ENST00000443546.1	GO:0031577	spindle checkpoint	1	111	3	15452	46.8152	BIRC5	0.0282281	biological_process	0.043648
ENST00000443546.1	GO:0031666	positive regulation of lipopolysaccharide-mediated signaling pathway	1	111	5	15452	28.0855	CD180	0.0420446	biological_process	0.0460766
ENST00000443546.1	GO:0031987	locomotion involved in locomotory behavior	1	111	4	15452	35.1091	GPR37	0.0351609	biological_process	0.043648
ENST00000443546.1	GO:0032133	chromosome passenger complex	1	111	4	15452	35.1091	BIRC5	0.0351609	cellular_component	0.043648
ENST00000443546.1	GO:0032230	positive regulation of synaptic transmission, GABAergic	2	111	10	15452	28.3339	PRKCE;ADRA1A	0.00317557	biological_process	0.043648
ENST00000443546.1	GO:0032264	IMP salvage	1	111	3	15452	46.8152	AMPD3	0.0282281	biological_process	0.043648
ENST00000443546.1	GO:0032273	positive regulation of protein polymerization	1	111	3	15452	46.8152	TTBK1	0.0282281	biological_process	0.043648
ENST00000443546.1	GO:0032485	regulation of Ral protein signal transduction	1	111	3	15452	46.8152	RALGPS2	0.0282281	biological_process	0.043648
ENST00000443546.1	GO:0032609	interferon-gamma production	1	111	5	15452	28.0855	AVPR2	0.0420446	biological_process	0.0460766
ENST00000443546.1	GO:0033268	node of Ranvier	2	111	12	15452	23.6086	KCNQ3;SCN1A	0.00433788	cellular_component	0.043648
ENST00000443546.1	GO:0033631	cell-cell adhesion mediated by integrin	1	111	2	15452	70.2273	NPNT	0.021246	biological_process	0.043648
ENST00000443546.1	GO:0034097	response to cytokine	2	111	23	15452	12.3087	AVPR2;PTGES	0.0135895	biological_process	0.043648
ENST00000443546.1	GO:0034101	erythrocyte homeostasis	1	111	4	15452	35.1091	AMPD3	0.0351609	biological_process	0.043648
ENST00000443546.1	GO:0034596	phosphatidylinositol phosphate 4-phosphatase activity	1	111	4	15452	35.1091	SYNJ2	0.0351609	molecular_function	0.043648
ENST00000443546.1	GO:0034678	integrin alpha8-beta1 complex	1	111	1	15452	140.464	NPNT	0.0142142	cellular_component	0.043648
ENST00000443546.1	GO:0034765	regulation of ion transmembrane transport	3	111	105	15452	4.06005	CLIC5;KCNQ3;SCN1A	0.042054	biological_process	0.0460766
ENST00000443546.1	GO:0035063	nuclear speck organization	1	111	2	15452	70.2273	AFF2	0.021246	biological_process	0.043648
ENST00000443546.1	GO:0035276	ethanol binding	1	111	2	15452	70.2273	PRKCE	0.021246	molecular_function	0.043648
ENST00000443546.1	GO:0035428	hexose transmembrane transport	1	111	4	15452	35.1091	SLC2A12	0.0351609	biological_process	0.043648
ENST00000443546.1	GO:0035669	TRAM-dependent toll-like receptor 4 signaling pathway	1	111	3	15452	46.8152	PRKCE	0.0282281	biological_process	0.043648
ENST00000443546.1	GO:0035811	negative regulation of urine volume	1	111	3	15452	46.8152	AVPR2	0.0282281	biological_process	0.043648
ENST00000443546.1	GO:0035814	negative regulation of renal sodium excretion	1	111	4	15452	35.1091	AVPR2	0.0351609	biological_process	0.043648
ENST00000443546.1	GO:0035912	dorsal aorta morphogenesis	1	111	6	15452	23.403	HEY1	0.0488797	biological_process	0.0488797
ENST00000443546.1	GO:0035939	microsatellite binding	1	111	3	15452	46.8152	HEY1	0.0282281	molecular_function	0.043648
ENST00000443546.1	GO:0036145	dendritic cell homeostasis	1	111	1	15452	140.464	GPR183	0.0142142	biological_process	0.043648
ENST00000443546.1	GO:0036304	umbilical cord morphogenesis	1	111	2	15452	70.2273	HEY1	0.021246	biological_process	0.043648
ENST00000443546.1	GO:0036505	prosaposin receptor activity	1	111	2	15452	70.2273	GPR37	0.021246	molecular_function	0.043648
ENST00000443546.1	GO:0040001	establishment of mitotic spindle localization	1	111	4	15452	35.1091	NUSAP1	0.0351609	biological_process	0.043648
ENST00000443546.1	GO:0040016	embryonic cleavage	1	111	4	15452	35.1091	TOP2A	0.0351609	biological_process	0.043648
ENST00000443546.1	GO:0040036	regulation of fibroblast growth factor receptor signaling pathway	1	111	4	15452	35.1091	RUNX2	0.0351609	biological_process	0.043648
ENST00000443546.1	GO:0042048	olfactory behavior	1	111	6	15452	23.403	WFS1	0.0488797	biological_process	0.0488797
ENST00000443546.1	GO:0042169	SH2 domain binding	2	111	22	15452	12.8691	LAX1;KHDRBS2	0.0125603	molecular_function	0.043648
ENST00000443546.1	GO:0042277	peptide binding	2	111	47	15452	6.01405	GPR37;AVPR2	0.0477122	molecular_function	0.0488797
ENST00000443546.1	GO:0042415	norepinephrine metabolic process	1	111	4	15452	35.1091	EPAS1	0.0351609	biological_process	0.043648
ENST00000443546.1	GO:0042416	dopamine biosynthetic process	1	111	6	15452	23.403	GPR37	0.0488797	biological_process	0.0488797
ENST00000443546.1	GO:0042487	regulation of odontogenesis of dentin-containing tooth	2	111	3	15452	94.4893	RUNX2;WNT10A	0.000497121	biological_process	0.0250549
ENST00000443546.1	GO:0043129	surfactant homeostasis	1	111	4	15452	35.1091	EPAS1	0.0351609	biological_process	0.043648
ENST00000443546.1	GO:0043194	axon initial segment	2	111	10	15452	28.3339	KCNQ3;SCN1A	0.00317557	cellular_component	0.043648
ENST00000443546.1	GO:0043410	positive regulation of MAPK cascade	3	111	44	15452	9.72727	GPR37;PRKCE;ADRA1A	0.00455809	biological_process	0.043648
ENST00000443546.1	GO:0043588	skin development	2	111	23	15452	12.3087	OVOL1;WNT10A	0.0135895	biological_process	0.043648
ENST00000443546.1	GO:0043619	regulation of transcription from RNA polymerase II promoter in response to oxidative stress	1	111	3	15452	46.8152	EPAS1	0.0282281	biological_process	0.043648
ENST00000443546.1	GO:0043813	phosphatidylinositol-3,5-bisphosphate 5-phosphatase activity	1	111	4	15452	35.1091	SYNJ2	0.0351609	molecular_function	0.043648
ENST00000443546.1	GO:0044774	mitotic DNA integrity checkpoint	1	111	2	15452	70.2273	TOP2A	0.021246	biological_process	0.043648
ENST00000443546.1	GO:0045179	apical cortex	1	111	5	15452	28.0855	SAPCD2	0.0420446	cellular_component	0.0460766
ENST00000443546.1	GO:0045298	tubulin complex	1	111	2	15452	70.2273	TTBK1	0.021246	cellular_component	0.043648
ENST00000443546.1	GO:0045667	regulation of osteoblast differentiation	1	111	5	15452	28.0855	RUNX2	0.0420446	biological_process	0.0460766
ENST00000443546.1	GO:0045669	positive regulation of osteoblast differentiation	2	111	34	15452	8.32056	RUNX2;NPNT	0.0271272	biological_process	0.043648
ENST00000443546.1	GO:0045682	regulation of epidermis development	1	111	4	15452	35.1091	NME1-NME2	0.0351609	biological_process	0.043648
ENST00000443546.1	GO:0045760	positive regulation of action potential	1	111	5	15452	28.0855	ADRA1A	0.0420446	biological_process	0.0460766
ENST00000443546.1	GO:0045762	positive regulation of adenylate cyclase activity	1	111	4	15452	35.1091	WFS1	0.0351609	biological_process	0.043648
ENST00000443546.1	GO:0045870	positive regulation of single stranded viral RNA replication via double stranded DNA intermediate	1	111	1	15452	140.464	TOP2A	0.0142142	biological_process	0.043648
ENST00000443546.1	GO:0045907	positive regulation of vasoconstriction	3	111	14	15452	30.631	ADRA1D;ADRA1A;AVPR2	0.000223246	biological_process	0.0250549
ENST00000443546.1	GO:0045927	positive regulation of growth	1	111	5	15452	28.0855	WFS1	0.0420446	biological_process	0.0460766
ENST00000443546.1	GO:0045964	positive regulation of dopamine metabolic process	1	111	1	15452	140.464	GPR37	0.0142142	biological_process	0.043648
ENST00000443546.1	GO:0045987	positive regulation of smooth muscle contraction	3	111	11	15452	38.9924	ADRA1D;ADRA1A;NPNT	0.000121381	biological_process	0.0250549
ENST00000443546.1	GO:0046031	ADP metabolic process	1	111	1	15452	140.464	AMPD3	0.0142142	biological_process	0.043648
ENST00000443546.1	GO:0046651	lymphocyte proliferation	1	111	2	15452	70.2273	HELLS	0.021246	biological_process	0.043648
ENST00000443546.1	GO:0048306	calcium-dependent protein binding	2	111	39	15452	7.25147	WFS1;STMN2	0.0345077	molecular_function	0.043648
ENST00000443546.1	GO:0048469	cell maturation	2	111	21	15452	13.4827	RUNX2;EPAS1	0.011567	biological_process	0.043648
ENST00000443546.1	GO:0048625	myoblast fate commitment	1	111	3	15452	46.8152	EPAS1	0.0282281	biological_process	0.043648
ENST00000443546.1	GO:0048730	epidermis morphogenesis	1	111	3	15452	46.8152	WNT10A	0.0282281	biological_process	0.043648
ENST00000443546.1	GO:0048733	sebaceous gland development	1	111	4	15452	35.1091	WNT10A	0.0351609	biological_process	0.043648
ENST00000443546.1	GO:0048845	venous blood vessel morphogenesis	1	111	5	15452	28.0855	CCBE1	0.0420446	biological_process	0.0460766
ENST00000443546.1	GO:0048863	stem cell differentiation	2	111	18	15452	15.7329	RUNX2;GPM6A	0.00880823	biological_process	0.043648
ENST00000443546.1	GO:0050220	prostaglandin-E synthase activity	1	111	3	15452	46.8152	PTGES	0.0282281	molecular_function	0.043648
ENST00000443546.1	GO:0050656	3'-phosphoadenosine 5'-phosphosulfate binding	1	111	6	15452	23.403	CHST15	0.0488797	molecular_function	0.0488797
ENST00000443546.1	GO:0050659	N-acetylgalactosamine 4-sulfate 6-O-sulfotransferase activity	1	111	2	15452	70.2273	CHST15	0.021246	molecular_function	0.043648
ENST00000443546.1	GO:0050966	detection of mechanical stimulus involved in sensory perception of pain	1	111	6	15452	23.403	SCN1A	0.0488797	biological_process	0.0488797
ENST00000443546.1	GO:0050996	positive regulation of lipid catabolic process	1	111	3	15452	46.8152	PRKCE	0.0282281	biological_process	0.043648
ENST00000443546.1	GO:0051247	positive regulation of protein metabolic process	1	111	6	15452	23.403	WFS1	0.0488797	biological_process	0.0488797
ENST00000443546.1	GO:0051303	establishment of chromosome localization	1	111	2	15452	70.2273	BIRC5	0.021246	biological_process	0.043648
ENST00000443546.1	GO:0051491	positive regulation of filopodium assembly	2	111	23	15452	12.3087	ESPN;GPM6A	0.0135895	biological_process	0.043648
ENST00000443546.1	GO:0051494	negative regulation of cytoskeleton organization	1	111	1	15452	140.464	ESPN	0.0142142	biological_process	0.043648
ENST00000443546.1	GO:0051567	histone H3-K9 methylation	1	111	3	15452	46.8152	PRDM5	0.0282281	biological_process	0.043648
ENST00000443546.1	GO:0051649	establishment of localization in cell	1	111	2	15452	70.2273	ZWINT	0.021246	biological_process	0.043648
ENST00000443546.1	GO:0051729	germline cell cycle switching, mitotic to meiotic cell cycle	1	111	2	15452	70.2273	OVOL1	0.021246	biological_process	0.043648
ENST00000443546.1	GO:0051932	synaptic transmission, GABAergic	1	111	4	15452	35.1091	CLSTN3	0.0351609	biological_process	0.043648
ENST00000443546.1	GO:0055056	D-glucose transmembrane transporter activity	1	111	6	15452	23.403	SLC2A12	0.0488797	molecular_function	0.0488797
ENST00000443546.1	GO:0055107	Golgi to secretory granule transport	1	111	1	15452	140.464	BICDL1	0.0142142	biological_process	0.043648
ENST00000443546.1	GO:0060073	micturition	1	111	1	15452	140.464	ADRA1A	0.0142142	biological_process	0.043648
ENST00000443546.1	GO:0060347	heart trabecula formation	1	111	6	15452	23.403	HEY1	0.0488797	biological_process	0.0488797
ENST00000443546.1	GO:0060411	cardiac septum morphogenesis	1	111	4	15452	35.1091	HEY1	0.0351609	biological_process	0.043648
ENST00000443546.1	GO:0060452	positive regulation of cardiac muscle contraction	1	111	3	15452	46.8152	ADRA1A	0.0282281	biological_process	0.043648
ENST00000443546.1	GO:0060842	arterial endothelial cell differentiation	1	111	3	15452	46.8152	HEY1	0.0282281	biological_process	0.043648
ENST00000443546.1	GO:0061314	Notch signaling involved in heart development	1	111	4	15452	35.1091	HEY1	0.0351609	biological_process	0.043648
ENST00000443546.1	GO:0061470	T follicular helper cell differentiation	1	111	4	15452	35.1091	GPR183	0.0351609	biological_process	0.043648
ENST00000443546.1	GO:0061890	positive regulation of astrocyte activation	1	111	1	15452	140.464	TTBK1	0.0142142	biological_process	0.043648
ENST00000443546.1	GO:0070257	positive regulation of mucus secretion	1	111	4	15452	35.1091	PRKCE	0.0351609	biological_process	0.043648
ENST00000443546.1	GO:0070374	positive regulation of ERK1 and ERK2 cascade	3	111	95	15452	4.49035	ADRA1A;NPNT;GPR183	0.0329535	biological_process	0.043648
ENST00000443546.1	GO:0070491	repressing transcription factor binding	2	111	25	15452	11.3226	RUNX2;PRDM5	0.0157535	molecular_function	0.043648
ENST00000443546.1	GO:0070876	SOSS complex	1	111	4	15452	35.1091	NABP1	0.0351609	cellular_component	0.043648
ENST00000443546.1	GO:0070995	NADPH oxidation	1	111	2	15452	70.2273	FMO2	0.021246	biological_process	0.043648
ENST00000443546.1	GO:0071456	cellular response to hypoxia	3	111	56	15452	7.6369	KCNK3;PRKCE;EPAS1	0.00859186	biological_process	0.043648
ENST00000443546.1	GO:0071880	adenylate cyclase-activating adrenergic receptor signaling pathway	2	111	8	15452	35.422	ADRA1D;ADRA1A	0.00218543	biological_process	0.043648
ENST00000443546.1	GO:0071944	cell periphery	2	111	24	15452	11.7951	PRKCE;NME1-NME2	0.0146541	cellular_component	0.043648
ENST00000443546.1	GO:0072592	oxygen metabolic process	1	111	3	15452	46.8152	FMO2	0.0282281	biological_process	0.043648
ENST00000443546.1	GO:0086002	cardiac muscle cell action potential involved in contraction	2	111	14	15452	20.2333	SCN4B;SCN1A	0.00566734	biological_process	0.043648
ENST00000443546.1	GO:0086006	voltage-gated sodium channel activity involved in cardiac muscle cell action potential	1	111	5	15452	28.0855	SCN4B	0.0420446	molecular_function	0.0460766
ENST00000443546.1	GO:0086016	AV node cell action potential	1	111	4	15452	35.1091	SCN4B	0.0351609	biological_process	0.043648
ENST00000443546.1	GO:0086019	cell-cell signaling involved in cardiac conduction	1	111	2	15452	70.2273	RNF207	0.021246	biological_process	0.043648
ENST00000443546.1	GO:0090037	positive regulation of protein kinase C signaling	1	111	3	15452	46.8152	ADRA1A	0.0282281	biological_process	0.043648
ENST00000443546.1	GO:0090175	regulation of establishment of planar polarity	1	111	1	15452	140.464	SAPCD2	0.0142142	biological_process	0.043648
ENST00000443546.1	GO:0090303	positive regulation of wound healing	1	111	6	15452	23.403	PRKCE	0.0488797	biological_process	0.0488797
ENST00000443546.1	GO:0097195	pilomotor reflex	2	111	3	15452	94.4893	ADRA1A;NPNT	0.000497121	biological_process	0.0250549
ENST00000443546.1	GO:0097411	hypoxia-inducible factor-1alpha signaling pathway	1	111	2	15452	70.2273	PDK1	0.021246	biological_process	0.043648
ENST00000443546.1	GO:0098725	symmetric cell division	1	111	1	15452	140.464	SAPCD2	0.0142142	biological_process	0.043648
ENST00000443546.1	GO:0102707	S-adenosyl-L-methionine:beta-alanine N-methyltransferase activity	1	111	1	15452	140.464	INMT	0.0142142	molecular_function	0.043648
ENST00000443546.1	GO:0103025	alpha-amylase activity (releasing maltohexaose)	1	111	1	15452	140.464	AMY2B	0.0142142	molecular_function	0.043648
ENST00000443546.1	GO:1900748	positive regulation of vascular endothelial growth factor signaling pathway	1	111	4	15452	35.1091	CCBE1	0.0351609	biological_process	0.043648
ENST00000443546.1	GO:1901207	regulation of heart looping	1	111	1	15452	140.464	RNF207	0.0142142	biological_process	0.043648
ENST00000443546.1	GO:1901492	positive regulation of lymphangiogenesis	1	111	2	15452	70.2273	CCBE1	0.021246	biological_process	0.043648
ENST00000443546.1	GO:1901522	positive regulation of transcription from RNA polymerase II promoter involved in cellular response to chemical stimulus	1	111	5	15452	28.0855	RUNX2	0.0420446	biological_process	0.0460766
ENST00000443546.1	GO:1901842	negative regulation of high voltage-gated calcium channel activity	1	111	4	15452	35.1091	GEM	0.0351609	biological_process	0.043648
ENST00000443546.1	GO:1901994	negative regulation of meiotic cell cycle phase transition	1	111	1	15452	140.464	OVOL1	0.0142142	biological_process	0.043648
ENST00000443546.1	GO:1902225	negative regulation of acrosome reaction	1	111	1	15452	140.464	SPINK13	0.0142142	biological_process	0.043648
ENST00000443546.1	GO:1902261	positive regulation of delayed rectifier potassium channel activity	1	111	4	15452	35.1091	RNF207	0.0351609	biological_process	0.043648
ENST00000443546.1	GO:1902474	positive regulation of protein localization to synapse	1	111	3	15452	46.8152	CLSTN3	0.0282281	biological_process	0.043648
ENST00000443546.1	GO:1903142	positive regulation of establishment of endothelial barrier	1	111	4	15452	35.1091	CLDN5	0.0351609	biological_process	0.043648
ENST00000443546.1	GO:1903206	negative regulation of hydrogen peroxide-induced cell death	1	111	6	15452	23.403	GPR37	0.0488797	biological_process	0.0488797
ENST00000443546.1	GO:1903671	negative regulation of sprouting angiogenesis	1	111	4	15452	35.1091	SEMA6A	0.0351609	biological_process	0.043648
ENST00000443546.1	GO:1903762	positive regulation of voltage-gated potassium channel activity involved in ventricular cardiac muscle cell action potential repolarization	1	111	2	15452	70.2273	RNF207	0.021246	biological_process	0.043648
ENST00000443546.1	GO:1903861	positive regulation of dendrite extension	2	111	18	15452	15.7329	CPNE5;RASAL1	0.00880823	biological_process	0.043648
ENST00000443546.1	GO:1903892	negative regulation of ATF6-mediated unfolded protein response	1	111	1	15452	140.464	WFS1	0.0142142	biological_process	0.043648
ENST00000443546.1	GO:1903954	positive regulation of voltage-gated potassium channel activity involved in atrial cardiac muscle cell action potential repolarization	1	111	1	15452	140.464	RNF207	0.0142142	biological_process	0.043648
ENST00000443546.1	GO:1903980	positive regulation of microglial cell activation	1	111	5	15452	28.0855	TTBK1	0.0420446	biological_process	0.0460766
ENST00000443546.1	GO:1903997	positive regulation of non-membrane spanning protein tyrosine kinase activity	1	111	2	15452	70.2273	ADRA1A	0.021246	biological_process	0.043648
ENST00000443546.1	GO:1904031	positive regulation of cyclin-dependent protein kinase activity	1	111	3	15452	46.8152	TTBK1	0.0282281	biological_process	0.043648
ENST00000443546.1	GO:1904777	negative regulation of protein localization to cell cortex	1	111	1	15452	140.464	SAPCD2	0.0142142	biological_process	0.043648
ENST00000443546.1	GO:1905463	negative regulation of DNA duplex unwinding	1	111	1	15452	140.464	TOP2A	0.0142142	biological_process	0.043648
ENST00000443546.1	GO:2000458	regulation of astrocyte chemotaxis	1	111	1	15452	140.464	GPR183	0.0142142	biological_process	0.043648
ENST00000443546.1	GO:2000480	negative regulation of cAMP-dependent protein kinase activity	1	111	6	15452	23.403	PKIA	0.0488797	biological_process	0.0488797
ENST00000443546.1	GO:2000647	negative regulation of stem cell proliferation	1	111	4	15452	35.1091	OVOL1	0.0351609	biological_process	0.043648
ENST00000443546.1	GO:2000650	negative regulation of sodium ion transmembrane transporter activity	1	111	5	15452	28.0855	PRKCE	0.0420446	biological_process	0.0460766
ENST00000443546.1	GO:2000675	negative regulation of type B pancreatic cell apoptotic process	1	111	5	15452	28.0855	WFS1	0.0420446	biological_process	0.0460766
ENST00000443546.1	GO:2000721	positive regulation of transcription from RNA polymerase II promoter involved in smooth muscle cell differentiation	1	111	2	15452	70.2273	NPNT	0.021246	biological_process	0.043648
ENST00000443546.1	GO:2000820	negative regulation of transcription from RNA polymerase II promoter involved in smooth muscle cell differentiation	1	111	2	15452	70.2273	HEY1	0.021246	biological_process	0.043648
ENST00000443546.1	GO:2001031	positive regulation of cellular glucuronidation	1	111	1	15452	140.464	PRKCE	0.0142142	biological_process	0.043648
ENST00000443546.1	GO:2001212	regulation of vasculogenesis	1	111	3	15452	46.8152	HEY1	0.0282281	biological_process	0.043648
ENST00000451775.1	GO:0000309	nicotinamide-nucleotide adenylyltransferase activity	1	146	3	15452	35.5149	NMNAT2	0.0369218	molecular_function	0.0462419
ENST00000451775.1	GO:0000819	sister chromatid segregation	1	146	2	15452	53.2759	TOP2A	0.0278203	biological_process	0.0462419
ENST00000451775.1	GO:0000904	cell morphogenesis involved in differentiation	1	146	1	15452	106.559	LAMC3	0.0186333	biological_process	0.0462419
ENST00000451775.1	GO:0001515	opioid peptide activity	1	146	3	15452	35.5149	PNOC	0.0369218	molecular_function	0.0462419
ENST00000451775.1	GO:0001518	voltage-gated sodium channel complex	2	146	12	15452	17.8704	SCN1A;SCN4B	0.00735535	cellular_component	0.0462419
ENST00000451775.1	GO:0001756	somitogenesis	2	146	29	15452	7.38649	LEF1;CRB2	0.0338925	biological_process	0.0462419
ENST00000451775.1	GO:0001782	B cell homeostasis	2	146	13	15452	16.4947	TNFRSF13C;DOCK10	0.00843516	biological_process	0.0462419
ENST00000451775.1	GO:0001985	negative regulation of heart rate involved in baroreceptor response to increased systemic arterial blood pressure	1	146	1	15452	106.559	ADRA1A	0.0186333	biological_process	0.0462419
ENST00000451775.1	GO:0001994	norepinephrine-epinephrine vasoconstriction involved in regulation of systemic arterial blood pressure	1	146	4	15452	26.6345	ADRA1A	0.0459387	biological_process	0.0466621
ENST00000451775.1	GO:0001996	positive regulation of heart rate by epinephrine-norepinephrine	1	146	1	15452	106.559	ADRA1A	0.0186333	biological_process	0.0462419
ENST00000451775.1	GO:0001997	positive regulation of the force of heart contraction by epinephrine-norepinephrine	1	146	1	15452	106.559	ADRA1A	0.0186333	biological_process	0.0462419
ENST00000451775.1	GO:0002020	protease binding	3	146	53	15452	6.0954	CST4;CCBE1;COMP	0.015512	molecular_function	0.0462419
ENST00000451775.1	GO:0002040	sprouting angiogenesis	2	146	15	15452	14.2935	CCBE1;LEF1	0.0107928	biological_process	0.0462419
ENST00000451775.1	GO:0002224	toll-like receptor signaling pathway	2	146	20	15452	10.7167	TLR10;CD180	0.0177814	biological_process	0.0462419
ENST00000451775.1	GO:0002250	adaptive immune response	5	146	96	15452	5.67228	TNFRSF13C;GPR183;BTLA;CD1C;LAX1	0.00258631	biological_process	0.0462419
ENST00000451775.1	GO:0002312	B cell activation involved in immune response	1	146	1	15452	106.559	GPR183	0.0186333	biological_process	0.0462419
ENST00000451775.1	GO:0002313	mature B cell differentiation involved in immune response	1	146	1	15452	106.559	GPR183	0.0186333	biological_process	0.0462419
ENST00000451775.1	GO:0002322	B cell proliferation involved in immune response	1	146	3	15452	35.5149	CD180	0.0369218	biological_process	0.0462419
ENST00000451775.1	GO:0002407	dendritic cell chemotaxis	1	146	4	15452	26.6345	GPR183	0.0459387	biological_process	0.0466621
ENST00000451775.1	GO:0002544	chronic inflammatory response	1	146	3	15452	35.5149	PTGES	0.0369218	biological_process	0.0462419
ENST00000451775.1	GO:0002636	positive regulation of germinal center formation	1	146	1	15452	106.559	TNFRSF13C	0.0186333	biological_process	0.0462419
ENST00000451775.1	GO:0002693	positive regulation of cellular extravasation	1	146	2	15452	53.2759	PLVAP	0.0278203	biological_process	0.0462419
ENST00000451775.1	GO:0003417	growth plate cartilage development	1	146	3	15452	35.5149	COMP	0.0369218	biological_process	0.0462419
ENST00000451775.1	GO:0003839	gamma-glutamylcyclotransferase activity	1	146	4	15452	26.6345	GGCT	0.0459387	molecular_function	0.0466621
ENST00000451775.1	GO:0003918	DNA topoisomerase type II (ATP-hydrolyzing) activity	1	146	2	15452	53.2759	TOP2A	0.0278203	molecular_function	0.0462419
ENST00000451775.1	GO:0004499	N,N-dimethylaniline monooxygenase activity	1	146	1	15452	106.559	FMO2	0.0186333	molecular_function	0.0462419
ENST00000451775.1	GO:0004515	nicotinate-nucleotide adenylyltransferase activity	1	146	3	15452	35.5149	NMNAT2	0.0369218	molecular_function	0.0462419
ENST00000451775.1	GO:0004673	protein histidine kinase activity	1	146	2	15452	53.2759	NME1-NME2	0.0278203	molecular_function	0.0462419
ENST00000451775.1	GO:0004687	myosin light chain kinase activity	1	146	4	15452	26.6345	MYLK	0.0459387	molecular_function	0.0466621
ENST00000451775.1	GO:0004692	cGMP-dependent protein kinase activity	1	146	2	15452	53.2759	PRKG2	0.0278203	molecular_function	0.0462419
ENST00000451775.1	GO:0004699	calcium-independent protein kinase C activity	1	146	2	15452	53.2759	PRKCE	0.0278203	molecular_function	0.0462419
ENST00000451775.1	GO:0004790	thioether S-methyltransferase activity	1	146	1	15452	106.559	INMT	0.0186333	molecular_function	0.0462419
ENST00000451775.1	GO:0004886	9-cis retinoic acid receptor activity	1	146	2	15452	53.2759	RXRG	0.0278203	molecular_function	0.0462419
ENST00000451775.1	GO:0004937	alpha1-adrenergic receptor activity	1	146	3	15452	35.5149	ADRA1A	0.0369218	molecular_function	0.0462419
ENST00000451775.1	GO:0004992	platelet activating factor receptor activity	1	146	2	15452	53.2759	PDGFRL	0.0278203	molecular_function	0.0462419
ENST00000451775.1	GO:0005019	platelet-derived growth factor beta-receptor activity	1	146	1	15452	106.559	PDGFRL	0.0186333	molecular_function	0.0462419
ENST00000451775.1	GO:0005080	protein kinase C binding	2	146	35	15452	6.11786	CAVIN2;TOP2A	0.0468181	molecular_function	0.0471838
ENST00000451775.1	GO:0005085	guanyl-nucleotide exchange factor activity	3	146	84	15452	3.83816	RALGPS2;ARHGEF26;DOCK10	0.0481985	molecular_function	0.048386
ENST00000451775.1	GO:0005166	neurotrophin p75 receptor binding	1	146	3	15452	35.5149	NTF4	0.0369218	molecular_function	0.0462419
ENST00000451775.1	GO:0005201	extracellular matrix structural constituent	3	146	47	15452	6.87621	COL19A1;COL8A2;COMP	0.0114217	molecular_function	0.0462419
ENST00000451775.1	GO:0005244	voltage-gated ion channel activity	3	146	36	15452	8.98368	SCN1A;CLIC5;SCN4B	0.005738	molecular_function	0.0462419
ENST00000451775.1	GO:0005248	voltage-gated sodium channel activity	2	146	19	15452	11.2814	SCN1A;SCN4B	0.0162637	molecular_function	0.0462419
ENST00000451775.1	GO:0005252	open rectifier potassium channel activity	1	146	1	15452	106.559	KCNK3	0.0186333	molecular_function	0.0462419
ENST00000451775.1	GO:0005518	collagen binding	2	146	35	15452	6.11786	CCBE1;COMP	0.0468181	molecular_function	0.0471838
ENST00000451775.1	GO:0005576	extracellular region	23	146	1153	15452	2.31899	NME1-NME2;NTF4;LOXL1;COL19A1;COL8A2;ALKAL2;PDGFRL;COMP;LAMA3;ENHO;NPNT;IGSF10;FDCSP;PLXDC1;PNOC;ADAMDEC1;VPREB3;WNT10A;PAPLN;LAMC3;PMCH;PDZD2;COL6A6	0.000578178	cellular_component	0.029834
ENST00000451775.1	GO:0005578	proteinaceous extracellular matrix	10	146	207	15452	5.41525	CCBE1;COL19A1;COL8A2;COMP;CPZ;NPNT;ADAMTS8;WNT10A;LAMC3;COL6A6	3.76579e-05	cellular_component	0.00971575
ENST00000451775.1	GO:0005581	collagen trimer	5	146	45	15452	12.1411	CCBE1;COL19A1;COL8A2;C1QTNF6;COL6A6	0.000101262	cellular_component	0.0130628
ENST00000451775.1	GO:0005604	basement membrane	5	146	59	15452	9.25171	LOXL1;COL8A2;LAMA3;NPNT;LAMC3	0.000328092	cellular_component	0.0243948
ENST00000451775.1	GO:0005610	laminin-5 complex	1	146	3	15452	35.5149	LAMA3	0.0369218	cellular_component	0.0462419
[truncated: 60,425 more rows]
