# Supplementary material for: Integration analysis of cis- and trans-regulatory long non-coding RNAs associated with immune-related pathways in non-small cell lung cancer
Source: Biochem Biophys Rep. 2024 Oct 28;40:101832. doi: 10.1016/j.bbrep.2024.101832 (PMC11558640; doi:10.1016/j.bbrep.2024.101832)
Supplement: Multimedia component 12 [file mmc12.xlsx]

## Sheet: Table S11-summary_GO
Table S11-summary_GO
Term_ID	Term_description	Category	Hit_lncRNA	lncRNAs
GO:0000070	mitotic sister chromatid segregation	biological_process	88	BANCR:2;ENST00000412954.1;ENST00000422841.5;ENST00000434973.1;ENST00000437461.1;ENST00000443546.1;ENST00000454977.1;ENST00000484721.2;ENST00000525320.2;ENST00000608014.1;ENST00000624238.2;ENST00000630728.1;ENST00000642027.2;ENST00000654002.1;ENST00000655317.1;ENST00000656988.1;ENST00000657447.1;ENST00000660745.1;ENST00000669831.1;MSTRG.10347.2;MSTRG.22825.1;MSTRG.4285.2;MSTRG.46298.2;MSTRG.49428.…
GO:0000139	Golgi membrane	cellular_component	3	ENST00000660399.1;LINC02352:15;MSTRG.45189.1
GO:0000285	1-phosphatidylinositol-3-phosphate 5-kinase activity	molecular_function	110	ENST00000412954.1;ENST00000418041.5;ENST00000422841.5;ENST00000434973.1;ENST00000454977.1;ENST00000484721.2;ENST00000500853.1;ENST00000508671.1;ENST00000581690.1;ENST00000608684.1;ENST00000616668.1;ENST00000617135.1;ENST00000660399.1;ENST00000663760.1;ENST00000668575.1;ENST00000668812.1;ENST00000669831.1;MSTRG.10347.2;MSTRG.22147.1;MSTRG.22825.1;MSTRG.28648.1;MSTRG.29375.2;MSTRG.3405.3;MSTRG.4285…
GO:0000287	magnesium ion binding	molecular_function	2	NONHSAT185734.1;NR_040772
GO:0000309	nicotinamide-nucleotide adenylyltransferase activity	molecular_function	95	ENST00000418041.5;ENST00000437825.1;ENST00000451775.1;ENST00000508671.1;ENST00000509911.2;ENST00000527847.5;ENST00000527978.1;ENST00000575331.1;ENST00000581690.1;ENST00000608684.1;ENST00000616668.1;ENST00000617135.1;ENST00000622718.1;ENST00000630728.1;ENST00000648436.1;ENST00000658164.1;ENST00000660399.1;ENST00000663760.1;ENST00000668575.1;ENST00000668812.1;LINC02352:15;MSTRG.18011.9;MSTRG.22147.…
GO:0000421	autophagosome membrane	cellular_component	7	LINC02352:15;MSTRG.45189.1;NONHSAT172216.1;NONHSAT193393.1;lnc-ABCE1-5:1;lnc-C2orf83-2:1;lnc-MREG-3:1
GO:0000712	resolution of meiotic recombination intermediates	biological_process	6	ENST00000581690.1;ENST00000655317.1;NONHSAT185734.1;NR_040772;lnc-ARID2-2:1;lnc-NPY5R-10:1
GO:0000724	double-strand break repair via homologous recombination	biological_process	2	NONHSAT163891.1;lnc-DMC1-1:1
GO:0000775	chromosome, centromeric region	cellular_component	41	BANCR:2;ENST00000412954.1;ENST00000443546.1;ENST00000454977.1;ENST00000484721.2;ENST00000581690.1;ENST00000624238.2;MSTRG.10347.2;MSTRG.22147.1;MSTRG.29375.2;MSTRG.49428.1;MSTRG.52955.1;MSTRG.6822.4;NONHSAT150699.1;NONHSAT163891.1;NONHSAT175355.1;NONHSAT181476.1;NONHSAT195089.1;NONHSAT197461.1;NONHSAT205333.1;NONHSAT215483.1;NR_003207;NR_029392;NR_103827;RASGRF2-AS1:9;lnc-ARMC1-5:1;lnc-CLDN18-1:1…
GO:0000776	kinetochore	cellular_component	2	NONHSAT163891.1;lnc-DMC1-1:1
GO:0000777	condensed chromosome kinetochore	cellular_component	4	lnc-LPP-6:4;lnc-NPY5R-10:1;lnc-RHEX-1:5;lnc-TDRD1-1:1
GO:0000784	nuclear chromosome, telomeric region	cellular_component	2	NONHSAT163891.1;lnc-DMC1-1:1
GO:0000793	condensed chromosome	cellular_component	2	NONHSAT185734.1;NR_040772
GO:0000819	sister chromatid segregation	biological_process	161	BANCR:2;ENST00000412954.1;ENST00000418041.5;ENST00000422841.5;ENST00000434973.1;ENST00000443546.1;ENST00000451775.1;ENST00000454977.1;ENST00000478845.2;ENST00000484721.2;ENST00000499842.1;ENST00000500853.1;ENST00000508671.1;ENST00000511849.2;ENST00000525320.2;ENST00000558572.1;ENST00000565390.2;ENST00000581690.1;ENST00000607540.1;ENST00000608014.1;ENST00000608684.1;ENST00000624238.2;ENST000006307…
GO:0000904	cell morphogenesis involved in differentiation	biological_process	139	BANCR:2;ENST00000412954.1;ENST00000422841.5;ENST00000434973.1;ENST00000437461.1;ENST00000443546.1;ENST00000451775.1;ENST00000454977.1;ENST00000478845.2;ENST00000484721.2;ENST00000499842.1;ENST00000511849.2;ENST00000525320.2;ENST00000565390.2;ENST00000607540.1;ENST00000608014.1;ENST00000624238.2;ENST00000630728.1;ENST00000642027.2;ENST00000650061.1;ENST00000654002.1;ENST00000655317.1;ENST000006569…
GO:0000977	RNA polymerase II regulatory region sequence-specific DNA binding	molecular_function	26	ENST00000471935.1;ENST00000509911.2;ENST00000608142.1;ENST00000617135.1;ENST00000617323.4;ENST00000622718.1;MSTRG.18739.1;MSTRG.67428.1;NONHSAT151071.1;NONHSAT170199.1;NONHSAT170586.1;NONHSAT174563.1;NONHSAT188090.1;NONHSAT201356.1;NONHSAT210658.1;NR_026664;NR_036678;T228060;lnc-ALOX12-3:1;lnc-BRF1-27:1;lnc-CD96-3:1;lnc-COL6A6-2:1;lnc-EIF2AK3-13:1;lnc-EVA1A-1:1;lnc-RPIA-14:1;lnc-SNX8-2:1
GO:0000978	RNA polymerase II proximal promoter sequence-specific DNA binding	molecular_function	1	NONHSAT193393.1
GO:0000981	RNA polymerase II transcription factor activity, sequence-specific DNA binding	molecular_function	1	BANCR:2
GO:0000983	transcription factor activity, RNA polymerase II core promoter sequence-specific DNA binding	molecular_function	8	ENST00000437461.1;ENST00000655317.1;NONHSAT185734.1;NONHSAT185771.1;NR_040772;lnc-ARHGEF38-1:2;lnc-ARID2-2:1;lnc-TDRD1-1:1
GO:0000988	transcription factor activity, protein binding	molecular_function	94	BANCR:2;ENST00000412954.1;ENST00000422841.5;ENST00000434973.1;ENST00000437461.1;ENST00000443546.1;ENST00000478845.2;ENST00000484721.2;ENST00000511849.2;ENST00000565390.2;ENST00000624238.2;ENST00000642027.2;ENST00000650061.1;ENST00000654002.1;ENST00000655317.1;ENST00000656988.1;ENST00000657447.1;ENST00000669831.1;HID1-AS1:3;MSTRG.10347.2;MSTRG.22825.1;MSTRG.4285.2;MSTRG.46298.2;MSTRG.49428.1;MSTRG…
GO:0001047	core promoter binding	molecular_function	5	ENST00000575331.1;LINC02352:15;MSTRG.45189.1;NONHSAT193393.1;lnc-MREG-3:1
GO:0001078	transcriptional repressor activity, RNA polymerase II proximal promoter sequence-specific DNA binding	molecular_function	47	BANCR:2;ENST00000443546.1;ENST00000478845.2;ENST00000507525.1;ENST00000508671.1;ENST00000525320.2;ENST00000609111.1;ENST00000617323.4;ENST00000624238.2;ENST00000658415.1;ENST00000661317.1;MSTRG.55619.1;NONHSAT157362.1;NONHSAT181476.1;NONHSAT183090.1;NONHSAT185130.1;NONHSAT185771.1;NR_024089;NR_033999;NR_110013;RASGRF2-AS1:9;TBX2-AS1:26;lnc-APOBEC3G-3:1;lnc-ARHGEF38-1:2;lnc-ARMC1-5:1;lnc-ASB3-10:1…
GO:0001228	transcriptional activator activity, RNA polymerase II transcription regulatory region sequence-specific DNA binding	molecular_function	55	ENST00000471935.1;ENST00000500853.1;ENST00000507525.1;ENST00000509911.2;ENST00000527847.5;ENST00000527978.1;ENST00000558572.1;ENST00000608142.1;ENST00000609111.1;ENST00000617323.4;ENST00000622718.1;ENST00000648436.1;ENST00000661317.1;ENST00000663760.1;MSTRG.18739.1;MSTRG.35867.1;MSTRG.57351.11;MSTRG.67428.1;NONHSAT151071.1;NONHSAT160055.1;NONHSAT165101.1;NONHSAT170199.1;NONHSAT170586.1;NONHSAT172…
GO:0001501	skeletal system development	biological_process	90	ENST00000434973.1;ENST00000437825.1;ENST00000484721.2;ENST00000500853.1;ENST00000508671.1;ENST00000511849.2;ENST00000525320.2;ENST00000558572.1;ENST00000565390.2;ENST00000607540.1;ENST00000608014.1;ENST00000630728.1;ENST00000642027.2;ENST00000656988.1;ENST00000657447.1;ENST00000657682.1;ENST00000658164.1;ENST00000663760.1;ENST00000669831.1;HID1-AS1:3;MSTRG.18011.9;MSTRG.22825.1;MSTRG.28648.1;MSTR…
GO:0001515	opioid peptide activity	molecular_function	145	ENST00000418041.5;ENST00000422841.5;ENST00000437825.1;ENST00000451775.1;ENST00000471935.1;ENST00000478845.2;ENST00000499842.1;ENST00000500853.1;ENST00000507525.1;ENST00000508671.1;ENST00000511849.2;ENST00000525320.2;ENST00000527847.5;ENST00000527978.1;ENST00000558572.1;ENST00000565390.2;ENST00000607540.1;ENST00000608014.1;ENST00000608142.1;ENST00000608684.1;ENST00000609111.1;ENST00000617323.4;ENS…
GO:0001516	prostaglandin biosynthetic process	biological_process	47	BANCR:2;ENST00000412954.1;ENST00000437461.1;ENST00000443546.1;ENST00000454977.1;ENST00000478845.2;ENST00000484721.2;ENST00000624238.2;ENST00000655317.1;MSTRG.10347.2;MSTRG.22147.1;MSTRG.29375.2;MSTRG.49428.1;MSTRG.52955.1;MSTRG.63485.1;MSTRG.6822.4;NONHSAT150699.1;NONHSAT175355.1;NONHSAT181476.1;NONHSAT195089.1;NONHSAT197461.1;NONHSAT205333.1;NONHSAT215483.1;NR_003207;NR_024089;NR_027120;NR_02939…
GO:0001518	voltage-gated sodium channel complex	cellular_component	119	BANCR:2;ENST00000412954.1;ENST00000422841.5;ENST00000434973.1;ENST00000443546.1;ENST00000451775.1;ENST00000484721.2;ENST00000499842.1;ENST00000508671.1;ENST00000511849.2;ENST00000525320.2;ENST00000558572.1;ENST00000565390.2;ENST00000608014.1;ENST00000624238.2;ENST00000630728.1;ENST00000642027.2;ENST00000650061.1;ENST00000654002.1;ENST00000656988.1;ENST00000657447.1;ENST00000657682.1;ENST000006581…
GO:0001525	angiogenesis	biological_process	38	ENST00000434973.1;ENST00000437825.1;ENST00000511849.2;ENST00000527847.5;ENST00000527978.1;ENST00000648436.1;ENST00000650061.1;ENST00000656988.1;ENST00000657447.1;MSTRG.22825.1;MSTRG.4285.2;MSTRG.8942.1;NONHSAT160055.1;NONHSAT172829.1;NONHSAT181819.1;NONHSAT185771.1;NR_046228;NR_125940;T002765;T159902;lnc-ADGRF5-2:1;lnc-ADGRL2-4:3;lnc-C8orf59-4:1;lnc-CCDC172-1:4;lnc-CD96-3:1;lnc-COL6A6-2:1;lnc-EMC…
GO:0001540	amyloid-beta binding	molecular_function	1	MSTRG.49157.1
GO:0001541	ovarian follicle development	biological_process	15	ENST00000437461.1;ENST00000655317.1;ENST00000660745.1;MSTRG.62640.1;NONHSAT163891.1;NONHSAT167741.1;NONHSAT182362.1;NONHSAT185734.1;NONHSAT210498.1;NONHSAT213559.1;NR_040772;lnc-ARID2-2:1;lnc-DMC1-1:1;lnc-NPY5R-10:1;lnc-TDRD1-1:1
GO:0001553	luteinization	biological_process	85	ENST00000437825.1;ENST00000500853.1;ENST00000507525.1;ENST00000509911.2;ENST00000511849.2;ENST00000527847.5;ENST00000527978.1;ENST00000558572.1;ENST00000565390.2;ENST00000608142.1;ENST00000608684.1;ENST00000609111.1;ENST00000616668.1;ENST00000617135.1;ENST00000622718.1;ENST00000648436.1;ENST00000656988.1;ENST00000657682.1;ENST00000661317.1;ENST00000663760.1;MSTRG.18011.9;MSTRG.22147.1;MSTRG.29375…
GO:0001569	branching involved in blood vessel morphogenesis	biological_process	8	MSTRG.18011.9;MSTRG.35867.1;MSTRG.67428.1;NONHSAT188090.1;NONHSAT193393.1;lnc-BEND7-5:5;lnc-ERN2-1:1;lnc-OR5P3-2:1
GO:0001618	virus receptor activity	molecular_function	6	ENST00000660745.1;NONHSAT157106.1;NONHSAT163891.1;NONHSAT170176.1;T199649;lnc-DMC1-1:1
GO:0001649	osteoblast differentiation	biological_process	38	ENST00000499842.1;ENST00000508671.1;ENST00000525320.2;ENST00000558572.1;ENST00000608014.1;ENST00000630728.1;ENST00000657682.1;ENST00000658164.1;ENST00000671131.1;MSTRG.16859.1;MSTRG.46298.2;MSTRG.9929.60;NONHSAT151071.1;NONHSAT171873.1;NONHSAT185560.1;NONHSAT185771.1;NONHSAT198689.1;NONHSAT198896.1;NR_033999;NR_108082;NR_110416;T163288;T244192;lnc-ADRB1-3:1;lnc-APOBEC3G-3:1;lnc-ARHGEF38-1:2;lnc-C…
GO:0001658	branching involved in ureteric bud morphogenesis	biological_process	35	ENST00000418041.5;ENST00000437825.1;ENST00000527847.5;ENST00000527978.1;ENST00000616668.1;ENST00000648436.1;LINC02352:15;MSTRG.35867.1;MSTRG.45189.1;MSTRG.49157.1;MSTRG.57351.11;MSTRG.67428.1;NONHSAT160055.1;NONHSAT160345.1;NONHSAT165101.1;NONHSAT172216.1;NONHSAT177249.1;NONHSAT193393.1;NONHSAT198689.1;NONHSAT212643.1;NR_046228;NR_125940;PTPRD-AS1:1;T002765;T310279;lnc-ABCE1-5:1;lnc-AIM2-2:1;lnc-…
GO:0001662	behavioral fear response	biological_process	11	ENST00000437461.1;ENST00000660745.1;MSTRG.62640.1;NONHSAT163891.1;NONHSAT167741.1;NONHSAT182362.1;NONHSAT185734.1;NONHSAT210498.1;NONHSAT213559.1;NR_040772;lnc-DMC1-1:1
GO:0001666	response to hypoxia	biological_process	8	ENST00000608142.1;ENST00000622718.1;NONHSAT172216.1;lnc-ABCE1-5:1;lnc-C2orf83-2:1;lnc-CD96-3:1;lnc-COL6A6-2:1;lnc-SNX8-2:1
GO:0001671	ATPase activator activity	molecular_function	6	MSTRG.35867.1;MSTRG.49157.1;MSTRG.67428.1;NONHSAT188090.1;lnc-BEND7-5:5;lnc-ERN2-1:1
GO:0001702	gastrulation with mouth forming second	biological_process	12	ENST00000509911.2;ENST00000668812.1;MSTRG.18011.9;NONHSAT149915.1;NONHSAT173735.1;NR_027120;NR_029393;NR_029429;T306347;lnc-MPZL1-2:1;lnc-RHEX-1:5;lnc-ZMAT5-3:1
GO:0001726	ruffle	cellular_component	96	BANCR:2;ENST00000412954.1;ENST00000422841.5;ENST00000434973.1;ENST00000437461.1;ENST00000443546.1;ENST00000454977.1;ENST00000484721.2;ENST00000511849.2;ENST00000525320.2;ENST00000581690.1;ENST00000608014.1;ENST00000624238.2;ENST00000642027.2;ENST00000654002.1;ENST00000655317.1;ENST00000656988.1;ENST00000657447.1;ENST00000669831.1;MSTRG.10347.2;MSTRG.22825.1;MSTRG.4285.2;MSTRG.46298.2;MSTRG.49428.…
GO:0001755	neural crest cell migration	biological_process	8	MSTRG.18011.9;MSTRG.35867.1;MSTRG.67428.1;NONHSAT188090.1;NONHSAT193393.1;lnc-BEND7-5:5;lnc-ERN2-1:1;lnc-OR5P3-2:1
GO:0001756	somitogenesis	biological_process	102	ENST00000418041.5;ENST00000437825.1;ENST00000451775.1;ENST00000471935.1;ENST00000499842.1;ENST00000500853.1;ENST00000507525.1;ENST00000508671.1;ENST00000509911.2;ENST00000525320.2;ENST00000527847.5;ENST00000527978.1;ENST00000558572.1;ENST00000608014.1;ENST00000608142.1;ENST00000609111.1;ENST00000616668.1;ENST00000617135.1;ENST00000617323.4;ENST00000622718.1;ENST00000630728.1;ENST00000648436.1;ENS…
GO:0001764	neuron migration	biological_process	2	NONHSAT172216.1;NONHSAT202012.1
GO:0001772	immunological synapse	cellular_component	2	MSTRG.67428.1;NONHSAT188090.1
GO:0001782	B cell homeostasis	biological_process	111	ENST00000418041.5;ENST00000422841.5;ENST00000434973.1;ENST00000437825.1;ENST00000451775.1;ENST00000499842.1;ENST00000500853.1;ENST00000508671.1;ENST00000525320.2;ENST00000608014.1;ENST00000608684.1;ENST00000616668.1;ENST00000617135.1;ENST00000630728.1;ENST00000648436.1;ENST00000654002.1;ENST00000657447.1;ENST00000658164.1;ENST00000663760.1;ENST00000668812.1;HID1-AS1:3;MSTRG.16859.1;MSTRG.18011.9;…
GO:0001786	phosphatidylserine binding	molecular_function	23	ENST00000454977.1;ENST00000660745.1;MSTRG.53344.1;MSTRG.67132.1;MSTRG.9929.60;NONHSAT157106.1;NONHSAT167741.1;NONHSAT170176.1;NONHSAT185734.1;NONHSAT205350.1;NONHSAT215483.1;NR_103827;T032421;T199649;lnc-CLDN18-1:1;lnc-DAP-8:1;lnc-FAR1-2:1;lnc-GPR39-12:1;lnc-NDUFAF8-5:3;lnc-NPY5R-10:1;lnc-RAD51AP2-1:1;lnc-RNMT-2:2;lnc-TP53TG3-9:2
GO:0001821	histamine secretion	biological_process	29	ENST00000412954.1;ENST00000437461.1;ENST00000454977.1;ENST00000655317.1;ENST00000660745.1;MSTRG.10347.2;MSTRG.49428.1;MSTRG.52767.1;MSTRG.62640.1;NONHSAT163891.1;NONHSAT167741.1;NONHSAT182362.1;NONHSAT185734.1;NONHSAT210498.1;NONHSAT213559.1;NR_003207;NR_040772;T032421;lnc-ARID2-2:1;lnc-ARMC1-5:1;lnc-CLDN18-1:1;lnc-DMC1-1:1;lnc-FAR1-2:1;lnc-GOLGA7B-1:1;lnc-MCM9-2:1;lnc-NDUFAF8-5:3;lnc-NPY5R-10:1;…
GO:0001822	kidney development	biological_process	17	BANCR:2;ENST00000507525.1;ENST00000617323.4;ENST00000658415.1;NONHSAT183090.1;NONHSAT185771.1;NR_024089;NR_110013;RASGRF2-AS1:9;lnc-ARHGEF38-1:2;lnc-ARMC1-5:1;lnc-ASB3-10:1;lnc-MCM9-2:1;lnc-RTN2-1:1;lnc-SLC6A14-1:1;lnc-STK32C-3:2;lnc-TWIST2-1:4
GO:0001836	release of cytochrome c from mitochondria	biological_process	12	NONHSAT170199.1;NONHSAT170586.1;NONHSAT174563.1;NONHSAT185771.1;NONHSAT201356.1;NR_026664;NR_036678;lnc-ALOX12-3:1;lnc-ARHGEF38-1:2;lnc-EIF2AK3-13:1;lnc-EVA1A-1:1;lnc-RPIA-14:1
GO:0001837	epithelial to mesenchymal transition	biological_process	8	MSTRG.18011.9;MSTRG.35867.1;MSTRG.67428.1;NONHSAT188090.1;NONHSAT193393.1;lnc-BEND7-5:5;lnc-ERN2-1:1;lnc-OR5P3-2:1
GO:0001886	endothelial cell morphogenesis	biological_process	35	BANCR:2;ENST00000437461.1;ENST00000454977.1;ENST00000581690.1;ENST00000616668.1;ENST00000655317.1;MSTRG.10347.2;MSTRG.22147.1;MSTRG.29375.2;MSTRG.49428.1;MSTRG.52955.1;MSTRG.63485.1;MSTRG.6822.4;NONHSAT150699.1;NONHSAT175355.1;NONHSAT205333.1;NONHSAT212305.1;NR_003207;NR_024089;NR_027120;NR_029392;lnc-ARID2-2:1;lnc-ARMC1-5:1;lnc-FAR1-2:1;lnc-LPP-6:4;lnc-MCM9-2:1;lnc-MID1-4:1;lnc-NDUFAF8-5:3;lnc-N…
GO:0001890	placenta development	biological_process	14	ENST00000575331.1;ENST00000660399.1;LINC02352:15;MSTRG.18011.9;MSTRG.45189.1;MSTRG.67132.1;NONHSAT149915.1;NONHSAT193393.1;NONHSAT224052.1;lnc-DAP-8:1;lnc-MREG-3:1;lnc-OR5P3-2:1;lnc-TP53TG3-9:2;lnc-ZMAT5-3:1
GO:0001892	embryonic placenta development	biological_process	24	ENST00000471935.1;ENST00000608142.1;ENST00000617323.4;ENST00000622718.1;MSTRG.18739.1;NONHSAT151071.1;NONHSAT170199.1;NONHSAT170586.1;NONHSAT174563.1;NONHSAT185771.1;NONHSAT201356.1;NR_024089;NR_026664;NR_036678;lnc-ALOX12-3:1;lnc-ARHGEF38-1:2;lnc-BRF1-27:1;lnc-CD96-3:1;lnc-COL6A6-2:1;lnc-EIF2AK3-13:1;lnc-EVA1A-1:1;lnc-RPIA-14:1;lnc-RTN2-1:1;lnc-SNX8-2:1
GO:0001931	uropod	cellular_component	53	ENST00000412954.1;ENST00000454977.1;ENST00000484721.2;ENST00000581690.1;ENST00000616668.1;ENST00000617135.1;ENST00000660399.1;ENST00000668575.1;ENST00000668812.1;MSTRG.10347.2;MSTRG.22147.1;MSTRG.29375.2;MSTRG.3405.3;MSTRG.49428.1;MSTRG.52955.1;MSTRG.62640.1;MSTRG.63485.1;MSTRG.67132.1;MSTRG.6822.4;NONHSAT149915.1;NONHSAT150699.1;NONHSAT175355.1;NONHSAT182362.1;NONHSAT195089.1;NONHSAT197461.1;NON…
GO:0001938	positive regulation of endothelial cell proliferation	biological_process	50	ENST00000418041.5;ENST00000437825.1;ENST00000509911.2;ENST00000527847.5;ENST00000527978.1;ENST00000608142.1;ENST00000616668.1;ENST00000622718.1;ENST00000648436.1;LINC02352:15;MSTRG.35867.1;MSTRG.45189.1;MSTRG.49157.1;MSTRG.57351.11;MSTRG.63485.1;MSTRG.67428.1;NONHSAT160055.1;NONHSAT160345.1;NONHSAT165101.1;NONHSAT172216.1;NONHSAT172829.1;NONHSAT173735.1;NONHSAT177249.1;NONHSAT193393.1;NONHSAT1986…
GO:0001946	lymphangiogenesis	biological_process	14	ENST00000454977.1;ENST00000655317.1;MSTRG.49428.1;MSTRG.52955.1;NONHSAT205333.1;NR_003207;NR_024089;lnc-ARMC1-5:1;lnc-FAR1-2:1;lnc-LPP-6:4;lnc-MCM9-2:1;lnc-NPY5R-10:1;lnc-RAD51AP2-1:1;lnc-TDRD1-1:1
GO:0001958	endochondral ossification	biological_process	5	ENST00000655317.1;NONHSAT185734.1;NR_040772;lnc-ARHGEF38-1:2;lnc-ARID2-2:1
GO:0001965	G-protein alpha-subunit binding	molecular_function	22	ENST00000509911.2;MSTRG.35867.1;MSTRG.49157.1;MSTRG.67428.1;NONHSAT170199.1;NONHSAT170586.1;NONHSAT173735.1;NONHSAT174563.1;NONHSAT188090.1;NONHSAT201356.1;NONHSAT210658.1;NR_026664;NR_036678;T228060;lnc-ALOX12-3:1;lnc-BEND7-5:5;lnc-CD96-3:1;lnc-EIF2AK3-13:1;lnc-ERN2-1:1;lnc-EVA1A-1:1;lnc-OR5P3-2:1;lnc-RPIA-14:1
GO:0001974	blood vessel remodeling	biological_process	1	NR_026664
GO:0001985	negative regulation of heart rate involved in baroreceptor response to increased systemic arterial blood pressure	biological_process	155	BANCR:2;ENST00000412954.1;ENST00000422841.5;ENST00000434973.1;ENST00000443546.1;ENST00000451775.1;ENST00000478845.2;ENST00000484721.2;ENST00000499842.1;ENST00000500853.1;ENST00000507525.1;ENST00000508671.1;ENST00000511849.2;ENST00000525320.2;ENST00000558572.1;ENST00000565390.2;ENST00000607540.1;ENST00000608014.1;ENST00000608684.1;ENST00000609111.1;ENST00000617323.4;ENST00000624238.2;ENST000006307…
GO:0001992	regulation of systemic arterial blood pressure by vasopressin	biological_process	120	BANCR:2;ENST00000422841.5;ENST00000443546.1;ENST00000471935.1;ENST00000478845.2;ENST00000499842.1;ENST00000507525.1;ENST00000508671.1;ENST00000511849.2;ENST00000525320.2;ENST00000558572.1;ENST00000565390.2;ENST00000607540.1;ENST00000609111.1;ENST00000617323.4;ENST00000624238.2;ENST00000642027.2;ENST00000650061.1;ENST00000654002.1;ENST00000656988.1;ENST00000657447.1;ENST00000657682.1;ENST000006581…
GO:0001994	norepinephrine-epinephrine vasoconstriction involved in regulation of systemic arterial blood pressure	biological_process	156	BANCR:2;ENST00000412954.1;ENST00000422841.5;ENST00000434973.1;ENST00000443546.1;ENST00000451775.1;ENST00000478845.2;ENST00000484721.2;ENST00000499842.1;ENST00000500853.1;ENST00000507525.1;ENST00000508671.1;ENST00000511849.2;ENST00000525320.2;ENST00000558572.1;ENST00000565390.2;ENST00000607540.1;ENST00000608014.1;ENST00000608684.1;ENST00000609111.1;ENST00000617323.4;ENST00000624238.2;ENST000006307…
GO:0001996	positive regulation of heart rate by epinephrine-norepinephrine	biological_process	155	BANCR:2;ENST00000412954.1;ENST00000422841.5;ENST00000434973.1;ENST00000443546.1;ENST00000451775.1;ENST00000478845.2;ENST00000484721.2;ENST00000499842.1;ENST00000500853.1;ENST00000507525.1;ENST00000508671.1;ENST00000511849.2;ENST00000525320.2;ENST00000558572.1;ENST00000565390.2;ENST00000607540.1;ENST00000608014.1;ENST00000608684.1;ENST00000609111.1;ENST00000617323.4;ENST00000624238.2;ENST000006307…
GO:0001997	positive regulation of the force of heart contraction by epinephrine-norepinephrine	biological_process	155	BANCR:2;ENST00000412954.1;ENST00000422841.5;ENST00000434973.1;ENST00000443546.1;ENST00000451775.1;ENST00000478845.2;ENST00000484721.2;ENST00000499842.1;ENST00000500853.1;ENST00000507525.1;ENST00000508671.1;ENST00000511849.2;ENST00000525320.2;ENST00000558572.1;ENST00000565390.2;ENST00000607540.1;ENST00000608014.1;ENST00000608684.1;ENST00000609111.1;ENST00000617323.4;ENST00000624238.2;ENST000006307…
GO:0002011	morphogenesis of an epithelial sheet	biological_process	46	ENST00000471935.1;ENST00000507525.1;ENST00000509911.2;ENST00000527847.5;ENST00000527978.1;ENST00000608142.1;ENST00000609111.1;ENST00000617323.4;ENST00000622718.1;MSTRG.18739.1;MSTRG.35867.1;MSTRG.49157.1;MSTRG.57351.11;MSTRG.67428.1;NONHSAT151071.1;NONHSAT160055.1;NONHSAT165101.1;NONHSAT170199.1;NONHSAT170586.1;NONHSAT172829.1;NONHSAT173735.1;NONHSAT174563.1;NONHSAT177249.1;NONHSAT183090.1;NONHSA…
GO:0002020	protease binding	molecular_function	119	BANCR:2;ENST00000418041.5;ENST00000434973.1;ENST00000437825.1;ENST00000451775.1;ENST00000454977.1;ENST00000484721.2;ENST00000508671.1;ENST00000525320.2;ENST00000527847.5;ENST00000527978.1;ENST00000608014.1;ENST00000608684.1;ENST00000616668.1;ENST00000630728.1;ENST00000648436.1;ENST00000657447.1;ENST00000658164.1;ENST00000660399.1;ENST00000663760.1;ENST00000669831.1;HID1-AS1:3;MSTRG.10347.2;MSTRG.…
GO:0002040	sprouting angiogenesis	biological_process	140	ENST00000418041.5;ENST00000437825.1;ENST00000451775.1;ENST00000499842.1;ENST00000500853.1;ENST00000508671.1;ENST00000509911.2;ENST00000525320.2;ENST00000527847.5;ENST00000527978.1;ENST00000558572.1;ENST00000575331.1;ENST00000608014.1;ENST00000608142.1;ENST00000608684.1;ENST00000609111.1;ENST00000616668.1;ENST00000617135.1;ENST00000622718.1;ENST00000630728.1;ENST00000648436.1;ENST00000657682.1;ENS…
GO:0002042	cell migration involved in sprouting angiogenesis	biological_process	20	ENST00000509911.2;MSTRG.67428.1;NONHSAT170199.1;NONHSAT170586.1;NONHSAT173735.1;NONHSAT174563.1;NONHSAT188090.1;NONHSAT199468.1;NONHSAT201356.1;NONHSAT210658.1;NONHSAT212305.1;NR_026664;NR_036678;T228060;T301875;lnc-ALOX12-3:1;lnc-CD96-3:1;lnc-EIF2AK3-13:1;lnc-EVA1A-1:1;lnc-RPIA-14:1
GO:0002051	osteoblast fate commitment	biological_process	138	BANCR:2;ENST00000412954.1;ENST00000422841.5;ENST00000434973.1;ENST00000443546.1;ENST00000454977.1;ENST00000478845.2;ENST00000484721.2;ENST00000499842.1;ENST00000500853.1;ENST00000508671.1;ENST00000511849.2;ENST00000558572.1;ENST00000565390.2;ENST00000607540.1;ENST00000624238.2;ENST00000642027.2;ENST00000650061.1;ENST00000654002.1;ENST00000655317.1;ENST00000656988.1;ENST00000657447.1;ENST000006576…
GO:0002062	chondrocyte differentiation	biological_process	2	NONHSAT185734.1;NR_040772
GO:0002063	chondrocyte development	biological_process	5	ENST00000655317.1;NONHSAT185734.1;NR_040772;lnc-ARHGEF38-1:2;lnc-ARID2-2:1
GO:0002076	osteoblast development	biological_process	42	BANCR:2;ENST00000412954.1;ENST00000443546.1;ENST00000454977.1;ENST00000478845.2;ENST00000484721.2;ENST00000624238.2;ENST00000655317.1;ENST00000658415.1;MSTRG.10347.2;MSTRG.49428.1;NONHSAT150699.1;NONHSAT181476.1;NONHSAT183090.1;NONHSAT185734.1;NONHSAT185771.1;NONHSAT195089.1;NONHSAT197461.1;NONHSAT215483.1;NR_003207;NR_024089;NR_040772;NR_103827;NR_110013;RASGRF2-AS1:9;lnc-ARHGEF38-1:2;lnc-ARID2-…
GO:0002098	tRNA wobble uridine modification	biological_process	14	ENST00000668575.1;MSTRG.3405.3;NONHSAT149915.1;NONHSAT173735.1;NR_027120;NR_029393;NR_029429;T306347;lnc-LPP-6:4;lnc-MPZL1-2:1;lnc-NPY5R-10:1;lnc-POTEC-11:2;lnc-RHEX-1:5;lnc-TDRD1-1:1
GO:0002151	G-quadruplex RNA binding	molecular_function	35	BANCR:2;ENST00000437461.1;ENST00000454977.1;ENST00000581690.1;ENST00000616668.1;ENST00000655317.1;MSTRG.10347.2;MSTRG.22147.1;MSTRG.29375.2;MSTRG.49428.1;MSTRG.52955.1;MSTRG.63485.1;MSTRG.6822.4;NONHSAT150699.1;NONHSAT175355.1;NONHSAT205333.1;NONHSAT212305.1;NR_003207;NR_024089;NR_027120;NR_029392;lnc-ARID2-2:1;lnc-ARMC1-5:1;lnc-FAR1-2:1;lnc-LPP-6:4;lnc-MCM9-2:1;lnc-MID1-4:1;lnc-NDUFAF8-5:3;lnc-N…
GO:0002218	activation of innate immune response	biological_process	14	MSTRG.35867.1;MSTRG.49157.1;MSTRG.67428.1;NONHSAT170199.1;NONHSAT188090.1;NONHSAT201356.1;NONHSAT210658.1;NR_026664;lnc-ALOX12-3:1;lnc-BEND7-5:5;lnc-CD96-3:1;lnc-ERN2-1:1;lnc-OR5P3-2:1;lnc-RPIA-14:1
GO:0002224	toll-like receptor signaling pathway	biological_process	120	ENST00000418041.5;ENST00000422841.5;ENST00000437825.1;ENST00000451775.1;ENST00000471935.1;ENST00000499842.1;ENST00000500853.1;ENST00000507525.1;ENST00000508671.1;ENST00000525320.2;ENST00000527847.5;ENST00000527978.1;ENST00000558572.1;ENST00000608014.1;ENST00000608142.1;ENST00000608684.1;ENST00000616668.1;ENST00000622718.1;ENST00000630728.1;ENST00000648436.1;ENST00000657682.1;ENST00000658164.1;ENS…
GO:0002230	positive regulation of defense response to virus by host	biological_process	7	MSTRG.35867.1;MSTRG.49157.1;MSTRG.67428.1;NONHSAT188090.1;lnc-BEND7-5:5;lnc-ERN2-1:1;lnc-OR5P3-2:1
GO:0002250	adaptive immune response	biological_process	157	ENST00000418041.5;ENST00000422841.5;ENST00000437825.1;ENST00000451775.1;ENST00000471935.1;ENST00000499842.1;ENST00000500853.1;ENST00000507525.1;ENST00000508671.1;ENST00000509911.2;ENST00000525320.2;ENST00000527847.5;ENST00000527978.1;ENST00000558572.1;ENST00000565390.2;ENST00000607540.1;ENST00000608014.1;ENST00000608142.1;ENST00000608684.1;ENST00000609111.1;ENST00000616668.1;ENST00000617135.1;ENS…
GO:0002281	macrophage activation involved in immune response	biological_process	108	BANCR:2;ENST00000412954.1;ENST00000437825.1;ENST00000443546.1;ENST00000454977.1;ENST00000478845.2;ENST00000484721.2;ENST00000500853.1;ENST00000507525.1;ENST00000511849.2;ENST00000558572.1;ENST00000565390.2;ENST00000608684.1;ENST00000609111.1;ENST00000617323.4;ENST00000624238.2;ENST00000648436.1;ENST00000650061.1;ENST00000655317.1;ENST00000656988.1;ENST00000657682.1;ENST00000658415.1;ENST000006613…
GO:0002286	T cell activation involved in immune response	biological_process	6	ENST00000668812.1;MSTRG.18011.9;NONHSAT193393.1;NONHSAT210658.1;lnc-BEND7-5:5;lnc-OR5P3-2:1
GO:0002312	B cell activation involved in immune response	biological_process	186	ENST00000418041.5;ENST00000422841.5;ENST00000434973.1;ENST00000437825.1;ENST00000443546.1;ENST00000451775.1;ENST00000471935.1;ENST00000478845.2;ENST00000499842.1;ENST00000500853.1;ENST00000507525.1;ENST00000508671.1;ENST00000511849.2;ENST00000525320.2;ENST00000527847.5;ENST00000527978.1;ENST00000558572.1;ENST00000565390.2;ENST00000607540.1;ENST00000608014.1;ENST00000608142.1;ENST00000608684.1;ENS…
GO:0002313	mature B cell differentiation involved in immune response	biological_process	186	ENST00000418041.5;ENST00000422841.5;ENST00000434973.1;ENST00000437825.1;ENST00000443546.1;ENST00000451775.1;ENST00000471935.1;ENST00000478845.2;ENST00000499842.1;ENST00000500853.1;ENST00000507525.1;ENST00000508671.1;ENST00000511849.2;ENST00000525320.2;ENST00000527847.5;ENST00000527978.1;ENST00000558572.1;ENST00000565390.2;ENST00000607540.1;ENST00000608014.1;ENST00000608142.1;ENST00000608684.1;ENS…
GO:0002315	marginal zone B cell differentiation	biological_process	79	ENST00000412954.1;ENST00000437825.1;ENST00000454977.1;ENST00000484721.2;ENST00000500853.1;ENST00000581690.1;ENST00000608684.1;ENST00000616668.1;ENST00000617135.1;ENST00000648436.1;ENST00000663760.1;ENST00000668812.1;ENST00000669831.1;MSTRG.22147.1;MSTRG.29375.2;MSTRG.4285.2;MSTRG.49428.1;MSTRG.52767.1;MSTRG.52955.1;MSTRG.53344.1;MSTRG.55241.1;MSTRG.55619.1;MSTRG.57351.11;MSTRG.63485.1;MSTRG.6822.…
GO:0002322	B cell proliferation involved in immune response	biological_process	191	BANCR:2;ENST00000418041.5;ENST00000422841.5;ENST00000434973.1;ENST00000437825.1;ENST00000443546.1;ENST00000451775.1;ENST00000471935.1;ENST00000478845.2;ENST00000484721.2;ENST00000499842.1;ENST00000500853.1;ENST00000507525.1;ENST00000508671.1;ENST00000511849.2;ENST00000525320.2;ENST00000527847.5;ENST00000527978.1;ENST00000558572.1;ENST00000565390.2;ENST00000607540.1;ENST00000608014.1;ENST000006081…
GO:0002377	immunoglobulin production	biological_process	69	ENST00000437825.1;ENST00000500853.1;ENST00000509911.2;ENST00000527847.5;ENST00000527978.1;ENST00000575331.1;ENST00000608142.1;ENST00000608684.1;ENST00000616668.1;ENST00000617135.1;ENST00000622718.1;ENST00000648436.1;ENST00000661317.1;ENST00000663760.1;ENST00000668812.1;LINC02352:15;MSTRG.18011.9;MSTRG.29375.2;MSTRG.45189.1;MSTRG.55241.1;MSTRG.57351.11;MSTRG.63485.1;MSTRG.6822.4;NONHSAT160055.1;NO…
GO:0002407	dendritic cell chemotaxis	biological_process	178	ENST00000418041.5;ENST00000422841.5;ENST00000434973.1;ENST00000437825.1;ENST00000443546.1;ENST00000451775.1;ENST00000471935.1;ENST00000478845.2;ENST00000499842.1;ENST00000500853.1;ENST00000507525.1;ENST00000508671.1;ENST00000511849.2;ENST00000527847.5;ENST00000527978.1;ENST00000558572.1;ENST00000565390.2;ENST00000607540.1;ENST00000608142.1;ENST00000608684.1;ENST00000609111.1;ENST00000616668.1;ENS…
GO:0002526	acute inflammatory response	biological_process	95	BANCR:2;ENST00000412954.1;ENST00000437461.1;ENST00000437825.1;ENST00000443546.1;ENST00000454977.1;ENST00000478845.2;ENST00000484721.2;ENST00000500853.1;ENST00000511849.2;ENST00000565390.2;ENST00000608684.1;ENST00000624238.2;ENST00000650061.1;ENST00000655317.1;ENST00000656988.1;ENST00000669831.1;MSTRG.10347.2;MSTRG.22147.1;MSTRG.29375.2;MSTRG.4285.2;MSTRG.49428.1;MSTRG.52767.1;MSTRG.52955.1;MSTRG.…
GO:0002544	chronic inflammatory response	biological_process	167	BANCR:2;ENST00000412954.1;ENST00000418041.5;ENST00000422841.5;ENST00000434973.1;ENST00000437461.1;ENST00000437825.1;ENST00000443546.1;ENST00000451775.1;ENST00000454977.1;ENST00000478845.2;ENST00000484721.2;ENST00000499842.1;ENST00000500853.1;ENST00000508671.1;ENST00000511849.2;ENST00000525320.2;ENST00000565390.2;ENST00000607540.1;ENST00000608014.1;ENST00000608684.1;ENST00000624238.2;ENST000006307…
GO:0002636	positive regulation of germinal center formation	biological_process	159	ENST00000418041.5;ENST00000422841.5;ENST00000434973.1;ENST00000437825.1;ENST00000451775.1;ENST00000471935.1;ENST00000499842.1;ENST00000500853.1;ENST00000507525.1;ENST00000508671.1;ENST00000509911.2;ENST00000525320.2;ENST00000527847.5;ENST00000527978.1;ENST00000558572.1;ENST00000607540.1;ENST00000608014.1;ENST00000608142.1;ENST00000608684.1;ENST00000609111.1;ENST00000616668.1;ENST00000617135.1;ENS…
GO:0002693	positive regulation of cellular extravasation	biological_process	162	ENST00000418041.5;ENST00000422841.5;ENST00000437825.1;ENST00000451775.1;ENST00000471935.1;ENST00000499842.1;ENST00000500853.1;ENST00000507525.1;ENST00000508671.1;ENST00000509911.2;ENST00000511849.2;ENST00000525320.2;ENST00000527847.5;ENST00000527978.1;ENST00000558572.1;ENST00000565390.2;ENST00000607540.1;ENST00000608014.1;ENST00000608142.1;ENST00000608684.1;ENST00000609111.1;ENST00000616668.1;ENS…
GO:0002755	MyD88-dependent toll-like receptor signaling pathway	biological_process	2	MSTRG.18011.9;lnc-OR5P3-2:1
GO:0002865	negative regulation of acute inflammatory response to antigenic stimulus	biological_process	29	ENST00000412954.1;ENST00000437461.1;ENST00000454977.1;ENST00000655317.1;ENST00000660745.1;MSTRG.10347.2;MSTRG.49428.1;MSTRG.52767.1;MSTRG.62640.1;NONHSAT163891.1;NONHSAT167741.1;NONHSAT182362.1;NONHSAT185734.1;NONHSAT210498.1;NONHSAT213559.1;NR_003207;NR_040772;T032421;lnc-ARID2-2:1;lnc-ARMC1-5:1;lnc-CLDN18-1:1;lnc-DMC1-1:1;lnc-FAR1-2:1;lnc-GOLGA7B-1:1;lnc-MCM9-2:1;lnc-NDUFAF8-5:3;lnc-NPY5R-10:1;…
GO:0002878	negative regulation of acute inflammatory response to non-antigenic stimulus	biological_process	29	ENST00000412954.1;ENST00000437461.1;ENST00000454977.1;ENST00000655317.1;ENST00000660745.1;MSTRG.10347.2;MSTRG.49428.1;MSTRG.52767.1;MSTRG.62640.1;NONHSAT163891.1;NONHSAT167741.1;NONHSAT182362.1;NONHSAT185734.1;NONHSAT210498.1;NONHSAT213559.1;NR_003207;NR_040772;T032421;lnc-ARID2-2:1;lnc-ARMC1-5:1;lnc-CLDN18-1:1;lnc-DMC1-1:1;lnc-FAR1-2:1;lnc-GOLGA7B-1:1;lnc-MCM9-2:1;lnc-NDUFAF8-5:3;lnc-NPY5R-10:1;…
GO:0003016	respiratory system process	biological_process	6	ENST00000655317.1;MSTRG.52955.1;lnc-LPP-6:4;lnc-NPY5R-10:1;lnc-RAD51AP2-1:1;lnc-TDRD1-1:1
GO:0003084	positive regulation of systemic arterial blood pressure	biological_process	135	BANCR:2;ENST00000412954.1;ENST00000422841.5;ENST00000443546.1;ENST00000471935.1;ENST00000478845.2;ENST00000484721.2;ENST00000499842.1;ENST00000507525.1;ENST00000508671.1;ENST00000511849.2;ENST00000525320.2;ENST00000558572.1;ENST00000565390.2;ENST00000607540.1;ENST00000609111.1;ENST00000617323.4;ENST00000624238.2;ENST00000642027.2;ENST00000650061.1;ENST00000654002.1;ENST00000655317.1;ENST000006569…
GO:0003091	renal water homeostasis	biological_process	114	BANCR:2;ENST00000422841.5;ENST00000443546.1;ENST00000478845.2;ENST00000499842.1;ENST00000507525.1;ENST00000508671.1;ENST00000511849.2;ENST00000525320.2;ENST00000558572.1;ENST00000565390.2;ENST00000607540.1;ENST00000609111.1;ENST00000617323.4;ENST00000624238.2;ENST00000642027.2;ENST00000650061.1;ENST00000654002.1;ENST00000656988.1;ENST00000657447.1;ENST00000657682.1;ENST00000658164.1;ENST000006584…
GO:0003184	pulmonary valve morphogenesis	biological_process	36	BANCR:2;ENST00000412954.1;ENST00000437461.1;ENST00000443546.1;ENST00000478845.2;ENST00000484721.2;ENST00000624238.2;ENST00000655317.1;MSTRG.10347.2;MSTRG.49428.1;NONHSAT150699.1;NONHSAT181476.1;NONHSAT185734.1;NONHSAT185771.1;NONHSAT195089.1;NONHSAT197461.1;NR_003207;NR_024089;NR_040772;NR_110013;RASGRF2-AS1:9;lnc-ARHGEF38-1:2;lnc-ARID2-2:1;lnc-ARMC1-5:1;lnc-ASB3-10:1;lnc-C3orf36-1:1;lnc-CLDN18-1…
GO:0003190	atrioventricular valve formation	biological_process	94	BANCR:2;ENST00000412954.1;ENST00000422841.5;ENST00000434973.1;ENST00000437461.1;ENST00000443546.1;ENST00000478845.2;ENST00000484721.2;ENST00000511849.2;ENST00000565390.2;ENST00000624238.2;ENST00000642027.2;ENST00000650061.1;ENST00000654002.1;ENST00000655317.1;ENST00000656988.1;ENST00000657447.1;ENST00000669831.1;HID1-AS1:3;MSTRG.10347.2;MSTRG.22825.1;MSTRG.4285.2;MSTRG.46298.2;MSTRG.49428.1;MSTRG…
GO:0003203	endocardial cushion morphogenesis	biological_process	8	ENST00000437461.1;ENST00000655317.1;NONHSAT185734.1;NONHSAT185771.1;NR_040772;lnc-ARHGEF38-1:2;lnc-ARID2-2:1;lnc-TDRD1-1:1
GO:0003208	cardiac ventricle morphogenesis	biological_process	36	BANCR:2;ENST00000412954.1;ENST00000437461.1;ENST00000443546.1;ENST00000478845.2;ENST00000484721.2;ENST00000624238.2;ENST00000655317.1;MSTRG.10347.2;MSTRG.49428.1;NONHSAT150699.1;NONHSAT181476.1;NONHSAT185734.1;NONHSAT185771.1;NONHSAT195089.1;NONHSAT197461.1;NR_003207;NR_024089;NR_040772;NR_110013;RASGRF2-AS1:9;lnc-ARHGEF38-1:2;lnc-ARID2-2:1;lnc-ARMC1-5:1;lnc-ASB3-10:1;lnc-C3orf36-1:1;lnc-CLDN18-1…
GO:0003333	amino acid transmembrane transport	biological_process	11	NONHSAT170199.1;NONHSAT170586.1;NONHSAT174563.1;NONHSAT185771.1;NONHSAT201356.1;NR_036678;lnc-ALOX12-3:1;lnc-ARHGEF38-1:2;lnc-EIF2AK3-13:1;lnc-EVA1A-1:1;lnc-RPIA-14:1
GO:0003407	neural retina development	biological_process	3	lnc-LPP-6:4;lnc-NPY5R-10:1;lnc-TDRD1-1:1
GO:0003417	growth plate cartilage development	biological_process	124	ENST00000418041.5;ENST00000434973.1;ENST00000437825.1;ENST00000451775.1;ENST00000454977.1;ENST00000484721.2;ENST00000500853.1;ENST00000508671.1;ENST00000509911.2;ENST00000525320.2;ENST00000527978.1;ENST00000581690.1;ENST00000608014.1;ENST00000608684.1;ENST00000616668.1;ENST00000617135.1;ENST00000630728.1;ENST00000648436.1;ENST00000657447.1;ENST00000658164.1;ENST00000660399.1;ENST00000663760.1;ENS…
GO:0003690	double-stranded DNA binding	molecular_function	1	MSTRG.49157.1
GO:0003697	single-stranded DNA binding	molecular_function	2	NONHSAT163891.1;lnc-DMC1-1:1
GO:0003705	transcription factor activity, RNA polymerase II distal enhancer sequence-specific binding	molecular_function	3	MSTRG.35867.1;NONHSAT193393.1;lnc-ERN2-1:1
GO:0003779	actin binding	molecular_function	45	ENST00000437825.1;ENST00000500853.1;ENST00000507525.1;ENST00000608142.1;ENST00000617323.4;ENST00000622718.1;ENST00000648436.1;ENST00000663760.1;MSTRG.18739.1;MSTRG.35867.1;MSTRG.49157.1;MSTRG.57351.11;MSTRG.67428.1;NONHSAT151071.1;NONHSAT160055.1;NONHSAT165101.1;NONHSAT170586.1;NONHSAT174563.1;NONHSAT177249.1;NONHSAT183090.1;NONHSAT187039.1;NONHSAT201356.1;NONHSAT210658.1;NR_026664;NR_036678;NR_0…
GO:0003839	gamma-glutamylcyclotransferase activity	molecular_function	130	BANCR:2;ENST00000422841.5;ENST00000434973.1;ENST00000443546.1;ENST00000451775.1;ENST00000471935.1;ENST00000478845.2;ENST00000499842.1;ENST00000507525.1;ENST00000508671.1;ENST00000511849.2;ENST00000558572.1;ENST00000565390.2;ENST00000607540.1;ENST00000608142.1;ENST00000609111.1;ENST00000617323.4;ENST00000624238.2;ENST00000642027.2;ENST00000650061.1;ENST00000654002.1;ENST00000656988.1;ENST000006574…
GO:0003876	AMP deaminase activity	molecular_function	127	BANCR:2;ENST00000412954.1;ENST00000422841.5;ENST00000434973.1;ENST00000437461.1;ENST00000443546.1;ENST00000454977.1;ENST00000478845.2;ENST00000484721.2;ENST00000511849.2;ENST00000525320.2;ENST00000565390.2;ENST00000607540.1;ENST00000608014.1;ENST00000624238.2;ENST00000630728.1;ENST00000642027.2;ENST00000650061.1;ENST00000654002.1;ENST00000655317.1;ENST00000656988.1;ENST00000657447.1;ENST000006581…
GO:0003918	DNA topoisomerase type II (ATP-hydrolyzing) activity	molecular_function	161	BANCR:2;ENST00000412954.1;ENST00000418041.5;ENST00000422841.5;ENST00000434973.1;ENST00000443546.1;ENST00000451775.1;ENST00000454977.1;ENST00000478845.2;ENST00000484721.2;ENST00000499842.1;ENST00000500853.1;ENST00000508671.1;ENST00000511849.2;ENST00000525320.2;ENST00000558572.1;ENST00000565390.2;ENST00000581690.1;ENST00000607540.1;ENST00000608014.1;ENST00000608684.1;ENST00000624238.2;ENST000006307…
GO:0004028	3-chloroallyl aldehyde dehydrogenase activity	molecular_function	96	ENST00000422841.5;ENST00000443546.1;ENST00000471935.1;ENST00000478845.2;ENST00000499842.1;ENST00000500853.1;ENST00000507525.1;ENST00000508671.1;ENST00000511849.2;ENST00000558572.1;ENST00000565390.2;ENST00000607540.1;ENST00000608142.1;ENST00000609111.1;ENST00000617323.4;ENST00000650061.1;ENST00000654002.1;ENST00000657682.1;ENST00000658415.1;ENST00000661317.1;ENST00000671131.1;HID1-AS1:3;MSTRG.1685…
GO:0004030	aldehyde dehydrogenase [NAD(P)+] activity	molecular_function	64	ENST00000443546.1;ENST00000471935.1;ENST00000478845.2;ENST00000500853.1;ENST00000507525.1;ENST00000511849.2;ENST00000558572.1;ENST00000565390.2;ENST00000608142.1;ENST00000609111.1;ENST00000617323.4;ENST00000650061.1;ENST00000657682.1;ENST00000658415.1;ENST00000661317.1;MSTRG.18739.1;MSTRG.55619.1;MSTRG.57351.11;MSTRG.8942.1;NONHSAT151071.1;NONHSAT170199.1;NONHSAT170586.1;NONHSAT174563.1;NONHSAT18…
GO:0004032	alditol:NADP+ 1-oxidoreductase activity	molecular_function	67	ENST00000437825.1;ENST00000500853.1;ENST00000509911.2;ENST00000527847.5;ENST00000527978.1;ENST00000575331.1;ENST00000581690.1;ENST00000608142.1;ENST00000616668.1;ENST00000617135.1;ENST00000622718.1;ENST00000648436.1;ENST00000660399.1;ENST00000661317.1;ENST00000663760.1;ENST00000668812.1;LINC02352:15;MSTRG.18011.9;MSTRG.22147.1;MSTRG.29375.2;MSTRG.45189.1;MSTRG.55241.1;MSTRG.57351.11;MSTRG.63485.1…
GO:0004175	endopeptidase activity	molecular_function	7	ENST00000660745.1;MSTRG.67132.1;NONHSAT157106.1;NONHSAT170176.1;T199649;lnc-DAP-8:1;lnc-TP53TG3-9:2
GO:0004181	metallocarboxypeptidase activity	molecular_function	7	MSTRG.62640.1;NONHSAT167741.1;NONHSAT182362.1;NONHSAT210498.1;NONHSAT213559.1;T199649;lnc-POTEC-11:2
GO:0004185	serine-type carboxypeptidase activity	molecular_function	23	ENST00000437461.1;ENST00000581690.1;ENST00000655317.1;ENST00000668575.1;MSTRG.3405.3;MSTRG.52955.1;MSTRG.62640.1;NONHSAT149915.1;NONHSAT167741.1;NONHSAT182362.1;NONHSAT210498.1;NONHSAT212305.1;NONHSAT213559.1;NR_027120;T199649;T306347;lnc-LPP-6:4;lnc-MPZL1-2:1;lnc-NPY5R-10:1;lnc-POTEC-11:2;lnc-RAD51AP2-1:1;lnc-RHEX-1:5;lnc-TDRD1-1:1
GO:0004386	helicase activity	molecular_function	3	ENST00000660745.1;NONHSAT163891.1;lnc-DMC1-1:1
GO:0004438	phosphatidylinositol-3-phosphatase activity	molecular_function	1	lnc-LPP-6:4
GO:0004439	phosphatidylinositol-4,5-bisphosphate 5-phosphatase activity	molecular_function	31	BANCR:2;ENST00000454977.1;ENST00000527847.5;ENST00000581690.1;ENST00000616668.1;ENST00000617135.1;MSTRG.10347.2;MSTRG.22147.1;MSTRG.29375.2;MSTRG.49428.1;MSTRG.52955.1;MSTRG.6822.4;NONHSAT150699.1;NONHSAT160055.1;NONHSAT165101.1;NONHSAT175355.1;NONHSAT177249.1;NONHSAT205333.1;NR_003207;NR_029392;lnc-ARMC1-5:1;lnc-FAR1-2:1;lnc-LPP-6:4;lnc-MCM9-2:1;lnc-MID1-4:1;lnc-NDUFAF8-5:3;lnc-NPY5R-10:1;lnc-PR…
GO:0004497	monooxygenase activity	molecular_function	13	ENST00000454977.1;ENST00000617323.4;ENST00000655317.1;MSTRG.49428.1;NONHSAT185771.1;NR_003207;NR_024089;lnc-ARHGEF38-1:2;lnc-ARID2-2:1;lnc-ARMC1-5:1;lnc-FAR1-2:1;lnc-MCM9-2:1;lnc-RTN2-1:1
GO:0004499	N,N-dimethylaniline monooxygenase activity	molecular_function	182	BANCR:2;ENST00000412954.1;ENST00000418041.5;ENST00000422841.5;ENST00000434973.1;ENST00000437825.1;ENST00000443546.1;ENST00000451775.1;ENST00000454977.1;ENST00000478845.2;ENST00000484721.2;ENST00000499842.1;ENST00000500853.1;ENST00000507525.1;ENST00000508671.1;ENST00000511849.2;ENST00000525320.2;ENST00000558572.1;ENST00000565390.2;ENST00000607540.1;ENST00000608014.1;ENST00000608684.1;ENST000006091…
GO:0004515	nicotinate-nucleotide adenylyltransferase activity	molecular_function	95	ENST00000418041.5;ENST00000437825.1;ENST00000451775.1;ENST00000508671.1;ENST00000509911.2;ENST00000527847.5;ENST00000527978.1;ENST00000575331.1;ENST00000581690.1;ENST00000608684.1;ENST00000616668.1;ENST00000617135.1;ENST00000622718.1;ENST00000630728.1;ENST00000648436.1;ENST00000658164.1;ENST00000660399.1;ENST00000663760.1;ENST00000668575.1;ENST00000668812.1;LINC02352:15;MSTRG.18011.9;MSTRG.22147.…
GO:0004556	alpha-amylase activity	molecular_function	106	BANCR:2;ENST00000422841.5;ENST00000434973.1;ENST00000443546.1;ENST00000478845.2;ENST00000499842.1;ENST00000507525.1;ENST00000511849.2;ENST00000525320.2;ENST00000558572.1;ENST00000565390.2;ENST00000607540.1;ENST00000608014.1;ENST00000609111.1;ENST00000617323.4;ENST00000624238.2;ENST00000630728.1;ENST00000642027.2;ENST00000650061.1;ENST00000654002.1;ENST00000656988.1;ENST00000657447.1;ENST000006576…
GO:0004673	protein histidine kinase activity	molecular_function	184	BANCR:2;ENST00000412954.1;ENST00000418041.5;ENST00000422841.5;ENST00000434973.1;ENST00000437825.1;ENST00000443546.1;ENST00000451775.1;ENST00000454977.1;ENST00000478845.2;ENST00000484721.2;ENST00000499842.1;ENST00000500853.1;ENST00000508671.1;ENST00000511849.2;ENST00000525320.2;ENST00000527978.1;ENST00000558572.1;ENST00000565390.2;ENST00000607540.1;ENST00000608014.1;ENST00000608684.1;ENST000006091…
GO:0004674	protein serine/threonine kinase activity	molecular_function	16	ENST00000434973.1;ENST00000657447.1;ENST00000669831.1;MSTRG.52767.1;MSTRG.57351.11;MSTRG.7787.4;MSTRG.9929.60;NONHSAT157362.1;NONHSAT205350.1;T310279;lnc-ENC1-5:1;lnc-RAI14-2:1;lnc-RNMT-2:2;lnc-TWIST2-1:4;lnc-ZFP3-1:1;lnc-ZNF674-1:11
GO:0004687	myosin light chain kinase activity	molecular_function	106	ENST00000418041.5;ENST00000437825.1;ENST00000451775.1;ENST00000471935.1;ENST00000499842.1;ENST00000500853.1;ENST00000507525.1;ENST00000508671.1;ENST00000509911.2;ENST00000527847.5;ENST00000527978.1;ENST00000558572.1;ENST00000607540.1;ENST00000608142.1;ENST00000609111.1;ENST00000617323.4;ENST00000622718.1;ENST00000648436.1;ENST00000657682.1;ENST00000658415.1;ENST00000661317.1;ENST00000663760.1;ENS…
GO:0004692	cGMP-dependent protein kinase activity	molecular_function	96	ENST00000412954.1;ENST00000434973.1;ENST00000437461.1;ENST00000451775.1;ENST00000454977.1;ENST00000484721.2;ENST00000581690.1;ENST00000630728.1;ENST00000642027.2;ENST00000654002.1;ENST00000655317.1;ENST00000656988.1;ENST00000657447.1;ENST00000658164.1;ENST00000660745.1;ENST00000668575.1;HID1-AS1:3;MSTRG.10347.2;MSTRG.22147.1;MSTRG.22825.1;MSTRG.28648.1;MSTRG.29375.2;MSTRG.3405.3;MSTRG.4285.2;MSTR…
GO:0004697	protein kinase C activity	molecular_function	4	ENST00000655317.1;NONHSAT185771.1;lnc-ARHGEF38-1:2;lnc-ARID2-2:1
GO:0004699	calcium-independent protein kinase C activity	molecular_function	183	BANCR:2;ENST00000412954.1;ENST00000418041.5;ENST00000422841.5;ENST00000434973.1;ENST00000437825.1;ENST00000443546.1;ENST00000451775.1;ENST00000454977.1;ENST00000478845.2;ENST00000484721.2;ENST00000499842.1;ENST00000500853.1;ENST00000507525.1;ENST00000508671.1;ENST00000511849.2;ENST00000525320.2;ENST00000558572.1;ENST00000565390.2;ENST00000607540.1;ENST00000608014.1;ENST00000608684.1;ENST000006091…
GO:0004740	pyruvate dehydrogenase (acetyl-transferring) kinase activity	molecular_function	134	BANCR:2;ENST00000422841.5;ENST00000443546.1;ENST00000471935.1;ENST00000478845.2;ENST00000499842.1;ENST00000500853.1;ENST00000507525.1;ENST00000508671.1;ENST00000511849.2;ENST00000558572.1;ENST00000565390.2;ENST00000607540.1;ENST00000608142.1;ENST00000609111.1;ENST00000617323.4;ENST00000624238.2;ENST00000642027.2;ENST00000650061.1;ENST00000654002.1;ENST00000656988.1;ENST00000657447.1;ENST000006576…
GO:0004790	thioether S-methyltransferase activity	molecular_function	133	BANCR:2;ENST00000412954.1;ENST00000422841.5;ENST00000434973.1;ENST00000437461.1;ENST00000443546.1;ENST00000451775.1;ENST00000454977.1;ENST00000478845.2;ENST00000484721.2;ENST00000499842.1;ENST00000511849.2;ENST00000525320.2;ENST00000565390.2;ENST00000607540.1;ENST00000608014.1;ENST00000624238.2;ENST00000630728.1;ENST00000642027.2;ENST00000650061.1;ENST00000654002.1;ENST00000655317.1;ENST000006569…
GO:0004862	cAMP-dependent protein kinase inhibitor activity	molecular_function	31	BANCR:2;ENST00000454977.1;ENST00000616668.1;ENST00000655317.1;MSTRG.10347.2;MSTRG.22147.1;MSTRG.29375.2;MSTRG.49428.1;MSTRG.52955.1;MSTRG.63485.1;MSTRG.6822.4;NONHSAT150699.1;NONHSAT175355.1;NONHSAT205333.1;NONHSAT212305.1;NR_003207;NR_024089;NR_027120;NR_029392;lnc-ARMC1-5:1;lnc-FAR1-2:1;lnc-LPP-6:4;lnc-MID1-4:1;lnc-NDUFAF8-5:3;lnc-NPY5R-10:1;lnc-PRSS36-1:2;lnc-RAD51AP2-1:1;lnc-RHEX-1:5;lnc-SLC6…
GO:0004871	signal transducer activity	molecular_function	5	ENST00000617323.4;MSTRG.18739.1;MSTRG.67428.1;NONHSAT151071.1;NONHSAT188090.1
GO:0004886	9-cis retinoic acid receptor activity	molecular_function	163	ENST00000418041.5;ENST00000422841.5;ENST00000434973.1;ENST00000437825.1;ENST00000451775.1;ENST00000471935.1;ENST00000499842.1;ENST00000500853.1;ENST00000507525.1;ENST00000508671.1;ENST00000509911.2;ENST00000511849.2;ENST00000525320.2;ENST00000527847.5;ENST00000527978.1;ENST00000558572.1;ENST00000565390.2;ENST00000607540.1;ENST00000608014.1;ENST00000608142.1;ENST00000608684.1;ENST00000609111.1;ENS…
GO:0004896	cytokine receptor activity	molecular_function	18	ENST00000575331.1;ENST00000660399.1;ENST00000668575.1;MSTRG.3405.3;MSTRG.62640.1;MSTRG.67132.1;NONHSAT157106.1;NONHSAT170176.1;NONHSAT202012.1;NONHSAT213559.1;NONHSAT224052.1;NR_029393;T199649;lnc-DAP-8:1;lnc-MPZL1-2:1;lnc-POTEC-11:2;lnc-RHEX-1:5;lnc-TP53TG3-9:2
GO:0004930	G-protein coupled receptor activity	molecular_function	36	ENST00000434973.1;ENST00000511849.2;ENST00000642027.2;ENST00000654002.1;ENST00000656988.1;ENST00000657447.1;ENST00000658415.1;ENST00000669831.1;MSTRG.22825.1;MSTRG.4285.2;MSTRG.52767.1;MSTRG.55619.1;MSTRG.7787.4;MSTRG.9929.60;NONHSAT157362.1;NONHSAT183090.1;NONHSAT185130.1;NR_110013;T032421;T133690;T159902;lnc-ADGRF5-2:1;lnc-C1orf109-2:1;lnc-C8orf59-4:1;lnc-CCDC172-1:4;lnc-ENC1-5:1;lnc-GABRR1-1:2…
GO:0004937	alpha1-adrenergic receptor activity	molecular_function	156	BANCR:2;ENST00000412954.1;ENST00000422841.5;ENST00000434973.1;ENST00000443546.1;ENST00000451775.1;ENST00000478845.2;ENST00000484721.2;ENST00000499842.1;ENST00000500853.1;ENST00000507525.1;ENST00000508671.1;ENST00000511849.2;ENST00000525320.2;ENST00000558572.1;ENST00000565390.2;ENST00000607540.1;ENST00000608014.1;ENST00000608684.1;ENST00000609111.1;ENST00000617323.4;ENST00000624238.2;ENST000006307…
GO:0004950	chemokine receptor activity	molecular_function	42	ENST00000471935.1;ENST00000507525.1;ENST00000509911.2;ENST00000527847.5;ENST00000608142.1;ENST00000622718.1;MSTRG.18739.1;MSTRG.35867.1;MSTRG.49157.1;MSTRG.67428.1;NONHSAT151071.1;NONHSAT160055.1;NONHSAT165101.1;NONHSAT170199.1;NONHSAT170586.1;NONHSAT172216.1;NONHSAT173735.1;NONHSAT174563.1;NONHSAT177249.1;NONHSAT188090.1;NONHSAT193393.1;NONHSAT201356.1;NONHSAT210658.1;NR_026664;NR_036678;T228060…
GO:0004965	G-protein coupled GABA receptor activity	molecular_function	43	ENST00000418041.5;ENST00000509911.2;ENST00000575331.1;ENST00000581690.1;ENST00000616668.1;ENST00000617135.1;ENST00000660399.1;ENST00000668575.1;ENST00000668812.1;LINC02352:15;MSTRG.18011.9;MSTRG.22147.1;MSTRG.29375.2;MSTRG.3405.3;MSTRG.45189.1;MSTRG.63485.1;MSTRG.67132.1;MSTRG.6822.4;NONHSAT149915.1;NONHSAT157106.1;NONHSAT170176.1;NONHSAT175355.1;NONHSAT199468.1;NONHSAT205333.1;NONHSAT205350.1;NO…
GO:0004992	platelet activating factor receptor activity	molecular_function	152	BANCR:2;ENST00000412954.1;ENST00000422841.5;ENST00000434973.1;ENST00000437461.1;ENST00000443546.1;ENST00000451775.1;ENST00000454977.1;ENST00000478845.2;ENST00000484721.2;ENST00000499842.1;ENST00000508671.1;ENST00000511849.2;ENST00000525320.2;ENST00000565390.2;ENST00000607540.1;ENST00000608014.1;ENST00000608684.1;ENST00000624238.2;ENST00000630728.1;ENST00000642027.2;ENST00000650061.1;ENST000006540…
GO:0005000	vasopressin receptor activity	molecular_function	114	BANCR:2;ENST00000422841.5;ENST00000443546.1;ENST00000471935.1;ENST00000478845.2;ENST00000499842.1;ENST00000507525.1;ENST00000508671.1;ENST00000511849.2;ENST00000558572.1;ENST00000565390.2;ENST00000607540.1;ENST00000609111.1;ENST00000617323.4;ENST00000624238.2;ENST00000642027.2;ENST00000650061.1;ENST00000654002.1;ENST00000656988.1;ENST00000657447.1;ENST00000657682.1;ENST00000658415.1;ENST000006613…
GO:0005019	platelet-derived growth factor beta-receptor activity	molecular_function	152	BANCR:2;ENST00000412954.1;ENST00000422841.5;ENST00000434973.1;ENST00000437461.1;ENST00000443546.1;ENST00000451775.1;ENST00000454977.1;ENST00000478845.2;ENST00000484721.2;ENST00000499842.1;ENST00000508671.1;ENST00000511849.2;ENST00000525320.2;ENST00000565390.2;ENST00000607540.1;ENST00000608014.1;ENST00000608684.1;ENST00000624238.2;ENST00000630728.1;ENST00000642027.2;ENST00000650061.1;ENST000006540…
GO:0005057	signal transducer activity, downstream of receptor	molecular_function	10	ENST00000660745.1;MSTRG.62640.1;NONHSAT163891.1;NONHSAT167741.1;NONHSAT182362.1;NONHSAT185734.1;NONHSAT210498.1;NONHSAT213559.1;NR_040772;lnc-DMC1-1:1
GO:0005080	protein kinase C binding	molecular_function	110	BANCR:2;ENST00000412954.1;ENST00000422841.5;ENST00000434973.1;ENST00000443546.1;ENST00000451775.1;ENST00000454977.1;ENST00000478845.2;ENST00000484721.2;ENST00000511849.2;ENST00000558572.1;ENST00000565390.2;ENST00000607540.1;ENST00000624238.2;ENST00000642027.2;ENST00000650061.1;ENST00000654002.1;ENST00000655317.1;ENST00000656988.1;ENST00000657447.1;ENST00000657682.1;ENST00000658415.1;ENST000006698…
GO:0005085	guanyl-nucleotide exchange factor activity	molecular_function	128	ENST00000412954.1;ENST00000418041.5;ENST00000422841.5;ENST00000434973.1;ENST00000437461.1;ENST00000437825.1;ENST00000443546.1;ENST00000451775.1;ENST00000454977.1;ENST00000484721.2;ENST00000508671.1;ENST00000511849.2;ENST00000525320.2;ENST00000581690.1;ENST00000608014.1;ENST00000608684.1;ENST00000616668.1;ENST00000624238.2;ENST00000642027.2;ENST00000654002.1;ENST00000655317.1;ENST00000656988.1;ENS…
GO:0005089	Rho guanyl-nucleotide exchange factor activity	molecular_function	51	ENST00000412954.1;ENST00000434973.1;ENST00000437461.1;ENST00000454977.1;ENST00000484721.2;ENST00000581690.1;ENST00000655317.1;ENST00000660745.1;MSTRG.10347.2;MSTRG.22147.1;MSTRG.49428.1;MSTRG.52767.1;MSTRG.52955.1;MSTRG.62640.1;NONHSAT150699.1;NONHSAT163891.1;NONHSAT167741.1;NONHSAT182362.1;NONHSAT185130.1;NONHSAT185734.1;NONHSAT195089.1;NONHSAT197461.1;NONHSAT205333.1;NONHSAT210498.1;NONHSAT2135…
GO:0005102	receptor binding	molecular_function	4	ENST00000437461.1;ENST00000660745.1;NONHSAT163891.1;lnc-DMC1-1:1
GO:0005164	tumor necrosis factor receptor binding	molecular_function	19	ENST00000660399.1;ENST00000668575.1;ENST00000668812.1;MSTRG.3405.3;MSTRG.62640.1;MSTRG.67132.1;NONHSAT149915.1;NONHSAT167741.1;NONHSAT182362.1;NONHSAT210498.1;NONHSAT213559.1;NONHSAT224052.1;NR_029393;T199649;lnc-LPP-6:4;lnc-MPZL1-2:1;lnc-POTEC-11:2;lnc-TP53TG3-9:2;lnc-ZMAT5-3:1
GO:0005166	neurotrophin p75 receptor binding	molecular_function	146	ENST00000412954.1;ENST00000418041.5;ENST00000422841.5;ENST00000434973.1;ENST00000437825.1;ENST00000451775.1;ENST00000484721.2;ENST00000499842.1;ENST00000508671.1;ENST00000511849.2;ENST00000525320.2;ENST00000527847.5;ENST00000527978.1;ENST00000581690.1;ENST00000607540.1;ENST00000608014.1;ENST00000608684.1;ENST00000616668.1;ENST00000617135.1;ENST00000630728.1;ENST00000642027.2;ENST00000648436.1;ENS…
GO:0005172	vascular endothelial growth factor receptor binding	molecular_function	55	ENST00000418041.5;ENST00000437825.1;ENST00000509911.2;ENST00000527847.5;ENST00000527978.1;ENST00000608142.1;ENST00000616668.1;ENST00000617135.1;ENST00000622718.1;ENST00000648436.1;LINC02352:15;MSTRG.18011.9;MSTRG.35867.1;MSTRG.45189.1;MSTRG.49157.1;MSTRG.57351.11;MSTRG.63485.1;MSTRG.67428.1;NONHSAT160055.1;NONHSAT160345.1;NONHSAT165101.1;NONHSAT172216.1;NONHSAT172829.1;NONHSAT173735.1;NONHSAT1772…
GO:0005178	integrin binding	molecular_function	1	NONHSAT185771.1
GO:0005184	neuropeptide hormone activity	molecular_function	15	ENST00000437461.1;ENST00000660745.1;MSTRG.62640.1;MSTRG.67428.1;NONHSAT163891.1;NONHSAT167741.1;NONHSAT182362.1;NONHSAT185734.1;NONHSAT188090.1;NONHSAT210498.1;NONHSAT210658.1;NONHSAT213559.1;NR_040772;lnc-BEND7-5:5;lnc-DMC1-1:1
GO:0005198	structural molecule activity	molecular_function	58	ENST00000422841.5;ENST00000437461.1;ENST00000443546.1;ENST00000478845.2;ENST00000511849.2;ENST00000565390.2;ENST00000607540.1;ENST00000642027.2;ENST00000650061.1;ENST00000654002.1;ENST00000655317.1;ENST00000656988.1;ENST00000669831.1;HID1-AS1:3;MSTRG.4285.2;MSTRG.46298.2;MSTRG.55619.1;MSTRG.7787.4;MSTRG.8942.1;NONHSAT169739.1;NONHSAT181476.1;NONHSAT184588.1;NONHSAT185130.1;NONHSAT185734.1;NONHSAT…
GO:0005201	extracellular matrix structural constituent	molecular_function	115	ENST00000418041.5;ENST00000434973.1;ENST00000437825.1;ENST00000451775.1;ENST00000454977.1;ENST00000484721.2;ENST00000500853.1;ENST00000508671.1;ENST00000509911.2;ENST00000525320.2;ENST00000527847.5;ENST00000527978.1;ENST00000581690.1;ENST00000608014.1;ENST00000608684.1;ENST00000616668.1;ENST00000617135.1;ENST00000630728.1;ENST00000648436.1;ENST00000657447.1;ENST00000658164.1;ENST00000663760.1;HID…
GO:0005216	ion channel activity	molecular_function	5	ENST00000437461.1;NONHSAT185734.1;NR_040772;lnc-ARHGEF38-1:2;lnc-ARID2-2:1
GO:0005243	gap junction channel activity	molecular_function	39	ENST00000454977.1;ENST00000527847.5;ENST00000581690.1;ENST00000616668.1;ENST00000668812.1;MSTRG.10347.2;MSTRG.22147.1;MSTRG.29375.2;MSTRG.49428.1;MSTRG.52955.1;MSTRG.63485.1;MSTRG.6822.4;NONHSAT149915.1;NONHSAT150699.1;NONHSAT160055.1;NONHSAT165101.1;NONHSAT173735.1;NONHSAT175355.1;NONHSAT177249.1;NONHSAT199468.1;NONHSAT205333.1;NONHSAT212305.1;NR_003207;NR_027120;NR_029392;T301875;T306347;lnc-CY…
GO:0005244	voltage-gated ion channel activity	molecular_function	185	BANCR:2;ENST00000412954.1;ENST00000418041.5;ENST00000422841.5;ENST00000434973.1;ENST00000437825.1;ENST00000443546.1;ENST00000451775.1;ENST00000478845.2;ENST00000484721.2;ENST00000499842.1;ENST00000508671.1;ENST00000511849.2;ENST00000525320.2;ENST00000527978.1;ENST00000558572.1;ENST00000565390.2;ENST00000575331.1;ENST00000581690.1;ENST00000607540.1;ENST00000608014.1;ENST00000608684.1;ENST000006091…
GO:0005248	voltage-gated sodium channel activity	molecular_function	115	BANCR:2;ENST00000412954.1;ENST00000422841.5;ENST00000434973.1;ENST00000443546.1;ENST00000451775.1;ENST00000484721.2;ENST00000499842.1;ENST00000508671.1;ENST00000511849.2;ENST00000525320.2;ENST00000558572.1;ENST00000565390.2;ENST00000608014.1;ENST00000624238.2;ENST00000630728.1;ENST00000642027.2;ENST00000650061.1;ENST00000654002.1;ENST00000656988.1;ENST00000657447.1;ENST00000657682.1;ENST000006581…
GO:0005252	open rectifier potassium channel activity	molecular_function	149	BANCR:2;ENST00000412954.1;ENST00000422841.5;ENST00000434973.1;ENST00000437461.1;ENST00000443546.1;ENST00000451775.1;ENST00000454977.1;ENST00000478845.2;ENST00000484721.2;ENST00000499842.1;ENST00000511849.2;ENST00000525320.2;ENST00000565390.2;ENST00000607540.1;ENST00000608014.1;ENST00000624238.2;ENST00000630728.1;ENST00000642027.2;ENST00000650061.1;ENST00000654002.1;ENST00000655317.1;ENST000006569…
GO:0005262	calcium channel activity	molecular_function	18	ENST00000509911.2;ENST00000527978.1;ENST00000616668.1;ENST00000668812.1;LINC02352:15;MSTRG.18011.9;MSTRG.29375.2;MSTRG.45189.1;NONHSAT172216.1;NONHSAT173735.1;NONHSAT193393.1;NONHSAT199468.1;NR_029429;T301875;lnc-ABCE1-5:1;lnc-C2orf83-2:1;lnc-MREG-3:1;lnc-OR5P3-2:1
GO:0005267	potassium channel activity	molecular_function	1	NONHSAT185734.1
GO:0005351	sugar:proton symporter activity	molecular_function	4	ENST00000655317.1;lnc-LPP-6:4;lnc-NPY5R-10:1;lnc-TDRD1-1:1
GO:0005355	glucose transmembrane transporter activity	molecular_function	7	ENST00000655317.1;MSTRG.52955.1;lnc-LPP-6:4;lnc-NPY5R-10:1;lnc-PRSS36-1:2;lnc-RAD51AP2-1:1;lnc-TDRD1-1:1
GO:0005362	low-affinity glucose:sodium symporter activity	molecular_function	103	ENST00000471935.1;ENST00000478845.2;ENST00000499842.1;ENST00000507525.1;ENST00000508671.1;ENST00000511849.2;ENST00000525320.2;ENST00000558572.1;ENST00000565390.2;ENST00000607540.1;ENST00000608142.1;ENST00000609111.1;ENST00000617323.4;ENST00000622718.1;ENST00000642027.2;ENST00000650061.1;ENST00000654002.1;ENST00000656988.1;ENST00000657682.1;ENST00000658415.1;ENST00000661317.1;ENST00000671131.1;HID…
GO:0005412	glucose:sodium symporter activity	molecular_function	41	ENST00000471935.1;ENST00000478845.2;ENST00000507525.1;ENST00000608142.1;ENST00000609111.1;ENST00000617323.4;ENST00000622718.1;ENST00000658415.1;MSTRG.18739.1;MSTRG.57351.11;NONHSAT151071.1;NONHSAT165101.1;NONHSAT170199.1;NONHSAT170586.1;NONHSAT174563.1;NONHSAT177249.1;NONHSAT181476.1;NONHSAT183090.1;NONHSAT185771.1;NONHSAT188090.1;NONHSAT201356.1;NONHSAT210658.1;NR_026664;NR_036678;NR_110013;lnc-…
GO:0005501	retinoid binding	molecular_function	46	BANCR:2;ENST00000412954.1;ENST00000437461.1;ENST00000443546.1;ENST00000454977.1;ENST00000478845.2;ENST00000484721.2;ENST00000616668.1;ENST00000624238.2;ENST00000655317.1;MSTRG.10347.2;MSTRG.22147.1;MSTRG.29375.2;MSTRG.49428.1;MSTRG.52955.1;MSTRG.6822.4;NONHSAT150699.1;NONHSAT167741.1;NONHSAT181476.1;NONHSAT182362.1;NONHSAT195089.1;NONHSAT197461.1;NONHSAT205333.1;NONHSAT210498.1;NONHSAT215483.1;NR…
GO:0005516	calmodulin binding	molecular_function	58	ENST00000437825.1;ENST00000471935.1;ENST00000507525.1;ENST00000527978.1;ENST00000558572.1;ENST00000609111.1;ENST00000617323.4;ENST00000622718.1;ENST00000648436.1;ENST00000657682.1;ENST00000661317.1;ENST00000663760.1;MSTRG.18739.1;MSTRG.35867.1;MSTRG.49157.1;MSTRG.57351.11;MSTRG.67428.1;NONHSAT151071.1;NONHSAT165101.1;NONHSAT170199.1;NONHSAT170586.1;NONHSAT172829.1;NONHSAT174563.1;NONHSAT177249.1;…
GO:0005518	collagen binding	molecular_function	75	ENST00000418041.5;ENST00000434973.1;ENST00000437825.1;ENST00000451775.1;ENST00000454977.1;ENST00000484721.2;ENST00000500853.1;ENST00000508671.1;ENST00000527978.1;ENST00000608684.1;ENST00000616668.1;ENST00000648436.1;ENST00000657447.1;ENST00000663760.1;ENST00000669831.1;HID1-AS1:3;MSTRG.28648.1;MSTRG.29375.2;MSTRG.45189.1;MSTRG.51252.1;MSTRG.52767.1;MSTRG.52955.1;MSTRG.53344.1;MSTRG.55241.1;MSTRG.…
GO:0005537	mannose binding	molecular_function	32	ENST00000509911.2;ENST00000575331.1;ENST00000581690.1;ENST00000617135.1;ENST00000660399.1;ENST00000668575.1;ENST00000668812.1;LINC02352:15;MSTRG.18011.9;MSTRG.22147.1;MSTRG.3405.3;MSTRG.45189.1;MSTRG.63485.1;MSTRG.67132.1;NONHSAT149915.1;NONHSAT157106.1;NONHSAT170176.1;NONHSAT199468.1;NONHSAT205333.1;NONHSAT212305.1;NONHSAT224052.1;NR_027120;NR_029393;NR_029429;T301875;T306347;lnc-DAP-8:1;lnc-MPZ…
GO:0005543	phospholipid binding	molecular_function	2	lnc-FAR1-2:1;lnc-RTN2-1:1
GO:0005544	calcium-dependent phospholipid binding	molecular_function	2	NONHSAT157106.1;NONHSAT170176.1
GO:0005546	phosphatidylinositol-4,5-bisphosphate binding	molecular_function	2	NONHSAT157106.1;NONHSAT170176.1
GO:0005576	extracellular region	cellular_component	166	ENST00000418041.5;ENST00000434973.1;ENST00000437461.1;ENST00000437825.1;ENST00000451775.1;ENST00000454977.1;ENST00000499842.1;ENST00000500853.1;ENST00000508671.1;ENST00000509911.2;ENST00000511849.2;ENST00000525320.2;ENST00000527847.5;ENST00000527978.1;ENST00000581690.1;ENST00000607540.1;ENST00000608014.1;ENST00000608684.1;ENST00000616668.1;ENST00000617135.1;ENST00000622718.1;ENST00000630728.1;ENS…
GO:0005578	proteinaceous extracellular matrix	cellular_component	233	BANCR:2;ENST00000412954.1;ENST00000418041.5;ENST00000422841.5;ENST00000434973.1;ENST00000437825.1;ENST00000443546.1;ENST00000451775.1;ENST00000454977.1;ENST00000478845.2;ENST00000484721.2;ENST00000499842.1;ENST00000500853.1;ENST00000507525.1;ENST00000508671.1;ENST00000509911.2;ENST00000511849.2;ENST00000525320.2;ENST00000527847.5;ENST00000527978.1;ENST00000558572.1;ENST00000565390.2;ENST000005753…
GO:0005581	collagen trimer	cellular_component	217	ENST00000412954.1;ENST00000418041.5;ENST00000422841.5;ENST00000434973.1;ENST00000437825.1;ENST00000451775.1;ENST00000454977.1;ENST00000471935.1;ENST00000484721.2;ENST00000499842.1;ENST00000500853.1;ENST00000507525.1;ENST00000508671.1;ENST00000509911.2;ENST00000511849.2;ENST00000525320.2;ENST00000527847.5;ENST00000527978.1;ENST00000558572.1;ENST00000581690.1;ENST00000607540.1;ENST00000608014.1;ENS…
GO:0005594	collagen type IX trimer	cellular_component	61	ENST00000418041.5;ENST00000509911.2;ENST00000575331.1;ENST00000581690.1;ENST00000608684.1;ENST00000616668.1;ENST00000617135.1;ENST00000660399.1;ENST00000668575.1;ENST00000668812.1;LINC02352:15;MSTRG.18011.9;MSTRG.22147.1;MSTRG.29375.2;MSTRG.3405.3;MSTRG.45189.1;MSTRG.52955.1;MSTRG.55241.1;MSTRG.63485.1;MSTRG.67132.1;MSTRG.6822.4;NONHSAT149915.1;NONHSAT157106.1;NONHSAT160345.1;NONHSAT170176.1;NONH…
GO:0005604	basement membrane	cellular_component	193	BANCR:2;ENST00000412954.1;ENST00000418041.5;ENST00000422841.5;ENST00000434973.1;ENST00000437461.1;ENST00000437825.1;ENST00000443546.1;ENST00000451775.1;ENST00000454977.1;ENST00000478845.2;ENST00000484721.2;ENST00000499842.1;ENST00000500853.1;ENST00000508671.1;ENST00000511849.2;ENST00000525320.2;ENST00000527847.5;ENST00000527978.1;ENST00000565390.2;ENST00000581690.1;ENST00000607540.1;ENST000006080…
GO:0005610	laminin-5 complex	cellular_component	175	BANCR:2;ENST00000412954.1;ENST00000418041.5;ENST00000422841.5;ENST00000434973.1;ENST00000437461.1;ENST00000437825.1;ENST00000443546.1;ENST00000451775.1;ENST00000454977.1;ENST00000478845.2;ENST00000484721.2;ENST00000499842.1;ENST00000500853.1;ENST00000508671.1;ENST00000511849.2;ENST00000525320.2;ENST00000558572.1;ENST00000565390.2;ENST00000607540.1;ENST00000608014.1;ENST00000608684.1;ENST000006091…
GO:0005615	extracellular space	cellular_component	34	ENST00000412954.1;ENST00000434973.1;ENST00000437461.1;ENST00000454977.1;ENST00000616668.1;ENST00000630728.1;MSTRG.10347.2;MSTRG.29375.2;MSTRG.52955.1;MSTRG.55241.1;MSTRG.62640.1;MSTRG.63485.1;MSTRG.6822.4;MSTRG.9929.60;NONHSAT167741.1;NONHSAT195089.1;NONHSAT197461.1;NONHSAT210498.1;NONHSAT213559.1;T306347;lnc-BEX3-2:5;lnc-BLMH-3:1;lnc-CLDN18-1:1;lnc-EMCN-3:6;lnc-GABRR1-1:2;lnc-GOLGA7B-1:1;lnc-HAC…
GO:0005635	nuclear envelope	cellular_component	1	NONHSAT210658.1
GO:0005637	nuclear inner membrane	cellular_component	76	ENST00000437825.1;ENST00000471935.1;ENST00000500853.1;ENST00000507525.1;ENST00000511849.2;ENST00000527847.5;ENST00000527978.1;ENST00000558572.1;ENST00000565390.2;ENST00000607540.1;ENST00000608142.1;ENST00000608684.1;ENST00000609111.1;ENST00000617323.4;ENST00000622718.1;ENST00000648436.1;ENST00000650061.1;ENST00000657682.1;ENST00000658415.1;ENST00000661317.1;ENST00000663760.1;ENST00000669831.1;MST…
GO:0005638	lamin filament	cellular_component	170	ENST00000418041.5;ENST00000422841.5;ENST00000434973.1;ENST00000437825.1;ENST00000451775.1;ENST00000471935.1;ENST00000499842.1;ENST00000500853.1;ENST00000507525.1;ENST00000508671.1;ENST00000509911.2;ENST00000511849.2;ENST00000525320.2;ENST00000527847.5;ENST00000527978.1;ENST00000558572.1;ENST00000565390.2;ENST00000607540.1;ENST00000608014.1;ENST00000608142.1;ENST00000608684.1;ENST00000609111.1;ENS…
GO:0005641	nuclear envelope lumen	cellular_component	159	BANCR:2;ENST00000412954.1;ENST00000418041.5;ENST00000422841.5;ENST00000434973.1;ENST00000437461.1;ENST00000437825.1;ENST00000443546.1;ENST00000451775.1;ENST00000454977.1;ENST00000478845.2;ENST00000484721.2;ENST00000499842.1;ENST00000500853.1;ENST00000508671.1;ENST00000511849.2;ENST00000565390.2;ENST00000607540.1;ENST00000608684.1;ENST00000624238.2;ENST00000642027.2;ENST00000650061.1;ENST000006540…
GO:0005667	transcription factor complex	cellular_component	18	ENST00000500853.1;ENST00000508671.1;ENST00000658164.1;ENST00000663760.1;MSTRG.18011.9;NONHSAT193393.1;NONHSAT198689.1;NONHSAT218387.1;NR_110416;lnc-APOBEC3G-3:1;lnc-GPM6A-2:1;lnc-GPR39-12:1;lnc-OR5P3-2:1;lnc-SOAT1-2:1;lnc-SPATA19-1:8;lnc-SYT13-8:1;lnc-TPPP-1:3;lnc-ZNF704-4:1
GO:0005721	pericentric heterochromatin	cellular_component	27	ENST00000437461.1;ENST00000581690.1;ENST00000655317.1;ENST00000660745.1;ENST00000668575.1;MSTRG.3405.3;MSTRG.52955.1;MSTRG.62640.1;NONHSAT163891.1;NONHSAT167741.1;NONHSAT182362.1;NONHSAT185734.1;NONHSAT210498.1;NONHSAT213559.1;NR_027120;NR_040772;T306347;lnc-ARID2-2:1;lnc-DMC1-1:1;lnc-LPP-6:4;lnc-MPZL1-2:1;lnc-NPY5R-10:1;lnc-POTEC-11:2;lnc-RAD51AP2-1:1;lnc-RHEX-1:5;lnc-TDRD1-1:1;lnc-TP53TG3-9:2
GO:0005764	lysosome	cellular_component	25	ENST00000471935.1;ENST00000509911.2;MSTRG.18739.1;MSTRG.35867.1;MSTRG.49157.1;MSTRG.67428.1;NONHSAT151071.1;NONHSAT170199.1;NONHSAT170586.1;NONHSAT173735.1;NONHSAT174563.1;NONHSAT188090.1;NONHSAT193393.1;NONHSAT201356.1;NONHSAT210658.1;NR_036678;T228060;lnc-ALOX12-3:1;lnc-BEND7-5:5;lnc-BRF1-27:1;lnc-CD96-3:1;lnc-EIF2AK3-13:1;lnc-ERN2-1:1;lnc-EVA1A-1:1;lnc-OR5P3-2:1
GO:0005765	lysosomal membrane	cellular_component	5	LINC02352:15;MSTRG.45189.1;NONHSAT193393.1;lnc-BEND7-5:5;lnc-MREG-3:1
GO:0005768	endosome	cellular_component	7	ENST00000471935.1;MSTRG.18739.1;MSTRG.57351.11;NONHSAT170586.1;NONHSAT174563.1;lnc-EIF2AK3-13:1;lnc-TWIST2-1:4
GO:0005769	early endosome	cellular_component	11	ENST00000509911.2;LINC02352:15;MSTRG.35867.1;MSTRG.45189.1;MSTRG.67428.1;NONHSAT172216.1;NONHSAT173735.1;NONHSAT193393.1;lnc-ABCE1-5:1;lnc-C2orf83-2:1;lnc-ERN2-1:1
GO:0005770	late endosome	cellular_component	57	ENST00000509911.2;ENST00000527847.5;ENST00000527978.1;ENST00000575331.1;ENST00000608684.1;ENST00000616668.1;ENST00000617135.1;ENST00000622718.1;ENST00000648436.1;ENST00000660399.1;ENST00000668575.1;ENST00000668812.1;LINC02352:15;MSTRG.18011.9;MSTRG.3405.3;MSTRG.35867.1;MSTRG.45189.1;MSTRG.63485.1;MSTRG.67428.1;NONHSAT149915.1;NONHSAT160055.1;NONHSAT165101.1;NONHSAT172216.1;NONHSAT172829.1;NONHSAT…
GO:0005776	autophagosome	cellular_component	3	NONHSAT172216.1;lnc-ABCE1-5:1;lnc-C2orf83-2:1
GO:0005783	endoplasmic reticulum	cellular_component	3	NONHSAT185771.1;lnc-ARHGEF38-1:2;lnc-RTN2-1:1
GO:0005788	endoplasmic reticulum lumen	cellular_component	1	NONHSAT215483.1
GO:0005789	endoplasmic reticulum membrane	cellular_component	13	ENST00000607540.1;ENST00000617323.4;ENST00000658415.1;NONHSAT171873.1;NONHSAT183090.1;NONHSAT185560.1;NR_003366;NR_033999;NR_110013;lnc-RPIA-14:1;lnc-SNX13-2:5;lnc-TWIST2-1:4;lnc-YARS2-2:1
GO:0005794	Golgi apparatus	cellular_component	3	NONHSAT185771.1;NR_024089;lnc-ARHGEF38-1:2
GO:0005796	Golgi lumen	cellular_component	2	NONHSAT157106.1;NONHSAT170176.1
GO:0005814	centriole	cellular_component	1	lnc-ABCE1-5:1
GO:0005834	heterotrimeric G-protein complex	cellular_component	126	ENST00000418041.5;ENST00000437825.1;ENST00000451775.1;ENST00000471935.1;ENST00000499842.1;ENST00000500853.1;ENST00000507525.1;ENST00000508671.1;ENST00000511849.2;ENST00000527847.5;ENST00000527978.1;ENST00000558572.1;ENST00000565390.2;ENST00000607540.1;ENST00000608014.1;ENST00000608142.1;ENST00000608684.1;ENST00000609111.1;ENST00000617323.4;ENST00000622718.1;ENST00000630728.1;ENST00000648436.1;ENS…
GO:0005856	cytoskeleton	cellular_component	3	ENST00000660745.1;lnc-C3orf36-1:1;lnc-DMC1-1:1
GO:0005876	spindle microtubule	cellular_component	115	BANCR:2;ENST00000412954.1;ENST00000422841.5;ENST00000434973.1;ENST00000443546.1;ENST00000454977.1;ENST00000478845.2;ENST00000484721.2;ENST00000511849.2;ENST00000525320.2;ENST00000565390.2;ENST00000607540.1;ENST00000608014.1;ENST00000624238.2;ENST00000630728.1;ENST00000642027.2;ENST00000650061.1;ENST00000654002.1;ENST00000656988.1;ENST00000657447.1;ENST00000657682.1;ENST00000658164.1;ENST000006698…
GO:0005886	plasma membrane	cellular_component	210	ENST00000418041.5;ENST00000422841.5;ENST00000434973.1;ENST00000437825.1;ENST00000443546.1;ENST00000451775.1;ENST00000471935.1;ENST00000478845.2;ENST00000499842.1;ENST00000500853.1;ENST00000507525.1;ENST00000508671.1;ENST00000509911.2;ENST00000511849.2;ENST00000525320.2;ENST00000527847.5;ENST00000527978.1;ENST00000558572.1;ENST00000565390.2;ENST00000607540.1;ENST00000608014.1;ENST00000608142.1;ENS…
GO:0005887	integral component of plasma membrane	cellular_component	85	ENST00000422841.5;ENST00000478845.2;ENST00000499842.1;ENST00000525320.2;ENST00000558572.1;ENST00000608014.1;ENST00000608684.1;ENST00000642027.2;ENST00000650061.1;ENST00000656988.1;ENST00000657447.1;ENST00000657682.1;ENST00000658164.1;ENST00000658415.1;ENST00000661317.1;ENST00000671131.1;HID1-AS1:3;MSTRG.16859.1;MSTRG.18011.9;MSTRG.18739.1;MSTRG.22825.1;MSTRG.29375.2;MSTRG.46298.2;MSTRG.51252.1;MS…
GO:0005901	caveola	cellular_component	147	BANCR:2;ENST00000412954.1;ENST00000422841.5;ENST00000443546.1;ENST00000451775.1;ENST00000478845.2;ENST00000484721.2;ENST00000499842.1;ENST00000500853.1;ENST00000507525.1;ENST00000511849.2;ENST00000525320.2;ENST00000558572.1;ENST00000565390.2;ENST00000607540.1;ENST00000608014.1;ENST00000608684.1;ENST00000609111.1;ENST00000617323.4;ENST00000624238.2;ENST00000630728.1;ENST00000650061.1;ENST000006540…
GO:0005911	cell-cell junction	cellular_component	51	ENST00000412954.1;ENST00000422841.5;ENST00000434973.1;ENST00000437461.1;ENST00000484721.2;ENST00000616668.1;ENST00000656988.1;ENST00000668575.1;MSTRG.10347.2;MSTRG.22825.1;MSTRG.3405.3;MSTRG.4285.2;MSTRG.49428.1;MSTRG.51252.1;MSTRG.52767.1;MSTRG.53344.1;MSTRG.62640.1;MSTRG.7787.4;NONHSAT167741.1;NONHSAT182362.1;NONHSAT185130.1;NONHSAT185734.1;NONHSAT195089.1;NONHSAT197461.1;NONHSAT205350.1;NONHSA…
GO:0005913	cell-cell adherens junction	cellular_component	2	NONHSAT163891.1;lnc-DMC1-1:1
GO:0005922	connexin complex	cellular_component	2	ENST00000668812.1;NONHSAT149915.1
GO:0005923	bicellular tight junction	cellular_component	81	BANCR:2;ENST00000412954.1;ENST00000422841.5;ENST00000434973.1;ENST00000437825.1;ENST00000443546.1;ENST00000478845.2;ENST00000484721.2;ENST00000511849.2;ENST00000527978.1;ENST00000565390.2;ENST00000624238.2;ENST00000642027.2;ENST00000648436.1;ENST00000650061.1;ENST00000654002.1;ENST00000656988.1;ENST00000657447.1;HID1-AS1:3;MSTRG.10347.2;MSTRG.22825.1;MSTRG.4285.2;MSTRG.46298.2;MSTRG.49428.1;MSTRG…
GO:0005967	mitochondrial pyruvate dehydrogenase complex	cellular_component	142	BANCR:2;ENST00000422841.5;ENST00000443546.1;ENST00000471935.1;ENST00000478845.2;ENST00000499842.1;ENST00000500853.1;ENST00000507525.1;ENST00000508671.1;ENST00000511849.2;ENST00000525320.2;ENST00000558572.1;ENST00000565390.2;ENST00000607540.1;ENST00000608014.1;ENST00000608142.1;ENST00000609111.1;ENST00000617323.4;ENST00000624238.2;ENST00000630728.1;ENST00000642027.2;ENST00000650061.1;ENST000006540…
GO:0006066	alcohol metabolic process	biological_process	101	ENST00000422841.5;ENST00000443546.1;ENST00000471935.1;ENST00000478845.2;ENST00000499842.1;ENST00000500853.1;ENST00000507525.1;ENST00000508671.1;ENST00000511849.2;ENST00000525320.2;ENST00000558572.1;ENST00000565390.2;ENST00000607540.1;ENST00000608014.1;ENST00000608142.1;ENST00000609111.1;ENST00000617323.4;ENST00000650061.1;ENST00000654002.1;ENST00000657682.1;ENST00000658415.1;ENST00000661317.1;ENS…
GO:0006068	ethanol catabolic process	biological_process	12	NONHSAT170199.1;NONHSAT170586.1;NONHSAT174563.1;NONHSAT185771.1;NONHSAT201356.1;NR_026664;NR_036678;lnc-ALOX12-3:1;lnc-ARHGEF38-1:2;lnc-EIF2AK3-13:1;lnc-EVA1A-1:1;lnc-RPIA-14:1
GO:0006082	organic acid metabolic process	biological_process	182	BANCR:2;ENST00000412954.1;ENST00000418041.5;ENST00000422841.5;ENST00000434973.1;ENST00000437825.1;ENST00000443546.1;ENST00000451775.1;ENST00000454977.1;ENST00000478845.2;ENST00000484721.2;ENST00000499842.1;ENST00000500853.1;ENST00000507525.1;ENST00000508671.1;ENST00000511849.2;ENST00000525320.2;ENST00000558572.1;ENST00000565390.2;ENST00000607540.1;ENST00000608014.1;ENST00000608684.1;ENST000006091…
GO:0006183	GTP biosynthetic process	biological_process	4	ENST00000655317.1;NR_027120;lnc-NPY5R-10:1;lnc-TDRD1-1:1
GO:0006196	AMP catabolic process	biological_process	127	BANCR:2;ENST00000412954.1;ENST00000422841.5;ENST00000434973.1;ENST00000437461.1;ENST00000443546.1;ENST00000454977.1;ENST00000478845.2;ENST00000484721.2;ENST00000511849.2;ENST00000525320.2;ENST00000565390.2;ENST00000607540.1;ENST00000608014.1;ENST00000624238.2;ENST00000630728.1;ENST00000642027.2;ENST00000650061.1;ENST00000654002.1;ENST00000655317.1;ENST00000656988.1;ENST00000657447.1;ENST000006581…
GO:0006228	UTP biosynthetic process	biological_process	7	ENST00000655317.1;MSTRG.52955.1;NONHSAT212305.1;NR_027120;lnc-NPY5R-10:1;lnc-RAD51AP2-1:1;lnc-TDRD1-1:1
GO:0006241	CTP biosynthetic process	biological_process	4	ENST00000655317.1;NR_027120;lnc-NPY5R-10:1;lnc-TDRD1-1:1
GO:0006259	DNA metabolic process	biological_process	3	NR_040772;lnc-ARHGEF38-1:2;lnc-ARID2-2:1
GO:0006265	DNA topological change	biological_process	47	BANCR:2;ENST00000412954.1;ENST00000443546.1;ENST00000454977.1;ENST00000478845.2;ENST00000484721.2;ENST00000581690.1;ENST00000624238.2;ENST00000655317.1;ENST00000658415.1;MSTRG.10347.2;MSTRG.22147.1;MSTRG.49428.1;MSTRG.6822.4;NONHSAT150699.1;NONHSAT175355.1;NONHSAT181476.1;NONHSAT185734.1;NONHSAT195089.1;NONHSAT197461.1;NONHSAT205333.1;NONHSAT215483.1;NR_003207;NR_024089;NR_029392;NR_040772;NR_103…
GO:0006266	DNA ligation	biological_process	153	BANCR:2;ENST00000412954.1;ENST00000418041.5;ENST00000422841.5;ENST00000434973.1;ENST00000443546.1;ENST00000451775.1;ENST00000454977.1;ENST00000478845.2;ENST00000484721.2;ENST00000499842.1;ENST00000500853.1;ENST00000508671.1;ENST00000511849.2;ENST00000558572.1;ENST00000565390.2;ENST00000581690.1;ENST00000607540.1;ENST00000608684.1;ENST00000624238.2;ENST00000642027.2;ENST00000650061.1;ENST000006540…
GO:0006346	methylation-dependent chromatin silencing	biological_process	27	ENST00000437461.1;ENST00000581690.1;ENST00000655317.1;ENST00000660745.1;ENST00000668575.1;MSTRG.3405.3;MSTRG.52955.1;MSTRG.62640.1;NONHSAT163891.1;NONHSAT167741.1;NONHSAT182362.1;NONHSAT185734.1;NONHSAT210498.1;NONHSAT213559.1;NR_027120;NR_040772;T306347;lnc-ARID2-2:1;lnc-DMC1-1:1;lnc-LPP-6:4;lnc-MPZL1-2:1;lnc-NPY5R-10:1;lnc-POTEC-11:2;lnc-RAD51AP2-1:1;lnc-RHEX-1:5;lnc-TDRD1-1:1;lnc-TP53TG3-9:2
GO:0006468	protein phosphorylation	biological_process	13	MSTRG.52767.1;MSTRG.53344.1;NONHSAT185130.1;NONHSAT205350.1;T032421;T159902;lnc-ARMC1-5:1;lnc-EMCN-3:6;lnc-GOLGA7B-1:1;lnc-HACE1-3:1;lnc-MCM9-2:1;lnc-SHC3-7:1;lnc-SYN3-1:1
GO:0006518	peptide metabolic process	biological_process	24	ENST00000437461.1;ENST00000581690.1;ENST00000655317.1;ENST00000668575.1;MSTRG.3405.3;MSTRG.52955.1;MSTRG.62640.1;NONHSAT149915.1;NONHSAT167741.1;NONHSAT182362.1;NONHSAT210498.1;NONHSAT212305.1;NONHSAT213559.1;NR_027120;T199649;T306347;lnc-LPP-6:4;lnc-MPZL1-2:1;lnc-NPY5R-10:1;lnc-POTEC-11:2;lnc-PRSS36-1:2;lnc-RAD51AP2-1:1;lnc-RHEX-1:5;lnc-TDRD1-1:1
GO:0006520	cellular amino acid metabolic process	biological_process	5	MSTRG.35867.1;MSTRG.67428.1;NONHSAT188090.1;lnc-BEND7-5:5;lnc-ERN2-1:1
GO:0006661	phosphatidylinositol biosynthetic process	biological_process	82	ENST00000418041.5;ENST00000422841.5;ENST00000434973.1;ENST00000500853.1;ENST00000508671.1;ENST00000525320.2;ENST00000581690.1;ENST00000608014.1;ENST00000616668.1;ENST00000617135.1;ENST00000630728.1;ENST00000658164.1;ENST00000663760.1;MSTRG.22147.1;MSTRG.22825.1;MSTRG.28648.1;MSTRG.29375.2;MSTRG.4285.2;MSTRG.46298.2;MSTRG.49428.1;MSTRG.51252.1;MSTRG.52955.1;MSTRG.53344.1;MSTRG.55241.1;MSTRG.63485.…
GO:0006693	prostaglandin metabolic process	biological_process	102	BANCR:2;ENST00000418041.5;ENST00000437461.1;ENST00000437825.1;ENST00000451775.1;ENST00000454977.1;ENST00000500853.1;ENST00000508671.1;ENST00000509911.2;ENST00000527847.5;ENST00000575331.1;ENST00000581690.1;ENST00000608014.1;ENST00000608142.1;ENST00000616668.1;ENST00000617135.1;ENST00000622718.1;ENST00000630728.1;ENST00000655317.1;ENST00000658164.1;ENST00000660399.1;ENST00000668812.1;LINC02352:15;…
GO:0006750	glutathione biosynthetic process	biological_process	15	ENST00000471935.1;NONHSAT151071.1;NONHSAT170199.1;NONHSAT170586.1;NONHSAT174563.1;NONHSAT185771.1;NONHSAT201356.1;NR_026664;NR_036678;lnc-ALOX12-3:1;lnc-ARHGEF38-1:2;lnc-BRF1-27:1;lnc-EIF2AK3-13:1;lnc-EVA1A-1:1;lnc-RPIA-14:1
GO:0006776	vitamin A metabolic process	biological_process	154	BANCR:2;ENST00000412954.1;ENST00000418041.5;ENST00000422841.5;ENST00000434973.1;ENST00000437461.1;ENST00000437825.1;ENST00000443546.1;ENST00000451775.1;ENST00000454977.1;ENST00000478845.2;ENST00000484721.2;ENST00000499842.1;ENST00000511849.2;ENST00000525320.2;ENST00000565390.2;ENST00000607540.1;ENST00000608014.1;ENST00000616668.1;ENST00000624238.2;ENST00000630728.1;ENST00000642027.2;ENST000006500…
GO:0006814	sodium ion transport	biological_process	152	BANCR:2;ENST00000422841.5;ENST00000434973.1;ENST00000443546.1;ENST00000471935.1;ENST00000478845.2;ENST00000499842.1;ENST00000507525.1;ENST00000508671.1;ENST00000511849.2;ENST00000525320.2;ENST00000558572.1;ENST00000565390.2;ENST00000607540.1;ENST00000608014.1;ENST00000608142.1;ENST00000609111.1;ENST00000617323.4;ENST00000622718.1;ENST00000624238.2;ENST00000630728.1;ENST00000642027.2;ENST000006500…
GO:0006886	intracellular protein transport	biological_process	11	ENST00000660399.1;MSTRG.62640.1;MSTRG.67132.1;NONHSAT157106.1;NONHSAT170176.1;NONHSAT213559.1;NONHSAT224052.1;T199649;lnc-DAP-8:1;lnc-TP53TG3-9:2;lnc-ZMAT5-3:1
GO:0006887	exocytosis	biological_process	4	NONHSAT172216.1;T306347;lnc-ABCE1-5:1;lnc-C2orf83-2:1
GO:0006897	endocytosis	biological_process	1	lnc-ABCE1-5:1
GO:0006904	vesicle docking involved in exocytosis	biological_process	12	ENST00000660399.1;ENST00000660745.1;MSTRG.62640.1;MSTRG.67132.1;NONHSAT157106.1;NONHSAT167741.1;NONHSAT170176.1;NONHSAT213559.1;T199649;lnc-DAP-8:1;lnc-TP53TG3-9:2;lnc-ZMAT5-3:1
GO:0006906	vesicle fusion	biological_process	2	NONHSAT157106.1;NONHSAT170176.1
GO:0006915	apoptotic process	biological_process	13	ENST00000608684.1;ENST00000660399.1;MSTRG.3405.3;MSTRG.67132.1;NONHSAT149915.1;NONHSAT160345.1;NONHSAT197461.1;NR_110416;lnc-APOBEC3G-3:1;lnc-MID1-4:1;lnc-POTEC-11:2;lnc-ZMAT5-3:1;lnc-ZPLD1-4:1
GO:0006935	chemotaxis	biological_process	4	MSTRG.49157.1;NONHSAT172216.1;lnc-ABCE1-5:1;lnc-C2orf83-2:1
GO:0006939	smooth muscle contraction	biological_process	2	lnc-ARHGEF38-1:2;lnc-ARID2-2:1
GO:0006954	inflammatory response	biological_process	2	NONHSAT174563.1;NR_036678
GO:0006955	immune response	biological_process	175	ENST00000418041.5;ENST00000422841.5;ENST00000437825.1;ENST00000443546.1;ENST00000451775.1;ENST00000471935.1;ENST00000499842.1;ENST00000500853.1;ENST00000507525.1;ENST00000508671.1;ENST00000509911.2;ENST00000525320.2;ENST00000527847.5;ENST00000527978.1;ENST00000558572.1;ENST00000575331.1;ENST00000581690.1;ENST00000608014.1;ENST00000608142.1;ENST00000608684.1;ENST00000609111.1;ENST00000616668.1;ENS…
GO:0006974	cellular response to DNA damage stimulus	biological_process	2	NONHSAT185734.1;NR_040772
GO:0006977	DNA damage response, signal transduction by p53 class mediator resulting in cell cycle arrest	biological_process	8	ENST00000575331.1;LINC02352:15;MSTRG.45189.1;MSTRG.67132.1;NONHSAT193393.1;lnc-DAP-8:1;lnc-MREG-3:1;lnc-TP53TG3-9:2
GO:0006983	ER overload response	biological_process	34	BANCR:2;ENST00000507525.1;ENST00000617323.4;ENST00000622718.1;MSTRG.10347.2;MSTRG.18739.1;NONHSAT150699.1;NONHSAT151071.1;NONHSAT165101.1;NONHSAT170586.1;NONHSAT177249.1;NONHSAT183090.1;NONHSAT185771.1;NONHSAT201356.1;NR_003207;NR_024089;NR_110013;lnc-AIM2-2:1;lnc-ARHGEF38-1:2;lnc-ARMC1-5:1;lnc-ASB3-10:1;lnc-BRF1-27:1;lnc-COL6A6-2:1;lnc-EIF2AK3-13:1;lnc-EVA1A-1:1;lnc-MCM9-2:1;lnc-MID1-4:1;lnc-RPI…
GO:0006986	response to unfolded protein	biological_process	5	MSTRG.35867.1;MSTRG.49157.1;MSTRG.67428.1;NONHSAT188090.1;lnc-ERN2-1:1
GO:0006998	nuclear envelope organization	biological_process	2	MSTRG.67428.1;NONHSAT188090.1
GO:0007010	cytoskeleton organization	biological_process	76	BANCR:2;ENST00000412954.1;ENST00000422841.5;ENST00000434973.1;ENST00000437461.1;ENST00000443546.1;ENST00000484721.2;ENST00000511849.2;ENST00000624238.2;ENST00000642027.2;ENST00000654002.1;ENST00000655317.1;ENST00000656988.1;ENST00000657447.1;ENST00000660745.1;ENST00000669831.1;MSTRG.10347.2;MSTRG.22825.1;MSTRG.4285.2;MSTRG.51252.1;MSTRG.52767.1;MSTRG.55619.1;MSTRG.7787.4;MSTRG.8942.1;MSTRG.9929.6…
GO:0007019	microtubule depolymerization	biological_process	9	NONHSAT170199.1;NONHSAT174563.1;NONHSAT201356.1;NR_026664;NR_036678;lnc-ALOX12-3:1;lnc-ARHGEF38-1:2;lnc-EVA1A-1:1;lnc-RPIA-14:1
GO:0007043	cell-cell junction assembly	biological_process	5	ENST00000437461.1;NONHSAT185734.1;NR_040772;lnc-ARHGEF38-1:2;lnc-ARID2-2:1
GO:0007059	chromosome segregation	biological_process	21	BANCR:2;ENST00000454977.1;ENST00000581690.1;MSTRG.10347.2;MSTRG.22147.1;MSTRG.49428.1;MSTRG.6822.4;NONHSAT150699.1;NONHSAT175355.1;NONHSAT205333.1;NR_003207;NR_029392;lnc-ARMC1-5:1;lnc-ASB3-10:1;lnc-FAR1-2:1;lnc-MCM9-2:1;lnc-MID1-4:1;lnc-NDUFAF8-5:3;lnc-NPY5R-10:1;lnc-PRSS36-1:2;lnc-SLC6A14-1:1
GO:0007076	mitotic chromosome condensation	biological_process	5	ENST00000437461.1;NONHSAT185734.1;NR_040772;lnc-ARHGEF38-1:2;lnc-ARID2-2:1
GO:0007093	mitotic cell cycle checkpoint	biological_process	81	BANCR:2;ENST00000412954.1;ENST00000422841.5;ENST00000434973.1;ENST00000437461.1;ENST00000443546.1;ENST00000454977.1;ENST00000484721.2;ENST00000624238.2;ENST00000642027.2;ENST00000654002.1;ENST00000655317.1;ENST00000656988.1;ENST00000657447.1;ENST00000660745.1;ENST00000668575.1;ENST00000669831.1;MSTRG.10347.2;MSTRG.22825.1;MSTRG.3405.3;MSTRG.4285.2;MSTRG.46298.2;MSTRG.49428.1;MSTRG.51252.1;MSTRG.5…
GO:0007155	cell adhesion	biological_process	60	ENST00000418041.5;ENST00000437825.1;ENST00000451775.1;ENST00000454977.1;ENST00000500853.1;ENST00000508671.1;ENST00000525320.2;ENST00000607540.1;ENST00000609111.1;ENST00000648436.1;ENST00000655317.1;ENST00000658164.1;ENST00000671131.1;HID1-AS1:3;MSTRG.18011.9;MSTRG.28648.1;MSTRG.51252.1;MSTRG.53344.1;MSTRG.55241.1;MSTRG.9929.60;NONHSAT160345.1;NONHSAT169522.1;NONHSAT171873.1;NONHSAT181819.1;NONHSA…
GO:0007156	homophilic cell adhesion via plasma membrane adhesion molecules	biological_process	13	ENST00000437461.1;ENST00000454977.1;ENST00000655317.1;MSTRG.10347.2;MSTRG.22147.1;MSTRG.49428.1;NONHSAT205333.1;NR_003207;NR_029392;lnc-ARMC1-5:1;lnc-FAR1-2:1;lnc-NDUFAF8-5:3;lnc-PRSS36-1:2
GO:0007157	heterophilic cell-cell adhesion via plasma membrane cell adhesion molecules	biological_process	49	ENST00000422841.5;ENST00000434973.1;ENST00000484721.2;ENST00000581690.1;ENST00000616668.1;ENST00000642027.2;ENST00000657447.1;ENST00000660745.1;MSTRG.22147.1;MSTRG.22825.1;MSTRG.28648.1;MSTRG.29375.2;MSTRG.4285.2;MSTRG.52767.1;MSTRG.52955.1;MSTRG.53344.1;MSTRG.55241.1;MSTRG.6822.4;MSTRG.7787.4;MSTRG.9929.60;NONHSAT157362.1;NONHSAT163891.1;NONHSAT172376.1;NONHSAT175355.1;NONHSAT195089.1;NONHSAT197…
GO:0007162	negative regulation of cell adhesion	biological_process	6	ENST00000660745.1;MSTRG.62640.1;NONHSAT167741.1;NONHSAT182362.1;NONHSAT210498.1;NONHSAT213559.1
GO:0007165	signal transduction	biological_process	27	ENST00000437825.1;ENST00000484721.2;LINC02352:15;MSTRG.18011.9;MSTRG.18739.1;MSTRG.22147.1;MSTRG.45189.1;MSTRG.63485.1;NONHSAT160345.1;NONHSAT172216.1;NONHSAT195089.1;NONHSAT202012.1;NONHSAT218387.1;NR_029429;NR_046228;T199649;lnc-AIM2-2:1;lnc-BEND7-5:5;lnc-BLMH-3:1;lnc-COL6A6-2:1;lnc-MID1-4:1;lnc-MREG-3:1;lnc-RAN-5:1;lnc-STK32C-3:2;lnc-TWIST2-1:4;lnc-ZMAT5-3:1;lnc-ZPLD1-4:1
GO:0007166	cell surface receptor signaling pathway	biological_process	79	BANCR:2;ENST00000412954.1;ENST00000422841.5;ENST00000434973.1;ENST00000443546.1;ENST00000484721.2;ENST00000511849.2;ENST00000624238.2;ENST00000642027.2;ENST00000654002.1;ENST00000656988.1;ENST00000657447.1;ENST00000669831.1;MSTRG.10347.2;MSTRG.22825.1;MSTRG.4285.2;MSTRG.46298.2;MSTRG.49428.1;MSTRG.51252.1;MSTRG.52767.1;MSTRG.55619.1;MSTRG.7787.4;MSTRG.8942.1;MSTRG.9929.60;NONHSAT150699.1;NONHSAT1…
GO:0007179	transforming growth factor beta receptor signaling pathway	biological_process	20	BANCR:2;ENST00000412954.1;ENST00000624238.2;MSTRG.10347.2;NONHSAT150699.1;NONHSAT195089.1;NONHSAT197461.1;NR_003207;NR_024089;NR_110013;RASGRF2-AS1:9;lnc-ARHGEF38-1:2;lnc-ARMC1-5:1;lnc-ASB3-10:1;lnc-C3orf36-1:1;lnc-CLDN18-1:1;lnc-GOLGA7B-1:1;lnc-MCM9-2:1;lnc-SLC6A14-1:1;lnc-STK32C-3:2
GO:0007186	G-protein coupled receptor signaling pathway	biological_process	180	ENST00000418041.5;ENST00000422841.5;ENST00000437825.1;ENST00000443546.1;ENST00000451775.1;ENST00000471935.1;ENST00000478845.2;ENST00000499842.1;ENST00000500853.1;ENST00000507525.1;ENST00000508671.1;ENST00000509911.2;ENST00000511849.2;ENST00000525320.2;ENST00000527847.5;ENST00000527978.1;ENST00000558572.1;ENST00000565390.2;ENST00000607540.1;ENST00000608014.1;ENST00000608142.1;ENST00000608684.1;ENS…
GO:0007188	adenylate cyclase-modulating G-protein coupled receptor signaling pathway	biological_process	93	BANCR:2;ENST00000422841.5;ENST00000443546.1;ENST00000478845.2;ENST00000499842.1;ENST00000511849.2;ENST00000558572.1;ENST00000565390.2;ENST00000607540.1;ENST00000609111.1;ENST00000617323.4;ENST00000624238.2;ENST00000642027.2;ENST00000650061.1;ENST00000654002.1;ENST00000656988.1;ENST00000657447.1;ENST00000657682.1;ENST00000658164.1;ENST00000658415.1;ENST00000661317.1;ENST00000669831.1;ENST000006711…
GO:0007189	adenylate cyclase-activating G-protein coupled receptor signaling pathway	biological_process	13	ENST00000412954.1;MSTRG.10347.2;MSTRG.49428.1;NONHSAT163891.1;NR_003207;NR_040772;lnc-ARID2-2:1;lnc-ARMC1-5:1;lnc-CLDN18-1:1;lnc-DMC1-1:1;lnc-GOLGA7B-1:1;lnc-MCM9-2:1;lnc-STK32C-3:2
GO:0007190	activation of adenylate cyclase activity	biological_process	9	ENST00000660745.1;MSTRG.62640.1;NONHSAT163891.1;NONHSAT167741.1;NONHSAT182362.1;NONHSAT185734.1;NONHSAT210498.1;NONHSAT213559.1;lnc-DMC1-1:1
GO:0007193	adenylate cyclase-inhibiting G-protein coupled receptor signaling pathway	biological_process	5	ENST00000509911.2;ENST00000575331.1;MSTRG.49157.1;NONHSAT157106.1;NONHSAT170176.1
GO:0007194	negative regulation of adenylate cyclase activity	biological_process	16	ENST00000575331.1;ENST00000660399.1;ENST00000668575.1;LINC02352:15;MSTRG.18011.9;MSTRG.3405.3;MSTRG.45189.1;MSTRG.67132.1;NONHSAT149915.1;NONHSAT157106.1;NONHSAT170176.1;NONHSAT224052.1;NR_029393;lnc-DAP-8:1;lnc-TP53TG3-9:2;lnc-ZMAT5-3:1
GO:0007200	phospholipase C-activating G-protein coupled receptor signaling pathway	biological_process	57	BANCR:2;ENST00000412954.1;ENST00000443546.1;ENST00000478845.2;ENST00000484721.2;ENST00000558572.1;ENST00000565390.2;ENST00000609111.1;ENST00000617323.4;ENST00000624238.2;ENST00000658415.1;ENST00000661317.1;MSTRG.10347.2;MSTRG.52767.1;MSTRG.55619.1;MSTRG.7787.4;NONHSAT150699.1;NONHSAT181476.1;NONHSAT183090.1;NONHSAT184588.1;NONHSAT185130.1;NONHSAT185771.1;NONHSAT195089.1;NR_003207;NR_024089;NR_033…
GO:0007202	activation of phospholipase C activity	biological_process	3	ENST00000655317.1;lnc-ARHGEF38-1:2;lnc-ARID2-2:1
GO:0007204	positive regulation of cytosolic calcium ion concentration	biological_process	14	ENST00000412954.1;ENST00000655317.1;MSTRG.10347.2;MSTRG.52767.1;NONHSAT185771.1;NR_003207;NR_040772;T032421;lnc-ARHGEF38-1:2;lnc-ARID2-2:1;lnc-ARMC1-5:1;lnc-GOLGA7B-1:1;lnc-MCM9-2:1;lnc-STK32C-3:2
GO:0007214	gamma-aminobutyric acid signaling pathway	biological_process	19	ENST00000575331.1;ENST00000660399.1;ENST00000668575.1;ENST00000668812.1;LINC02352:15;MSTRG.18011.9;MSTRG.3405.3;MSTRG.45189.1;MSTRG.67132.1;NONHSAT149915.1;NONHSAT157106.1;NONHSAT170176.1;NONHSAT224052.1;NR_029393;NR_029429;lnc-DAP-8:1;lnc-MPZL1-2:1;lnc-TP53TG3-9:2;lnc-ZMAT5-3:1
GO:0007218	neuropeptide signaling pathway	biological_process	20	ENST00000471935.1;MSTRG.67428.1;NONHSAT151071.1;NONHSAT170199.1;NONHSAT170586.1;NONHSAT173735.1;NONHSAT174563.1;NONHSAT188090.1;NONHSAT201356.1;NONHSAT210658.1;NR_026664;NR_036678;T228060;lnc-ALOX12-3:1;lnc-BEND7-5:5;lnc-BRF1-27:1;lnc-CD96-3:1;lnc-EIF2AK3-13:1;lnc-EVA1A-1:1;lnc-RPIA-14:1
GO:0007223	Wnt signaling pathway, calcium modulating pathway	biological_process	7	MSTRG.35867.1;MSTRG.67428.1;NONHSAT188090.1;NONHSAT193393.1;lnc-BEND7-5:5;lnc-ERN2-1:1;lnc-OR5P3-2:1
GO:0007267	cell-cell signaling	biological_process	104	ENST00000412954.1;ENST00000422841.5;ENST00000434973.1;ENST00000484721.2;ENST00000499842.1;ENST00000511849.2;ENST00000525320.2;ENST00000527847.5;ENST00000607540.1;ENST00000608014.1;ENST00000608684.1;ENST00000609111.1;ENST00000616668.1;ENST00000617135.1;ENST00000630728.1;ENST00000642027.2;ENST00000648436.1;ENST00000654002.1;ENST00000656988.1;ENST00000657447.1;ENST00000658164.1;ENST00000671131.1;HID…
GO:0007268	chemical synaptic transmission	biological_process	13	MSTRG.67428.1;NONHSAT170199.1;NONHSAT170586.1;NONHSAT174563.1;NONHSAT188090.1;NONHSAT201356.1;NONHSAT210658.1;NR_026664;NR_036678;lnc-ALOX12-3:1;lnc-CD96-3:1;lnc-EVA1A-1:1;lnc-RPIA-14:1
GO:0007275	multicellular organism development	biological_process	1	MSTRG.49157.1
GO:0007354	zygotic determination of anterior/posterior axis, embryo	biological_process	85	ENST00000412954.1;ENST00000434973.1;ENST00000454977.1;ENST00000484721.2;ENST00000581690.1;ENST00000616668.1;ENST00000630728.1;ENST00000660399.1;ENST00000660745.1;ENST00000668575.1;ENST00000668812.1;MSTRG.10347.2;MSTRG.22147.1;MSTRG.28648.1;MSTRG.29375.2;MSTRG.3405.3;MSTRG.49428.1;MSTRG.52767.1;MSTRG.52955.1;MSTRG.53344.1;MSTRG.55241.1;MSTRG.62640.1;MSTRG.63485.1;MSTRG.67132.1;MSTRG.6822.4;MSTRG.9…
GO:0007356	thorax and anterior abdomen determination	biological_process	147	ENST00000412954.1;ENST00000418041.5;ENST00000422841.5;ENST00000434973.1;ENST00000437825.1;ENST00000451775.1;ENST00000454977.1;ENST00000484721.2;ENST00000499842.1;ENST00000500853.1;ENST00000508671.1;ENST00000525320.2;ENST00000527847.5;ENST00000527978.1;ENST00000581690.1;ENST00000608014.1;ENST00000616668.1;ENST00000617135.1;ENST00000630728.1;ENST00000642027.2;ENST00000648436.1;ENST00000654002.1;ENS…
GO:0007368	determination of left/right symmetry	biological_process	2	NONHSAT157106.1;NONHSAT170176.1
GO:0007402	ganglion mother cell fate determination	biological_process	146	ENST00000412954.1;ENST00000418041.5;ENST00000422841.5;ENST00000434973.1;ENST00000437825.1;ENST00000451775.1;ENST00000484721.2;ENST00000499842.1;ENST00000508671.1;ENST00000511849.2;ENST00000525320.2;ENST00000527847.5;ENST00000527978.1;ENST00000581690.1;ENST00000607540.1;ENST00000608014.1;ENST00000608684.1;ENST00000616668.1;ENST00000617135.1;ENST00000630728.1;ENST00000642027.2;ENST00000648436.1;ENS…
GO:0007411	axon guidance	biological_process	1	NONHSAT202012.1
GO:0007416	synapse assembly	biological_process	133	BANCR:2;ENST00000412954.1;ENST00000422841.5;ENST00000434973.1;ENST00000443546.1;ENST00000454977.1;ENST00000478845.2;ENST00000484721.2;ENST00000499842.1;ENST00000511849.2;ENST00000525320.2;ENST00000527847.5;ENST00000558572.1;ENST00000565390.2;ENST00000607540.1;ENST00000608014.1;ENST00000609111.1;ENST00000616668.1;ENST00000624238.2;ENST00000630728.1;ENST00000642027.2;ENST00000650061.1;ENST000006540…
GO:0007498	mesoderm development	biological_process	75	ENST00000422841.5;ENST00000471935.1;ENST00000478845.2;ENST00000499842.1;ENST00000507525.1;ENST00000508671.1;ENST00000511849.2;ENST00000525320.2;ENST00000558572.1;ENST00000565390.2;ENST00000607540.1;ENST00000608014.1;ENST00000609111.1;ENST00000617323.4;ENST00000642027.2;ENST00000650061.1;ENST00000654002.1;ENST00000656988.1;ENST00000657682.1;ENST00000658415.1;ENST00000661317.1;ENST00000671131.1;HID…
GO:0007512	adult heart development	biological_process	4	ENST00000655317.1;NONHSAT185771.1;lnc-ARHGEF38-1:2;lnc-ARID2-2:1
GO:0007565	female pregnancy	biological_process	61	ENST00000412954.1;ENST00000478845.2;ENST00000527847.5;ENST00000527978.1;ENST00000608142.1;ENST00000609111.1;ENST00000622718.1;ENST00000648436.1;ENST00000655317.1;ENST00000658415.1;MSTRG.10347.2;MSTRG.49157.1;MSTRG.49428.1;MSTRG.55619.1;MSTRG.57351.11;MSTRG.67428.1;NONHSAT160055.1;NONHSAT163891.1;NONHSAT165101.1;NONHSAT172216.1;NONHSAT172829.1;NONHSAT173735.1;NONHSAT177249.1;NONHSAT183090.1;NONHSA…
GO:0007586	digestion	biological_process	48	ENST00000509911.2;ENST00000527847.5;ENST00000527978.1;ENST00000575331.1;ENST00000581690.1;ENST00000608014.1;ENST00000616668.1;ENST00000617135.1;ENST00000622718.1;ENST00000630728.1;ENST00000648436.1;ENST00000668812.1;MSTRG.22147.1;MSTRG.29375.2;MSTRG.55241.1;MSTRG.57351.11;MSTRG.63485.1;MSTRG.6822.4;NONHSAT160055.1;NONHSAT172829.1;NONHSAT173735.1;NONHSAT175355.1;NONHSAT177249.1;NONHSAT187039.1;NON…
GO:0007599	hemostasis	biological_process	114	BANCR:2;ENST00000422841.5;ENST00000443546.1;ENST00000471935.1;ENST00000478845.2;ENST00000499842.1;ENST00000507525.1;ENST00000508671.1;ENST00000511849.2;ENST00000558572.1;ENST00000565390.2;ENST00000607540.1;ENST00000609111.1;ENST00000617323.4;ENST00000624238.2;ENST00000642027.2;ENST00000650061.1;ENST00000654002.1;ENST00000656988.1;ENST00000657447.1;ENST00000657682.1;ENST00000658415.1;ENST000006613…
GO:0007600	sensory perception	biological_process	40	ENST00000471935.1;ENST00000507525.1;ENST00000527847.5;ENST00000608142.1;ENST00000617323.4;ENST00000622718.1;MSTRG.18739.1;MSTRG.67428.1;NONHSAT151071.1;NONHSAT160055.1;NONHSAT165101.1;NONHSAT170199.1;NONHSAT170586.1;NONHSAT173735.1;NONHSAT174563.1;NONHSAT177249.1;NONHSAT183090.1;NONHSAT185771.1;NONHSAT188090.1;NONHSAT201356.1;NONHSAT210658.1;NR_026664;NR_036678;NR_110013;T228060;lnc-AIM2-2:1;lnc-…
GO:0007601	visual perception	biological_process	12	BANCR:2;ENST00000478845.2;ENST00000624238.2;NONHSAT195089.1;NR_024089;NR_110013;RASGRF2-AS1:9;lnc-ARHGEF38-1:2;lnc-ASB3-10:1;lnc-C3orf36-1:1;lnc-SLC6A14-1:1;lnc-STK32C-3:2
GO:0007605	sensory perception of sound	biological_process	72	BANCR:2;ENST00000412954.1;ENST00000422841.5;ENST00000443546.1;ENST00000478845.2;ENST00000484721.2;ENST00000511849.2;ENST00000558572.1;ENST00000565390.2;ENST00000609111.1;ENST00000624238.2;ENST00000642027.2;ENST00000650061.1;ENST00000656988.1;ENST00000658415.1;MSTRG.10347.2;MSTRG.4285.2;MSTRG.52767.1;MSTRG.55241.1;MSTRG.55619.1;MSTRG.7787.4;MSTRG.8942.1;NONHSAT150699.1;NONHSAT169522.1;NONHSAT18147…
GO:0007611	learning or memory	biological_process	132	BANCR:2;ENST00000412954.1;ENST00000418041.5;ENST00000422841.5;ENST00000434973.1;ENST00000437825.1;ENST00000443546.1;ENST00000451775.1;ENST00000478845.2;ENST00000484721.2;ENST00000499842.1;ENST00000500853.1;ENST00000508671.1;ENST00000511849.2;ENST00000525320.2;ENST00000565390.2;ENST00000607540.1;ENST00000608014.1;ENST00000624238.2;ENST00000630728.1;ENST00000642027.2;ENST00000650061.1;ENST000006540…
GO:0007616	long-term memory	biological_process	1	lnc-POTEC-11:2
GO:0007626	locomotory behavior	biological_process	4	NONHSAT172216.1;lnc-ABCE1-5:1;lnc-C2orf83-2:1;lnc-MREG-3:1
GO:0007628	adult walking behavior	biological_process	1	ENST00000668575.1
GO:0007631	feeding behavior	biological_process	6	MSTRG.35867.1;MSTRG.49157.1;MSTRG.67428.1;NONHSAT188090.1;NONHSAT193393.1;lnc-ERN2-1:1
GO:0008015	blood circulation	biological_process	6	MSTRG.35867.1;MSTRG.49157.1;MSTRG.67428.1;NONHSAT188090.1;lnc-BEND7-5:5;lnc-ERN2-1:1
GO:0008022	protein C-terminus binding	molecular_function	2	NONHSAT185734.1;NR_040772
GO:0008037	cell recognition	biological_process	15	ENST00000437461.1;ENST00000660745.1;ENST00000668575.1;MSTRG.3405.3;MSTRG.62640.1;NONHSAT163891.1;NONHSAT167741.1;NONHSAT182362.1;NONHSAT185734.1;NONHSAT210498.1;NONHSAT213559.1;T199649;lnc-DMC1-1:1;lnc-POTEC-11:2;lnc-TP53TG3-9:2
GO:0008052	sensory organ boundary specification	biological_process	146	ENST00000412954.1;ENST00000418041.5;ENST00000422841.5;ENST00000434973.1;ENST00000437825.1;ENST00000451775.1;ENST00000484721.2;ENST00000499842.1;ENST00000508671.1;ENST00000511849.2;ENST00000525320.2;ENST00000527847.5;ENST00000527978.1;ENST00000581690.1;ENST00000607540.1;ENST00000608014.1;ENST00000608684.1;ENST00000616668.1;ENST00000617135.1;ENST00000630728.1;ENST00000642027.2;ENST00000648436.1;ENS…
GO:0008083	growth factor activity	molecular_function	71	ENST00000412954.1;ENST00000418041.5;ENST00000422841.5;ENST00000434973.1;ENST00000437825.1;ENST00000451775.1;ENST00000484721.2;ENST00000511849.2;ENST00000607540.1;ENST00000642027.2;ENST00000654002.1;ENST00000656988.1;ENST00000657447.1;ENST00000671131.1;HID1-AS1:3;MSTRG.10347.2;MSTRG.22825.1;MSTRG.28648.1;MSTRG.4285.2;MSTRG.51252.1;MSTRG.52767.1;MSTRG.53344.1;MSTRG.55241.1;MSTRG.8942.1;MSTRG.9929.6…
GO:0008094	DNA-dependent ATPase activity	molecular_function	29	BANCR:2;ENST00000454977.1;ENST00000581690.1;ENST00000655317.1;MSTRG.10347.2;MSTRG.22147.1;MSTRG.49428.1;MSTRG.6822.4;NONHSAT150699.1;NONHSAT175355.1;NONHSAT185734.1;NONHSAT205333.1;NR_003207;NR_024089;NR_029392;NR_040772;NR_110013;lnc-ARID2-2:1;lnc-ARMC1-5:1;lnc-ASB3-10:1;lnc-FAR1-2:1;lnc-MCM9-2:1;lnc-MID1-4:1;lnc-NDUFAF8-5:3;lnc-NPY5R-10:1;lnc-PRSS36-1:2;lnc-RTN2-1:1;lnc-SLC6A14-1:1;lnc-STK32C-3…
GO:0008104	protein localization	biological_process	2	NONHSAT163891.1;lnc-DMC1-1:1
GO:0008142	oxysterol binding	molecular_function	111	ENST00000437825.1;ENST00000443546.1;ENST00000471935.1;ENST00000478845.2;ENST00000500853.1;ENST00000507525.1;ENST00000511849.2;ENST00000527847.5;ENST00000527978.1;ENST00000558572.1;ENST00000565390.2;ENST00000608142.1;ENST00000608684.1;ENST00000609111.1;ENST00000616668.1;ENST00000617135.1;ENST00000617323.4;ENST00000622718.1;ENST00000624238.2;ENST00000648436.1;ENST00000650061.1;ENST00000656988.1;ENS…
GO:0008143	poly(A) binding	molecular_function	1	NR_026664
GO:0008175	tRNA methyltransferase activity	molecular_function	158	ENST00000412954.1;ENST00000418041.5;ENST00000422841.5;ENST00000434973.1;ENST00000437825.1;ENST00000451775.1;ENST00000454977.1;ENST00000484721.2;ENST00000499842.1;ENST00000500853.1;ENST00000508671.1;ENST00000511849.2;ENST00000527847.5;ENST00000527978.1;ENST00000581690.1;ENST00000607540.1;ENST00000608684.1;ENST00000616668.1;ENST00000617135.1;ENST00000642027.2;ENST00000648436.1;ENST00000650061.1;ENS…
GO:0008198	ferrous iron binding	molecular_function	7	ENST00000668575.1;MSTRG.3405.3;NONHSAT149915.1;NR_029393;NR_029429;lnc-MPZL1-2:1;lnc-POTEC-11:2
GO:0008201	heparin binding	molecular_function	32	ENST00000437825.1;ENST00000484721.2;ENST00000616668.1;ENST00000660399.1;ENST00000668812.1;MSTRG.18011.9;MSTRG.3405.3;MSTRG.45189.1;MSTRG.52767.1;MSTRG.53344.1;MSTRG.55241.1;MSTRG.63485.1;MSTRG.67132.1;NONHSAT149915.1;NONHSAT172216.1;NONHSAT195089.1;NONHSAT197461.1;NR_029393;NR_029429;NR_046228;PTPRD-AS1:1;lnc-ABCE1-5:1;lnc-ATG7-2:2;lnc-BLMH-3:1;lnc-C2orf83-2:1;lnc-CLDN18-1:1;lnc-HACE1-3:1;lnc-LPP…
GO:0008202	steroid metabolic process	biological_process	12	ENST00000575331.1;ENST00000660399.1;ENST00000668812.1;LINC02352:15;MSTRG.18011.9;MSTRG.45189.1;NONHSAT193393.1;NONHSAT224052.1;NR_029393;lnc-DAP-8:1;lnc-MREG-3:1;lnc-OR5P3-2:1
GO:0008209	androgen metabolic process	biological_process	12	ENST00000509911.2;ENST00000617135.1;MSTRG.18011.9;NONHSAT151071.1;NONHSAT173735.1;NONHSAT199468.1;NONHSAT212305.1;NR_036678;T228060;T301875;lnc-BRF1-27:1;lnc-PRSS36-1:2
GO:0008210	estrogen metabolic process	biological_process	40	ENST00000507525.1;ENST00000509911.2;ENST00000527847.5;ENST00000527978.1;ENST00000608142.1;ENST00000609111.1;ENST00000616668.1;ENST00000617135.1;ENST00000622718.1;MSTRG.18011.9;MSTRG.22147.1;MSTRG.29375.2;MSTRG.57351.11;MSTRG.63485.1;MSTRG.6822.4;NONHSAT151071.1;NONHSAT160055.1;NONHSAT165101.1;NONHSAT172829.1;NONHSAT173735.1;NONHSAT175355.1;NONHSAT177249.1;NONHSAT199468.1;NONHSAT205333.1;NONHSAT21…
GO:0008233	peptidase activity	molecular_function	19	ENST00000581690.1;ENST00000660399.1;ENST00000668575.1;ENST00000668812.1;MSTRG.18011.9;MSTRG.22147.1;MSTRG.3405.3;MSTRG.63485.1;NONHSAT149915.1;NONHSAT202012.1;NONHSAT212305.1;NONHSAT224052.1;NR_029393;NR_029429;T301875;T306347;lnc-DAP-8:1;lnc-MPZL1-2:1;lnc-RHEX-1:5
GO:0008237	metallopeptidase activity	molecular_function	14	ENST00000412954.1;ENST00000478845.2;ENST00000484721.2;ENST00000507525.1;ENST00000609111.1;ENST00000624238.2;MSTRG.10347.2;NONHSAT150699.1;NONHSAT195089.1;NONHSAT197461.1;lnc-C3orf36-1:1;lnc-CLDN18-1:1;lnc-GOLGA7B-1:1;lnc-MID1-4:1
GO:0008270	zinc ion binding	molecular_function	18	ENST00000412954.1;ENST00000434973.1;ENST00000454977.1;ENST00000484721.2;ENST00000656988.1;MSTRG.10347.2;MSTRG.49428.1;NONHSAT150699.1;NONHSAT195089.1;NONHSAT197461.1;NR_003207;lnc-CCDC172-1:4;lnc-CLDN18-1:1;lnc-FAR1-2:1;lnc-GOLGA7B-1:1;lnc-MID1-4:1;lnc-NDUFAF8-5:3;lnc-TDRD1-1:1
GO:0008277	regulation of G-protein coupled receptor protein signaling pathway	biological_process	82	ENST00000437825.1;ENST00000454977.1;ENST00000471935.1;ENST00000507525.1;ENST00000509911.2;ENST00000527847.5;ENST00000527978.1;ENST00000558572.1;ENST00000608142.1;ENST00000609111.1;ENST00000617323.4;ENST00000622718.1;ENST00000648436.1;ENST00000657682.1;ENST00000660745.1;ENST00000661317.1;ENST00000663760.1;MSTRG.18739.1;MSTRG.35867.1;MSTRG.49157.1;MSTRG.57351.11;MSTRG.62640.1;MSTRG.67428.1;NONHSAT1…
GO:0008284	positive regulation of cell proliferation	biological_process	10	LINC02352:15;MSTRG.18011.9;MSTRG.57351.11;NONHSAT193393.1;NONHSAT212305.1;NR_040772;T244192;lnc-ARID2-2:1;lnc-MREG-3:1;lnc-OR5P3-2:1
GO:0008285	negative regulation of cell proliferation	biological_process	12	NONHSAT184588.1;NONHSAT185771.1;NR_024089;NR_046228;TBX2-AS1:26;lnc-ARMC1-5:1;lnc-MCM9-2:1;lnc-RTN2-1:1;lnc-SCN4B-2:2;lnc-SNX13-2:5;lnc-SNX13-4:2;lnc-YARS2-2:1
GO:0008289	lipid binding	molecular_function	1	lnc-ABCE1-5:1
GO:0008301	DNA binding, bending	molecular_function	70	ENST00000418041.5;ENST00000451775.1;ENST00000499842.1;ENST00000500853.1;ENST00000508671.1;ENST00000525320.2;ENST00000558572.1;ENST00000608014.1;ENST00000630728.1;ENST00000657682.1;ENST00000658164.1;ENST00000661317.1;ENST00000663760.1;ENST00000671131.1;MSTRG.16859.1;MSTRG.18011.9;MSTRG.28648.1;MSTRG.35867.1;MSTRG.46298.2;MSTRG.67428.1;MSTRG.9929.60;NONHSAT160345.1;NONHSAT170199.1;NONHSAT185560.1;N…
GO:0008344	adult locomotory behavior	biological_process	10	ENST00000575331.1;LINC02352:15;NONHSAT157106.1;NONHSAT170176.1;NONHSAT172216.1;NONHSAT193393.1;NONHSAT202012.1;NR_029393;NR_029429;lnc-MREG-3:1
GO:0008360	regulation of cell shape	biological_process	32	BANCR:2;ENST00000412954.1;ENST00000437461.1;ENST00000443546.1;ENST00000484721.2;ENST00000624238.2;ENST00000660745.1;MSTRG.52767.1;MSTRG.53344.1;MSTRG.55619.1;NONHSAT181476.1;NONHSAT185130.1;NONHSAT185734.1;NONHSAT195089.1;NR_024089;NR_040772;RASGRF2-AS1:9;T032421;lnc-ARMC1-5:1;lnc-C3orf36-1:1;lnc-DMC1-1:1;lnc-EMCN-3:6;lnc-GABRR1-1:2;lnc-GOLGA7B-1:1;lnc-MCM9-2:1;lnc-RCAN1-4:1;lnc-SHC3-7:1;lnc-SMAP…
GO:0008488	gamma-glutamyl carboxylase activity	molecular_function	145	ENST00000418041.5;ENST00000422841.5;ENST00000437825.1;ENST00000451775.1;ENST00000471935.1;ENST00000499842.1;ENST00000500853.1;ENST00000507525.1;ENST00000508671.1;ENST00000509911.2;ENST00000525320.2;ENST00000527847.5;ENST00000527978.1;ENST00000558572.1;ENST00000565390.2;ENST00000607540.1;ENST00000608014.1;ENST00000608142.1;ENST00000608684.1;ENST00000609111.1;ENST00000617323.4;ENST00000622718.1;ENS…
GO:0008514	organic anion transmembrane transporter activity	molecular_function	6	ENST00000668575.1;MSTRG.18011.9;MSTRG.3405.3;NR_029393;NR_029429;lnc-MPZL1-2:1
GO:0008528	G-protein coupled peptide receptor activity	molecular_function	6	ENST00000437461.1;ENST00000655317.1;NR_040772;lnc-ARHGEF38-1:2;lnc-ARID2-2:1;lnc-TDRD1-1:1
GO:0008544	epidermis development	biological_process	157	BANCR:2;ENST00000412954.1;ENST00000418041.5;ENST00000422841.5;ENST00000434973.1;ENST00000437461.1;ENST00000437825.1;ENST00000443546.1;ENST00000451775.1;ENST00000454977.1;ENST00000478845.2;ENST00000484721.2;ENST00000499842.1;ENST00000508671.1;ENST00000511849.2;ENST00000525320.2;ENST00000565390.2;ENST00000607540.1;ENST00000608014.1;ENST00000616668.1;ENST00000624238.2;ENST00000630728.1;ENST000006420…
GO:0008631	intrinsic apoptotic signaling pathway in response to oxidative stress	biological_process	22	ENST00000471935.1;ENST00000608142.1;ENST00000617323.4;MSTRG.18739.1;NONHSAT151071.1;NONHSAT170199.1;NONHSAT170586.1;NONHSAT174563.1;NONHSAT185771.1;NONHSAT201356.1;NR_024089;NR_026664;NR_036678;lnc-ALOX12-3:1;lnc-ARHGEF38-1:2;lnc-BRF1-27:1;lnc-COL6A6-2:1;lnc-EIF2AK3-13:1;lnc-EVA1A-1:1;lnc-RPIA-14:1;lnc-RTN2-1:1;lnc-SNX8-2:1
GO:0008637	apoptotic mitochondrial changes	biological_process	23	ENST00000471935.1;ENST00000608142.1;ENST00000617323.4;ENST00000622718.1;MSTRG.18739.1;NONHSAT151071.1;NONHSAT170199.1;NONHSAT170586.1;NONHSAT174563.1;NONHSAT185771.1;NONHSAT201356.1;NR_024089;NR_036678;lnc-ALOX12-3:1;lnc-ARMC1-5:1;lnc-BRF1-27:1;lnc-COL6A6-2:1;lnc-EIF2AK3-13:1;lnc-EVA1A-1:1;lnc-MCM9-2:1;lnc-RPIA-14:1;lnc-RTN2-1:1;lnc-SNX8-2:1
GO:0008645	hexose transport	biological_process	85	ENST00000478845.2;ENST00000499842.1;ENST00000508671.1;ENST00000511849.2;ENST00000525320.2;ENST00000558572.1;ENST00000565390.2;ENST00000607540.1;ENST00000609111.1;ENST00000642027.2;ENST00000650061.1;ENST00000654002.1;ENST00000655317.1;ENST00000656988.1;ENST00000657682.1;ENST00000661317.1;ENST00000671131.1;HID1-AS1:3;MSTRG.16859.1;MSTRG.46298.2;MSTRG.55619.1;MSTRG.8942.1;NONHSAT165101.1;NONHSAT1701…
GO:0009100	glycoprotein metabolic process	biological_process	84	ENST00000412954.1;ENST00000434973.1;ENST00000454977.1;ENST00000484721.2;ENST00000581690.1;ENST00000616668.1;ENST00000660399.1;ENST00000660745.1;ENST00000668575.1;ENST00000668812.1;MSTRG.10347.2;MSTRG.22147.1;MSTRG.28648.1;MSTRG.29375.2;MSTRG.3405.3;MSTRG.49428.1;MSTRG.52767.1;MSTRG.52955.1;MSTRG.53344.1;MSTRG.55241.1;MSTRG.62640.1;MSTRG.63485.1;MSTRG.67132.1;MSTRG.6822.4;MSTRG.9929.60;NONHSAT1499…
GO:0009142	nucleoside triphosphate biosynthetic process	biological_process	7	ENST00000655317.1;MSTRG.52955.1;NONHSAT212305.1;NR_027120;lnc-NPY5R-10:1;lnc-RAD51AP2-1:1;lnc-TDRD1-1:1
GO:0009308	amine metabolic process	biological_process	133	BANCR:2;ENST00000412954.1;ENST00000422841.5;ENST00000434973.1;ENST00000437461.1;ENST00000443546.1;ENST00000451775.1;ENST00000454977.1;ENST00000478845.2;ENST00000484721.2;ENST00000499842.1;ENST00000511849.2;ENST00000525320.2;ENST00000565390.2;ENST00000607540.1;ENST00000608014.1;ENST00000624238.2;ENST00000630728.1;ENST00000642027.2;ENST00000650061.1;ENST00000654002.1;ENST00000655317.1;ENST000006569…
GO:0009330	DNA topoisomerase complex (ATP-hydrolyzing)	cellular_component	161	BANCR:2;ENST00000412954.1;ENST00000418041.5;ENST00000422841.5;ENST00000434973.1;ENST00000443546.1;ENST00000451775.1;ENST00000454977.1;ENST00000478845.2;ENST00000484721.2;ENST00000499842.1;ENST00000500853.1;ENST00000508671.1;ENST00000511849.2;ENST00000525320.2;ENST00000558572.1;ENST00000565390.2;ENST00000581690.1;ENST00000607540.1;ENST00000608014.1;ENST00000608684.1;ENST00000624238.2;ENST000006307…
GO:0009404	toxin metabolic process	biological_process	174	BANCR:2;ENST00000412954.1;ENST00000418041.5;ENST00000422841.5;ENST00000434973.1;ENST00000437825.1;ENST00000443546.1;ENST00000451775.1;ENST00000454977.1;ENST00000478845.2;ENST00000484721.2;ENST00000499842.1;ENST00000500853.1;ENST00000507525.1;ENST00000508671.1;ENST00000511849.2;ENST00000558572.1;ENST00000565390.2;ENST00000607540.1;ENST00000608684.1;ENST00000609111.1;ENST00000617323.4;ENST000006242…
GO:0009435	NAD biosynthetic process	biological_process	23	ENST00000509911.2;ENST00000575331.1;ENST00000660399.1;ENST00000668575.1;ENST00000668812.1;LINC02352:15;MSTRG.18011.9;MSTRG.3405.3;MSTRG.45189.1;NONHSAT149915.1;NONHSAT173735.1;NONHSAT193393.1;NONHSAT224052.1;NR_027120;NR_029393;NR_029429;T306347;lnc-DAP-8:1;lnc-MPZL1-2:1;lnc-MREG-3:1;lnc-OR5P3-2:1;lnc-RHEX-1:5;lnc-ZMAT5-3:1
GO:0009607	response to biotic stimulus	biological_process	34	ENST00000575331.1;ENST00000581690.1;ENST00000660399.1;ENST00000668575.1;ENST00000668812.1;LINC02352:15;MSTRG.18011.9;MSTRG.3405.3;MSTRG.45189.1;MSTRG.52955.1;MSTRG.62640.1;MSTRG.67132.1;NONHSAT149915.1;NONHSAT157106.1;NONHSAT170176.1;NONHSAT202012.1;NONHSAT212305.1;NONHSAT213559.1;NONHSAT224052.1;NR_027120;NR_029393;NR_029429;T199649;T301875;T306347;lnc-DAP-8:1;lnc-LPP-6:4;lnc-MPZL1-2:1;lnc-POTEC…
GO:0009673	low-affinity phosphate transmembrane transporter activity	molecular_function	157	BANCR:2;ENST00000412954.1;ENST00000418041.5;ENST00000422841.5;ENST00000434973.1;ENST00000437825.1;ENST00000443546.1;ENST00000451775.1;ENST00000478845.2;ENST00000484721.2;ENST00000499842.1;ENST00000507525.1;ENST00000508671.1;ENST00000511849.2;ENST00000525320.2;ENST00000558572.1;ENST00000565390.2;ENST00000607540.1;ENST00000608014.1;ENST00000609111.1;ENST00000624238.2;ENST00000630728.1;ENST000006420…
GO:0009887	animal organ morphogenesis	biological_process	50	ENST00000418041.5;ENST00000509911.2;ENST00000581690.1;ENST00000608684.1;ENST00000616668.1;ENST00000617135.1;ENST00000660399.1;ENST00000668812.1;MSTRG.18011.9;MSTRG.22147.1;MSTRG.29375.2;MSTRG.3405.3;MSTRG.45189.1;MSTRG.52955.1;MSTRG.55241.1;MSTRG.63485.1;MSTRG.67132.1;MSTRG.6822.4;NONHSAT149915.1;NONHSAT157106.1;NONHSAT160345.1;NONHSAT170176.1;NONHSAT172376.1;NONHSAT173735.1;NONHSAT175355.1;NONHS…
GO:0009898	cytoplasmic side of plasma membrane	cellular_component	86	ENST00000412954.1;ENST00000422841.5;ENST00000434973.1;ENST00000454977.1;ENST00000484721.2;ENST00000525320.2;ENST00000608014.1;ENST00000642027.2;ENST00000654002.1;ENST00000656988.1;ENST00000657447.1;ENST00000660399.1;ENST00000660745.1;ENST00000669831.1;MSTRG.10347.2;MSTRG.22147.1;MSTRG.22825.1;MSTRG.4285.2;MSTRG.46298.2;MSTRG.49428.1;MSTRG.51252.1;MSTRG.52767.1;MSTRG.53344.1;MSTRG.55241.1;MSTRG.62…
GO:0009953	dorsal/ventral pattern formation	biological_process	7	MSTRG.35867.1;MSTRG.49157.1;MSTRG.67428.1;NONHSAT188090.1;lnc-BEND7-5:5;lnc-ERN2-1:1;lnc-OR5P3-2:1
GO:0009968	negative regulation of signal transduction	biological_process	3	MSTRG.35867.1;MSTRG.49157.1;lnc-ERN2-1:1
GO:0009986	cell surface	cellular_component	5	ENST00000617323.4;NONHSAT157106.1;NONHSAT170176.1;NONHSAT218387.1;T360019
GO:0010001	glial cell differentiation	biological_process	28	ENST00000575331.1;ENST00000660399.1;ENST00000660745.1;ENST00000668575.1;MSTRG.3405.3;MSTRG.62640.1;MSTRG.67132.1;NONHSAT149915.1;NONHSAT157106.1;NONHSAT167741.1;NONHSAT170176.1;NONHSAT182362.1;NONHSAT210498.1;NONHSAT213559.1;NONHSAT224052.1;NR_027120;NR_029393;T199649;T306347;lnc-DAP-8:1;lnc-LPP-6:4;lnc-MPZL1-2:1;lnc-NPY5R-10:1;lnc-POTEC-11:2;lnc-RHEX-1:5;lnc-TDRD1-1:1;lnc-TP53TG3-9:2;lnc-ZMAT5-3…
GO:0010008	endosome membrane	cellular_component	2	NONHSAT193393.1;lnc-BEND7-5:5
GO:0010212	response to ionizing radiation	biological_process	4	ENST00000660745.1;NONHSAT163891.1;NONHSAT185734.1;lnc-DMC1-1:1
GO:0010216	maintenance of DNA methylation	biological_process	113	BANCR:2;ENST00000412954.1;ENST00000422841.5;ENST00000434973.1;ENST00000437461.1;ENST00000443546.1;ENST00000454977.1;ENST00000484721.2;ENST00000525320.2;ENST00000581690.1;ENST00000608014.1;ENST00000624238.2;ENST00000630728.1;ENST00000642027.2;ENST00000654002.1;ENST00000655317.1;ENST00000656988.1;ENST00000657447.1;ENST00000660745.1;ENST00000668575.1;ENST00000669831.1;MSTRG.10347.2;MSTRG.22147.1;MST…
GO:0010470	regulation of gastrulation	biological_process	17	ENST00000471935.1;ENST00000509911.2;ENST00000608142.1;ENST00000617135.1;ENST00000617323.4;ENST00000622718.1;MSTRG.22147.1;MSTRG.63485.1;NONHSAT151071.1;NONHSAT199468.1;NONHSAT205333.1;NR_036678;T228060;T301875;lnc-COL6A6-2:1;lnc-PRSS36-1:2;lnc-SNX8-2:1
GO:0010507	negative regulation of autophagy	biological_process	43	ENST00000451775.1;ENST00000499842.1;ENST00000500853.1;ENST00000508671.1;ENST00000608684.1;ENST00000630728.1;ENST00000658164.1;ENST00000663760.1;LINC02352:15;MSTRG.18739.1;MSTRG.35867.1;MSTRG.45189.1;NONHSAT160345.1;NONHSAT169522.1;NONHSAT172216.1;NONHSAT172376.1;NONHSAT187039.1;NONHSAT193393.1;NONHSAT204599.1;NONHSAT218387.1;NR_038230;NR_046228;NR_108082;NR_110416;lnc-ABCE1-5:1;lnc-APOBEC3G-3:1;l…
GO:0010510	regulation of acetyl-CoA biosynthetic process from pyruvate	biological_process	2	NR_026664;lnc-ARHGEF38-1:2
GO:0010575	positive regulation of vascular endothelial growth factor production	biological_process	1	lnc-LPP-6:4
GO:0010613	positive regulation of cardiac muscle hypertrophy	biological_process	2	lnc-ARHGEF38-1:2;lnc-ARID2-2:1
GO:0010628	positive regulation of gene expression	biological_process	126	BANCR:2;ENST00000422841.5;ENST00000443546.1;ENST00000478845.2;ENST00000499842.1;ENST00000500853.1;ENST00000507525.1;ENST00000508671.1;ENST00000511849.2;ENST00000525320.2;ENST00000558572.1;ENST00000565390.2;ENST00000607540.1;ENST00000608014.1;ENST00000609111.1;ENST00000617323.4;ENST00000624238.2;ENST00000630728.1;ENST00000642027.2;ENST00000650061.1;ENST00000654002.1;ENST00000656988.1;ENST000006574…
GO:0010656	negative regulation of muscle cell apoptotic process	biological_process	29	ENST00000412954.1;ENST00000437461.1;ENST00000454977.1;ENST00000655317.1;ENST00000660745.1;MSTRG.10347.2;MSTRG.49428.1;MSTRG.52767.1;MSTRG.62640.1;NONHSAT163891.1;NONHSAT167741.1;NONHSAT182362.1;NONHSAT185734.1;NONHSAT210498.1;NONHSAT213559.1;NR_003207;NR_040772;T032421;lnc-ARID2-2:1;lnc-ARMC1-5:1;lnc-CLDN18-1:1;lnc-DMC1-1:1;lnc-FAR1-2:1;lnc-GOLGA7B-1:1;lnc-MCM9-2:1;lnc-NDUFAF8-5:3;lnc-NPY5R-10:1;…
GO:0010694	positive regulation of alkaline phosphatase activity	biological_process	108	BANCR:2;ENST00000412954.1;ENST00000437825.1;ENST00000443546.1;ENST00000478845.2;ENST00000484721.2;ENST00000500853.1;ENST00000507525.1;ENST00000511849.2;ENST00000527847.5;ENST00000527978.1;ENST00000558572.1;ENST00000565390.2;ENST00000609111.1;ENST00000616668.1;ENST00000624238.2;ENST00000648436.1;ENST00000650061.1;ENST00000656988.1;ENST00000657682.1;ENST00000658415.1;ENST00000661317.1;ENST000006637…
GO:0010718	positive regulation of epithelial to mesenchymal transition	biological_process	107	ENST00000418041.5;ENST00000437825.1;ENST00000451775.1;ENST00000471935.1;ENST00000499842.1;ENST00000500853.1;ENST00000507525.1;ENST00000508671.1;ENST00000509911.2;ENST00000525320.2;ENST00000527847.5;ENST00000527978.1;ENST00000558572.1;ENST00000608014.1;ENST00000608142.1;ENST00000609111.1;ENST00000616668.1;ENST00000617135.1;ENST00000617323.4;ENST00000622718.1;ENST00000630728.1;ENST00000648436.1;ENS…
GO:0010763	positive regulation of fibroblast migration	biological_process	48	BANCR:2;ENST00000412954.1;ENST00000443546.1;ENST00000454977.1;ENST00000478845.2;ENST00000484721.2;ENST00000507525.1;ENST00000609111.1;ENST00000617323.4;ENST00000624238.2;ENST00000655317.1;ENST00000658415.1;MSTRG.10347.2;MSTRG.18739.1;MSTRG.49428.1;MSTRG.57351.11;NONHSAT150699.1;NONHSAT151071.1;NONHSAT181476.1;NONHSAT183090.1;NONHSAT185771.1;NONHSAT195089.1;NONHSAT197461.1;NONHSAT215483.1;NR_00320…
GO:0010765	positive regulation of sodium ion transport	biological_process	1	lnc-ARHGEF38-1:2
GO:0010811	positive regulation of cell-substrate adhesion	biological_process	171	BANCR:2;ENST00000412954.1;ENST00000418041.5;ENST00000422841.5;ENST00000434973.1;ENST00000437825.1;ENST00000443546.1;ENST00000451775.1;ENST00000478845.2;ENST00000484721.2;ENST00000499842.1;ENST00000500853.1;ENST00000507525.1;ENST00000508671.1;ENST00000511849.2;ENST00000558572.1;ENST00000565390.2;ENST00000607540.1;ENST00000608014.1;ENST00000609111.1;ENST00000624238.2;ENST00000630728.1;ENST000006420…
GO:0010818	T cell chemotaxis	biological_process	111	ENST00000437825.1;ENST00000443546.1;ENST00000471935.1;ENST00000478845.2;ENST00000500853.1;ENST00000507525.1;ENST00000511849.2;ENST00000527847.5;ENST00000527978.1;ENST00000558572.1;ENST00000565390.2;ENST00000608142.1;ENST00000608684.1;ENST00000609111.1;ENST00000616668.1;ENST00000617135.1;ENST00000617323.4;ENST00000622718.1;ENST00000624238.2;ENST00000648436.1;ENST00000650061.1;ENST00000656988.1;ENS…
GO:0010906	regulation of glucose metabolic process	biological_process	6	NONHSAT170199.1;NONHSAT201356.1;NR_026664;lnc-ALOX12-3:1;lnc-ARHGEF38-1:2;lnc-RPIA-14:1
GO:0010923	negative regulation of phosphatase activity	biological_process	2	NONHSAT157106.1;NONHSAT170176.1
GO:0010951	negative regulation of endopeptidase activity	biological_process	2	ENST00000509911.2;NR_036678
GO:0010954	positive regulation of protein processing	biological_process	6	ENST00000655317.1;MSTRG.52955.1;lnc-LPP-6:4;lnc-NPY5R-10:1;lnc-RAD51AP2-1:1;lnc-TDRD1-1:1
GO:0010977	negative regulation of neuron projection development	biological_process	47	ENST00000471935.1;ENST00000500853.1;ENST00000507525.1;ENST00000558572.1;ENST00000565390.2;ENST00000607540.1;ENST00000608142.1;ENST00000609111.1;ENST00000617323.4;ENST00000650061.1;ENST00000657682.1;ENST00000658415.1;ENST00000661317.1;ENST00000663760.1;MSTRG.18739.1;MSTRG.49157.1;MSTRG.57351.11;NONHSAT151071.1;NONHSAT170199.1;NONHSAT170586.1;NONHSAT171873.1;NONHSAT174563.1;NONHSAT183090.1;NONHSAT1…
GO:0012505	endomembrane system	cellular_component	1	lnc-LPP-6:4
GO:0012507	ER to Golgi transport vesicle membrane	cellular_component	1	lnc-MREG-3:1
GO:0014002	astrocyte development	biological_process	11	ENST00000437461.1;ENST00000655317.1;MSTRG.52955.1;NONHSAT185734.1;NR_040772;lnc-ARHGEF38-1:2;lnc-ARID2-2:1;lnc-LPP-6:4;lnc-NPY5R-10:1;lnc-RAD51AP2-1:1;lnc-TDRD1-1:1
GO:0014003	oligodendrocyte development	biological_process	10	ENST00000437461.1;ENST00000655317.1;ENST00000660745.1;NONHSAT185734.1;NR_040772;lnc-ARHGEF38-1:2;lnc-ARID2-2:1;lnc-DMC1-1:1;lnc-NPY5R-10:1;lnc-TDRD1-1:1
GO:0014028	notochord formation	biological_process	146	ENST00000418041.5;ENST00000422841.5;ENST00000437825.1;ENST00000451775.1;ENST00000471935.1;ENST00000499842.1;ENST00000500853.1;ENST00000507525.1;ENST00000508671.1;ENST00000509911.2;ENST00000525320.2;ENST00000527847.5;ENST00000527978.1;ENST00000558572.1;ENST00000565390.2;ENST00000608014.1;ENST00000608142.1;ENST00000608684.1;ENST00000609111.1;ENST00000616668.1;ENST00000617135.1;ENST00000617323.4;ENS…
GO:0014033	neural crest cell differentiation	biological_process	162	ENST00000418041.5;ENST00000422841.5;ENST00000437825.1;ENST00000443546.1;ENST00000451775.1;ENST00000471935.1;ENST00000478845.2;ENST00000499842.1;ENST00000500853.1;ENST00000507525.1;ENST00000508671.1;ENST00000511849.2;ENST00000525320.2;ENST00000558572.1;ENST00000565390.2;ENST00000607540.1;ENST00000608014.1;ENST00000608142.1;ENST00000608684.1;ENST00000609111.1;ENST00000617323.4;ENST00000622718.1;ENS…
GO:0014065	phosphatidylinositol 3-kinase signaling	biological_process	1	MSTRG.18011.9
GO:0014066	regulation of phosphatidylinositol 3-kinase signaling	biological_process	17	ENST00000660399.1;ENST00000668575.1;ENST00000668812.1;MSTRG.3405.3;MSTRG.62640.1;MSTRG.67132.1;NONHSAT149915.1;NONHSAT182362.1;NONHSAT210498.1;NONHSAT213559.1;NONHSAT224052.1;NR_029393;lnc-LPP-6:4;lnc-MPZL1-2:1;lnc-POTEC-11:2;lnc-TP53TG3-9:2;lnc-ZMAT5-3:1
GO:0014704	intercalated disc	cellular_component	71	BANCR:2;ENST00000412954.1;ENST00000434973.1;ENST00000443546.1;ENST00000484721.2;ENST00000511849.2;ENST00000558572.1;ENST00000565390.2;ENST00000624238.2;ENST00000642027.2;ENST00000650061.1;ENST00000656988.1;ENST00000657447.1;ENST00000657682.1;ENST00000661317.1;ENST00000669831.1;MSTRG.10347.2;MSTRG.22825.1;MSTRG.28648.1;MSTRG.4285.2;MSTRG.52767.1;MSTRG.53344.1;MSTRG.7787.4;MSTRG.8942.1;MSTRG.9929.6…
GO:0014898	cardiac muscle hypertrophy in response to stress	biological_process	28	ENST00000575331.1;ENST00000660399.1;ENST00000660745.1;ENST00000668575.1;MSTRG.3405.3;MSTRG.62640.1;MSTRG.67132.1;NONHSAT149915.1;NONHSAT157106.1;NONHSAT167741.1;NONHSAT170176.1;NONHSAT182362.1;NONHSAT210498.1;NONHSAT213559.1;NONHSAT224052.1;NR_027120;NR_029393;T199649;T306347;lnc-DAP-8:1;lnc-LPP-6:4;lnc-MPZL1-2:1;lnc-NPY5R-10:1;lnc-POTEC-11:2;lnc-RHEX-1:5;lnc-TDRD1-1:1;lnc-TP53TG3-9:2;lnc-ZMAT5-3…
GO:0015095	magnesium ion transmembrane transporter activity	molecular_function	5	ENST00000668812.1;MSTRG.18011.9;NONHSAT210658.1;lnc-BEND7-5:5;lnc-OR5P3-2:1
GO:0015125	bile acid transmembrane transporter activity	molecular_function	25	ENST00000509911.2;ENST00000581690.1;ENST00000617135.1;ENST00000622718.1;ENST00000668575.1;MSTRG.18011.9;MSTRG.22147.1;MSTRG.3405.3;MSTRG.52955.1;MSTRG.63485.1;NONHSAT173735.1;NONHSAT205333.1;NONHSAT212305.1;NR_027120;NR_029393;NR_029429;T228060;T301875;T306347;lnc-LPP-6:4;lnc-MPZL1-2:1;lnc-NPY5R-10:1;lnc-PRSS36-1:2;lnc-RAD51AP2-1:1;lnc-RHEX-1:5
GO:0015171	amino acid transmembrane transporter activity	molecular_function	58	ENST00000471935.1;ENST00000500853.1;ENST00000507525.1;ENST00000558572.1;ENST00000565390.2;ENST00000607540.1;ENST00000608142.1;ENST00000609111.1;ENST00000617323.4;ENST00000622718.1;ENST00000648436.1;ENST00000650061.1;ENST00000657682.1;ENST00000658415.1;ENST00000661317.1;ENST00000663760.1;MSTRG.18739.1;MSTRG.57351.11;NONHSAT151071.1;NONHSAT160055.1;NONHSAT170199.1;NONHSAT170586.1;NONHSAT172829.1;NO…
GO:0015175	neutral amino acid transmembrane transporter activity	molecular_function	21	ENST00000509911.2;MSTRG.35867.1;MSTRG.67428.1;NONHSAT170199.1;NONHSAT170586.1;NONHSAT173735.1;NONHSAT174563.1;NONHSAT188090.1;NONHSAT199468.1;NONHSAT201356.1;NONHSAT210658.1;NR_026664;NR_036678;T228060;lnc-ALOX12-3:1;lnc-BEND7-5:5;lnc-CD96-3:1;lnc-EIF2AK3-13:1;lnc-ERN2-1:1;lnc-EVA1A-1:1;lnc-RPIA-14:1
GO:0015179	L-amino acid transmembrane transporter activity	molecular_function	24	ENST00000471935.1;ENST00000509911.2;MSTRG.35867.1;MSTRG.67428.1;NONHSAT151071.1;NONHSAT170199.1;NONHSAT170586.1;NONHSAT173735.1;NONHSAT174563.1;NONHSAT188090.1;NONHSAT199468.1;NONHSAT201356.1;NONHSAT210658.1;NR_026664;NR_036678;T228060;lnc-ALOX12-3:1;lnc-BEND7-5:5;lnc-BRF1-27:1;lnc-CD96-3:1;lnc-EIF2AK3-13:1;lnc-ERN2-1:1;lnc-EVA1A-1:1;lnc-RPIA-14:1
GO:0015297	antiporter activity	molecular_function	7	MSTRG.35867.1;MSTRG.67428.1;NONHSAT188090.1;NONHSAT210658.1;NR_026664;lnc-BEND7-5:5;lnc-ERN2-1:1
GO:0015347	sodium-independent organic anion transmembrane transporter activity	molecular_function	4	ENST00000668575.1;MSTRG.18011.9;MSTRG.3405.3;NR_029393
GO:0015631	tubulin binding	molecular_function	56	BANCR:2;ENST00000443546.1;ENST00000478845.2;ENST00000500853.1;ENST00000511849.2;ENST00000558572.1;ENST00000565390.2;ENST00000607540.1;ENST00000624238.2;ENST00000650061.1;ENST00000656988.1;ENST00000657682.1;ENST00000661317.1;ENST00000663760.1;ENST00000669831.1;MSTRG.4285.2;MSTRG.55619.1;MSTRG.7787.4;MSTRG.8942.1;NONHSAT171873.1;NONHSAT181476.1;NONHSAT181819.1;NONHSAT184588.1;NONHSAT185560.1;NONHSA…
GO:0015711	organic anion transport	biological_process	138	ENST00000412954.1;ENST00000418041.5;ENST00000422841.5;ENST00000434973.1;ENST00000437825.1;ENST00000451775.1;ENST00000484721.2;ENST00000499842.1;ENST00000508671.1;ENST00000509911.2;ENST00000527847.5;ENST00000527978.1;ENST00000581690.1;ENST00000608684.1;ENST00000616668.1;ENST00000617135.1;ENST00000622718.1;ENST00000642027.2;ENST00000648436.1;ENST00000654002.1;ENST00000656988.1;ENST00000657447.1;ENS…
GO:0015718	monocarboxylic acid transport	biological_process	4	ENST00000655317.1;MSTRG.52955.1;lnc-RAD51AP2-1:1;lnc-TDRD1-1:1
GO:0015721	bile acid and bile salt transport	biological_process	6	ENST00000668575.1;MSTRG.18011.9;MSTRG.3405.3;NR_029393;NR_029429;lnc-MPZL1-2:1
GO:0015758	glucose transport	biological_process	25	ENST00000575331.1;ENST00000660399.1;ENST00000660745.1;ENST00000668575.1;MSTRG.3405.3;MSTRG.62640.1;MSTRG.67132.1;NONHSAT149915.1;NONHSAT157106.1;NONHSAT167741.1;NONHSAT170176.1;NONHSAT182362.1;NONHSAT210498.1;NONHSAT213559.1;NONHSAT224052.1;NR_029393;T199649;T306347;lnc-DAP-8:1;lnc-LPP-6:4;lnc-MPZL1-2:1;lnc-POTEC-11:2;lnc-RHEX-1:5;lnc-TP53TG3-9:2;lnc-ZMAT5-3:1
GO:0015804	neutral amino acid transport	biological_process	24	ENST00000471935.1;ENST00000509911.2;MSTRG.35867.1;MSTRG.67428.1;NONHSAT151071.1;NONHSAT170199.1;NONHSAT170586.1;NONHSAT173735.1;NONHSAT174563.1;NONHSAT188090.1;NONHSAT199468.1;NONHSAT201356.1;NONHSAT210658.1;NR_026664;NR_036678;T228060;lnc-ALOX12-3:1;lnc-BEND7-5:5;lnc-BRF1-27:1;lnc-CD96-3:1;lnc-EIF2AK3-13:1;lnc-ERN2-1:1;lnc-EVA1A-1:1;lnc-RPIA-14:1
GO:0016021	integral component of membrane	cellular_component	79	ENST00000422841.5;ENST00000443546.1;ENST00000471935.1;ENST00000500853.1;ENST00000507525.1;ENST00000558572.1;ENST00000565390.2;ENST00000575331.1;ENST00000607540.1;ENST00000608684.1;ENST00000609111.1;ENST00000617323.4;ENST00000650061.1;ENST00000657682.1;ENST00000658415.1;ENST00000661317.1;ENST00000668812.1;HID1-AS1:3;LINC02352:15;MSTRG.18739.1;MSTRG.55619.1;MSTRG.57351.11;NONHSAT157106.1;NONHSAT169…
GO:0016197	endosomal transport	biological_process	3	NONHSAT172216.1;lnc-ABCE1-5:1;lnc-C2orf83-2:1
GO:0016202	regulation of striated muscle tissue development	biological_process	115	ENST00000418041.5;ENST00000437825.1;ENST00000451775.1;ENST00000471935.1;ENST00000499842.1;ENST00000500853.1;ENST00000507525.1;ENST00000508671.1;ENST00000509911.2;ENST00000527847.5;ENST00000527978.1;ENST00000558572.1;ENST00000608142.1;ENST00000609111.1;ENST00000616668.1;ENST00000617135.1;ENST00000617323.4;ENST00000622718.1;ENST00000648436.1;ENST00000657682.1;ENST00000661317.1;ENST00000663760.1;ENS…
GO:0016234	inclusion body	cellular_component	9	MSTRG.35867.1;MSTRG.49157.1;MSTRG.67428.1;NONHSAT188090.1;NONHSAT210658.1;NR_026664;lnc-BEND7-5:5;lnc-CD96-3:1;lnc-ERN2-1:1
GO:0016264	gap junction assembly	biological_process	39	ENST00000454977.1;ENST00000527847.5;ENST00000581690.1;ENST00000616668.1;ENST00000668812.1;MSTRG.10347.2;MSTRG.22147.1;MSTRG.29375.2;MSTRG.49428.1;MSTRG.52955.1;MSTRG.63485.1;MSTRG.6822.4;NONHSAT149915.1;NONHSAT150699.1;NONHSAT160055.1;NONHSAT165101.1;NONHSAT173735.1;NONHSAT175355.1;NONHSAT177249.1;NONHSAT199468.1;NONHSAT205333.1;NONHSAT212305.1;NR_003207;NR_027120;NR_029392;T301875;T306347;lnc-CY…
GO:0016300	tRNA (uracil) methyltransferase activity	molecular_function	166	ENST00000412954.1;ENST00000418041.5;ENST00000422841.5;ENST00000434973.1;ENST00000437825.1;ENST00000451775.1;ENST00000454977.1;ENST00000484721.2;ENST00000499842.1;ENST00000500853.1;ENST00000508671.1;ENST00000511849.2;ENST00000525320.2;ENST00000527847.5;ENST00000527978.1;ENST00000581690.1;ENST00000607540.1;ENST00000608014.1;ENST00000608684.1;ENST00000616668.1;ENST00000617135.1;ENST00000630728.1;ENS…
GO:0016308	1-phosphatidylinositol-4-phosphate 5-kinase activity	molecular_function	44	ENST00000454977.1;ENST00000581690.1;ENST00000616668.1;ENST00000617135.1;ENST00000660399.1;ENST00000668575.1;ENST00000668812.1;MSTRG.10347.2;MSTRG.22147.1;MSTRG.29375.2;MSTRG.3405.3;MSTRG.49428.1;MSTRG.52955.1;MSTRG.62640.1;MSTRG.63485.1;MSTRG.67132.1;MSTRG.6822.4;NONHSAT149915.1;NONHSAT150699.1;NONHSAT175355.1;NONHSAT182362.1;NONHSAT199468.1;NONHSAT205333.1;NONHSAT210498.1;NONHSAT213559.1;NONHSAT…
GO:0016327	apicolateral plasma membrane	cellular_component	5	ENST00000437461.1;NONHSAT185734.1;NR_040772;lnc-ARHGEF38-1:2;lnc-ARID2-2:1
GO:0016338	calcium-independent cell-cell adhesion via plasma membrane cell-adhesion molecules	biological_process	3	ENST00000437461.1;NONHSAT185734.1;NR_040772
GO:0016485	protein processing	biological_process	136	ENST00000412954.1;ENST00000418041.5;ENST00000422841.5;ENST00000434973.1;ENST00000437825.1;ENST00000451775.1;ENST00000454977.1;ENST00000484721.2;ENST00000511849.2;ENST00000581690.1;ENST00000608684.1;ENST00000616668.1;ENST00000630728.1;ENST00000642027.2;ENST00000654002.1;ENST00000655317.1;ENST00000656988.1;ENST00000657447.1;ENST00000660745.1;ENST00000668575.1;ENST00000669831.1;HID1-AS1:3;MSTRG.1034…
GO:0016486	peptide hormone processing	biological_process	32	ENST00000581690.1;ENST00000660399.1;ENST00000660745.1;ENST00000668575.1;ENST00000668812.1;MSTRG.3405.3;MSTRG.52955.1;MSTRG.62640.1;MSTRG.67132.1;NONHSAT149915.1;NONHSAT157106.1;NONHSAT167741.1;NONHSAT170176.1;NONHSAT182362.1;NONHSAT210498.1;NONHSAT213559.1;NONHSAT224052.1;NR_027120;NR_029393;T199649;T306347;lnc-DAP-8:1;lnc-LPP-6:4;lnc-MPZL1-2:1;lnc-NPY5R-10:1;lnc-POTEC-11:2;lnc-PRSS36-1:2;lnc-RAD…
GO:0016521	pituitary adenylate cyclase activating polypeptide activity	molecular_function	29	ENST00000412954.1;ENST00000437461.1;ENST00000454977.1;ENST00000655317.1;ENST00000660745.1;MSTRG.10347.2;MSTRG.49428.1;MSTRG.52767.1;MSTRG.62640.1;NONHSAT163891.1;NONHSAT167741.1;NONHSAT182362.1;NONHSAT185734.1;NONHSAT210498.1;NONHSAT213559.1;NR_003207;NR_040772;T032421;lnc-ARID2-2:1;lnc-ARMC1-5:1;lnc-CLDN18-1:1;lnc-DMC1-1:1;lnc-FAR1-2:1;lnc-GOLGA7B-1:1;lnc-MCM9-2:1;lnc-NDUFAF8-5:3;lnc-NPY5R-10:1;…
GO:0016540	protein autoprocessing	biological_process	36	ENST00000471935.1;ENST00000509911.2;ENST00000527847.5;ENST00000581690.1;ENST00000616668.1;ENST00000617135.1;ENST00000622718.1;ENST00000668812.1;MSTRG.18739.1;MSTRG.22147.1;MSTRG.29375.2;MSTRG.52955.1;MSTRG.63485.1;MSTRG.6822.4;NONHSAT149915.1;NONHSAT150699.1;NONHSAT160055.1;NONHSAT170586.1;NONHSAT173735.1;NONHSAT175355.1;NONHSAT177249.1;NONHSAT199468.1;NONHSAT212305.1;NR_027120;NR_029392;NR_02942…
GO:0016604	nuclear body	cellular_component	1	NONHSAT165101.1
GO:0016641	oxidoreductase activity, acting on the CH-NH2 group of donors, oxygen as acceptor	molecular_function	130	ENST00000418041.5;ENST00000434973.1;ENST00000437825.1;ENST00000451775.1;ENST00000499842.1;ENST00000500853.1;ENST00000508671.1;ENST00000509911.2;ENST00000525320.2;ENST00000527847.5;ENST00000527978.1;ENST00000581690.1;ENST00000607540.1;ENST00000608014.1;ENST00000608684.1;ENST00000616668.1;ENST00000617135.1;ENST00000622718.1;ENST00000630728.1;ENST00000642027.2;ENST00000648436.1;ENST00000654002.1;ENS…
GO:0016655	oxidoreductase activity, acting on NAD(P)H, quinone or similar compound as acceptor	molecular_function	47	ENST00000509911.2;ENST00000527847.5;ENST00000527978.1;ENST00000575331.1;ENST00000581690.1;ENST00000608142.1;ENST00000616668.1;ENST00000617135.1;ENST00000622718.1;ENST00000660399.1;ENST00000668812.1;LINC02352:15;MSTRG.18011.9;MSTRG.22147.1;MSTRG.29375.2;MSTRG.45189.1;MSTRG.57351.11;MSTRG.63485.1;MSTRG.6822.4;NONHSAT160055.1;NONHSAT165101.1;NONHSAT172829.1;NONHSAT173735.1;NONHSAT175355.1;NONHSAT177…
GO:0016706	oxidoreductase activity, acting on paired donors, with incorporation or reduction of molecular oxygen, 2-oxoglutarate as one donor, and incorporation of one atom each of oxygen into both donors	molecular_function	8	ENST00000668575.1;MSTRG.3405.3;NONHSAT149915.1;NR_029393;NR_029429;lnc-LPP-6:4;lnc-MPZL1-2:1;lnc-POTEC-11:2
GO:0016798	hydrolase activity, acting on glycosyl bonds	molecular_function	156	BANCR:2;ENST00000412954.1;ENST00000422841.5;ENST00000434973.1;ENST00000443546.1;ENST00000451775.1;ENST00000478845.2;ENST00000484721.2;ENST00000499842.1;ENST00000500853.1;ENST00000508671.1;ENST00000511849.2;ENST00000525320.2;ENST00000558572.1;ENST00000565390.2;ENST00000607540.1;ENST00000608014.1;ENST00000608684.1;ENST00000609111.1;ENST00000624238.2;ENST00000630728.1;ENST00000642027.2;ENST000006500…
GO:0016829	lyase activity	molecular_function	9	NONHSAT170199.1;NONHSAT174563.1;NONHSAT201356.1;NR_026664;NR_036678;lnc-ALOX12-3:1;lnc-ARHGEF38-1:2;lnc-EVA1A-1:1;lnc-RPIA-14:1
GO:0016918	retinal binding	molecular_function	12	ENST00000437461.1;ENST00000655317.1;MSTRG.52955.1;NONHSAT167741.1;NONHSAT182362.1;NONHSAT210498.1;lnc-LPP-6:4;lnc-NPY5R-10:1;lnc-PRSS36-1:2;lnc-RAD51AP2-1:1;lnc-RHEX-1:5;lnc-TDRD1-1:1
GO:0017137	Rab GTPase binding	molecular_function	21	ENST00000660399.1;ENST00000668575.1;MSTRG.22147.1;MSTRG.29375.2;MSTRG.3405.3;MSTRG.62640.1;MSTRG.67132.1;MSTRG.6822.4;NONHSAT167741.1;NONHSAT175355.1;NONHSAT182362.1;NONHSAT205333.1;NONHSAT210498.1;NONHSAT213559.1;NONHSAT224052.1;NR_029393;T199649;lnc-DAP-8:1;lnc-POTEC-11:2;lnc-TP53TG3-9:2;lnc-ZMAT5-3:1
GO:0017187	peptidyl-glutamic acid carboxylation	biological_process	145	ENST00000418041.5;ENST00000422841.5;ENST00000437825.1;ENST00000451775.1;ENST00000471935.1;ENST00000499842.1;ENST00000500853.1;ENST00000507525.1;ENST00000508671.1;ENST00000509911.2;ENST00000525320.2;ENST00000527847.5;ENST00000527978.1;ENST00000558572.1;ENST00000565390.2;ENST00000607540.1;ENST00000608014.1;ENST00000608142.1;ENST00000608684.1;ENST00000609111.1;ENST00000617323.4;ENST00000622718.1;ENS…
GO:0018095	protein polyglutamylation	biological_process	4	ENST00000655317.1;NONHSAT185771.1;lnc-ARHGEF38-1:2;lnc-ARID2-2:1
GO:0018105	peptidyl-serine phosphorylation	biological_process	47	ENST00000412954.1;ENST00000422841.5;ENST00000434973.1;ENST00000484721.2;ENST00000648436.1;ENST00000657447.1;ENST00000669831.1;MSTRG.52767.1;MSTRG.53344.1;MSTRG.55241.1;MSTRG.57351.11;MSTRG.7787.4;MSTRG.9929.60;NONHSAT149915.1;NONHSAT157362.1;NONHSAT185130.1;NONHSAT195089.1;NONHSAT197461.1;NONHSAT205350.1;NONHSAT215483.1;NR_110515;NR_125940;RASGRF2-AS1:9;T032421;T310279;lnc-ARMC1-5:1;lnc-ATG7-2:2;…
GO:0018277	protein deamination	biological_process	130	ENST00000418041.5;ENST00000434973.1;ENST00000437825.1;ENST00000451775.1;ENST00000499842.1;ENST00000500853.1;ENST00000508671.1;ENST00000509911.2;ENST00000525320.2;ENST00000527847.5;ENST00000527978.1;ENST00000581690.1;ENST00000607540.1;ENST00000608014.1;ENST00000608684.1;ENST00000616668.1;ENST00000617135.1;ENST00000622718.1;ENST00000630728.1;ENST00000642027.2;ENST00000648436.1;ENST00000654002.1;ENS…
GO:0018636	phenanthrene 9,10-monooxygenase activity	molecular_function	94	ENST00000418041.5;ENST00000437825.1;ENST00000451775.1;ENST00000500853.1;ENST00000508671.1;ENST00000509911.2;ENST00000527847.5;ENST00000527978.1;ENST00000575331.1;ENST00000581690.1;ENST00000608014.1;ENST00000608142.1;ENST00000616668.1;ENST00000617135.1;ENST00000622718.1;ENST00000630728.1;ENST00000648436.1;ENST00000658164.1;ENST00000660399.1;ENST00000661317.1;ENST00000663760.1;ENST00000668812.1;LIN…
GO:0019003	GDP binding	molecular_function	2	NONHSAT163891.1;lnc-DMC1-1:1
GO:0019221	cytokine-mediated signaling pathway	biological_process	2	NONHSAT202012.1;lnc-MPZL1-2:1
GO:0019227	neuronal action potential propagation	biological_process	48	BANCR:2;ENST00000412954.1;ENST00000443546.1;ENST00000454977.1;ENST00000484721.2;ENST00000527847.5;ENST00000527978.1;ENST00000581690.1;ENST00000616668.1;ENST00000617135.1;ENST00000624238.2;ENST00000668575.1;MSTRG.10347.2;MSTRG.22147.1;MSTRG.29375.2;MSTRG.49428.1;MSTRG.52955.1;MSTRG.63485.1;MSTRG.6822.4;NONHSAT160055.1;NONHSAT165101.1;NONHSAT172829.1;NONHSAT175355.1;NONHSAT177249.1;NONHSAT181476.1;…
GO:0019233	sensory perception of pain	biological_process	7	ENST00000660745.1;MSTRG.62640.1;NONHSAT163891.1;NONHSAT167741.1;NONHSAT185734.1;NONHSAT213559.1;lnc-DMC1-1:1
GO:0019319	hexose biosynthetic process	biological_process	195	BANCR:2;ENST00000412954.1;ENST00000418041.5;ENST00000422841.5;ENST00000434973.1;ENST00000437825.1;ENST00000443546.1;ENST00000451775.1;ENST00000454977.1;ENST00000471935.1;ENST00000478845.2;ENST00000484721.2;ENST00000499842.1;ENST00000500853.1;ENST00000507525.1;ENST00000508671.1;ENST00000511849.2;ENST00000525320.2;ENST00000558572.1;ENST00000565390.2;ENST00000607540.1;ENST00000608014.1;ENST000006081…
GO:0019371	cyclooxygenase pathway	biological_process	159	BANCR:2;ENST00000412954.1;ENST00000418041.5;ENST00000422841.5;ENST00000434973.1;ENST00000437461.1;ENST00000437825.1;ENST00000443546.1;ENST00000451775.1;ENST00000454977.1;ENST00000478845.2;ENST00000484721.2;ENST00000499842.1;ENST00000500853.1;ENST00000508671.1;ENST00000511849.2;ENST00000565390.2;ENST00000607540.1;ENST00000608684.1;ENST00000624238.2;ENST00000642027.2;ENST00000650061.1;ENST000006540…
GO:0019674	NAD metabolic process	biological_process	20	ENST00000575331.1;ENST00000660399.1;ENST00000668575.1;ENST00000668812.1;LINC02352:15;MSTRG.18011.9;MSTRG.3405.3;MSTRG.45189.1;NONHSAT149915.1;NONHSAT193393.1;NONHSAT224052.1;NR_029393;NR_029429;T306347;lnc-DAP-8:1;lnc-MPZL1-2:1;lnc-MREG-3:1;lnc-OR5P3-2:1;lnc-RHEX-1:5;lnc-ZMAT5-3:1
GO:0019841	retinol binding	molecular_function	9	ENST00000437461.1;ENST00000655317.1;NONHSAT167741.1;NONHSAT182362.1;NONHSAT210498.1;lnc-LPP-6:4;lnc-NPY5R-10:1;lnc-RHEX-1:5;lnc-TDRD1-1:1
GO:0019886	antigen processing and presentation of exogenous peptide antigen via MHC class II	biological_process	12	ENST00000471935.1;ENST00000509911.2;ENST00000617135.1;ENST00000668812.1;NONHSAT149915.1;NONHSAT173735.1;NONHSAT199468.1;NONHSAT212305.1;NR_029429;T228060;T301875;T306347
GO:0019897	extrinsic component of plasma membrane	cellular_component	19	ENST00000660399.1;ENST00000660745.1;ENST00000668575.1;MSTRG.3405.3;MSTRG.62640.1;MSTRG.67132.1;NONHSAT157106.1;NONHSAT167741.1;NONHSAT170176.1;NONHSAT182362.1;NONHSAT210498.1;NONHSAT213559.1;NONHSAT224052.1;NR_029393;T199649;lnc-DAP-8:1;lnc-POTEC-11:2;lnc-TP53TG3-9:2;lnc-ZMAT5-3:1
GO:0019902	phosphatase binding	molecular_function	7	ENST00000660745.1;MSTRG.67132.1;NONHSAT157106.1;NONHSAT170176.1;T199649;lnc-DAP-8:1;lnc-TP53TG3-9:2
GO:0019933	cAMP-mediated signaling	biological_process	10	ENST00000660745.1;MSTRG.62640.1;NONHSAT163891.1;NONHSAT167741.1;NONHSAT182362.1;NONHSAT185734.1;NONHSAT210498.1;NONHSAT213559.1;NR_040772;lnc-DMC1-1:1
GO:0019955	cytokine binding	molecular_function	23	ENST00000509911.2;MSTRG.35867.1;MSTRG.49157.1;MSTRG.67428.1;NONHSAT170199.1;NONHSAT172216.1;NONHSAT173735.1;NONHSAT174563.1;NONHSAT188090.1;NONHSAT193393.1;NONHSAT201356.1;NONHSAT210658.1;NR_026664;NR_036678;lnc-ABCE1-5:1;lnc-ALOX12-3:1;lnc-BEND7-5:5;lnc-C2orf83-2:1;lnc-CD96-3:1;lnc-ERN2-1:1;lnc-EVA1A-1:1;lnc-OR5P3-2:1;lnc-RPIA-14:1
GO:0021510	spinal cord development	biological_process	1	NONHSAT210658.1
GO:0021537	telencephalon development	biological_process	1	NR_026664
GO:0021542	dentate gyrus development	biological_process	12	MSTRG.18011.9;MSTRG.35867.1;MSTRG.67428.1;NONHSAT188090.1;NONHSAT193393.1;NONHSAT210658.1;NR_026664;NR_029429;lnc-BEND7-5:5;lnc-CD96-3:1;lnc-ERN2-1:1;lnc-OR5P3-2:1
GO:0021559	trigeminal nerve development	biological_process	79	ENST00000412954.1;ENST00000437825.1;ENST00000454977.1;ENST00000484721.2;ENST00000500853.1;ENST00000527847.5;ENST00000527978.1;ENST00000581690.1;ENST00000616668.1;ENST00000617135.1;ENST00000648436.1;ENST00000656988.1;ENST00000657682.1;ENST00000661317.1;ENST00000663760.1;ENST00000668575.1;ENST00000669831.1;MSTRG.10347.2;MSTRG.22147.1;MSTRG.29375.2;MSTRG.4285.2;MSTRG.52767.1;MSTRG.52955.1;MSTRG.5334…
GO:0021569	rhombomere 3 development	biological_process	85	ENST00000418041.5;ENST00000437825.1;ENST00000471935.1;ENST00000499842.1;ENST00000500853.1;ENST00000507525.1;ENST00000508671.1;ENST00000509911.2;ENST00000527847.5;ENST00000527978.1;ENST00000558572.1;ENST00000607540.1;ENST00000608142.1;ENST00000609111.1;ENST00000617323.4;ENST00000622718.1;ENST00000648436.1;ENST00000657682.1;ENST00000661317.1;ENST00000663760.1;ENST00000671131.1;MSTRG.16859.1;MSTRG.1…
GO:0021570	rhombomere 4 development	biological_process	85	ENST00000418041.5;ENST00000437825.1;ENST00000471935.1;ENST00000499842.1;ENST00000500853.1;ENST00000507525.1;ENST00000508671.1;ENST00000509911.2;ENST00000527847.5;ENST00000527978.1;ENST00000558572.1;ENST00000607540.1;ENST00000608142.1;ENST00000609111.1;ENST00000617323.4;ENST00000622718.1;ENST00000648436.1;ENST00000657682.1;ENST00000661317.1;ENST00000663760.1;ENST00000671131.1;MSTRG.16859.1;MSTRG.1…
GO:0021612	facial nerve structural organization	biological_process	46	ENST00000471935.1;ENST00000507525.1;ENST00000509911.2;ENST00000527847.5;ENST00000527978.1;ENST00000608142.1;ENST00000609111.1;ENST00000617323.4;ENST00000622718.1;MSTRG.18739.1;MSTRG.35867.1;MSTRG.49157.1;MSTRG.57351.11;MSTRG.67428.1;NONHSAT151071.1;NONHSAT160055.1;NONHSAT165101.1;NONHSAT170199.1;NONHSAT170586.1;NONHSAT172829.1;NONHSAT173735.1;NONHSAT174563.1;NONHSAT177249.1;NONHSAT183090.1;NONHSA…
GO:0021650	vestibulocochlear nerve formation	biological_process	139	ENST00000412954.1;ENST00000418041.5;ENST00000422841.5;ENST00000434973.1;ENST00000437825.1;ENST00000451775.1;ENST00000454977.1;ENST00000484721.2;ENST00000499842.1;ENST00000500853.1;ENST00000508671.1;ENST00000527847.5;ENST00000527978.1;ENST00000581690.1;ENST00000616668.1;ENST00000617135.1;ENST00000642027.2;ENST00000648436.1;ENST00000654002.1;ENST00000656988.1;ENST00000657447.1;ENST00000657682.1;ENS…
GO:0021854	hypothalamus development	biological_process	38	ENST00000471935.1;ENST00000509911.2;ENST00000608142.1;ENST00000617135.1;ENST00000617323.4;ENST00000622718.1;MSTRG.18011.9;MSTRG.18739.1;MSTRG.35867.1;MSTRG.63485.1;MSTRG.67428.1;NONHSAT151071.1;NONHSAT170199.1;NONHSAT170586.1;NONHSAT173735.1;NONHSAT174563.1;NONHSAT188090.1;NONHSAT193393.1;NONHSAT199468.1;NONHSAT201356.1;NONHSAT210658.1;NONHSAT212305.1;NR_026664;NR_029429;NR_036678;T228060;T301875…
GO:0021861	forebrain radial glial cell differentiation	biological_process	49	ENST00000471935.1;ENST00000507525.1;ENST00000509911.2;ENST00000527847.5;ENST00000608142.1;ENST00000616668.1;ENST00000617135.1;ENST00000617323.4;ENST00000622718.1;MSTRG.18011.9;MSTRG.18739.1;MSTRG.29375.2;MSTRG.35867.1;MSTRG.63485.1;MSTRG.67428.1;NONHSAT151071.1;NONHSAT160055.1;NONHSAT165101.1;NONHSAT170199.1;NONHSAT170586.1;NONHSAT173735.1;NONHSAT174563.1;NONHSAT177249.1;NONHSAT188090.1;NONHSAT19…
GO:0021873	forebrain neuroblast division	biological_process	123	ENST00000418041.5;ENST00000437825.1;ENST00000451775.1;ENST00000471935.1;ENST00000499842.1;ENST00000500853.1;ENST00000507525.1;ENST00000508671.1;ENST00000509911.2;ENST00000525320.2;ENST00000527847.5;ENST00000527978.1;ENST00000558572.1;ENST00000608014.1;ENST00000608142.1;ENST00000609111.1;ENST00000616668.1;ENST00000617135.1;ENST00000617323.4;ENST00000622718.1;ENST00000630728.1;ENST00000648436.1;ENS…
GO:0021879	forebrain neuron differentiation	biological_process	123	ENST00000418041.5;ENST00000437825.1;ENST00000451775.1;ENST00000471935.1;ENST00000499842.1;ENST00000500853.1;ENST00000507525.1;ENST00000508671.1;ENST00000509911.2;ENST00000525320.2;ENST00000527847.5;ENST00000527978.1;ENST00000558572.1;ENST00000608014.1;ENST00000608142.1;ENST00000609111.1;ENST00000616668.1;ENST00000617135.1;ENST00000617323.4;ENST00000622718.1;ENST00000630728.1;ENST00000648436.1;ENS…
GO:0021943	formation of radial glial scaffolds	biological_process	123	ENST00000418041.5;ENST00000437825.1;ENST00000451775.1;ENST00000471935.1;ENST00000499842.1;ENST00000500853.1;ENST00000507525.1;ENST00000508671.1;ENST00000509911.2;ENST00000525320.2;ENST00000527847.5;ENST00000527978.1;ENST00000558572.1;ENST00000608014.1;ENST00000608142.1;ENST00000609111.1;ENST00000616668.1;ENST00000617135.1;ENST00000617323.4;ENST00000622718.1;ENST00000630728.1;ENST00000648436.1;ENS…
GO:0021983	pituitary gland development	biological_process	11	ENST00000437461.1;ENST00000660745.1;MSTRG.62640.1;NONHSAT163891.1;NONHSAT167741.1;NONHSAT182362.1;NONHSAT185734.1;NONHSAT210498.1;NONHSAT213559.1;NR_040772;lnc-DMC1-1:1
GO:0022407	regulation of cell-cell adhesion	biological_process	38	ENST00000471935.1;ENST00000509911.2;ENST00000608142.1;ENST00000617135.1;ENST00000617323.4;ENST00000622718.1;MSTRG.18011.9;MSTRG.18739.1;MSTRG.35867.1;MSTRG.63485.1;MSTRG.67428.1;NONHSAT151071.1;NONHSAT170199.1;NONHSAT170586.1;NONHSAT173735.1;NONHSAT174563.1;NONHSAT188090.1;NONHSAT193393.1;NONHSAT199468.1;NONHSAT201356.1;NONHSAT210658.1;NONHSAT212305.1;NR_026664;NR_029429;NR_036678;T228060;T301875…
GO:0022408	negative regulation of cell-cell adhesion	biological_process	31	ENST00000471935.1;ENST00000509911.2;ENST00000617135.1;MSTRG.18011.9;MSTRG.35867.1;MSTRG.67428.1;NONHSAT151071.1;NONHSAT170199.1;NONHSAT170586.1;NONHSAT173735.1;NONHSAT174563.1;NONHSAT188090.1;NONHSAT193393.1;NONHSAT199468.1;NONHSAT201356.1;NONHSAT210658.1;NONHSAT212305.1;NR_026664;NR_029429;NR_036678;T228060;T301875;lnc-ALOX12-3:1;lnc-BEND7-5:5;lnc-BRF1-27:1;lnc-CD96-3:1;lnc-EIF2AK3-13:1;lnc-ERN2…
GO:0022409	positive regulation of cell-cell adhesion	biological_process	31	ENST00000471935.1;ENST00000509911.2;ENST00000617135.1;MSTRG.18011.9;MSTRG.35867.1;MSTRG.67428.1;NONHSAT151071.1;NONHSAT170199.1;NONHSAT170586.1;NONHSAT173735.1;NONHSAT174563.1;NONHSAT188090.1;NONHSAT193393.1;NONHSAT199468.1;NONHSAT201356.1;NONHSAT210658.1;NONHSAT212305.1;NR_026664;NR_029429;NR_036678;T228060;T301875;lnc-ALOX12-3:1;lnc-BEND7-5:5;lnc-BRF1-27:1;lnc-CD96-3:1;lnc-EIF2AK3-13:1;lnc-ERN2…
GO:0022417	protein maturation by protein folding	biological_process	55	BANCR:2;ENST00000412954.1;ENST00000443546.1;ENST00000478845.2;ENST00000484721.2;ENST00000507525.1;ENST00000527978.1;ENST00000609111.1;ENST00000617323.4;ENST00000622718.1;ENST00000624238.2;ENST00000658415.1;MSTRG.10347.2;MSTRG.18739.1;MSTRG.57351.11;NONHSAT150699.1;NONHSAT151071.1;NONHSAT165101.1;NONHSAT170586.1;NONHSAT172829.1;NONHSAT177249.1;NONHSAT181476.1;NONHSAT183090.1;NONHSAT185771.1;NONHSA…
GO:0022617	extracellular matrix disassembly	biological_process	36	ENST00000418041.5;ENST00000437825.1;ENST00000451775.1;ENST00000500853.1;ENST00000608684.1;LINC02352:15;MSTRG.28648.1;MSTRG.35867.1;MSTRG.45189.1;NONHSAT160345.1;NONHSAT169522.1;NONHSAT172216.1;NONHSAT172376.1;NONHSAT187039.1;NONHSAT193393.1;NONHSAT198689.1;NONHSAT204599.1;NONHSAT212643.1;NONHSAT218387.1;NR_038230;NR_110416;PTPRD-AS1:1;lnc-ABCE1-5:1;lnc-BEX3-2:5;lnc-BLMH-3:1;lnc-C2orf83-2:1;lnc-ER…
GO:0022841	potassium ion leak channel activity	molecular_function	3	ENST00000437461.1;NONHSAT185734.1;NR_040772
GO:0030020	extracellular matrix structural constituent conferring tensile strength	molecular_function	53	ENST00000509911.2;ENST00000575331.1;ENST00000581690.1;ENST00000608684.1;ENST00000616668.1;ENST00000617135.1;ENST00000660399.1;ENST00000668575.1;ENST00000668812.1;LINC02352:15;MSTRG.18011.9;MSTRG.22147.1;MSTRG.29375.2;MSTRG.3405.3;MSTRG.45189.1;MSTRG.52955.1;MSTRG.55241.1;MSTRG.63485.1;MSTRG.67132.1;MSTRG.6822.4;NONHSAT149915.1;NONHSAT157106.1;NONHSAT170176.1;NONHSAT173735.1;NONHSAT175355.1;NONHSA…
GO:0030027	lamellipodium	cellular_component	137	BANCR:2;ENST00000422841.5;ENST00000437461.1;ENST00000443546.1;ENST00000454977.1;ENST00000471935.1;ENST00000499842.1;ENST00000500853.1;ENST00000507525.1;ENST00000508671.1;ENST00000511849.2;ENST00000525320.2;ENST00000558572.1;ENST00000607540.1;ENST00000608014.1;ENST00000608142.1;ENST00000609111.1;ENST00000617323.4;ENST00000624238.2;ENST00000642027.2;ENST00000654002.1;ENST00000655317.1;ENST000006569…
GO:0030032	lamellipodium assembly	biological_process	3	ENST00000660745.1;NONHSAT185734.1;lnc-DMC1-1:1
GO:0030041	actin filament polymerization	biological_process	80	ENST00000412954.1;ENST00000422841.5;ENST00000434973.1;ENST00000454977.1;ENST00000484721.2;ENST00000525320.2;ENST00000608014.1;ENST00000642027.2;ENST00000654002.1;ENST00000656988.1;ENST00000657447.1;ENST00000660399.1;ENST00000660745.1;HID1-AS1:3;MSTRG.10347.2;MSTRG.22825.1;MSTRG.4285.2;MSTRG.46298.2;MSTRG.49428.1;MSTRG.51252.1;MSTRG.52767.1;MSTRG.53344.1;MSTRG.62640.1;MSTRG.67132.1;MSTRG.7787.4;MS…
GO:0030046	parallel actin filament bundle assembly	biological_process	58	BANCR:2;ENST00000412954.1;ENST00000422841.5;ENST00000437461.1;ENST00000443546.1;ENST00000478845.2;ENST00000511849.2;ENST00000624238.2;ENST00000642027.2;ENST00000650061.1;ENST00000655317.1;ENST00000656988.1;ENST00000658415.1;MSTRG.4285.2;MSTRG.52767.1;MSTRG.55619.1;MSTRG.8942.1;NONHSAT150699.1;NONHSAT181476.1;NONHSAT184588.1;NONHSAT185734.1;NONHSAT185771.1;NR_003207;NR_024089;NR_040772;NR_110013;R…
GO:0030054	cell junction	cellular_component	9	ENST00000660399.1;MSTRG.67132.1;NONHSAT157106.1;NONHSAT170176.1;NONHSAT224052.1;lnc-DAP-8:1;lnc-MPZL1-2:1;lnc-TP53TG3-9:2;lnc-ZMAT5-3:1
GO:0030073	insulin secretion	biological_process	10	ENST00000660745.1;MSTRG.62640.1;NONHSAT163891.1;NONHSAT167741.1;NONHSAT182362.1;NONHSAT185734.1;NONHSAT210498.1;NONHSAT213559.1;NR_040772;lnc-DMC1-1:1
GO:0030100	regulation of endocytosis	biological_process	5	MSTRG.35867.1;MSTRG.49157.1;NONHSAT193393.1;lnc-ABCE1-5:1;lnc-ERN2-1:1
GO:0030134	COPII-coated ER to Golgi transport vesicle	cellular_component	7	MSTRG.18011.9;MSTRG.35867.1;MSTRG.67428.1;NONHSAT188090.1;lnc-BEND7-5:5;lnc-ERN2-1:1;lnc-OR5P3-2:1
GO:0030154	cell differentiation	biological_process	43	ENST00000437825.1;ENST00000509911.2;ENST00000527847.5;ENST00000608142.1;ENST00000608684.1;ENST00000617135.1;ENST00000622718.1;MSTRG.35867.1;MSTRG.49157.1;MSTRG.57351.11;MSTRG.67428.1;NONHSAT160055.1;NONHSAT160345.1;NONHSAT165101.1;NONHSAT170199.1;NONHSAT170586.1;NONHSAT172829.1;NONHSAT173735.1;NONHSAT174563.1;NONHSAT177249.1;NONHSAT188090.1;NONHSAT199468.1;NONHSAT201356.1;NONHSAT210658.1;NR_02666…
GO:0030163	protein catabolic process	biological_process	3	ENST00000668812.1;NONHSAT149915.1;NR_029429
GO:0030173	integral component of Golgi membrane	cellular_component	2	MSTRG.35867.1;lnc-ERN2-1:1
GO:0030182	neuron differentiation	biological_process	30	ENST00000500853.1;ENST00000558572.1;ENST00000565390.2;ENST00000607540.1;ENST00000650061.1;ENST00000657682.1;ENST00000658415.1;ENST00000663760.1;NONHSAT170199.1;NONHSAT171873.1;NONHSAT174563.1;NONHSAT181819.1;NONHSAT183090.1;NONHSAT185560.1;NONHSAT201356.1;NONHSAT210658.1;NONHSAT218387.1;NR_026664;NR_033999;T133690;T244192;TBX2-AS1:26;TMC3-AS1:12;lnc-ADGRL2-4:3;lnc-ALOX12-3:1;lnc-CD96-3:1;lnc-GAB4…
GO:0030198	extracellular matrix organization	biological_process	192	ENST00000412954.1;ENST00000418041.5;ENST00000422841.5;ENST00000434973.1;ENST00000437461.1;ENST00000437825.1;ENST00000451775.1;ENST00000454977.1;ENST00000484721.2;ENST00000499842.1;ENST00000500853.1;ENST00000508671.1;ENST00000509911.2;ENST00000511849.2;ENST00000525320.2;ENST00000527847.5;ENST00000527978.1;ENST00000565390.2;ENST00000581690.1;ENST00000607540.1;ENST00000608014.1;ENST00000608684.1;ENS…
GO:0030217	T cell differentiation	biological_process	2	NONHSAT185734.1;NR_040772
GO:0030223	neutrophil differentiation	biological_process	123	ENST00000418041.5;ENST00000437825.1;ENST00000451775.1;ENST00000471935.1;ENST00000499842.1;ENST00000500853.1;ENST00000507525.1;ENST00000508671.1;ENST00000509911.2;ENST00000525320.2;ENST00000527847.5;ENST00000527978.1;ENST00000558572.1;ENST00000608014.1;ENST00000608142.1;ENST00000609111.1;ENST00000616668.1;ENST00000617135.1;ENST00000617323.4;ENST00000622718.1;ENST00000630728.1;ENST00000648436.1;ENS…
GO:0030263	apoptotic chromosome condensation	biological_process	153	BANCR:2;ENST00000412954.1;ENST00000418041.5;ENST00000422841.5;ENST00000434973.1;ENST00000443546.1;ENST00000451775.1;ENST00000454977.1;ENST00000478845.2;ENST00000484721.2;ENST00000499842.1;ENST00000500853.1;ENST00000508671.1;ENST00000511849.2;ENST00000558572.1;ENST00000565390.2;ENST00000581690.1;ENST00000607540.1;ENST00000608684.1;ENST00000624238.2;ENST00000642027.2;ENST00000650061.1;ENST000006540…
GO:0030276	clathrin binding	molecular_function	2	NONHSAT157106.1;NONHSAT170176.1
GO:0030278	regulation of ossification	biological_process	25	BANCR:2;ENST00000454977.1;ENST00000655317.1;MSTRG.10347.2;MSTRG.49428.1;NONHSAT150699.1;NONHSAT183090.1;NONHSAT185734.1;NONHSAT185771.1;NR_003207;NR_024089;NR_040772;NR_110013;lnc-ARHGEF38-1:2;lnc-ARID2-2:1;lnc-ARMC1-5:1;lnc-ASB3-10:1;lnc-FAR1-2:1;lnc-MCM9-2:1;lnc-MID1-4:1;lnc-NDUFAF8-5:3;lnc-PRSS36-1:2;lnc-RTN2-1:1;lnc-SLC6A14-1:1;lnc-STK32C-3:2
GO:0030284	estrogen receptor activity	molecular_function	123	ENST00000418041.5;ENST00000437825.1;ENST00000451775.1;ENST00000471935.1;ENST00000499842.1;ENST00000500853.1;ENST00000507525.1;ENST00000508671.1;ENST00000509911.2;ENST00000525320.2;ENST00000527847.5;ENST00000527978.1;ENST00000558572.1;ENST00000608014.1;ENST00000608142.1;ENST00000609111.1;ENST00000616668.1;ENST00000617135.1;ENST00000617323.4;ENST00000622718.1;ENST00000630728.1;ENST00000648436.1;ENS…
GO:0030298	receptor signaling protein tyrosine kinase activator activity	molecular_function	137	ENST00000418041.5;ENST00000434973.1;ENST00000437825.1;ENST00000451775.1;ENST00000499842.1;ENST00000500853.1;ENST00000508671.1;ENST00000509911.2;ENST00000525320.2;ENST00000527847.5;ENST00000527978.1;ENST00000581690.1;ENST00000608014.1;ENST00000608684.1;ENST00000616668.1;ENST00000617135.1;ENST00000622718.1;ENST00000630728.1;ENST00000648436.1;ENST00000657447.1;ENST00000657682.1;ENST00000658164.1;ENS…
GO:0030308	negative regulation of cell growth	biological_process	18	ENST00000471935.1;MSTRG.35867.1;MSTRG.67428.1;NONHSAT170199.1;NONHSAT170586.1;NONHSAT174563.1;NONHSAT188090.1;NONHSAT201356.1;NONHSAT210658.1;NR_026664;NR_036678;lnc-ALOX12-3:1;lnc-BEND7-5:5;lnc-BRF1-27:1;lnc-CD96-3:1;lnc-EIF2AK3-13:1;lnc-EVA1A-1:1;lnc-RPIA-14:1
GO:0030315	T-tubule	cellular_component	119	BANCR:2;ENST00000412954.1;ENST00000422841.5;ENST00000434973.1;ENST00000443546.1;ENST00000451775.1;ENST00000484721.2;ENST00000499842.1;ENST00000500853.1;ENST00000508671.1;ENST00000511849.2;ENST00000558572.1;ENST00000565390.2;ENST00000608014.1;ENST00000608684.1;ENST00000624238.2;ENST00000630728.1;ENST00000642027.2;ENST00000650061.1;ENST00000654002.1;ENST00000656988.1;ENST00000657447.1;ENST000006576…
GO:0030322	stabilization of membrane potential	biological_process	3	ENST00000437461.1;NONHSAT185734.1;NR_040772
GO:0030324	lung development	biological_process	17	BANCR:2;ENST00000478845.2;ENST00000484721.2;ENST00000527847.5;ENST00000527978.1;ENST00000609111.1;ENST00000624238.2;ENST00000658415.1;NONHSAT165101.1;NONHSAT195089.1;NR_024089;NR_110013;RASGRF2-AS1:9;lnc-ASB3-10:1;lnc-C3orf36-1:1;lnc-SLC6A14-1:1;lnc-STK32C-3:2
GO:0030326	embryonic limb morphogenesis	biological_process	5	MSTRG.35867.1;MSTRG.67428.1;NONHSAT188090.1;NONHSAT193393.1;lnc-ERN2-1:1
GO:0030331	estrogen receptor binding	molecular_function	5	MSTRG.35867.1;MSTRG.67428.1;NONHSAT188090.1;NONHSAT193393.1;lnc-ERN2-1:1
GO:0030334	regulation of cell migration	biological_process	12	ENST00000454977.1;MSTRG.29375.2;MSTRG.49428.1;MSTRG.52955.1;MSTRG.6822.4;NONHSAT150699.1;NR_103827;lnc-CLDN18-1:1;lnc-FAR1-2:1;lnc-MCM9-2:1;lnc-MID1-4:1;lnc-NDUFAF8-5:3
GO:0030335	positive regulation of cell migration	biological_process	13	MSTRG.18011.9;MSTRG.35867.1;MSTRG.67428.1;NONHSAT172216.1;NONHSAT193393.1;NONHSAT210658.1;NR_029429;lnc-ABCE1-5:1;lnc-BEND7-5:5;lnc-C2orf83-2:1;lnc-CD96-3:1;lnc-ERN2-1:1;lnc-OR5P3-2:1
GO:0030354	melanin-concentrating hormone activity	molecular_function	124	ENST00000418041.5;ENST00000437825.1;ENST00000451775.1;ENST00000471935.1;ENST00000499842.1;ENST00000500853.1;ENST00000507525.1;ENST00000508671.1;ENST00000509911.2;ENST00000525320.2;ENST00000527847.5;ENST00000527978.1;ENST00000558572.1;ENST00000607540.1;ENST00000608014.1;ENST00000608142.1;ENST00000608684.1;ENST00000609111.1;ENST00000616668.1;ENST00000617135.1;ENST00000617323.4;ENST00000622718.1;ENS…
GO:0030425	dendrite	cellular_component	6	ENST00000575331.1;LINC02352:15;MSTRG.45189.1;NONHSAT157106.1;NONHSAT170176.1;NONHSAT185771.1
GO:0030432	peristalsis	biological_process	34	ENST00000454977.1;ENST00000527847.5;ENST00000581690.1;ENST00000616668.1;ENST00000617135.1;ENST00000668575.1;MSTRG.10347.2;MSTRG.22147.1;MSTRG.29375.2;MSTRG.52955.1;MSTRG.63485.1;MSTRG.6822.4;NONHSAT160055.1;NONHSAT165101.1;NONHSAT175355.1;NONHSAT177249.1;NONHSAT182362.1;NONHSAT205333.1;NONHSAT224052.1;NR_027120;NR_029392;NR_029393;T301875;T306347;lnc-CYB5R2-1:2;lnc-FAR1-2:1;lnc-LPP-6:4;lnc-MID1-4…
GO:0030433	ubiquitin-dependent ERAD pathway	biological_process	18	ENST00000507525.1;ENST00000617323.4;ENST00000622718.1;MSTRG.18739.1;MSTRG.49157.1;NONHSAT151071.1;NONHSAT165101.1;NONHSAT170586.1;NONHSAT183090.1;NONHSAT185771.1;NONHSAT201356.1;lnc-BRF1-27:1;lnc-COL6A6-2:1;lnc-EIF2AK3-13:1;lnc-EVA1A-1:1;lnc-RPIA-14:1;lnc-RTN2-1:1;lnc-SNX8-2:1
GO:0030485	smooth muscle contractile fiber	cellular_component	183	BANCR:2;ENST00000412954.1;ENST00000418041.5;ENST00000422841.5;ENST00000434973.1;ENST00000437825.1;ENST00000443546.1;ENST00000451775.1;ENST00000478845.2;ENST00000484721.2;ENST00000499842.1;ENST00000500853.1;ENST00000507525.1;ENST00000508671.1;ENST00000511849.2;ENST00000525320.2;ENST00000527847.5;ENST00000527978.1;ENST00000558572.1;ENST00000565390.2;ENST00000607540.1;ENST00000608014.1;ENST000006091…
GO:0030509	BMP signaling pathway	biological_process	51	BANCR:2;ENST00000499842.1;ENST00000508671.1;ENST00000525320.2;ENST00000558572.1;ENST00000608014.1;ENST00000630728.1;ENST00000657682.1;ENST00000658164.1;ENST00000671131.1;MSTRG.10347.2;MSTRG.16859.1;MSTRG.46298.2;MSTRG.9929.60;NONHSAT150699.1;NONHSAT151071.1;NONHSAT171873.1;NONHSAT183090.1;NONHSAT185560.1;NONHSAT185771.1;NONHSAT198689.1;NONHSAT198896.1;NR_003207;NR_024089;NR_033999;NR_108082;NR_11…
GO:0030510	regulation of BMP signaling pathway	biological_process	84	ENST00000412954.1;ENST00000434973.1;ENST00000454977.1;ENST00000484721.2;ENST00000581690.1;ENST00000616668.1;ENST00000660399.1;ENST00000660745.1;ENST00000668575.1;ENST00000668812.1;MSTRG.10347.2;MSTRG.22147.1;MSTRG.28648.1;MSTRG.29375.2;MSTRG.3405.3;MSTRG.49428.1;MSTRG.52767.1;MSTRG.52955.1;MSTRG.53344.1;MSTRG.55241.1;MSTRG.62640.1;MSTRG.63485.1;MSTRG.67132.1;MSTRG.6822.4;MSTRG.9929.60;NONHSAT1499…
GO:0030511	positive regulation of transforming growth factor beta receptor signaling pathway	biological_process	2	NONHSAT151071.1;NONHSAT185771.1
GO:0030544	Hsp70 protein binding	molecular_function	156	BANCR:2;ENST00000412954.1;ENST00000418041.5;ENST00000422841.5;ENST00000434973.1;ENST00000437825.1;ENST00000443546.1;ENST00000451775.1;ENST00000478845.2;ENST00000484721.2;ENST00000499842.1;ENST00000500853.1;ENST00000508671.1;ENST00000511849.2;ENST00000525320.2;ENST00000558572.1;ENST00000565390.2;ENST00000607540.1;ENST00000608014.1;ENST00000609111.1;ENST00000624238.2;ENST00000630728.1;ENST000006420…
GO:0030546	receptor activator activity	molecular_function	183	BANCR:2;ENST00000412954.1;ENST00000418041.5;ENST00000422841.5;ENST00000434973.1;ENST00000437825.1;ENST00000443546.1;ENST00000451775.1;ENST00000454977.1;ENST00000478845.2;ENST00000484721.2;ENST00000499842.1;ENST00000500853.1;ENST00000507525.1;ENST00000508671.1;ENST00000511849.2;ENST00000525320.2;ENST00000558572.1;ENST00000565390.2;ENST00000607540.1;ENST00000608014.1;ENST00000608684.1;ENST000006091…
GO:0030553	cGMP binding	molecular_function	20	ENST00000437461.1;ENST00000655317.1;ENST00000660745.1;ENST00000668575.1;MSTRG.3405.3;MSTRG.62640.1;NONHSAT163891.1;NONHSAT167741.1;NONHSAT182362.1;NONHSAT210498.1;NONHSAT213559.1;NR_027120;T199649;T306347;lnc-LPP-6:4;lnc-MPZL1-2:1;lnc-NPY5R-10:1;lnc-POTEC-11:2;lnc-RHEX-1:5;lnc-TDRD1-1:1
GO:0030574	collagen catabolic process	biological_process	131	ENST00000418041.5;ENST00000434973.1;ENST00000437825.1;ENST00000451775.1;ENST00000471935.1;ENST00000499842.1;ENST00000500853.1;ENST00000507525.1;ENST00000508671.1;ENST00000509911.2;ENST00000511849.2;ENST00000525320.2;ENST00000527847.5;ENST00000527978.1;ENST00000558572.1;ENST00000607540.1;ENST00000608142.1;ENST00000608684.1;ENST00000609111.1;ENST00000616668.1;ENST00000617135.1;ENST00000617323.4;ENS…
GO:0030595	leukocyte chemotaxis	biological_process	111	ENST00000437825.1;ENST00000443546.1;ENST00000471935.1;ENST00000478845.2;ENST00000500853.1;ENST00000507525.1;ENST00000511849.2;ENST00000527847.5;ENST00000527978.1;ENST00000558572.1;ENST00000565390.2;ENST00000608142.1;ENST00000608684.1;ENST00000609111.1;ENST00000616668.1;ENST00000617135.1;ENST00000617323.4;ENST00000622718.1;ENST00000624238.2;ENST00000648436.1;ENST00000650061.1;ENST00000656988.1;ENS…
GO:0030658	transport vesicle membrane	cellular_component	4	LINC02352:15;MSTRG.45189.1;NONHSAT193393.1;lnc-MREG-3:1
GO:0030666	endocytic vesicle membrane	cellular_component	1	lnc-MREG-3:1
GO:0030669	clathrin-coated endocytic vesicle membrane	cellular_component	12	ENST00000660399.1;ENST00000668812.1;LINC02352:15;MSTRG.18011.9;MSTRG.45189.1;NONHSAT149915.1;NONHSAT193393.1;NR_029393;NR_029429;lnc-BEND7-5:5;lnc-MREG-3:1;lnc-OR5P3-2:1
GO:0030674	protein binding, bridging	molecular_function	13	ENST00000527847.5;ENST00000616668.1;ENST00000617135.1;MSTRG.29375.2;MSTRG.63485.1;MSTRG.6822.4;NONHSAT160055.1;NONHSAT175355.1;NONHSAT205333.1;NONHSAT212305.1;NR_029392;T301875;lnc-CYB5R2-1:2
GO:0030748	amine N-methyltransferase activity	molecular_function	133	BANCR:2;ENST00000412954.1;ENST00000422841.5;ENST00000434973.1;ENST00000437461.1;ENST00000443546.1;ENST00000451775.1;ENST00000454977.1;ENST00000478845.2;ENST00000484721.2;ENST00000499842.1;ENST00000511849.2;ENST00000525320.2;ENST00000565390.2;ENST00000607540.1;ENST00000608014.1;ENST00000624238.2;ENST00000630728.1;ENST00000642027.2;ENST00000650061.1;ENST00000654002.1;ENST00000655317.1;ENST000006569…
GO:0030835	negative regulation of actin filament depolymerization	biological_process	127	ENST00000418041.5;ENST00000437825.1;ENST00000451775.1;ENST00000471935.1;ENST00000499842.1;ENST00000500853.1;ENST00000507525.1;ENST00000508671.1;ENST00000509911.2;ENST00000525320.2;ENST00000527847.5;ENST00000527978.1;ENST00000558572.1;ENST00000607540.1;ENST00000608014.1;ENST00000608142.1;ENST00000608684.1;ENST00000609111.1;ENST00000617323.4;ENST00000622718.1;ENST00000630728.1;ENST00000648436.1;ENS…
GO:0030854	positive regulation of granulocyte differentiation	biological_process	115	ENST00000418041.5;ENST00000437825.1;ENST00000451775.1;ENST00000471935.1;ENST00000499842.1;ENST00000500853.1;ENST00000507525.1;ENST00000508671.1;ENST00000509911.2;ENST00000527847.5;ENST00000527978.1;ENST00000558572.1;ENST00000608142.1;ENST00000609111.1;ENST00000616668.1;ENST00000617135.1;ENST00000617323.4;ENST00000622718.1;ENST00000648436.1;ENST00000657682.1;ENST00000661317.1;ENST00000663760.1;ENS…
GO:0030855	epithelial cell differentiation	biological_process	3	ENST00000575331.1;LINC02352:15;lnc-MREG-3:1
GO:0030864	cortical actin cytoskeleton	cellular_component	5	MSTRG.35867.1;MSTRG.49157.1;MSTRG.67428.1;NONHSAT188090.1;lnc-ERN2-1:1
GO:0030879	mammary gland development	biological_process	12	MSTRG.18011.9;MSTRG.35867.1;MSTRG.67428.1;NONHSAT188090.1;NONHSAT193393.1;NONHSAT210658.1;NR_026664;NR_029429;lnc-BEND7-5:5;lnc-CD96-3:1;lnc-ERN2-1:1;lnc-OR5P3-2:1
GO:0030881	beta-2-microglobulin binding	molecular_function	84	ENST00000418041.5;ENST00000454977.1;ENST00000471935.1;ENST00000509911.2;ENST00000575331.1;ENST00000581690.1;ENST00000608142.1;ENST00000608684.1;ENST00000616668.1;ENST00000617135.1;ENST00000622718.1;ENST00000660399.1;ENST00000668575.1;ENST00000668812.1;LINC02352:15;MSTRG.18011.9;MSTRG.18739.1;MSTRG.22147.1;MSTRG.29375.2;MSTRG.3405.3;MSTRG.45189.1;MSTRG.52955.1;MSTRG.55241.1;MSTRG.63485.1;MSTRG.671…
GO:0030883	endogenous lipid antigen binding	molecular_function	119	ENST00000418041.5;ENST00000437825.1;ENST00000454977.1;ENST00000471935.1;ENST00000500853.1;ENST00000507525.1;ENST00000509911.2;ENST00000527847.5;ENST00000527978.1;ENST00000558572.1;ENST00000575331.1;ENST00000581690.1;ENST00000608142.1;ENST00000608684.1;ENST00000616668.1;ENST00000617135.1;ENST00000622718.1;ENST00000648436.1;ENST00000657682.1;ENST00000660399.1;ENST00000661317.1;ENST00000663760.1;ENS…
GO:0030884	exogenous lipid antigen binding	molecular_function	119	ENST00000418041.5;ENST00000437825.1;ENST00000454977.1;ENST00000471935.1;ENST00000500853.1;ENST00000507525.1;ENST00000509911.2;ENST00000527847.5;ENST00000527978.1;ENST00000558572.1;ENST00000575331.1;ENST00000581690.1;ENST00000608142.1;ENST00000608684.1;ENST00000616668.1;ENST00000617135.1;ENST00000622718.1;ENST00000648436.1;ENST00000657682.1;ENST00000660399.1;ENST00000661317.1;ENST00000663760.1;ENS…
GO:0030888	regulation of B cell proliferation	biological_process	158	ENST00000418041.5;ENST00000422841.5;ENST00000437825.1;ENST00000451775.1;ENST00000471935.1;ENST00000478845.2;ENST00000499842.1;ENST00000500853.1;ENST00000507525.1;ENST00000508671.1;ENST00000509911.2;ENST00000511849.2;ENST00000525320.2;ENST00000527847.5;ENST00000527978.1;ENST00000558572.1;ENST00000565390.2;ENST00000607540.1;ENST00000608014.1;ENST00000608142.1;ENST00000609111.1;ENST00000616668.1;ENS…
GO:0030890	positive regulation of B cell proliferation	biological_process	145	ENST00000418041.5;ENST00000422841.5;ENST00000434973.1;ENST00000437825.1;ENST00000451775.1;ENST00000471935.1;ENST00000499842.1;ENST00000500853.1;ENST00000507525.1;ENST00000508671.1;ENST00000525320.2;ENST00000527847.5;ENST00000527978.1;ENST00000558572.1;ENST00000607540.1;ENST00000608014.1;ENST00000608142.1;ENST00000608684.1;ENST00000609111.1;ENST00000616668.1;ENST00000617135.1;ENST00000617323.4;ENS…
GO:0030992	intraciliary transport particle B	cellular_component	1	NR_040772
GO:0031005	filamin binding	molecular_function	23	ENST00000660399.1;ENST00000668575.1;ENST00000668812.1;MSTRG.3405.3;MSTRG.62640.1;MSTRG.67132.1;NONHSAT149915.1;NONHSAT167741.1;NONHSAT182362.1;NONHSAT210498.1;NONHSAT213559.1;NONHSAT224052.1;NR_029393;NR_029429;T199649;T306347;lnc-DAP-8:1;lnc-LPP-6:4;lnc-MPZL1-2:1;lnc-POTEC-11:2;lnc-RHEX-1:5;lnc-TP53TG3-9:2;lnc-ZMAT5-3:1
GO:0031012	extracellular matrix	cellular_component	7	MSTRG.52955.1;MSTRG.55241.1;NONHSAT197461.1;lnc-BEX3-2:5;lnc-BLMH-3:1;lnc-RAD51AP2-1:1;lnc-SOAT1-2:1
GO:0031021	interphase microtubule organizing center	cellular_component	180	BANCR:2;ENST00000412954.1;ENST00000418041.5;ENST00000422841.5;ENST00000434973.1;ENST00000437825.1;ENST00000443546.1;ENST00000451775.1;ENST00000454977.1;ENST00000478845.2;ENST00000484721.2;ENST00000499842.1;ENST00000500853.1;ENST00000508671.1;ENST00000511849.2;ENST00000525320.2;ENST00000527847.5;ENST00000527978.1;ENST00000558572.1;ENST00000565390.2;ENST00000581690.1;ENST00000607540.1;ENST000006080…
GO:0031069	hair follicle morphogenesis	biological_process	3	NONHSAT210658.1;NR_026664;lnc-CD96-3:1
GO:0031100	animal organ regeneration	biological_process	16	LINC02352:15;MSTRG.18011.9;MSTRG.35867.1;MSTRG.45189.1;MSTRG.49157.1;MSTRG.67428.1;NONHSAT172216.1;NONHSAT193393.1;NONHSAT210658.1;NR_029429;lnc-ABCE1-5:1;lnc-BEND7-5:5;lnc-C2orf83-2:1;lnc-ERN2-1:1;lnc-MREG-3:1;lnc-OR5P3-2:1
GO:0031103	axon regeneration	biological_process	16	ENST00000575331.1;ENST00000660399.1;LINC02352:15;MSTRG.18011.9;MSTRG.45189.1;NONHSAT157106.1;NONHSAT170176.1;NONHSAT172216.1;NONHSAT193393.1;NONHSAT202012.1;NONHSAT224052.1;NR_029393;NR_029429;lnc-DAP-8:1;lnc-MREG-3:1;lnc-ZMAT5-3:1
GO:0031115	negative regulation of microtubule polymerization	biological_process	29	BANCR:2;ENST00000471935.1;ENST00000507525.1;ENST00000608142.1;ENST00000617323.4;MSTRG.18739.1;NONHSAT151071.1;NONHSAT170199.1;NONHSAT170586.1;NONHSAT174563.1;NONHSAT183090.1;NONHSAT185771.1;NONHSAT201356.1;NR_024089;NR_026664;NR_036678;NR_110013;lnc-AIM2-2:1;lnc-ALOX12-3:1;lnc-ARHGEF38-1:2;lnc-ASB3-10:1;lnc-BRF1-27:1;lnc-EIF2AK3-13:1;lnc-EVA1A-1:1;lnc-RPIA-14:1;lnc-RTN2-1:1;lnc-SLC6A14-1:1;lnc-SN…
GO:0031117	positive regulation of microtubule depolymerization	biological_process	130	BANCR:2;ENST00000422841.5;ENST00000443546.1;ENST00000471935.1;ENST00000478845.2;ENST00000499842.1;ENST00000500853.1;ENST00000507525.1;ENST00000508671.1;ENST00000511849.2;ENST00000525320.2;ENST00000558572.1;ENST00000565390.2;ENST00000607540.1;ENST00000608014.1;ENST00000608142.1;ENST00000609111.1;ENST00000617323.4;ENST00000624238.2;ENST00000642027.2;ENST00000650061.1;ENST00000654002.1;ENST000006569…
GO:0031175	neuron projection development	biological_process	108	ENST00000412954.1;ENST00000422841.5;ENST00000434973.1;ENST00000443546.1;ENST00000478845.2;ENST00000484721.2;ENST00000511849.2;ENST00000525320.2;ENST00000558572.1;ENST00000565390.2;ENST00000607540.1;ENST00000608014.1;ENST00000609111.1;ENST00000624238.2;ENST00000642027.2;ENST00000650061.1;ENST00000654002.1;ENST00000656988.1;ENST00000657447.1;ENST00000657682.1;ENST00000658164.1;ENST00000658415.1;ENS…
GO:0031223	auditory behavior	biological_process	45	ENST00000412954.1;ENST00000454977.1;ENST00000484721.2;ENST00000527847.5;ENST00000527978.1;ENST00000581690.1;ENST00000616668.1;ENST00000617135.1;ENST00000668575.1;MSTRG.10347.2;MSTRG.22147.1;MSTRG.29375.2;MSTRG.52955.1;MSTRG.63485.1;MSTRG.6822.4;NONHSAT160055.1;NONHSAT165101.1;NONHSAT172829.1;NONHSAT175355.1;NONHSAT177249.1;NONHSAT182362.1;NONHSAT197461.1;NONHSAT205333.1;NONHSAT215483.1;NONHSAT224…
GO:0031227	intrinsic component of endoplasmic reticulum membrane	cellular_component	111	ENST00000418041.5;ENST00000437825.1;ENST00000451775.1;ENST00000471935.1;ENST00000499842.1;ENST00000500853.1;ENST00000507525.1;ENST00000508671.1;ENST00000527847.5;ENST00000527978.1;ENST00000558572.1;ENST00000565390.2;ENST00000607540.1;ENST00000608142.1;ENST00000609111.1;ENST00000617323.4;ENST00000622718.1;ENST00000648436.1;ENST00000650061.1;ENST00000657682.1;ENST00000658415.1;ENST00000661317.1;ENS…
GO:0031234	extrinsic component of cytoplasmic side of plasma membrane	cellular_component	1	MSTRG.49157.1
GO:0031235	intrinsic component of the cytoplasmic side of the plasma membrane	cellular_component	1	NR_036678
GO:0031267	small GTPase binding	molecular_function	11	ENST00000437461.1;ENST00000660745.1;MSTRG.62640.1;NONHSAT163891.1;NONHSAT167741.1;NONHSAT182362.1;NONHSAT185734.1;NONHSAT210498.1;NONHSAT213559.1;NR_040772;lnc-DMC1-1:1
GO:0031274	positive regulation of pseudopodium assembly	biological_process	53	ENST00000509911.2;ENST00000527847.5;ENST00000527978.1;ENST00000608142.1;ENST00000616668.1;ENST00000617135.1;ENST00000622718.1;ENST00000668812.1;LINC02352:15;MSTRG.18011.9;MSTRG.18739.1;MSTRG.35867.1;MSTRG.45189.1;MSTRG.57351.11;MSTRG.63485.1;MSTRG.67428.1;NONHSAT149915.1;NONHSAT160055.1;NONHSAT165101.1;NONHSAT170586.1;NONHSAT172216.1;NONHSAT172829.1;NONHSAT173735.1;NONHSAT174563.1;NONHSAT175355.1…
GO:0031295	T cell costimulation	biological_process	149	ENST00000418041.5;ENST00000422841.5;ENST00000437825.1;ENST00000451775.1;ENST00000471935.1;ENST00000499842.1;ENST00000500853.1;ENST00000507525.1;ENST00000508671.1;ENST00000509911.2;ENST00000525320.2;ENST00000527847.5;ENST00000527978.1;ENST00000558572.1;ENST00000607540.1;ENST00000608014.1;ENST00000608142.1;ENST00000608684.1;ENST00000609111.1;ENST00000616668.1;ENST00000617135.1;ENST00000617323.4;ENS…
GO:0031296	B cell costimulation	biological_process	159	ENST00000418041.5;ENST00000422841.5;ENST00000434973.1;ENST00000437825.1;ENST00000451775.1;ENST00000471935.1;ENST00000499842.1;ENST00000500853.1;ENST00000507525.1;ENST00000508671.1;ENST00000509911.2;ENST00000525320.2;ENST00000527847.5;ENST00000527978.1;ENST00000558572.1;ENST00000607540.1;ENST00000608014.1;ENST00000608142.1;ENST00000608684.1;ENST00000609111.1;ENST00000616668.1;ENST00000617135.1;ENS…
GO:0031396	regulation of protein ubiquitination	biological_process	88	ENST00000418041.5;ENST00000437825.1;ENST00000451775.1;ENST00000499842.1;ENST00000500853.1;ENST00000508671.1;ENST00000509911.2;ENST00000527847.5;ENST00000527978.1;ENST00000608142.1;ENST00000617135.1;ENST00000622718.1;ENST00000648436.1;ENST00000658164.1;ENST00000663760.1;ENST00000668812.1;LINC02352:15;MSTRG.18011.9;MSTRG.18739.1;MSTRG.35867.1;MSTRG.45189.1;MSTRG.49157.1;MSTRG.57351.11;MSTRG.67428.1…
GO:0031398	positive regulation of protein ubiquitination	biological_process	126	BANCR:2;ENST00000437825.1;ENST00000443546.1;ENST00000471935.1;ENST00000478845.2;ENST00000499842.1;ENST00000500853.1;ENST00000507525.1;ENST00000508671.1;ENST00000511849.2;ENST00000525320.2;ENST00000527978.1;ENST00000558572.1;ENST00000565390.2;ENST00000607540.1;ENST00000609111.1;ENST00000617323.4;ENST00000622718.1;ENST00000624238.2;ENST00000648436.1;ENST00000650061.1;ENST00000656988.1;ENST000006576…
GO:0031406	carboxylic acid binding	molecular_function	41	ENST00000509911.2;ENST00000527847.5;ENST00000575331.1;ENST00000581690.1;ENST00000608142.1;ENST00000616668.1;ENST00000617135.1;ENST00000622718.1;ENST00000660399.1;ENST00000668812.1;LINC02352:15;MSTRG.18011.9;MSTRG.22147.1;MSTRG.29375.2;MSTRG.45189.1;MSTRG.63485.1;MSTRG.6822.4;NONHSAT160055.1;NONHSAT165101.1;NONHSAT173735.1;NONHSAT175355.1;NONHSAT177249.1;NONHSAT193393.1;NONHSAT199468.1;NONHSAT2053…
GO:0031503	protein complex localization	biological_process	180	BANCR:2;ENST00000412954.1;ENST00000418041.5;ENST00000422841.5;ENST00000434973.1;ENST00000437825.1;ENST00000443546.1;ENST00000451775.1;ENST00000454977.1;ENST00000478845.2;ENST00000484721.2;ENST00000499842.1;ENST00000500853.1;ENST00000508671.1;ENST00000511849.2;ENST00000525320.2;ENST00000527847.5;ENST00000527978.1;ENST00000558572.1;ENST00000565390.2;ENST00000581690.1;ENST00000607540.1;ENST000006080…
GO:0031508	pericentric heterochromatin assembly	biological_process	46	BANCR:2;ENST00000437461.1;ENST00000454977.1;ENST00000581690.1;ENST00000655317.1;ENST00000660745.1;ENST00000668575.1;MSTRG.10347.2;MSTRG.22147.1;MSTRG.29375.2;MSTRG.3405.3;MSTRG.49428.1;MSTRG.52955.1;MSTRG.62640.1;MSTRG.6822.4;NONHSAT150699.1;NONHSAT163891.1;NONHSAT167741.1;NONHSAT175355.1;NONHSAT182362.1;NONHSAT185734.1;NONHSAT205333.1;NONHSAT210498.1;NONHSAT213559.1;NR_003207;NR_027120;NR_029392…
GO:0031529	ruffle organization	biological_process	12	ENST00000509911.2;ENST00000617135.1;MSTRG.18011.9;NONHSAT151071.1;NONHSAT173735.1;NONHSAT199468.1;NONHSAT212305.1;NR_036678;T228060;T301875;lnc-BRF1-27:1;lnc-PRSS36-1:2
GO:0031532	actin cytoskeleton reorganization	biological_process	1	T199649
GO:0031536	positive regulation of exit from mitosis	biological_process	172	BANCR:2;ENST00000412954.1;ENST00000418041.5;ENST00000422841.5;ENST00000434973.1;ENST00000437825.1;ENST00000443546.1;ENST00000451775.1;ENST00000454977.1;ENST00000478845.2;ENST00000484721.2;ENST00000499842.1;ENST00000500853.1;ENST00000508671.1;ENST00000511849.2;ENST00000527847.5;ENST00000527978.1;ENST00000558572.1;ENST00000565390.2;ENST00000581690.1;ENST00000607540.1;ENST00000616668.1;ENST000006171…
GO:0031577	spindle checkpoint	biological_process	180	BANCR:2;ENST00000412954.1;ENST00000418041.5;ENST00000422841.5;ENST00000434973.1;ENST00000437825.1;ENST00000443546.1;ENST00000451775.1;ENST00000454977.1;ENST00000478845.2;ENST00000484721.2;ENST00000499842.1;ENST00000500853.1;ENST00000508671.1;ENST00000511849.2;ENST00000525320.2;ENST00000527847.5;ENST00000527978.1;ENST00000558572.1;ENST00000565390.2;ENST00000581690.1;ENST00000607540.1;ENST000006080…
GO:0031581	hemidesmosome assembly	biological_process	18	ENST00000437461.1;ENST00000454977.1;ENST00000655317.1;MSTRG.49428.1;MSTRG.52955.1;NONHSAT185771.1;NR_003207;NR_024089;NR_040772;lnc-ARHGEF38-1:2;lnc-ARID2-2:1;lnc-ARMC1-5:1;lnc-FAR1-2:1;lnc-MCM9-2:1;lnc-NPY5R-10:1;lnc-RAD51AP2-1:1;lnc-RTN2-1:1;lnc-TDRD1-1:1
GO:0031593	polyubiquitin modification-dependent protein binding	molecular_function	6	MSTRG.35867.1;MSTRG.49157.1;MSTRG.67428.1;NONHSAT188090.1;lnc-BEND7-5:5;lnc-ERN2-1:1
GO:0031625	ubiquitin protein ligase binding	molecular_function	3	MSTRG.35867.1;lnc-ERN2-1:1;lnc-RPIA-14:1
GO:0031628	opioid receptor binding	molecular_function	137	ENST00000418041.5;ENST00000422841.5;ENST00000437825.1;ENST00000451775.1;ENST00000471935.1;ENST00000478845.2;ENST00000499842.1;ENST00000500853.1;ENST00000507525.1;ENST00000508671.1;ENST00000511849.2;ENST00000527847.5;ENST00000527978.1;ENST00000558572.1;ENST00000565390.2;ENST00000607540.1;ENST00000608142.1;ENST00000608684.1;ENST00000609111.1;ENST00000617323.4;ENST00000622718.1;ENST00000642027.2;ENS…
GO:0031641	regulation of myelination	biological_process	40	ENST00000509911.2;ENST00000527847.5;ENST00000581690.1;ENST00000616668.1;ENST00000617135.1;ENST00000622718.1;ENST00000668812.1;MSTRG.18011.9;MSTRG.22147.1;MSTRG.29375.2;MSTRG.52955.1;MSTRG.63485.1;MSTRG.6822.4;NONHSAT149915.1;NONHSAT160055.1;NONHSAT165101.1;NONHSAT173735.1;NONHSAT175355.1;NONHSAT177249.1;NONHSAT199468.1;NONHSAT205333.1;NONHSAT212305.1;NR_027120;NR_029392;NR_029393;NR_029429;T22806…
GO:0031643	positive regulation of myelination	biological_process	121	BANCR:2;ENST00000422841.5;ENST00000434973.1;ENST00000437461.1;ENST00000454977.1;ENST00000484721.2;ENST00000509911.2;ENST00000525320.2;ENST00000527847.5;ENST00000581690.1;ENST00000608014.1;ENST00000616668.1;ENST00000617135.1;ENST00000622718.1;ENST00000642027.2;ENST00000650061.1;ENST00000654002.1;ENST00000655317.1;ENST00000657447.1;ENST00000660745.1;ENST00000668812.1;ENST00000669831.1;HID1-AS1:3;MS…
GO:0031663	lipopolysaccharide-mediated signaling pathway	biological_process	2	lnc-ARHGEF38-1:2;lnc-ARID2-2:1
GO:0031666	positive regulation of lipopolysaccharide-mediated signaling pathway	biological_process	116	BANCR:2;ENST00000437825.1;ENST00000443546.1;ENST00000471935.1;ENST00000478845.2;ENST00000484721.2;ENST00000500853.1;ENST00000507525.1;ENST00000511849.2;ENST00000527847.5;ENST00000527978.1;ENST00000558572.1;ENST00000565390.2;ENST00000608142.1;ENST00000608684.1;ENST00000609111.1;ENST00000616668.1;ENST00000617323.4;ENST00000622718.1;ENST00000624238.2;ENST00000648436.1;ENST00000650061.1;ENST000006569…
GO:0031858	pituitary adenylate cyclase-activating polypeptide receptor binding	molecular_function	29	ENST00000412954.1;ENST00000437461.1;ENST00000454977.1;ENST00000655317.1;ENST00000660745.1;MSTRG.10347.2;MSTRG.49428.1;MSTRG.52767.1;MSTRG.62640.1;NONHSAT163891.1;NONHSAT167741.1;NONHSAT182362.1;NONHSAT185734.1;NONHSAT210498.1;NONHSAT213559.1;NR_003207;NR_040772;T032421;lnc-ARID2-2:1;lnc-ARMC1-5:1;lnc-CLDN18-1:1;lnc-DMC1-1:1;lnc-FAR1-2:1;lnc-GOLGA7B-1:1;lnc-MCM9-2:1;lnc-NDUFAF8-5:3;lnc-NPY5R-10:1;…
GO:0031901	early endosome membrane	cellular_component	15	ENST00000668812.1;LINC02352:15;MSTRG.18011.9;MSTRG.45189.1;NONHSAT149915.1;NONHSAT172216.1;NONHSAT193393.1;NONHSAT202012.1;NR_029429;T301875;lnc-ABCE1-5:1;lnc-BEND7-5:5;lnc-C2orf83-2:1;lnc-MREG-3:1;lnc-OR5P3-2:1
GO:0031902	late endosome membrane	cellular_component	1	lnc-ABCE1-5:1
GO:0031941	filamentous actin	cellular_component	3	ENST00000437461.1;NONHSAT185734.1;NR_040772
GO:0031987	locomotion involved in locomotory behavior	biological_process	118	BANCR:2;ENST00000412954.1;ENST00000422841.5;ENST00000434973.1;ENST00000437461.1;ENST00000443546.1;ENST00000451775.1;ENST00000478845.2;ENST00000484721.2;ENST00000499842.1;ENST00000511849.2;ENST00000565390.2;ENST00000607540.1;ENST00000624238.2;ENST00000642027.2;ENST00000650061.1;ENST00000654002.1;ENST00000655317.1;ENST00000656988.1;ENST00000657447.1;ENST00000658415.1;ENST00000669831.1;ENST000006711…
GO:0031996	thioesterase binding	molecular_function	83	ENST00000412954.1;ENST00000437825.1;ENST00000454977.1;ENST00000484721.2;ENST00000581690.1;ENST00000608684.1;ENST00000616668.1;ENST00000617135.1;ENST00000656988.1;ENST00000660399.1;ENST00000668575.1;ENST00000668812.1;ENST00000669831.1;MSTRG.10347.2;MSTRG.22147.1;MSTRG.29375.2;MSTRG.3405.3;MSTRG.4285.2;MSTRG.49428.1;MSTRG.52767.1;MSTRG.52955.1;MSTRG.53344.1;MSTRG.55241.1;MSTRG.62640.1;MSTRG.63485.1…
GO:0032052	bile acid binding	molecular_function	47	ENST00000509911.2;ENST00000527847.5;ENST00000527978.1;ENST00000575331.1;ENST00000581690.1;ENST00000608142.1;ENST00000616668.1;ENST00000617135.1;ENST00000622718.1;ENST00000660399.1;ENST00000668812.1;LINC02352:15;MSTRG.18011.9;MSTRG.22147.1;MSTRG.29375.2;MSTRG.45189.1;MSTRG.57351.11;MSTRG.63485.1;MSTRG.6822.4;NONHSAT160055.1;NONHSAT165101.1;NONHSAT172829.1;NONHSAT173735.1;NONHSAT175355.1;NONHSAT177…
GO:0032088	negative regulation of NF-kappaB transcription factor activity	biological_process	1	MSTRG.49157.1
GO:0032091	negative regulation of protein binding	biological_process	114	BANCR:2;ENST00000418041.5;ENST00000437825.1;ENST00000451775.1;ENST00000471935.1;ENST00000499842.1;ENST00000500853.1;ENST00000507525.1;ENST00000508671.1;ENST00000525320.2;ENST00000527847.5;ENST00000527978.1;ENST00000558572.1;ENST00000565390.2;ENST00000607540.1;ENST00000608142.1;ENST00000609111.1;ENST00000617323.4;ENST00000622718.1;ENST00000648436.1;ENST00000650061.1;ENST00000657682.1;ENST000006581…
GO:0032133	chromosome passenger complex	cellular_component	172	BANCR:2;ENST00000412954.1;ENST00000418041.5;ENST00000422841.5;ENST00000434973.1;ENST00000437825.1;ENST00000443546.1;ENST00000451775.1;ENST00000454977.1;ENST00000478845.2;ENST00000484721.2;ENST00000499842.1;ENST00000500853.1;ENST00000508671.1;ENST00000511849.2;ENST00000527847.5;ENST00000527978.1;ENST00000558572.1;ENST00000565390.2;ENST00000581690.1;ENST00000607540.1;ENST00000616668.1;ENST000006171…
GO:0032154	cleavage furrow	cellular_component	1	MSTRG.49157.1
GO:0032230	positive regulation of synaptic transmission, GABAergic	biological_process	155	BANCR:2;ENST00000412954.1;ENST00000422841.5;ENST00000434973.1;ENST00000443546.1;ENST00000451775.1;ENST00000478845.2;ENST00000484721.2;ENST00000499842.1;ENST00000500853.1;ENST00000507525.1;ENST00000508671.1;ENST00000511849.2;ENST00000525320.2;ENST00000558572.1;ENST00000565390.2;ENST00000607540.1;ENST00000608014.1;ENST00000608684.1;ENST00000609111.1;ENST00000617323.4;ENST00000624238.2;ENST000006307…
GO:0032259	methylation	biological_process	3	ENST00000437461.1;NONHSAT185734.1;NR_040772
GO:0032264	IMP salvage	biological_process	127	BANCR:2;ENST00000412954.1;ENST00000422841.5;ENST00000434973.1;ENST00000437461.1;ENST00000443546.1;ENST00000454977.1;ENST00000478845.2;ENST00000484721.2;ENST00000511849.2;ENST00000525320.2;ENST00000565390.2;ENST00000607540.1;ENST00000608014.1;ENST00000624238.2;ENST00000630728.1;ENST00000642027.2;ENST00000650061.1;ENST00000654002.1;ENST00000655317.1;ENST00000656988.1;ENST00000657447.1;ENST000006581…
GO:0032273	positive regulation of protein polymerization	biological_process	173	BANCR:2;ENST00000412954.1;ENST00000418041.5;ENST00000422841.5;ENST00000434973.1;ENST00000437825.1;ENST00000443546.1;ENST00000451775.1;ENST00000478845.2;ENST00000484721.2;ENST00000499842.1;ENST00000500853.1;ENST00000507525.1;ENST00000508671.1;ENST00000511849.2;ENST00000525320.2;ENST00000527847.5;ENST00000527978.1;ENST00000558572.1;ENST00000565390.2;ENST00000607540.1;ENST00000608014.1;ENST000006081…
GO:0032289	central nervous system myelin formation	biological_process	159	ENST00000418041.5;ENST00000422841.5;ENST00000434973.1;ENST00000437825.1;ENST00000451775.1;ENST00000484721.2;ENST00000499842.1;ENST00000500853.1;ENST00000508671.1;ENST00000509911.2;ENST00000525320.2;ENST00000527847.5;ENST00000527978.1;ENST00000558572.1;ENST00000581690.1;ENST00000607540.1;ENST00000608014.1;ENST00000608684.1;ENST00000616668.1;ENST00000617135.1;ENST00000622718.1;ENST00000630728.1;ENS…
GO:0032332	positive regulation of chondrocyte differentiation	biological_process	6	ENST00000655317.1;NONHSAT185734.1;NONHSAT185771.1;NR_040772;lnc-ARHGEF38-1:2;lnc-ARID2-2:1
GO:0032395	MHC class II receptor activity	molecular_function	36	ENST00000471935.1;ENST00000509911.2;ENST00000527847.5;ENST00000608142.1;ENST00000616668.1;ENST00000617135.1;ENST00000622718.1;ENST00000660399.1;ENST00000668812.1;LINC02352:15;MSTRG.18011.9;MSTRG.45189.1;MSTRG.63485.1;NONHSAT149915.1;NONHSAT160055.1;NONHSAT165101.1;NONHSAT173735.1;NONHSAT175355.1;NONHSAT177249.1;NONHSAT193393.1;NONHSAT199468.1;NONHSAT212305.1;NR_029392;NR_029393;NR_029429;T228060;…
GO:0032426	stereocilium tip	cellular_component	5	ENST00000437461.1;NONHSAT185734.1;NR_040772;lnc-ARHGEF38-1:2;lnc-ARID2-2:1
GO:0032436	positive regulation of proteasomal ubiquitin-dependent protein catabolic process	biological_process	1	MSTRG.49157.1
GO:0032455	nerve growth factor processing	biological_process	85	ENST00000412954.1;ENST00000434973.1;ENST00000454977.1;ENST00000484721.2;ENST00000581690.1;ENST00000616668.1;ENST00000630728.1;ENST00000660399.1;ENST00000660745.1;ENST00000668575.1;ENST00000668812.1;MSTRG.10347.2;MSTRG.22147.1;MSTRG.28648.1;MSTRG.29375.2;MSTRG.3405.3;MSTRG.49428.1;MSTRG.52767.1;MSTRG.52955.1;MSTRG.53344.1;MSTRG.55241.1;MSTRG.62640.1;MSTRG.63485.1;MSTRG.67132.1;MSTRG.6822.4;MSTRG.9…
GO:0032456	endocytic recycling	biological_process	13	ENST00000660399.1;MSTRG.62640.1;MSTRG.67132.1;NONHSAT167741.1;NONHSAT182362.1;NONHSAT210498.1;NONHSAT213559.1;NONHSAT224052.1;T199649;lnc-DAP-8:1;lnc-POTEC-11:2;lnc-TP53TG3-9:2;lnc-ZMAT5-3:1
GO:0032461	positive regulation of protein oligomerization	biological_process	25	ENST00000471935.1;ENST00000509911.2;MSTRG.35867.1;MSTRG.49157.1;MSTRG.67428.1;NONHSAT151071.1;NONHSAT170199.1;NONHSAT170586.1;NONHSAT173735.1;NONHSAT174563.1;NONHSAT188090.1;NONHSAT201356.1;NONHSAT210658.1;NR_026664;NR_036678;T228060;lnc-ALOX12-3:1;lnc-BEND7-5:5;lnc-BRF1-27:1;lnc-CD96-3:1;lnc-EIF2AK3-13:1;lnc-ERN2-1:1;lnc-EVA1A-1:1;lnc-OR5P3-2:1;lnc-RPIA-14:1
GO:0032466	negative regulation of cytokinesis	biological_process	43	ENST00000509911.2;ENST00000575331.1;ENST00000581690.1;ENST00000616668.1;ENST00000617135.1;ENST00000660399.1;ENST00000668575.1;ENST00000668812.1;LINC02352:15;MSTRG.18011.9;MSTRG.22147.1;MSTRG.29375.2;MSTRG.3405.3;MSTRG.45189.1;MSTRG.52955.1;MSTRG.63485.1;MSTRG.67132.1;MSTRG.6822.4;NONHSAT149915.1;NONHSAT173735.1;NONHSAT175355.1;NONHSAT193393.1;NONHSAT199468.1;NONHSAT205333.1;NONHSAT212305.1;NONHSA…
GO:0032469	endoplasmic reticulum calcium ion homeostasis	biological_process	9	NONHSAT151071.1;NONHSAT170586.1;NONHSAT185771.1;NONHSAT201356.1;lnc-ARHGEF38-1:2;lnc-BRF1-27:1;lnc-EIF2AK3-13:1;lnc-EVA1A-1:1;lnc-RPIA-14:1
GO:0032485	regulation of Ral protein signal transduction	biological_process	197	ENST00000412954.1;ENST00000418041.5;ENST00000422841.5;ENST00000434973.1;ENST00000437825.1;ENST00000443546.1;ENST00000451775.1;ENST00000454977.1;ENST00000484721.2;ENST00000499842.1;ENST00000500853.1;ENST00000507525.1;ENST00000508671.1;ENST00000509911.2;ENST00000511849.2;ENST00000525320.2;ENST00000527847.5;ENST00000527978.1;ENST00000558572.1;ENST00000565390.2;ENST00000581690.1;ENST00000607540.1;ENS…
GO:0032496	response to lipopolysaccharide	biological_process	3	MSTRG.52955.1;MSTRG.63485.1;lnc-RAD51AP2-1:1
GO:0032609	interferon-gamma production	biological_process	72	BANCR:2;ENST00000443546.1;ENST00000471935.1;ENST00000478845.2;ENST00000507525.1;ENST00000511849.2;ENST00000558572.1;ENST00000565390.2;ENST00000609111.1;ENST00000617323.4;ENST00000624238.2;ENST00000650061.1;ENST00000656988.1;ENST00000657682.1;ENST00000658415.1;ENST00000661317.1;ENST00000669831.1;MSTRG.18739.1;MSTRG.4285.2;MSTRG.55619.1;MSTRG.57351.11;MSTRG.8942.1;NONHSAT151071.1;NONHSAT170199.1;NO…
GO:0032696	negative regulation of interleukin-13 production	biological_process	123	ENST00000418041.5;ENST00000437825.1;ENST00000451775.1;ENST00000471935.1;ENST00000499842.1;ENST00000500853.1;ENST00000507525.1;ENST00000508671.1;ENST00000509911.2;ENST00000525320.2;ENST00000527847.5;ENST00000527978.1;ENST00000558572.1;ENST00000608014.1;ENST00000608142.1;ENST00000609111.1;ENST00000616668.1;ENST00000617135.1;ENST00000617323.4;ENST00000622718.1;ENST00000630728.1;ENST00000648436.1;ENS…
GO:0032713	negative regulation of interleukin-4 production	biological_process	123	ENST00000418041.5;ENST00000437825.1;ENST00000451775.1;ENST00000471935.1;ENST00000499842.1;ENST00000500853.1;ENST00000507525.1;ENST00000508671.1;ENST00000509911.2;ENST00000525320.2;ENST00000527847.5;ENST00000527978.1;ENST00000558572.1;ENST00000608014.1;ENST00000608142.1;ENST00000609111.1;ENST00000616668.1;ENST00000617135.1;ENST00000617323.4;ENST00000622718.1;ENST00000630728.1;ENST00000648436.1;ENS…
GO:0032714	negative regulation of interleukin-5 production	biological_process	123	ENST00000418041.5;ENST00000437825.1;ENST00000451775.1;ENST00000471935.1;ENST00000499842.1;ENST00000500853.1;ENST00000507525.1;ENST00000508671.1;ENST00000509911.2;ENST00000525320.2;ENST00000527847.5;ENST00000527978.1;ENST00000558572.1;ENST00000608014.1;ENST00000608142.1;ENST00000609111.1;ENST00000616668.1;ENST00000617135.1;ENST00000617323.4;ENST00000622718.1;ENST00000630728.1;ENST00000648436.1;ENS…
GO:0032731	positive regulation of interleukin-1 beta production	biological_process	41	ENST00000471935.1;ENST00000507525.1;ENST00000509911.2;ENST00000527847.5;ENST00000608142.1;ENST00000617323.4;ENST00000622718.1;MSTRG.18739.1;MSTRG.35867.1;MSTRG.49157.1;MSTRG.67428.1;NONHSAT151071.1;NONHSAT160055.1;NONHSAT165101.1;NONHSAT170199.1;NONHSAT170586.1;NONHSAT173735.1;NONHSAT174563.1;NONHSAT177249.1;NONHSAT183090.1;NONHSAT188090.1;NONHSAT201356.1;NONHSAT210658.1;NR_026664;NR_036678;T2280…
GO:0032755	positive regulation of interleukin-6 production	biological_process	7	ENST00000660745.1;MSTRG.62640.1;NONHSAT163891.1;NONHSAT167741.1;NONHSAT185734.1;NONHSAT213559.1;lnc-DMC1-1:1
GO:0032781	positive regulation of ATPase activity	biological_process	6	MSTRG.35867.1;MSTRG.49157.1;MSTRG.67428.1;NONHSAT188090.1;lnc-BEND7-5:5;lnc-ERN2-1:1
GO:0032793	positive regulation of CREB transcription factor activity	biological_process	4	NONHSAT185771.1;NR_040772;lnc-ARHGEF38-1:2;lnc-ARID2-2:1
GO:0032870	cellular response to hormone stimulus	biological_process	14	LINC02352:15;MSTRG.35867.1;MSTRG.45189.1;MSTRG.49157.1;MSTRG.57351.11;MSTRG.67428.1;NONHSAT172216.1;NONHSAT193393.1;NR_046228;lnc-ABCE1-5:1;lnc-C2orf83-2:1;lnc-ERN2-1:1;lnc-GEMIN2-10:1;lnc-MREG-3:1
GO:0032877	positive regulation of DNA endoreduplication	biological_process	91	ENST00000418041.5;ENST00000437825.1;ENST00000500853.1;ENST00000508671.1;ENST00000509911.2;ENST00000525320.2;ENST00000575331.1;ENST00000581690.1;ENST00000608684.1;ENST00000616668.1;ENST00000617135.1;ENST00000648436.1;ENST00000658164.1;ENST00000660399.1;ENST00000663760.1;ENST00000668575.1;ENST00000668812.1;LINC02352:15;MSTRG.18011.9;MSTRG.22147.1;MSTRG.29375.2;MSTRG.3405.3;MSTRG.45189.1;MSTRG.52955…
GO:0032880	regulation of protein localization	biological_process	4	ENST00000660745.1;MSTRG.49157.1;NONHSAT163891.1;lnc-DMC1-1:1
GO:0032902	nerve growth factor production	biological_process	85	ENST00000412954.1;ENST00000434973.1;ENST00000454977.1;ENST00000484721.2;ENST00000581690.1;ENST00000616668.1;ENST00000630728.1;ENST00000660399.1;ENST00000660745.1;ENST00000668575.1;ENST00000668812.1;MSTRG.10347.2;MSTRG.22147.1;MSTRG.28648.1;MSTRG.29375.2;MSTRG.3405.3;MSTRG.49428.1;MSTRG.52767.1;MSTRG.52955.1;MSTRG.53344.1;MSTRG.55241.1;MSTRG.62640.1;MSTRG.63485.1;MSTRG.67132.1;MSTRG.6822.4;MSTRG.9…
GO:0032940	secretion by cell	biological_process	84	ENST00000412954.1;ENST00000434973.1;ENST00000454977.1;ENST00000484721.2;ENST00000581690.1;ENST00000616668.1;ENST00000660399.1;ENST00000660745.1;ENST00000668575.1;ENST00000668812.1;MSTRG.10347.2;MSTRG.22147.1;MSTRG.28648.1;MSTRG.29375.2;MSTRG.3405.3;MSTRG.49428.1;MSTRG.52767.1;MSTRG.52955.1;MSTRG.53344.1;MSTRG.55241.1;MSTRG.62640.1;MSTRG.63485.1;MSTRG.67132.1;MSTRG.6822.4;MSTRG.9929.60;NONHSAT1499…
GO:0032993	protein-DNA complex	cellular_component	5	MSTRG.35867.1;MSTRG.67428.1;NONHSAT188090.1;NONHSAT193393.1;lnc-ERN2-1:1
GO:0033153	T cell receptor V(D)J recombination	biological_process	123	ENST00000418041.5;ENST00000437825.1;ENST00000451775.1;ENST00000471935.1;ENST00000499842.1;ENST00000500853.1;ENST00000507525.1;ENST00000508671.1;ENST00000509911.2;ENST00000525320.2;ENST00000527847.5;ENST00000527978.1;ENST00000558572.1;ENST00000608014.1;ENST00000608142.1;ENST00000609111.1;ENST00000616668.1;ENST00000617135.1;ENST00000617323.4;ENST00000622718.1;ENST00000630728.1;ENST00000648436.1;ENS…
GO:0033209	tumor necrosis factor-mediated signaling pathway	biological_process	96	ENST00000418041.5;ENST00000437825.1;ENST00000471935.1;ENST00000499842.1;ENST00000500853.1;ENST00000507525.1;ENST00000508671.1;ENST00000509911.2;ENST00000525320.2;ENST00000527847.5;ENST00000527978.1;ENST00000558572.1;ENST00000607540.1;ENST00000608142.1;ENST00000609111.1;ENST00000617135.1;ENST00000617323.4;ENST00000622718.1;ENST00000648436.1;ENST00000657682.1;ENST00000658164.1;ENST00000661317.1;ENS…
GO:0033268	node of Ranvier	cellular_component	143	ENST00000418041.5;ENST00000422841.5;ENST00000434973.1;ENST00000437825.1;ENST00000443546.1;ENST00000451775.1;ENST00000484721.2;ENST00000499842.1;ENST00000500853.1;ENST00000508671.1;ENST00000511849.2;ENST00000525320.2;ENST00000527847.5;ENST00000527978.1;ENST00000558572.1;ENST00000565390.2;ENST00000608014.1;ENST00000608684.1;ENST00000624238.2;ENST00000630728.1;ENST00000642027.2;ENST00000648436.1;ENS…
GO:0033301	cell cycle comprising mitosis without cytokinesis	biological_process	91	ENST00000418041.5;ENST00000437825.1;ENST00000500853.1;ENST00000508671.1;ENST00000509911.2;ENST00000525320.2;ENST00000575331.1;ENST00000581690.1;ENST00000608684.1;ENST00000616668.1;ENST00000617135.1;ENST00000648436.1;ENST00000658164.1;ENST00000660399.1;ENST00000663760.1;ENST00000668575.1;ENST00000668812.1;LINC02352:15;MSTRG.18011.9;MSTRG.22147.1;MSTRG.29375.2;MSTRG.3405.3;MSTRG.45189.1;MSTRG.52955…
GO:0033327	Leydig cell differentiation	biological_process	40	ENST00000507525.1;ENST00000509911.2;ENST00000527847.5;ENST00000527978.1;ENST00000608142.1;ENST00000609111.1;ENST00000616668.1;ENST00000617135.1;ENST00000622718.1;MSTRG.18011.9;MSTRG.22147.1;MSTRG.29375.2;MSTRG.57351.11;MSTRG.63485.1;MSTRG.6822.4;NONHSAT151071.1;NONHSAT160055.1;NONHSAT165101.1;NONHSAT172829.1;NONHSAT173735.1;NONHSAT175355.1;NONHSAT177249.1;NONHSAT199468.1;NONHSAT205333.1;NONHSAT21…
GO:0033627	cell adhesion mediated by integrin	biological_process	27	ENST00000471935.1;ENST00000608142.1;ENST00000617323.4;ENST00000622718.1;MSTRG.18739.1;MSTRG.67428.1;NONHSAT151071.1;NONHSAT170199.1;NONHSAT170586.1;NONHSAT173735.1;NONHSAT174563.1;NONHSAT185771.1;NONHSAT188090.1;NONHSAT201356.1;NONHSAT210658.1;NR_026664;NR_036678;T228060;lnc-ALOX12-3:1;lnc-BRF1-27:1;lnc-CD96-3:1;lnc-COL6A6-2:1;lnc-EIF2AK3-13:1;lnc-EVA1A-1:1;lnc-RPIA-14:1;lnc-RTN2-1:1;lnc-SNX8-2:1
GO:0033631	cell-cell adhesion mediated by integrin	biological_process	183	BANCR:2;ENST00000412954.1;ENST00000418041.5;ENST00000422841.5;ENST00000434973.1;ENST00000437825.1;ENST00000443546.1;ENST00000451775.1;ENST00000478845.2;ENST00000484721.2;ENST00000499842.1;ENST00000500853.1;ENST00000507525.1;ENST00000508671.1;ENST00000511849.2;ENST00000525320.2;ENST00000527847.5;ENST00000527978.1;ENST00000558572.1;ENST00000565390.2;ENST00000607540.1;ENST00000608014.1;ENST000006091…
GO:0034097	response to cytokine	biological_process	87	BANCR:2;ENST00000422841.5;ENST00000443546.1;ENST00000478845.2;ENST00000499842.1;ENST00000508671.1;ENST00000511849.2;ENST00000525320.2;ENST00000565390.2;ENST00000607540.1;ENST00000624238.2;ENST00000642027.2;ENST00000650061.1;ENST00000654002.1;ENST00000656988.1;ENST00000657447.1;ENST00000658164.1;ENST00000669831.1;ENST00000671131.1;HID1-AS1:3;MSTRG.16859.1;MSTRG.4285.2;MSTRG.46298.2;MSTRG.51252.1;M…
GO:0034101	erythrocyte homeostasis	biological_process	119	BANCR:2;ENST00000412954.1;ENST00000422841.5;ENST00000434973.1;ENST00000437461.1;ENST00000443546.1;ENST00000454977.1;ENST00000478845.2;ENST00000484721.2;ENST00000511849.2;ENST00000565390.2;ENST00000607540.1;ENST00000624238.2;ENST00000642027.2;ENST00000650061.1;ENST00000654002.1;ENST00000655317.1;ENST00000656988.1;ENST00000657447.1;ENST00000658415.1;ENST00000669831.1;ENST00000671131.1;HID1-AS1:3;MS…
GO:0034166	toll-like receptor 10 signaling pathway	biological_process	142	ENST00000418041.5;ENST00000422841.5;ENST00000437825.1;ENST00000451775.1;ENST00000471935.1;ENST00000499842.1;ENST00000500853.1;ENST00000507525.1;ENST00000508671.1;ENST00000509911.2;ENST00000525320.2;ENST00000527847.5;ENST00000527978.1;ENST00000558572.1;ENST00000581690.1;ENST00000608014.1;ENST00000608142.1;ENST00000608684.1;ENST00000616668.1;ENST00000617135.1;ENST00000622718.1;ENST00000630728.1;ENS…
GO:0034236	protein kinase A catalytic subunit binding	molecular_function	10	ENST00000655317.1;MSTRG.52955.1;NONHSAT212305.1;NR_027120;lnc-LPP-6:4;lnc-NPY5R-10:1;lnc-PRSS36-1:2;lnc-RAD51AP2-1:1;lnc-RHEX-1:5;lnc-TDRD1-1:1
GO:0034260	negative regulation of GTPase activity	biological_process	10	ENST00000660745.1;MSTRG.62640.1;NONHSAT163891.1;NONHSAT167741.1;NONHSAT182362.1;NONHSAT185734.1;NONHSAT210498.1;NONHSAT213559.1;NR_040772;lnc-DMC1-1:1
GO:0034314	Arp2/3 complex-mediated actin nucleation	biological_process	16	ENST00000668812.1;LINC02352:15;MSTRG.18011.9;MSTRG.35867.1;MSTRG.45189.1;MSTRG.67428.1;NONHSAT149915.1;NONHSAT172216.1;NONHSAT193393.1;NONHSAT210658.1;lnc-ABCE1-5:1;lnc-BEND7-5:5;lnc-C2orf83-2:1;lnc-ERN2-1:1;lnc-MREG-3:1;lnc-OR5P3-2:1
GO:0034332	adherens junction organization	biological_process	12	ENST00000660745.1;MSTRG.62640.1;NONHSAT163891.1;NONHSAT167741.1;NONHSAT182362.1;NONHSAT185734.1;NONHSAT210498.1;NONHSAT213559.1;T199649;lnc-DMC1-1:1;lnc-POTEC-11:2;lnc-TP53TG3-9:2
GO:0034446	substrate adhesion-dependent cell spreading	biological_process	12	ENST00000660399.1;MSTRG.62640.1;MSTRG.67132.1;NONHSAT167741.1;NONHSAT182362.1;NONHSAT210498.1;NONHSAT213559.1;NONHSAT224052.1;T199649;lnc-DAP-8:1;lnc-TP53TG3-9:2;lnc-ZMAT5-3:1
GO:0034452	dynactin binding	molecular_function	40	ENST00000471935.1;ENST00000507525.1;ENST00000509911.2;ENST00000527847.5;ENST00000608142.1;ENST00000616668.1;ENST00000617135.1;ENST00000617323.4;ENST00000622718.1;MSTRG.18739.1;MSTRG.22147.1;MSTRG.29375.2;MSTRG.63485.1;MSTRG.6822.4;NONHSAT151071.1;NONHSAT160055.1;NONHSAT165101.1;NONHSAT170199.1;NONHSAT170586.1;NONHSAT173735.1;NONHSAT174563.1;NONHSAT175355.1;NONHSAT177249.1;NONHSAT199468.1;NONHSAT2…
GO:0034596	phosphatidylinositol phosphate 4-phosphatase activity	molecular_function	171	BANCR:2;ENST00000412954.1;ENST00000418041.5;ENST00000422841.5;ENST00000434973.1;ENST00000437825.1;ENST00000443546.1;ENST00000451775.1;ENST00000454977.1;ENST00000478845.2;ENST00000484721.2;ENST00000499842.1;ENST00000500853.1;ENST00000508671.1;ENST00000511849.2;ENST00000527847.5;ENST00000527978.1;ENST00000558572.1;ENST00000565390.2;ENST00000581690.1;ENST00000607540.1;ENST00000616668.1;ENST000006171…
GO:0034628	'de novo' NAD biosynthetic process from aspartate	biological_process	95	ENST00000418041.5;ENST00000437825.1;ENST00000451775.1;ENST00000508671.1;ENST00000509911.2;ENST00000527847.5;ENST00000527978.1;ENST00000575331.1;ENST00000581690.1;ENST00000608684.1;ENST00000616668.1;ENST00000617135.1;ENST00000622718.1;ENST00000630728.1;ENST00000648436.1;ENST00000658164.1;ENST00000660399.1;ENST00000663760.1;ENST00000668575.1;ENST00000668812.1;LINC02352:15;MSTRG.18011.9;MSTRG.22147.…
GO:0034678	integrin alpha8-beta1 complex	cellular_component	183	BANCR:2;ENST00000412954.1;ENST00000418041.5;ENST00000422841.5;ENST00000434973.1;ENST00000437825.1;ENST00000443546.1;ENST00000451775.1;ENST00000478845.2;ENST00000484721.2;ENST00000499842.1;ENST00000500853.1;ENST00000507525.1;ENST00000508671.1;ENST00000511849.2;ENST00000525320.2;ENST00000527847.5;ENST00000527978.1;ENST00000558572.1;ENST00000565390.2;ENST00000607540.1;ENST00000608014.1;ENST000006091…
GO:0034765	regulation of ion transmembrane transport	biological_process	25	ENST00000443546.1;ENST00000484721.2;ENST00000527978.1;ENST00000608684.1;ENST00000624238.2;NONHSAT169522.1;NONHSAT172376.1;NONHSAT172829.1;NONHSAT181476.1;NONHSAT204599.1;NR_110416;NR_125940;T360019;lnc-BEX3-2:5;lnc-BLMH-3:1;lnc-CYB5R2-1:2;lnc-EMCN-3:6;lnc-GABRR1-1:2;lnc-GPM6A-2:1;lnc-MPZL1-2:1;lnc-RAN-5:1;lnc-RCAN1-4:1;lnc-SOAT1-2:1;lnc-ZPLD1-2:1;lnc-ZPLD1-4:1
GO:0034774	secretory granule lumen	cellular_component	3	ENST00000655317.1;lnc-NPY5R-10:1;lnc-TDRD1-1:1
GO:0035023	regulation of Rho protein signal transduction	biological_process	51	ENST00000412954.1;ENST00000434973.1;ENST00000437461.1;ENST00000454977.1;ENST00000484721.2;ENST00000581690.1;ENST00000655317.1;ENST00000660745.1;MSTRG.10347.2;MSTRG.22147.1;MSTRG.49428.1;MSTRG.52767.1;MSTRG.52955.1;MSTRG.62640.1;NONHSAT150699.1;NONHSAT163891.1;NONHSAT167741.1;NONHSAT182362.1;NONHSAT185130.1;NONHSAT185734.1;NONHSAT195089.1;NONHSAT197461.1;NONHSAT205333.1;NONHSAT210498.1;NONHSAT2135…
GO:0035035	histone acetyltransferase binding	molecular_function	3	NR_026664;lnc-ARHGEF38-1:2;lnc-CD96-3:1
GO:0035063	nuclear speck organization	biological_process	173	BANCR:2;ENST00000412954.1;ENST00000418041.5;ENST00000422841.5;ENST00000434973.1;ENST00000437461.1;ENST00000437825.1;ENST00000443546.1;ENST00000451775.1;ENST00000454977.1;ENST00000478845.2;ENST00000484721.2;ENST00000499842.1;ENST00000500853.1;ENST00000508671.1;ENST00000511849.2;ENST00000525320.2;ENST00000565390.2;ENST00000581690.1;ENST00000607540.1;ENST00000608014.1;ENST00000608684.1;ENST000006166…
GO:0035112	genitalia morphogenesis	biological_process	147	ENST00000412954.1;ENST00000418041.5;ENST00000422841.5;ENST00000434973.1;ENST00000437825.1;ENST00000451775.1;ENST00000454977.1;ENST00000484721.2;ENST00000499842.1;ENST00000500853.1;ENST00000508671.1;ENST00000525320.2;ENST00000527847.5;ENST00000527978.1;ENST00000581690.1;ENST00000608014.1;ENST00000616668.1;ENST00000617135.1;ENST00000630728.1;ENST00000642027.2;ENST00000648436.1;ENST00000654002.1;ENS…
GO:0035115	embryonic forelimb morphogenesis	biological_process	2	NONHSAT185734.1;NR_040772
GO:0035254	glutamate receptor binding	molecular_function	47	ENST00000575331.1;ENST00000581690.1;ENST00000616668.1;ENST00000660399.1;ENST00000668575.1;ENST00000668812.1;LINC02352:15;MSTRG.18011.9;MSTRG.22147.1;MSTRG.29375.2;MSTRG.3405.3;MSTRG.45189.1;MSTRG.52955.1;MSTRG.55241.1;MSTRG.62640.1;MSTRG.63485.1;MSTRG.67132.1;MSTRG.6822.4;NONHSAT149915.1;NONHSAT157106.1;NONHSAT170176.1;NONHSAT175355.1;NONHSAT202012.1;NONHSAT205333.1;NONHSAT212305.1;NONHSAT213559.…
GO:0035265	organ growth	biological_process	23	BANCR:2;ENST00000507525.1;ENST00000617323.4;ENST00000655317.1;MSTRG.10347.2;MSTRG.18739.1;MSTRG.49428.1;NONHSAT150699.1;NONHSAT183090.1;NONHSAT185771.1;NR_003207;NR_024089;NR_110013;lnc-ARHGEF38-1:2;lnc-ARID2-2:1;lnc-ARMC1-5:1;lnc-ASB3-10:1;lnc-MCM9-2:1;lnc-MID1-4:1;lnc-RTN2-1:1;lnc-SLC6A14-1:1;lnc-STK32C-3:2;lnc-TWIST2-1:4
GO:0035276	ethanol binding	molecular_function	183	BANCR:2;ENST00000412954.1;ENST00000418041.5;ENST00000422841.5;ENST00000434973.1;ENST00000437825.1;ENST00000443546.1;ENST00000451775.1;ENST00000454977.1;ENST00000478845.2;ENST00000484721.2;ENST00000499842.1;ENST00000500853.1;ENST00000507525.1;ENST00000508671.1;ENST00000511849.2;ENST00000525320.2;ENST00000558572.1;ENST00000565390.2;ENST00000607540.1;ENST00000608014.1;ENST00000608684.1;ENST000006091…
GO:0035326	enhancer binding	molecular_function	21	ENST00000509911.2;MSTRG.18011.9;MSTRG.35867.1;MSTRG.67428.1;NONHSAT170199.1;NONHSAT173735.1;NONHSAT174563.1;NONHSAT188090.1;NONHSAT193393.1;NONHSAT201356.1;NONHSAT210658.1;NR_026664;NR_029429;NR_036678;lnc-ALOX12-3:1;lnc-BEND7-5:5;lnc-CD96-3:1;lnc-ERN2-1:1;lnc-EVA1A-1:1;lnc-OR5P3-2:1;lnc-RPIA-14:1
GO:0035428	hexose transmembrane transport	biological_process	174	BANCR:2;ENST00000412954.1;ENST00000418041.5;ENST00000422841.5;ENST00000434973.1;ENST00000437825.1;ENST00000443546.1;ENST00000451775.1;ENST00000454977.1;ENST00000478845.2;ENST00000484721.2;ENST00000499842.1;ENST00000508671.1;ENST00000511849.2;ENST00000527847.5;ENST00000527978.1;ENST00000558572.1;ENST00000565390.2;ENST00000607540.1;ENST00000608684.1;ENST00000609111.1;ENST00000616668.1;ENST000006242…
GO:0035458	cellular response to interferon-beta	biological_process	19	ENST00000509911.2;MSTRG.35867.1;MSTRG.49157.1;MSTRG.67428.1;NONHSAT170199.1;NONHSAT173735.1;NONHSAT174563.1;NONHSAT188090.1;NONHSAT201356.1;NONHSAT210658.1;NR_026664;NR_036678;lnc-ALOX12-3:1;lnc-BEND7-5:5;lnc-CD96-3:1;lnc-ERN2-1:1;lnc-EVA1A-1:1;lnc-OR5P3-2:1;lnc-RPIA-14:1
GO:0035631	CD40 receptor complex	cellular_component	135	ENST00000412954.1;ENST00000418041.5;ENST00000422841.5;ENST00000434973.1;ENST00000437825.1;ENST00000451775.1;ENST00000454977.1;ENST00000484721.2;ENST00000525320.2;ENST00000581690.1;ENST00000608014.1;ENST00000608684.1;ENST00000616668.1;ENST00000617135.1;ENST00000630728.1;ENST00000642027.2;ENST00000654002.1;ENST00000656988.1;ENST00000657447.1;ENST00000658164.1;ENST00000660399.1;ENST00000668575.1;ENS…
GO:0035640	exploration behavior	biological_process	16	ENST00000575331.1;ENST00000660399.1;LINC02352:15;MSTRG.18011.9;MSTRG.45189.1;NONHSAT157106.1;NONHSAT170176.1;NONHSAT172216.1;NONHSAT193393.1;NONHSAT202012.1;NONHSAT224052.1;NR_029393;NR_029429;lnc-DAP-8:1;lnc-MREG-3:1;lnc-ZMAT5-3:1
GO:0035641	locomotory exploration behavior	biological_process	4	ENST00000655317.1;NONHSAT185771.1;lnc-ARHGEF38-1:2;lnc-ARID2-2:1
GO:0035669	TRAM-dependent toll-like receptor 4 signaling pathway	biological_process	183	BANCR:2;ENST00000412954.1;ENST00000418041.5;ENST00000422841.5;ENST00000434973.1;ENST00000437825.1;ENST00000443546.1;ENST00000451775.1;ENST00000454977.1;ENST00000478845.2;ENST00000484721.2;ENST00000499842.1;ENST00000500853.1;ENST00000507525.1;ENST00000508671.1;ENST00000511849.2;ENST00000525320.2;ENST00000558572.1;ENST00000565390.2;ENST00000607540.1;ENST00000608014.1;ENST00000608684.1;ENST000006091…
GO:0035690	cellular response to drug	biological_process	3	MSTRG.35867.1;MSTRG.49157.1;lnc-ERN2-1:1
GO:0035767	endothelial cell chemotaxis	biological_process	45	ENST00000471935.1;ENST00000507525.1;ENST00000509911.2;ENST00000527847.5;ENST00000608142.1;ENST00000616668.1;ENST00000617323.4;ENST00000622718.1;MSTRG.18739.1;MSTRG.29375.2;MSTRG.63485.1;MSTRG.67428.1;NONHSAT151071.1;NONHSAT160055.1;NONHSAT165101.1;NONHSAT170199.1;NONHSAT170586.1;NONHSAT173735.1;NONHSAT174563.1;NONHSAT177249.1;NONHSAT183090.1;NONHSAT188090.1;NONHSAT199468.1;NONHSAT201356.1;NONHSAT…
GO:0035811	negative regulation of urine volume	biological_process	120	BANCR:2;ENST00000422841.5;ENST00000443546.1;ENST00000471935.1;ENST00000478845.2;ENST00000499842.1;ENST00000507525.1;ENST00000508671.1;ENST00000511849.2;ENST00000525320.2;ENST00000558572.1;ENST00000565390.2;ENST00000607540.1;ENST00000609111.1;ENST00000617323.4;ENST00000624238.2;ENST00000642027.2;ENST00000650061.1;ENST00000654002.1;ENST00000656988.1;ENST00000657447.1;ENST00000657682.1;ENST000006581…
GO:0035814	negative regulation of renal sodium excretion	biological_process	114	BANCR:2;ENST00000422841.5;ENST00000443546.1;ENST00000471935.1;ENST00000478845.2;ENST00000499842.1;ENST00000507525.1;ENST00000508671.1;ENST00000511849.2;ENST00000558572.1;ENST00000565390.2;ENST00000607540.1;ENST00000609111.1;ENST00000617323.4;ENST00000624238.2;ENST00000642027.2;ENST00000650061.1;ENST00000654002.1;ENST00000656988.1;ENST00000657447.1;ENST00000657682.1;ENST00000658415.1;ENST000006613…
GO:0035904	aorta development	biological_process	7	ENST00000509911.2;MSTRG.18011.9;NONHSAT173735.1;NR_029393;NR_029429;T306347;lnc-RHEX-1:5
GO:0035912	dorsal aorta morphogenesis	biological_process	36	BANCR:2;ENST00000412954.1;ENST00000437461.1;ENST00000443546.1;ENST00000478845.2;ENST00000484721.2;ENST00000624238.2;ENST00000655317.1;MSTRG.10347.2;MSTRG.49428.1;NONHSAT150699.1;NONHSAT181476.1;NONHSAT185734.1;NONHSAT185771.1;NONHSAT195089.1;NONHSAT197461.1;NR_003207;NR_024089;NR_040772;NR_110013;RASGRF2-AS1:9;lnc-ARHGEF38-1:2;lnc-ARID2-2:1;lnc-ARMC1-5:1;lnc-ASB3-10:1;lnc-C3orf36-1:1;lnc-CLDN18-1…
GO:0035924	cellular response to vascular endothelial growth factor stimulus	biological_process	5	MSTRG.67428.1;NONHSAT188090.1;NONHSAT210658.1;NR_026664;lnc-CD96-3:1
GO:0035939	microsatellite binding	molecular_function	94	BANCR:2;ENST00000412954.1;ENST00000422841.5;ENST00000434973.1;ENST00000437461.1;ENST00000443546.1;ENST00000478845.2;ENST00000484721.2;ENST00000511849.2;ENST00000565390.2;ENST00000624238.2;ENST00000642027.2;ENST00000650061.1;ENST00000654002.1;ENST00000655317.1;ENST00000656988.1;ENST00000657447.1;ENST00000669831.1;HID1-AS1:3;MSTRG.10347.2;MSTRG.22825.1;MSTRG.4285.2;MSTRG.46298.2;MSTRG.49428.1;MSTRG…
GO:0035987	endodermal cell differentiation	biological_process	2	ENST00000437461.1;NR_040772
GO:0036145	dendritic cell homeostasis	biological_process	186	ENST00000418041.5;ENST00000422841.5;ENST00000434973.1;ENST00000437825.1;ENST00000443546.1;ENST00000451775.1;ENST00000471935.1;ENST00000478845.2;ENST00000499842.1;ENST00000500853.1;ENST00000507525.1;ENST00000508671.1;ENST00000511849.2;ENST00000525320.2;ENST00000527847.5;ENST00000527978.1;ENST00000558572.1;ENST00000565390.2;ENST00000607540.1;ENST00000608014.1;ENST00000608142.1;ENST00000608684.1;ENS…
GO:0036289	peptidyl-serine autophosphorylation	biological_process	94	ENST00000412954.1;ENST00000434973.1;ENST00000437461.1;ENST00000451775.1;ENST00000454977.1;ENST00000484721.2;ENST00000581690.1;ENST00000642027.2;ENST00000654002.1;ENST00000655317.1;ENST00000656988.1;ENST00000657447.1;ENST00000660745.1;ENST00000668575.1;HID1-AS1:3;MSTRG.10347.2;MSTRG.22147.1;MSTRG.22825.1;MSTRG.28648.1;MSTRG.29375.2;MSTRG.3405.3;MSTRG.4285.2;MSTRG.49428.1;MSTRG.51252.1;MSTRG.52767.…
GO:0036304	umbilical cord morphogenesis	biological_process	94	BANCR:2;ENST00000412954.1;ENST00000422841.5;ENST00000434973.1;ENST00000437461.1;ENST00000443546.1;ENST00000478845.2;ENST00000484721.2;ENST00000511849.2;ENST00000565390.2;ENST00000624238.2;ENST00000642027.2;ENST00000650061.1;ENST00000654002.1;ENST00000655317.1;ENST00000656988.1;ENST00000657447.1;ENST00000669831.1;HID1-AS1:3;MSTRG.10347.2;MSTRG.22825.1;MSTRG.4285.2;MSTRG.46298.2;MSTRG.49428.1;MSTRG…
GO:0036505	prosaposin receptor activity	molecular_function	126	BANCR:2;ENST00000412954.1;ENST00000422841.5;ENST00000434973.1;ENST00000437461.1;ENST00000443546.1;ENST00000451775.1;ENST00000478845.2;ENST00000484721.2;ENST00000499842.1;ENST00000511849.2;ENST00000525320.2;ENST00000565390.2;ENST00000607540.1;ENST00000608014.1;ENST00000624238.2;ENST00000630728.1;ENST00000642027.2;ENST00000650061.1;ENST00000654002.1;ENST00000655317.1;ENST00000656988.1;ENST000006574…
GO:0038039	G-protein coupled receptor heterodimeric complex	cellular_component	43	ENST00000418041.5;ENST00000509911.2;ENST00000575331.1;ENST00000581690.1;ENST00000616668.1;ENST00000617135.1;ENST00000660399.1;ENST00000668575.1;ENST00000668812.1;LINC02352:15;MSTRG.18011.9;MSTRG.22147.1;MSTRG.29375.2;MSTRG.3405.3;MSTRG.45189.1;MSTRG.63485.1;MSTRG.67132.1;MSTRG.6822.4;NONHSAT149915.1;NONHSAT157106.1;NONHSAT170176.1;NONHSAT175355.1;NONHSAT199468.1;NONHSAT205333.1;NONHSAT205350.1;NO…
GO:0040001	establishment of mitotic spindle localization	biological_process	119	BANCR:2;ENST00000412954.1;ENST00000422841.5;ENST00000434973.1;ENST00000437461.1;ENST00000443546.1;ENST00000454977.1;ENST00000478845.2;ENST00000484721.2;ENST00000511849.2;ENST00000565390.2;ENST00000607540.1;ENST00000624238.2;ENST00000642027.2;ENST00000650061.1;ENST00000654002.1;ENST00000655317.1;ENST00000656988.1;ENST00000657447.1;ENST00000657682.1;ENST00000658415.1;ENST00000669831.1;ENST000006711…
GO:0040016	embryonic cleavage	biological_process	153	BANCR:2;ENST00000412954.1;ENST00000418041.5;ENST00000422841.5;ENST00000434973.1;ENST00000443546.1;ENST00000451775.1;ENST00000454977.1;ENST00000478845.2;ENST00000484721.2;ENST00000499842.1;ENST00000500853.1;ENST00000508671.1;ENST00000511849.2;ENST00000558572.1;ENST00000565390.2;ENST00000581690.1;ENST00000607540.1;ENST00000608684.1;ENST00000624238.2;ENST00000642027.2;ENST00000650061.1;ENST000006540…
GO:0040036	regulation of fibroblast growth factor receptor signaling pathway	biological_process	138	BANCR:2;ENST00000412954.1;ENST00000422841.5;ENST00000434973.1;ENST00000443546.1;ENST00000454977.1;ENST00000478845.2;ENST00000484721.2;ENST00000499842.1;ENST00000500853.1;ENST00000508671.1;ENST00000511849.2;ENST00000558572.1;ENST00000565390.2;ENST00000607540.1;ENST00000624238.2;ENST00000642027.2;ENST00000650061.1;ENST00000654002.1;ENST00000655317.1;ENST00000656988.1;ENST00000657447.1;ENST000006576…
GO:0042015	interleukin-20 binding	molecular_function	18	ENST00000575331.1;ENST00000660399.1;ENST00000668575.1;MSTRG.3405.3;MSTRG.62640.1;MSTRG.67132.1;NONHSAT157106.1;NONHSAT170176.1;NONHSAT202012.1;NONHSAT213559.1;NONHSAT224052.1;NR_029393;T199649;lnc-DAP-8:1;lnc-MPZL1-2:1;lnc-POTEC-11:2;lnc-RHEX-1:5;lnc-TP53TG3-9:2
GO:0042026	protein refolding	biological_process	29	ENST00000471935.1;ENST00000608142.1;ENST00000617323.4;ENST00000622718.1;MSTRG.18739.1;MSTRG.35867.1;MSTRG.49157.1;MSTRG.67428.1;NONHSAT151071.1;NONHSAT170199.1;NONHSAT170586.1;NONHSAT174563.1;NONHSAT185771.1;NONHSAT188090.1;NONHSAT201356.1;NONHSAT210658.1;NR_026664;NR_036678;lnc-ALOX12-3:1;lnc-BEND7-5:5;lnc-BRF1-27:1;lnc-CD96-3:1;lnc-COL6A6-2:1;lnc-EIF2AK3-13:1;lnc-ERN2-1:1;lnc-EVA1A-1:1;lnc-RPIA…
GO:0042043	neurexin family protein binding	molecular_function	23	ENST00000660399.1;ENST00000660745.1;ENST00000668575.1;MSTRG.3405.3;MSTRG.62640.1;MSTRG.67132.1;NONHSAT157106.1;NONHSAT167741.1;NONHSAT170176.1;NONHSAT182362.1;NONHSAT210498.1;NONHSAT213559.1;NONHSAT224052.1;NR_029393;T199649;T306347;lnc-DAP-8:1;lnc-LPP-6:4;lnc-MPZL1-2:1;lnc-POTEC-11:2;lnc-RHEX-1:5;lnc-TP53TG3-9:2;lnc-ZMAT5-3:1
GO:0042048	olfactory behavior	biological_process	55	BANCR:2;ENST00000412954.1;ENST00000443546.1;ENST00000478845.2;ENST00000484721.2;ENST00000507525.1;ENST00000527978.1;ENST00000609111.1;ENST00000617323.4;ENST00000622718.1;ENST00000624238.2;ENST00000658415.1;MSTRG.10347.2;MSTRG.18739.1;MSTRG.57351.11;NONHSAT150699.1;NONHSAT151071.1;NONHSAT165101.1;NONHSAT170586.1;NONHSAT172829.1;NONHSAT177249.1;NONHSAT181476.1;NONHSAT183090.1;NONHSAT185771.1;NONHSA…
GO:0042100	B cell proliferation	biological_process	8	MSTRG.18011.9;MSTRG.35867.1;MSTRG.67428.1;NONHSAT188090.1;NONHSAT193393.1;lnc-BEND7-5:5;lnc-ERN2-1:1;lnc-OR5P3-2:1
GO:0042113	B cell activation	biological_process	125	ENST00000418041.5;ENST00000422841.5;ENST00000451775.1;ENST00000471935.1;ENST00000478845.2;ENST00000499842.1;ENST00000500853.1;ENST00000507525.1;ENST00000508671.1;ENST00000511849.2;ENST00000525320.2;ENST00000558572.1;ENST00000565390.2;ENST00000607540.1;ENST00000608014.1;ENST00000608142.1;ENST00000609111.1;ENST00000617323.4;ENST00000630728.1;ENST00000642027.2;ENST00000648436.1;ENST00000650061.1;ENS…
GO:0042147	retrograde transport, endosome to Golgi	biological_process	3	NONHSAT172216.1;lnc-ABCE1-5:1;lnc-C2orf83-2:1
GO:0042169	SH2 domain binding	molecular_function	153	BANCR:2;ENST00000418041.5;ENST00000422841.5;ENST00000434973.1;ENST00000443546.1;ENST00000451775.1;ENST00000471935.1;ENST00000478845.2;ENST00000499842.1;ENST00000500853.1;ENST00000507525.1;ENST00000508671.1;ENST00000511849.2;ENST00000525320.2;ENST00000558572.1;ENST00000565390.2;ENST00000607540.1;ENST00000608014.1;ENST00000608142.1;ENST00000609111.1;ENST00000617323.4;ENST00000624238.2;ENST000006307…
GO:0042277	peptide binding	molecular_function	18	BANCR:2;ENST00000443546.1;ENST00000478845.2;ENST00000624238.2;ENST00000658415.1;NONHSAT181476.1;NONHSAT183090.1;NONHSAT185771.1;NR_024089;NR_110013;RASGRF2-AS1:9;lnc-ARHGEF38-1:2;lnc-ASB3-10:1;lnc-C3orf36-1:1;lnc-RTN2-1:1;lnc-SLC6A14-1:1;lnc-SNX13-4:2;lnc-YARS2-2:1
GO:0042308	negative regulation of protein import into nucleus	biological_process	19	ENST00000454977.1;ENST00000655317.1;MSTRG.22147.1;MSTRG.49428.1;MSTRG.52955.1;MSTRG.63485.1;NONHSAT205333.1;NONHSAT212305.1;NR_003207;NR_024089;NR_027120;lnc-ARMC1-5:1;lnc-FAR1-2:1;lnc-LPP-6:4;lnc-NPY5R-10:1;lnc-PRSS36-1:2;lnc-RAD51AP2-1:1;lnc-RHEX-1:5;lnc-TDRD1-1:1
GO:0042415	norepinephrine metabolic process	biological_process	172	BANCR:2;ENST00000418041.5;ENST00000422841.5;ENST00000434973.1;ENST00000437825.1;ENST00000443546.1;ENST00000451775.1;ENST00000471935.1;ENST00000478845.2;ENST00000484721.2;ENST00000499842.1;ENST00000500853.1;ENST00000507525.1;ENST00000508671.1;ENST00000511849.2;ENST00000527847.5;ENST00000527978.1;ENST00000558572.1;ENST00000565390.2;ENST00000607540.1;ENST00000608142.1;ENST00000608684.1;ENST000006091…
GO:0042416	dopamine biosynthetic process	biological_process	38	BANCR:2;ENST00000412954.1;ENST00000437461.1;ENST00000443546.1;ENST00000478845.2;ENST00000484721.2;ENST00000624238.2;ENST00000655317.1;ENST00000658415.1;MSTRG.10347.2;MSTRG.49428.1;NONHSAT150699.1;NONHSAT181476.1;NONHSAT183090.1;NONHSAT185771.1;NONHSAT195089.1;NONHSAT197461.1;NR_003207;NR_024089;NR_040772;NR_110013;RASGRF2-AS1:9;lnc-ARHGEF38-1:2;lnc-ARID2-2:1;lnc-ARMC1-5:1;lnc-ASB3-10:1;lnc-C3orf3…
GO:0042448	progesterone metabolic process	biological_process	94	ENST00000418041.5;ENST00000437825.1;ENST00000451775.1;ENST00000500853.1;ENST00000508671.1;ENST00000509911.2;ENST00000527847.5;ENST00000527978.1;ENST00000575331.1;ENST00000581690.1;ENST00000608014.1;ENST00000608142.1;ENST00000616668.1;ENST00000617135.1;ENST00000622718.1;ENST00000630728.1;ENST00000648436.1;ENST00000658164.1;ENST00000660399.1;ENST00000661317.1;ENST00000663760.1;ENST00000668812.1;LIN…
GO:0042475	odontogenesis of dentin-containing tooth	biological_process	16	ENST00000500853.1;ENST00000558572.1;ENST00000657682.1;ENST00000663760.1;MSTRG.35867.1;MSTRG.9929.60;NONHSAT171873.1;NONHSAT185560.1;NONHSAT193393.1;NONHSAT205350.1;NONHSAT218387.1;NR_033999;lnc-C8orf59-4:1;lnc-P2RY12-1:1;lnc-RNMT-2:2;lnc-ZNF704-4:1
GO:0042476	odontogenesis	biological_process	2	NONHSAT210658.1;NR_026664
GO:0042487	regulation of odontogenesis of dentin-containing tooth	biological_process	206	BANCR:2;ENST00000412954.1;ENST00000418041.5;ENST00000422841.5;ENST00000434973.1;ENST00000437825.1;ENST00000443546.1;ENST00000451775.1;ENST00000454977.1;ENST00000471935.1;ENST00000478845.2;ENST00000484721.2;ENST00000499842.1;ENST00000500853.1;ENST00000507525.1;ENST00000508671.1;ENST00000511849.2;ENST00000525320.2;ENST00000558572.1;ENST00000565390.2;ENST00000607540.1;ENST00000608014.1;ENST000006081…
GO:0042490	mechanoreceptor differentiation	biological_process	146	ENST00000412954.1;ENST00000418041.5;ENST00000422841.5;ENST00000434973.1;ENST00000437825.1;ENST00000451775.1;ENST00000484721.2;ENST00000499842.1;ENST00000508671.1;ENST00000511849.2;ENST00000525320.2;ENST00000527847.5;ENST00000527978.1;ENST00000581690.1;ENST00000607540.1;ENST00000608014.1;ENST00000608684.1;ENST00000616668.1;ENST00000617135.1;ENST00000630728.1;ENST00000642027.2;ENST00000648436.1;ENS…
GO:0042491	inner ear auditory receptor cell differentiation	biological_process	16	ENST00000509911.2;ENST00000668812.1;LINC02352:15;MSTRG.18011.9;MSTRG.45189.1;NONHSAT172216.1;NONHSAT173735.1;NONHSAT193393.1;NONHSAT199468.1;NR_029429;T301875;lnc-ABCE1-5:1;lnc-BEND7-5:5;lnc-C2orf83-2:1;lnc-MREG-3:1;lnc-OR5P3-2:1
GO:0042493	response to drug	biological_process	2	lnc-ABCE1-5:1;lnc-ARHGEF38-1:2
GO:0042594	response to starvation	biological_process	10	ENST00000660745.1;MSTRG.62640.1;NONHSAT163891.1;NONHSAT167741.1;NONHSAT182362.1;NONHSAT185734.1;NONHSAT210498.1;NONHSAT213559.1;NR_040772;lnc-DMC1-1:1
GO:0042605	peptide antigen binding	molecular_function	7	MSTRG.35867.1;MSTRG.67428.1;NONHSAT188090.1;NONHSAT210658.1;NR_026664;lnc-BEND7-5:5;lnc-ERN2-1:1
GO:0042613	MHC class II protein complex	cellular_component	12	ENST00000660399.1;ENST00000668812.1;LINC02352:15;MSTRG.18011.9;MSTRG.45189.1;NONHSAT149915.1;NONHSAT193393.1;NR_029393;NR_029429;lnc-BEND7-5:5;lnc-MREG-3:1;lnc-OR5P3-2:1
GO:0042734	presynaptic membrane	cellular_component	22	ENST00000581690.1;ENST00000660399.1;ENST00000668575.1;MSTRG.22147.1;MSTRG.3405.3;MSTRG.67132.1;MSTRG.6822.4;NONHSAT149915.1;NONHSAT157106.1;NONHSAT170176.1;NONHSAT175355.1;NONHSAT205333.1;NONHSAT224052.1;NR_029392;NR_029393;T306347;lnc-DAP-8:1;lnc-MPZL1-2:1;lnc-PRSS36-1:2;lnc-RHEX-1:5;lnc-TP53TG3-9:2;lnc-ZMAT5-3:1
GO:0042752	regulation of circadian rhythm	biological_process	1	NONHSAT185734.1
GO:0042795	snRNA transcription from RNA polymerase II promoter	biological_process	2	NONHSAT163891.1;lnc-DMC1-1:1
GO:0042803	protein homodimerization activity	molecular_function	72	ENST00000422841.5;ENST00000451775.1;ENST00000509911.2;ENST00000525320.2;ENST00000581690.1;ENST00000616668.1;ENST00000617135.1;ENST00000630728.1;ENST00000642027.2;ENST00000650061.1;ENST00000654002.1;ENST00000657447.1;ENST00000658164.1;ENST00000668575.1;HID1-AS1:3;LINC02352:15;MSTRG.18011.9;MSTRG.22147.1;MSTRG.22825.1;MSTRG.28648.1;MSTRG.29375.2;MSTRG.3405.3;MSTRG.45189.1;MSTRG.51252.1;MSTRG.52955.…
GO:0042805	actinin binding	molecular_function	48	ENST00000454977.1;ENST00000581690.1;ENST00000616668.1;ENST00000617135.1;ENST00000660399.1;ENST00000668575.1;ENST00000668812.1;MSTRG.10347.2;MSTRG.22147.1;MSTRG.29375.2;MSTRG.3405.3;MSTRG.49428.1;MSTRG.52955.1;MSTRG.62640.1;MSTRG.63485.1;MSTRG.67132.1;MSTRG.6822.4;NONHSAT149915.1;NONHSAT167741.1;NONHSAT175355.1;NONHSAT182362.1;NONHSAT205333.1;NONHSAT210498.1;NONHSAT212305.1;NONHSAT213559.1;NONHSAT…
GO:0042806	fucose binding	molecular_function	56	ENST00000418041.5;ENST00000509911.2;ENST00000575331.1;ENST00000581690.1;ENST00000616668.1;ENST00000617135.1;ENST00000660399.1;ENST00000668575.1;ENST00000668812.1;LINC02352:15;MSTRG.18011.9;MSTRG.22147.1;MSTRG.29375.2;MSTRG.3405.3;MSTRG.45189.1;MSTRG.53344.1;MSTRG.55241.1;MSTRG.63485.1;MSTRG.67132.1;MSTRG.6822.4;MSTRG.9929.60;NONHSAT149915.1;NONHSAT157106.1;NONHSAT170176.1;NONHSAT175355.1;NONHSAT1…
GO:0042985	negative regulation of amyloid precursor protein biosynthetic process	biological_process	123	ENST00000418041.5;ENST00000437825.1;ENST00000451775.1;ENST00000471935.1;ENST00000499842.1;ENST00000500853.1;ENST00000507525.1;ENST00000508671.1;ENST00000509911.2;ENST00000525320.2;ENST00000527847.5;ENST00000527978.1;ENST00000558572.1;ENST00000565390.2;ENST00000607540.1;ENST00000608142.1;ENST00000608684.1;ENST00000609111.1;ENST00000617323.4;ENST00000622718.1;ENST00000630728.1;ENST00000648436.1;ENS…
GO:0043005	neuron projection	cellular_component	30	ENST00000422841.5;ENST00000484721.2;ENST00000525320.2;ENST00000608014.1;ENST00000642027.2;ENST00000654002.1;HID1-AS1:3;MSTRG.4285.2;MSTRG.46298.2;MSTRG.51252.1;MSTRG.52955.1;MSTRG.7787.4;NONHSAT195089.1;NONHSAT198896.1;NONHSAT208058.1;NR_110515;T150949;T163288;lnc-ADRB1-3:1;lnc-CCDC140-6:1;lnc-CCDC172-1:4;lnc-EVI5-2:1;lnc-FAM105A-1:1;lnc-LYPD1-2:1;lnc-MBL2-3:3;lnc-PPIL4-9:1;lnc-QKI-1:1;lnc-RAD51A…
GO:0043014	alpha-tubulin binding	molecular_function	50	ENST00000418041.5;ENST00000437825.1;ENST00000451775.1;ENST00000499842.1;ENST00000508671.1;ENST00000608684.1;ENST00000630728.1;ENST00000658164.1;LINC02352:15;MSTRG.18011.9;MSTRG.28648.1;MSTRG.35867.1;MSTRG.45189.1;MSTRG.67428.1;NONHSAT149915.1;NONHSAT160345.1;NONHSAT169522.1;NONHSAT172216.1;NONHSAT172376.1;NONHSAT187039.1;NONHSAT193393.1;NONHSAT198689.1;NONHSAT204599.1;NONHSAT218387.1;NR_038230;NR…
GO:0043025	neuronal cell body	cellular_component	20	ENST00000500853.1;ENST00000511849.2;ENST00000558572.1;ENST00000565390.2;ENST00000650061.1;ENST00000657682.1;ENST00000661317.1;ENST00000663760.1;MSTRG.8942.1;NONHSAT184588.1;NONHSAT187039.1;NR_003366;NR_026664;T133690;lnc-ASB3-10:1;lnc-ENPP5-2:7;lnc-SCN4B-2:2;lnc-TBX5-4:2;lnc-TMEM135-1:1;lnc-ZNF143-3:1
GO:0043027	cysteine-type endopeptidase inhibitor activity involved in apoptotic process	molecular_function	91	ENST00000418041.5;ENST00000437825.1;ENST00000451775.1;ENST00000499842.1;ENST00000500853.1;ENST00000508671.1;ENST00000525320.2;ENST00000527847.5;ENST00000527978.1;ENST00000558572.1;ENST00000608014.1;ENST00000616668.1;ENST00000617135.1;ENST00000630728.1;ENST00000648436.1;ENST00000657682.1;ENST00000658164.1;ENST00000661317.1;ENST00000663760.1;ENST00000671131.1;MSTRG.16859.1;MSTRG.18011.9;MSTRG.28648…
GO:0043066	negative regulation of apoptotic process	biological_process	24	ENST00000437825.1;ENST00000500853.1;ENST00000527978.1;ENST00000616668.1;ENST00000648436.1;ENST00000663760.1;MSTRG.28648.1;MSTRG.29375.2;MSTRG.9929.60;NONHSAT172829.1;NONHSAT204599.1;NONHSAT205350.1;NONHSAT212305.1;NONHSAT212643.1;NR_125940;T002765;lnc-ATG7-2:2;lnc-GPR34-1:1;lnc-HACE1-3:1;lnc-P2RY12-1:1;lnc-RAN-5:1;lnc-RNMT-2:2;lnc-TPPP-1:3;lnc-ZNF704-4:1
GO:0043069	negative regulation of programmed cell death	biological_process	9	NONHSAT151071.1;NONHSAT170586.1;NONHSAT185771.1;NONHSAT201356.1;lnc-ARHGEF38-1:2;lnc-BRF1-27:1;lnc-EIF2AK3-13:1;lnc-EVA1A-1:1;lnc-RPIA-14:1
GO:0043087	regulation of GTPase activity	biological_process	2	NONHSAT163891.1;lnc-DMC1-1:1
GO:0043101	purine-containing compound salvage	biological_process	9	ENST00000437461.1;ENST00000655317.1;NONHSAT185734.1;NR_040772;lnc-ARHGEF38-1:2;lnc-ARID2-2:1;lnc-NPY5R-10:1;lnc-PRSS36-1:2;lnc-TDRD1-1:1
GO:0043123	positive regulation of I-kappaB kinase/NF-kappaB signaling	biological_process	25	ENST00000660399.1;ENST00000668575.1;ENST00000668812.1;MSTRG.3405.3;MSTRG.52767.1;MSTRG.53344.1;MSTRG.67132.1;MSTRG.7787.4;NONHSAT149915.1;NONHSAT185130.1;NONHSAT202012.1;NONHSAT205350.1;NONHSAT224052.1;NR_029393;T032421;T159902;T199649;lnc-GOLGA7B-1:1;lnc-HACE1-3:1;lnc-MPZL1-2:1;lnc-POTEC-11:2;lnc-SHC3-7:1;lnc-SYN3-1:1;lnc-TP53TG3-9:2;lnc-ZMAT5-3:1
GO:0043129	surfactant homeostasis	biological_process	172	BANCR:2;ENST00000418041.5;ENST00000422841.5;ENST00000434973.1;ENST00000437825.1;ENST00000443546.1;ENST00000451775.1;ENST00000471935.1;ENST00000478845.2;ENST00000484721.2;ENST00000499842.1;ENST00000500853.1;ENST00000507525.1;ENST00000508671.1;ENST00000511849.2;ENST00000527847.5;ENST00000527978.1;ENST00000558572.1;ENST00000565390.2;ENST00000607540.1;ENST00000608142.1;ENST00000608684.1;ENST000006091…
GO:0043154	negative regulation of cysteine-type endopeptidase activity involved in apoptotic process	biological_process	47	ENST00000437825.1;ENST00000500853.1;ENST00000527847.5;ENST00000527978.1;ENST00000558572.1;ENST00000616668.1;ENST00000617135.1;ENST00000648436.1;ENST00000657682.1;ENST00000661317.1;ENST00000663760.1;MSTRG.28648.1;MSTRG.29375.2;MSTRG.35867.1;MSTRG.9929.60;NONHSAT160055.1;NONHSAT160345.1;NONHSAT165101.1;NONHSAT169522.1;NONHSAT171873.1;NONHSAT185560.1;NONHSAT187039.1;NONHSAT193393.1;NONHSAT204599.1;N…
GO:0043194	axon initial segment	cellular_component	156	ENST00000418041.5;ENST00000422841.5;ENST00000434973.1;ENST00000437825.1;ENST00000443546.1;ENST00000451775.1;ENST00000484721.2;ENST00000499842.1;ENST00000500853.1;ENST00000508671.1;ENST00000511849.2;ENST00000525320.2;ENST00000527847.5;ENST00000527978.1;ENST00000558572.1;ENST00000565390.2;ENST00000581690.1;ENST00000608014.1;ENST00000608684.1;ENST00000617135.1;ENST00000624238.2;ENST00000630728.1;ENS…
GO:0043195	terminal bouton	cellular_component	3	ENST00000660745.1;NONHSAT163891.1;lnc-DMC1-1:1
GO:0043197	dendritic spine	cellular_component	18	ENST00000616668.1;ENST00000668812.1;MSTRG.29375.2;MSTRG.52955.1;MSTRG.55241.1;MSTRG.6822.4;NONHSAT149915.1;NONHSAT202012.1;NONHSAT205333.1;NONHSAT215483.1;NONHSAT218387.1;NR_027120;PTPRD-AS1:1;T306347;T360019;lnc-LPP-6:4;lnc-MPZL1-2:1;lnc-RHEX-1:5
GO:0043198	dendritic shaft	cellular_component	15	ENST00000575331.1;ENST00000660399.1;LINC02352:15;MSTRG.45189.1;MSTRG.62640.1;MSTRG.67132.1;NONHSAT157106.1;NONHSAT170176.1;NONHSAT202012.1;NONHSAT213559.1;NONHSAT224052.1;T199649;lnc-DAP-8:1;lnc-TP53TG3-9:2;lnc-ZMAT5-3:1
GO:0043204	perikaryon	cellular_component	1	lnc-ARHGEF38-1:2
GO:0043235	receptor complex	cellular_component	2	NONHSAT185771.1;lnc-TDRD1-1:1
GO:0043267	negative regulation of potassium ion transport	biological_process	29	ENST00000412954.1;ENST00000437461.1;ENST00000454977.1;ENST00000655317.1;ENST00000660745.1;MSTRG.10347.2;MSTRG.49428.1;MSTRG.52767.1;MSTRG.62640.1;NONHSAT163891.1;NONHSAT167741.1;NONHSAT182362.1;NONHSAT185734.1;NONHSAT210498.1;NONHSAT213559.1;NR_003207;NR_040772;T032421;lnc-ARID2-2:1;lnc-ARMC1-5:1;lnc-CLDN18-1:1;lnc-DMC1-1:1;lnc-FAR1-2:1;lnc-GOLGA7B-1:1;lnc-MCM9-2:1;lnc-NDUFAF8-5:3;lnc-NPY5R-10:1;…
GO:0043274	phospholipase binding	molecular_function	26	ENST00000471935.1;ENST00000509911.2;ENST00000608142.1;ENST00000617135.1;ENST00000617323.4;ENST00000622718.1;MSTRG.18739.1;NONHSAT151071.1;NONHSAT170199.1;NONHSAT170586.1;NONHSAT174563.1;NONHSAT199468.1;NONHSAT201356.1;NONHSAT210658.1;NR_036678;T228060;T301875;lnc-ALOX12-3:1;lnc-BRF1-27:1;lnc-CD96-3:1;lnc-COL6A6-2:1;lnc-EIF2AK3-13:1;lnc-EVA1A-1:1;lnc-RPIA-14:1;lnc-RTN2-1:1;lnc-SNX8-2:1
GO:0043278	response to morphine	biological_process	2	lnc-ARHGEF38-1:2;lnc-ARID2-2:1
GO:0043295	glutathione binding	molecular_function	19	ENST00000437461.1;ENST00000454977.1;ENST00000655317.1;MSTRG.22147.1;MSTRG.49428.1;MSTRG.52955.1;MSTRG.63485.1;NONHSAT205333.1;NR_003207;NR_024089;NR_027120;lnc-ARID2-2:1;lnc-ARMC1-5:1;lnc-FAR1-2:1;lnc-LPP-6:4;lnc-MCM9-2:1;lnc-NPY5R-10:1;lnc-RAD51AP2-1:1;lnc-TDRD1-1:1
GO:0043296	apical junction complex	cellular_component	11	ENST00000581690.1;ENST00000655317.1;MSTRG.52955.1;NONHSAT212305.1;NR_027120;lnc-ARID2-2:1;lnc-LPP-6:4;lnc-NPY5R-10:1;lnc-PRSS36-1:2;lnc-RAD51AP2-1:1;lnc-TDRD1-1:1
GO:0043325	phosphatidylinositol-3,4-bisphosphate binding	molecular_function	1	MSTRG.18011.9
GO:0043392	negative regulation of DNA binding	biological_process	8	MSTRG.18011.9;MSTRG.35867.1;MSTRG.67428.1;NONHSAT188090.1;NONHSAT193393.1;lnc-BEND7-5:5;lnc-ERN2-1:1;lnc-OR5P3-2:1
GO:0043395	heparan sulfate proteoglycan binding	molecular_function	15	ENST00000660399.1;ENST00000668812.1;MSTRG.18011.9;MSTRG.3405.3;MSTRG.45189.1;MSTRG.67132.1;NONHSAT149915.1;NR_029393;NR_029429;T306347;lnc-LPP-6:4;lnc-MPZL1-2:1;lnc-POTEC-11:2;lnc-RHEX-1:5;lnc-ZMAT5-3:1
GO:0043410	positive regulation of MAPK cascade	biological_process	130	BANCR:2;ENST00000412954.1;ENST00000422841.5;ENST00000434973.1;ENST00000443546.1;ENST00000451775.1;ENST00000478845.2;ENST00000484721.2;ENST00000499842.1;ENST00000507525.1;ENST00000511849.2;ENST00000525320.2;ENST00000565390.2;ENST00000607540.1;ENST00000608014.1;ENST00000608684.1;ENST00000609111.1;ENST00000617323.4;ENST00000624238.2;ENST00000630728.1;ENST00000642027.2;ENST00000650061.1;ENST000006540…
GO:0043425	bHLH transcription factor binding	molecular_function	2	NONHSAT185734.1;NR_040772
GO:0043495	protein membrane anchor	molecular_function	18	ENST00000471935.1;MSTRG.67428.1;NONHSAT151071.1;NONHSAT170199.1;NONHSAT170586.1;NONHSAT174563.1;NONHSAT185771.1;NONHSAT188090.1;NONHSAT201356.1;NONHSAT210658.1;NR_026664;NR_036678;lnc-ALOX12-3:1;lnc-BRF1-27:1;lnc-CD96-3:1;lnc-EIF2AK3-13:1;lnc-EVA1A-1:1;lnc-RPIA-14:1
GO:0043524	negative regulation of neuron apoptotic process	biological_process	4	NONHSAT172216.1;NONHSAT202012.1;NR_029393;NR_029429
GO:0043553	negative regulation of phosphatidylinositol 3-kinase activity	biological_process	99	ENST00000418041.5;ENST00000437825.1;ENST00000451775.1;ENST00000499842.1;ENST00000500853.1;ENST00000508671.1;ENST00000509911.2;ENST00000527847.5;ENST00000527978.1;ENST00000608142.1;ENST00000608684.1;ENST00000616668.1;ENST00000617135.1;ENST00000622718.1;ENST00000630728.1;ENST00000648436.1;ENST00000658164.1;ENST00000663760.1;ENST00000668812.1;LINC02352:15;MSTRG.18011.9;MSTRG.18739.1;MSTRG.28648.1;MS…
GO:0043565	sequence-specific DNA binding	molecular_function	21	ENST00000507525.1;ENST00000617323.4;ENST00000622718.1;MSTRG.18739.1;NONHSAT151071.1;NONHSAT165101.1;NONHSAT170199.1;NONHSAT170586.1;NONHSAT174563.1;NONHSAT177249.1;NONHSAT201356.1;NR_026664;NR_036678;lnc-AIM2-2:1;lnc-ALOX12-3:1;lnc-BRF1-27:1;lnc-EIF2AK3-13:1;lnc-EVA1A-1:1;lnc-RPIA-14:1;lnc-SNX8-2:1;lnc-TWIST2-1:4
GO:0043586	tongue development	biological_process	112	ENST00000418041.5;ENST00000437825.1;ENST00000451775.1;ENST00000471935.1;ENST00000499842.1;ENST00000500853.1;ENST00000507525.1;ENST00000508671.1;ENST00000509911.2;ENST00000525320.2;ENST00000558572.1;ENST00000608014.1;ENST00000608142.1;ENST00000609111.1;ENST00000617135.1;ENST00000617323.4;ENST00000622718.1;ENST00000630728.1;ENST00000648436.1;ENST00000657682.1;ENST00000658164.1;ENST00000661317.1;ENS…
GO:0043588	skin development	biological_process	92	ENST00000422841.5;ENST00000443546.1;ENST00000471935.1;ENST00000478845.2;ENST00000499842.1;ENST00000507525.1;ENST00000508671.1;ENST00000511849.2;ENST00000525320.2;ENST00000558572.1;ENST00000565390.2;ENST00000607540.1;ENST00000608014.1;ENST00000609111.1;ENST00000617323.4;ENST00000642027.2;ENST00000650061.1;ENST00000654002.1;ENST00000656988.1;ENST00000657682.1;ENST00000658415.1;ENST00000661317.1;ENS…
GO:0043619	regulation of transcription from RNA polymerase II promoter in response to oxidative stress	biological_process	180	BANCR:2;ENST00000418041.5;ENST00000422841.5;ENST00000434973.1;ENST00000437825.1;ENST00000443546.1;ENST00000451775.1;ENST00000471935.1;ENST00000478845.2;ENST00000484721.2;ENST00000499842.1;ENST00000500853.1;ENST00000507525.1;ENST00000508671.1;ENST00000511849.2;ENST00000525320.2;ENST00000527847.5;ENST00000527978.1;ENST00000558572.1;ENST00000565390.2;ENST00000607540.1;ENST00000608014.1;ENST000006081…
GO:0043813	phosphatidylinositol-3,5-bisphosphate 5-phosphatase activity	molecular_function	171	BANCR:2;ENST00000412954.1;ENST00000418041.5;ENST00000422841.5;ENST00000434973.1;ENST00000437825.1;ENST00000443546.1;ENST00000451775.1;ENST00000454977.1;ENST00000478845.2;ENST00000484721.2;ENST00000499842.1;ENST00000500853.1;ENST00000508671.1;ENST00000511849.2;ENST00000527847.5;ENST00000527978.1;ENST00000558572.1;ENST00000565390.2;ENST00000581690.1;ENST00000607540.1;ENST00000616668.1;ENST000006171…
GO:0043923	positive regulation by host of viral transcription	biological_process	21	ENST00000509911.2;MSTRG.18011.9;MSTRG.35867.1;MSTRG.67428.1;NONHSAT170199.1;NONHSAT173735.1;NONHSAT174563.1;NONHSAT188090.1;NONHSAT193393.1;NONHSAT201356.1;NONHSAT210658.1;NR_026664;NR_029429;NR_036678;lnc-ALOX12-3:1;lnc-BEND7-5:5;lnc-CD96-3:1;lnc-ERN2-1:1;lnc-EVA1A-1:1;lnc-OR5P3-2:1;lnc-RPIA-14:1
GO:0043950	positive regulation of cAMP-mediated signaling	biological_process	21	ENST00000437461.1;ENST00000454977.1;ENST00000655317.1;ENST00000660745.1;MSTRG.49428.1;MSTRG.62640.1;NONHSAT163891.1;NONHSAT167741.1;NONHSAT182362.1;NONHSAT185734.1;NONHSAT210498.1;NONHSAT213559.1;NR_003207;NR_040772;lnc-ARID2-2:1;lnc-ARMC1-5:1;lnc-DMC1-1:1;lnc-FAR1-2:1;lnc-MCM9-2:1;lnc-NPY5R-10:1;lnc-TDRD1-1:1
GO:0043966	histone H3 acetylation	biological_process	3	MSTRG.35867.1;NONHSAT193393.1;lnc-ERN2-1:1
GO:0043967	histone H4 acetylation	biological_process	8	MSTRG.18011.9;MSTRG.35867.1;MSTRG.67428.1;NONHSAT188090.1;NONHSAT193393.1;lnc-BEND7-5:5;lnc-ERN2-1:1;lnc-OR5P3-2:1
GO:0044212	transcription regulatory region DNA binding	molecular_function	29	ENST00000558572.1;ENST00000608142.1;ENST00000617323.4;ENST00000622718.1;ENST00000657682.1;MSTRG.18739.1;MSTRG.9929.60;NONHSAT151071.1;NONHSAT157362.1;NONHSAT170199.1;NONHSAT170586.1;NONHSAT171873.1;NONHSAT185560.1;NONHSAT205350.1;NR_033999;NR_036678;T244192;lnc-BRF1-27:1;lnc-C8orf59-4:1;lnc-EIF2AK3-13:1;lnc-EVA1A-1:1;lnc-GPM6A-2:1;lnc-GPR39-12:1;lnc-P2RY12-1:1;lnc-RAI14-2:1;lnc-RNMT-2:2;lnc-RTN2-…
GO:0044297	cell body	cellular_component	4	ENST00000575331.1;NONHSAT157106.1;NONHSAT170176.1;NONHSAT202012.1
GO:0044325	ion channel binding	molecular_function	1	lnc-ARHGEF38-1:2
GO:0044344	cellular response to fibroblast growth factor stimulus	biological_process	9	MSTRG.67428.1;NONHSAT170199.1;NONHSAT188090.1;NONHSAT201356.1;NONHSAT210658.1;NR_026664;lnc-ALOX12-3:1;lnc-CD96-3:1;lnc-RPIA-14:1
GO:0044548	S100 protein binding	molecular_function	17	ENST00000437461.1;ENST00000454977.1;ENST00000655317.1;MSTRG.49428.1;NONHSAT185734.1;NR_003207;NR_024089;NR_040772;lnc-ARHGEF38-1:2;lnc-ARID2-2:1;lnc-ARMC1-5:1;lnc-FAR1-2:1;lnc-MCM9-2:1;lnc-NPY5R-10:1;lnc-RAD51AP2-1:1;lnc-RTN2-1:1;lnc-TDRD1-1:1
GO:0044597	daunorubicin metabolic process	biological_process	41	ENST00000509911.2;ENST00000527847.5;ENST00000575331.1;ENST00000581690.1;ENST00000608142.1;ENST00000616668.1;ENST00000617135.1;ENST00000622718.1;ENST00000660399.1;ENST00000668812.1;LINC02352:15;MSTRG.18011.9;MSTRG.22147.1;MSTRG.29375.2;MSTRG.45189.1;MSTRG.63485.1;MSTRG.6822.4;NONHSAT160055.1;NONHSAT165101.1;NONHSAT173735.1;NONHSAT175355.1;NONHSAT177249.1;NONHSAT193393.1;NONHSAT199468.1;NONHSAT2053…
GO:0044598	doxorubicin metabolic process	biological_process	41	ENST00000509911.2;ENST00000527847.5;ENST00000575331.1;ENST00000581690.1;ENST00000608142.1;ENST00000616668.1;ENST00000617135.1;ENST00000622718.1;ENST00000660399.1;ENST00000668812.1;LINC02352:15;MSTRG.18011.9;MSTRG.22147.1;MSTRG.29375.2;MSTRG.45189.1;MSTRG.63485.1;MSTRG.6822.4;NONHSAT160055.1;NONHSAT165101.1;NONHSAT173735.1;NONHSAT175355.1;NONHSAT177249.1;NONHSAT193393.1;NONHSAT199468.1;NONHSAT2053…
GO:0044774	mitotic DNA integrity checkpoint	biological_process	161	BANCR:2;ENST00000412954.1;ENST00000418041.5;ENST00000422841.5;ENST00000434973.1;ENST00000443546.1;ENST00000451775.1;ENST00000454977.1;ENST00000478845.2;ENST00000484721.2;ENST00000499842.1;ENST00000500853.1;ENST00000508671.1;ENST00000511849.2;ENST00000525320.2;ENST00000558572.1;ENST00000565390.2;ENST00000581690.1;ENST00000607540.1;ENST00000608014.1;ENST00000608684.1;ENST00000624238.2;ENST000006307…
GO:0045063	T-helper 1 cell differentiation	biological_process	123	ENST00000418041.5;ENST00000437825.1;ENST00000451775.1;ENST00000471935.1;ENST00000499842.1;ENST00000500853.1;ENST00000507525.1;ENST00000508671.1;ENST00000509911.2;ENST00000525320.2;ENST00000527847.5;ENST00000527978.1;ENST00000558572.1;ENST00000608014.1;ENST00000608142.1;ENST00000609111.1;ENST00000616668.1;ENST00000617135.1;ENST00000617323.4;ENST00000622718.1;ENST00000630728.1;ENST00000648436.1;ENS…
GO:0045070	positive regulation of viral genome replication	biological_process	2	NONHSAT185734.1;NR_040772
GO:0045078	positive regulation of interferon-gamma biosynthetic process	biological_process	50	ENST00000471935.1;ENST00000507525.1;ENST00000509911.2;ENST00000527847.5;ENST00000608142.1;ENST00000616668.1;ENST00000617135.1;ENST00000617323.4;ENST00000622718.1;ENST00000668812.1;MSTRG.18011.9;MSTRG.18739.1;MSTRG.22147.1;MSTRG.29375.2;MSTRG.63485.1;MSTRG.6822.4;NONHSAT151071.1;NONHSAT160055.1;NONHSAT165101.1;NONHSAT170199.1;NONHSAT170586.1;NONHSAT173735.1;NONHSAT174563.1;NONHSAT175355.1;NONHSAT1…
GO:0045121	membrane raft	cellular_component	75	ENST00000422841.5;ENST00000451775.1;ENST00000499842.1;ENST00000525320.2;ENST00000527847.5;ENST00000527978.1;ENST00000558572.1;ENST00000565390.2;ENST00000608014.1;ENST00000630728.1;ENST00000657682.1;ENST00000658164.1;ENST00000669831.1;ENST00000671131.1;MSTRG.16859.1;MSTRG.22825.1;MSTRG.28648.1;MSTRG.46298.2;MSTRG.51252.1;MSTRG.55619.1;MSTRG.9929.60;NONHSAT157362.1;NONHSAT160055.1;NONHSAT165101.1;N…
GO:0045124	regulation of bone resorption	biological_process	18	ENST00000575331.1;ENST00000660399.1;ENST00000668575.1;MSTRG.3405.3;MSTRG.62640.1;MSTRG.67132.1;NONHSAT157106.1;NONHSAT170176.1;NONHSAT202012.1;NONHSAT213559.1;NONHSAT224052.1;NR_029393;T199649;lnc-DAP-8:1;lnc-MPZL1-2:1;lnc-POTEC-11:2;lnc-RHEX-1:5;lnc-TP53TG3-9:2
GO:0045177	apical part of cell	cellular_component	5	NONHSAT157106.1;NONHSAT170176.1;NONHSAT172216.1;NONHSAT202012.1;lnc-MREG-3:1
GO:0045179	apical cortex	cellular_component	127	BANCR:2;ENST00000412954.1;ENST00000437825.1;ENST00000443546.1;ENST00000454977.1;ENST00000478845.2;ENST00000484721.2;ENST00000500853.1;ENST00000511849.2;ENST00000527847.5;ENST00000527978.1;ENST00000558572.1;ENST00000565390.2;ENST00000581690.1;ENST00000608684.1;ENST00000609111.1;ENST00000616668.1;ENST00000624238.2;ENST00000648436.1;ENST00000650061.1;ENST00000655317.1;ENST00000656988.1;ENST000006576…
GO:0045184	establishment of protein localization	biological_process	134	ENST00000418041.5;ENST00000422841.5;ENST00000434973.1;ENST00000437825.1;ENST00000451775.1;ENST00000499842.1;ENST00000500853.1;ENST00000507525.1;ENST00000508671.1;ENST00000511849.2;ENST00000527847.5;ENST00000527978.1;ENST00000558572.1;ENST00000565390.2;ENST00000607540.1;ENST00000608014.1;ENST00000609111.1;ENST00000616668.1;ENST00000630728.1;ENST00000642027.2;ENST00000648436.1;ENST00000654002.1;ENS…
GO:0045199	maintenance of epithelial cell apical/basal polarity	biological_process	2	ENST00000509911.2;NR_036678
GO:0045211	postsynaptic membrane	cellular_component	38	ENST00000575331.1;ENST00000581690.1;ENST00000616668.1;ENST00000660399.1;ENST00000668575.1;LINC02352:15;MSTRG.22147.1;MSTRG.29375.2;MSTRG.3405.3;MSTRG.45189.1;MSTRG.52955.1;MSTRG.62640.1;MSTRG.67132.1;MSTRG.6822.4;NONHSAT149915.1;NONHSAT157106.1;NONHSAT170176.1;NONHSAT175355.1;NONHSAT205333.1;NONHSAT213559.1;NONHSAT215483.1;NONHSAT224052.1;NR_027120;NR_029392;NR_029393;T199649;T301875;T306347;T360…
GO:0045295	gamma-catenin binding	molecular_function	38	ENST00000471935.1;ENST00000509911.2;ENST00000608142.1;ENST00000617135.1;ENST00000617323.4;ENST00000622718.1;MSTRG.18011.9;MSTRG.18739.1;MSTRG.35867.1;MSTRG.63485.1;MSTRG.67428.1;NONHSAT151071.1;NONHSAT170199.1;NONHSAT170586.1;NONHSAT173735.1;NONHSAT174563.1;NONHSAT188090.1;NONHSAT193393.1;NONHSAT199468.1;NONHSAT201356.1;NONHSAT210658.1;NONHSAT212305.1;NR_026664;NR_029429;NR_036678;T228060;T301875…
GO:0045298	tubulin complex	cellular_component	173	BANCR:2;ENST00000412954.1;ENST00000418041.5;ENST00000422841.5;ENST00000434973.1;ENST00000437825.1;ENST00000443546.1;ENST00000451775.1;ENST00000478845.2;ENST00000484721.2;ENST00000499842.1;ENST00000500853.1;ENST00000507525.1;ENST00000508671.1;ENST00000511849.2;ENST00000525320.2;ENST00000527847.5;ENST00000527978.1;ENST00000558572.1;ENST00000565390.2;ENST00000607540.1;ENST00000608014.1;ENST000006081…
GO:0045471	response to ethanol	biological_process	3	ENST00000660745.1;NONHSAT163891.1;lnc-DMC1-1:1
GO:0045577	regulation of B cell differentiation	biological_process	47	ENST00000471935.1;ENST00000478845.2;ENST00000507525.1;ENST00000509911.2;ENST00000527847.5;ENST00000527978.1;ENST00000608142.1;ENST00000609111.1;ENST00000616668.1;ENST00000617135.1;ENST00000617323.4;ENST00000622718.1;ENST00000658415.1;MSTRG.18739.1;MSTRG.57351.11;NONHSAT151071.1;NONHSAT160055.1;NONHSAT165101.1;NONHSAT170199.1;NONHSAT170586.1;NONHSAT172829.1;NONHSAT174563.1;NONHSAT177249.1;NONHSAT1…
GO:0045618	positive regulation of keratinocyte differentiation	biological_process	7	ENST00000655317.1;MSTRG.52955.1;NONHSAT212305.1;NR_027120;lnc-NPY5R-10:1;lnc-RAD51AP2-1:1;lnc-TDRD1-1:1
GO:0045619	regulation of lymphocyte differentiation	biological_process	158	ENST00000418041.5;ENST00000422841.5;ENST00000437825.1;ENST00000451775.1;ENST00000471935.1;ENST00000478845.2;ENST00000499842.1;ENST00000500853.1;ENST00000507525.1;ENST00000508671.1;ENST00000509911.2;ENST00000511849.2;ENST00000525320.2;ENST00000527847.5;ENST00000527978.1;ENST00000558572.1;ENST00000565390.2;ENST00000607540.1;ENST00000608014.1;ENST00000608142.1;ENST00000609111.1;ENST00000616668.1;ENS…
GO:0045664	regulation of neuron differentiation	biological_process	7	ENST00000668575.1;MSTRG.3405.3;NR_029393;NR_029429;lnc-LPP-6:4;lnc-MPZL1-2:1;lnc-POTEC-11:2
GO:0045667	regulation of osteoblast differentiation	biological_process	81	BANCR:2;ENST00000412954.1;ENST00000443546.1;ENST00000454977.1;ENST00000478845.2;ENST00000484721.2;ENST00000500853.1;ENST00000511849.2;ENST00000558572.1;ENST00000565390.2;ENST00000624238.2;ENST00000650061.1;ENST00000655317.1;ENST00000656988.1;ENST00000657682.1;ENST00000658415.1;ENST00000663760.1;ENST00000669831.1;MSTRG.10347.2;MSTRG.4285.2;MSTRG.49428.1;MSTRG.52767.1;MSTRG.53344.1;MSTRG.55619.1;MS…
GO:0045669	positive regulation of osteoblast differentiation	biological_process	122	BANCR:2;ENST00000412954.1;ENST00000422841.5;ENST00000434973.1;ENST00000443546.1;ENST00000478845.2;ENST00000484721.2;ENST00000499842.1;ENST00000500853.1;ENST00000508671.1;ENST00000511849.2;ENST00000558572.1;ENST00000565390.2;ENST00000607540.1;ENST00000624238.2;ENST00000642027.2;ENST00000650061.1;ENST00000654002.1;ENST00000656988.1;ENST00000657447.1;ENST00000657682.1;ENST00000658415.1;ENST000006637…
GO:0045682	regulation of epidermis development	biological_process	176	BANCR:2;ENST00000412954.1;ENST00000418041.5;ENST00000422841.5;ENST00000434973.1;ENST00000437825.1;ENST00000443546.1;ENST00000451775.1;ENST00000454977.1;ENST00000478845.2;ENST00000484721.2;ENST00000499842.1;ENST00000500853.1;ENST00000508671.1;ENST00000511849.2;ENST00000527978.1;ENST00000558572.1;ENST00000565390.2;ENST00000607540.1;ENST00000608684.1;ENST00000609111.1;ENST00000616668.1;ENST000006242…
GO:0045746	negative regulation of Notch signaling pathway	biological_process	1	NONHSAT185734.1
GO:0045747	positive regulation of Notch signaling pathway	biological_process	4	NONHSAT193393.1;lnc-C2orf83-2:1;lnc-ERN2-1:1;lnc-MREG-3:1
GO:0045760	positive regulation of action potential	biological_process	86	BANCR:2;ENST00000412954.1;ENST00000443546.1;ENST00000478845.2;ENST00000484721.2;ENST00000500853.1;ENST00000507525.1;ENST00000511849.2;ENST00000558572.1;ENST00000565390.2;ENST00000608684.1;ENST00000609111.1;ENST00000617323.4;ENST00000624238.2;ENST00000650061.1;ENST00000655317.1;ENST00000656988.1;ENST00000657682.1;ENST00000658415.1;ENST00000661317.1;ENST00000663760.1;ENST00000669831.1;MSTRG.10347.2…
GO:0045762	positive regulation of adenylate cyclase activity	biological_process	180	BANCR:2;ENST00000412954.1;ENST00000418041.5;ENST00000422841.5;ENST00000434973.1;ENST00000437825.1;ENST00000443546.1;ENST00000451775.1;ENST00000478845.2;ENST00000484721.2;ENST00000499842.1;ENST00000500853.1;ENST00000507525.1;ENST00000508671.1;ENST00000511849.2;ENST00000527978.1;ENST00000558572.1;ENST00000565390.2;ENST00000607540.1;ENST00000608684.1;ENST00000609111.1;ENST00000617323.4;ENST000006227…
GO:0045766	positive regulation of angiogenesis	biological_process	4	MSTRG.49157.1;NONHSAT172216.1;lnc-ABCE1-5:1;lnc-C2orf83-2:1
GO:0045786	negative regulation of cell cycle	biological_process	10	ENST00000660745.1;MSTRG.62640.1;NONHSAT163891.1;NONHSAT167741.1;NONHSAT182362.1;NONHSAT185734.1;NONHSAT210498.1;NONHSAT213559.1;NR_040772;lnc-DMC1-1:1
GO:0045840	positive regulation of mitotic nuclear division	biological_process	6	ENST00000437461.1;ENST00000655317.1;NONHSAT185734.1;NR_040772;lnc-ARHGEF38-1:2;lnc-ARID2-2:1
GO:0045843	negative regulation of striated muscle tissue development	biological_process	115	ENST00000418041.5;ENST00000437825.1;ENST00000451775.1;ENST00000471935.1;ENST00000499842.1;ENST00000500853.1;ENST00000507525.1;ENST00000508671.1;ENST00000509911.2;ENST00000527847.5;ENST00000527978.1;ENST00000558572.1;ENST00000608142.1;ENST00000609111.1;ENST00000616668.1;ENST00000617135.1;ENST00000617323.4;ENST00000622718.1;ENST00000648436.1;ENST00000657682.1;ENST00000661317.1;ENST00000663760.1;ENS…
GO:0045860	positive regulation of protein kinase activity	biological_process	3	ENST00000660745.1;NONHSAT163891.1;lnc-DMC1-1:1
GO:0045861	negative regulation of proteolysis	biological_process	2	lnc-LPP-6:4;lnc-RHEX-1:5
GO:0045870	positive regulation of single stranded viral RNA replication via double stranded DNA intermediate	biological_process	161	BANCR:2;ENST00000412954.1;ENST00000418041.5;ENST00000422841.5;ENST00000434973.1;ENST00000443546.1;ENST00000451775.1;ENST00000454977.1;ENST00000478845.2;ENST00000484721.2;ENST00000499842.1;ENST00000500853.1;ENST00000508671.1;ENST00000511849.2;ENST00000525320.2;ENST00000558572.1;ENST00000565390.2;ENST00000581690.1;ENST00000607540.1;ENST00000608014.1;ENST00000608684.1;ENST00000624238.2;ENST000006307…
GO:0045879	negative regulation of smoothened signaling pathway	biological_process	2	NONHSAT185734.1;NR_040772
GO:0045907	positive regulation of vasoconstriction	biological_process	134	BANCR:2;ENST00000412954.1;ENST00000422841.5;ENST00000434973.1;ENST00000443546.1;ENST00000478845.2;ENST00000484721.2;ENST00000499842.1;ENST00000507525.1;ENST00000508671.1;ENST00000511849.2;ENST00000525320.2;ENST00000558572.1;ENST00000565390.2;ENST00000607540.1;ENST00000608014.1;ENST00000609111.1;ENST00000617323.4;ENST00000624238.2;ENST00000630728.1;ENST00000642027.2;ENST00000650061.1;ENST000006540…
GO:0045927	positive regulation of growth	biological_process	113	BANCR:2;ENST00000412954.1;ENST00000437825.1;ENST00000443546.1;ENST00000478845.2;ENST00000484721.2;ENST00000500853.1;ENST00000507525.1;ENST00000511849.2;ENST00000527978.1;ENST00000558572.1;ENST00000565390.2;ENST00000608684.1;ENST00000609111.1;ENST00000617323.4;ENST00000622718.1;ENST00000624238.2;ENST00000648436.1;ENST00000650061.1;ENST00000656988.1;ENST00000657682.1;ENST00000658415.1;ENST000006613…
GO:0045944	positive regulation of transcription from RNA polymerase II promoter	biological_process	2	NONHSAT185734.1;NR_040772
GO:0045964	positive regulation of dopamine metabolic process	biological_process	126	BANCR:2;ENST00000412954.1;ENST00000422841.5;ENST00000434973.1;ENST00000437461.1;ENST00000443546.1;ENST00000451775.1;ENST00000478845.2;ENST00000484721.2;ENST00000499842.1;ENST00000511849.2;ENST00000525320.2;ENST00000565390.2;ENST00000607540.1;ENST00000608014.1;ENST00000624238.2;ENST00000630728.1;ENST00000642027.2;ENST00000650061.1;ENST00000654002.1;ENST00000655317.1;ENST00000656988.1;ENST000006574…
GO:0045987	positive regulation of smooth muscle contraction	biological_process	152	BANCR:2;ENST00000412954.1;ENST00000422841.5;ENST00000434973.1;ENST00000443546.1;ENST00000451775.1;ENST00000478845.2;ENST00000484721.2;ENST00000499842.1;ENST00000500853.1;ENST00000507525.1;ENST00000508671.1;ENST00000511849.2;ENST00000525320.2;ENST00000558572.1;ENST00000565390.2;ENST00000607540.1;ENST00000608014.1;ENST00000609111.1;ENST00000617323.4;ENST00000624238.2;ENST00000630728.1;ENST000006420…
GO:0045995	regulation of embryonic development	biological_process	4	ENST00000437461.1;NR_040772;lnc-ARHGEF38-1:2;lnc-ARID2-2:1
GO:0046031	ADP metabolic process	biological_process	127	BANCR:2;ENST00000412954.1;ENST00000422841.5;ENST00000434973.1;ENST00000437461.1;ENST00000443546.1;ENST00000454977.1;ENST00000478845.2;ENST00000484721.2;ENST00000511849.2;ENST00000525320.2;ENST00000565390.2;ENST00000607540.1;ENST00000608014.1;ENST00000624238.2;ENST00000630728.1;ENST00000642027.2;ENST00000650061.1;ENST00000654002.1;ENST00000655317.1;ENST00000656988.1;ENST00000657447.1;ENST000006581…
GO:0046034	ATP metabolic process	biological_process	28	ENST00000412954.1;ENST00000437461.1;ENST00000454977.1;ENST00000655317.1;ENST00000660745.1;MSTRG.10347.2;MSTRG.49428.1;MSTRG.52767.1;MSTRG.62640.1;NONHSAT163891.1;NONHSAT167741.1;NONHSAT185734.1;NONHSAT210498.1;NONHSAT213559.1;NR_003207;NR_040772;T032421;lnc-ARID2-2:1;lnc-ARMC1-5:1;lnc-CLDN18-1:1;lnc-DMC1-1:1;lnc-FAR1-2:1;lnc-GOLGA7B-1:1;lnc-MCM9-2:1;lnc-NDUFAF8-5:3;lnc-NPY5R-10:1;lnc-STK32C-3:2;l…
GO:0046039	GTP metabolic process	biological_process	5	ENST00000437461.1;NONHSAT185734.1;NR_040772;lnc-ARHGEF38-1:2;lnc-ARID2-2:1
GO:0046323	glucose import	biological_process	16	ENST00000454977.1;ENST00000655317.1;MSTRG.22147.1;MSTRG.49428.1;MSTRG.52955.1;NONHSAT205333.1;NR_003207;NR_024089;lnc-ARMC1-5:1;lnc-FAR1-2:1;lnc-LPP-6:4;lnc-MCM9-2:1;lnc-NPY5R-10:1;lnc-PRSS36-1:2;lnc-RAD51AP2-1:1;lnc-TDRD1-1:1
GO:0046330	positive regulation of JNK cascade	biological_process	8	ENST00000575331.1;LINC02352:15;MSTRG.45189.1;NONHSAT157106.1;NONHSAT170176.1;NONHSAT202012.1;T199649;lnc-MREG-3:1
GO:0046415	urate metabolic process	biological_process	24	BANCR:2;ENST00000454977.1;ENST00000655317.1;MSTRG.10347.2;MSTRG.29375.2;MSTRG.49428.1;MSTRG.52955.1;MSTRG.6822.4;NONHSAT150699.1;NONHSAT183090.1;NR_003207;NR_024089;NR_029392;NR_110013;lnc-ARMC1-5:1;lnc-ASB3-10:1;lnc-MCM9-2:1;lnc-MID1-4:1;lnc-NDUFAF8-5:3;lnc-RAD51AP2-1:1;lnc-SLC6A14-1:1;lnc-STK32C-3:2;lnc-TDRD1-1:1;lnc-TWIST2-1:4
GO:0046474	glycerophospholipid biosynthetic process	biological_process	18	ENST00000454977.1;ENST00000655317.1;MSTRG.22147.1;MSTRG.49428.1;MSTRG.52955.1;NONHSAT205333.1;NR_003207;NR_024089;NR_040772;lnc-ARID2-2:1;lnc-ARMC1-5:1;lnc-FAR1-2:1;lnc-MCM9-2:1;lnc-NPY5R-10:1;lnc-PRSS36-1:2;lnc-RAD51AP2-1:1;lnc-RTN2-1:1;lnc-TDRD1-1:1
GO:0046597	negative regulation of viral entry into host cell	biological_process	1	NR_040772
GO:0046632	alpha-beta T cell differentiation	biological_process	123	ENST00000418041.5;ENST00000437825.1;ENST00000451775.1;ENST00000471935.1;ENST00000499842.1;ENST00000500853.1;ENST00000507525.1;ENST00000508671.1;ENST00000509911.2;ENST00000525320.2;ENST00000527847.5;ENST00000527978.1;ENST00000558572.1;ENST00000608014.1;ENST00000608142.1;ENST00000609111.1;ENST00000616668.1;ENST00000617135.1;ENST00000617323.4;ENST00000622718.1;ENST00000630728.1;ENST00000648436.1;ENS…
GO:0046651	lymphocyte proliferation	biological_process	113	BANCR:2;ENST00000412954.1;ENST00000422841.5;ENST00000434973.1;ENST00000437461.1;ENST00000443546.1;ENST00000454977.1;ENST00000484721.2;ENST00000525320.2;ENST00000581690.1;ENST00000608014.1;ENST00000624238.2;ENST00000630728.1;ENST00000642027.2;ENST00000654002.1;ENST00000655317.1;ENST00000656988.1;ENST00000657447.1;ENST00000660745.1;ENST00000668575.1;ENST00000669831.1;MSTRG.10347.2;MSTRG.22147.1;MST…
GO:0046847	filopodium assembly	biological_process	11	ENST00000437461.1;ENST00000660745.1;MSTRG.62640.1;NONHSAT163891.1;NONHSAT167741.1;NONHSAT182362.1;NONHSAT185734.1;NONHSAT210498.1;NONHSAT213559.1;NR_040772;lnc-DMC1-1:1
GO:0046982	protein heterodimerization activity	molecular_function	25	ENST00000478845.2;ENST00000484721.2;ENST00000607540.1;ENST00000642027.2;ENST00000650061.1;ENST00000657682.1;ENST00000658415.1;MSTRG.22825.1;NONHSAT181819.1;NONHSAT185560.1;NR_024089;NR_110013;T244192;T310279;TMC3-AS1:12;lnc-ADGRL2-4:3;lnc-ASB3-10:1;lnc-ATG7-2:2;lnc-CCDC172-1:4;lnc-COL6A6-2:1;lnc-GAB4-1:1;lnc-P2RY12-1:1;lnc-RAI14-2:1;lnc-RTN2-1:1;lnc-SGO1-1:1
GO:0047086	ketosteroid monooxygenase activity	molecular_function	94	ENST00000418041.5;ENST00000437825.1;ENST00000451775.1;ENST00000500853.1;ENST00000508671.1;ENST00000509911.2;ENST00000527847.5;ENST00000527978.1;ENST00000575331.1;ENST00000581690.1;ENST00000608014.1;ENST00000608142.1;ENST00000616668.1;ENST00000617135.1;ENST00000622718.1;ENST00000630728.1;ENST00000648436.1;ENST00000658164.1;ENST00000660399.1;ENST00000661317.1;ENST00000663760.1;ENST00000668812.1;LIN…
GO:0047115	trans-1,2-dihydrobenzene-1,2-diol dehydrogenase activity	molecular_function	94	ENST00000418041.5;ENST00000437825.1;ENST00000451775.1;ENST00000500853.1;ENST00000508671.1;ENST00000509911.2;ENST00000527847.5;ENST00000527978.1;ENST00000575331.1;ENST00000581690.1;ENST00000608014.1;ENST00000608142.1;ENST00000616668.1;ENST00000617135.1;ENST00000622718.1;ENST00000630728.1;ENST00000648436.1;ENST00000658164.1;ENST00000660399.1;ENST00000661317.1;ENST00000663760.1;ENST00000668812.1;LIN…
GO:0048007	antigen processing and presentation, exogenous lipid antigen via MHC class Ib	biological_process	99	ENST00000418041.5;ENST00000454977.1;ENST00000471935.1;ENST00000507525.1;ENST00000509911.2;ENST00000527847.5;ENST00000527978.1;ENST00000575331.1;ENST00000581690.1;ENST00000608142.1;ENST00000608684.1;ENST00000616668.1;ENST00000617135.1;ENST00000622718.1;ENST00000660399.1;ENST00000668575.1;ENST00000668812.1;LINC02352:15;MSTRG.18011.9;MSTRG.18739.1;MSTRG.22147.1;MSTRG.29375.2;MSTRG.3405.3;MSTRG.45189…
GO:0048008	platelet-derived growth factor receptor signaling pathway	biological_process	1	MSTRG.18011.9
GO:0048010	vascular endothelial growth factor receptor signaling pathway	biological_process	10	LINC02352:15;MSTRG.35867.1;MSTRG.45189.1;MSTRG.49157.1;NONHSAT172216.1;NONHSAT193393.1;lnc-ABCE1-5:1;lnc-C2orf83-2:1;lnc-ERN2-1:1;lnc-MREG-3:1
GO:0048024	regulation of mRNA splicing, via spliceosome	biological_process	5	NONHSAT170199.1;NONHSAT201356.1;NR_026664;lnc-ALOX12-3:1;lnc-RPIA-14:1
GO:0048037	cofactor binding	molecular_function	2	lnc-LPP-6:4;lnc-RHEX-1:5
GO:0048069	eye pigmentation	biological_process	123	ENST00000418041.5;ENST00000437825.1;ENST00000451775.1;ENST00000471935.1;ENST00000499842.1;ENST00000500853.1;ENST00000507525.1;ENST00000508671.1;ENST00000509911.2;ENST00000525320.2;ENST00000527847.5;ENST00000527978.1;ENST00000558572.1;ENST00000608014.1;ENST00000608142.1;ENST00000609111.1;ENST00000616668.1;ENST00000617135.1;ENST00000617323.4;ENST00000622718.1;ENST00000630728.1;ENST00000648436.1;ENS…
GO:0048306	calcium-dependent protein binding	molecular_function	76	BANCR:2;ENST00000443546.1;ENST00000478845.2;ENST00000500853.1;ENST00000507525.1;ENST00000511849.2;ENST00000558572.1;ENST00000565390.2;ENST00000607540.1;ENST00000609111.1;ENST00000617323.4;ENST00000624238.2;ENST00000650061.1;ENST00000656988.1;ENST00000657682.1;ENST00000658415.1;ENST00000661317.1;ENST00000663760.1;ENST00000669831.1;MSTRG.18739.1;MSTRG.4285.2;MSTRG.55619.1;MSTRG.57351.11;MSTRG.7787.…
GO:0048341	paraxial mesoderm formation	biological_process	123	ENST00000418041.5;ENST00000437825.1;ENST00000451775.1;ENST00000471935.1;ENST00000499842.1;ENST00000500853.1;ENST00000507525.1;ENST00000508671.1;ENST00000509911.2;ENST00000525320.2;ENST00000527847.5;ENST00000527978.1;ENST00000558572.1;ENST00000608014.1;ENST00000608142.1;ENST00000609111.1;ENST00000616668.1;ENST00000617135.1;ENST00000617323.4;ENST00000622718.1;ENST00000630728.1;ENST00000648436.1;ENS…
GO:0048406	nerve growth factor binding	molecular_function	84	ENST00000412954.1;ENST00000434973.1;ENST00000454977.1;ENST00000484721.2;ENST00000581690.1;ENST00000616668.1;ENST00000660399.1;ENST00000660745.1;ENST00000668575.1;ENST00000668812.1;MSTRG.10347.2;MSTRG.22147.1;MSTRG.28648.1;MSTRG.29375.2;MSTRG.3405.3;MSTRG.49428.1;MSTRG.52767.1;MSTRG.52955.1;MSTRG.53344.1;MSTRG.55241.1;MSTRG.62640.1;MSTRG.63485.1;MSTRG.67132.1;MSTRG.6822.4;MSTRG.9929.60;NONHSAT1499…
GO:0048469	cell maturation	biological_process	120	BANCR:2;ENST00000422841.5;ENST00000434973.1;ENST00000443546.1;ENST00000478845.2;ENST00000484721.2;ENST00000499842.1;ENST00000500853.1;ENST00000508671.1;ENST00000511849.2;ENST00000525320.2;ENST00000558572.1;ENST00000565390.2;ENST00000607540.1;ENST00000608014.1;ENST00000624238.2;ENST00000630728.1;ENST00000642027.2;ENST00000650061.1;ENST00000654002.1;ENST00000656988.1;ENST00000657447.1;ENST000006576…
GO:0048471	perinuclear region of cytoplasm	cellular_component	16	ENST00000565390.2;ENST00000607540.1;ENST00000609111.1;ENST00000650061.1;NONHSAT171873.1;NONHSAT183090.1;NONHSAT185560.1;NR_003366;NR_024089;T133690;TBX2-AS1:26;lnc-ADGRL2-4:3;lnc-GAB4-1:1;lnc-SNX13-4:2;lnc-TBX5-4:2;lnc-YARS2-2:1
GO:0048593	camera-type eye morphogenesis	biological_process	9	ENST00000668575.1;MSTRG.3405.3;NONHSAT149915.1;NONHSAT167741.1;NONHSAT182362.1;NONHSAT210498.1;NR_029393;lnc-MPZL1-2:1;lnc-POTEC-11:2
GO:0048625	myoblast fate commitment	biological_process	180	BANCR:2;ENST00000418041.5;ENST00000422841.5;ENST00000434973.1;ENST00000437825.1;ENST00000443546.1;ENST00000451775.1;ENST00000471935.1;ENST00000478845.2;ENST00000484721.2;ENST00000499842.1;ENST00000500853.1;ENST00000507525.1;ENST00000508671.1;ENST00000511849.2;ENST00000525320.2;ENST00000527847.5;ENST00000527978.1;ENST00000558572.1;ENST00000565390.2;ENST00000607540.1;ENST00000608014.1;ENST000006081…
GO:0048634	regulation of muscle organ development	biological_process	147	ENST00000412954.1;ENST00000418041.5;ENST00000422841.5;ENST00000434973.1;ENST00000437825.1;ENST00000451775.1;ENST00000454977.1;ENST00000484721.2;ENST00000499842.1;ENST00000500853.1;ENST00000508671.1;ENST00000525320.2;ENST00000527847.5;ENST00000527978.1;ENST00000581690.1;ENST00000608014.1;ENST00000616668.1;ENST00000617135.1;ENST00000630728.1;ENST00000642027.2;ENST00000648436.1;ENST00000654002.1;ENS…
GO:0048701	embryonic cranial skeleton morphogenesis	biological_process	2	NONHSAT185734.1;NR_040772
GO:0048704	embryonic skeletal system morphogenesis	biological_process	3	MSTRG.35867.1;MSTRG.49157.1;lnc-ERN2-1:1
GO:0048705	skeletal system morphogenesis	biological_process	93	ENST00000422841.5;ENST00000434973.1;ENST00000499842.1;ENST00000500853.1;ENST00000508671.1;ENST00000511849.2;ENST00000525320.2;ENST00000558572.1;ENST00000565390.2;ENST00000607540.1;ENST00000608014.1;ENST00000630728.1;ENST00000642027.2;ENST00000654002.1;ENST00000656988.1;ENST00000657447.1;ENST00000657682.1;ENST00000658164.1;ENST00000663760.1;ENST00000671131.1;HID1-AS1:3;MSTRG.16859.1;MSTRG.22825.1;…
GO:0048714	positive regulation of oligodendrocyte differentiation	biological_process	20	ENST00000509911.2;ENST00000581690.1;ENST00000617135.1;ENST00000668812.1;MSTRG.18011.9;MSTRG.52955.1;NONHSAT149915.1;NONHSAT173735.1;NONHSAT199468.1;NONHSAT212305.1;NR_027120;NR_029393;NR_029429;T228060;T301875;T306347;lnc-MPZL1-2:1;lnc-RAD51AP2-1:1;lnc-RHEX-1:5;lnc-ZMAT5-3:1
GO:0048730	epidermis morphogenesis	biological_process	162	ENST00000418041.5;ENST00000422841.5;ENST00000437825.1;ENST00000443546.1;ENST00000451775.1;ENST00000471935.1;ENST00000478845.2;ENST00000499842.1;ENST00000500853.1;ENST00000507525.1;ENST00000508671.1;ENST00000511849.2;ENST00000525320.2;ENST00000558572.1;ENST00000565390.2;ENST00000607540.1;ENST00000608014.1;ENST00000608142.1;ENST00000608684.1;ENST00000609111.1;ENST00000617323.4;ENST00000622718.1;ENS…
GO:0048733	sebaceous gland development	biological_process	154	ENST00000418041.5;ENST00000422841.5;ENST00000437825.1;ENST00000443546.1;ENST00000451775.1;ENST00000471935.1;ENST00000478845.2;ENST00000499842.1;ENST00000500853.1;ENST00000507525.1;ENST00000508671.1;ENST00000511849.2;ENST00000558572.1;ENST00000565390.2;ENST00000607540.1;ENST00000608142.1;ENST00000608684.1;ENST00000609111.1;ENST00000617323.4;ENST00000622718.1;ENST00000642027.2;ENST00000648436.1;ENS…
GO:0048747	muscle fiber development	biological_process	28	ENST00000509911.2;ENST00000617135.1;MSTRG.18011.9;MSTRG.35867.1;MSTRG.67428.1;NONHSAT170199.1;NONHSAT170586.1;NONHSAT173735.1;NONHSAT174563.1;NONHSAT188090.1;NONHSAT193393.1;NONHSAT199468.1;NONHSAT201356.1;NONHSAT210658.1;NONHSAT212305.1;NR_026664;NR_029429;NR_036678;T228060;T301875;lnc-ALOX12-3:1;lnc-BEND7-5:5;lnc-CD96-3:1;lnc-EIF2AK3-13:1;lnc-ERN2-1:1;lnc-EVA1A-1:1;lnc-OR5P3-2:1;lnc-RPIA-14:1
GO:0048806	genitalia development	biological_process	79	ENST00000412954.1;ENST00000437825.1;ENST00000454977.1;ENST00000484721.2;ENST00000500853.1;ENST00000527847.5;ENST00000527978.1;ENST00000581690.1;ENST00000616668.1;ENST00000617135.1;ENST00000648436.1;ENST00000656988.1;ENST00000657682.1;ENST00000661317.1;ENST00000663760.1;ENST00000668575.1;ENST00000669831.1;MSTRG.10347.2;MSTRG.22147.1;MSTRG.29375.2;MSTRG.4285.2;MSTRG.52767.1;MSTRG.52955.1;MSTRG.5334…
GO:0048812	neuron projection morphogenesis	biological_process	70	ENST00000412954.1;ENST00000434973.1;ENST00000437825.1;ENST00000484721.2;ENST00000511849.2;ENST00000527847.5;ENST00000527978.1;ENST00000607540.1;ENST00000608684.1;ENST00000616668.1;ENST00000648436.1;ENST00000656988.1;ENST00000657447.1;MSTRG.10347.2;MSTRG.22825.1;MSTRG.28648.1;MSTRG.29375.2;MSTRG.4285.2;MSTRG.52767.1;MSTRG.52955.1;MSTRG.53344.1;MSTRG.55241.1;MSTRG.6822.4;MSTRG.8942.1;MSTRG.9929.60;…
GO:0048839	inner ear development	biological_process	1	NONHSAT224052.1
GO:0048845	venous blood vessel morphogenesis	biological_process	109	BANCR:2;ENST00000412954.1;ENST00000437825.1;ENST00000443546.1;ENST00000454977.1;ENST00000478845.2;ENST00000484721.2;ENST00000500853.1;ENST00000511849.2;ENST00000527847.5;ENST00000527978.1;ENST00000558572.1;ENST00000565390.2;ENST00000608684.1;ENST00000609111.1;ENST00000616668.1;ENST00000624238.2;ENST00000648436.1;ENST00000650061.1;ENST00000655317.1;ENST00000656988.1;ENST00000657682.1;ENST000006584…
GO:0048857	neural nucleus development	biological_process	85	ENST00000418041.5;ENST00000437825.1;ENST00000471935.1;ENST00000499842.1;ENST00000500853.1;ENST00000507525.1;ENST00000508671.1;ENST00000509911.2;ENST00000527847.5;ENST00000527978.1;ENST00000558572.1;ENST00000607540.1;ENST00000608142.1;ENST00000609111.1;ENST00000617323.4;ENST00000622718.1;ENST00000648436.1;ENST00000657682.1;ENST00000661317.1;ENST00000663760.1;ENST00000671131.1;MSTRG.16859.1;MSTRG.1…
GO:0048863	stem cell differentiation	biological_process	138	BANCR:2;ENST00000412954.1;ENST00000422841.5;ENST00000434973.1;ENST00000443546.1;ENST00000454977.1;ENST00000478845.2;ENST00000484721.2;ENST00000499842.1;ENST00000500853.1;ENST00000508671.1;ENST00000511849.2;ENST00000525320.2;ENST00000558572.1;ENST00000565390.2;ENST00000607540.1;ENST00000608014.1;ENST00000624238.2;ENST00000630728.1;ENST00000642027.2;ENST00000650061.1;ENST00000654002.1;ENST000006569…
GO:0050220	prostaglandin-E synthase activity	molecular_function	167	BANCR:2;ENST00000412954.1;ENST00000418041.5;ENST00000422841.5;ENST00000434973.1;ENST00000437461.1;ENST00000437825.1;ENST00000443546.1;ENST00000451775.1;ENST00000454977.1;ENST00000478845.2;ENST00000484721.2;ENST00000499842.1;ENST00000500853.1;ENST00000508671.1;ENST00000511849.2;ENST00000525320.2;ENST00000565390.2;ENST00000607540.1;ENST00000608014.1;ENST00000608684.1;ENST00000624238.2;ENST000006307…
GO:0050656	3'-phosphoadenosine 5'-phosphosulfate binding	molecular_function	60	BANCR:2;ENST00000412954.1;ENST00000443546.1;ENST00000454977.1;ENST00000471935.1;ENST00000478845.2;ENST00000484721.2;ENST00000507525.1;ENST00000608142.1;ENST00000609111.1;ENST00000617323.4;ENST00000624238.2;ENST00000655317.1;ENST00000658415.1;MSTRG.10347.2;MSTRG.18739.1;MSTRG.49428.1;MSTRG.57351.11;NONHSAT150699.1;NONHSAT170586.1;NONHSAT172829.1;NONHSAT175355.1;NONHSAT177249.1;NONHSAT181476.1;NONH…
GO:0050659	N-acetylgalactosamine 4-sulfate 6-O-sulfotransferase activity	molecular_function	195	BANCR:2;ENST00000412954.1;ENST00000418041.5;ENST00000422841.5;ENST00000434973.1;ENST00000437825.1;ENST00000443546.1;ENST00000451775.1;ENST00000454977.1;ENST00000471935.1;ENST00000478845.2;ENST00000484721.2;ENST00000499842.1;ENST00000500853.1;ENST00000507525.1;ENST00000508671.1;ENST00000511849.2;ENST00000525320.2;ENST00000558572.1;ENST00000565390.2;ENST00000607540.1;ENST00000608014.1;ENST000006081…
GO:0050673	epithelial cell proliferation	biological_process	96	ENST00000412954.1;ENST00000437825.1;ENST00000454977.1;ENST00000484721.2;ENST00000500853.1;ENST00000511849.2;ENST00000527847.5;ENST00000527978.1;ENST00000581690.1;ENST00000608684.1;ENST00000616668.1;ENST00000617135.1;ENST00000648436.1;ENST00000650061.1;ENST00000656988.1;ENST00000663760.1;ENST00000668575.1;ENST00000669831.1;MSTRG.10347.2;MSTRG.22147.1;MSTRG.29375.2;MSTRG.3405.3;MSTRG.4285.2;MSTRG.4…
GO:0050702	interleukin-1 beta secretion	biological_process	88	ENST00000418041.5;ENST00000437825.1;ENST00000471935.1;ENST00000499842.1;ENST00000500853.1;ENST00000507525.1;ENST00000508671.1;ENST00000509911.2;ENST00000527847.5;ENST00000527978.1;ENST00000558572.1;ENST00000607540.1;ENST00000608142.1;ENST00000609111.1;ENST00000617323.4;ENST00000622718.1;ENST00000648436.1;ENST00000657682.1;ENST00000661317.1;ENST00000663760.1;ENST00000671131.1;MSTRG.16859.1;MSTRG.1…
GO:0050707	regulation of cytokine secretion	biological_process	78	ENST00000437825.1;ENST00000471935.1;ENST00000500853.1;ENST00000507525.1;ENST00000509911.2;ENST00000527847.5;ENST00000527978.1;ENST00000558572.1;ENST00000581690.1;ENST00000608142.1;ENST00000608684.1;ENST00000616668.1;ENST00000617135.1;ENST00000622718.1;ENST00000648436.1;ENST00000657682.1;ENST00000661317.1;ENST00000663760.1;ENST00000668812.1;MSTRG.18011.9;MSTRG.18739.1;MSTRG.22147.1;MSTRG.29375.2;M…
GO:0050718	positive regulation of interleukin-1 beta secretion	biological_process	8	MSTRG.35867.1;MSTRG.49157.1;MSTRG.67428.1;NONHSAT188090.1;NONHSAT210658.1;lnc-BEND7-5:5;lnc-ERN2-1:1;lnc-OR5P3-2:1
GO:0050729	positive regulation of inflammatory response	biological_process	1	lnc-OR5P3-2:1
GO:0050730	regulation of peptidyl-tyrosine phosphorylation	biological_process	3	ENST00000655317.1;lnc-ARHGEF38-1:2;lnc-ARID2-2:1
GO:0050806	positive regulation of synaptic transmission	biological_process	2	ENST00000655317.1;lnc-ARID2-2:1
GO:0050839	cell adhesion molecule binding	molecular_function	48	ENST00000434973.1;ENST00000484721.2;ENST00000581690.1;ENST00000616668.1;ENST00000642027.2;ENST00000657447.1;ENST00000660745.1;MSTRG.22147.1;MSTRG.22825.1;MSTRG.28648.1;MSTRG.29375.2;MSTRG.4285.2;MSTRG.52767.1;MSTRG.52955.1;MSTRG.53344.1;MSTRG.55241.1;MSTRG.6822.4;MSTRG.7787.4;MSTRG.9929.60;NONHSAT157362.1;NONHSAT163891.1;NONHSAT172376.1;NONHSAT175355.1;NONHSAT195089.1;NONHSAT197461.1;NONHSAT20533…
GO:0050853	B cell receptor signaling pathway	biological_process	1	MSTRG.18011.9
GO:0050868	negative regulation of T cell activation	biological_process	6	ENST00000471935.1;NONHSAT151071.1;NONHSAT185771.1;NR_036678;lnc-ARHGEF38-1:2;lnc-EVA1A-1:1
GO:0050877	nervous system process	biological_process	34	BANCR:2;ENST00000507525.1;ENST00000617323.4;ENST00000622718.1;MSTRG.10347.2;MSTRG.18739.1;NONHSAT150699.1;NONHSAT151071.1;NONHSAT165101.1;NONHSAT170586.1;NONHSAT177249.1;NONHSAT183090.1;NONHSAT185771.1;NONHSAT201356.1;NR_003207;NR_024089;NR_110013;lnc-AIM2-2:1;lnc-ARHGEF38-1:2;lnc-ARMC1-5:1;lnc-ASB3-10:1;lnc-BRF1-27:1;lnc-COL6A6-2:1;lnc-EIF2AK3-13:1;lnc-EVA1A-1:1;lnc-MCM9-2:1;lnc-MID1-4:1;lnc-RPI…
GO:0050884	neuromuscular process controlling posture	biological_process	12	ENST00000581690.1;ENST00000617135.1;ENST00000668575.1;MSTRG.52955.1;NR_027120;T301875;lnc-LPP-6:4;lnc-MPZL1-2:1;lnc-NPY5R-10:1;lnc-PRSS36-1:2;lnc-RAD51AP2-1:1;lnc-RHEX-1:5
GO:0050890	cognition	biological_process	10	ENST00000575331.1;LINC02352:15;MSTRG.45189.1;NONHSAT157106.1;NONHSAT170176.1;NONHSAT172216.1;NONHSAT193393.1;NONHSAT202012.1;lnc-DAP-8:1;lnc-MREG-3:1
GO:0050900	leukocyte migration	biological_process	75	ENST00000418041.5;ENST00000437825.1;ENST00000451775.1;ENST00000499842.1;ENST00000500853.1;ENST00000508671.1;ENST00000509911.2;ENST00000527847.5;ENST00000527978.1;ENST00000608142.1;ENST00000608684.1;ENST00000622718.1;ENST00000648436.1;ENST00000661317.1;ENST00000663760.1;MSTRG.57351.11;MSTRG.67428.1;NONHSAT160055.1;NONHSAT160345.1;NONHSAT165101.1;NONHSAT169522.1;NONHSAT170199.1;NONHSAT170586.1;NONH…
GO:0050909	sensory perception of taste	biological_process	12	MSTRG.18011.9;MSTRG.35867.1;MSTRG.67428.1;NONHSAT188090.1;NONHSAT193393.1;NONHSAT210658.1;NR_026664;NR_029429;lnc-BEND7-5:5;lnc-CD96-3:1;lnc-ERN2-1:1;lnc-OR5P3-2:1
GO:0050930	induction of positive chemotaxis	biological_process	24	ENST00000509911.2;ENST00000617135.1;LINC02352:15;MSTRG.18011.9;MSTRG.35867.1;MSTRG.45189.1;MSTRG.49157.1;MSTRG.67428.1;NONHSAT172216.1;NONHSAT173735.1;NONHSAT193393.1;NONHSAT199468.1;NONHSAT210658.1;NONHSAT212305.1;NR_029429;T228060;T301875;lnc-ABCE1-5:1;lnc-BEND7-5:5;lnc-C2orf83-2:1;lnc-CD96-3:1;lnc-ERN2-1:1;lnc-MREG-3:1;lnc-OR5P3-2:1
GO:0050966	detection of mechanical stimulus involved in sensory perception of pain	biological_process	48	BANCR:2;ENST00000412954.1;ENST00000443546.1;ENST00000454977.1;ENST00000484721.2;ENST00000527847.5;ENST00000527978.1;ENST00000581690.1;ENST00000616668.1;ENST00000617135.1;ENST00000624238.2;ENST00000668575.1;MSTRG.10347.2;MSTRG.22147.1;MSTRG.29375.2;MSTRG.49428.1;MSTRG.52955.1;MSTRG.63485.1;MSTRG.6822.4;NONHSAT160055.1;NONHSAT165101.1;NONHSAT172829.1;NONHSAT175355.1;NONHSAT177249.1;NONHSAT181476.1;…
GO:0050996	positive regulation of lipid catabolic process	biological_process	183	BANCR:2;ENST00000412954.1;ENST00000418041.5;ENST00000422841.5;ENST00000434973.1;ENST00000437825.1;ENST00000443546.1;ENST00000451775.1;ENST00000454977.1;ENST00000478845.2;ENST00000484721.2;ENST00000499842.1;ENST00000500853.1;ENST00000507525.1;ENST00000508671.1;ENST00000511849.2;ENST00000525320.2;ENST00000558572.1;ENST00000565390.2;ENST00000607540.1;ENST00000608014.1;ENST00000608684.1;ENST000006091…
GO:0051004	regulation of lipoprotein lipase activity	biological_process	55	ENST00000412954.1;ENST00000454977.1;ENST00000484721.2;ENST00000581690.1;ENST00000616668.1;ENST00000660399.1;ENST00000660745.1;ENST00000668575.1;ENST00000668812.1;MSTRG.10347.2;MSTRG.22147.1;MSTRG.29375.2;MSTRG.3405.3;MSTRG.49428.1;MSTRG.52955.1;MSTRG.62640.1;MSTRG.63485.1;MSTRG.67132.1;MSTRG.6822.4;NONHSAT149915.1;NONHSAT157106.1;NONHSAT167741.1;NONHSAT170176.1;NONHSAT175355.1;NONHSAT182362.1;NON…
GO:0051017	actin filament bundle assembly	biological_process	2	NONHSAT185734.1;NR_040772
GO:0051087	chaperone binding	molecular_function	4	MSTRG.49157.1;NONHSAT183090.1;NONHSAT185771.1;lnc-RTN2-1:1
GO:0051186	cofactor metabolic process	biological_process	47	ENST00000412954.1;ENST00000437461.1;ENST00000454977.1;ENST00000484721.2;ENST00000581690.1;ENST00000655317.1;ENST00000660745.1;ENST00000668575.1;MSTRG.10347.2;MSTRG.22147.1;MSTRG.29375.2;MSTRG.3405.3;MSTRG.49428.1;MSTRG.52955.1;MSTRG.62640.1;MSTRG.6822.4;NONHSAT150699.1;NONHSAT163891.1;NONHSAT167741.1;NONHSAT182362.1;NONHSAT195089.1;NONHSAT197461.1;NONHSAT205333.1;NONHSAT210498.1;NONHSAT213559.1;N…
GO:0051209	release of sequestered calcium ion into cytosol	biological_process	3	ENST00000655317.1;lnc-ARHGEF38-1:2;lnc-ARID2-2:1
GO:0051233	spindle midzone	cellular_component	10	ENST00000437461.1;ENST00000660745.1;MSTRG.62640.1;NONHSAT163891.1;NONHSAT167741.1;NONHSAT182362.1;NONHSAT185734.1;NONHSAT210498.1;NR_040772;lnc-DMC1-1:1
GO:0051247	positive regulation of protein metabolic process	biological_process	55	BANCR:2;ENST00000412954.1;ENST00000443546.1;ENST00000478845.2;ENST00000484721.2;ENST00000507525.1;ENST00000527978.1;ENST00000609111.1;ENST00000617323.4;ENST00000622718.1;ENST00000624238.2;ENST00000658415.1;MSTRG.10347.2;MSTRG.18739.1;MSTRG.57351.11;NONHSAT150699.1;NONHSAT151071.1;NONHSAT165101.1;NONHSAT170586.1;NONHSAT172829.1;NONHSAT177249.1;NONHSAT181476.1;NONHSAT183090.1;NONHSAT185771.1;NONHSA…
GO:0051276	chromosome organization	biological_process	16	ENST00000437461.1;ENST00000655317.1;ENST00000660745.1;MSTRG.62640.1;NONHSAT163891.1;NONHSAT167741.1;NONHSAT182362.1;NONHSAT185734.1;NONHSAT210498.1;NR_040772;lnc-ARID2-2:1;lnc-DMC1-1:1;lnc-LPP-6:4;lnc-NPY5R-10:1;lnc-RAD51AP2-1:1;lnc-TDRD1-1:1
GO:0051279	regulation of release of sequestered calcium ion into cytosol	biological_process	28	BANCR:2;ENST00000454977.1;ENST00000507525.1;ENST00000617323.4;ENST00000655317.1;MSTRG.10347.2;MSTRG.18739.1;MSTRG.49428.1;NONHSAT150699.1;NONHSAT151071.1;NONHSAT183090.1;NONHSAT185771.1;NR_003207;NR_024089;NR_110013;lnc-AIM2-2:1;lnc-ARHGEF38-1:2;lnc-ARID2-2:1;lnc-ARMC1-5:1;lnc-ASB3-10:1;lnc-FAR1-2:1;lnc-MCM9-2:1;lnc-MID1-4:1;lnc-NDUFAF8-5:3;lnc-RTN2-1:1;lnc-SLC6A14-1:1;lnc-STK32C-3:2;lnc-TWIST2-1…
GO:0051301	cell division	biological_process	26	BANCR:2;ENST00000412954.1;ENST00000454977.1;ENST00000484721.2;ENST00000624238.2;ENST00000655317.1;ENST00000660745.1;MSTRG.10347.2;MSTRG.49428.1;NONHSAT150699.1;NONHSAT163891.1;NONHSAT195089.1;NONHSAT197461.1;NR_103827;RASGRF2-AS1:9;lnc-ARID2-2:1;lnc-ARMC1-5:1;lnc-CLDN18-1:1;lnc-DMC1-1:1;lnc-FAR1-2:1;lnc-GOLGA7B-1:1;lnc-MCM9-2:1;lnc-MID1-4:1;lnc-NDUFAF8-5:3;lnc-PRSS36-1:2;lnc-STK32C-3:2
GO:0051303	establishment of chromosome localization	biological_process	180	BANCR:2;ENST00000412954.1;ENST00000418041.5;ENST00000422841.5;ENST00000434973.1;ENST00000437825.1;ENST00000443546.1;ENST00000451775.1;ENST00000454977.1;ENST00000478845.2;ENST00000484721.2;ENST00000499842.1;ENST00000500853.1;ENST00000508671.1;ENST00000511849.2;ENST00000525320.2;ENST00000527847.5;ENST00000527978.1;ENST00000558572.1;ENST00000565390.2;ENST00000581690.1;ENST00000607540.1;ENST000006080…
GO:0051310	metaphase plate congression	biological_process	15	ENST00000437461.1;ENST00000655317.1;ENST00000660745.1;MSTRG.62640.1;NONHSAT163891.1;NONHSAT167741.1;NONHSAT182362.1;NONHSAT185734.1;NONHSAT210498.1;NR_040772;lnc-ARID2-2:1;lnc-DMC1-1:1;lnc-LPP-6:4;lnc-NPY5R-10:1;lnc-TDRD1-1:1
GO:0051428	peptide hormone receptor binding	molecular_function	29	ENST00000412954.1;ENST00000437461.1;ENST00000454977.1;ENST00000655317.1;ENST00000660745.1;MSTRG.10347.2;MSTRG.49428.1;MSTRG.52767.1;MSTRG.62640.1;NONHSAT163891.1;NONHSAT167741.1;NONHSAT182362.1;NONHSAT185734.1;NONHSAT210498.1;NONHSAT213559.1;NR_003207;NR_040772;T032421;lnc-ARID2-2:1;lnc-ARMC1-5:1;lnc-CLDN18-1:1;lnc-DMC1-1:1;lnc-FAR1-2:1;lnc-GOLGA7B-1:1;lnc-MCM9-2:1;lnc-NDUFAF8-5:3;lnc-NPY5R-10:1;…
GO:0051481	negative regulation of cytosolic calcium ion concentration	biological_process	17	ENST00000437461.1;ENST00000454977.1;ENST00000655317.1;MSTRG.49428.1;NONHSAT185734.1;NR_003207;NR_024089;NR_040772;lnc-ARHGEF38-1:2;lnc-ARID2-2:1;lnc-ARMC1-5:1;lnc-FAR1-2:1;lnc-MCM9-2:1;lnc-NPY5R-10:1;lnc-RAD51AP2-1:1;lnc-RTN2-1:1;lnc-TDRD1-1:1
GO:0051491	positive regulation of filopodium assembly	biological_process	52	BANCR:2;ENST00000412954.1;ENST00000422841.5;ENST00000443546.1;ENST00000478845.2;ENST00000511849.2;ENST00000624238.2;ENST00000642027.2;ENST00000650061.1;ENST00000656988.1;ENST00000658415.1;MSTRG.4285.2;MSTRG.52767.1;MSTRG.55619.1;MSTRG.8942.1;NONHSAT150699.1;NONHSAT181476.1;NONHSAT184588.1;NONHSAT185734.1;NR_003207;NR_024089;NR_040772;NR_110013;RASGRF2-AS1:9;T159902;lnc-ADGRF5-2:1;lnc-ARMC1-5:1;ln…
GO:0051493	regulation of cytoskeleton organization	biological_process	6	NONHSAT170199.1;NONHSAT201356.1;NR_026664;lnc-ALOX12-3:1;lnc-ARHGEF38-1:2;lnc-RPIA-14:1
GO:0051494	negative regulation of cytoskeleton organization	biological_process	58	BANCR:2;ENST00000412954.1;ENST00000422841.5;ENST00000437461.1;ENST00000443546.1;ENST00000478845.2;ENST00000511849.2;ENST00000624238.2;ENST00000642027.2;ENST00000650061.1;ENST00000655317.1;ENST00000656988.1;ENST00000658415.1;MSTRG.4285.2;MSTRG.52767.1;MSTRG.55619.1;MSTRG.8942.1;NONHSAT150699.1;NONHSAT181476.1;NONHSAT184588.1;NONHSAT185734.1;NONHSAT185771.1;NR_003207;NR_024089;NR_040772;NR_110013;R…
GO:0051567	histone H3-K9 methylation	biological_process	163	BANCR:2;ENST00000412954.1;ENST00000418041.5;ENST00000422841.5;ENST00000434973.1;ENST00000437825.1;ENST00000443546.1;ENST00000451775.1;ENST00000478845.2;ENST00000484721.2;ENST00000499842.1;ENST00000507525.1;ENST00000508671.1;ENST00000511849.2;ENST00000525320.2;ENST00000527847.5;ENST00000558572.1;ENST00000565390.2;ENST00000607540.1;ENST00000608014.1;ENST00000608142.1;ENST00000609111.1;ENST000006173…
GO:0051649	establishment of localization in cell	biological_process	110	BANCR:2;ENST00000412954.1;ENST00000422841.5;ENST00000434973.1;ENST00000437461.1;ENST00000443546.1;ENST00000454977.1;ENST00000484721.2;ENST00000525320.2;ENST00000581690.1;ENST00000608014.1;ENST00000624238.2;ENST00000630728.1;ENST00000642027.2;ENST00000654002.1;ENST00000655317.1;ENST00000656988.1;ENST00000657447.1;ENST00000660745.1;ENST00000668575.1;ENST00000669831.1;MSTRG.10347.2;MSTRG.22147.1;MST…
GO:0051729	germline cell cycle switching, mitotic to meiotic cell cycle	biological_process	104	BANCR:2;ENST00000422841.5;ENST00000443546.1;ENST00000471935.1;ENST00000478845.2;ENST00000499842.1;ENST00000507525.1;ENST00000508671.1;ENST00000511849.2;ENST00000525320.2;ENST00000558572.1;ENST00000565390.2;ENST00000607540.1;ENST00000608014.1;ENST00000609111.1;ENST00000617323.4;ENST00000624238.2;ENST00000642027.2;ENST00000650061.1;ENST00000654002.1;ENST00000656988.1;ENST00000657682.1;ENST000006584…
GO:0051781	positive regulation of cell division	biological_process	11	LINC02352:15;MSTRG.35867.1;MSTRG.45189.1;MSTRG.49157.1;MSTRG.67428.1;NONHSAT172216.1;NONHSAT193393.1;lnc-ABCE1-5:1;lnc-C2orf83-2:1;lnc-ERN2-1:1;lnc-MREG-3:1
GO:0051861	glycolipid binding	molecular_function	126	ENST00000418041.5;ENST00000437825.1;ENST00000451775.1;ENST00000471935.1;ENST00000499842.1;ENST00000500853.1;ENST00000507525.1;ENST00000508671.1;ENST00000509911.2;ENST00000525320.2;ENST00000527847.5;ENST00000527978.1;ENST00000558572.1;ENST00000608014.1;ENST00000608142.1;ENST00000608684.1;ENST00000616668.1;ENST00000617135.1;ENST00000622718.1;ENST00000630728.1;ENST00000648436.1;ENST00000657682.1;ENS…
GO:0051898	negative regulation of protein kinase B signaling	biological_process	1	MSTRG.18011.9
GO:0051928	positive regulation of calcium ion transport	biological_process	3	NONHSAT201356.1;lnc-ARHGEF38-1:2;lnc-RPIA-14:1
GO:0051932	synaptic transmission, GABAergic	biological_process	185	BANCR:2;ENST00000412954.1;ENST00000418041.5;ENST00000422841.5;ENST00000434973.1;ENST00000437825.1;ENST00000443546.1;ENST00000451775.1;ENST00000454977.1;ENST00000478845.2;ENST00000484721.2;ENST00000499842.1;ENST00000500853.1;ENST00000508671.1;ENST00000511849.2;ENST00000527847.5;ENST00000558572.1;ENST00000565390.2;ENST00000607540.1;ENST00000608142.1;ENST00000608684.1;ENST00000609111.1;ENST000006166…
GO:0051965	positive regulation of synapse assembly	biological_process	10	ENST00000616668.1;MSTRG.22147.1;MSTRG.29375.2;MSTRG.6822.4;NONHSAT170176.1;NONHSAT175355.1;NONHSAT202012.1;NONHSAT205333.1;NR_029392;lnc-PRSS36-1:2
GO:0051968	positive regulation of synaptic transmission, glutamatergic	biological_process	12	ENST00000437461.1;ENST00000660745.1;MSTRG.62640.1;NONHSAT163891.1;NONHSAT167741.1;NONHSAT182362.1;NONHSAT185734.1;NONHSAT210498.1;NONHSAT213559.1;NR_040772;lnc-ARID2-2:1;lnc-DMC1-1:1
GO:0052629	phosphatidylinositol-3,5-bisphosphate 3-phosphatase activity	molecular_function	7	ENST00000581690.1;ENST00000617135.1;MSTRG.52955.1;lnc-LPP-6:4;lnc-NPY5R-10:1;lnc-RAD51AP2-1:1;lnc-RHEX-1:5
GO:0052810	1-phosphatidylinositol-5-kinase activity	molecular_function	118	ENST00000412954.1;ENST00000418041.5;ENST00000422841.5;ENST00000434973.1;ENST00000454977.1;ENST00000484721.2;ENST00000500853.1;ENST00000508671.1;ENST00000525320.2;ENST00000581690.1;ENST00000608014.1;ENST00000608684.1;ENST00000616668.1;ENST00000617135.1;ENST00000630728.1;ENST00000658164.1;ENST00000660399.1;ENST00000663760.1;ENST00000668575.1;ENST00000668812.1;ENST00000669831.1;MSTRG.10347.2;MSTRG.2…
GO:0052811	1-phosphatidylinositol-3-phosphate 4-kinase activity	molecular_function	74	ENST00000412954.1;ENST00000454977.1;ENST00000484721.2;ENST00000500853.1;ENST00000581690.1;ENST00000608684.1;ENST00000616668.1;ENST00000617135.1;ENST00000660399.1;ENST00000663760.1;ENST00000668575.1;ENST00000668812.1;ENST00000669831.1;MSTRG.10347.2;MSTRG.22147.1;MSTRG.29375.2;MSTRG.3405.3;MSTRG.4285.2;MSTRG.49428.1;MSTRG.52767.1;MSTRG.52955.1;MSTRG.53344.1;MSTRG.55241.1;MSTRG.62640.1;MSTRG.63485.1…
GO:0052812	phosphatidylinositol-3,4-bisphosphate 5-kinase activity	molecular_function	118	ENST00000412954.1;ENST00000418041.5;ENST00000422841.5;ENST00000434973.1;ENST00000454977.1;ENST00000484721.2;ENST00000500853.1;ENST00000508671.1;ENST00000525320.2;ENST00000581690.1;ENST00000608014.1;ENST00000608684.1;ENST00000616668.1;ENST00000617135.1;ENST00000630728.1;ENST00000658164.1;ENST00000660399.1;ENST00000663760.1;ENST00000668575.1;ENST00000668812.1;ENST00000669831.1;MSTRG.10347.2;MSTRG.2…
GO:0055037	recycling endosome	cellular_component	7	ENST00000668812.1;NONHSAT149915.1;NONHSAT172216.1;NR_029429;T306347;lnc-ABCE1-5:1;lnc-C2orf83-2:1
GO:0055038	recycling endosome membrane	cellular_component	3	NONHSAT172216.1;lnc-ABCE1-5:1;lnc-C2orf83-2:1
GO:0055056	D-glucose transmembrane transporter activity	molecular_function	50	BANCR:2;ENST00000412954.1;ENST00000443546.1;ENST00000454977.1;ENST00000478845.2;ENST00000484721.2;ENST00000527847.5;ENST00000527978.1;ENST00000609111.1;ENST00000616668.1;ENST00000624238.2;ENST00000655317.1;MSTRG.10347.2;MSTRG.22147.1;MSTRG.29375.2;MSTRG.49428.1;MSTRG.52955.1;MSTRG.6822.4;NONHSAT150699.1;NONHSAT165101.1;NONHSAT175355.1;NONHSAT181476.1;NONHSAT195089.1;NONHSAT197461.1;NONHSAT205333.…
GO:0055074	calcium ion homeostasis	biological_process	1	lnc-ARHGEF38-1:2
GO:0055107	Golgi to secretory granule transport	biological_process	195	ENST00000412954.1;ENST00000418041.5;ENST00000422841.5;ENST00000434973.1;ENST00000437825.1;ENST00000443546.1;ENST00000451775.1;ENST00000471935.1;ENST00000478845.2;ENST00000484721.2;ENST00000499842.1;ENST00000500853.1;ENST00000507525.1;ENST00000508671.1;ENST00000509911.2;ENST00000511849.2;ENST00000525320.2;ENST00000527847.5;ENST00000527978.1;ENST00000558572.1;ENST00000565390.2;ENST00000607540.1;ENS…
GO:0055111	ingression involved in gastrulation with mouth forming second	biological_process	146	ENST00000418041.5;ENST00000422841.5;ENST00000437825.1;ENST00000451775.1;ENST00000471935.1;ENST00000499842.1;ENST00000500853.1;ENST00000507525.1;ENST00000508671.1;ENST00000509911.2;ENST00000525320.2;ENST00000527847.5;ENST00000527978.1;ENST00000558572.1;ENST00000565390.2;ENST00000608014.1;ENST00000608142.1;ENST00000608684.1;ENST00000609111.1;ENST00000616668.1;ENST00000617135.1;ENST00000617323.4;ENS…
GO:0055114	oxidation-reduction process	biological_process	33	ENST00000437825.1;ENST00000500853.1;ENST00000661317.1;ENST00000663760.1;MSTRG.18011.9;MSTRG.28648.1;MSTRG.55241.1;MSTRG.57351.11;NONHSAT169522.1;NONHSAT175355.1;NONHSAT187039.1;NONHSAT205350.1;NONHSAT215483.1;NONHSAT218387.1;NR_029393;NR_029429;NR_046228;NR_125940;PTPRD-AS1:1;T002765;T306347;T310279;T360019;lnc-AIM2-2:1;lnc-ATG7-2:2;lnc-BEX3-2:5;lnc-BLMH-3:1;lnc-GPR34-1:1;lnc-HACE1-3:1;lnc-P2RY12…
GO:0055117	regulation of cardiac muscle contraction	biological_process	13	ENST00000454977.1;ENST00000655317.1;MSTRG.49428.1;NONHSAT185771.1;NR_003207;NR_024089;lnc-ARHGEF38-1:2;lnc-ARID2-2:1;lnc-ARMC1-5:1;lnc-MCM9-2:1;lnc-RAD51AP2-1:1;lnc-RTN2-1:1;lnc-TDRD1-1:1
GO:0060021	palate development	biological_process	129	ENST00000418041.5;ENST00000422841.5;ENST00000434973.1;ENST00000437825.1;ENST00000451775.1;ENST00000499842.1;ENST00000500853.1;ENST00000507525.1;ENST00000508671.1;ENST00000509911.2;ENST00000525320.2;ENST00000527847.5;ENST00000527978.1;ENST00000608014.1;ENST00000608142.1;ENST00000616668.1;ENST00000617135.1;ENST00000622718.1;ENST00000630728.1;ENST00000642027.2;ENST00000648436.1;ENST00000654002.1;ENS…
GO:0060033	anatomical structure regression	biological_process	123	ENST00000418041.5;ENST00000437825.1;ENST00000451775.1;ENST00000471935.1;ENST00000499842.1;ENST00000500853.1;ENST00000507525.1;ENST00000508671.1;ENST00000509911.2;ENST00000525320.2;ENST00000527847.5;ENST00000527978.1;ENST00000558572.1;ENST00000608014.1;ENST00000608142.1;ENST00000609111.1;ENST00000616668.1;ENST00000617135.1;ENST00000617323.4;ENST00000622718.1;ENST00000630728.1;ENST00000648436.1;ENS…
GO:0060038	cardiac muscle cell proliferation	biological_process	86	ENST00000437825.1;ENST00000484721.2;ENST00000500853.1;ENST00000509911.2;ENST00000527847.5;ENST00000527978.1;ENST00000558572.1;ENST00000581690.1;ENST00000608684.1;ENST00000616668.1;ENST00000617135.1;ENST00000622718.1;ENST00000648436.1;ENST00000650061.1;ENST00000657682.1;ENST00000661317.1;ENST00000663760.1;ENST00000668812.1;ENST00000669831.1;MSTRG.18011.9;MSTRG.22147.1;MSTRG.29375.2;MSTRG.4285.2;MS…
GO:0060046	regulation of acrosome reaction	biological_process	9	BANCR:2;NONHSAT183090.1;NONHSAT185771.1;NR_024089;NR_110013;lnc-ARHGEF38-1:2;lnc-ASB3-10:1;lnc-RTN2-1:1;lnc-SLC6A14-1:1
GO:0060070	canonical Wnt signaling pathway	biological_process	28	ENST00000471935.1;ENST00000507525.1;ENST00000608142.1;ENST00000617323.4;ENST00000622718.1;MSTRG.18739.1;NONHSAT151071.1;NONHSAT165101.1;NONHSAT170199.1;NONHSAT170586.1;NONHSAT174563.1;NONHSAT177249.1;NONHSAT201356.1;NONHSAT210658.1;NR_026664;NR_036678;lnc-AIM2-2:1;lnc-ALOX12-3:1;lnc-BRF1-27:1;lnc-CD96-3:1;lnc-COL6A6-2:1;lnc-CYB5R2-1:2;lnc-EIF2AK3-13:1;lnc-EVA1A-1:1;lnc-RPIA-14:1;lnc-SNX8-2:1;lnc-…
GO:0060073	micturition	biological_process	155	BANCR:2;ENST00000412954.1;ENST00000422841.5;ENST00000434973.1;ENST00000443546.1;ENST00000451775.1;ENST00000478845.2;ENST00000484721.2;ENST00000499842.1;ENST00000500853.1;ENST00000507525.1;ENST00000508671.1;ENST00000511849.2;ENST00000525320.2;ENST00000558572.1;ENST00000565390.2;ENST00000607540.1;ENST00000608014.1;ENST00000608684.1;ENST00000609111.1;ENST00000617323.4;ENST00000624238.2;ENST000006307…
GO:0060076	excitatory synapse	cellular_component	16	ENST00000575331.1;ENST00000660399.1;LINC02352:15;MSTRG.45189.1;MSTRG.62640.1;MSTRG.67132.1;NONHSAT157106.1;NONHSAT170176.1;NONHSAT202012.1;NONHSAT213559.1;NONHSAT224052.1;T199649;lnc-DAP-8:1;lnc-POTEC-11:2;lnc-TP53TG3-9:2;lnc-ZMAT5-3:1
GO:0060078	regulation of postsynaptic membrane potential	biological_process	29	ENST00000412954.1;ENST00000437461.1;ENST00000454977.1;ENST00000655317.1;ENST00000660745.1;MSTRG.10347.2;MSTRG.49428.1;MSTRG.52767.1;MSTRG.62640.1;NONHSAT163891.1;NONHSAT167741.1;NONHSAT182362.1;NONHSAT185734.1;NONHSAT210498.1;NONHSAT213559.1;NR_003207;NR_040772;T032421;lnc-ARID2-2:1;lnc-ARMC1-5:1;lnc-CLDN18-1:1;lnc-DMC1-1:1;lnc-FAR1-2:1;lnc-GOLGA7B-1:1;lnc-MCM9-2:1;lnc-NDUFAF8-5:3;lnc-NPY5R-10:1;…
GO:0060081	membrane hyperpolarization	biological_process	36	ENST00000471935.1;ENST00000507525.1;ENST00000527847.5;ENST00000608142.1;ENST00000617323.4;ENST00000622718.1;MSTRG.18739.1;NONHSAT151071.1;NONHSAT160055.1;NONHSAT165101.1;NONHSAT170199.1;NONHSAT170586.1;NONHSAT174563.1;NONHSAT177249.1;NONHSAT183090.1;NONHSAT185771.1;NONHSAT201356.1;NONHSAT210658.1;NR_026664;NR_036678;NR_110013;lnc-AIM2-2:1;lnc-ALOX12-3:1;lnc-ASB3-10:1;lnc-BRF1-27:1;lnc-CD96-3:1;ln…
GO:0060088	auditory receptor cell stereocilium organization	biological_process	10	ENST00000655317.1;MSTRG.49428.1;NONHSAT185771.1;NR_003207;NR_024089;lnc-ARHGEF38-1:2;lnc-ARID2-2:1;lnc-ARMC1-5:1;lnc-MCM9-2:1;lnc-RTN2-1:1
GO:0060124	positive regulation of growth hormone secretion	biological_process	27	ENST00000412954.1;ENST00000437461.1;ENST00000454977.1;ENST00000655317.1;ENST00000660745.1;MSTRG.10347.2;MSTRG.49428.1;MSTRG.62640.1;NONHSAT163891.1;NONHSAT167741.1;NONHSAT182362.1;NONHSAT185734.1;NONHSAT210498.1;NONHSAT213559.1;NR_003207;NR_040772;lnc-ARID2-2:1;lnc-ARMC1-5:1;lnc-CLDN18-1:1;lnc-DMC1-1:1;lnc-FAR1-2:1;lnc-GOLGA7B-1:1;lnc-MCM9-2:1;lnc-NDUFAF8-5:3;lnc-NPY5R-10:1;lnc-STK32C-3:2;lnc-TDR…
GO:0060173	limb development	biological_process	5	ENST00000660399.1;MSTRG.45189.1;MSTRG.67132.1;lnc-POTEC-11:2;lnc-ZMAT5-3:1
GO:0060253	negative regulation of glial cell proliferation	biological_process	29	ENST00000412954.1;ENST00000437461.1;ENST00000454977.1;ENST00000655317.1;ENST00000660745.1;MSTRG.10347.2;MSTRG.49428.1;MSTRG.52767.1;MSTRG.62640.1;NONHSAT163891.1;NONHSAT167741.1;NONHSAT182362.1;NONHSAT185734.1;NONHSAT210498.1;NONHSAT213559.1;NR_003207;NR_040772;T032421;lnc-ARID2-2:1;lnc-ARMC1-5:1;lnc-CLDN18-1:1;lnc-DMC1-1:1;lnc-FAR1-2:1;lnc-GOLGA7B-1:1;lnc-MCM9-2:1;lnc-NDUFAF8-5:3;lnc-NPY5R-10:1;…
GO:0060307	regulation of ventricular cardiac muscle cell membrane repolarization	biological_process	1	lnc-ARHGEF38-1:2
GO:0060317	cardiac epithelial to mesenchymal transition	biological_process	8	ENST00000437461.1;ENST00000655317.1;NONHSAT185734.1;NONHSAT185771.1;NR_040772;lnc-ARHGEF38-1:2;lnc-ARID2-2:1;lnc-TDRD1-1:1
GO:0060325	face morphogenesis	biological_process	145	ENST00000418041.5;ENST00000422841.5;ENST00000434973.1;ENST00000437825.1;ENST00000451775.1;ENST00000499842.1;ENST00000500853.1;ENST00000507525.1;ENST00000508671.1;ENST00000509911.2;ENST00000511849.2;ENST00000525320.2;ENST00000527847.5;ENST00000527978.1;ENST00000558572.1;ENST00000565390.2;ENST00000608014.1;ENST00000608142.1;ENST00000609111.1;ENST00000616668.1;ENST00000617135.1;ENST00000622718.1;ENS…
GO:0060326	cell chemotaxis	biological_process	5	MSTRG.35867.1;MSTRG.67428.1;NONHSAT188090.1;NONHSAT193393.1;lnc-ERN2-1:1
GO:0060333	interferon-gamma-mediated signaling pathway	biological_process	1	lnc-MREG-3:1
GO:0060347	heart trabecula formation	biological_process	36	BANCR:2;ENST00000412954.1;ENST00000437461.1;ENST00000443546.1;ENST00000478845.2;ENST00000484721.2;ENST00000624238.2;ENST00000655317.1;MSTRG.10347.2;MSTRG.49428.1;NONHSAT150699.1;NONHSAT181476.1;NONHSAT185734.1;NONHSAT185771.1;NONHSAT195089.1;NONHSAT197461.1;NR_003207;NR_024089;NR_040772;NR_110013;RASGRF2-AS1:9;lnc-ARHGEF38-1:2;lnc-ARID2-2:1;lnc-ARMC1-5:1;lnc-ASB3-10:1;lnc-C3orf36-1:1;lnc-CLDN18-1…
GO:0060384	innervation	biological_process	13	ENST00000668575.1;MSTRG.3405.3;NONHSAT173735.1;NR_027120;NR_029393;NR_029429;T306347;lnc-LPP-6:4;lnc-MPZL1-2:1;lnc-NPY5R-10:1;lnc-POTEC-11:2;lnc-RHEX-1:5;lnc-TDRD1-1:1
GO:0060402	calcium ion transport into cytosol	biological_process	3	ENST00000655317.1;lnc-ARHGEF38-1:2;lnc-ARID2-2:1
GO:0060411	cardiac septum morphogenesis	biological_process	94	BANCR:2;ENST00000412954.1;ENST00000422841.5;ENST00000434973.1;ENST00000437461.1;ENST00000443546.1;ENST00000478845.2;ENST00000484721.2;ENST00000511849.2;ENST00000565390.2;ENST00000624238.2;ENST00000642027.2;ENST00000650061.1;ENST00000654002.1;ENST00000655317.1;ENST00000656988.1;ENST00000657447.1;ENST00000669831.1;HID1-AS1:3;MSTRG.10347.2;MSTRG.22825.1;MSTRG.4285.2;MSTRG.46298.2;MSTRG.49428.1;MSTRG…
GO:0060412	ventricular septum morphogenesis	biological_process	3	ENST00000437461.1;NONHSAT185734.1;NR_040772
GO:0060452	positive regulation of cardiac muscle contraction	biological_process	155	BANCR:2;ENST00000412954.1;ENST00000422841.5;ENST00000434973.1;ENST00000443546.1;ENST00000451775.1;ENST00000478845.2;ENST00000484721.2;ENST00000499842.1;ENST00000500853.1;ENST00000507525.1;ENST00000508671.1;ENST00000511849.2;ENST00000525320.2;ENST00000558572.1;ENST00000565390.2;ENST00000607540.1;ENST00000608014.1;ENST00000608684.1;ENST00000609111.1;ENST00000617323.4;ENST00000624238.2;ENST000006307…
GO:0060561	apoptotic process involved in morphogenesis	biological_process	80	ENST00000437825.1;ENST00000471935.1;ENST00000500853.1;ENST00000507525.1;ENST00000509911.2;ENST00000527847.5;ENST00000527978.1;ENST00000558572.1;ENST00000608142.1;ENST00000609111.1;ENST00000616668.1;ENST00000617135.1;ENST00000617323.4;ENST00000622718.1;ENST00000648436.1;ENST00000657682.1;ENST00000661317.1;ENST00000663760.1;MSTRG.18011.9;MSTRG.18739.1;MSTRG.29375.2;MSTRG.35867.1;MSTRG.57351.11;MSTR…
GO:0060688	regulation of morphogenesis of a branching structure	biological_process	55	ENST00000418041.5;ENST00000437825.1;ENST00000509911.2;ENST00000527847.5;ENST00000527978.1;ENST00000608142.1;ENST00000616668.1;ENST00000617135.1;ENST00000622718.1;ENST00000648436.1;LINC02352:15;MSTRG.18011.9;MSTRG.35867.1;MSTRG.45189.1;MSTRG.49157.1;MSTRG.57351.11;MSTRG.63485.1;MSTRG.67428.1;NONHSAT160055.1;NONHSAT160345.1;NONHSAT165101.1;NONHSAT172216.1;NONHSAT172829.1;NONHSAT173735.1;NONHSAT1772…
GO:0060707	trophoblast giant cell differentiation	biological_process	33	ENST00000509911.2;ENST00000575331.1;ENST00000581690.1;ENST00000617135.1;ENST00000660399.1;ENST00000668575.1;ENST00000668812.1;LINC02352:15;MSTRG.18011.9;MSTRG.3405.3;MSTRG.45189.1;MSTRG.52955.1;MSTRG.67132.1;NONHSAT149915.1;NONHSAT173735.1;NONHSAT193393.1;NONHSAT199468.1;NONHSAT212305.1;NONHSAT224052.1;NR_027120;NR_029393;NR_029429;T228060;T301875;T306347;lnc-DAP-8:1;lnc-MPZL1-2:1;lnc-MREG-3:1;ln…
GO:0060710	chorio-allantoic fusion	biological_process	123	ENST00000418041.5;ENST00000437825.1;ENST00000451775.1;ENST00000471935.1;ENST00000499842.1;ENST00000500853.1;ENST00000507525.1;ENST00000508671.1;ENST00000509911.2;ENST00000525320.2;ENST00000527847.5;ENST00000527978.1;ENST00000558572.1;ENST00000608014.1;ENST00000608142.1;ENST00000609111.1;ENST00000616668.1;ENST00000617135.1;ENST00000617323.4;ENST00000622718.1;ENST00000630728.1;ENST00000648436.1;ENS…
GO:0060716	labyrinthine layer blood vessel development	biological_process	3	ENST00000437461.1;NONHSAT185734.1;NR_040772
GO:0060718	chorionic trophoblast cell differentiation	biological_process	88	ENST00000418041.5;ENST00000437825.1;ENST00000500853.1;ENST00000508671.1;ENST00000509911.2;ENST00000575331.1;ENST00000581690.1;ENST00000608684.1;ENST00000616668.1;ENST00000617135.1;ENST00000648436.1;ENST00000660399.1;ENST00000663760.1;ENST00000668575.1;ENST00000668812.1;LINC02352:15;MSTRG.18011.9;MSTRG.22147.1;MSTRG.29375.2;MSTRG.3405.3;MSTRG.45189.1;MSTRG.52955.1;MSTRG.55241.1;MSTRG.63485.1;MSTRG…
GO:0060754	positive regulation of mast cell chemotaxis	biological_process	49	ENST00000437825.1;ENST00000509911.2;ENST00000527847.5;ENST00000527978.1;ENST00000608142.1;ENST00000616668.1;ENST00000617135.1;ENST00000622718.1;ENST00000648436.1;LINC02352:15;MSTRG.18011.9;MSTRG.35867.1;MSTRG.45189.1;MSTRG.49157.1;MSTRG.57351.11;MSTRG.63485.1;MSTRG.67428.1;NONHSAT160055.1;NONHSAT165101.1;NONHSAT172216.1;NONHSAT172829.1;NONHSAT173735.1;NONHSAT177249.1;NONHSAT193393.1;NONHSAT199468…
GO:0060842	arterial endothelial cell differentiation	biological_process	94	BANCR:2;ENST00000412954.1;ENST00000422841.5;ENST00000434973.1;ENST00000437461.1;ENST00000443546.1;ENST00000478845.2;ENST00000484721.2;ENST00000511849.2;ENST00000565390.2;ENST00000624238.2;ENST00000642027.2;ENST00000650061.1;ENST00000654002.1;ENST00000655317.1;ENST00000656988.1;ENST00000657447.1;ENST00000669831.1;HID1-AS1:3;MSTRG.10347.2;MSTRG.22825.1;MSTRG.4285.2;MSTRG.46298.2;MSTRG.49428.1;MSTRG…
GO:0060912	cardiac cell fate specification	biological_process	159	ENST00000418041.5;ENST00000422841.5;ENST00000434973.1;ENST00000437825.1;ENST00000451775.1;ENST00000484721.2;ENST00000499842.1;ENST00000500853.1;ENST00000508671.1;ENST00000509911.2;ENST00000525320.2;ENST00000527847.5;ENST00000527978.1;ENST00000558572.1;ENST00000581690.1;ENST00000607540.1;ENST00000608014.1;ENST00000608684.1;ENST00000616668.1;ENST00000617135.1;ENST00000622718.1;ENST00000630728.1;ENS…
GO:0060997	dendritic spine morphogenesis	biological_process	3	ENST00000668812.1;NONHSAT149915.1;lnc-MPZL1-2:1
GO:0061077	chaperone-mediated protein folding	biological_process	3	MSTRG.35867.1;MSTRG.49157.1;lnc-ERN2-1:1
GO:0061153	trachea gland development	biological_process	123	ENST00000418041.5;ENST00000437825.1;ENST00000451775.1;ENST00000471935.1;ENST00000499842.1;ENST00000500853.1;ENST00000507525.1;ENST00000508671.1;ENST00000509911.2;ENST00000525320.2;ENST00000527847.5;ENST00000527978.1;ENST00000558572.1;ENST00000608014.1;ENST00000608142.1;ENST00000609111.1;ENST00000616668.1;ENST00000617135.1;ENST00000617323.4;ENST00000622718.1;ENST00000630728.1;ENST00000648436.1;ENS…
GO:0061178	regulation of insulin secretion involved in cellular response to glucose stimulus	biological_process	2	lnc-ARHGEF38-1:2;lnc-ARID2-2:1
GO:0061193	taste bud development	biological_process	146	ENST00000412954.1;ENST00000418041.5;ENST00000422841.5;ENST00000434973.1;ENST00000437825.1;ENST00000451775.1;ENST00000484721.2;ENST00000499842.1;ENST00000508671.1;ENST00000511849.2;ENST00000525320.2;ENST00000527847.5;ENST00000527978.1;ENST00000581690.1;ENST00000607540.1;ENST00000608014.1;ENST00000608684.1;ENST00000616668.1;ENST00000617135.1;ENST00000630728.1;ENST00000642027.2;ENST00000648436.1;ENS…
GO:0061314	Notch signaling involved in heart development	biological_process	94	BANCR:2;ENST00000412954.1;ENST00000422841.5;ENST00000434973.1;ENST00000437461.1;ENST00000443546.1;ENST00000478845.2;ENST00000484721.2;ENST00000511849.2;ENST00000565390.2;ENST00000624238.2;ENST00000642027.2;ENST00000650061.1;ENST00000654002.1;ENST00000655317.1;ENST00000656988.1;ENST00000657447.1;ENST00000669831.1;HID1-AS1:3;MSTRG.10347.2;MSTRG.22825.1;MSTRG.4285.2;MSTRG.46298.2;MSTRG.49428.1;MSTRG…
GO:0061337	cardiac conduction	biological_process	13	ENST00000575331.1;LINC02352:15;MSTRG.29375.2;MSTRG.45189.1;NONHSAT172216.1;NONHSAT172376.1;NONHSAT193393.1;NONHSAT204599.1;NONHSAT215483.1;lnc-BEX3-2:5;lnc-BLMH-3:1;lnc-C2orf83-2:1;lnc-MREG-3:1
GO:0061470	T follicular helper cell differentiation	biological_process	178	ENST00000418041.5;ENST00000422841.5;ENST00000434973.1;ENST00000437825.1;ENST00000443546.1;ENST00000451775.1;ENST00000471935.1;ENST00000478845.2;ENST00000499842.1;ENST00000500853.1;ENST00000507525.1;ENST00000508671.1;ENST00000511849.2;ENST00000527847.5;ENST00000527978.1;ENST00000558572.1;ENST00000565390.2;ENST00000607540.1;ENST00000608142.1;ENST00000608684.1;ENST00000609111.1;ENST00000616668.1;ENS…
GO:0061631	ubiquitin conjugating enzyme activity	molecular_function	1	NONHSAT188090.1
GO:0061737	leukotriene signaling pathway	biological_process	74	ENST00000418041.5;ENST00000437825.1;ENST00000471935.1;ENST00000499842.1;ENST00000507525.1;ENST00000508671.1;ENST00000509911.2;ENST00000527847.5;ENST00000527978.1;ENST00000558572.1;ENST00000608142.1;ENST00000609111.1;ENST00000617323.4;ENST00000622718.1;ENST00000648436.1;ENST00000657682.1;ENST00000661317.1;ENST00000663760.1;MSTRG.18739.1;MSTRG.35867.1;MSTRG.49157.1;MSTRG.57351.11;MSTRG.67428.1;NONH…
GO:0061890	positive regulation of astrocyte activation	biological_process	173	BANCR:2;ENST00000412954.1;ENST00000418041.5;ENST00000422841.5;ENST00000434973.1;ENST00000437825.1;ENST00000443546.1;ENST00000451775.1;ENST00000478845.2;ENST00000484721.2;ENST00000499842.1;ENST00000500853.1;ENST00000507525.1;ENST00000508671.1;ENST00000511849.2;ENST00000525320.2;ENST00000527847.5;ENST00000527978.1;ENST00000558572.1;ENST00000565390.2;ENST00000607540.1;ENST00000608014.1;ENST000006081…
GO:0070016	armadillo repeat domain binding	molecular_function	38	ENST00000471935.1;ENST00000509911.2;ENST00000608142.1;ENST00000617135.1;ENST00000617323.4;ENST00000622718.1;MSTRG.18011.9;MSTRG.18739.1;MSTRG.35867.1;MSTRG.63485.1;MSTRG.67428.1;NONHSAT151071.1;NONHSAT170199.1;NONHSAT170586.1;NONHSAT173735.1;NONHSAT174563.1;NONHSAT188090.1;NONHSAT193393.1;NONHSAT199468.1;NONHSAT201356.1;NONHSAT210658.1;NONHSAT212305.1;NR_026664;NR_029429;NR_036678;T228060;T301875…
GO:0070208	protein heterotrimerization	biological_process	25	ENST00000437461.1;ENST00000655317.1;ENST00000668575.1;ENST00000668812.1;MSTRG.3405.3;MSTRG.62640.1;MSTRG.67132.1;NONHSAT149915.1;NONHSAT167741.1;NONHSAT182362.1;NONHSAT210498.1;NONHSAT213559.1;NR_027120;NR_029393;T199649;T306347;lnc-ARID2-2:1;lnc-LPP-6:4;lnc-MPZL1-2:1;lnc-NPY5R-10:1;lnc-POTEC-11:2;lnc-RHEX-1:5;lnc-TDRD1-1:1;lnc-TP53TG3-9:2;lnc-ZMAT5-3:1
GO:0070257	positive regulation of mucus secretion	biological_process	209	BANCR:2;ENST00000412954.1;ENST00000418041.5;ENST00000422841.5;ENST00000434973.1;ENST00000437825.1;ENST00000443546.1;ENST00000451775.1;ENST00000454977.1;ENST00000478845.2;ENST00000484721.2;ENST00000499842.1;ENST00000500853.1;ENST00000507525.1;ENST00000508671.1;ENST00000511849.2;ENST00000558572.1;ENST00000565390.2;ENST00000581690.1;ENST00000607540.1;ENST00000608684.1;ENST00000609111.1;ENST000006173…
GO:0070269	pyroptosis	biological_process	46	ENST00000471935.1;ENST00000507525.1;ENST00000509911.2;ENST00000527847.5;ENST00000527978.1;ENST00000608142.1;ENST00000609111.1;ENST00000617323.4;ENST00000622718.1;MSTRG.18739.1;MSTRG.35867.1;MSTRG.49157.1;MSTRG.57351.11;MSTRG.67428.1;NONHSAT151071.1;NONHSAT160055.1;NONHSAT165101.1;NONHSAT170199.1;NONHSAT170586.1;NONHSAT172829.1;NONHSAT173735.1;NONHSAT174563.1;NONHSAT177249.1;NONHSAT183090.1;NONHSA…
GO:0070365	hepatocyte differentiation	biological_process	65	ENST00000437825.1;ENST00000500853.1;ENST00000509911.2;ENST00000575331.1;ENST00000581690.1;ENST00000608684.1;ENST00000616668.1;ENST00000617135.1;ENST00000648436.1;ENST00000660399.1;ENST00000663760.1;ENST00000668575.1;ENST00000668812.1;LINC02352:15;MSTRG.18011.9;MSTRG.22147.1;MSTRG.29375.2;MSTRG.3405.3;MSTRG.45189.1;MSTRG.52955.1;MSTRG.55241.1;MSTRG.63485.1;MSTRG.67132.1;MSTRG.6822.4;NONHSAT149915.…
GO:0070374	positive regulation of ERK1 and ERK2 cascade	biological_process	148	ENST00000412954.1;ENST00000434973.1;ENST00000437825.1;ENST00000443546.1;ENST00000451775.1;ENST00000478845.2;ENST00000499842.1;ENST00000500853.1;ENST00000507525.1;ENST00000508671.1;ENST00000511849.2;ENST00000525320.2;ENST00000527847.5;ENST00000527978.1;ENST00000558572.1;ENST00000565390.2;ENST00000608014.1;ENST00000608684.1;ENST00000609111.1;ENST00000616668.1;ENST00000624238.2;ENST00000630728.1;ENS…
GO:0070378	positive regulation of ERK5 cascade	biological_process	137	ENST00000418041.5;ENST00000434973.1;ENST00000437825.1;ENST00000451775.1;ENST00000499842.1;ENST00000500853.1;ENST00000508671.1;ENST00000509911.2;ENST00000525320.2;ENST00000527847.5;ENST00000527978.1;ENST00000581690.1;ENST00000608014.1;ENST00000608684.1;ENST00000616668.1;ENST00000617135.1;ENST00000622718.1;ENST00000630728.1;ENST00000648436.1;ENST00000657447.1;ENST00000657682.1;ENST00000658164.1;ENS…
GO:0070382	exocytic vesicle	cellular_component	20	ENST00000660399.1;ENST00000660745.1;ENST00000668575.1;MSTRG.3405.3;MSTRG.62640.1;MSTRG.67132.1;NONHSAT157106.1;NONHSAT167741.1;NONHSAT170176.1;NONHSAT182362.1;NONHSAT210498.1;NONHSAT213559.1;NONHSAT224052.1;NR_029393;T199649;lnc-DAP-8:1;lnc-MPZL1-2:1;lnc-POTEC-11:2;lnc-TP53TG3-9:2;lnc-ZMAT5-3:1
GO:0070445	regulation of oligodendrocyte progenitor proliferation	biological_process	29	ENST00000412954.1;ENST00000437461.1;ENST00000454977.1;ENST00000655317.1;ENST00000660745.1;MSTRG.10347.2;MSTRG.49428.1;MSTRG.52767.1;MSTRG.62640.1;NONHSAT163891.1;NONHSAT167741.1;NONHSAT182362.1;NONHSAT185734.1;NONHSAT210498.1;NONHSAT213559.1;NR_003207;NR_040772;T032421;lnc-ARID2-2:1;lnc-ARMC1-5:1;lnc-CLDN18-1:1;lnc-DMC1-1:1;lnc-FAR1-2:1;lnc-GOLGA7B-1:1;lnc-MCM9-2:1;lnc-NDUFAF8-5:3;lnc-NPY5R-10:1;…
GO:0070491	repressing transcription factor binding	molecular_function	121	BANCR:2;ENST00000412954.1;ENST00000422841.5;ENST00000434973.1;ENST00000443546.1;ENST00000478845.2;ENST00000484721.2;ENST00000499842.1;ENST00000508671.1;ENST00000511849.2;ENST00000525320.2;ENST00000558572.1;ENST00000565390.2;ENST00000607540.1;ENST00000608014.1;ENST00000624238.2;ENST00000630728.1;ENST00000642027.2;ENST00000650061.1;ENST00000654002.1;ENST00000656988.1;ENST00000657447.1;ENST000006576…
GO:0070588	calcium ion transmembrane transport	biological_process	6	LINC02352:15;NONHSAT172216.1;NONHSAT193393.1;lnc-ABCE1-5:1;lnc-C2orf83-2:1;lnc-MREG-3:1
GO:0070628	proteasome binding	molecular_function	16	MSTRG.35867.1;MSTRG.49157.1;MSTRG.67428.1;NONHSAT170199.1;NONHSAT174563.1;NONHSAT188090.1;NONHSAT201356.1;NONHSAT210658.1;NR_026664;NR_036678;lnc-ALOX12-3:1;lnc-BEND7-5:5;lnc-CD96-3:1;lnc-ERN2-1:1;lnc-EVA1A-1:1;lnc-RPIA-14:1
GO:0070740	tubulin-glutamic acid ligase activity	molecular_function	20	BANCR:2;ENST00000655317.1;MSTRG.10347.2;MSTRG.49428.1;NONHSAT150699.1;NONHSAT183090.1;NONHSAT185771.1;NR_003207;NR_024089;NR_110013;lnc-ARHGEF38-1:2;lnc-ARID2-2:1;lnc-ARMC1-5:1;lnc-ASB3-10:1;lnc-MCM9-2:1;lnc-MID1-4:1;lnc-NDUFAF8-5:3;lnc-RTN2-1:1;lnc-SLC6A14-1:1;lnc-STK32C-3:2
GO:0070742	C2H2 zinc finger domain binding	molecular_function	38	ENST00000471935.1;ENST00000509911.2;ENST00000608142.1;ENST00000617135.1;ENST00000617323.4;ENST00000622718.1;MSTRG.18011.9;MSTRG.18739.1;MSTRG.35867.1;MSTRG.63485.1;MSTRG.67428.1;NONHSAT151071.1;NONHSAT170199.1;NONHSAT170586.1;NONHSAT173735.1;NONHSAT174563.1;NONHSAT188090.1;NONHSAT193393.1;NONHSAT199468.1;NONHSAT201356.1;NONHSAT210658.1;NONHSAT212305.1;NR_026664;NR_029429;NR_036678;T228060;T301875…
GO:0070830	bicellular tight junction assembly	biological_process	12	ENST00000660399.1;MSTRG.62640.1;MSTRG.67132.1;NONHSAT167741.1;NONHSAT182362.1;NONHSAT210498.1;NONHSAT213559.1;NONHSAT224052.1;T199649;lnc-DAP-8:1;lnc-TP53TG3-9:2;lnc-ZMAT5-3:1
GO:0070876	SOSS complex	cellular_component	91	BANCR:2;ENST00000412954.1;ENST00000422841.5;ENST00000434973.1;ENST00000437461.1;ENST00000443546.1;ENST00000454977.1;ENST00000478845.2;ENST00000484721.2;ENST00000511849.2;ENST00000624238.2;ENST00000642027.2;ENST00000650061.1;ENST00000654002.1;ENST00000655317.1;ENST00000656988.1;ENST00000657447.1;ENST00000660745.1;ENST00000669831.1;MSTRG.10347.2;MSTRG.22825.1;MSTRG.4285.2;MSTRG.46298.2;MSTRG.49428.…
GO:0070995	NADPH oxidation	biological_process	182	BANCR:2;ENST00000412954.1;ENST00000418041.5;ENST00000422841.5;ENST00000434973.1;ENST00000437825.1;ENST00000443546.1;ENST00000451775.1;ENST00000454977.1;ENST00000478845.2;ENST00000484721.2;ENST00000499842.1;ENST00000500853.1;ENST00000507525.1;ENST00000508671.1;ENST00000511849.2;ENST00000525320.2;ENST00000558572.1;ENST00000565390.2;ENST00000607540.1;ENST00000608014.1;ENST00000608684.1;ENST000006091…
GO:0071203	WASH complex	cellular_component	32	ENST00000509911.2;ENST00000617135.1;ENST00000668812.1;LINC02352:15;MSTRG.18011.9;MSTRG.35867.1;MSTRG.45189.1;MSTRG.67428.1;NONHSAT149915.1;NONHSAT170586.1;NONHSAT172216.1;NONHSAT173735.1;NONHSAT174563.1;NONHSAT193393.1;NONHSAT199468.1;NONHSAT201356.1;NONHSAT210658.1;NONHSAT212305.1;NR_029429;T228060;T301875;T306347;lnc-ABCE1-5:1;lnc-BEND7-5:5;lnc-BRF1-27:1;lnc-C2orf83-2:1;lnc-CD96-3:1;lnc-EIF2AK3…
GO:0071294	cellular response to zinc ion	biological_process	17	ENST00000437461.1;ENST00000454977.1;ENST00000655317.1;MSTRG.49428.1;NONHSAT185734.1;NR_003207;NR_024089;NR_040772;lnc-ARHGEF38-1:2;lnc-ARID2-2:1;lnc-ARMC1-5:1;lnc-FAR1-2:1;lnc-MCM9-2:1;lnc-NPY5R-10:1;lnc-RAD51AP2-1:1;lnc-RTN2-1:1;lnc-TDRD1-1:1
GO:0071345	cellular response to cytokine stimulus	biological_process	55	ENST00000471935.1;ENST00000507525.1;ENST00000509911.2;ENST00000527847.5;ENST00000527978.1;ENST00000608142.1;ENST00000622718.1;ENST00000648436.1;ENST00000661317.1;MSTRG.18739.1;MSTRG.35867.1;MSTRG.49157.1;MSTRG.57351.11;MSTRG.67428.1;NONHSAT151071.1;NONHSAT160055.1;NONHSAT165101.1;NONHSAT170199.1;NONHSAT170586.1;NONHSAT172216.1;NONHSAT172829.1;NONHSAT173735.1;NONHSAT174563.1;NONHSAT177249.1;NONHSA…
GO:0071353	cellular response to interleukin-4	biological_process	12	MSTRG.18011.9;MSTRG.35867.1;MSTRG.67428.1;NONHSAT188090.1;NONHSAT193393.1;NONHSAT210658.1;NR_026664;NR_029429;lnc-BEND7-5:5;lnc-CD96-3:1;lnc-ERN2-1:1;lnc-OR5P3-2:1
GO:0071361	cellular response to ethanol	biological_process	5	ENST00000655317.1;NONHSAT151071.1;NONHSAT185771.1;lnc-ARHGEF38-1:2;lnc-ARID2-2:1
GO:0071377	cellular response to glucagon stimulus	biological_process	3	MSTRG.35867.1;MSTRG.67428.1;NONHSAT188090.1
GO:0071380	cellular response to prostaglandin E stimulus	biological_process	3	ENST00000655317.1;lnc-ARHGEF38-1:2;lnc-ARID2-2:1
GO:0071385	cellular response to glucocorticoid stimulus	biological_process	27	ENST00000412954.1;ENST00000437461.1;ENST00000655317.1;ENST00000660745.1;MSTRG.10347.2;MSTRG.49428.1;MSTRG.52767.1;MSTRG.62640.1;NONHSAT163891.1;NONHSAT167741.1;NONHSAT182362.1;NONHSAT185734.1;NONHSAT210498.1;NONHSAT213559.1;NR_003207;NR_040772;T032421;lnc-ARHGEF38-1:2;lnc-ARID2-2:1;lnc-ARMC1-5:1;lnc-CLDN18-1:1;lnc-DMC1-1:1;lnc-GOLGA7B-1:1;lnc-MCM9-2:1;lnc-NDUFAF8-5:3;lnc-STK32C-3:2;lnc-TDRD1-1:1
GO:0071395	cellular response to jasmonic acid stimulus	biological_process	94	ENST00000418041.5;ENST00000437825.1;ENST00000451775.1;ENST00000500853.1;ENST00000508671.1;ENST00000509911.2;ENST00000527847.5;ENST00000527978.1;ENST00000575331.1;ENST00000581690.1;ENST00000608014.1;ENST00000608142.1;ENST00000616668.1;ENST00000617135.1;ENST00000622718.1;ENST00000630728.1;ENST00000648436.1;ENST00000658164.1;ENST00000660399.1;ENST00000661317.1;ENST00000663760.1;ENST00000668812.1;LIN…
GO:0071437	invadopodium	cellular_component	48	ENST00000509911.2;ENST00000527847.5;ENST00000608142.1;ENST00000616668.1;ENST00000617135.1;ENST00000622718.1;ENST00000668812.1;LINC02352:15;MSTRG.18011.9;MSTRG.18739.1;MSTRG.35867.1;MSTRG.45189.1;MSTRG.63485.1;MSTRG.67428.1;NONHSAT149915.1;NONHSAT160055.1;NONHSAT165101.1;NONHSAT170586.1;NONHSAT172216.1;NONHSAT173735.1;NONHSAT174563.1;NONHSAT175355.1;NONHSAT177249.1;NONHSAT193393.1;NONHSAT199468.1;…
GO:0071456	cellular response to hypoxia	biological_process	131	BANCR:2;ENST00000422841.5;ENST00000434973.1;ENST00000443546.1;ENST00000451775.1;ENST00000454977.1;ENST00000478845.2;ENST00000484721.2;ENST00000499842.1;ENST00000507525.1;ENST00000511849.2;ENST00000525320.2;ENST00000565390.2;ENST00000607540.1;ENST00000608014.1;ENST00000617323.4;ENST00000624238.2;ENST00000630728.1;ENST00000642027.2;ENST00000650061.1;ENST00000654002.1;ENST00000655317.1;ENST000006569…
GO:0071556	integral component of lumenal side of endoplasmic reticulum membrane	cellular_component	9	ENST00000660399.1;LINC02352:15;MSTRG.18011.9;MSTRG.45189.1;NONHSAT149915.1;NONHSAT193393.1;lnc-BEND7-5:5;lnc-MREG-3:1;lnc-OR5P3-2:1
GO:0071626	mastication	biological_process	147	ENST00000412954.1;ENST00000418041.5;ENST00000422841.5;ENST00000434973.1;ENST00000437825.1;ENST00000451775.1;ENST00000454977.1;ENST00000484721.2;ENST00000499842.1;ENST00000500853.1;ENST00000508671.1;ENST00000525320.2;ENST00000527847.5;ENST00000527978.1;ENST00000581690.1;ENST00000608014.1;ENST00000616668.1;ENST00000617135.1;ENST00000630728.1;ENST00000642027.2;ENST00000648436.1;ENST00000654002.1;ENS…
GO:0071651	positive regulation of chemokine (C-C motif) ligand 5 production	biological_process	21	ENST00000437461.1;ENST00000454977.1;ENST00000655317.1;ENST00000660745.1;MSTRG.49428.1;MSTRG.62640.1;NONHSAT163891.1;NONHSAT167741.1;NONHSAT182362.1;NONHSAT185734.1;NONHSAT210498.1;NONHSAT213559.1;NR_003207;NR_040772;lnc-ARID2-2:1;lnc-ARMC1-5:1;lnc-DMC1-1:1;lnc-FAR1-2:1;lnc-MCM9-2:1;lnc-NPY5R-10:1;lnc-TDRD1-1:1
GO:0071723	lipopeptide binding	molecular_function	84	ENST00000418041.5;ENST00000454977.1;ENST00000471935.1;ENST00000509911.2;ENST00000575331.1;ENST00000581690.1;ENST00000608142.1;ENST00000608684.1;ENST00000616668.1;ENST00000617135.1;ENST00000622718.1;ENST00000660399.1;ENST00000668575.1;ENST00000668812.1;LINC02352:15;MSTRG.18011.9;MSTRG.18739.1;MSTRG.22147.1;MSTRG.29375.2;MSTRG.3405.3;MSTRG.45189.1;MSTRG.52955.1;MSTRG.55241.1;MSTRG.63485.1;MSTRG.671…
GO:0071773	cellular response to BMP stimulus	biological_process	2	NONHSAT185734.1;NR_040772
GO:0071799	cellular response to prostaglandin D stimulus	biological_process	94	ENST00000418041.5;ENST00000437825.1;ENST00000451775.1;ENST00000500853.1;ENST00000508671.1;ENST00000509911.2;ENST00000527847.5;ENST00000527978.1;ENST00000575331.1;ENST00000581690.1;ENST00000608014.1;ENST00000608142.1;ENST00000616668.1;ENST00000617135.1;ENST00000622718.1;ENST00000630728.1;ENST00000648436.1;ENST00000658164.1;ENST00000660399.1;ENST00000661317.1;ENST00000663760.1;ENST00000668812.1;LIN…
GO:0071864	positive regulation of cell proliferation in bone marrow	biological_process	123	ENST00000418041.5;ENST00000437825.1;ENST00000451775.1;ENST00000471935.1;ENST00000499842.1;ENST00000500853.1;ENST00000507525.1;ENST00000508671.1;ENST00000509911.2;ENST00000525320.2;ENST00000527847.5;ENST00000527978.1;ENST00000558572.1;ENST00000608014.1;ENST00000608142.1;ENST00000609111.1;ENST00000616668.1;ENST00000617135.1;ENST00000617323.4;ENST00000622718.1;ENST00000630728.1;ENST00000648436.1;ENS…
GO:0071866	negative regulation of apoptotic process in bone marrow	biological_process	123	ENST00000418041.5;ENST00000437825.1;ENST00000451775.1;ENST00000471935.1;ENST00000499842.1;ENST00000500853.1;ENST00000507525.1;ENST00000508671.1;ENST00000509911.2;ENST00000525320.2;ENST00000527847.5;ENST00000527978.1;ENST00000558572.1;ENST00000608014.1;ENST00000608142.1;ENST00000609111.1;ENST00000616668.1;ENST00000617135.1;ENST00000617323.4;ENST00000622718.1;ENST00000630728.1;ENST00000648436.1;ENS…
GO:0071880	adenylate cyclase-activating adrenergic receptor signaling pathway	biological_process	126	BANCR:2;ENST00000412954.1;ENST00000422841.5;ENST00000434973.1;ENST00000443546.1;ENST00000478845.2;ENST00000484721.2;ENST00000499842.1;ENST00000511849.2;ENST00000525320.2;ENST00000558572.1;ENST00000565390.2;ENST00000607540.1;ENST00000608014.1;ENST00000609111.1;ENST00000617323.4;ENST00000624238.2;ENST00000630728.1;ENST00000642027.2;ENST00000650061.1;ENST00000654002.1;ENST00000655317.1;ENST000006569…
GO:0071895	odontoblast differentiation	biological_process	123	ENST00000418041.5;ENST00000437825.1;ENST00000451775.1;ENST00000471935.1;ENST00000499842.1;ENST00000500853.1;ENST00000507525.1;ENST00000508671.1;ENST00000509911.2;ENST00000525320.2;ENST00000527847.5;ENST00000527978.1;ENST00000558572.1;ENST00000608014.1;ENST00000608142.1;ENST00000609111.1;ENST00000616668.1;ENST00000617135.1;ENST00000617323.4;ENST00000622718.1;ENST00000630728.1;ENST00000648436.1;ENS…
GO:0071899	negative regulation of estrogen receptor binding	biological_process	123	ENST00000418041.5;ENST00000437825.1;ENST00000451775.1;ENST00000471935.1;ENST00000499842.1;ENST00000500853.1;ENST00000507525.1;ENST00000508671.1;ENST00000509911.2;ENST00000525320.2;ENST00000527847.5;ENST00000527978.1;ENST00000558572.1;ENST00000608014.1;ENST00000608142.1;ENST00000609111.1;ENST00000616668.1;ENST00000617135.1;ENST00000617323.4;ENST00000622718.1;ENST00000630728.1;ENST00000648436.1;ENS…
GO:0071944	cell periphery	cellular_component	167	BANCR:2;ENST00000412954.1;ENST00000418041.5;ENST00000422841.5;ENST00000434973.1;ENST00000437825.1;ENST00000443546.1;ENST00000451775.1;ENST00000454977.1;ENST00000478845.2;ENST00000484721.2;ENST00000499842.1;ENST00000500853.1;ENST00000508671.1;ENST00000511849.2;ENST00000525320.2;ENST00000558572.1;ENST00000565390.2;ENST00000607540.1;ENST00000608014.1;ENST00000608684.1;ENST00000609111.1;ENST000006242…
GO:0072112	glomerular visceral epithelial cell differentiation	biological_process	64	ENST00000454977.1;ENST00000575331.1;ENST00000581690.1;ENST00000616668.1;ENST00000660399.1;ENST00000660745.1;ENST00000668575.1;MSTRG.22147.1;MSTRG.29375.2;MSTRG.3405.3;MSTRG.52955.1;MSTRG.53344.1;MSTRG.55241.1;MSTRG.62640.1;MSTRG.67132.1;MSTRG.6822.4;MSTRG.9929.60;NONHSAT149915.1;NONHSAT157106.1;NONHSAT157362.1;NONHSAT167741.1;NONHSAT170176.1;NONHSAT172376.1;NONHSAT175355.1;NONHSAT182362.1;NONHSAT…
GO:0072332	intrinsic apoptotic signaling pathway by p53 class mediator	biological_process	3	ENST00000437461.1;NONHSAT185734.1;NR_040772
GO:0072358	cardiovascular system development	biological_process	17	ENST00000471935.1;ENST00000509911.2;ENST00000608142.1;ENST00000617135.1;ENST00000617323.4;ENST00000622718.1;MSTRG.22147.1;MSTRG.63485.1;NONHSAT151071.1;NONHSAT199468.1;NONHSAT205333.1;NR_036678;T228060;T301875;lnc-COL6A6-2:1;lnc-PRSS36-1:2;lnc-SNX8-2:1
GO:0072509	divalent inorganic cation transmembrane transporter activity	molecular_function	122	ENST00000418041.5;ENST00000437825.1;ENST00000451775.1;ENST00000471935.1;ENST00000499842.1;ENST00000500853.1;ENST00000507525.1;ENST00000508671.1;ENST00000509911.2;ENST00000525320.2;ENST00000527847.5;ENST00000527978.1;ENST00000558572.1;ENST00000608014.1;ENST00000608142.1;ENST00000608684.1;ENST00000609111.1;ENST00000616668.1;ENST00000617135.1;ENST00000617323.4;ENST00000622718.1;ENST00000630728.1;ENS…
GO:0072592	oxygen metabolic process	biological_process	182	BANCR:2;ENST00000412954.1;ENST00000418041.5;ENST00000422841.5;ENST00000434973.1;ENST00000437825.1;ENST00000443546.1;ENST00000451775.1;ENST00000454977.1;ENST00000478845.2;ENST00000484721.2;ENST00000499842.1;ENST00000500853.1;ENST00000507525.1;ENST00000508671.1;ENST00000511849.2;ENST00000525320.2;ENST00000558572.1;ENST00000565390.2;ENST00000607540.1;ENST00000608014.1;ENST00000608684.1;ENST000006091…
GO:0072659	protein localization to plasma membrane	biological_process	11	ENST00000660745.1;ENST00000668575.1;MSTRG.3405.3;MSTRG.62640.1;NONHSAT167741.1;NONHSAT182362.1;NONHSAT210498.1;NONHSAT213559.1;T199649;lnc-MPZL1-2:1;lnc-POTEC-11:2
GO:0072686	mitotic spindle	cellular_component	2	NONHSAT163891.1;lnc-DMC1-1:1
GO:0086002	cardiac muscle cell action potential involved in contraction	biological_process	116	BANCR:2;ENST00000412954.1;ENST00000422841.5;ENST00000434973.1;ENST00000443546.1;ENST00000451775.1;ENST00000484721.2;ENST00000499842.1;ENST00000508671.1;ENST00000511849.2;ENST00000525320.2;ENST00000558572.1;ENST00000565390.2;ENST00000608014.1;ENST00000624238.2;ENST00000630728.1;ENST00000642027.2;ENST00000650061.1;ENST00000654002.1;ENST00000656988.1;ENST00000657447.1;ENST00000657682.1;ENST000006581…
GO:0086006	voltage-gated sodium channel activity involved in cardiac muscle cell action potential	molecular_function	76	BANCR:2;ENST00000412954.1;ENST00000443546.1;ENST00000478845.2;ENST00000484721.2;ENST00000507525.1;ENST00000511849.2;ENST00000558572.1;ENST00000565390.2;ENST00000609111.1;ENST00000617323.4;ENST00000624238.2;ENST00000650061.1;ENST00000656988.1;ENST00000657682.1;ENST00000658415.1;ENST00000661317.1;ENST00000669831.1;MSTRG.10347.2;MSTRG.4285.2;MSTRG.52767.1;MSTRG.53344.1;MSTRG.55619.1;MSTRG.7787.4;MST…
GO:0086012	membrane depolarization during cardiac muscle cell action potential	biological_process	1	lnc-ARHGEF38-1:2
GO:0086016	AV node cell action potential	biological_process	137	BANCR:2;ENST00000412954.1;ENST00000422841.5;ENST00000434973.1;ENST00000443546.1;ENST00000451775.1;ENST00000478845.2;ENST00000484721.2;ENST00000499842.1;ENST00000507525.1;ENST00000508671.1;ENST00000511849.2;ENST00000558572.1;ENST00000565390.2;ENST00000607540.1;ENST00000609111.1;ENST00000617323.4;ENST00000624238.2;ENST00000642027.2;ENST00000650061.1;ENST00000654002.1;ENST00000656988.1;ENST000006574…
GO:0086019	cell-cell signaling involved in cardiac conduction	biological_process	173	BANCR:2;ENST00000412954.1;ENST00000418041.5;ENST00000422841.5;ENST00000434973.1;ENST00000437825.1;ENST00000443546.1;ENST00000451775.1;ENST00000454977.1;ENST00000478845.2;ENST00000484721.2;ENST00000499842.1;ENST00000500853.1;ENST00000508671.1;ENST00000511849.2;ENST00000525320.2;ENST00000558572.1;ENST00000565390.2;ENST00000607540.1;ENST00000608014.1;ENST00000608684.1;ENST00000609111.1;ENST000006242…
GO:0090037	positive regulation of protein kinase C signaling	biological_process	155	BANCR:2;ENST00000412954.1;ENST00000422841.5;ENST00000434973.1;ENST00000443546.1;ENST00000451775.1;ENST00000478845.2;ENST00000484721.2;ENST00000499842.1;ENST00000500853.1;ENST00000507525.1;ENST00000508671.1;ENST00000511849.2;ENST00000525320.2;ENST00000558572.1;ENST00000565390.2;ENST00000607540.1;ENST00000608014.1;ENST00000608684.1;ENST00000609111.1;ENST00000617323.4;ENST00000624238.2;ENST000006307…
GO:0090068	positive regulation of cell cycle process	biological_process	123	ENST00000418041.5;ENST00000437825.1;ENST00000451775.1;ENST00000471935.1;ENST00000499842.1;ENST00000500853.1;ENST00000507525.1;ENST00000508671.1;ENST00000509911.2;ENST00000525320.2;ENST00000527847.5;ENST00000527978.1;ENST00000558572.1;ENST00000608014.1;ENST00000608142.1;ENST00000609111.1;ENST00000616668.1;ENST00000617135.1;ENST00000617323.4;ENST00000622718.1;ENST00000630728.1;ENST00000648436.1;ENS…
GO:0090084	negative regulation of inclusion body assembly	biological_process	48	ENST00000471935.1;ENST00000507525.1;ENST00000527847.5;ENST00000527978.1;ENST00000608142.1;ENST00000609111.1;ENST00000617323.4;ENST00000622718.1;ENST00000658415.1;MSTRG.18739.1;MSTRG.35867.1;MSTRG.49157.1;MSTRG.57351.11;MSTRG.67428.1;NONHSAT151071.1;NONHSAT160055.1;NONHSAT165101.1;NONHSAT170199.1;NONHSAT170586.1;NONHSAT172829.1;NONHSAT174563.1;NONHSAT177249.1;NONHSAT183090.1;NONHSAT185771.1;NONHSA…
GO:0090086	negative regulation of protein deubiquitination	biological_process	117	ENST00000418041.5;ENST00000437825.1;ENST00000451775.1;ENST00000471935.1;ENST00000499842.1;ENST00000500853.1;ENST00000507525.1;ENST00000508671.1;ENST00000525320.2;ENST00000527847.5;ENST00000527978.1;ENST00000558572.1;ENST00000565390.2;ENST00000607540.1;ENST00000608142.1;ENST00000609111.1;ENST00000617323.4;ENST00000622718.1;ENST00000648436.1;ENST00000650061.1;ENST00000657682.1;ENST00000658164.1;ENS…
GO:0090102	cochlea development	biological_process	102	ENST00000412954.1;ENST00000422841.5;ENST00000434973.1;ENST00000437461.1;ENST00000451775.1;ENST00000454977.1;ENST00000484721.2;ENST00000499842.1;ENST00000525320.2;ENST00000608014.1;ENST00000630728.1;ENST00000642027.2;ENST00000654002.1;ENST00000656988.1;ENST00000657447.1;ENST00000657682.1;ENST00000658164.1;ENST00000668575.1;ENST00000669831.1;ENST00000671131.1;HID1-AS1:3;MSTRG.10347.2;MSTRG.16859.1;…
GO:0090103	cochlea morphogenesis	biological_process	4	ENST00000668575.1;NONHSAT182362.1;NONHSAT224052.1;NR_029393
GO:0090175	regulation of establishment of planar polarity	biological_process	202	BANCR:2;ENST00000412954.1;ENST00000418041.5;ENST00000422841.5;ENST00000434973.1;ENST00000437825.1;ENST00000443546.1;ENST00000451775.1;ENST00000454977.1;ENST00000478845.2;ENST00000484721.2;ENST00000499842.1;ENST00000500853.1;ENST00000508671.1;ENST00000511849.2;ENST00000525320.2;ENST00000527847.5;ENST00000527978.1;ENST00000558572.1;ENST00000565390.2;ENST00000581690.1;ENST00000607540.1;ENST000006080…
GO:0090274	positive regulation of somatostatin secretion	biological_process	29	ENST00000412954.1;ENST00000437461.1;ENST00000454977.1;ENST00000655317.1;ENST00000660745.1;MSTRG.10347.2;MSTRG.49428.1;MSTRG.52767.1;MSTRG.62640.1;NONHSAT163891.1;NONHSAT167741.1;NONHSAT182362.1;NONHSAT185734.1;NONHSAT210498.1;NONHSAT213559.1;NR_003207;NR_040772;T032421;lnc-ARID2-2:1;lnc-ARMC1-5:1;lnc-CLDN18-1:1;lnc-DMC1-1:1;lnc-FAR1-2:1;lnc-GOLGA7B-1:1;lnc-MCM9-2:1;lnc-NDUFAF8-5:3;lnc-NPY5R-10:1;…
GO:0090286	cytoskeletal anchoring at nuclear membrane	biological_process	37	ENST00000471935.1;ENST00000507525.1;ENST00000527847.5;ENST00000608142.1;ENST00000617323.4;ENST00000622718.1;MSTRG.18739.1;MSTRG.67428.1;NONHSAT151071.1;NONHSAT160055.1;NONHSAT165101.1;NONHSAT170199.1;NONHSAT170586.1;NONHSAT174563.1;NONHSAT177249.1;NONHSAT183090.1;NONHSAT185771.1;NONHSAT188090.1;NONHSAT201356.1;NONHSAT210658.1;NR_026664;NR_036678;NR_110013;lnc-AIM2-2:1;lnc-ALOX12-3:1;lnc-ASB3-10:1…
GO:0090303	positive regulation of wound healing	biological_process	48	BANCR:2;ENST00000412954.1;ENST00000443546.1;ENST00000454977.1;ENST00000478845.2;ENST00000484721.2;ENST00000507525.1;ENST00000609111.1;ENST00000617323.4;ENST00000624238.2;ENST00000655317.1;ENST00000658415.1;MSTRG.10347.2;MSTRG.18739.1;MSTRG.49428.1;MSTRG.57351.11;NONHSAT150699.1;NONHSAT151071.1;NONHSAT181476.1;NONHSAT183090.1;NONHSAT185771.1;NONHSAT195089.1;NONHSAT197461.1;NONHSAT215483.1;NR_00320…
GO:0097009	energy homeostasis	biological_process	5	ENST00000437461.1;NONHSAT185734.1;NR_040772;lnc-ARHGEF38-1:2;lnc-ARID2-2:1
GO:0097091	synaptic vesicle clustering	biological_process	47	ENST00000575331.1;ENST00000581690.1;ENST00000616668.1;ENST00000660399.1;ENST00000668575.1;ENST00000668812.1;LINC02352:15;MSTRG.18011.9;MSTRG.22147.1;MSTRG.29375.2;MSTRG.3405.3;MSTRG.45189.1;MSTRG.52955.1;MSTRG.55241.1;MSTRG.62640.1;MSTRG.63485.1;MSTRG.67132.1;MSTRG.6822.4;NONHSAT149915.1;NONHSAT157106.1;NONHSAT170176.1;NONHSAT175355.1;NONHSAT202012.1;NONHSAT205333.1;NONHSAT212305.1;NONHSAT213559.…
GO:0097094	craniofacial suture morphogenesis	biological_process	45	ENST00000412954.1;ENST00000454977.1;ENST00000484721.2;ENST00000527847.5;ENST00000527978.1;ENST00000581690.1;ENST00000616668.1;ENST00000617135.1;ENST00000668575.1;MSTRG.10347.2;MSTRG.22147.1;MSTRG.29375.2;MSTRG.52955.1;MSTRG.63485.1;MSTRG.6822.4;NONHSAT160055.1;NONHSAT165101.1;NONHSAT172829.1;NONHSAT175355.1;NONHSAT177249.1;NONHSAT182362.1;NONHSAT197461.1;NONHSAT205333.1;NONHSAT215483.1;NONHSAT224…
GO:0097169	AIM2 inflammasome complex	cellular_component	94	ENST00000418041.5;ENST00000437825.1;ENST00000471935.1;ENST00000499842.1;ENST00000500853.1;ENST00000507525.1;ENST00000508671.1;ENST00000509911.2;ENST00000525320.2;ENST00000527847.5;ENST00000527978.1;ENST00000558572.1;ENST00000607540.1;ENST00000608142.1;ENST00000609111.1;ENST00000617323.4;ENST00000622718.1;ENST00000648436.1;ENST00000657682.1;ENST00000658164.1;ENST00000661317.1;ENST00000663760.1;ENS…
GO:0097178	ruffle assembly	biological_process	23	ENST00000437461.1;ENST00000454977.1;ENST00000581690.1;ENST00000655317.1;MSTRG.22147.1;MSTRG.49428.1;MSTRG.52955.1;MSTRG.63485.1;NONHSAT205333.1;NONHSAT212305.1;NR_003207;NR_024089;NR_027120;lnc-ARID2-2:1;lnc-ARMC1-5:1;lnc-FAR1-2:1;lnc-LPP-6:4;lnc-MCM9-2:1;lnc-NPY5R-10:1;lnc-PRSS36-1:2;lnc-RAD51AP2-1:1;lnc-RHEX-1:5;lnc-TDRD1-1:1
GO:0097195	pilomotor reflex	biological_process	191	BANCR:2;ENST00000412954.1;ENST00000418041.5;ENST00000422841.5;ENST00000434973.1;ENST00000437825.1;ENST00000443546.1;ENST00000451775.1;ENST00000478845.2;ENST00000484721.2;ENST00000499842.1;ENST00000500853.1;ENST00000507525.1;ENST00000508671.1;ENST00000511849.2;ENST00000525320.2;ENST00000527847.5;ENST00000527978.1;ENST00000558572.1;ENST00000565390.2;ENST00000607540.1;ENST00000608014.1;ENST000006086…
GO:0097264	self proteolysis	biological_process	49	ENST00000484721.2;ENST00000509911.2;ENST00000527847.5;ENST00000527978.1;ENST00000581690.1;ENST00000616668.1;ENST00000617135.1;ENST00000622718.1;ENST00000668812.1;MSTRG.18011.9;MSTRG.22147.1;MSTRG.29375.2;MSTRG.52955.1;MSTRG.57351.11;MSTRG.63485.1;MSTRG.6822.4;NONHSAT149915.1;NONHSAT160055.1;NONHSAT165101.1;NONHSAT172829.1;NONHSAT173735.1;NONHSAT175355.1;NONHSAT177249.1;NONHSAT195089.1;NONHSAT1974…
GO:0097320	plasma membrane tubulation	biological_process	5	ENST00000437461.1;NONHSAT185734.1;NR_040772;lnc-ARHGEF38-1:2;lnc-ARID2-2:1
GO:0097411	hypoxia-inducible factor-1alpha signaling pathway	biological_process	142	BANCR:2;ENST00000422841.5;ENST00000443546.1;ENST00000471935.1;ENST00000478845.2;ENST00000499842.1;ENST00000500853.1;ENST00000507525.1;ENST00000508671.1;ENST00000511849.2;ENST00000525320.2;ENST00000558572.1;ENST00000565390.2;ENST00000607540.1;ENST00000608014.1;ENST00000608142.1;ENST00000609111.1;ENST00000617323.4;ENST00000624238.2;ENST00000630728.1;ENST00000642027.2;ENST00000650061.1;ENST000006540…
GO:0097755	positive regulation of blood vessel diameter	biological_process	15	ENST00000437461.1;ENST00000655317.1;ENST00000660745.1;MSTRG.62640.1;NONHSAT163891.1;NONHSAT167741.1;NONHSAT182362.1;NONHSAT185734.1;NONHSAT210498.1;NONHSAT213559.1;NR_040772;lnc-ARID2-2:1;lnc-DMC1-1:1;lnc-NPY5R-10:1;lnc-TDRD1-1:1
GO:0098583	learned vocalization behavior	biological_process	147	ENST00000412954.1;ENST00000418041.5;ENST00000422841.5;ENST00000434973.1;ENST00000437825.1;ENST00000451775.1;ENST00000454977.1;ENST00000484721.2;ENST00000499842.1;ENST00000500853.1;ENST00000508671.1;ENST00000525320.2;ENST00000527847.5;ENST00000527978.1;ENST00000581690.1;ENST00000608014.1;ENST00000616668.1;ENST00000617135.1;ENST00000630728.1;ENST00000642027.2;ENST00000648436.1;ENST00000654002.1;ENS…
GO:0098609	cell-cell adhesion	biological_process	13	ENST00000527847.5;ENST00000616668.1;ENST00000617135.1;MSTRG.29375.2;MSTRG.63485.1;MSTRG.6822.4;NONHSAT160055.1;NONHSAT175355.1;NONHSAT205333.1;NONHSAT212305.1;NR_029392;T301875;lnc-CYB5R2-1:2
GO:0098703	calcium ion import across plasma membrane	biological_process	51	ENST00000500853.1;ENST00000509911.2;ENST00000527847.5;ENST00000527978.1;ENST00000608684.1;ENST00000617135.1;ENST00000622718.1;ENST00000648436.1;ENST00000663760.1;ENST00000668812.1;LINC02352:15;MSTRG.18011.9;MSTRG.45189.1;MSTRG.49157.1;MSTRG.57351.11;MSTRG.63485.1;NONHSAT149915.1;NONHSAT160055.1;NONHSAT169522.1;NONHSAT172216.1;NONHSAT172829.1;NONHSAT173735.1;NONHSAT175355.1;NONHSAT177249.1;NONHSAT…
GO:0098725	symmetric cell division	biological_process	202	BANCR:2;ENST00000412954.1;ENST00000418041.5;ENST00000422841.5;ENST00000434973.1;ENST00000437825.1;ENST00000443546.1;ENST00000451775.1;ENST00000454977.1;ENST00000478845.2;ENST00000484721.2;ENST00000499842.1;ENST00000500853.1;ENST00000508671.1;ENST00000511849.2;ENST00000525320.2;ENST00000527847.5;ENST00000527978.1;ENST00000558572.1;ENST00000565390.2;ENST00000581690.1;ENST00000607540.1;ENST000006080…
GO:0098793	presynapse	cellular_component	3	NONHSAT157106.1;NONHSAT170176.1;NONHSAT202012.1
GO:0102707	S-adenosyl-L-methionine:beta-alanine N-methyltransferase activity	molecular_function	133	BANCR:2;ENST00000412954.1;ENST00000422841.5;ENST00000434973.1;ENST00000437461.1;ENST00000443546.1;ENST00000451775.1;ENST00000454977.1;ENST00000478845.2;ENST00000484721.2;ENST00000499842.1;ENST00000511849.2;ENST00000525320.2;ENST00000565390.2;ENST00000607540.1;ENST00000608014.1;ENST00000624238.2;ENST00000630728.1;ENST00000642027.2;ENST00000650061.1;ENST00000654002.1;ENST00000655317.1;ENST000006569…
GO:0103025	alpha-amylase activity (releasing maltohexaose)	molecular_function	106	BANCR:2;ENST00000422841.5;ENST00000434973.1;ENST00000443546.1;ENST00000478845.2;ENST00000499842.1;ENST00000507525.1;ENST00000511849.2;ENST00000525320.2;ENST00000558572.1;ENST00000565390.2;ENST00000607540.1;ENST00000608014.1;ENST00000609111.1;ENST00000617323.4;ENST00000624238.2;ENST00000630728.1;ENST00000642027.2;ENST00000650061.1;ENST00000654002.1;ENST00000656988.1;ENST00000657447.1;ENST000006576…
GO:1900004	negative regulation of serine-type endopeptidase activity	biological_process	4	NONHSAT185771.1;NR_024089;lnc-ARHGEF38-1:2;lnc-RTN2-1:1
GO:1900748	positive regulation of vascular endothelial growth factor signaling pathway	biological_process	176	BANCR:2;ENST00000412954.1;ENST00000418041.5;ENST00000422841.5;ENST00000434973.1;ENST00000437825.1;ENST00000443546.1;ENST00000451775.1;ENST00000454977.1;ENST00000478845.2;ENST00000484721.2;ENST00000499842.1;ENST00000500853.1;ENST00000508671.1;ENST00000511849.2;ENST00000527847.5;ENST00000527978.1;ENST00000558572.1;ENST00000565390.2;ENST00000607540.1;ENST00000608684.1;ENST00000609111.1;ENST000006166…
GO:1901078	negative regulation of relaxation of muscle	biological_process	147	ENST00000412954.1;ENST00000418041.5;ENST00000422841.5;ENST00000434973.1;ENST00000437825.1;ENST00000451775.1;ENST00000454977.1;ENST00000484721.2;ENST00000499842.1;ENST00000500853.1;ENST00000508671.1;ENST00000525320.2;ENST00000527847.5;ENST00000527978.1;ENST00000581690.1;ENST00000608014.1;ENST00000616668.1;ENST00000617135.1;ENST00000630728.1;ENST00000642027.2;ENST00000648436.1;ENST00000654002.1;ENS…
GO:1901207	regulation of heart looping	biological_process	173	BANCR:2;ENST00000412954.1;ENST00000418041.5;ENST00000422841.5;ENST00000434973.1;ENST00000437825.1;ENST00000443546.1;ENST00000451775.1;ENST00000454977.1;ENST00000478845.2;ENST00000484721.2;ENST00000499842.1;ENST00000500853.1;ENST00000508671.1;ENST00000511849.2;ENST00000525320.2;ENST00000558572.1;ENST00000565390.2;ENST00000607540.1;ENST00000608014.1;ENST00000608684.1;ENST00000609111.1;ENST000006242…
GO:1901492	positive regulation of lymphangiogenesis	biological_process	184	BANCR:2;ENST00000412954.1;ENST00000418041.5;ENST00000422841.5;ENST00000434973.1;ENST00000437825.1;ENST00000443546.1;ENST00000451775.1;ENST00000454977.1;ENST00000478845.2;ENST00000484721.2;ENST00000499842.1;ENST00000500853.1;ENST00000508671.1;ENST00000511849.2;ENST00000525320.2;ENST00000527847.5;ENST00000527978.1;ENST00000558572.1;ENST00000565390.2;ENST00000607540.1;ENST00000608014.1;ENST000006086…
GO:1901522	positive regulation of transcription from RNA polymerase II promoter involved in cellular response to chemical stimulus	biological_process	213	BANCR:2;ENST00000412954.1;ENST00000422841.5;ENST00000434973.1;ENST00000437825.1;ENST00000443546.1;ENST00000454977.1;ENST00000471935.1;ENST00000478845.2;ENST00000484721.2;ENST00000499842.1;ENST00000500853.1;ENST00000507525.1;ENST00000508671.1;ENST00000509911.2;ENST00000511849.2;ENST00000525320.2;ENST00000527847.5;ENST00000527978.1;ENST00000558572.1;ENST00000565390.2;ENST00000607540.1;ENST000006080…
GO:1901652	response to peptide	biological_process	19	ENST00000471935.1;ENST00000617323.4;MSTRG.18739.1;NONHSAT151071.1;NONHSAT170199.1;NONHSAT170586.1;NONHSAT174563.1;NONHSAT185771.1;NONHSAT201356.1;NR_024089;NR_026664;NR_036678;lnc-ALOX12-3:1;lnc-ARHGEF38-1:2;lnc-BRF1-27:1;lnc-EIF2AK3-13:1;lnc-EVA1A-1:1;lnc-RPIA-14:1;lnc-RTN2-1:1
GO:1901842	negative regulation of high voltage-gated calcium channel activity	biological_process	106	BANCR:2;ENST00000412954.1;ENST00000422841.5;ENST00000434973.1;ENST00000437461.1;ENST00000443546.1;ENST00000454977.1;ENST00000484721.2;ENST00000511849.2;ENST00000624238.2;ENST00000642027.2;ENST00000654002.1;ENST00000655317.1;ENST00000656988.1;ENST00000657447.1;ENST00000660745.1;ENST00000669831.1;MSTRG.10347.2;MSTRG.22147.1;MSTRG.22825.1;MSTRG.4285.2;MSTRG.46298.2;MSTRG.49428.1;MSTRG.51252.1;MSTRG.…
GO:1901994	negative regulation of meiotic cell cycle phase transition	biological_process	104	BANCR:2;ENST00000422841.5;ENST00000443546.1;ENST00000471935.1;ENST00000478845.2;ENST00000499842.1;ENST00000507525.1;ENST00000508671.1;ENST00000511849.2;ENST00000525320.2;ENST00000558572.1;ENST00000565390.2;ENST00000607540.1;ENST00000608014.1;ENST00000609111.1;ENST00000617323.4;ENST00000624238.2;ENST00000642027.2;ENST00000650061.1;ENST00000654002.1;ENST00000656988.1;ENST00000657682.1;ENST000006584…
GO:1902225	negative regulation of acrosome reaction	biological_process	51	BANCR:2;ENST00000443546.1;ENST00000478845.2;ENST00000511849.2;ENST00000558572.1;ENST00000565390.2;ENST00000607540.1;ENST00000609111.1;ENST00000624238.2;ENST00000650061.1;ENST00000654002.1;ENST00000658415.1;ENST00000671131.1;MSTRG.55619.1;MSTRG.8942.1;NONHSAT171873.1;NONHSAT181476.1;NONHSAT181819.1;NONHSAT183090.1;NONHSAT184588.1;NONHSAT185560.1;NONHSAT185771.1;NR_024089;NR_033999;NR_110013;RASGRF…
GO:1902236	negative regulation of endoplasmic reticulum stress-induced intrinsic apoptotic signaling pathway	biological_process	1	lnc-ARHGEF38-1:2
GO:1902261	positive regulation of delayed rectifier potassium channel activity	biological_process	165	BANCR:2;ENST00000412954.1;ENST00000418041.5;ENST00000422841.5;ENST00000434973.1;ENST00000437825.1;ENST00000443546.1;ENST00000451775.1;ENST00000454977.1;ENST00000478845.2;ENST00000484721.2;ENST00000499842.1;ENST00000500853.1;ENST00000508671.1;ENST00000511849.2;ENST00000558572.1;ENST00000565390.2;ENST00000607540.1;ENST00000608684.1;ENST00000609111.1;ENST00000624238.2;ENST00000642027.2;ENST000006500…
GO:1902262	apoptotic process involved in blood vessel morphogenesis	biological_process	123	ENST00000418041.5;ENST00000437825.1;ENST00000451775.1;ENST00000471935.1;ENST00000499842.1;ENST00000500853.1;ENST00000507525.1;ENST00000508671.1;ENST00000509911.2;ENST00000525320.2;ENST00000527847.5;ENST00000527978.1;ENST00000558572.1;ENST00000608014.1;ENST00000608142.1;ENST00000609111.1;ENST00000616668.1;ENST00000617135.1;ENST00000617323.4;ENST00000622718.1;ENST00000630728.1;ENST00000648436.1;ENS…
GO:1902474	positive regulation of protein localization to synapse	biological_process	193	BANCR:2;ENST00000412954.1;ENST00000418041.5;ENST00000422841.5;ENST00000434973.1;ENST00000437825.1;ENST00000443546.1;ENST00000451775.1;ENST00000454977.1;ENST00000478845.2;ENST00000484721.2;ENST00000499842.1;ENST00000500853.1;ENST00000508671.1;ENST00000511849.2;ENST00000525320.2;ENST00000527847.5;ENST00000558572.1;ENST00000565390.2;ENST00000607540.1;ENST00000608014.1;ENST00000608142.1;ENST000006086…
GO:1902475	L-alpha-amino acid transmembrane transport	biological_process	126	ENST00000418041.5;ENST00000437825.1;ENST00000451775.1;ENST00000471935.1;ENST00000499842.1;ENST00000500853.1;ENST00000507525.1;ENST00000508671.1;ENST00000509911.2;ENST00000525320.2;ENST00000527847.5;ENST00000527978.1;ENST00000558572.1;ENST00000565390.2;ENST00000607540.1;ENST00000608014.1;ENST00000608142.1;ENST00000608684.1;ENST00000609111.1;ENST00000617323.4;ENST00000622718.1;ENST00000648436.1;ENS…
GO:1903142	positive regulation of establishment of endothelial barrier	biological_process	90	BANCR:2;ENST00000412954.1;ENST00000422841.5;ENST00000434973.1;ENST00000437461.1;ENST00000443546.1;ENST00000478845.2;ENST00000484721.2;ENST00000511849.2;ENST00000565390.2;ENST00000624238.2;ENST00000642027.2;ENST00000650061.1;ENST00000654002.1;ENST00000655317.1;ENST00000656988.1;ENST00000657447.1;ENST00000669831.1;HID1-AS1:3;MSTRG.10347.2;MSTRG.22825.1;MSTRG.4285.2;MSTRG.46298.2;MSTRG.49428.1;MSTRG…
GO:1903206	negative regulation of hydrogen peroxide-induced cell death	biological_process	38	BANCR:2;ENST00000412954.1;ENST00000437461.1;ENST00000443546.1;ENST00000478845.2;ENST00000484721.2;ENST00000624238.2;ENST00000655317.1;ENST00000658415.1;MSTRG.10347.2;MSTRG.49428.1;NONHSAT150699.1;NONHSAT181476.1;NONHSAT183090.1;NONHSAT185771.1;NONHSAT195089.1;NONHSAT197461.1;NR_003207;NR_024089;NR_040772;NR_110013;RASGRF2-AS1:9;lnc-ARHGEF38-1:2;lnc-ARID2-2:1;lnc-ARMC1-5:1;lnc-ASB3-10:1;lnc-C3orf3…
GO:1903644	regulation of chaperone-mediated protein folding	biological_process	117	ENST00000418041.5;ENST00000437825.1;ENST00000451775.1;ENST00000471935.1;ENST00000499842.1;ENST00000500853.1;ENST00000507525.1;ENST00000508671.1;ENST00000525320.2;ENST00000527847.5;ENST00000527978.1;ENST00000558572.1;ENST00000565390.2;ENST00000607540.1;ENST00000608142.1;ENST00000609111.1;ENST00000617323.4;ENST00000622718.1;ENST00000648436.1;ENST00000650061.1;ENST00000657682.1;ENST00000658164.1;ENS…
GO:1903671	negative regulation of sprouting angiogenesis	biological_process	160	BANCR:2;ENST00000412954.1;ENST00000418041.5;ENST00000422841.5;ENST00000434973.1;ENST00000437825.1;ENST00000443546.1;ENST00000451775.1;ENST00000478845.2;ENST00000484721.2;ENST00000499842.1;ENST00000500853.1;ENST00000507525.1;ENST00000508671.1;ENST00000511849.2;ENST00000558572.1;ENST00000565390.2;ENST00000607540.1;ENST00000608684.1;ENST00000609111.1;ENST00000617323.4;ENST00000624238.2;ENST000006420…
GO:1903762	positive regulation of voltage-gated potassium channel activity involved in ventricular cardiac muscle cell action potential repolarization	biological_process	173	BANCR:2;ENST00000412954.1;ENST00000418041.5;ENST00000422841.5;ENST00000434973.1;ENST00000437825.1;ENST00000443546.1;ENST00000451775.1;ENST00000454977.1;ENST00000478845.2;ENST00000484721.2;ENST00000499842.1;ENST00000500853.1;ENST00000508671.1;ENST00000511849.2;ENST00000525320.2;ENST00000558572.1;ENST00000565390.2;ENST00000607540.1;ENST00000608014.1;ENST00000608684.1;ENST00000609111.1;ENST000006242…
GO:1903861	positive regulation of dendrite extension	biological_process	105	BANCR:2;ENST00000412954.1;ENST00000422841.5;ENST00000434973.1;ENST00000443546.1;ENST00000478845.2;ENST00000484721.2;ENST00000499842.1;ENST00000511849.2;ENST00000525320.2;ENST00000558572.1;ENST00000565390.2;ENST00000607540.1;ENST00000608014.1;ENST00000609111.1;ENST00000624238.2;ENST00000630728.1;ENST00000642027.2;ENST00000650061.1;ENST00000654002.1;ENST00000656988.1;ENST00000657447.1;ENST000006576…
GO:1903892	negative regulation of ATF6-mediated unfolded protein response	biological_process	188	BANCR:2;ENST00000412954.1;ENST00000418041.5;ENST00000422841.5;ENST00000434973.1;ENST00000437825.1;ENST00000443546.1;ENST00000451775.1;ENST00000478845.2;ENST00000484721.2;ENST00000499842.1;ENST00000500853.1;ENST00000507525.1;ENST00000508671.1;ENST00000511849.2;ENST00000525320.2;ENST00000527978.1;ENST00000558572.1;ENST00000565390.2;ENST00000607540.1;ENST00000608014.1;ENST00000608684.1;ENST000006091…
GO:1903954	positive regulation of voltage-gated potassium channel activity involved in atrial cardiac muscle cell action potential repolarization	biological_process	173	BANCR:2;ENST00000412954.1;ENST00000418041.5;ENST00000422841.5;ENST00000434973.1;ENST00000437825.1;ENST00000443546.1;ENST00000451775.1;ENST00000454977.1;ENST00000478845.2;ENST00000484721.2;ENST00000499842.1;ENST00000500853.1;ENST00000508671.1;ENST00000511849.2;ENST00000525320.2;ENST00000558572.1;ENST00000565390.2;ENST00000607540.1;ENST00000608014.1;ENST00000608684.1;ENST00000609111.1;ENST000006242…
GO:1903980	positive regulation of microglial cell activation	biological_process	100	BANCR:2;ENST00000412954.1;ENST00000437825.1;ENST00000443546.1;ENST00000478845.2;ENST00000484721.2;ENST00000500853.1;ENST00000507525.1;ENST00000511849.2;ENST00000527847.5;ENST00000527978.1;ENST00000558572.1;ENST00000565390.2;ENST00000608142.1;ENST00000609111.1;ENST00000617323.4;ENST00000622718.1;ENST00000624238.2;ENST00000648436.1;ENST00000650061.1;ENST00000656988.1;ENST00000657682.1;ENST000006584…
GO:1903997	positive regulation of non-membrane spanning protein tyrosine kinase activity	biological_process	155	BANCR:2;ENST00000412954.1;ENST00000422841.5;ENST00000434973.1;ENST00000443546.1;ENST00000451775.1;ENST00000478845.2;ENST00000484721.2;ENST00000499842.1;ENST00000500853.1;ENST00000507525.1;ENST00000508671.1;ENST00000511849.2;ENST00000525320.2;ENST00000558572.1;ENST00000565390.2;ENST00000607540.1;ENST00000608014.1;ENST00000608684.1;ENST00000609111.1;ENST00000617323.4;ENST00000624238.2;ENST000006307…
GO:1904031	positive regulation of cyclin-dependent protein kinase activity	biological_process	173	BANCR:2;ENST00000412954.1;ENST00000418041.5;ENST00000422841.5;ENST00000434973.1;ENST00000437825.1;ENST00000443546.1;ENST00000451775.1;ENST00000478845.2;ENST00000484721.2;ENST00000499842.1;ENST00000500853.1;ENST00000507525.1;ENST00000508671.1;ENST00000511849.2;ENST00000525320.2;ENST00000527847.5;ENST00000527978.1;ENST00000558572.1;ENST00000565390.2;ENST00000607540.1;ENST00000608014.1;ENST000006081…
GO:1904659	glucose transmembrane transport	biological_process	41	ENST00000471935.1;ENST00000478845.2;ENST00000507525.1;ENST00000608142.1;ENST00000609111.1;ENST00000617323.4;ENST00000622718.1;ENST00000658415.1;MSTRG.18739.1;MSTRG.57351.11;NONHSAT151071.1;NONHSAT165101.1;NONHSAT170199.1;NONHSAT170586.1;NONHSAT174563.1;NONHSAT177249.1;NONHSAT181476.1;NONHSAT183090.1;NONHSAT185771.1;NONHSAT188090.1;NONHSAT201356.1;NONHSAT210658.1;NR_026664;NR_036678;NR_110013;lnc-…
GO:1904777	negative regulation of protein localization to cell cortex	biological_process	202	BANCR:2;ENST00000412954.1;ENST00000418041.5;ENST00000422841.5;ENST00000434973.1;ENST00000437825.1;ENST00000443546.1;ENST00000451775.1;ENST00000454977.1;ENST00000478845.2;ENST00000484721.2;ENST00000499842.1;ENST00000500853.1;ENST00000508671.1;ENST00000511849.2;ENST00000525320.2;ENST00000527847.5;ENST00000527978.1;ENST00000558572.1;ENST00000565390.2;ENST00000581690.1;ENST00000607540.1;ENST000006080…
GO:1904813	ficolin-1-rich granule lumen	cellular_component	3	ENST00000655317.1;lnc-NPY5R-10:1;lnc-TDRD1-1:1
GO:1904837	beta-catenin-TCF complex assembly	biological_process	10	MSTRG.18011.9;MSTRG.35867.1;MSTRG.67428.1;NONHSAT188090.1;NONHSAT193393.1;NONHSAT210658.1;NR_026664;lnc-BEND7-5:5;lnc-ERN2-1:1;lnc-OR5P3-2:1
GO:1905463	negative regulation of DNA duplex unwinding	biological_process	161	BANCR:2;ENST00000412954.1;ENST00000418041.5;ENST00000422841.5;ENST00000434973.1;ENST00000443546.1;ENST00000451775.1;ENST00000454977.1;ENST00000478845.2;ENST00000484721.2;ENST00000499842.1;ENST00000500853.1;ENST00000508671.1;ENST00000511849.2;ENST00000525320.2;ENST00000558572.1;ENST00000565390.2;ENST00000581690.1;ENST00000607540.1;ENST00000608014.1;ENST00000608684.1;ENST00000624238.2;ENST000006307…
GO:1905747	negative regulation of saliva secretion	biological_process	147	ENST00000412954.1;ENST00000418041.5;ENST00000422841.5;ENST00000434973.1;ENST00000437825.1;ENST00000451775.1;ENST00000454977.1;ENST00000484721.2;ENST00000499842.1;ENST00000500853.1;ENST00000508671.1;ENST00000525320.2;ENST00000527847.5;ENST00000527978.1;ENST00000581690.1;ENST00000608014.1;ENST00000616668.1;ENST00000617135.1;ENST00000630728.1;ENST00000642027.2;ENST00000648436.1;ENST00000654002.1;ENS…
GO:1905748	hard palate morphogenesis	biological_process	147	ENST00000412954.1;ENST00000418041.5;ENST00000422841.5;ENST00000434973.1;ENST00000437825.1;ENST00000451775.1;ENST00000454977.1;ENST00000484721.2;ENST00000499842.1;ENST00000500853.1;ENST00000508671.1;ENST00000525320.2;ENST00000527847.5;ENST00000527978.1;ENST00000581690.1;ENST00000608014.1;ENST00000616668.1;ENST00000617135.1;ENST00000630728.1;ENST00000642027.2;ENST00000648436.1;ENST00000654002.1;ENS…
GO:1990126	retrograde transport, endosome to plasma membrane	biological_process	17	ENST00000668812.1;LINC02352:15;MSTRG.18011.9;MSTRG.35867.1;MSTRG.45189.1;MSTRG.67428.1;NONHSAT149915.1;NONHSAT172216.1;NONHSAT193393.1;NONHSAT210658.1;NR_029429;lnc-ABCE1-5:1;lnc-BEND7-5:5;lnc-C2orf83-2:1;lnc-ERN2-1:1;lnc-MREG-3:1;lnc-OR5P3-2:1
GO:1990907	beta-catenin-TCF complex	cellular_component	123	ENST00000418041.5;ENST00000437825.1;ENST00000451775.1;ENST00000471935.1;ENST00000499842.1;ENST00000500853.1;ENST00000507525.1;ENST00000508671.1;ENST00000509911.2;ENST00000525320.2;ENST00000527847.5;ENST00000527978.1;ENST00000558572.1;ENST00000608014.1;ENST00000608142.1;ENST00000609111.1;ENST00000616668.1;ENST00000617135.1;ENST00000617323.4;ENST00000622718.1;ENST00000630728.1;ENST00000648436.1;ENS…
GO:2000458	regulation of astrocyte chemotaxis	biological_process	186	ENST00000418041.5;ENST00000422841.5;ENST00000434973.1;ENST00000437825.1;ENST00000443546.1;ENST00000451775.1;ENST00000471935.1;ENST00000478845.2;ENST00000499842.1;ENST00000500853.1;ENST00000507525.1;ENST00000508671.1;ENST00000511849.2;ENST00000525320.2;ENST00000527847.5;ENST00000527978.1;ENST00000558572.1;ENST00000565390.2;ENST00000607540.1;ENST00000608014.1;ENST00000608142.1;ENST00000608684.1;ENS…
GO:2000480	negative regulation of cAMP-dependent protein kinase activity	biological_process	49	BANCR:2;ENST00000412954.1;ENST00000443546.1;ENST00000454977.1;ENST00000478845.2;ENST00000484721.2;ENST00000527978.1;ENST00000616668.1;ENST00000624238.2;ENST00000655317.1;MSTRG.10347.2;MSTRG.22147.1;MSTRG.29375.2;MSTRG.49428.1;MSTRG.52955.1;MSTRG.63485.1;MSTRG.6822.4;NONHSAT150699.1;NONHSAT175355.1;NONHSAT181476.1;NONHSAT195089.1;NONHSAT197461.1;NONHSAT205333.1;NONHSAT212305.1;NONHSAT215483.1;NR_0…
GO:2000543	positive regulation of gastrulation	biological_process	151	ENST00000418041.5;ENST00000422841.5;ENST00000434973.1;ENST00000437825.1;ENST00000451775.1;ENST00000484721.2;ENST00000499842.1;ENST00000500853.1;ENST00000508671.1;ENST00000509911.2;ENST00000527847.5;ENST00000527978.1;ENST00000558572.1;ENST00000581690.1;ENST00000607540.1;ENST00000608684.1;ENST00000616668.1;ENST00000617135.1;ENST00000622718.1;ENST00000642027.2;ENST00000648436.1;ENST00000650061.1;ENS…
GO:2000647	negative regulation of stem cell proliferation	biological_process	99	BANCR:2;ENST00000422841.5;ENST00000443546.1;ENST00000471935.1;ENST00000478845.2;ENST00000499842.1;ENST00000507525.1;ENST00000508671.1;ENST00000511849.2;ENST00000558572.1;ENST00000565390.2;ENST00000607540.1;ENST00000609111.1;ENST00000617323.4;ENST00000624238.2;ENST00000642027.2;ENST00000650061.1;ENST00000654002.1;ENST00000656988.1;ENST00000657682.1;ENST00000658415.1;ENST00000661317.1;ENST000006698…
GO:2000650	negative regulation of sodium ion transmembrane transporter activity	biological_process	108	BANCR:2;ENST00000412954.1;ENST00000437825.1;ENST00000443546.1;ENST00000454977.1;ENST00000478845.2;ENST00000484721.2;ENST00000500853.1;ENST00000507525.1;ENST00000511849.2;ENST00000558572.1;ENST00000565390.2;ENST00000608684.1;ENST00000609111.1;ENST00000617323.4;ENST00000624238.2;ENST00000648436.1;ENST00000650061.1;ENST00000655317.1;ENST00000656988.1;ENST00000657682.1;ENST00000658415.1;ENST000006613…
GO:2000675	negative regulation of type B pancreatic cell apoptotic process	biological_process	113	BANCR:2;ENST00000412954.1;ENST00000437825.1;ENST00000443546.1;ENST00000478845.2;ENST00000484721.2;ENST00000500853.1;ENST00000507525.1;ENST00000511849.2;ENST00000527978.1;ENST00000558572.1;ENST00000565390.2;ENST00000608684.1;ENST00000609111.1;ENST00000617323.4;ENST00000622718.1;ENST00000624238.2;ENST00000648436.1;ENST00000650061.1;ENST00000656988.1;ENST00000657682.1;ENST00000658415.1;ENST000006613…
GO:2000678	negative regulation of transcription regulatory region DNA binding	biological_process	8	ENST00000437461.1;ENST00000655317.1;NONHSAT185734.1;NONHSAT185771.1;NR_040772;lnc-ARHGEF38-1:2;lnc-ARID2-2:1;lnc-TDRD1-1:1
GO:2000721	positive regulation of transcription from RNA polymerase II promoter involved in smooth muscle cell differentiation	biological_process	183	BANCR:2;ENST00000412954.1;ENST00000418041.5;ENST00000422841.5;ENST00000434973.1;ENST00000437825.1;ENST00000443546.1;ENST00000451775.1;ENST00000478845.2;ENST00000484721.2;ENST00000499842.1;ENST00000500853.1;ENST00000507525.1;ENST00000508671.1;ENST00000511849.2;ENST00000525320.2;ENST00000527847.5;ENST00000527978.1;ENST00000558572.1;ENST00000565390.2;ENST00000607540.1;ENST00000608014.1;ENST000006091…
GO:2000757	negative regulation of peptidyl-lysine acetylation	biological_process	64	ENST00000454977.1;ENST00000575331.1;ENST00000581690.1;ENST00000616668.1;ENST00000660399.1;ENST00000660745.1;ENST00000668575.1;MSTRG.22147.1;MSTRG.29375.2;MSTRG.3405.3;MSTRG.52955.1;MSTRG.53344.1;MSTRG.55241.1;MSTRG.62640.1;MSTRG.67132.1;MSTRG.6822.4;MSTRG.9929.60;NONHSAT149915.1;NONHSAT157106.1;NONHSAT157362.1;NONHSAT167741.1;NONHSAT170176.1;NONHSAT172376.1;NONHSAT175355.1;NONHSAT182362.1;NONHSAT…
GO:2000810	regulation of bicellular tight junction assembly	biological_process	22	BANCR:2;ENST00000437461.1;ENST00000655317.1;MSTRG.10347.2;MSTRG.49428.1;NONHSAT150699.1;NONHSAT185734.1;NR_003207;NR_024089;NR_040772;NR_110013;lnc-ARHGEF38-1:2;lnc-ARID2-2:1;lnc-ARMC1-5:1;lnc-ASB3-10:1;lnc-FAR1-2:1;lnc-MCM9-2:1;lnc-MID1-4:1;lnc-NDUFAF8-5:3;lnc-SLC6A14-1:1;lnc-STK32C-3:2;lnc-TDRD1-1:1
GO:2000820	negative regulation of transcription from RNA polymerase II promoter involved in smooth muscle cell differentiation	biological_process	94	BANCR:2;ENST00000412954.1;ENST00000422841.5;ENST00000434973.1;ENST00000437461.1;ENST00000443546.1;ENST00000478845.2;ENST00000484721.2;ENST00000511849.2;ENST00000565390.2;ENST00000624238.2;ENST00000642027.2;ENST00000650061.1;ENST00000654002.1;ENST00000655317.1;ENST00000656988.1;ENST00000657447.1;ENST00000669831.1;HID1-AS1:3;MSTRG.10347.2;MSTRG.22825.1;MSTRG.4285.2;MSTRG.46298.2;MSTRG.49428.1;MSTRG…
GO:2001031	positive regulation of cellular glucuronidation	biological_process	183	BANCR:2;ENST00000412954.1;ENST00000418041.5;ENST00000422841.5;ENST00000434973.1;ENST00000437825.1;ENST00000443546.1;ENST00000451775.1;ENST00000454977.1;ENST00000478845.2;ENST00000484721.2;ENST00000499842.1;ENST00000500853.1;ENST00000507525.1;ENST00000508671.1;ENST00000511849.2;ENST00000525320.2;ENST00000558572.1;ENST00000565390.2;ENST00000607540.1;ENST00000608014.1;ENST00000608684.1;ENST000006091…
GO:2001056	positive regulation of cysteine-type endopeptidase activity	biological_process	97	ENST00000418041.5;ENST00000437825.1;ENST00000471935.1;ENST00000499842.1;ENST00000500853.1;ENST00000507525.1;ENST00000508671.1;ENST00000509911.2;ENST00000525320.2;ENST00000527847.5;ENST00000527978.1;ENST00000558572.1;ENST00000607540.1;ENST00000608142.1;ENST00000609111.1;ENST00000617323.4;ENST00000622718.1;ENST00000648436.1;ENST00000657682.1;ENST00000658164.1;ENST00000661317.1;ENST00000663760.1;ENS…
GO:2001212	regulation of vasculogenesis	biological_process	94	BANCR:2;ENST00000412954.1;ENST00000422841.5;ENST00000434973.1;ENST00000437461.1;ENST00000443546.1;ENST00000478845.2;ENST00000484721.2;ENST00000511849.2;ENST00000565390.2;ENST00000624238.2;ENST00000642027.2;ENST00000650061.1;ENST00000654002.1;ENST00000655317.1;ENST00000656988.1;ENST00000657447.1;ENST00000669831.1;HID1-AS1:3;MSTRG.10347.2;MSTRG.22825.1;MSTRG.4285.2;MSTRG.46298.2;MSTRG.49428.1;MSTRG…
GO:2001222	regulation of neuron migration	biological_process	21	ENST00000437461.1;ENST00000581690.1;ENST00000655317.1;ENST00000668575.1;MSTRG.3405.3;MSTRG.52955.1;MSTRG.62640.1;NONHSAT167741.1;NONHSAT182362.1;NONHSAT210498.1;NONHSAT213559.1;NR_027120;T306347;lnc-ARID2-2:1;lnc-LPP-6:4;lnc-MPZL1-2:1;lnc-NPY5R-10:1;lnc-POTEC-11:2;lnc-RAD51AP2-1:1;lnc-RHEX-1:5;lnc-TDRD1-1:1
GO:2001224	positive regulation of neuron migration	biological_process	3	NONHSAT201356.1;lnc-ARHGEF38-1:2;lnc-EVA1A-1:1
GO:2001226	negative regulation of chloride transport	biological_process	96	ENST00000412954.1;ENST00000434973.1;ENST00000437461.1;ENST00000451775.1;ENST00000454977.1;ENST00000484721.2;ENST00000581690.1;ENST00000630728.1;ENST00000642027.2;ENST00000654002.1;ENST00000655317.1;ENST00000656988.1;ENST00000657447.1;ENST00000658164.1;ENST00000660745.1;ENST00000668575.1;HID1-AS1:3;MSTRG.10347.2;MSTRG.22147.1;MSTRG.22825.1;MSTRG.28648.1;MSTRG.29375.2;MSTRG.3405.3;MSTRG.4285.2;MSTR…
GO:2001238	positive regulation of extrinsic apoptotic signaling pathway	biological_process	18	ENST00000509911.2;MSTRG.35867.1;MSTRG.49157.1;MSTRG.67428.1;NONHSAT170199.1;NONHSAT173735.1;NONHSAT174563.1;NONHSAT188090.1;NONHSAT201356.1;NONHSAT210658.1;NR_026664;NR_036678;lnc-ALOX12-3:1;lnc-BEND7-5:5;lnc-CD96-3:1;lnc-ERN2-1:1;lnc-EVA1A-1:1;lnc-RPIA-14:1
GO:2001244	positive regulation of intrinsic apoptotic signaling pathway	biological_process	17	ENST00000575331.1;ENST00000660399.1;ENST00000668575.1;MSTRG.3405.3;MSTRG.62640.1;MSTRG.67132.1;NONHSAT157106.1;NONHSAT170176.1;NONHSAT202012.1;NONHSAT213559.1;NONHSAT224052.1;NR_029393;T199649;lnc-DAP-8:1;lnc-MPZL1-2:1;lnc-POTEC-11:2;lnc-TP53TG3-9:2
