# Supplementary material for: Integration analysis of cis- and trans-regulatory long non-coding RNAs associated with immune-related pathways in non-small cell lung cancer
Source: Biochem Biophys Rep. 2024 Oct 28;40:101832. doi: 10.1016/j.bbrep.2024.101832 (PMC11558640; doi:10.1016/j.bbrep.2024.101832)
Supplement: Multimedia component 13 [file mmc13.xlsx]

## Sheet: Sheet1
Table S12-lncRNA_KEGG_result
lncRNA	Term_ID	Term_description	ListHit	ListTotal	PopHit	PopTotal	FoldEnrichment	GeneSymbols	P_value	level1	level2	level3	Q_value
BANCR:2	hsa00500	Starch and sucrose metabolism	4	71	35	7246	12.3002	AMY1C;AMY2B;AMY1B;AMY2A	0.000518136	Metabolism	Carbohydrate metabolism	Starch and sucrose metabolism	0.00155441
BANCR:2	hsa00760	Nicotinate and nicotinamide metabolism	2	71	30	7246	6.97198	NT5E;CD38	0.0381839	Metabolism	Metabolism of cofactors and vitamins	Nicotinate and nicotinamide metabolism	0.0381839
BANCR:2	hsa04510	Focal adhesion	7	71	199	7246	3.87319	LAMC3;LAMA3;SPP1;ITGA11;VEGFD;CAV2;BUB1B-PAK6	0.0036604	Cellular Processes	Cellular community - eukaryotes	Focal adhesion	0.0054906
BANCR:2	hsa04512	ECM-receptor interaction	4	71	82	7246	5.21587	LAMC3;LAMA3;SPP1;ITGA11	0.00950772	Environmental Information Processing	Signaling molecules and interaction	ECM-receptor interaction	0.0114093
BANCR:2	hsa04970	Salivary secretion	6	71	90	7246	7.33949	ADRA1D;ADRA1A;AMY1C;AMY1B;CST4;CD38	0.000314042	Organismal Systems	Digestive system	Salivary secretion	0.00155441
BANCR:2	hsa04973	Carbohydrate digestion and absorption	4	71	44	7246	9.77205	AMY1C;AMY2B;AMY1B;AMY2A	0.00114783	Organismal Systems	Digestive system	Carbohydrate digestion and absorption	0.00229567
ENST00000412954.1	hsa04022	cGMP-PKG signaling pathway	5	67	163	7246	3.50435	PRKG2;EDNRB;PRKCE;ADRA1A;ADRA1D	0.0185196	Environmental Information Processing	Signal transduction	cGMP - PKG signaling pathway	0.0185196
ENST00000412954.1	hsa04064	NF-kappa B signaling pathway	4	67	93	7246	4.88343	PARP1;BLNK;TRAF5;LTB	0.0117867	Environmental Information Processing	Signal transduction	NF-kappa B signaling pathway	0.0147333
ENST00000412954.1	hsa04510	Focal adhesion	7	67	199	7246	4.13141	LAMC3;LAMA3;VEGFD;ITGA11;BUB1B-PAK6;SPP1;CAV2	0.00263879	Cellular Processes	Cellular community - eukaryotes	Focal adhesion	0.013194
ENST00000412954.1	hsa04512	ECM-receptor interaction	4	67	82	7246	5.54704	LAMC3;LAMA3;ITGA11;SPP1	0.00778479	Environmental Information Processing	Signaling molecules and interaction	ECM-receptor interaction	0.0147333
ENST00000412954.1	hsa04970	Salivary secretion	4	67	90	7246	5.04832	PRKG2;CST4;ADRA1A;ADRA1D	0.0105873	Organismal Systems	Digestive system	Salivary secretion	0.0147333
ENST00000418041.5	hsa04014	Ras signaling pathway	7	93	232	7246	2.46081	RASAL1;BUB1B-PAK6;GNG4;NTF4;VEGFD;PGF;GNG11	0.0315051	Environmental Information Processing	Signal transduction	Ras signaling pathway	0.036645
ENST00000418041.5	hsa04060	Cytokine-cytokine receptor interaction	10	93	292	7246	2.86929	TNFRSF13C;IL37;CXCL13;CCL22;CCR7;LTB;CCL19;CD27;CX3CR1;GDF10	0.00470019	Environmental Information Processing	Signaling molecules and interaction	Cytokine-cytokine receptor interaction	0.0101837
ENST00000418041.5	hsa04062	Chemokine signaling pathway	7	93	187	7246	3.07257	CXCL13;CCL22;CCR7;GNG4;CCL19;GNG11;CX3CR1	0.0112974	Organismal Systems	Immune system	Chemokine signaling pathway	0.0163185
ENST00000418041.5	hsa04064	NF-kappa B signaling pathway	5	93	93	7246	4.37011	TNFRSF13C;LTB;CCL19;BLNK;TRAF5	0.0078898	Environmental Information Processing	Signal transduction	NF-kappa B signaling pathway	0.0133705
ENST00000418041.5	hsa04151	PI3K-Akt signaling pathway	12	93	353	7246	2.89288	CD19;GNG4;COMP;NTF4;COL6A6;VEGFD;ITGA11;PGF;GNG11;COL9A1;LAMA3;SPP1	0.0020759	Environmental Information Processing	Signal transduction	PI3K-Akt signaling pathway	0.00654404
ENST00000418041.5	hsa04371	Apelin signaling pathway	5	93	137	7246	2.94832	GNG4;MYLK;PRKCE;GNG11;SPP1	0.0338261	Environmental Information Processing	Signal transduction	Apelin signaling pathway	0.036645
ENST00000418041.5	hsa04510	Focal adhesion	11	93	199	7246	4.7504	BUB1B-PAK6;COMP;MYLK;COL6A6;VEGFD;CAV2;ITGA11;PGF;COL9A1;LAMA3;SPP1	6.30971e-05	Cellular Processes	Cellular community - eukaryotes	Focal adhesion	0.000820262
ENST00000418041.5	hsa04512	ECM-receptor interaction	6	93	82	7246	6.02523	COMP;COL6A6;ITGA11;COL9A1;LAMA3;SPP1	0.000828044	Environmental Information Processing	Signaling molecules and interaction	ECM-receptor interaction	0.00538229
ENST00000418041.5	hsa04640	Hematopoietic cell lineage	5	93	94	7246	4.32302	MS4A1;CD19;CD1C;CD22;CD1E	0.00822799	Organismal Systems	Immune system	Hematopoietic cell lineage	0.0133705
ENST00000418041.5	hsa04662	B cell receptor signaling pathway	5	93	70	7246	5.82468	CD79B;CD19;CD79A;CD22;BLNK	0.00251694	Organismal Systems	Immune system	B cell receptor signaling pathway	0.00654404
ENST00000418041.5	hsa05200	Pathways in cancer	12	93	523	7246	1.9044	RXRG;LEF1;GNG4;BIRC5;VEGFD;PIM2;WNT10A;TRAF5;EPAS1;PGF;GNG11;LAMA3	0.0368481	Human Diseases	Cancers	Pathways in cancer	0.0368481
ENST00000418041.5	hsa05340	Primary immunodeficiency	4	93	36	7246	9.00125	TNFRSF13C;CD19;CD79A;BLNK	0.00155805	Human Diseases	Immune diseases	Primary immunodeficiency	0.00654404
ENST00000418041.5	hsa05412	Arrhythmogenic right ventricular cardiomyopathy (ARVC)	4	93	72	7246	4.47815	LEF1;DSP;CACNA2D3;ITGA11	0.0154904	Human Diseases	Cardiovascular diseases	Arrhythmogenic right ventricular cardiomyopathy (ARVC)	0.0201375
ENST00000422841.5	hsa00360	Phenylalanine metabolism	2	101	17	7246	8.59061	AOC3;ALDH3B2	0.0274837	Metabolism	Amino acid metabolism	Phenylalanine metabolism	0.0346297
ENST00000422841.5	hsa00500	Starch and sucrose metabolism	4	101	35	7246	8.49602	AMY1B;AMY1C;AMY2B;AMY2A	0.00191295	Metabolism	Carbohydrate metabolism	Starch and sucrose metabolism	0.00794762
ENST00000422841.5	hsa04064	NF-kappa B signaling pathway	5	101	93	7246	4.00594	BLNK;PARP1;LTB;TRAF5;TNFRSF13C	0.0110166	Environmental Information Processing	Signal transduction	NF-kappa B signaling pathway	0.0220332
ENST00000422841.5	hsa04510	Focal adhesion	7	101	199	7246	2.63707	LAMA3;SPP1;ITGA11;BUB1B-PAK6;LAMC3;VEGFD;CAV2	0.0229775	Cellular Processes	Cellular community - eukaryotes	Focal adhesion	0.0346297
ENST00000422841.5	hsa04512	ECM-receptor interaction	4	101	82	7246	3.60272	LAMA3;SPP1;ITGA11;LAMC3	0.030301	Environmental Information Processing	Signaling molecules and interaction	ECM-receptor interaction	0.0346297
ENST00000422841.5	hsa04970	Salivary secretion	6	101	90	7246	5.02175	ADRA1A;ADRA1D;CD38;CST4;AMY1B;AMY1C	0.00198691	Organismal Systems	Digestive system	Salivary secretion	0.00794762
ENST00000422841.5	hsa04973	Carbohydrate digestion and absorption	4	101	44	7246	6.74977	AMY1B;AMY1C;AMY2B;AMY2A	0.00411826	Organismal Systems	Digestive system	Carbohydrate digestion and absorption	0.010982
ENST00000422841.5	hsa05222	Small cell lung cancer	4	101	93	7246	3.17171	LAMA3;LAMC3;RXRG;TRAF5	0.0441618	Human Diseases	Cancers	Small cell lung cancer	0.0441618
ENST00000434973.1	hsa00500	Starch and sucrose metabolism	3	91	35	7246	7.0237	AMY2B;AMY1B;AMY1C	0.0113822	Metabolism	Carbohydrate metabolism	Starch and sucrose metabolism	0.0159351
ENST00000434973.1	hsa04064	NF-kappa B signaling pathway	6	91	93	7246	5.42922	BLNK;TRAF5;PARP1;LTB;CCL19;TNFRSF13C	0.00137069	Environmental Information Processing	Signal transduction	NF-kappa B signaling pathway	0.00479742
ENST00000434973.1	hsa04510	Focal adhesion	8	91	199	7246	3.41321	LAMA3;VEGFD;LAMC3;ITGA11;CAV2;BUB1B-PAK6;SPP1;COMP	0.0040071	Cellular Processes	Cellular community - eukaryotes	Focal adhesion	0.00764108
ENST00000434973.1	hsa04512	ECM-receptor interaction	5	91	82	7246	5.07941	LAMA3;LAMC3;ITGA11;SPP1;COMP	0.00436633	Environmental Information Processing	Signaling molecules and interaction	ECM-receptor interaction	0.00764108
ENST00000434973.1	hsa04970	Salivary secretion	6	91	90	7246	5.61255	CST4;PRKG2;ADRA1A;ADRA1D;AMY1B;AMY1C	0.00116815	Organismal Systems	Digestive system	Salivary secretion	0.00479742
ENST00000434973.1	hsa04973	Carbohydrate digestion and absorption	3	91	44	7246	5.58006	AMY2B;AMY1B;AMY1C	0.0202024	Organismal Systems	Digestive system	Carbohydrate digestion and absorption	0.0235694
ENST00000434973.1	hsa05222	Small cell lung cancer	4	91	93	7246	3.53627	LAMA3;LAMC3;TRAF5;RXRG	0.0320336	Human Diseases	Cancers	Small cell lung cancer	0.0320336
ENST00000437461.1	hsa03440	Homologous recombination	2	24	41	7246	15.9756	XRCC2;BLM	0.00868478	Genetic Information Processing	Replication and repair	Homologous recombination	0.0401988
ENST00000437461.1	hsa04512	ECM-receptor interaction	2	24	82	7246	7.94235	LAMC3;LAMA3	0.0308868	Environmental Information Processing	Signaling molecules and interaction	ECM-receptor interaction	0.0401988
ENST00000437461.1	hsa04924	Renin secretion	2	24	65	7246	10.0434	ADCYAP1;PRKG2	0.0202664	Organismal Systems	Endocrine system	Renin secretion	0.0401988
ENST00000437461.1	hsa05146	Amoebiasis	2	24	95	7246	6.84306	LAMC3;LAMA3	0.0401988	Human Diseases	Infectious diseases	Amoebiasis	0.0401988
ENST00000437461.1	hsa05222	Small cell lung cancer	2	24	93	7246	6.99218	LAMC3;LAMA3	0.0387035	Human Diseases	Cancers	Small cell lung cancer	0.0401988
ENST00000437825.1	hsa04014	Ras signaling pathway	7	86	232	7246	2.67885	RASAL1;NTF4;VEGFD;GNG4;BUB1B-PAK6;PGF;GNG11	0.0216911	Environmental Information Processing	Signal transduction	Ras signaling pathway	0.025635
ENST00000437825.1	hsa04060	Cytokine-cytokine receptor interaction	10	86	292	7246	3.13356	CCL22;TNFRSF13C;IL37;CXCL13;CCR7;CD27;CX3CR1;GDF10;LTB;CCL19	0.00267007	Environmental Information Processing	Signaling molecules and interaction	Cytokine-cytokine receptor interaction	0.00744059
ENST00000437825.1	hsa04062	Chemokine signaling pathway	7	86	187	7246	3.34482	CCL22;CXCL13;GNG4;CCR7;CX3CR1;GNG11;CCL19	0.00751077	Organismal Systems	Immune system	Chemokine signaling pathway	0.012205
ENST00000437825.1	hsa04064	NF-kappa B signaling pathway	5	86	93	7246	4.74778	TNFRSF13C;LTB;TRAF5;CCL19;BLNK	0.00570971	Environmental Information Processing	Signal transduction	NF-kappa B signaling pathway	0.0106037
ENST00000437825.1	hsa04151	PI3K-Akt signaling pathway	11	86	353	7246	2.86395	CD19;NTF4;COL6A6;VEGFD;GNG4;ITGA11;COMP;PGF;GNG11;SPP1;LAMA3	0.00332755	Environmental Information Processing	Signal transduction	PI3K-Akt signaling pathway	0.00744059
ENST00000437825.1	hsa04371	Apelin signaling pathway	5	86	137	7246	3.20312	GNG4;MYLK;GNG11;PRKCE;SPP1	0.0252925	Environmental Information Processing	Signal transduction	Apelin signaling pathway	0.0274002
ENST00000437825.1	hsa04510	Focal adhesion	10	86	199	7246	4.65948	COL6A6;VEGFD;CAV2;BUB1B-PAK6;MYLK;ITGA11;COMP;PGF;SPP1;LAMA3	0.000152663	Cellular Processes	Cellular community - eukaryotes	Focal adhesion	0.00198462
ENST00000437825.1	hsa04512	ECM-receptor interaction	5	86	82	7246	5.39295	COL6A6;ITGA11;COMP;SPP1;LAMA3	0.00343412	Environmental Information Processing	Signaling molecules and interaction	ECM-receptor interaction	0.00744059
ENST00000437825.1	hsa04640	Hematopoietic cell lineage	4	86	94	7246	3.71147	MS4A1;CD1C;CD19;CD22	0.0276971	Organismal Systems	Immune system	Hematopoietic cell lineage	0.0276971
ENST00000437825.1	hsa04662	B cell receptor signaling pathway	5	86	70	7246	6.32804	CD79B;CD19;CD22;CD79A;BLNK	0.00178989	Organismal Systems	Immune system	B cell receptor signaling pathway	0.00744059
ENST00000437825.1	hsa05200	Pathways in cancer	12	86	523	7246	2.08454	RXRG;LEF1;VEGFD;GNG4;BIRC5;EPAS1;PGF;PIM2;GNG11;TRAF5;WNT10A;LAMA3	0.0215336	Human Diseases	Cancers	Pathways in cancer	0.025635
ENST00000437825.1	hsa05340	Primary immunodeficiency	4	86	36	7246	9.76965	TNFRSF13C;CD19;CD79A;BLNK	0.00116876	Human Diseases	Immune diseases	Primary immunodeficiency	0.00744059
ENST00000437825.1	hsa05412	Arrhythmogenic right ventricular cardiomyopathy (ARVC)	4	86	72	7246	4.86043	LEF1;DSP;ITGA11;CACNA2D3	0.0119299	Human Diseases	Cardiovascular diseases	Arrhythmogenic right ventricular cardiomyopathy (ARVC)	0.017232
ENST00000443546.1	hsa00360	Phenylalanine metabolism	2	76	17	7246	11.4928	AOC3;ALDH3B2	0.0162198	Metabolism	Amino acid metabolism	Phenylalanine metabolism	0.0216264
ENST00000443546.1	hsa00410	beta-Alanine metabolism	2	76	31	7246	6.29032	AOC3;ALDH3B2	0.0456361	Metabolism	Metabolism of other amino acids	beta-Alanine metabolism	0.0456361
ENST00000443546.1	hsa00500	Starch and sucrose metabolism	4	76	35	7246	11.446	AMY1C;AMY1B;AMY2B;AMY2A	0.000669505	Metabolism	Carbohydrate metabolism	Starch and sucrose metabolism	0.00267802
ENST00000443546.1	hsa00760	Nicotinate and nicotinamide metabolism	2	76	30	7246	6.5009	NT5E;CD38	0.0431544	Metabolism	Metabolism of cofactors and vitamins	Nicotinate and nicotinamide metabolism	0.0456361
ENST00000443546.1	hsa04510	Focal adhesion	7	76	199	7246	3.59253	SPP1;LAMA3;LAMC3;ITGA11;CAV2;VEGFD;BUB1B-PAK6	0.00532873	Cellular Processes	Cellular community - eukaryotes	Focal adhesion	0.0106575
ENST00000443546.1	hsa04512	ECM-receptor interaction	4	76	82	7246	4.85366	SPP1;LAMA3;LAMC3;ITGA11	0.0119847	Environmental Information Processing	Signaling molecules and interaction	ECM-receptor interaction	0.0191756
ENST00000443546.1	hsa04970	Salivary secretion	6	76	90	7246	6.81524	ADRA1D;ADRA1A;AMY1C;AMY1B;CD38;CST4	0.000453178	Organismal Systems	Digestive system	Salivary secretion	0.00267802
ENST00000443546.1	hsa04973	Carbohydrate digestion and absorption	4	76	44	7246	9.09343	AMY1C;AMY1B;AMY2B;AMY2A	0.00147606	Organismal Systems	Digestive system	Carbohydrate digestion and absorption	0.00393616
ENST00000451775.1	hsa04060	Cytokine-cytokine receptor interaction	9	98	292	7246	2.40827	IL37;TNFRSF13C;CCL22;CXCL13;GDF10;CD27;CCR7;LTB;CX3CR1	0.0186571	Environmental Information Processing	Signaling molecules and interaction	Cytokine-cytokine receptor interaction	0.0319836
ENST00000451775.1	hsa04062	Chemokine signaling pathway	6	98	187	7246	2.46187	CCL22;CXCL13;GNG4;GNG11;CCR7;CX3CR1	0.0437928	Organismal Systems	Immune system	Chemokine signaling pathway	0.0437928
ENST00000451775.1	hsa04064	NF-kappa B signaling pathway	4	98	93	7246	3.27294	TNFRSF13C;TRAF5;BLNK;LTB	0.0402903	Environmental Information Processing	Signal transduction	NF-kappa B signaling pathway	0.0437928
ENST00000451775.1	hsa04151	PI3K-Akt signaling pathway	11	98	353	7246	2.46892	NTF4;VEGFD;ITGA11;COMP;LAMA3;CD19;GNG4;GNG11;SPP1;LAMC3;COL6A6	0.00887633	Environmental Information Processing	Signal transduction	PI3K-Akt signaling pathway	0.0213032
ENST00000451775.1	hsa04371	Apelin signaling pathway	6	98	137	7246	3.38416	PRKCE;GNG4;GNG11;SPP1;EGR1;MYLK	0.0119266	Environmental Information Processing	Signal transduction	Apelin signaling pathway	0.0238533
ENST00000451775.1	hsa04510	Focal adhesion	10	98	199	7246	4.0241	VEGFD;CAV2;ITGA11;BUB1B-PAK6;COMP;LAMA3;SPP1;LAMC3;COL6A6;MYLK	0.000442948	Cellular Processes	Cellular community - eukaryotes	Focal adhesion	0.00531538
ENST00000451775.1	hsa04512	ECM-receptor interaction	6	98	82	7246	5.69777	ITGA11;COMP;LAMA3;SPP1;LAMC3;COL6A6	0.00108642	Environmental Information Processing	Signaling molecules and interaction	ECM-receptor interaction	0.0065185
ENST00000451775.1	hsa04640	Hematopoietic cell lineage	4	98	94	7246	3.23766	MS4A1;CD19;CD22;CD1C	0.0415895	Organismal Systems	Immune system	Hematopoietic cell lineage	0.0437928
ENST00000451775.1	hsa04662	B cell receptor signaling pathway	5	98	70	7246	5.51152	CD19;CD79B;CD22;CD79A;BLNK	0.00315252	Organismal Systems	Immune system	B cell receptor signaling pathway	0.00945757
ENST00000451775.1	hsa05200	Pathways in cancer	13	98	523	7246	1.96601	VEGFD;RXRG;EPAS1;LAMA3;BIRC5;GNG4;WNT10A;GNG11;TRAF5;LEF1;LAMC3;EDNRB;PIM2	0.0252018	Human Diseases	Cancers	Pathways in cancer	0.0378028
ENST00000451775.1	hsa05222	Small cell lung cancer	4	98	93	7246	3.27294	RXRG;LAMA3;TRAF5;LAMC3	0.0402903	Human Diseases	Cancers	Small cell lung cancer	0.0437928
ENST00000451775.1	hsa05340	Primary immunodeficiency	4	98	36	7246	8.52246	TNFRSF13C;CD19;CD79A;BLNK	0.0018856	Human Diseases	Immune diseases	Primary immunodeficiency	0.00754238
ENST00000454977.1	hsa03440	Homologous recombination	2	49	41	7246	7.47794	BLM;XRCC2	0.0335084	Genetic Information Processing	Replication and repair	Homologous recombination	0.0335084
ENST00000454977.1	hsa04064	NF-kappa B signaling pathway	4	49	93	7246	6.8368	BLNK;LTB;TRAF5;CCL19	0.00393782	Environmental Information Processing	Signal transduction	NF-kappa B signaling pathway	0.0236269
ENST00000454977.1	hsa04510	Focal adhesion	5	49	199	7246	4.0241	BUB1B-PAK6;LAMA3;LAMC3;COMP;VEGFD	0.0114422	Cellular Processes	Cellular community - eukaryotes	Focal adhesion	0.0315653
ENST00000454977.1	hsa04512	ECM-receptor interaction	3	49	82	7246	5.69777	LAMA3;LAMC3;COMP	0.0191375	Environmental Information Processing	Signaling molecules and interaction	ECM-receptor interaction	0.0315653
ENST00000454977.1	hsa04666	Fc gamma R-mediated phagocytosis	3	49	90	7246	5.18551	PIP5K1B;WASF3;PRKCE	0.0242252	Organismal Systems	Immune system	Fc gamma R-mediated phagocytosis	0.0315653
ENST00000454977.1	hsa05222	Small cell lung cancer	3	49	93	7246	5.01613	TRAF5;LAMA3;LAMC3	0.0263044	Human Diseases	Cancers	Small cell lung cancer	0.0315653
ENST00000471935.1	hsa00232	Caffeine metabolism	1	45	5	7246	32.9136	XDH	0.0364776	Metabolism	Biosynthesis of other secondary metabolites	Caffeine metabolism	0.0397937
ENST00000471935.1	hsa00760	Nicotinate and nicotinamide metabolism	2	45	30	7246	11.1876	CD38;NT5E	0.0164281	Metabolism	Metabolism of cofactors and vitamins	Nicotinate and nicotinamide metabolism	0.0281624
ENST00000471935.1	hsa04060	Cytokine-cytokine receptor interaction	7	45	292	7246	4.38699	CD27;CX3CR1;IL37;TNFRSF13C;CXCR4;CCL22;CCR7	0.0021573	Environmental Information Processing	Signaling molecules and interaction	Cytokine-cytokine receptor interaction	0.00517751
ENST00000471935.1	hsa04062	Chemokine signaling pathway	6	45	187	7246	5.80749	GNG4;GNG11;CX3CR1;CXCR4;CCL22;CCR7	0.00109709	Organismal Systems	Immune system	Chemokine signaling pathway	0.00438835
ENST00000471935.1	hsa04640	Hematopoietic cell lineage	5	45	94	7246	9.51064	CD22;CD19;CD38;CD1C;MS4A1	0.000331318	Organismal Systems	Immune system	Hematopoietic cell lineage	0.00397582
ENST00000471935.1	hsa04662	B cell receptor signaling pathway	4	45	70	7246	10.0014	CD22;CD19;CD79B;CD79A	0.00106356	Organismal Systems	Immune system	B cell receptor signaling pathway	0.00438835
ENST00000471935.1	hsa04672	Intestinal immune network for IgA production	2	45	46	7246	7.28008	TNFRSF13C;CXCR4	0.0351112	Organismal Systems	Immune system	Intestinal immune network for IgA production	0.0397937
ENST00000471935.1	hsa04725	Cholinergic synapse	3	45	112	7246	4.54974	GNG4;GNG11;KCNQ3	0.0335798	Organismal Systems	Nervous system	Cholinergic synapse	0.0397937
ENST00000471935.1	hsa05170	Human immunodeficiency virus 1 infection	4	45	211	7246	3.2528	GNG4;GNG11;CXCR4;CCNB2	0.0427204	Human Diseases	Infectious diseases	Human immunodeficiency virus 1 infection	0.0427204
ENST00000471935.1	hsa05200	Pathways in cancer	8	45	523	7246	2.77939	GNG4;WNT10A;GNG11;PIM2;RXRG;CXCR4;EPAS1;LEF1	0.0147104	Human Diseases	Cancers	Pathways in cancer	0.0281624
ENST00000471935.1	hsa05216	Thyroid cancer	2	45	37	7246	9.06223	RXRG;LEF1	0.0238837	Human Diseases	Cancers	Thyroid cancer	0.0358256
ENST00000471935.1	hsa05340	Primary immunodeficiency	3	45	36	7246	14.3056	CD19;CD79A;TNFRSF13C	0.00171928	Human Diseases	Immune diseases	Primary immunodeficiency	0.00515784
ENST00000478845.2	hsa00360	Phenylalanine metabolism	2	74	17	7246	11.8121	ALDH3B2;AOC3	0.0154272	Metabolism	Amino acid metabolism	Phenylalanine metabolism	0.0231408
ENST00000478845.2	hsa00410	beta-Alanine metabolism	2	74	31	7246	6.46505	ALDH3B2;AOC3	0.0435122	Metabolism	Metabolism of other amino acids	beta-Alanine metabolism	0.0435122
ENST00000478845.2	hsa00500	Starch and sucrose metabolism	4	74	35	7246	11.7731	AMY1C;AMY1B;AMY2B;AMY2A	0.000605662	Metabolism	Carbohydrate metabolism	Starch and sucrose metabolism	0.00272548
ENST00000478845.2	hsa00760	Nicotinate and nicotinamide metabolism	2	74	30	7246	6.68148	CD38;NT5E	0.0411389	Metabolism	Metabolism of cofactors and vitamins	Nicotinate and nicotinamide metabolism	0.0435122
ENST00000478845.2	hsa04510	Focal adhesion	7	74	199	7246	3.69977	SPP1;CAV2;LAMA3;ITGA11;LAMC3;VEGFD;BUB1B-PAK6	0.00460465	Cellular Processes	Cellular community - eukaryotes	Focal adhesion	0.0103605
ENST00000478845.2	hsa04512	ECM-receptor interaction	4	74	82	7246	4.99233	SPP1;LAMA3;ITGA11;LAMC3	0.0109497	Environmental Information Processing	Signaling molecules and interaction	ECM-receptor interaction	0.0197095
ENST00000478845.2	hsa04970	Salivary secretion	6	74	90	7246	7.01569	ADRA1D;AMY1C;AMY1B;ADRA1A;CD38;CST4	0.000392733	Organismal Systems	Digestive system	Salivary secretion	0.00272548
ENST00000478845.2	hsa04973	Carbohydrate digestion and absorption	4	74	44	7246	9.35325	AMY1C;AMY1B;AMY2B;AMY2A	0.00133787	Organismal Systems	Digestive system	Carbohydrate digestion and absorption	0.00401361
ENST00000478845.2	hsa05200	Pathways in cancer	10	74	523	7246	2.00854	EDNRB;EPAS1;PIM2;LAMA3;HEY1;LAMC3;WNT10A;VEGFD;BIRC5;GNG11	0.0408983	Human Diseases	Cancers	Pathways in cancer	0.0435122
ENST00000484721.2	hsa04022	cGMP-PKG signaling pathway	5	73	163	7246	3.19515	PRKG2;EDNRB;PRKCE;ADRA1A;ADRA1D	0.0257524	Environmental Information Processing	Signal transduction	cGMP - PKG signaling pathway	0.0257524
ENST00000484721.2	hsa04064	NF-kappa B signaling pathway	4	73	93	7246	4.45878	TRAF5;BLNK;PARP1;LTB	0.0157207	Environmental Information Processing	Signal transduction	NF-kappa B signaling pathway	0.0196509
ENST00000484721.2	hsa04510	Focal adhesion	8	73	199	7246	4.35841	LAMC3;LAMA3;ITGA11;VEGFD;CAV2;BUB1B-PAK6;SPP1;COMP	0.000991551	Cellular Processes	Cellular community - eukaryotes	Focal adhesion	0.00420823
ENST00000484721.2	hsa04512	ECM-receptor interaction	5	73	82	7246	6.42396	LAMC3;LAMA3;ITGA11;SPP1;COMP	0.00168329	Environmental Information Processing	Signaling molecules and interaction	ECM-receptor interaction	0.00420823
ENST00000484721.2	hsa04970	Salivary secretion	4	73	90	7246	4.60934	PRKG2;CST4;ADRA1A;ADRA1D	0.0141474	Organismal Systems	Digestive system	Salivary secretion	0.0196509
ENST00000499842.1	hsa00500	Starch and sucrose metabolism	4	100	35	7246	8.58452	AMY2A;AMY2B;AMY1B;AMY1C	0.00184509	Metabolism	Carbohydrate metabolism	Starch and sucrose metabolism	0.00608676
ENST00000499842.1	hsa04060	Cytokine-cytokine receptor interaction	9	100	292	7246	2.35534	IL37;CCL22;CD27;TNFRSF13C;GDF10;CX3CR1;CXCL13;CCR7;GDF5	0.0209852	Environmental Information Processing	Signaling molecules and interaction	Cytokine-cytokine receptor interaction	0.0251822
ENST00000499842.1	hsa04062	Chemokine signaling pathway	6	100	187	7246	2.40949	GNG4;GNG11;CCL22;CX3CR1;CXCL13;CCR7	0.0474895	Organismal Systems	Immune system	Chemokine signaling pathway	0.0474895
ENST00000499842.1	hsa04151	PI3K-Akt signaling pathway	10	100	353	7246	2.16966	GNG4;GNG11;ITGA11;VEGFD;COL6A6;CD19;SPP1;LAMA3;NTF4;LAMC3	0.0253914	Environmental Information Processing	Signal transduction	PI3K-Akt signaling pathway	0.0276997
ENST00000499842.1	hsa04371	Apelin signaling pathway	6	100	137	7246	3.31216	GNG4;GNG11;PRKCE;EGR1;SPP1;MYLK	0.0130726	Environmental Information Processing	Signal transduction	Apelin signaling pathway	0.0174302
ENST00000499842.1	hsa04510	Focal adhesion	9	100	199	7246	3.50229	CAV2;ITGA11;VEGFD;COL6A6;SPP1;MYLK;LAMA3;BUB1B-PAK6;LAMC3	0.00201342	Cellular Processes	Cellular community - eukaryotes	Focal adhesion	0.00608676
ENST00000499842.1	hsa04512	ECM-receptor interaction	5	100	82	7246	4.5982	ITGA11;COL6A6;SPP1;LAMA3;LAMC3	0.00647374	Environmental Information Processing	Signaling molecules and interaction	ECM-receptor interaction	0.0110978
ENST00000499842.1	hsa04640	Hematopoietic cell lineage	5	100	94	7246	4.00448	CD22;CD19;MS4A1;CD1C;CD38	0.0110318	Organismal Systems	Immune system	Hematopoietic cell lineage	0.0165476
ENST00000499842.1	hsa04662	B cell receptor signaling pathway	5	100	70	7246	5.39549	CD22;CD79B;CD19;CD79A;BLNK	0.00343634	Organismal Systems	Immune system	B cell receptor signaling pathway	0.00795188
ENST00000499842.1	hsa04970	Salivary secretion	6	100	90	7246	5.07518	CST4;ADRA1A;AMY1B;ADRA1D;AMY1C;CD38	0.00188976	Organismal Systems	Digestive system	Salivary secretion	0.00608676
ENST00000499842.1	hsa04973	Carbohydrate digestion and absorption	4	100	44	7246	6.82008	AMY2A;AMY2B;AMY1B;AMY1C	0.00397594	Organismal Systems	Digestive system	Carbohydrate digestion and absorption	0.00795188
ENST00000499842.1	hsa05340	Primary immunodeficiency	4	100	36	7246	8.34491	TNFRSF13C;CD19;CD79A;BLNK	0.00202892	Human Diseases	Immune diseases	Primary immunodeficiency	0.00608676
ENST00000500853.1	hsa00760	Nicotinate and nicotinamide metabolism	2	79	30	7246	6.24762	NT5E;CD38	0.0462441	Metabolism	Metabolism of cofactors and vitamins	Nicotinate and nicotinamide metabolism	0.0468709
ENST00000500853.1	hsa04060	Cytokine-cytokine receptor interaction	8	79	292	7246	2.68339	IL37;CCR7;TNFRSF13C;CXCL13;CD27;LTB;CCL22;CCL19	0.0150834	Environmental Information Processing	Signaling molecules and interaction	Cytokine-cytokine receptor interaction	0.0258573
ENST00000500853.1	hsa04062	Chemokine signaling pathway	6	79	187	7246	3.10263	CCR7;GNG4;CXCL13;CCL22;CCL19;GNG11	0.0175221	Organismal Systems	Immune system	Chemokine signaling pathway	0.0262832
ENST00000500853.1	hsa04064	NF-kappa B signaling pathway	4	79	93	7246	4.10208	TNFRSF13C;BLNK;LTB;CCL19	0.020388	Environmental Information Processing	Signal transduction	NF-kappa B signaling pathway	0.0271841
ENST00000500853.1	hsa04151	PI3K-Akt signaling pathway	8	79	353	7246	2.20022	CD19;GNG4;COMP;COL6A6;GNG11;ITGA11;LAMA3;SPP1	0.0399017	Environmental Information Processing	Signal transduction	PI3K-Akt signaling pathway	0.0468709
ENST00000500853.1	hsa04371	Apelin signaling pathway	6	79	137	7246	4.26497	GNG4;MYLK;PRKCE;GNG11;EGR1;SPP1	0.00430308	Environmental Information Processing	Signal transduction	Apelin signaling pathway	0.00860615
ENST00000500853.1	hsa04510	Focal adhesion	8	79	199	7246	3.99009	BUB1B-PAK6;MYLK;COMP;COL6A6;ITGA11;CAV2;LAMA3;SPP1	0.00165688	Cellular Processes	Cellular community - eukaryotes	Focal adhesion	0.0066275
ENST00000500853.1	hsa04512	ECM-receptor interaction	5	79	82	7246	5.9031	COMP;COL6A6;ITGA11;LAMA3;SPP1	0.00238065	Environmental Information Processing	Signaling molecules and interaction	ECM-receptor interaction	0.00714196
ENST00000500853.1	hsa04640	Hematopoietic cell lineage	5	79	94	7246	5.14089	CD19;CD22;MS4A1;CD1C;CD38	0.00416891	Organismal Systems	Immune system	Hematopoietic cell lineage	0.00860615
ENST00000500853.1	hsa04662	B cell receptor signaling pathway	5	79	70	7246	6.92664	CD19;CD79A;CD22;CD79B;BLNK	0.00122944	Organismal Systems	Immune system	B cell receptor signaling pathway	0.0066275
ENST00000500853.1	hsa05340	Primary immunodeficiency	4	79	36	7246	10.6815	CD19;CD79A;TNFRSF13C;BLNK	0.000852961	Human Diseases	Immune diseases	Primary immunodeficiency	0.0066275
ENST00000500853.1	hsa05412	Arrhythmogenic right ventricular cardiomyopathy (ARVC)	3	79	72	7246	3.93311	LEF1;DSP;ITGA11	0.0468709	Human Diseases	Cardiovascular diseases	Arrhythmogenic right ventricular cardiomyopathy (ARVC)	0.0468709
ENST00000507525.1	hsa00232	Caffeine metabolism	1	62	5	7246	23.741	XDH	0.0498523	Metabolism	Biosynthesis of other secondary metabolites	Caffeine metabolism	0.0498523
ENST00000507525.1	hsa00500	Starch and sucrose metabolism	4	62	35	7246	14.2089	AMY2A;AMY2B;AMY1B;AMY1C	0.000309328	Metabolism	Carbohydrate metabolism	Starch and sucrose metabolism	0.00371193
ENST00000507525.1	hsa00760	Nicotinate and nicotinamide metabolism	2	62	30	7246	8.01778	CD38;NT5E	0.0298371	Metabolism	Metabolism of cofactors and vitamins	Nicotinate and nicotinamide metabolism	0.0397828
ENST00000507525.1	hsa04060	Cytokine-cytokine receptor interaction	6	62	292	7246	2.55161	CD27;CX3CR1;IL37;CCL22;TNFRSF13C;CXCR4	0.0397224	Environmental Information Processing	Signaling molecules and interaction	Cytokine-cytokine receptor interaction	0.0468301
ENST00000507525.1	hsa04062	Chemokine signaling pathway	5	62	187	7246	3.31129	GNG4;CX3CR1;GNG11;CCL22;CXCR4	0.0229552	Organismal Systems	Immune system	Chemokine signaling pathway	0.0344328
ENST00000507525.1	hsa04371	Apelin signaling pathway	6	62	137	7246	5.5597	GNG4;MYLK;GNG11;EGR1;PRKCE;SPP1	0.00126193	Environmental Information Processing	Signal transduction	Apelin signaling pathway	0.0043444
ENST00000507525.1	hsa04640	Hematopoietic cell lineage	5	62	94	7246	6.67413	CD22;CD19;CD38;CD1C;MS4A1	0.00144813	Organismal Systems	Immune system	Hematopoietic cell lineage	0.0043444
ENST00000507525.1	hsa04662	B cell receptor signaling pathway	4	62	70	7246	7.06995	CD22;CD79B;CD19;CD79A	0.0034688	Organismal Systems	Immune system	B cell receptor signaling pathway	0.00832512
ENST00000507525.1	hsa04970	Salivary secretion	4	62	90	7246	5.48352	CD38;AMY1B;AMY1C;ADRA1A	0.0081074	Organismal Systems	Digestive system	Salivary secretion	0.0138984
ENST00000507525.1	hsa04973	Carbohydrate digestion and absorption	4	62	44	7246	11.2884	AMY2A;AMY2B;AMY1B;AMY1C	0.000691232	Organismal Systems	Digestive system	Carbohydrate digestion and absorption	0.00414739
ENST00000507525.1	hsa05216	Thyroid cancer	2	62	37	7246	6.49459	RXRG;LEF1	0.0429276	Human Diseases	Cancers	Thyroid cancer	0.0468301
ENST00000507525.1	hsa05340	Primary immunodeficiency	3	62	36	7246	10.1836	CD19;TNFRSF13C;CD79A	0.00427631	Human Diseases	Immune diseases	Primary immunodeficiency	0.00855262
ENST00000508671.1	hsa00760	Nicotinate and nicotinamide metabolism	3	95	30	7246	7.84348	NT5E;CD38;NMNAT2	0.00864962	Metabolism	Metabolism of cofactors and vitamins	Nicotinate and nicotinamide metabolism	0.0140991
ENST00000508671.1	hsa04060	Cytokine-cytokine receptor interaction	10	95	292	7246	2.80177	IL37;TNFRSF13C;CCR7;CD27;CXCL13;CCL22;LTB;CX3CR1;GDF10;CCL19	0.00545971	Environmental Information Processing	Signaling molecules and interaction	Cytokine-cytokine receptor interaction	0.0120114
ENST00000508671.1	hsa04062	Chemokine signaling pathway	7	95	187	7246	3.00273	GNG4;CCR7;CXCL13;CCL22;GNG11;CX3CR1;CCL19	0.0125944	Organismal Systems	Immune system	Chemokine signaling pathway	0.0153932
ENST00000508671.1	hsa04064	NF-kappa B signaling pathway	4	95	93	7246	3.38083	TNFRSF13C;BLNK;LTB;CCL19	0.0366185	Environmental Information Processing	Signal transduction	NF-kappa B signaling pathway	0.0366185
ENST00000508671.1	hsa04151	PI3K-Akt signaling pathway	10	95	353	7246	2.29728	CD19;GNG4;COL6A6;GNG11;COMP;ITGA11;SPP1;VEGFD;LAMA3;NTF4	0.0184685	Environmental Information Processing	Signal transduction	PI3K-Akt signaling pathway	0.0203153
ENST00000508671.1	hsa04371	Apelin signaling pathway	6	95	137	7246	3.49824	GNG4;MYLK;PRKCE;GNG11;EGR1;SPP1	0.0103424	Environmental Information Processing	Signal transduction	Apelin signaling pathway	0.0142208
ENST00000508671.1	hsa04510	Focal adhesion	9	95	199	7246	3.70591	BUB1B-PAK6;MYLK;COL6A6;COMP;ITGA11;CAV2;SPP1;VEGFD;LAMA3	0.00141101	Cellular Processes	Cellular community - eukaryotes	Focal adhesion	0.00926149
ENST00000508671.1	hsa04512	ECM-receptor interaction	5	95	82	7246	4.85366	COL6A6;COMP;ITGA11;SPP1;LAMA3	0.00523132	Environmental Information Processing	Signaling molecules and interaction	ECM-receptor interaction	0.0120114
ENST00000508671.1	hsa04640	Hematopoietic cell lineage	5	95	94	7246	4.22695	CD22;CD19;MS4A1;CD1C;CD38	0.00897217	Organismal Systems	Immune system	Hematopoietic cell lineage	0.0140991
ENST00000508671.1	hsa04662	B cell receptor signaling pathway	5	95	70	7246	5.69524	CD22;CD19;CD79B;CD79A;BLNK	0.00275887	Organismal Systems	Immune system	B cell receptor signaling pathway	0.0101159
ENST00000508671.1	hsa05340	Primary immunodeficiency	4	95	36	7246	8.80342	CD19;TNFRSF13C;CD79A;BLNK	0.00168391	Human Diseases	Immune diseases	Primary immunodeficiency	0.00926149
ENST00000509911.2	hsa00140	Steroid hormone biosynthesis	2	42	60	7246	5.98833	AKR1C2;CYP3A7	0.0493239	Metabolism	Lipid metabolism	Steroid hormone biosynthesis	0.0493239
ENST00000509911.2	hsa00232	Caffeine metabolism	1	42	5	7246	35.322	XDH	0.0340946	Metabolism	Biosynthesis of other secondary metabolites	Caffeine metabolism	0.0369358
ENST00000509911.2	hsa04060	Cytokine-cytokine receptor interaction	6	42	292	7246	3.96918	CXCL13;TNFRSF13C;IL37;CCL22;CXCR4;CCR7	0.00673303	Environmental Information Processing	Signaling molecules and interaction	Cytokine-cytokine receptor interaction	0.0145882
ENST00000509911.2	hsa04062	Chemokine signaling pathway	5	42	187	7246	5.10117	CXCL13;CCL22;CXCR4;CCR7;GNG4	0.0046442	Organismal Systems	Immune system	Chemokine signaling pathway	0.0145882
ENST00000509911.2	hsa04151	PI3K-Akt signaling pathway	6	42	353	7246	3.25449	PGF;CD19;COL6A6;COL9A1;COMP;GNG4	0.0160058	Environmental Information Processing	Signal transduction	PI3K-Akt signaling pathway	0.0231195
ENST00000509911.2	hsa04510	Focal adhesion	5	42	199	7246	4.78541	PGF;COL6A6;COL9A1;MYLK;COMP	0.00599625	Cellular Processes	Cellular community - eukaryotes	Focal adhesion	0.0145882
ENST00000509911.2	hsa04512	ECM-receptor interaction	3	42	82	7246	6.72045	COL6A6;COL9A1;COMP	0.0126701	Environmental Information Processing	Signaling molecules and interaction	ECM-receptor interaction	0.0205889
ENST00000509911.2	hsa04640	Hematopoietic cell lineage	5	42	94	7246	10.2818	CD1C;MS4A1;CD19;CD22;CD1E	0.000238679	Organismal Systems	Immune system	Hematopoietic cell lineage	0.00310282
ENST00000509911.2	hsa04662	B cell receptor signaling pathway	4	42	70	7246	10.791	CD79A;CD19;CD79B;CD22	0.000818769	Organismal Systems	Immune system	B cell receptor signaling pathway	0.005322
ENST00000509911.2	hsa04672	Intestinal immune network for IgA production	2	42	46	7246	7.82609	TNFRSF13C;CXCR4	0.030941	Organismal Systems	Immune system	Intestinal immune network for IgA production	0.0365667
ENST00000509911.2	hsa04915	Estrogen signaling pathway	4	42	136	7246	5.5031	KRT16;GPER1;GABBR1;KRT18	0.00829432	Organismal Systems	Endocrine system	Estrogen signaling pathway	0.0154037
ENST00000509911.2	hsa05216	Thyroid cancer	2	42	37	7246	9.74189	LEF1;RXRG	0.0209971	Human Diseases	Cancers	Thyroid cancer	0.0272963
ENST00000509911.2	hsa05340	Primary immunodeficiency	3	42	36	7246	15.406	CD79A;TNFRSF13C;CD19	0.00140807	Human Diseases	Immune diseases	Primary immunodeficiency	0.00610164
ENST00000511849.2	hsa00360	Phenylalanine metabolism	2	87	17	7246	10.0055	ALDH3B2;AOC3	0.0208749	Metabolism	Amino acid metabolism	Phenylalanine metabolism	0.026417
ENST00000511849.2	hsa00500	Starch and sucrose metabolism	4	87	35	7246	9.92909	AMY1B;AMY1C;AMY2B;AMY2A	0.00110765	Metabolism	Carbohydrate metabolism	Starch and sucrose metabolism	0.00443059
ENST00000511849.2	hsa04371	Apelin signaling pathway	5	87	137	7246	3.16406	SPP1;EGR1;PRKCE;GNG11;GNG4	0.026417	Environmental Information Processing	Signal transduction	Apelin signaling pathway	0.026417
ENST00000511849.2	hsa04510	Focal adhesion	7	87	199	7246	3.09856	SPP1;ITGA11;CAV2;LAMA3;LAMC3;VEGFD;BUB1B-PAK6	0.0109175	Cellular Processes	Cellular community - eukaryotes	Focal adhesion	0.0218349
ENST00000511849.2	hsa04512	ECM-receptor interaction	4	87	82	7246	4.2104	SPP1;ITGA11;LAMA3;LAMC3	0.018783	Environmental Information Processing	Signaling molecules and interaction	ECM-receptor interaction	0.026417
ENST00000511849.2	hsa04970	Salivary secretion	6	87	90	7246	5.88971	ADRA1D;ADRA1A;AMY1B;AMY1C;CD38;CST4	0.00092541	Organismal Systems	Digestive system	Salivary secretion	0.00443059
ENST00000511849.2	hsa04973	Carbohydrate digestion and absorption	4	87	44	7246	7.88828	AMY1B;AMY1C;AMY2B;AMY2A	0.00241648	Organismal Systems	Digestive system	Carbohydrate digestion and absorption	0.00644395
ENST00000511849.2	hsa05200	Pathways in cancer	12	87	523	7246	2.05675	EDNRB;LAMA3;EPAS1;LAMC3;VEGFD;PIM2;HEY1;BIRC5;WNT10A;GNG11;RXRG;GNG4	0.0233683	Human Diseases	Cancers	Pathways in cancer	0.026417
ENST00000525320.2	hsa00500	Starch and sucrose metabolism	4	114	35	7246	7.49195	AMY2A;AMY2B;AMY1B;AMY1C	0.00295699	Metabolism	Carbohydrate metabolism	Starch and sucrose metabolism	0.00843016
ENST00000525320.2	hsa04060	Cytokine-cytokine receptor interaction	10	114	292	7246	2.28991	IL37;CCL22;TNFRSF13C;LTB;CCR7;GDF10;CXCL13;CD27;CCL19;GDF5	0.0183124	Environmental Information Processing	Signaling molecules and interaction	Cytokine-cytokine receptor interaction	0.0221308
ENST00000525320.2	hsa04064	NF-kappa B signaling pathway	6	114	93	7246	4.273	BLNK;TNFRSF13C;LTB;PARP1;TRAF5;CCL19	0.00421508	Environmental Information Processing	Signal transduction	NF-kappa B signaling pathway	0.00843016
ENST00000525320.2	hsa04151	PI3K-Akt signaling pathway	11	114	353	7246	2.0854	ITGA11;VEGFD;LAMA3;SPP1;CD19;GNG4;NTF4;COMP;LAMC3;GNG11;COL6A6	0.0249793	Environmental Information Processing	Signal transduction	PI3K-Akt signaling pathway	0.0249793
ENST00000525320.2	hsa04371	Apelin signaling pathway	6	114	137	7246	2.88281	PRKCE;SPP1;EGR1;GNG4;GNG11;MYLK	0.0232977	Environmental Information Processing	Signal transduction	Apelin signaling pathway	0.0249793
ENST00000525320.2	hsa04510	Focal adhesion	10	114	199	7246	3.40501	BUB1B-PAK6;ITGA11;VEGFD;CAV2;LAMA3;SPP1;COMP;LAMC3;MYLK;COL6A6	0.00142761	Cellular Processes	Cellular community - eukaryotes	Focal adhesion	0.00843016
ENST00000525320.2	hsa04512	ECM-receptor interaction	6	114	82	7246	4.85366	ITGA11;LAMA3;SPP1;COMP;LAMC3;COL6A6	0.00233817	Environmental Information Processing	Signaling molecules and interaction	ECM-receptor interaction	0.00843016
ENST00000525320.2	hsa04640	Hematopoietic cell lineage	5	114	94	7246	3.49014	CD22;CD19;MS4A1;CD1C;CD38	0.0184423	Organismal Systems	Immune system	Hematopoietic cell lineage	0.0221308
ENST00000525320.2	hsa04662	B cell receptor signaling pathway	5	114	70	7246	4.70249	BLNK;CD22;CD79B;CD19;CD79A	0.00595469	Organismal Systems	Immune system	B cell receptor signaling pathway	0.00943272
ENST00000525320.2	hsa04970	Salivary secretion	6	114	90	7246	4.41728	CST4;ADRA1A;ADRA1D;CD38;AMY1B;AMY1C	0.00362002	Organismal Systems	Digestive system	Salivary secretion	0.00843016
ENST00000525320.2	hsa04973	Carbohydrate digestion and absorption	4	114	44	7246	5.95207	AMY2A;AMY2B;AMY1B;AMY1C	0.00628848	Organismal Systems	Digestive system	Carbohydrate digestion and absorption	0.00943272
ENST00000525320.2	hsa05340	Primary immunodeficiency	4	114	36	7246	7.28283	BLNK;TNFRSF13C;CD19;CD79A	0.00324682	Human Diseases	Immune diseases	Primary immunodeficiency	0.00843016
ENST00000527847.5	hsa00232	Caffeine metabolism	1	61	5	7246	24.1367	XDH	0.0490716	Metabolism	Biosynthesis of other secondary metabolites	Caffeine metabolism	0.0490716
ENST00000527847.5	hsa04014	Ras signaling pathway	7	61	232	7246	3.91906	PGF;RASAL1;GNG4;NTF4;GNG11;VEGFD;BUB1B-PAK6	0.0035518	Environmental Information Processing	Signal transduction	Ras signaling pathway	0.0106234
ENST00000527847.5	hsa04060	Cytokine-cytokine receptor interaction	8	61	292	7246	3.59473	CCL22;TNFRSF13C;IL37;CXCL13;CX3CR1;CD27;CXCR4;CCR7	0.00325208	Environmental Information Processing	Signaling molecules and interaction	Cytokine-cytokine receptor interaction	0.0106234
ENST00000527847.5	hsa04062	Chemokine signaling pathway	7	61	187	7246	4.89335	CCL22;CXCL13;GNG4;CX3CR1;CXCR4;CCR7;GNG11	0.00108179	Organismal Systems	Immune system	Chemokine signaling pathway	0.0106234
ENST00000527847.5	hsa04151	PI3K-Akt signaling pathway	7	61	353	7246	2.53127	CD19;COL6A6;PGF;GNG4;NTF4;GNG11;VEGFD	0.0294112	Environmental Information Processing	Signal transduction	PI3K-Akt signaling pathway	0.0382346
ENST00000527847.5	hsa04510	Focal adhesion	6	61	199	7246	3.86313	COL6A6;MYLK;PGF;CAV2;VEGFD;BUB1B-PAK6	0.00697115	Cellular Processes	Cellular community - eukaryotes	Focal adhesion	0.0143893
ENST00000527847.5	hsa04640	Hematopoietic cell lineage	4	61	94	7246	5.33931	CD1C;MS4A1;CD19;CD22	0.00885492	Organismal Systems	Immune system	Hematopoietic cell lineage	0.0143893
ENST00000527847.5	hsa04662	B cell receptor signaling pathway	4	61	70	7246	7.19398	CD79B;CD19;CD22;CD79A	0.00327135	Organismal Systems	Immune system	B cell receptor signaling pathway	0.0106234
ENST00000527847.5	hsa04672	Intestinal immune network for IgA production	3	61	46	7246	8.09595	TNFRSF13C;CXCR4;CD28	0.00776521	Organismal Systems	Immune system	Intestinal immune network for IgA production	0.0143893
ENST00000527847.5	hsa05170	Human immunodeficiency virus 1 infection	5	61	211	7246	2.9769	GNG4;CXCR4;CCNB2;GNG11;BUB1B-PAK6	0.0336115	Human Diseases	Infectious diseases	Human immunodeficiency virus 1 infection	0.0397227
ENST00000527847.5	hsa05200	Pathways in cancer	10	61	523	7246	2.52053	LEF1;RXRG;PGF;GNG4;CXCR4;BIRC5;GNG11;VEGFD;PIM2;EPAS1	0.0120325	Human Diseases	Cancers	Pathways in cancer	0.0173803
ENST00000527847.5	hsa05216	Thyroid cancer	2	61	37	7246	6.60467	LEF1;RXRG	0.041691	Human Diseases	Cancers	Thyroid cancer	0.0451653
ENST00000527847.5	hsa05340	Primary immunodeficiency	3	61	36	7246	10.3592	TNFRSF13C;CD19;CD79A	0.00408592	Human Diseases	Immune diseases	Primary immunodeficiency	0.0106234
ENST00000527978.1	hsa04014	Ras signaling pathway	7	63	232	7246	3.77909	NTF4;RASAL1;GNG4;PGF;VEGFD;GNG11;BUB1B-PAK6	0.00425636	Environmental Information Processing	Signal transduction	Ras signaling pathway	0.00670796
ENST00000527978.1	hsa04060	Cytokine-cytokine receptor interaction	8	63	292	7246	3.46401	TNFRSF13C;CCL22;IL37;CXCL13;CX3CR1;CD27;CXCR4;CCR7	0.00397833	Environmental Information Processing	Signaling molecules and interaction	Cytokine-cytokine receptor interaction	0.00670796
ENST00000527978.1	hsa04062	Chemokine signaling pathway	7	63	187	7246	4.71858	CCL22;CXCL13;GNG4;CX3CR1;GNG11;CXCR4;CCR7	0.00130999	Organismal Systems	Immune system	Chemokine signaling pathway	0.00670796
ENST00000527978.1	hsa04151	PI3K-Akt signaling pathway	9	63	353	7246	3.25449	CD19;COL6A6;NTF4;GNG4;PGF;VEGFD;GNG11;COMP;ITGA11	0.00358289	Environmental Information Processing	Signal transduction	PI3K-Akt signaling pathway	0.00670796
ENST00000527978.1	hsa04510	Focal adhesion	8	63	199	7246	5.15085	COL6A6;MYLK;PGF;CAV2;VEGFD;COMP;ITGA11;BUB1B-PAK6	0.000367041	Cellular Processes	Cellular community - eukaryotes	Focal adhesion	0.0044045
ENST00000527978.1	hsa04512	ECM-receptor interaction	3	63	82	7246	4.36829	COL6A6;COMP;ITGA11	0.0365737	Environmental Information Processing	Signaling molecules and interaction	ECM-receptor interaction	0.040825
ENST00000527978.1	hsa04640	Hematopoietic cell lineage	4	63	94	7246	5.15831	MS4A1;CD1C;CD19;CD22	0.00989525	Organismal Systems	Immune system	Hematopoietic cell lineage	0.0131937
ENST00000527978.1	hsa04662	B cell receptor signaling pathway	4	63	70	7246	6.95012	CD79B;CD19;CD22;CD79A	0.00367416	Organismal Systems	Immune system	B cell receptor signaling pathway	0.00670796
ENST00000527978.1	hsa05200	Pathways in cancer	9	63	523	7246	2.14245	RXRG;LEF1;GNG4;PGF;VEGFD;GNG11;CXCR4;EPAS1;BIRC5	0.0374229	Human Diseases	Cancers	Pathways in cancer	0.040825
ENST00000527978.1	hsa05216	Thyroid cancer	2	63	37	7246	6.38813	RXRG;LEF1	0.0441775	Human Diseases	Cancers	Thyroid cancer	0.0441775
ENST00000527978.1	hsa05340	Primary immunodeficiency	3	63	36	7246	10.0139	TNFRSF13C;CD19;CD79A	0.00447197	Human Diseases	Immune diseases	Primary immunodeficiency	0.00670796
ENST00000527978.1	hsa05412	Arrhythmogenic right ventricular cardiomyopathy (ARVC)	4	63	72	7246	6.75518	LEF1;DSP;CACNA2D3;ITGA11	0.00404466	Human Diseases	Cardiovascular diseases	Arrhythmogenic right ventricular cardiomyopathy (ARVC)	0.00670796
ENST00000558572.1	hsa00500	Starch and sucrose metabolism	4	87	35	7246	9.92909	AMY2A;AMY2B;AMY1B;AMY1C	0.00110765	Metabolism	Carbohydrate metabolism	Starch and sucrose metabolism	0.00664589
ENST00000558572.1	hsa04022	cGMP-PKG signaling pathway	5	87	163	7246	2.64963	MYLK;PRKCE;ADRA1A;ADRA1D;EDNRB	0.0488978	Environmental Information Processing	Signal transduction	cGMP - PKG signaling pathway	0.0488978
ENST00000558572.1	hsa04060	Cytokine-cytokine receptor interaction	8	87	292	7246	2.41165	CD27;CX3CR1;IL37;CCL22;GDF10;TNFRSF13C;GDF5;CCR7	0.0254209	Environmental Information Processing	Signaling molecules and interaction	Cytokine-cytokine receptor interaction	0.0305051
ENST00000558572.1	hsa04371	Apelin signaling pathway	6	87	137	7246	3.84374	GNG4;GNG11;MYLK;EGR1;PRKCE;SPP1	0.0068519	Environmental Information Processing	Signal transduction	Apelin signaling pathway	0.0137038
ENST00000558572.1	hsa04390	Hippo signaling pathway	5	87	154	7246	2.80805	WNT10A;CRB2;LEF1;GDF5;BIRC5	0.0401462	Environmental Information Processing	Signal transduction	Hippo signaling pathway	0.0437959
ENST00000558572.1	hsa04510	Focal adhesion	8	87	199	7246	3.58603	MYLK;COL6A6;CAV2;SPP1;ITGA11;BUB1B-PAK6;VEGFD;LAMA3	0.00304201	Cellular Processes	Cellular community - eukaryotes	Focal adhesion	0.00912603
ENST00000558572.1	hsa04512	ECM-receptor interaction	4	87	82	7246	4.2104	COL6A6;SPP1;ITGA11;LAMA3	0.018783	Environmental Information Processing	Signaling molecules and interaction	ECM-receptor interaction	0.025044
ENST00000558572.1	hsa04640	Hematopoietic cell lineage	5	87	94	7246	4.63934	CD22;CD38;CD19;CD1C;MS4A1	0.00625242	Organismal Systems	Immune system	Hematopoietic cell lineage	0.0137038
ENST00000558572.1	hsa04662	B cell receptor signaling pathway	4	87	70	7246	4.94045	CD22;CD79B;CD19;CD79A	0.0113233	Organismal Systems	Immune system	B cell receptor signaling pathway	0.0169849
ENST00000558572.1	hsa04970	Salivary secretion	6	87	90	7246	5.88971	CD38;AMY1B;ADRA1A;AMY1C;ADRA1D;CST4	0.00092541	Organismal Systems	Digestive system	Salivary secretion	0.00664589
ENST00000558572.1	hsa04973	Carbohydrate digestion and absorption	4	87	44	7246	7.88828	AMY2A;AMY2B;AMY1B;AMY1C	0.00241648	Organismal Systems	Digestive system	Carbohydrate digestion and absorption	0.00912603
ENST00000558572.1	hsa05340	Primary immunodeficiency	3	87	36	7246	7.15278	CD19;TNFRSF13C;CD79A	0.0108358	Human Diseases	Immune diseases	Primary immunodeficiency	0.0169849
ENST00000565390.2	hsa00500	Starch and sucrose metabolism	4	89	35	7246	9.69546	AMY2B;AMY2A;AMY1B;AMY1C	0.00120457	Metabolism	Carbohydrate metabolism	Starch and sucrose metabolism	0.00421599
ENST00000565390.2	hsa04371	Apelin signaling pathway	5	89	137	7246	3.08872	SPP1;EGR1;PRKCE;GNG11;GNG4	0.0287597	Environmental Information Processing	Signal transduction	Apelin signaling pathway	0.0287597
ENST00000565390.2	hsa04510	Focal adhesion	7	89	199	7246	3.02298	SPP1;CAV2;ITGA11;LAMA3;VEGFD;LAMC3;BUB1B-PAK6	0.0122686	Cellular Processes	Cellular community - eukaryotes	Focal adhesion	0.02147
ENST00000565390.2	hsa04512	ECM-receptor interaction	4	89	82	7246	4.11133	SPP1;ITGA11;LAMA3;LAMC3	0.0202275	Environmental Information Processing	Signaling molecules and interaction	ECM-receptor interaction	0.0283185
ENST00000565390.2	hsa04970	Salivary secretion	6	89	90	7246	5.74779	ADRA1D;AMY1B;AMY1C;ADRA1A;CD38;CST4	0.00104138	Organismal Systems	Digestive system	Salivary secretion	0.00421599
ENST00000565390.2	hsa04973	Carbohydrate digestion and absorption	4	89	44	7246	7.70267	AMY2B;AMY2A;AMY1B;AMY1C	0.00262292	Organismal Systems	Digestive system	Carbohydrate digestion and absorption	0.00612016
ENST00000565390.2	hsa05200	Pathways in cancer	12	89	523	7246	2.00333	EPAS1;EDNRB;PIM2;LAMA3;VEGFD;GNG11;WNT10A;LAMC3;BIRC5;RXRG;GNG4;HEY1	0.0273775	Human Diseases	Cancers	Pathways in cancer	0.0287597
ENST00000575331.1	hsa00140	Steroid hormone biosynthesis	2	12	60	7246	23.9533	CYP3A7;AKR1C2	0.00448485	Metabolism	Lipid metabolism	Steroid hormone biosynthesis	0.015466
ENST00000575331.1	hsa04630	Jak-STAT signaling pathway	2	12	162	7246	8.74568	IL22RA2;IL20RA	0.0288673	Environmental Information Processing	Signal transduction	Jak-STAT signaling pathway	0.0288673
ENST00000575331.1	hsa04915	Estrogen signaling pathway	2	12	136	7246	10.4559	GABBR1;KRT16	0.0209088	Organismal Systems	Endocrine system	Estrogen signaling pathway	0.0278784
ENST00000575331.1	hsa05204	Chemical carcinogenesis	2	12	80	7246	17.915	CYP3A7;AKR1C2	0.00773302	Human Diseases	Cancers	Chemical carcinogenesis	0.015466
ENST00000581690.1	hsa00140	Steroid hormone biosynthesis	2	39	60	7246	6.47387	CYP3A7;AKR1C2	0.0431719	Metabolism	Lipid metabolism	Steroid hormone biosynthesis	0.0431719
ENST00000581690.1	hsa04064	NF-kappa B signaling pathway	4	39	93	7246	8.79017	CCL19;TRAF5;LTB;BLNK	0.00169993	Environmental Information Processing	Signal transduction	NF-kappa B signaling pathway	0.0050998
ENST00000581690.1	hsa04915	Estrogen signaling pathway	3	39	136	7246	4.35662	GABBR1;KRT16;KRT18	0.0376937	Organismal Systems	Endocrine system	Estrogen signaling pathway	0.0431719
ENST00000607540.1	hsa00500	Starch and sucrose metabolism	4	91	35	7246	9.47258	AMY2A;AMY1B;AMY1C;AMY2B	0.00130724	Metabolism	Carbohydrate metabolism	Starch and sucrose metabolism	0.00392171
ENST00000607540.1	hsa04151	PI3K-Akt signaling pathway	10	91	353	7246	2.41073	GNG11;ITGA11;GNG4;SPP1;LAMA3;VEGFD;COL6A6;LAMC3;CD19;NTF4	0.0140154	Environmental Information Processing	Signal transduction	PI3K-Akt signaling pathway	0.0140154
ENST00000607540.1	hsa04371	Apelin signaling pathway	6	91	137	7246	3.66286	GNG11;EGR1;PRKCE;GNG4;SPP1;MYLK	0.00846934	Environmental Information Processing	Signal transduction	Apelin signaling pathway	0.012704
ENST00000607540.1	hsa04510	Focal adhesion	9	91	199	7246	3.88669	CAV2;ITGA11;SPP1;LAMA3;VEGFD;COL6A6;MYLK;BUB1B-PAK6;LAMC3	0.00104146	Cellular Processes	Cellular community - eukaryotes	Focal adhesion	0.00392171
ENST00000607540.1	hsa04512	ECM-receptor interaction	5	91	82	7246	5.07941	ITGA11;SPP1;LAMA3;COL6A6;LAMC3	0.00436633	Environmental Information Processing	Signaling molecules and interaction	ECM-receptor interaction	0.0078594
ENST00000607540.1	hsa04662	B cell receptor signaling pathway	4	91	70	7246	4.7133	CD22;CD79B;CD19;BLNK	0.0131694	Organismal Systems	Immune system	B cell receptor signaling pathway	0.0140154
ENST00000607540.1	hsa04970	Salivary secretion	6	91	90	7246	5.61255	ADRA1A;AMY1B;ADRA1D;CD38;AMY1C;CST4	0.00116815	Organismal Systems	Digestive system	Salivary secretion	0.00392171
ENST00000607540.1	hsa04973	Carbohydrate digestion and absorption	4	91	44	7246	7.5256	AMY2A;AMY1B;AMY1C;AMY2B	0.00284108	Organismal Systems	Digestive system	Carbohydrate digestion and absorption	0.00639242
ENST00000607540.1	hsa05340	Primary immunodeficiency	3	91	36	7246	6.82765	CD19;TNFRSF13C;BLNK	0.0122218	Human Diseases	Immune diseases	Primary immunodeficiency	0.0140154
ENST00000608014.1	hsa00500	Starch and sucrose metabolism	4	109	35	7246	7.84871	AMY2B;AMY2A;AMY1B;AMY1C	0.0025186	Metabolism	Carbohydrate metabolism	Starch and sucrose metabolism	0.008636
ENST00000608014.1	hsa04060	Cytokine-cytokine receptor interaction	10	109	292	7246	2.40556	LTB;CCL22;IL37;CCR7;TNFRSF13C;GDF10;CXCL13;CCL19;CD27;GDF5	0.0137693	Environmental Information Processing	Signaling molecules and interaction	Cytokine-cytokine receptor interaction	0.018359
ENST00000608014.1	hsa04064	NF-kappa B signaling pathway	6	109	93	7246	4.48043	BLNK;LTB;TNFRSF13C;TRAF5;CCL19;PARP1	0.00338827	Environmental Information Processing	Signal transduction	NF-kappa B signaling pathway	0.008636
ENST00000608014.1	hsa04151	PI3K-Akt signaling pathway	10	109	353	7246	1.97242	VEGFD;SPP1;ITGA11;LAMA3;CD19;NTF4;GNG4;LAMC3;COMP;GNG11	0.0421961	Environmental Information Processing	Signal transduction	PI3K-Akt signaling pathway	0.0421961
ENST00000608014.1	hsa04371	Apelin signaling pathway	6	109	137	7246	3.02275	PRKCE;SPP1;EGR1;GNG4;MYLK;GNG11	0.0191826	Environmental Information Processing	Signal transduction	Apelin signaling pathway	0.0209265
ENST00000608014.1	hsa04510	Focal adhesion	9	109	199	7246	3.18709	BUB1B-PAK6;VEGFD;SPP1;ITGA11;LAMA3;CAV2;LAMC3;COMP;MYLK	0.00359833	Cellular Processes	Cellular community - eukaryotes	Focal adhesion	0.008636
ENST00000608014.1	hsa04512	ECM-receptor interaction	5	109	82	7246	4.20028	SPP1;ITGA11;LAMA3;LAMC3;COMP	0.00920346	Environmental Information Processing	Signaling molecules and interaction	ECM-receptor interaction	0.0138052
ENST00000608014.1	hsa04640	Hematopoietic cell lineage	5	109	94	7246	3.65794	MS4A1;CD22;CD19;CD1C;CD38	0.0155039	Organismal Systems	Immune system	Hematopoietic cell lineage	0.0186047
ENST00000608014.1	hsa04662	B cell receptor signaling pathway	5	109	70	7246	4.92857	BLNK;CD79B;CD22;CD19;CD79A	0.00494243	Organismal Systems	Immune system	B cell receptor signaling pathway	0.00922524
ENST00000608014.1	hsa04970	Salivary secretion	6	109	90	7246	4.63172	CST4;ADRA1A;ADRA1D;CD38;AMY1B;AMY1C	0.0029051	Organismal Systems	Digestive system	Salivary secretion	0.008636
ENST00000608014.1	hsa04973	Carbohydrate digestion and absorption	4	109	44	7246	6.2355	AMY2B;AMY2A;AMY1B;AMY1C	0.00538139	Organismal Systems	Digestive system	Carbohydrate digestion and absorption	0.00922524
ENST00000608014.1	hsa05340	Primary immunodeficiency	4	109	36	7246	7.62963	BLNK;TNFRSF13C;CD19;CD79A	0.00276691	Human Diseases	Immune diseases	Primary immunodeficiency	0.008636
ENST00000608142.1	hsa00232	Caffeine metabolism	1	52	5	7246	28.3961	XDH	0.0420112	Metabolism	Biosynthesis of other secondary metabolites	Caffeine metabolism	0.0462124
ENST00000608142.1	hsa04060	Cytokine-cytokine receptor interaction	8	52	292	7246	4.33001	CD27;IL37;CX3CR1;CCL22;TNFRSF13C;CXCR4;CCR7;CXCL13	0.00115267	Environmental Information Processing	Signaling molecules and interaction	Cytokine-cytokine receptor interaction	0.00633968
ENST00000608142.1	hsa04062	Chemokine signaling pathway	7	52	187	7246	5.87201	GNG4;CX3CR1;CCL22;CXCR4;GNG11;CCR7;CXCL13	0.000408649	Organismal Systems	Immune system	Chemokine signaling pathway	0.00449513
ENST00000608142.1	hsa04640	Hematopoietic cell lineage	4	52	94	7246	6.34043	CD22;CD19;CD1C;MS4A1	0.0050554	Organismal Systems	Immune system	Hematopoietic cell lineage	0.00926824
ENST00000608142.1	hsa04662	B cell receptor signaling pathway	4	52	70	7246	8.54286	CD22;CD79B;CD19;CD79A	0.0018255	Organismal Systems	Immune system	B cell receptor signaling pathway	0.0066935
ENST00000608142.1	hsa04672	Intestinal immune network for IgA production	3	52	46	7246	9.58296	TNFRSF13C;CXCR4;CD28	0.00499041	Organismal Systems	Immune system	Intestinal immune network for IgA production	0.00926824
ENST00000608142.1	hsa04725	Cholinergic synapse	3	52	112	7246	3.89978	GNG4;GNG11;KCNQ3	0.0482365	Organismal Systems	Nervous system	Cholinergic synapse	0.0482365
ENST00000608142.1	hsa05200	Pathways in cancer	9	52	523	7246	2.69052	GNG4;LEF1;RXRG;CXCR4;PIM2;GNG11;WNT10A;EPAS1;PGF	0.0118775	Human Diseases	Cancers	Pathways in cancer	0.0186646
ENST00000608142.1	hsa05204	Chemical carcinogenesis	3	52	80	7246	5.48418	ALDH3B2;CYP1B1;AKR1C2	0.021016	Human Diseases	Cancers	Chemical carcinogenesis	0.028897
ENST00000608142.1	hsa05216	Thyroid cancer	2	52	37	7246	7.79351	LEF1;RXRG	0.031196	Human Diseases	Cancers	Thyroid cancer	0.0381284
ENST00000608142.1	hsa05340	Primary immunodeficiency	3	52	36	7246	12.2619	CD19;CD79A;TNFRSF13C	0.00260239	Human Diseases	Immune diseases	Primary immunodeficiency	0.00715657
ENST00000608684.1	hsa00760	Nicotinate and nicotinamide metabolism	2	75	30	7246	6.58995	NMNAT2;NT5E	0.0421422	Metabolism	Metabolism of cofactors and vitamins	Nicotinate and nicotinamide metabolism	0.0421422
ENST00000608684.1	hsa04014	Ras signaling pathway	6	75	232	7246	2.62894	BUB1B-PAK6;NTF4;RASAL1;GNG4;VEGFD;GNG11	0.0345869	Environmental Information Processing	Signal transduction	Ras signaling pathway	0.0415043
ENST00000608684.1	hsa04060	Cytokine-cytokine receptor interaction	8	75	292	7246	2.84359	IL37;CXCL13;TNFRSF13C;CCR7;CCL22;CCL19;CD27;LTB	0.0112532	Environmental Information Processing	Signaling molecules and interaction	Cytokine-cytokine receptor interaction	0.0171896
ENST00000608684.1	hsa04062	Chemokine signaling pathway	6	75	187	7246	3.28249	CXCL13;CCR7;GNG4;CCL22;CCL19;GNG11	0.0138651	Organismal Systems	Immune system	Chemokine signaling pathway	0.0184868
ENST00000608684.1	hsa04064	NF-kappa B signaling pathway	5	75	93	7246	5.49386	TNFRSF13C;BLNK;TRAF5;CCL19;LTB	0.00319497	Environmental Information Processing	Signal transduction	NF-kappa B signaling pathway	0.0100153
ENST00000608684.1	hsa04151	PI3K-Akt signaling pathway	9	75	353	7246	2.66276	COMP;CD19;NTF4;GNG4;ITGA11;VEGFD;LAMA3;COL9A1;GNG11	0.0111994	Environmental Information Processing	Signal transduction	PI3K-Akt signaling pathway	0.0171896
ENST00000608684.1	hsa04510	Focal adhesion	7	75	199	7246	3.64536	COMP;BUB1B-PAK6;ITGA11;VEGFD;LAMA3;CAV2;COL9A1	0.00495679	Cellular Processes	Cellular community - eukaryotes	Focal adhesion	0.0118963
ENST00000608684.1	hsa04512	ECM-receptor interaction	4	75	82	7246	4.92202	COMP;ITGA11;LAMA3;COL9A1	0.0114598	Environmental Information Processing	Signaling molecules and interaction	ECM-receptor interaction	0.0171896
ENST00000608684.1	hsa04640	Hematopoietic cell lineage	5	75	94	7246	5.43465	CD19;CD22;MS4A1;CD1E;CD1C	0.00333843	Organismal Systems	Immune system	Hematopoietic cell lineage	0.0100153
ENST00000608684.1	hsa04662	B cell receptor signaling pathway	5	75	70	7246	7.32245	CD19;CD79A;CD22;CD79B;BLNK	0.000974206	Organismal Systems	Immune system	B cell receptor signaling pathway	0.00584524
ENST00000608684.1	hsa05340	Primary immunodeficiency	4	75	36	7246	11.2833	TNFRSF13C;CD19;CD79A;BLNK	0.000702348	Human Diseases	Immune diseases	Primary immunodeficiency	0.00584524
ENST00000608684.1	hsa05412	Arrhythmogenic right ventricular cardiomyopathy (ARVC)	3	75	72	7246	4.15162	ITGA11;CACNA2D3;DSP	0.0412431	Human Diseases	Cardiovascular diseases	Arrhythmogenic right ventricular cardiomyopathy (ARVC)	0.0421422
ENST00000609111.1	hsa00500	Starch and sucrose metabolism	4	71	35	7246	12.3002	AMY2A;AMY1B;AMY2B;AMY1C	0.000518136	Metabolism	Carbohydrate metabolism	Starch and sucrose metabolism	0.00829017
ENST00000609111.1	hsa00760	Nicotinate and nicotinamide metabolism	2	71	30	7246	6.97198	NT5E;CD38	0.0381839	Metabolism	Metabolism of cofactors and vitamins	Nicotinate and nicotinamide metabolism	0.0416821
ENST00000609111.1	hsa04020	Calcium signaling pathway	5	71	182	7246	2.94039	MYLK;CD38;ADRA1A;ADRA1D;EDNRB	0.0346314	Environmental Information Processing	Signal transduction	Calcium signaling pathway	0.0416821
ENST00000609111.1	hsa04022	cGMP-PKG signaling pathway	5	71	163	7246	3.29197	MYLK;ADRA1A;PRKCE;ADRA1D;EDNRB	0.0231699	Environmental Information Processing	Signal transduction	cGMP - PKG signaling pathway	0.0416821
ENST00000609111.1	hsa04060	Cytokine-cytokine receptor interaction	7	71	292	7246	2.60477	CD27;CX3CR1;IL37;GDF10;CCL22;GDF5;TNFRSF13C	0.0252384	Environmental Information Processing	Signaling molecules and interaction	Cytokine-cytokine receptor interaction	0.0416821
ENST00000609111.1	hsa04151	PI3K-Akt signaling pathway	8	71	353	7246	2.47961	GNG11;GNG4;COL6A6;SPP1;ITGA11;CD19;VEGFD;LAMA3	0.0229061	Environmental Information Processing	Signal transduction	PI3K-Akt signaling pathway	0.0416821
ENST00000609111.1	hsa04270	Vascular smooth muscle contraction	4	71	131	7246	3.24257	MYLK;ADRA1A;PRKCE;ADRA1D	0.0416821	Organismal Systems	Circulatory system	Vascular smooth muscle contraction	0.0416821
ENST00000609111.1	hsa04371	Apelin signaling pathway	6	71	137	7246	4.78989	GNG11;GNG4;EGR1;MYLK;PRKCE;SPP1	0.00253113	Environmental Information Processing	Signal transduction	Apelin signaling pathway	0.0101245
ENST00000609111.1	hsa04510	Focal adhesion	7	71	199	7246	3.87319	COL6A6;MYLK;CAV2;SPP1;ITGA11;VEGFD;LAMA3	0.0036604	Cellular Processes	Cellular community - eukaryotes	Focal adhesion	0.0117133
ENST00000609111.1	hsa04512	ECM-receptor interaction	4	71	82	7246	5.21587	COL6A6;SPP1;ITGA11;LAMA3	0.00950772	Environmental Information Processing	Signaling molecules and interaction	ECM-receptor interaction	0.0253539
ENST00000609111.1	hsa04662	B cell receptor signaling pathway	3	71	70	7246	4.52269	CD22;CD79B;CD19	0.0335915	Organismal Systems	Immune system	B cell receptor signaling pathway	0.0416821
ENST00000609111.1	hsa04926	Relaxin signaling pathway	4	71	130	7246	3.26797	GNG11;GNG4;EDNRB;VEGFD	0.0407364	Organismal Systems	Endocrine system	Relaxin signaling pathway	0.0416821
ENST00000609111.1	hsa04970	Salivary secretion	5	71	90	7246	6.02357	AMY1B;CD38;AMY1C;ADRA1A;ADRA1D	0.00219822	Organismal Systems	Digestive system	Salivary secretion	0.0101245
ENST00000609111.1	hsa04973	Carbohydrate digestion and absorption	4	71	44	7246	9.77205	AMY2A;AMY1B;AMY2B;AMY1C	0.00114783	Organismal Systems	Digestive system	Carbohydrate digestion and absorption	0.00918267
ENST00000609111.1	hsa05200	Pathways in cancer	10	71	523	7246	2.10733	GNG11;EPAS1;GNG4;WNT10A;PIM2;RXRG;EDNRB;VEGFD;LAMA3;LEF1	0.0319567	Human Diseases	Cancers	Pathways in cancer	0.0416821
ENST00000609111.1	hsa05412	Arrhythmogenic right ventricular cardiomyopathy (ARVC)	3	71	72	7246	4.39583	DSP;ITGA11;LEF1	0.0359768	Human Diseases	Cardiovascular diseases	Arrhythmogenic right ventricular cardiomyopathy (ARVC)	0.0416821
ENST00000616668.1	hsa04014	Ras signaling pathway	5	62	232	7246	2.652	NTF4;RASAL1;BUB1B-PAK6;VEGFD;PGF	0.0498722	Environmental Information Processing	Signal transduction	Ras signaling pathway	0.0498722
ENST00000616668.1	hsa04060	Cytokine-cytokine receptor interaction	7	62	292	7246	3.03101	CXCL13;TNFRSF13C;CCL22;CCL19;IL37;CCR7;LTB	0.0127918	Environmental Information Processing	Signaling molecules and interaction	Cytokine-cytokine receptor interaction	0.0255837
ENST00000616668.1	hsa04064	NF-kappa B signaling pathway	5	62	93	7246	6.74684	TNFRSF13C;CCL19;TRAF5;LTB;BLNK	0.00138393	Environmental Information Processing	Signal transduction	NF-kappa B signaling pathway	0.00362034
ENST00000616668.1	hsa04510	Focal adhesion	5	62	199	7246	3.10632	COMP;BUB1B-PAK6;VEGFD;COL9A1;PGF	0.0288776	Cellular Processes	Cellular community - eukaryotes	Focal adhesion	0.038229
ENST00000616668.1	hsa04640	Hematopoietic cell lineage	5	62	94	7246	6.67413	MS4A1;CD1C;CD19;CD22;CD1E	0.00144813	Organismal Systems	Immune system	Hematopoietic cell lineage	0.00362034
ENST00000616668.1	hsa04662	B cell receptor signaling pathway	5	62	70	7246	8.99248	CD79B;CD79A;CD19;CD22;BLNK	0.000408259	Organismal Systems	Immune system	B cell receptor signaling pathway	0.0020413
ENST00000616668.1	hsa04915	Estrogen signaling pathway	4	62	136	7246	3.60548	KRT18;KRT16;GPER1;GABBR1	0.0305832	Organismal Systems	Endocrine system	Estrogen signaling pathway	0.038229
ENST00000616668.1	hsa05216	Thyroid cancer	2	62	37	7246	6.49459	LEF1;RXRG	0.0429276	Human Diseases	Cancers	Thyroid cancer	0.0476973
ENST00000616668.1	hsa05340	Primary immunodeficiency	4	62	36	7246	13.8123	TNFRSF13C;CD79A;CD19;BLNK	0.000341526	Human Diseases	Immune diseases	Primary immunodeficiency	0.0020413
ENST00000616668.1	hsa05412	Arrhythmogenic right ventricular cardiomyopathy (ARVC)	3	62	72	7246	5.06638	LEF1;DSP;CACNA2D3	0.0254835	Human Diseases	Cardiovascular diseases	Arrhythmogenic right ventricular cardiomyopathy (ARVC)	0.038229
ENST00000617135.1	hsa00232	Caffeine metabolism	1	48	5	7246	30.8128	XDH	0.0388537	Metabolism	Biosynthesis of other secondary metabolites	Caffeine metabolism	0.0434312
ENST00000617135.1	hsa04060	Cytokine-cytokine receptor interaction	7	48	292	7246	4.06599	CXCL13;TNFRSF13C;CCR7;CCL19;CCL22;IL37;LTB	0.00314469	Environmental Information Processing	Signaling molecules and interaction	Cytokine-cytokine receptor interaction	0.0080407
ENST00000617135.1	hsa04062	Chemokine signaling pathway	4	48	187	7246	3.4317	CXCL13;CCR7;CCL19;CCL22	0.0362124	Organismal Systems	Immune system	Chemokine signaling pathway	0.0434312
ENST00000617135.1	hsa04064	NF-kappa B signaling pathway	4	48	93	7246	6.99218	TNFRSF13C;CCL19;LTB;TRAF5	0.00365486	Environmental Information Processing	Signal transduction	NF-kappa B signaling pathway	0.0080407
ENST00000617135.1	hsa04510	Focal adhesion	4	48	199	7246	3.21928	PGF;COL9A1;COMP;BUB1B-PAK6	0.0437401	Cellular Processes	Cellular community - eukaryotes	Focal adhesion	0.0437401
ENST00000617135.1	hsa04640	Hematopoietic cell lineage	5	48	94	7246	8.84711	MS4A1;CD1C;CD19;CD22;CD1E	0.000448817	Organismal Systems	Immune system	Hematopoietic cell lineage	0.00493698
ENST00000617135.1	hsa04662	B cell receptor signaling pathway	4	48	70	7246	9.31948	CD79A;CD79B;CD19;CD22	0.00135542	Organismal Systems	Immune system	B cell receptor signaling pathway	0.00745483
ENST00000617135.1	hsa04672	Intestinal immune network for IgA production	2	48	46	7246	6.80529	TNFRSF13C;CD28	0.0394829	Organismal Systems	Immune system	Intestinal immune network for IgA production	0.0434312
ENST00000617135.1	hsa04915	Estrogen signaling pathway	4	48	136	7246	4.75267	GABBR1;KRT16;KRT18;GPER1	0.0131652	Organismal Systems	Endocrine system	Estrogen signaling pathway	0.0241361
ENST00000617135.1	hsa05216	Thyroid cancer	2	48	37	7246	8.47121	LEF1;RXRG	0.0269212	Human Diseases	Cancers	Thyroid cancer	0.0423047
ENST00000617135.1	hsa05340	Primary immunodeficiency	3	48	36	7246	13.3519	TNFRSF13C;CD79A;CD19	0.00207013	Human Diseases	Immune diseases	Primary immunodeficiency	0.00759049
ENST00000617323.4	hsa00232	Caffeine metabolism	1	57	5	7246	25.8607	XDH	0.0459412	Metabolism	Biosynthesis of other secondary metabolites	Caffeine metabolism	0.0459412
ENST00000617323.4	hsa00500	Starch and sucrose metabolism	4	57	35	7246	15.5493	AMY2A;AMY1B;AMY2B;AMY1C	0.000223851	Metabolism	Carbohydrate metabolism	Starch and sucrose metabolism	0.00267249
ENST00000617323.4	hsa00760	Nicotinate and nicotinamide metabolism	2	57	30	7246	8.74667	CD38;NT5E	0.0255574	Metabolism	Metabolism of cofactors and vitamins	Nicotinate and nicotinamide metabolism	0.0415307
ENST00000617323.4	hsa04022	cGMP-PKG signaling pathway	4	57	163	7246	3.27955	MYLK;ADRA1A;PRKCE;ADRA1D	0.0408158	Environmental Information Processing	Signal transduction	cGMP - PKG signaling pathway	0.0459412
ENST00000617323.4	hsa04270	Vascular smooth muscle contraction	4	57	131	7246	4.09909	MYLK;ADRA1A;PRKCE;ADRA1D	0.0207289	Organismal Systems	Circulatory system	Vascular smooth muscle contraction	0.0384965
ENST00000617323.4	hsa04371	Apelin signaling pathway	6	57	137	7246	6.10477	GNG4;MYLK;GNG11;EGR1;PRKCE;SPP1	0.000809785	Environmental Information Processing	Signal transduction	Apelin signaling pathway	0.00267249
ENST00000617323.4	hsa04640	Hematopoietic cell lineage	3	57	94	7246	4.22695	CD22;CD38;CD19	0.0396816	Organismal Systems	Immune system	Hematopoietic cell lineage	0.0459412
ENST00000617323.4	hsa04662	B cell receptor signaling pathway	4	57	70	7246	7.73693	CD22;CD79B;CD19;CD79A	0.00255768	Organismal Systems	Immune system	B cell receptor signaling pathway	0.00664996
ENST00000617323.4	hsa04970	Salivary secretion	5	57	90	7246	7.6453	CD38;AMY1B;AMY1C;ADRA1A;ADRA1D	0.000822306	Organismal Systems	Digestive system	Salivary secretion	0.00267249
ENST00000617323.4	hsa04972	Pancreatic secretion	3	57	98	7246	4.05215	CD38;AMY2A;AMY2B	0.043892	Organismal Systems	Digestive system	Pancreatic secretion	0.0459412
ENST00000617323.4	hsa04973	Carbohydrate digestion and absorption	4	57	44	7246	12.3533	AMY2A;AMY1B;AMY2B;AMY1C	0.000502651	Organismal Systems	Digestive system	Carbohydrate digestion and absorption	0.00267249
ENST00000617323.4	hsa05216	Thyroid cancer	2	57	37	7246	7.08501	RXRG;LEF1	0.0368826	Human Diseases	Cancers	Thyroid cancer	0.0459412
ENST00000617323.4	hsa05340	Primary immunodeficiency	3	57	36	7246	11.1265	CD19;CD79A;TNFRSF13C	0.00337621	Human Diseases	Immune diseases	Primary immunodeficiency	0.00731512
ENST00000622718.1	hsa00232	Caffeine metabolism	1	51	5	7246	28.964	XDH	0.041223	Metabolism	Biosynthesis of other secondary metabolites	Caffeine metabolism	0.04598
ENST00000622718.1	hsa04060	Cytokine-cytokine receptor interaction	8	51	292	7246	4.43071	TNFRSF13C;IL37;CX3CR1;CD27;CCL22;CXCR4;CXCL13;CCR7	0.00101158	Environmental Information Processing	Signaling molecules and interaction	Cytokine-cytokine receptor interaction	0.00505791
ENST00000622718.1	hsa04062	Chemokine signaling pathway	7	51	187	7246	6.00547	GNG4;CX3CR1;CCL22;CXCR4;GNG11;CXCL13;CCR7	0.000361952	Organismal Systems	Immune system	Chemokine signaling pathway	0.00361952
ENST00000622718.1	hsa04640	Hematopoietic cell lineage	4	51	94	7246	6.47533	CD19;CD22;CD1C;MS4A1	0.00471661	Organismal Systems	Immune system	Hematopoietic cell lineage	0.00943321
ENST00000622718.1	hsa04662	B cell receptor signaling pathway	4	51	70	7246	8.72462	CD79B;CD19;CD22;CD79A	0.00169882	Organismal Systems	Immune system	B cell receptor signaling pathway	0.00566274
ENST00000622718.1	hsa04672	Intestinal immune network for IgA production	2	51	46	7246	6.38864	TNFRSF13C;CXCR4	0.0440466	Organismal Systems	Immune system	Intestinal immune network for IgA production	0.04598
ENST00000622718.1	hsa04725	Cholinergic synapse	3	51	112	7246	3.98103	GNG4;GNG11;KCNQ3	0.04598	Organismal Systems	Nervous system	Cholinergic synapse	0.04598
ENST00000622718.1	hsa05200	Pathways in cancer	9	51	523	7246	2.75458	LEF1;RXRG;GNG4;CXCR4;GNG11;PGF;WNT10A;EPAS1;PIM2	0.0104858	Human Diseases	Cancers	Pathways in cancer	0.0174763
ENST00000622718.1	hsa05216	Thyroid cancer	2	51	37	7246	7.95256	LEF1;RXRG	0.0301038	Human Diseases	Cancers	Thyroid cancer	0.0430054
ENST00000622718.1	hsa05340	Primary immunodeficiency	3	51	36	7246	12.5174	CD19;TNFRSF13C;CD79A	0.00246225	Human Diseases	Immune diseases	Primary immunodeficiency	0.00615562
ENST00000624238.2	hsa00500	Starch and sucrose metabolism	4	72	35	7246	12.1193	AMY1C;AMY2B;AMY1B;AMY2A	0.000546242	Metabolism	Carbohydrate metabolism	Starch and sucrose metabolism	0.00163873
ENST00000624238.2	hsa00760	Nicotinate and nicotinamide metabolism	2	72	30	7246	6.87238	NT5E;CD38	0.0391596	Metabolism	Metabolism of cofactors and vitamins	Nicotinate and nicotinamide metabolism	0.0391596
ENST00000624238.2	hsa04510	Focal adhesion	7	72	199	7246	3.81361	SPP1;LAMC3;LAMA3;ITGA11;CAV2;VEGFD;BUB1B-PAK6	0.00395711	Cellular Processes	Cellular community - eukaryotes	Focal adhesion	0.00593567
ENST00000624238.2	hsa04512	ECM-receptor interaction	4	72	82	7246	5.13917	SPP1;LAMC3;LAMA3;ITGA11	0.00997385	Environmental Information Processing	Signaling molecules and interaction	ECM-receptor interaction	0.0119686
ENST00000624238.2	hsa04970	Salivary secretion	6	72	90	7246	7.22828	ADRA1D;AMY1C;ADRA1A;AMY1B;CD38;CST4	0.000338759	Organismal Systems	Digestive system	Salivary secretion	0.00163873
ENST00000624238.2	hsa04973	Carbohydrate digestion and absorption	4	72	44	7246	9.62834	AMY1C;AMY2B;AMY1B;AMY2A	0.00120893	Organismal Systems	Digestive system	Carbohydrate digestion and absorption	0.00241787
ENST00000630728.1	hsa04060	Cytokine-cytokine receptor interaction	9	105	292	7246	2.23266	CCL22;IL37;GDF10;TNFRSF13C;CXCL13;LTB;CCR7;CD27;CCL19	0.0277021	Environmental Information Processing	Signaling molecules and interaction	Cytokine-cytokine receptor interaction	0.0461702
ENST00000630728.1	hsa04064	NF-kappa B signaling pathway	6	105	93	7246	4.66145	TNFRSF13C;TRAF5;BLNK;LTB;CCL19;PARP1	0.00281863	Environmental Information Processing	Signal transduction	NF-kappa B signaling pathway	0.0140836
ENST00000630728.1	hsa04151	PI3K-Akt signaling pathway	10	105	353	7246	2.05546	VEGFD;NTF4;ITGA11;LAMA3;LAMC3;SPP1;COMP;CD19;GNG4;GNG11	0.0339944	Environmental Information Processing	Signal transduction	PI3K-Akt signaling pathway	0.0485634
ENST00000630728.1	hsa04510	Focal adhesion	8	105	199	7246	2.92058	VEGFD;ITGA11;CAV2;LAMA3;BUB1B-PAK6;LAMC3;SPP1;COMP	0.00931186	Cellular Processes	Cellular community - eukaryotes	Focal adhesion	0.0186237
ENST00000630728.1	hsa04512	ECM-receptor interaction	5	105	82	7246	4.36829	ITGA11;LAMA3;LAMC3;SPP1;COMP	0.00790834	Environmental Information Processing	Signaling molecules and interaction	ECM-receptor interaction	0.0186237
ENST00000630728.1	hsa04662	B cell receptor signaling pathway	5	105	70	7246	5.12571	BLNK;CD79B;CD22;CD19;CD79A	0.00422509	Organismal Systems	Immune system	B cell receptor signaling pathway	0.0140836
ENST00000630728.1	hsa04970	Salivary secretion	4	105	90	7246	3.14895	CST4;ADRA1A;PRKG2;ADRA1D	0.0451008	Organismal Systems	Digestive system	Salivary secretion	0.0496336
ENST00000630728.1	hsa05200	Pathways in cancer	13	105	523	7246	1.81642	VEGFD;BIRC5;LAMA3;RXRG;EPAS1;LAMC3;TRAF5;EDNRB;PIM2;WNT10A;GNG4;LEF1;GNG11	0.0410306	Human Diseases	Cancers	Pathways in cancer	0.0496336
ENST00000630728.1	hsa05222	Small cell lung cancer	4	105	93	7246	3.0461	LAMA3;RXRG;LAMC3;TRAF5	0.0496336	Human Diseases	Cancers	Small cell lung cancer	0.0496336
ENST00000630728.1	hsa05340	Primary immunodeficiency	4	105	36	7246	7.93179	TNFRSF13C;BLNK;CD19;CD79A	0.0024196	Human Diseases	Immune diseases	Primary immunodeficiency	0.0140836
ENST00000642027.2	hsa00500	Starch and sucrose metabolism	4	93	35	7246	9.25971	AMY1B;AMY2B;AMY1C;AMY2A	0.00141583	Metabolism	Carbohydrate metabolism	Starch and sucrose metabolism	0.00566334
ENST00000642027.2	hsa04064	NF-kappa B signaling pathway	4	93	93	7246	3.45681	PARP1;BLNK;LTB;TRAF5	0.0342817	Environmental Information Processing	Signal transduction	NF-kappa B signaling pathway	0.0368481
ENST00000642027.2	hsa04510	Focal adhesion	7	93	199	7246	2.88238	ITGA11;LAMA3;LAMC3;VEGFD;CAV2;SPP1;BUB1B-PAK6	0.0153237	Cellular Processes	Cellular community - eukaryotes	Focal adhesion	0.0306473
ENST00000642027.2	hsa04512	ECM-receptor interaction	4	93	82	7246	3.92656	ITGA11;LAMA3;LAMC3;SPP1	0.0233154	Environmental Information Processing	Signaling molecules and interaction	ECM-receptor interaction	0.0368481
ENST00000642027.2	hsa04970	Salivary secretion	7	93	90	7246	6.47183	ADRA1A;CST4;ADRA1D;AMY1B;AMY1C;PRKG2;CD38	0.000212458	Organismal Systems	Digestive system	Salivary secretion	0.00169967
ENST00000642027.2	hsa04973	Carbohydrate digestion and absorption	4	93	44	7246	7.35649	AMY1B;AMY2B;AMY1C;AMY2A	0.00307125	Organismal Systems	Digestive system	Carbohydrate digestion and absorption	0.00819001
ENST00000642027.2	hsa05200	Pathways in cancer	12	93	523	7246	1.9044	LAMA3;LAMC3;EDNRB;VEGFD;EPAS1;BIRC5;HEY1;PIM2;WNT10A;TRAF5;RXRG;GNG11	0.0368481	Human Diseases	Cancers	Pathways in cancer	0.0368481
ENST00000642027.2	hsa05222	Small cell lung cancer	4	93	93	7246	3.45681	LAMA3;LAMC3;TRAF5;RXRG	0.0342817	Human Diseases	Cancers	Small cell lung cancer	0.0368481
ENST00000648436.1	hsa04014	Ras signaling pathway	7	76	232	7246	3.06709	GNG4;RASAL1;PGF;BUB1B-PAK6;NTF4;GNG11;VEGFD	0.0116644	Environmental Information Processing	Signal transduction	Ras signaling pathway	0.018238
ENST00000648436.1	hsa04060	Cytokine-cytokine receptor interaction	10	76	292	7246	3.60834	TNFRSF13C;IL37;CCL22;CXCL13;CCR7;CD27;CX3CR1;CXCR4;LTB;CCL19	0.00104479	Environmental Information Processing	Signaling molecules and interaction	Cytokine-cytokine receptor interaction	0.00309722
ENST00000648436.1	hsa04062	Chemokine signaling pathway	8	76	187	7246	4.44102	CCL22;CXCL13;GNG4;CCR7;CX3CR1;GNG11;CXCR4;CCL19	0.000876613	Organismal Systems	Immune system	Chemokine signaling pathway	0.00309722
ENST00000648436.1	hsa04064	NF-kappa B signaling pathway	4	76	93	7246	4.273	TNFRSF13C;LTB;CCL19;BLNK	0.0179606	Environmental Information Processing	Signal transduction	NF-kappa B signaling pathway	0.0202702
ENST00000648436.1	hsa04151	PI3K-Akt signaling pathway	9	76	353	7246	2.62302	CD19;COL6A6;GNG4;PGF;NTF4;GNG11;COMP;VEGFD;ITGA11	0.0121587	Environmental Information Processing	Signal transduction	PI3K-Akt signaling pathway	0.018238
ENST00000648436.1	hsa04510	Focal adhesion	8	76	199	7246	4.16612	COL6A6;MYLK;PGF;BUB1B-PAK6;CAV2;COMP;VEGFD;ITGA11	0.00129051	Cellular Processes	Cellular community - eukaryotes	Focal adhesion	0.00309722
ENST00000648436.1	hsa04640	Hematopoietic cell lineage	4	76	94	7246	4.22695	MS4A1;CD1C;CD19;CD22	0.018581	Organismal Systems	Immune system	Hematopoietic cell lineage	0.0202702
ENST00000648436.1	hsa04662	B cell receptor signaling pathway	5	76	70	7246	7.21932	CD79B;CD19;CD79A;CD22;BLNK	0.00103395	Organismal Systems	Immune system	B cell receptor signaling pathway	0.00309722
ENST00000648436.1	hsa04672	Intestinal immune network for IgA production	3	76	46	7246	6.4324	TNFRSF13C;CD28;CXCR4	0.0140657	Organismal Systems	Immune system	Intestinal immune network for IgA production	0.0187543
ENST00000648436.1	hsa05200	Pathways in cancer	11	76	523	7246	2.17541	LEF1;RXRG;GNG4;PGF;GNG11;PIM2;CXCR4;BIRC5;WNT10A;EPAS1;VEGFD	0.021105	Human Diseases	Cancers	Pathways in cancer	0.021105
ENST00000648436.1	hsa05340	Primary immunodeficiency	4	76	36	7246	11.1265	TNFRSF13C;CD19;CD79A;BLNK	0.000738086	Human Diseases	Immune diseases	Primary immunodeficiency	0.00309722
ENST00000648436.1	hsa05412	Arrhythmogenic right ventricular cardiomyopathy (ARVC)	4	76	72	7246	5.53549	LEF1;DSP;CACNA2D3;ITGA11	0.00782447	Human Diseases	Cardiovascular diseases	Arrhythmogenic right ventricular cardiomyopathy (ARVC)	0.0156489
ENST00000650061.1	hsa00360	Phenylalanine metabolism	2	88	17	7246	9.88919	ALDH3B2;AOC3	0.0213222	Metabolism	Amino acid metabolism	Phenylalanine metabolism	0.0275726
ENST00000650061.1	hsa00500	Starch and sucrose metabolism	4	88	35	7246	9.81088	AMY1B;AMY1C;AMY2A;AMY2B	0.0011554	Metabolism	Carbohydrate metabolism	Starch and sucrose metabolism	0.0046216
ENST00000650061.1	hsa04371	Apelin signaling pathway	5	88	137	7246	3.12593	EGR1;PRKCE;SPP1;GNG11;GNG4	0.0275726	Environmental Information Processing	Signal transduction	Apelin signaling pathway	0.0275726
ENST00000650061.1	hsa04510	Focal adhesion	7	88	199	7246	3.0603	SPP1;ITGA11;LAMA3;CAV2;LAMC3;VEGFD;BUB1B-PAK6	0.0115788	Cellular Processes	Cellular community - eukaryotes	Focal adhesion	0.0231577
ENST00000650061.1	hsa04512	ECM-receptor interaction	4	88	82	7246	4.16028	SPP1;ITGA11;LAMA3;LAMC3	0.019497	Environmental Information Processing	Signaling molecules and interaction	ECM-receptor interaction	0.0275726
ENST00000650061.1	hsa04970	Salivary secretion	6	88	90	7246	5.81789	ADRA1A;ADRA1D;AMY1B;AMY1C;CD38;CST4	0.000982085	Organismal Systems	Digestive system	Salivary secretion	0.0046216
ENST00000650061.1	hsa04973	Carbohydrate digestion and absorption	4	88	44	7246	7.79437	AMY1B;AMY1C;AMY2A;AMY2B	0.00251826	Organismal Systems	Digestive system	Carbohydrate digestion and absorption	0.00671536
ENST00000650061.1	hsa05200	Pathways in cancer	12	88	523	7246	2.02969	EDNRB;EPAS1;LAMA3;WNT10A;PIM2;LAMC3;VEGFD;HEY1;GNG11;GNG4;BIRC5;RXRG	0.0253152	Human Diseases	Cancers	Pathways in cancer	0.0275726
ENST00000654002.1	hsa00360	Phenylalanine metabolism	2	97	17	7246	8.95232	AOC3;ALDH3B2	0.0255207	Metabolism	Amino acid metabolism	Phenylalanine metabolism	0.0333401
ENST00000654002.1	hsa00500	Starch and sucrose metabolism	4	97	35	7246	8.86144	AMY1B;AMY1C;AMY2B;AMY2A	0.0016515	Metabolism	Carbohydrate metabolism	Starch and sucrose metabolism	0.0082575
ENST00000654002.1	hsa04064	NF-kappa B signaling pathway	5	97	93	7246	4.18011	PARP1;BLNK;LTB;TNFRSF13C;TRAF5	0.00936407	Environmental Information Processing	Signal transduction	NF-kappa B signaling pathway	0.0234102
ENST00000654002.1	hsa04371	Apelin signaling pathway	5	97	137	7246	2.82014	PRKCE;EGR1;SPP1;GNG11;GNG4	0.0394095	Environmental Information Processing	Signal transduction	Apelin signaling pathway	0.0394095
ENST00000654002.1	hsa04510	Focal adhesion	7	97	199	7246	2.75427	ITGA11;LAMA3;CAV2;LAMC3;SPP1;VEGFD;BUB1B-PAK6	0.0188812	Cellular Processes	Cellular community - eukaryotes	Focal adhesion	0.0333401
ENST00000654002.1	hsa04512	ECM-receptor interaction	4	97	82	7246	3.75767	ITGA11;LAMA3;LAMC3;SPP1	0.026672	Environmental Information Processing	Signaling molecules and interaction	ECM-receptor interaction	0.0333401
ENST00000654002.1	hsa04970	Salivary secretion	7	97	90	7246	6.1842	ADRA1A;ADRA1D;CST4;AMY1B;AMY1C;CD38;PRKG2	0.000275082	Organismal Systems	Digestive system	Salivary secretion	0.00275082
ENST00000654002.1	hsa04973	Carbohydrate digestion and absorption	4	97	44	7246	7.04008	AMY1B;AMY1C;AMY2B;AMY2A	0.0035689	Organismal Systems	Digestive system	Carbohydrate digestion and absorption	0.0118963
ENST00000654002.1	hsa05200	Pathways in cancer	13	97	523	7246	1.98942	LAMA3;EDNRB;LAMC3;EPAS1;VEGFD;PIM2;WNT10A;BIRC5;HEY1;GNG11;RXRG;GNG4;TRAF5	0.0233742	Human Diseases	Cancers	Pathways in cancer	0.0333401
ENST00000654002.1	hsa05222	Small cell lung cancer	4	97	93	7246	3.30813	LAMA3;LAMC3;RXRG;TRAF5	0.0390442	Human Diseases	Cancers	Small cell lung cancer	0.0394095
ENST00000655317.1	hsa03440	Homologous recombination	2	39	41	7246	9.49901	BLM;XRCC2	0.0219646	Genetic Information Processing	Replication and repair	Homologous recombination	0.0281038
ENST00000655317.1	hsa04022	cGMP-PKG signaling pathway	4	39	163	7246	4.96617	PRKG2;EDNRB;PRKCE;ADRA1A	0.0117343	Environmental Information Processing	Signal transduction	cGMP - PKG signaling pathway	0.0281038
ENST00000655317.1	hsa04510	Focal adhesion	4	39	199	7246	4.04709	LAMC3;LAMA3;ITGA11;BUB1B-PAK6	0.022483	Cellular Processes	Cellular community - eukaryotes	Focal adhesion	0.0281038
ENST00000655317.1	hsa04512	ECM-receptor interaction	3	39	82	7246	7.28049	LAMC3;LAMA3;ITGA11	0.010353	Environmental Information Processing	Signaling molecules and interaction	ECM-receptor interaction	0.0281038
ENST00000655317.1	hsa04924	Renin secretion	2	39	65	7246	5.97173	ADCYAP1;PRKG2	0.0496461	Organismal Systems	Endocrine system	Renin secretion	0.0496461
ENST00000656988.1	hsa00500	Starch and sucrose metabolism	4	90	35	7246	9.58272	AMY2B;AMY1C;AMY1B;AMY2A	0.00125517	Metabolism	Carbohydrate metabolism	Starch and sucrose metabolism	0.00439311
ENST00000656988.1	hsa04064	NF-kappa B signaling pathway	4	90	93	7246	3.57739	PARP1;BLNK;LTB;TRAF5	0.0309427	Environmental Information Processing	Signal transduction	NF-kappa B signaling pathway	0.0309427
ENST00000656988.1	hsa04510	Focal adhesion	7	90	199	7246	2.98656	LAMA3;ITGA11;LAMC3;VEGFD;SPP1;CAV2;BUB1B-PAK6	0.0129873	Cellular Processes	Cellular community - eukaryotes	Focal adhesion	0.0227278
ENST00000656988.1	hsa04512	ECM-receptor interaction	4	90	82	7246	4.06353	LAMA3;ITGA11;LAMC3;SPP1	0.0209745	Environmental Information Processing	Signaling molecules and interaction	ECM-receptor interaction	0.0293643
ENST00000656988.1	hsa04970	Salivary secretion	7	90	90	7246	6.70576	ADRA1D;CST4;ADRA1A;AMY1C;AMY1B;PRKG2;CD38	0.000173472	Organismal Systems	Digestive system	Salivary secretion	0.0012143
ENST00000656988.1	hsa04973	Carbohydrate digestion and absorption	4	90	44	7246	7.61311	AMY2B;AMY1C;AMY1B;AMY2A	0.00273052	Organismal Systems	Digestive system	Carbohydrate digestion and absorption	0.00637121
ENST00000656988.1	hsa05222	Small cell lung cancer	4	90	93	7246	3.57739	LAMA3;LAMC3;RXRG;TRAF5	0.0309427	Human Diseases	Cancers	Small cell lung cancer	0.0309427
ENST00000657447.1	hsa00500	Starch and sucrose metabolism	4	93	35	7246	9.25971	AMY2B;AMY1B;AMY1C;AMY2A	0.00141583	Metabolism	Carbohydrate metabolism	Starch and sucrose metabolism	0.00495542
ENST00000657447.1	hsa04064	NF-kappa B signaling pathway	5	93	93	7246	4.37011	BLNK;PARP1;TRAF5;LTB;TNFRSF13C	0.0078898	Environmental Information Processing	Signal transduction	NF-kappa B signaling pathway	0.00920476
ENST00000657447.1	hsa04510	Focal adhesion	8	93	199	7246	3.3329	ITGA11;LAMA3;VEGFD;LAMC3;CAV2;SPP1;BUB1B-PAK6;COMP	0.00457016	Cellular Processes	Cellular community - eukaryotes	Focal adhesion	0.00669905
ENST00000657447.1	hsa04512	ECM-receptor interaction	5	93	82	7246	4.96397	ITGA11;LAMA3;LAMC3;SPP1;COMP	0.00478504	Environmental Information Processing	Signaling molecules and interaction	ECM-receptor interaction	0.00669905
ENST00000657447.1	hsa04970	Salivary secretion	6	93	90	7246	5.48352	CST4;ADRA1A;ADRA1D;PRKG2;AMY1B;AMY1C	0.00130635	Organismal Systems	Digestive system	Salivary secretion	0.00495542
ENST00000657447.1	hsa04973	Carbohydrate digestion and absorption	4	93	44	7246	7.35649	AMY2B;AMY1B;AMY1C;AMY2A	0.00307125	Organismal Systems	Digestive system	Carbohydrate digestion and absorption	0.00669905
ENST00000657447.1	hsa05222	Small cell lung cancer	4	93	93	7246	3.45681	LAMA3;LAMC3;TRAF5;RXRG	0.0342817	Human Diseases	Cancers	Small cell lung cancer	0.0342817
ENST00000657682.1	hsa00500	Starch and sucrose metabolism	4	91	35	7246	9.47258	AMY2A;AMY2B;AMY1B;AMY1C	0.00130724	Metabolism	Carbohydrate metabolism	Starch and sucrose metabolism	0.00527577
ENST00000657682.1	hsa04060	Cytokine-cytokine receptor interaction	8	91	292	7246	2.29543	CD27;CCL22;IL37;CX3CR1;GDF10;TNFRSF13C;CCR7;GDF5	0.0320967	Environmental Information Processing	Signaling molecules and interaction	Cytokine-cytokine receptor interaction	0.0353063
ENST00000657682.1	hsa04371	Apelin signaling pathway	6	91	137	7246	3.66286	GNG4;MYLK;GNG11;SPP1;EGR1;PRKCE	0.00846934	Environmental Information Processing	Signal transduction	Apelin signaling pathway	0.0116453
ENST00000657682.1	hsa04390	Hippo signaling pathway	5	91	154	7246	2.67744	WNT10A;CRB2;LEF1;BIRC5;GDF5	0.0471256	Environmental Information Processing	Signal transduction	Hippo signaling pathway	0.0471256
ENST00000657682.1	hsa04510	Focal adhesion	8	91	199	7246	3.41321	MYLK;COL6A6;SPP1;CAV2;ITGA11;BUB1B-PAK6;VEGFD;LAMA3	0.0040071	Cellular Processes	Cellular community - eukaryotes	Focal adhesion	0.00734636
ENST00000657682.1	hsa04512	ECM-receptor interaction	4	91	82	7246	4.01682	COL6A6;SPP1;ITGA11;LAMA3	0.0217381	Environmental Information Processing	Signaling molecules and interaction	ECM-receptor interaction	0.0265688
ENST00000657682.1	hsa04640	Hematopoietic cell lineage	5	91	94	7246	4.42355	CD22;CD38;CD19;CD1C;MS4A1	0.00752749	Organismal Systems	Immune system	Hematopoietic cell lineage	0.0116453
ENST00000657682.1	hsa04662	B cell receptor signaling pathway	5	91	70	7246	5.96013	CD22;CD79B;CD19;CD79A;BLNK	0.00229071	Organismal Systems	Immune system	B cell receptor signaling pathway	0.00625037
ENST00000657682.1	hsa04970	Salivary secretion	6	91	90	7246	5.61255	CD38;AMY1B;AMY1C;ADRA1A;ADRA1D;CST4	0.00116815	Organismal Systems	Digestive system	Salivary secretion	0.00527577
ENST00000657682.1	hsa04973	Carbohydrate digestion and absorption	4	91	44	7246	7.5256	AMY2A;AMY2B;AMY1B;AMY1C	0.00284108	Organismal Systems	Digestive system	Carbohydrate digestion and absorption	0.00625037
ENST00000657682.1	hsa05340	Primary immunodeficiency	4	91	36	7246	9.20817	CD19;TNFRSF13C;CD79A;BLNK	0.00143885	Human Diseases	Immune diseases	Primary immunodeficiency	0.00527577
ENST00000658164.1	hsa04022	cGMP-PKG signaling pathway	6	108	163	7246	2.55612	PRKCE;ADRA1A;EDNRB;MYLK;ADRA1D;PRKG2	0.0377199	Environmental Information Processing	Signal transduction	cGMP - PKG signaling pathway	0.0452639
ENST00000658164.1	hsa04060	Cytokine-cytokine receptor interaction	10	108	292	7246	2.43011	IL37;TNFRSF13C;CCL22;CXCL13;GDF10;CCR7;CD27;LTB;CCL19;CX3CR1	0.0129721	Environmental Information Processing	Signaling molecules and interaction	Cytokine-cytokine receptor interaction	0.0259442
ENST00000658164.1	hsa04062	Chemokine signaling pathway	7	108	187	7246	2.61624	CCL22;CXCL13;GNG4;CCR7;GNG11;CCL19;CX3CR1	0.0237178	Organismal Systems	Immune system	Chemokine signaling pathway	0.0316238
ENST00000658164.1	hsa04064	NF-kappa B signaling pathway	6	108	93	7246	4.52435	TNFRSF13C;BLNK;LTB;TRAF5;CCL19;PARP1	0.00323852	Environmental Information Processing	Signal transduction	NF-kappa B signaling pathway	0.00971555
ENST00000658164.1	hsa04151	PI3K-Akt signaling pathway	11	108	353	7246	2.21439	ITGA11;VEGFD;NTF4;CD19;LAMA3;COMP;GNG4;SPP1;GNG11;LAMC3;COL6A6	0.0174816	Environmental Information Processing	Signal transduction	PI3K-Akt signaling pathway	0.0276349
ENST00000658164.1	hsa04371	Apelin signaling pathway	6	108	137	7246	3.05238	PRKCE;GNG4;SPP1;GNG11;EGR1;MYLK	0.0184233	Environmental Information Processing	Signal transduction	Apelin signaling pathway	0.0276349
ENST00000658164.1	hsa04510	Focal adhesion	10	108	199	7246	3.61348	ITGA11;BUB1B-PAK6;VEGFD;CAV2;LAMA3;COMP;SPP1;LAMC3;COL6A6;MYLK	0.00094714	Cellular Processes	Cellular community - eukaryotes	Focal adhesion	0.00971555
ENST00000658164.1	hsa04512	ECM-receptor interaction	6	108	82	7246	5.13917	ITGA11;LAMA3;COMP;SPP1;LAMC3;COL6A6	0.00178331	Environmental Information Processing	Signaling molecules and interaction	ECM-receptor interaction	0.00971555
ENST00000658164.1	hsa04662	B cell receptor signaling pathway	5	108	70	7246	4.97642	CD22;CD19;CD79B;BLNK;CD79A	0.00475561	Organismal Systems	Immune system	B cell receptor signaling pathway	0.0114135
ENST00000658164.1	hsa04970	Salivary secretion	4	108	90	7246	3.05812	CST4;ADRA1A;ADRA1D;PRKG2	0.0490831	Organismal Systems	Digestive system	Salivary secretion	0.0495835
ENST00000658164.1	hsa05200	Pathways in cancer	13	108	523	7246	1.75906	VEGFD;RXRG;EPAS1;LAMA3;WNT10A;GNG4;BIRC5;PIM2;GNG11;EDNRB;TRAF5;LEF1;LAMC3	0.0495835	Human Diseases	Cancers	Pathways in cancer	0.0495835
ENST00000658164.1	hsa05340	Primary immunodeficiency	4	108	36	7246	7.70299	TNFRSF13C;CD19;BLNK;CD79A	0.0026771	Human Diseases	Immune diseases	Primary immunodeficiency	0.00971555
ENST00000658415.1	hsa00500	Starch and sucrose metabolism	4	72	35	7246	12.1193	AMY1B;AMY1C;AMY2A;AMY2B	0.000546242	Metabolism	Carbohydrate metabolism	Starch and sucrose metabolism	0.00491618
ENST00000658415.1	hsa00760	Nicotinate and nicotinamide metabolism	2	72	30	7246	6.87238	CD38;NT5E	0.0391596	Metabolism	Metabolism of cofactors and vitamins	Nicotinate and nicotinamide metabolism	0.0435074
ENST00000658415.1	hsa04020	Calcium signaling pathway	5	72	182	7246	2.89651	CD38;ADRA1A;ADRA1D;EDNRB;MYLK	0.0364558	Environmental Information Processing	Signal transduction	Calcium signaling pathway	0.0435074
ENST00000658415.1	hsa04022	cGMP-PKG signaling pathway	5	72	163	7246	3.24283	ADRA1A;ADRA1D;PRKCE;EDNRB;MYLK	0.0244393	Environmental Information Processing	Signal transduction	cGMP - PKG signaling pathway	0.036659
ENST00000658415.1	hsa04270	Vascular smooth muscle contraction	4	72	131	7246	3.19488	ADRA1A;ADRA1D;PRKCE;MYLK	0.0435074	Organismal Systems	Circulatory system	Vascular smooth muscle contraction	0.0435074
ENST00000658415.1	hsa04371	Apelin signaling pathway	6	72	137	7246	4.71732	EGR1;PRKCE;SPP1;GNG4;GNG11;MYLK	0.00271581	Environmental Information Processing	Signal transduction	Apelin signaling pathway	0.00611057
ENST00000658415.1	hsa04510	Focal adhesion	6	72	199	7246	3.21928	SPP1;ITGA11;LAMA3;CAV2;BUB1B-PAK6;MYLK	0.0151321	Cellular Processes	Cellular community - eukaryotes	Focal adhesion	0.0272377
ENST00000658415.1	hsa04970	Salivary secretion	5	72	90	7246	5.93367	CD38;ADRA1A;AMY1B;AMY1C;ADRA1D	0.00233698	Organismal Systems	Digestive system	Salivary secretion	0.00611057
ENST00000658415.1	hsa04973	Carbohydrate digestion and absorption	4	72	44	7246	9.62834	AMY1B;AMY1C;AMY2A;AMY2B	0.00120893	Organismal Systems	Digestive system	Carbohydrate digestion and absorption	0.00544021
ENST00000660399.1	hsa00140	Steroid hormone biosynthesis	2	18	60	7246	14.9708	CYP3A7;AKR1C2	0.0100441	Metabolism	Lipid metabolism	Steroid hormone biosynthesis	0.0339003
ENST00000660399.1	hsa04060	Cytokine-cytokine receptor interaction	3	18	292	7246	4.76301	CCL19;IL20RA;CXCL13	0.0344153	Environmental Information Processing	Signaling molecules and interaction	Cytokine-cytokine receptor interaction	0.0412983
ENST00000660399.1	hsa04064	NF-kappa B signaling pathway	2	18	93	7246	9.61425	CCL19;TRAF5	0.0226002	Environmental Information Processing	Signal transduction	NF-kappa B signaling pathway	0.0339003
ENST00000660399.1	hsa04512	ECM-receptor interaction	2	18	82	7246	10.9207	COL9A1;COMP	0.0179303	Environmental Information Processing	Signaling molecules and interaction	ECM-receptor interaction	0.0339003
ENST00000660399.1	hsa04915	Estrogen signaling pathway	2	18	136	7246	6.53493	GABBR1;KRT16	0.0449454	Organismal Systems	Endocrine system	Estrogen signaling pathway	0.0449454
ENST00000660399.1	hsa05204	Chemical carcinogenesis	2	18	80	7246	11.1969	CYP3A7;AKR1C2	0.0171316	Human Diseases	Cancers	Chemical carcinogenesis	0.0339003
ENST00000660745.1	hsa00260	Glycine, serine and threonine metabolism	1	8	40	7246	25.7357	AOC3	0.044353	Metabolism	Amino acid metabolism	Glycine, serine and threonine metabolism	0.044353
ENST00000660745.1	hsa00350	Tyrosine metabolism	1	8	36	7246	28.6111	AOC3	0.040103	Metabolism	Amino acid metabolism	Tyrosine metabolism	0.044353
ENST00000660745.1	hsa00360	Phenylalanine metabolism	1	8	17	7246	60.7479	AOC3	0.019689	Metabolism	Amino acid metabolism	Phenylalanine metabolism	0.044353
ENST00000660745.1	hsa00410	beta-Alanine metabolism	1	8	31	7246	33.2488	AOC3	0.0347673	Metabolism	Metabolism of other amino acids	beta-Alanine metabolism	0.044353
ENST00000660745.1	hsa00531	Glycosaminoglycan degradation	1	8	19	7246	54.3383	HYAL1	0.0218556	Metabolism	Glycan biosynthesis and metabolism	Glycosaminoglycan degradation	0.044353
ENST00000660745.1	hsa03430	Mismatch repair	1	8	23	7246	44.8634	EXO1	0.0261762	Genetic Information Processing	Replication and repair	Mismatch repair	0.044353
ENST00000660745.1	hsa04924	Renin secretion	2	8	65	7246	36.8256	ADCYAP1;PRKG2	0.00227033	Organismal Systems	Endocrine system	Renin secretion	0.0158923
ENST00000661317.1	hsa00500	Starch and sucrose metabolism	4	84	35	7246	10.3014	AMY2A;AMY2B;AMY1B;AMY1C	0.000972666	Metabolism	Carbohydrate metabolism	Starch and sucrose metabolism	0.00680866
ENST00000661317.1	hsa04020	Calcium signaling pathway	6	84	182	7246	2.98563	MYLK;CXCR4;CD38;ADRA1D;ADRA1A;EDNRB	0.0204666	Environmental Information Processing	Signal transduction	Calcium signaling pathway	0.0238777
ENST00000661317.1	hsa04022	cGMP-PKG signaling pathway	5	84	163	7246	2.75025	MYLK;PRKCE;ADRA1D;ADRA1A;EDNRB	0.0431739	Environmental Information Processing	Signal transduction	cGMP - PKG signaling pathway	0.0431739
ENST00000661317.1	hsa04060	Cytokine-cytokine receptor interaction	10	84	292	7246	3.21825	CCL22;CD27;IL37;TNFRSF13C;CX3CR1;GDF10;CCR7;CXCL13;CXCR4;LTB	0.00224267	Environmental Information Processing	Signaling molecules and interaction	Cytokine-cytokine receptor interaction	0.00784934
ENST00000661317.1	hsa04062	Chemokine signaling pathway	7	84	187	7246	3.4317	CCL22;GNG4;CX3CR1;GNG11;CCR7;CXCL13;CXCR4	0.0066261	Organismal Systems	Immune system	Chemokine signaling pathway	0.0132522
ENST00000661317.1	hsa04371	Apelin signaling pathway	6	84	137	7246	3.99158	MYLK;GNG4;GNG11;SPP1;PRKCE;EGR1	0.00579451	Environmental Information Processing	Signal transduction	Apelin signaling pathway	0.0132522
ENST00000661317.1	hsa04510	Focal adhesion	7	84	199	7246	3.21928	MYLK;COL6A6;CAV2;SPP1;BUB1B-PAK6;VEGFD;ITGA11	0.00909709	Cellular Processes	Cellular community - eukaryotes	Focal adhesion	0.0140749
ENST00000661317.1	hsa04640	Hematopoietic cell lineage	5	84	94	7246	4.81551	CD22;CD1C;MS4A1;CD19;CD38	0.00540116	Organismal Systems	Immune system	Hematopoietic cell lineage	0.0132522
ENST00000661317.1	hsa04662	B cell receptor signaling pathway	4	84	70	7246	5.12571	CD22;CD79B;CD19;CD79A	0.0100535	Organismal Systems	Immune system	B cell receptor signaling pathway	0.0140749
ENST00000661317.1	hsa04672	Intestinal immune network for IgA production	3	84	46	7246	5.7971	TNFRSF13C;CD28;CXCR4	0.0183168	Organismal Systems	Immune system	Intestinal immune network for IgA production	0.0233123
ENST00000661317.1	hsa04970	Salivary secretion	6	84	90	7246	6.11624	CST4;AMY1B;CD38;AMY1C;ADRA1D;ADRA1A	0.000770323	Organismal Systems	Digestive system	Salivary secretion	0.00680866
ENST00000661317.1	hsa04973	Carbohydrate digestion and absorption	4	84	44	7246	8.18409	AMY2A;AMY2B;AMY1B;AMY1C	0.00212808	Organismal Systems	Digestive system	Carbohydrate digestion and absorption	0.00784934
ENST00000661317.1	hsa05200	Pathways in cancer	11	84	523	7246	1.93701	RXRG;LEF1;GNG4;PIM2;EPAS1;GNG11;BIRC5;WNT10A;VEGFD;CXCR4;EDNRB	0.0404035	Human Diseases	Cancers	Pathways in cancer	0.0431739
ENST00000661317.1	hsa05340	Primary immunodeficiency	3	84	36	7246	7.4177	TNFRSF13C;CD19;CD79A	0.00985882	Human Diseases	Immune diseases	Primary immunodeficiency	0.0140749
ENST00000663760.1	hsa00760	Nicotinate and nicotinamide metabolism	2	79	30	7246	6.24762	NT5E;NMNAT2	0.0462441	Metabolism	Metabolism of cofactors and vitamins	Nicotinate and nicotinamide metabolism	0.0468709
ENST00000663760.1	hsa04060	Cytokine-cytokine receptor interaction	9	79	292	7246	3.06194	IL37;TNFRSF13C;CCR7;CXCL13;CD27;CCL22;LTB;CX3CR1;CCL19	0.00486444	Environmental Information Processing	Signaling molecules and interaction	Cytokine-cytokine receptor interaction	0.010945
ENST00000663760.1	hsa04062	Chemokine signaling pathway	7	79	187	7246	3.67001	CCR7;GNG4;CXCL13;CCL22;GNG11;CX3CR1;CCL19	0.004753	Organismal Systems	Immune system	Chemokine signaling pathway	0.010945
ENST00000663760.1	hsa04064	NF-kappa B signaling pathway	4	79	93	7246	4.10208	TNFRSF13C;LTB;BLNK;CCL19	0.020388	Environmental Information Processing	Signal transduction	NF-kappa B signaling pathway	0.0293801
ENST00000663760.1	hsa04510	Focal adhesion	6	79	199	7246	2.91058	MYLK;BUB1B-PAK6;COL6A6;COMP;CAV2;ITGA11	0.0228512	Cellular Processes	Cellular community - eukaryotes	Focal adhesion	0.0293801
ENST00000663760.1	hsa04640	Hematopoietic cell lineage	4	79	94	7246	4.05787	CD19;CD22;CD1C;MS4A1	0.0210858	Organismal Systems	Immune system	Hematopoietic cell lineage	0.0293801
ENST00000663760.1	hsa04662	B cell receptor signaling pathway	5	79	70	7246	6.92664	CD19;CD79A;CD22;CD79B;BLNK	0.00122944	Organismal Systems	Immune system	B cell receptor signaling pathway	0.00553249
ENST00000663760.1	hsa05340	Primary immunodeficiency	4	79	36	7246	10.6815	CD19;CD79A;TNFRSF13C;BLNK	0.000852961	Human Diseases	Immune diseases	Primary immunodeficiency	0.00553249
ENST00000663760.1	hsa05412	Arrhythmogenic right ventricular cardiomyopathy (ARVC)	3	79	72	7246	3.93311	LEF1;DSP;ITGA11	0.0468709	Human Diseases	Cardiovascular diseases	Arrhythmogenic right ventricular cardiomyopathy (ARVC)	0.0468709
ENST00000668575.1	hsa04064	NF-kappa B signaling pathway	2	22	93	7246	7.6914	TRAF5;CCL19	0.032958	Environmental Information Processing	Signal transduction	NF-kappa B signaling pathway	0.032958
ENST00000668575.1	hsa04915	Estrogen signaling pathway	3	22	136	7246	8.25464	GABBR1;KRT18;KRT16	0.00807804	Organismal Systems	Endocrine system	Estrogen signaling pathway	0.0161561
ENST00000668812.1	hsa00130	Ubiquinone and other terpenoid-quinone biosynthesis	1	28	11	7246	24.3603	GGCX	0.0452599	Metabolism	Metabolism of cofactors and vitamins	Ubiquinone and other terpenoid-quinone biosynthesis	0.0452599
ENST00000668812.1	hsa00140	Steroid hormone biosynthesis	2	28	60	7246	9.21282	CYP3A7;AKR1C2	0.0234375	Metabolism	Lipid metabolism	Steroid hormone biosynthesis	0.0447573
ENST00000668812.1	hsa00232	Caffeine metabolism	1	28	5	7246	53.637	XDH	0.0228826	Metabolism	Biosynthesis of other secondary metabolites	Caffeine metabolism	0.0447573
ENST00000668812.1	hsa04060	Cytokine-cytokine receptor interaction	5	28	292	7246	5.17719	CXCL13;CCL19;CCR7;TNFRSF13C;IL37	0.00497392	Environmental Information Processing	Signaling molecules and interaction	Cytokine-cytokine receptor interaction	0.0172379
ENST00000668812.1	hsa04062	Chemokine signaling pathway	3	28	187	7246	4.52984	CXCL13;CCL19;CCR7	0.0355884	Organismal Systems	Immune system	Chemokine signaling pathway	0.0447573
ENST00000668812.1	hsa04064	NF-kappa B signaling pathway	3	28	93	7246	9.22968	CCL19;TNFRSF13C;TRAF5	0.00574596	Environmental Information Processing	Signal transduction	NF-kappa B signaling pathway	0.0172379
ENST00000668812.1	hsa04512	ECM-receptor interaction	2	28	82	7246	6.72045	COL9A1;COMP	0.0410276	Environmental Information Processing	Signaling molecules and interaction	ECM-receptor interaction	0.0447573
ENST00000668812.1	hsa04530	Tight junction	3	28	170	7246	4.99482	CD1E;MICALL2;CD1C	0.0280094	Cellular Processes	Cellular community - eukaryotes	Tight junction	0.0447573
ENST00000668812.1	hsa04640	Hematopoietic cell lineage	4	28	94	7246	12.6809	CD1E;CD19;MS4A1;CD1C	0.000494901	Organismal Systems	Immune system	Hematopoietic cell lineage	0.00296941
ENST00000668812.1	hsa04662	B cell receptor signaling pathway	2	28	70	7246	7.88571	CD79A;CD19	0.0309423	Organismal Systems	Immune system	B cell receptor signaling pathway	0.0447573
ENST00000668812.1	hsa05204	Chemical carcinogenesis	2	28	80	7246	6.89038	CYP3A7;AKR1C2	0.0392695	Human Diseases	Cancers	Chemical carcinogenesis	0.0447573
ENST00000668812.1	hsa05340	Primary immunodeficiency	3	28	36	7246	24.0333	CD79A;TNFRSF13C;CD19	0.000425529	Human Diseases	Immune diseases	Primary immunodeficiency	0.00296941
ENST00000669831.1	hsa04064	NF-kappa B signaling pathway	5	86	93	7246	4.74778	BLNK;PARP1;LTB;TRAF5;CCL19	0.00570971	Environmental Information Processing	Signal transduction	NF-kappa B signaling pathway	0.00570971
ENST00000669831.1	hsa04510	Focal adhesion	8	86	199	7246	3.63201	BUB1B-PAK6;LAMA3;ITGA11;LAMC3;SPP1;VEGFD;CAV2;COMP	0.00283164	Cellular Processes	Cellular community - eukaryotes	Focal adhesion	0.00457882
ENST00000669831.1	hsa04512	ECM-receptor interaction	5	86	82	7246	5.39295	LAMA3;ITGA11;LAMC3;SPP1;COMP	0.00343412	Environmental Information Processing	Signaling molecules and interaction	ECM-receptor interaction	0.00457882
ENST00000669831.1	hsa04970	Salivary secretion	6	86	90	7246	5.96333	ADRA1A;ADRA1D;CD38;CST4;AMY1B;AMY1C	0.000871276	Organismal Systems	Digestive system	Salivary secretion	0.0034851
ENST00000671131.1	hsa00500	Starch and sucrose metabolism	4	101	35	7246	8.49602	AMY2A;AMY2B;AMY1B;AMY1C	0.00191295	Metabolism	Carbohydrate metabolism	Starch and sucrose metabolism	0.00538841
ENST00000671131.1	hsa04151	PI3K-Akt signaling pathway	10	101	353	7246	2.14581	SPP1;GNG11;GNG4;ITGA11;VEGFD;LAMA3;COL6A6;CD19;LAMC3;NTF4	0.026972	Environmental Information Processing	Signal transduction	PI3K-Akt signaling pathway	0.026972
ENST00000671131.1	hsa04371	Apelin signaling pathway	6	101	137	7246	3.2773	PRKCE;SPP1;EGR1;GNG11;GNG4;MYLK	0.0136735	Environmental Information Processing	Signal transduction	Apelin signaling pathway	0.0151927
ENST00000671131.1	hsa04510	Focal adhesion	9	101	199	7246	3.46422	CAV2;SPP1;ITGA11;VEGFD;LAMA3;COL6A6;MYLK;BUB1B-PAK6;LAMC3	0.00215537	Cellular Processes	Cellular community - eukaryotes	Focal adhesion	0.00538841
ENST00000671131.1	hsa04512	ECM-receptor interaction	5	101	82	7246	4.5503	SPP1;ITGA11;LAMA3;COL6A6;LAMC3	0.00674485	Environmental Information Processing	Signaling molecules and interaction	ECM-receptor interaction	0.00963549
ENST00000671131.1	hsa04640	Hematopoietic cell lineage	5	101	94	7246	3.96277	CD22;CD38;CD19;MS4A1;CD1C	0.011479	Organismal Systems	Immune system	Hematopoietic cell lineage	0.0143487
ENST00000671131.1	hsa04662	B cell receptor signaling pathway	5	101	70	7246	5.33929	CD22;CD79B;CD19;BLNK;CD79A	0.00358489	Organismal Systems	Immune system	B cell receptor signaling pathway	0.00686377
ENST00000671131.1	hsa04970	Salivary secretion	6	101	90	7246	5.02175	ADRA1A;AMY1B;ADRA1D;AMY1C;CST4;CD38	0.00198691	Organismal Systems	Digestive system	Salivary secretion	0.00538841
ENST00000671131.1	hsa04973	Carbohydrate digestion and absorption	4	101	44	7246	6.74977	AMY2A;AMY2B;AMY1B;AMY1C	0.00411826	Organismal Systems	Digestive system	Carbohydrate digestion and absorption	0.00686377
ENST00000671131.1	hsa05340	Primary immunodeficiency	4	101	36	7246	8.25888	TNFRSF13C;CD19;BLNK;CD79A	0.00210331	Human Diseases	Immune diseases	Primary immunodeficiency	0.00538841
HID1-AS1:3	hsa00360	Phenylalanine metabolism	2	101	17	7246	8.59061	AOC3;ALDH3B2	0.0274837	Metabolism	Amino acid metabolism	Phenylalanine metabolism	0.0357288
HID1-AS1:3	hsa00500	Starch and sucrose metabolism	4	101	35	7246	8.49602	AMY1B;AMY2B;AMY1C;AMY2A	0.00191295	Metabolism	Carbohydrate metabolism	Starch and sucrose metabolism	0.0124342
HID1-AS1:3	hsa04064	NF-kappa B signaling pathway	5	101	93	7246	4.00594	PARP1;BLNK;TNFRSF13C;LTB;TRAF5	0.0110166	Environmental Information Processing	Signal transduction	NF-kappa B signaling pathway	0.0238693
HID1-AS1:3	hsa04151	PI3K-Akt signaling pathway	10	101	353	7246	2.14581	ITGA11;LAMA3;VEGFD;SPP1;LAMC3;NTF4;GNG11;GNG4;CD19;COMP	0.026972	Environmental Information Processing	Signal transduction	PI3K-Akt signaling pathway	0.0357288
HID1-AS1:3	hsa04371	Apelin signaling pathway	5	101	137	7246	2.70263	PRKCE;EGR1;SPP1;GNG11;GNG4	0.0455173	Environmental Information Processing	Signal transduction	Apelin signaling pathway	0.0455173
HID1-AS1:3	hsa04510	Focal adhesion	8	101	199	7246	3.0462	ITGA11;CAV2;LAMA3;VEGFD;SPP1;LAMC3;BUB1B-PAK6;COMP	0.00744615	Cellular Processes	Cellular community - eukaryotes	Focal adhesion	0.01936
HID1-AS1:3	hsa04512	ECM-receptor interaction	5	101	82	7246	4.5503	ITGA11;LAMA3;SPP1;LAMC3;COMP	0.00674485	Environmental Information Processing	Signaling molecules and interaction	ECM-receptor interaction	0.01936
HID1-AS1:3	hsa04662	B cell receptor signaling pathway	4	101	70	7246	4.22739	BLNK;CD22;CD79B;CD19	0.0185822	Organismal Systems	Immune system	B cell receptor signaling pathway	0.030196
HID1-AS1:3	hsa04970	Salivary secretion	7	101	90	7246	5.92104	ADRA1A;CST4;ADRA1D;AMY1B;AMY1C;CD38;PRKG2	0.000351692	Organismal Systems	Digestive system	Salivary secretion	0.004572
HID1-AS1:3	hsa04973	Carbohydrate digestion and absorption	4	101	44	7246	6.74977	AMY1B;AMY2B;AMY1C;AMY2A	0.00411826	Organismal Systems	Digestive system	Carbohydrate digestion and absorption	0.0178458
HID1-AS1:3	hsa05200	Pathways in cancer	13	101	523	7246	1.89899	LAMA3;EPAS1;VEGFD;EDNRB;LAMC3;WNT10A;PIM2;BIRC5;GNG11;RXRG;GNG4;HEY1;TRAF5	0.031313	Human Diseases	Cancers	Pathways in cancer	0.0370062
HID1-AS1:3	hsa05222	Small cell lung cancer	4	101	93	7246	3.17171	LAMA3;LAMC3;RXRG;TRAF5	0.0441618	Human Diseases	Cancers	Small cell lung cancer	0.0455173
HID1-AS1:3	hsa05340	Primary immunodeficiency	3	101	36	7246	6.13095	BLNK;TNFRSF13C;CD19	0.0161088	Human Diseases	Immune diseases	Primary immunodeficiency	0.0299163
LINC02352:15	hsa00140	Steroid hormone biosynthesis	2	13	60	7246	21.7758	CYP3A7;AKR1C2	0.00526983	Metabolism	Lipid metabolism	Steroid hormone biosynthesis	0.01814
LINC02352:15	hsa04510	Focal adhesion	2	13	199	7246	6.43856	COL9A1;PGF	0.0486953	Cellular Processes	Cellular community - eukaryotes	Focal adhesion	0.0486953
LINC02352:15	hsa04915	Estrogen signaling pathway	2	13	136	7246	9.50535	GABBR1;KRT16	0.0244	Organismal Systems	Endocrine system	Estrogen signaling pathway	0.0325334
LINC02352:15	hsa05204	Chemical carcinogenesis	2	13	80	7246	16.2864	CYP3A7;AKR1C2	0.00907	Human Diseases	Cancers	Chemical carcinogenesis	0.01814
MSTRG.10347.2	hsa03440	Homologous recombination	2	60	41	7246	6.05971	XRCC2;BLM	0.0483024	Genetic Information Processing	Replication and repair	Homologous recombination	0.0483024
MSTRG.10347.2	hsa04022	cGMP-PKG signaling pathway	5	60	163	7246	3.95036	PRKG2;EDNRB;PRKCE;ADRA1A;ADRA1D	0.011943	Environmental Information Processing	Signal transduction	cGMP - PKG signaling pathway	0.0191087
MSTRG.10347.2	hsa04064	NF-kappa B signaling pathway	4	60	93	7246	5.49386	TRAF5;BLNK;PARP1;LTB	0.00806998	Environmental Information Processing	Signal transduction	NF-kappa B signaling pathway	0.01614
MSTRG.10347.2	hsa04510	Focal adhesion	7	60	199	7246	4.67706	LAMC3;LAMA3;VEGFD;ITGA11;BUB1B-PAK6;SPP1;CAV2	0.00139078	Cellular Processes	Cellular community - eukaryotes	Focal adhesion	0.0111262
MSTRG.10347.2	hsa04512	ECM-receptor interaction	4	60	82	7246	6.24042	LAMC3;LAMA3;ITGA11;SPP1	0.00528728	Environmental Information Processing	Signaling molecules and interaction	ECM-receptor interaction	0.01614
MSTRG.10347.2	hsa04666	Fc gamma R-mediated phagocytosis	3	60	90	7246	4.1848	WASF3;PRKCE;PIP5K1B	0.0405855	Organismal Systems	Immune system	Fc gamma R-mediated phagocytosis	0.0483024
MSTRG.10347.2	hsa04970	Salivary secretion	4	60	90	7246	5.67937	PRKG2;CST4;ADRA1A;ADRA1D	0.00723295	Organismal Systems	Digestive system	Salivary secretion	0.01614
MSTRG.10347.2	hsa05222	Small cell lung cancer	3	60	93	7246	4.0481	LAMC3;LAMA3;TRAF5	0.0439292	Human Diseases	Cancers	Small cell lung cancer	0.0483024
MSTRG.16859.1	hsa00500	Starch and sucrose metabolism	4	102	35	7246	8.40933	AMY2A;AMY2B;AMY1B;AMY1C	0.0019825	Metabolism	Carbohydrate metabolism	Starch and sucrose metabolism	0.00691539
MSTRG.16859.1	hsa04060	Cytokine-cytokine receptor interaction	10	102	292	7246	2.58859	IL37;CCL22;CD27;GDF10;TNFRSF13C;CX3CR1;GDF5;CCR7;CXCL13;LTB	0.00889251	Environmental Information Processing	Signaling molecules and interaction	Cytokine-cytokine receptor interaction	0.0133388
MSTRG.16859.1	hsa04064	NF-kappa B signaling pathway	4	102	93	7246	3.13935	TNFRSF13C;BLNK;PARP1;LTB	0.0454967	Environmental Information Processing	Signal transduction	NF-kappa B signaling pathway	0.0454967
MSTRG.16859.1	hsa04151	PI3K-Akt signaling pathway	10	102	353	7246	2.12249	GNG4;ITGA11;SPP1;GNG11;VEGFD;LAMA3;CD19;COL6A6;NTF4;LAMC3	0.0286213	Environmental Information Processing	Signal transduction	PI3K-Akt signaling pathway	0.0312232
MSTRG.16859.1	hsa04371	Apelin signaling pathway	6	102	137	7246	3.24316	PRKCE;GNG4;SPP1;EGR1;GNG11;MYLK	0.0142932	Environmental Information Processing	Signal transduction	Apelin signaling pathway	0.0171518
MSTRG.16859.1	hsa04510	Focal adhesion	9	102	199	7246	3.42697	CAV2;ITGA11;SPP1;VEGFD;BUB1B-PAK6;LAMA3;MYLK;COL6A6;LAMC3	0.00230513	Cellular Processes	Cellular community - eukaryotes	Focal adhesion	0.00691539
MSTRG.16859.1	hsa04512	ECM-receptor interaction	5	102	82	7246	4.50339	ITGA11;SPP1;LAMA3;COL6A6;LAMC3	0.00702375	Environmental Information Processing	Signaling molecules and interaction	ECM-receptor interaction	0.0120407
MSTRG.16859.1	hsa04640	Hematopoietic cell lineage	5	102	94	7246	3.92191	CD22;CD19;MS4A1;CD38;CD1C	0.0119383	Organismal Systems	Immune system	Hematopoietic cell lineage	0.0159178
MSTRG.16859.1	hsa04662	B cell receptor signaling pathway	5	102	70	7246	5.28424	CD22;CD79B;CD19;CD79A;BLNK	0.00373796	Organismal Systems	Immune system	B cell receptor signaling pathway	0.00852792
MSTRG.16859.1	hsa04970	Salivary secretion	6	102	90	7246	4.96944	ADRA1A;CST4;ADRA1D;AMY1B;CD38;AMY1C	0.00208776	Organismal Systems	Digestive system	Salivary secretion	0.00691539
MSTRG.16859.1	hsa04973	Carbohydrate digestion and absorption	4	102	44	7246	6.68089	AMY2A;AMY2B;AMY1B;AMY1C	0.00426396	Organismal Systems	Digestive system	Carbohydrate digestion and absorption	0.00852792
MSTRG.16859.1	hsa05340	Primary immunodeficiency	4	102	36	7246	8.1746	TNFRSF13C;CD19;CD79A;BLNK	0.00217955	Human Diseases	Immune diseases	Primary immunodeficiency	0.00691539
MSTRG.18011.9	hsa00140	Steroid hormone biosynthesis	2	25	60	7246	10.4145	AKR1C2;CYP3A7	0.0189216	Metabolism	Lipid metabolism	Steroid hormone biosynthesis	0.0363453
MSTRG.18011.9	hsa04060	Cytokine-cytokine receptor interaction	4	25	292	7246	4.5362	CXCL13;TNFRSF13C;CCL19;CCR7	0.0173168	Environmental Information Processing	Signaling molecules and interaction	Cytokine-cytokine receptor interaction	0.0363453
MSTRG.18011.9	hsa04062	Chemokine signaling pathway	3	25	187	7246	5.14754	CXCL13;CCL19;CCR7	0.0264717	Organismal Systems	Immune system	Chemokine signaling pathway	0.0363453
MSTRG.18011.9	hsa04064	NF-kappa B signaling pathway	2	25	93	7246	6.68817	TNFRSF13C;CCL19	0.0417076	Environmental Information Processing	Signal transduction	NF-kappa B signaling pathway	0.0417076
MSTRG.18011.9	hsa04151	PI3K-Akt signaling pathway	4	25	353	7246	3.71941	PGF;COL9A1;CD19;COMP	0.0319223	Environmental Information Processing	Signal transduction	PI3K-Akt signaling pathway	0.0363453
MSTRG.18011.9	hsa04510	Focal adhesion	3	25	199	7246	4.82892	PGF;COL9A1;COMP	0.0309932	Cellular Processes	Cellular community - eukaryotes	Focal adhesion	0.0363453
MSTRG.18011.9	hsa04512	ECM-receptor interaction	2	25	82	7246	7.59703	COL9A1;COMP	0.0333165	Environmental Information Processing	Signaling molecules and interaction	ECM-receptor interaction	0.0363453
MSTRG.18011.9	hsa04640	Hematopoietic cell lineage	4	25	94	7246	14.4924	CD1C;MS4A1;CD1E;CD19	0.000315871	Organismal Systems	Immune system	Hematopoietic cell lineage	0.00189523
MSTRG.18011.9	hsa04662	B cell receptor signaling pathway	3	25	70	7246	13.9792	CD79A;CD19;CD79B	0.00190568	Organismal Systems	Immune system	B cell receptor signaling pathway	0.00762273
MSTRG.18011.9	hsa05204	Chemical carcinogenesis	2	25	80	7246	7.78913	AKR1C2;CYP3A7	0.031872	Human Diseases	Cancers	Chemical carcinogenesis	0.0363453
MSTRG.18011.9	hsa05340	Primary immunodeficiency	3	25	36	7246	27.3106	CD79A;TNFRSF13C;CD19	0.000302459	Human Diseases	Immune diseases	Primary immunodeficiency	0.00189523
MSTRG.18011.9	hsa05412	Arrhythmogenic right ventricular cardiomyopathy (ARVC)	2	25	72	7246	8.66425	CACNA2D3;LEF1	0.0263577	Human Diseases	Cardiovascular diseases	Arrhythmogenic right ventricular cardiomyopathy (ARVC)	0.0363453
MSTRG.18739.1	hsa00232	Caffeine metabolism	1	55	5	7246	26.8185	XDH	0.0443715	Metabolism	Biosynthesis of other secondary metabolites	Caffeine metabolism	0.0466979
MSTRG.18739.1	hsa00500	Starch and sucrose metabolism	2	55	35	7246	7.77466	AMY2A;AMY1B	0.0313626	Metabolism	Carbohydrate metabolism	Starch and sucrose metabolism	0.0449327
MSTRG.18739.1	hsa00760	Nicotinate and nicotinamide metabolism	2	55	30	7246	9.07673	NT5E;CD38	0.0239211	Metabolism	Metabolism of cofactors and vitamins	Nicotinate and nicotinamide metabolism	0.0444249
MSTRG.18739.1	hsa04060	Cytokine-cytokine receptor interaction	6	55	292	7246	2.91613	CD27;CX3CR1;IL37;CXCR4;TNFRSF13C;CCL22	0.0237735	Environmental Information Processing	Signaling molecules and interaction	Cytokine-cytokine receptor interaction	0.0444249
MSTRG.18739.1	hsa04062	Chemokine signaling pathway	5	55	187	7246	3.77487	GNG11;CX3CR1;GNG4;CXCR4;CCL22	0.0143374	Organismal Systems	Immune system	Chemokine signaling pathway	0.0372772
MSTRG.18739.1	hsa04371	Apelin signaling pathway	5	55	137	7246	5.18905	GNG11;GNG4;MYLK;EGR1;PRKCE	0.00413285	Environmental Information Processing	Signal transduction	Apelin signaling pathway	0.0134318
MSTRG.18739.1	hsa04640	Hematopoietic cell lineage	5	55	94	7246	7.60851	CD22;CD19;CD38;CD1C;MS4A1	0.000842419	Organismal Systems	Immune system	Hematopoietic cell lineage	0.0109515
MSTRG.18739.1	hsa04662	B cell receptor signaling pathway	4	55	70	7246	8.04034	CD22;CD19;CD79B;CD79A	0.00224441	Organismal Systems	Immune system	B cell receptor signaling pathway	0.0132247
MSTRG.18739.1	hsa04970	Salivary secretion	3	55	90	7246	4.58718	CD38;AMY1B;ADRA1A	0.0326047	Organismal Systems	Digestive system	Salivary secretion	0.0449327
MSTRG.18739.1	hsa04973	Carbohydrate digestion and absorption	2	55	44	7246	6.17667	AMY2A;AMY1B	0.0466979	Organismal Systems	Digestive system	Carbohydrate digestion and absorption	0.0466979
MSTRG.18739.1	hsa05200	Pathways in cancer	8	55	523	7246	2.18803	GNG11;GNG4;WNT10A;EPAS1;RXRG;CXCR4;PIM2;LEF1	0.0438495	Human Diseases	Cancers	Pathways in cancer	0.0466979
MSTRG.18739.1	hsa05216	Thyroid cancer	2	55	37	7246	7.35237	RXRG;LEF1	0.0345636	Human Diseases	Cancers	Thyroid cancer	0.0449327
MSTRG.18739.1	hsa05340	Primary immunodeficiency	3	55	36	7246	11.5545	CD19;TNFRSF13C;CD79A	0.00305185	Human Diseases	Immune diseases	Primary immunodeficiency	0.0132247
MSTRG.22147.1	hsa04060	Cytokine-cytokine receptor interaction	5	46	292	7246	2.90428	CCL19;LTB;CXCL13;CCR7;TNFRSF13C	0.037984	Environmental Information Processing	Signaling molecules and interaction	Cytokine-cytokine receptor interaction	0.0383044
MSTRG.22147.1	hsa04064	NF-kappa B signaling pathway	5	46	93	7246	9.37975	CCL19;TRAF5;LTB;BLNK;TNFRSF13C	0.000350608	Environmental Information Processing	Signal transduction	NF-kappa B signaling pathway	0.00175304
MSTRG.22147.1	hsa04510	Focal adhesion	4	46	199	7246	3.37258	COMP;COL9A1;BUB1B-PAK6;VEGFD	0.0383044	Cellular Processes	Cellular community - eukaryotes	Focal adhesion	0.0383044
MSTRG.22147.1	hsa04672	Intestinal immune network for IgA production	2	46	46	7246	7.11462	CD28;TNFRSF13C	0.0365465	Organismal Systems	Immune system	Intestinal immune network for IgA production	0.0383044
MSTRG.22147.1	hsa05340	Primary immunodeficiency	2	46	36	7246	9.10354	BLNK;TNFRSF13C	0.0236978	Human Diseases	Immune diseases	Primary immunodeficiency	0.0383044
MSTRG.22825.1	hsa00500	Starch and sucrose metabolism	4	92	35	7246	9.36494	AMY2B;AMY2A;AMY1B;AMY1C	0.00136078	Metabolism	Carbohydrate metabolism	Starch and sucrose metabolism	0.00476275
MSTRG.22825.1	hsa04064	NF-kappa B signaling pathway	5	92	93	7246	4.42034	TRAF5;BLNK;LTB;PARP1;TNFRSF13C	0.00754797	Environmental Information Processing	Signal transduction	NF-kappa B signaling pathway	0.013209
MSTRG.22825.1	hsa04510	Focal adhesion	7	92	199	7246	2.91629	VEGFD;CAV2;ITGA11;LAMA3;LAMC3;SPP1;BUB1B-PAK6	0.0145143	Cellular Processes	Cellular community - eukaryotes	Focal adhesion	0.02032
MSTRG.22825.1	hsa04512	ECM-receptor interaction	4	92	82	7246	3.97118	ITGA11;LAMA3;LAMC3;SPP1	0.0225184	Environmental Information Processing	Signaling molecules and interaction	ECM-receptor interaction	0.0262714
MSTRG.22825.1	hsa04970	Salivary secretion	6	92	90	7246	5.54729	CST4;PRKG2;ADRA1D;ADRA1A;AMY1B;AMY1C	0.00123578	Organismal Systems	Digestive system	Salivary secretion	0.00476275
MSTRG.22825.1	hsa04973	Carbohydrate digestion and absorption	4	92	44	7246	7.44008	AMY2B;AMY2A;AMY1B;AMY1C	0.00295464	Organismal Systems	Digestive system	Carbohydrate digestion and absorption	0.00689417
MSTRG.22825.1	hsa05222	Small cell lung cancer	4	92	93	7246	3.49609	LAMA3;LAMC3;TRAF5;RXRG	0.0331466	Human Diseases	Cancers	Small cell lung cancer	0.0331466
MSTRG.28648.1	hsa04060	Cytokine-cytokine receptor interaction	8	87	292	7246	2.41165	CCL22;TNFRSF13C;IL37;GDF10;CXCL13;LTB;CCR7;CCL19	0.0254209	Environmental Information Processing	Signaling molecules and interaction	Cytokine-cytokine receptor interaction	0.0287306
MSTRG.28648.1	hsa04064	NF-kappa B signaling pathway	5	87	93	7246	4.68988	TNFRSF13C;TRAF5;LTB;BLNK;CCL19	0.00599156	Environmental Information Processing	Signal transduction	NF-kappa B signaling pathway	0.0107848
MSTRG.28648.1	hsa04151	PI3K-Akt signaling pathway	9	87	353	7246	2.25311	NTF4;VEGFD;ITGA11;LAMA3;CD19;SPP1;COMP;LAMC3;GNG4	0.027095	Environmental Information Processing	Signal transduction	PI3K-Akt signaling pathway	0.0287306
MSTRG.28648.1	hsa04510	Focal adhesion	8	87	199	7246	3.58603	VEGFD;CAV2;BUB1B-PAK6;ITGA11;LAMA3;SPP1;COMP;LAMC3	0.00304201	Cellular Processes	Cellular community - eukaryotes	Focal adhesion	0.00811787
MSTRG.28648.1	hsa04512	ECM-receptor interaction	5	87	82	7246	5.32719	ITGA11;LAMA3;SPP1;COMP;LAMC3	0.00360794	Environmental Information Processing	Signaling molecules and interaction	ECM-receptor interaction	0.00811787
MSTRG.28648.1	hsa04640	Hematopoietic cell lineage	4	87	94	7246	3.66675	MS4A1;CD1C;CD19;CD22	0.0287306	Organismal Systems	Immune system	Hematopoietic cell lineage	0.0287306
MSTRG.28648.1	hsa04662	B cell receptor signaling pathway	5	87	70	7246	6.25087	CD79B;CD19;CD22;BLNK;CD79A	0.00188296	Organismal Systems	Immune system	B cell receptor signaling pathway	0.00811787
MSTRG.28648.1	hsa05222	Small cell lung cancer	4	87	93	7246	3.7067	RXRG;TRAF5;LAMA3;LAMC3	0.0278025	Human Diseases	Cancers	Small cell lung cancer	0.0287306
MSTRG.28648.1	hsa05340	Primary immunodeficiency	4	87	36	7246	9.65194	TNFRSF13C;CD19;BLNK;CD79A	0.00121968	Human Diseases	Immune diseases	Primary immunodeficiency	0.00811787
MSTRG.29375.2	hsa04060	Cytokine-cytokine receptor interaction	7	67	292	7246	2.77842	CCL19;CXCL13;LTB;CCL22;TNFRSF13C;IL37;CCR7	0.0189793	Environmental Information Processing	Signaling molecules and interaction	Cytokine-cytokine receptor interaction	0.0284689
MSTRG.29375.2	hsa04064	NF-kappa B signaling pathway	5	67	93	7246	6.20274	TRAF5;CCL19;LTB;TNFRSF13C;BLNK	0.00195366	Environmental Information Processing	Signal transduction	NF-kappa B signaling pathway	0.0118746
MSTRG.29375.2	hsa04510	Focal adhesion	7	67	199	7246	4.13141	VEGFD;COMP;BUB1B-PAK6;ITGA11;CAV2;LAMA3;COL9A1	0.00263879	Cellular Processes	Cellular community - eukaryotes	Focal adhesion	0.0118746
MSTRG.29375.2	hsa04512	ECM-receptor interaction	4	67	82	7246	5.54704	COMP;ITGA11;LAMA3;COL9A1	0.00778479	Environmental Information Processing	Signaling molecules and interaction	ECM-receptor interaction	0.0140126
MSTRG.29375.2	hsa04662	B cell receptor signaling pathway	3	67	70	7246	4.80536	BLNK;CD79B;CD79A	0.0289962	Organismal Systems	Immune system	B cell receptor signaling pathway	0.0372809
MSTRG.29375.2	hsa04915	Estrogen signaling pathway	4	67	136	7246	3.31933	KRT18;KRT16;GPER1;GABBR1	0.0390055	Organismal Systems	Endocrine system	Estrogen signaling pathway	0.0438812
MSTRG.29375.2	hsa05216	Thyroid cancer	2	67	37	7246	5.99501	RXRG;LEF1	0.0493074	Human Diseases	Cancers	Thyroid cancer	0.0493074
MSTRG.29375.2	hsa05340	Primary immunodeficiency	3	67	36	7246	9.38802	TNFRSF13C;BLNK;CD79A	0.00530809	Human Diseases	Immune diseases	Primary immunodeficiency	0.0119432
MSTRG.29375.2	hsa05412	Arrhythmogenic right ventricular cardiomyopathy (ARVC)	4	67	72	7246	6.32628	DSP;ITGA11;LEF1;CACNA2D3	0.00503496	Human Diseases	Cardiovascular diseases	Arrhythmogenic right ventricular cardiomyopathy (ARVC)	0.0119432
MSTRG.3405.3	hsa04064	NF-kappa B signaling pathway	2	22	93	7246	7.6914	TRAF5;CCL19	0.032958	Environmental Information Processing	Signal transduction	NF-kappa B signaling pathway	0.032958
MSTRG.3405.3	hsa04512	ECM-receptor interaction	2	22	82	7246	8.73659	COL9A1;COMP	0.0262505	Environmental Information Processing	Signaling molecules and interaction	ECM-receptor interaction	0.032958
MSTRG.3405.3	hsa04915	Estrogen signaling pathway	3	22	136	7246	8.25464	KRT16;GABBR1;KRT18	0.00807804	Organismal Systems	Endocrine system	Estrogen signaling pathway	0.0242341
MSTRG.35867.1	hsa00232	Caffeine metabolism	1	14	5	7246	111.4	XDH	0.0115186	Metabolism	Biosynthesis of other secondary metabolites	Caffeine metabolism	0.0230371
MSTRG.35867.1	hsa04020	Calcium signaling pathway	2	14	182	7246	6.46886	CXCR4;MYLK	0.0476033	Environmental Information Processing	Signal transduction	Calcium signaling pathway	0.0476033
MSTRG.35867.1	hsa04060	Cytokine-cytokine receptor interaction	3	14	292	7246	6.49502	CXCR4;CX3CR1;CD27	0.0173227	Environmental Information Processing	Signaling molecules and interaction	Cytokine-cytokine receptor interaction	0.023097
MSTRG.35867.1	hsa04062	Chemokine signaling pathway	3	14	187	7246	10.2951	CXCR4;CX3CR1;GNG4	0.00519028	Organismal Systems	Immune system	Chemokine signaling pathway	0.016421
MSTRG.35867.1	hsa04151	PI3K-Akt signaling pathway	4	14	353	7246	7.81076	COL6A6;PGF;GNG4;CD19	0.00388393	Environmental Information Processing	Signal transduction	PI3K-Akt signaling pathway	0.016421
MSTRG.35867.1	hsa04371	Apelin signaling pathway	2	14	137	7246	8.64842	MYLK;GNG4	0.0284888	Environmental Information Processing	Signal transduction	Apelin signaling pathway	0.0325587
MSTRG.35867.1	hsa04510	Focal adhesion	3	14	199	7246	9.65783	COL6A6;MYLK;PGF	0.00615789	Cellular Processes	Cellular community - eukaryotes	Focal adhesion	0.016421
MSTRG.35867.1	hsa05200	Pathways in cancer	4	14	523	7246	5.14187	CXCR4;PGF;LEF1;GNG4	0.0152905	Human Diseases	Cancers	Pathways in cancer	0.023097
MSTRG.4285.2	hsa00500	Starch and sucrose metabolism	4	90	35	7246	9.58272	AMY1C;AMY1B;AMY2B;AMY2A	0.00125517	Metabolism	Carbohydrate metabolism	Starch and sucrose metabolism	0.00376552
MSTRG.4285.2	hsa04064	NF-kappa B signaling pathway	4	90	93	7246	3.57739	PARP1;BLNK;LTB;TRAF5	0.0309427	Environmental Information Processing	Signal transduction	NF-kappa B signaling pathway	0.0309427
MSTRG.4285.2	hsa04510	Focal adhesion	7	90	199	7246	2.98656	LAMA3;LAMC3;ITGA11;SPP1;BUB1B-PAK6;VEGFD;CAV2	0.0129873	Cellular Processes	Cellular community - eukaryotes	Focal adhesion	0.019481
MSTRG.4285.2	hsa04512	ECM-receptor interaction	4	90	82	7246	4.06353	LAMA3;LAMC3;ITGA11;SPP1	0.0209745	Environmental Information Processing	Signaling molecules and interaction	ECM-receptor interaction	0.0251694
MSTRG.4285.2	hsa04970	Salivary secretion	7	90	90	7246	6.70576	ADRA1A;ADRA1D;CST4;AMY1C;AMY1B;CD38;PRKG2	0.000173472	Organismal Systems	Digestive system	Salivary secretion	0.00104083
MSTRG.4285.2	hsa04973	Carbohydrate digestion and absorption	4	90	44	7246	7.61311	AMY1C;AMY1B;AMY2B;AMY2A	0.00273052	Organismal Systems	Digestive system	Carbohydrate digestion and absorption	0.00546104
MSTRG.45189.1	hsa00140	Steroid hormone biosynthesis	2	16	60	7246	17.1095	CYP3A7;AKR1C2	0.00796871	Metabolism	Lipid metabolism	Steroid hormone biosynthesis	0.0214229
MSTRG.45189.1	hsa04151	PI3K-Akt signaling pathway	3	16	353	7246	4.50621	COL9A1;COMP;PGF	0.0406739	Environmental Information Processing	Signal transduction	PI3K-Akt signaling pathway	0.0406739
MSTRG.45189.1	hsa04510	Focal adhesion	3	16	199	7246	8.17201	COL9A1;COMP;PGF	0.00908699	Cellular Processes	Cellular community - eukaryotes	Focal adhesion	0.0214229
MSTRG.45189.1	hsa04512	ECM-receptor interaction	2	16	82	7246	12.4808	COL9A1;COMP	0.0142819	Environmental Information Processing	Signaling molecules and interaction	ECM-receptor interaction	0.0214229
MSTRG.45189.1	hsa04915	Estrogen signaling pathway	2	16	136	7246	7.46849	KRT16;GABBR1	0.0361465	Organismal Systems	Endocrine system	Estrogen signaling pathway	0.0406739
MSTRG.45189.1	hsa05204	Chemical carcinogenesis	2	16	80	7246	12.7964	CYP3A7;AKR1C2	0.0136408	Human Diseases	Cancers	Chemical carcinogenesis	0.0214229
MSTRG.46298.2	hsa00360	Phenylalanine metabolism	2	108	17	7246	8.02331	ALDH3B2;AOC3	0.0310565	Metabolism	Amino acid metabolism	Phenylalanine metabolism	0.0338798
MSTRG.46298.2	hsa00500	Starch and sucrose metabolism	4	108	35	7246	7.92418	AMY2B;AMY2A;AMY1B;AMY1C	0.00243659	Metabolism	Carbohydrate metabolism	Starch and sucrose metabolism	0.0111031
MSTRG.46298.2	hsa04064	NF-kappa B signaling pathway	5	108	93	7246	3.73369	BLNK;PARP1;LTB;TNFRSF13C;TRAF5	0.0143643	Environmental Information Processing	Signal transduction	NF-kappa B signaling pathway	0.0224342
MSTRG.46298.2	hsa04371	Apelin signaling pathway	6	108	137	7246	3.05238	PRKCE;SPP1;EGR1;GNG4;GNG11;MYLK	0.0184233	Environmental Information Processing	Signal transduction	Apelin signaling pathway	0.0245644
MSTRG.46298.2	hsa04510	Focal adhesion	8	108	199	7246	2.83296	SPP1;BUB1B-PAK6;LAMA3;ITGA11;CAV2;VEGFD;LAMC3;MYLK	0.0109235	Cellular Processes	Cellular community - eukaryotes	Focal adhesion	0.021847
MSTRG.46298.2	hsa04512	ECM-receptor interaction	4	108	82	7246	3.36023	SPP1;LAMA3;ITGA11;LAMC3	0.0373136	Environmental Information Processing	Signaling molecules and interaction	ECM-receptor interaction	0.0373136
MSTRG.46298.2	hsa04640	Hematopoietic cell lineage	5	108	94	7246	3.69345	CD38;CD22;MS4A1;CD19;CD1C	0.0149561	Organismal Systems	Immune system	Hematopoietic cell lineage	0.0224342
MSTRG.46298.2	hsa04662	B cell receptor signaling pathway	5	108	70	7246	4.97642	BLNK;CD22;CD79B;CD19;CD79A	0.00475561	Organismal Systems	Immune system	B cell receptor signaling pathway	0.0125066
MSTRG.46298.2	hsa04970	Salivary secretion	6	108	90	7246	4.67712	ADRA1A;ADRA1D;CST4;CD38;AMY1B;AMY1C	0.00277577	Organismal Systems	Digestive system	Salivary secretion	0.0111031
MSTRG.46298.2	hsa04973	Carbohydrate digestion and absorption	4	108	44	7246	6.29545	AMY2B;AMY2A;AMY1B;AMY1C	0.00521106	Organismal Systems	Digestive system	Carbohydrate digestion and absorption	0.0125066
MSTRG.46298.2	hsa05200	Pathways in cancer	14	108	523	7246	1.91453	PIM2;LAMA3;BIRC5;EDNRB;EPAS1;VEGFD;WNT10A;LAMC3;RXRG;GNG4;HEY1;GNG11;LEF1;TRAF5	0.0248608	Human Diseases	Cancers	Pathways in cancer	0.0298329
MSTRG.46298.2	hsa05340	Primary immunodeficiency	4	108	36	7246	7.70299	BLNK;TNFRSF13C;CD19;CD79A	0.0026771	Human Diseases	Immune diseases	Primary immunodeficiency	0.0111031
MSTRG.49157.1	hsa00232	Caffeine metabolism	1	8	5	7246	206.886	XDH	0.00660109	Metabolism	Biosynthesis of other secondary metabolites	Caffeine metabolism	0.0198033
MSTRG.49157.1	hsa04020	Calcium signaling pathway	2	8	182	7246	12.9377	CXCR4;MYLK	0.0162028	Environmental Information Processing	Signal transduction	Calcium signaling pathway	0.0255757
MSTRG.49157.1	hsa04060	Cytokine-cytokine receptor interaction	2	8	292	7246	7.93836	CXCR4;CX3CR1	0.0389925	Environmental Information Processing	Signaling molecules and interaction	Cytokine-cytokine receptor interaction	0.0389925
MSTRG.49157.1	hsa04062	Chemokine signaling pathway	2	8	187	7246	12.5829	CXCR4;CX3CR1	0.0170505	Organismal Systems	Immune system	Chemokine signaling pathway	0.0255757
MSTRG.49157.1	hsa04510	Focal adhesion	3	8	199	7246	21.2472	COL6A6;MYLK;PGF	0.00107441	Cellular Processes	Cellular community - eukaryotes	Focal adhesion	0.00644643
MSTRG.49157.1	hsa04810	Regulation of actin cytoskeleton	2	8	213	7246	11.0063	CXCR4;MYLK	0.021762	Cellular Processes	Cell motility	Regulation of actin cytoskeleton	0.0261144
MSTRG.49428.1	hsa03440	Homologous recombination	2	47	41	7246	7.8103	BLM;XRCC2	0.0310452	Genetic Information Processing	Replication and repair	Homologous recombination	0.0310452
MSTRG.49428.1	hsa04022	cGMP-PKG signaling pathway	4	47	163	7246	4.04223	PRKG2;EDNRB;PRKCE;ADRA1A	0.0220306	Environmental Information Processing	Signal transduction	cGMP - PKG signaling pathway	0.0269771
MSTRG.49428.1	hsa04064	NF-kappa B signaling pathway	4	47	93	7246	7.15479	BLNK;TRAF5;PARP1;LTB	0.00338598	Environmental Information Processing	Signal transduction	NF-kappa B signaling pathway	0.0269771
MSTRG.49428.1	hsa04510	Focal adhesion	5	47	199	7246	4.21572	LAMC3;LAMA3;BUB1B-PAK6;ITGA11;VEGFD	0.00963665	Cellular Processes	Cellular community - eukaryotes	Focal adhesion	0.0269771
MSTRG.49428.1	hsa04512	ECM-receptor interaction	3	47	82	7246	5.95676	LAMC3;LAMA3;ITGA11	0.0171368	Environmental Information Processing	Signaling molecules and interaction	ECM-receptor interaction	0.0269771
MSTRG.49428.1	hsa04666	Fc gamma R-mediated phagocytosis	3	47	90	7246	5.42121	WASF3;PIP5K1B;PRKCE	0.0217265	Organismal Systems	Immune system	Fc gamma R-mediated phagocytosis	0.0269771
MSTRG.49428.1	hsa04970	Salivary secretion	3	47	90	7246	5.42121	PRKG2;CST4;ADRA1A	0.0217265	Organismal Systems	Digestive system	Salivary secretion	0.0269771
MSTRG.49428.1	hsa05222	Small cell lung cancer	3	47	93	7246	5.24413	LAMC3;LAMA3;TRAF5	0.023605	Human Diseases	Cancers	Small cell lung cancer	0.0269771
MSTRG.51252.1	hsa00500	Starch and sucrose metabolism	4	101	35	7246	8.49602	AMY2B;AMY2A;AMY1B;AMY1C	0.00191295	Metabolism	Carbohydrate metabolism	Starch and sucrose metabolism	0.00695417
MSTRG.51252.1	hsa04064	NF-kappa B signaling pathway	5	101	93	7246	4.00594	BLNK;TRAF5;LTB;PARP1;TNFRSF13C	0.0110166	Environmental Information Processing	Signal transduction	NF-kappa B signaling pathway	0.0128527
MSTRG.51252.1	hsa04510	Focal adhesion	8	101	199	7246	3.0462	VEGFD;ITGA11;CAV2;LAMA3;LAMC3;SPP1;BUB1B-PAK6;COMP	0.00744615	Cellular Processes	Cellular community - eukaryotes	Focal adhesion	0.0104246
MSTRG.51252.1	hsa04512	ECM-receptor interaction	5	101	82	7246	4.5503	ITGA11;LAMA3;LAMC3;SPP1;COMP	0.00674485	Environmental Information Processing	Signaling molecules and interaction	ECM-receptor interaction	0.0104246
MSTRG.51252.1	hsa04970	Salivary secretion	6	101	90	7246	5.02175	CST4;ADRA1A;ADRA1D;PRKG2;AMY1B;AMY1C	0.00198691	Organismal Systems	Digestive system	Salivary secretion	0.00695417
MSTRG.51252.1	hsa04973	Carbohydrate digestion and absorption	4	101	44	7246	6.74977	AMY2B;AMY2A;AMY1B;AMY1C	0.00411826	Organismal Systems	Digestive system	Carbohydrate digestion and absorption	0.00960927
MSTRG.51252.1	hsa05222	Small cell lung cancer	4	101	93	7246	3.17171	LAMA3;LAMC3;RXRG;TRAF5	0.0441618	Human Diseases	Cancers	Small cell lung cancer	0.0441618
MSTRG.52767.1	hsa04022	cGMP-PKG signaling pathway	5	79	163	7246	2.93608	PRKCE;PRKG2;EDNRB;ADRA1A;ADRA1D	0.034568	Environmental Information Processing	Signal transduction	cGMP - PKG signaling pathway	0.034568
MSTRG.52767.1	hsa04064	NF-kappa B signaling pathway	5	79	93	7246	5.19689	BLNK;PARP1;LTB;TRAF5;CCL19	0.00399151	Environmental Information Processing	Signal transduction	NF-kappa B signaling pathway	0.00665251
MSTRG.52767.1	hsa04510	Focal adhesion	8	79	199	7246	3.99009	LAMA3;LAMC3;BUB1B-PAK6;ITGA11;VEGFD;SPP1;CAV2;COMP	0.00165688	Cellular Processes	Cellular community - eukaryotes	Focal adhesion	0.00595163
MSTRG.52767.1	hsa04512	ECM-receptor interaction	5	79	82	7246	5.9031	LAMA3;LAMC3;ITGA11;SPP1;COMP	0.00238065	Environmental Information Processing	Signaling molecules and interaction	ECM-receptor interaction	0.00595163
MSTRG.52767.1	hsa04970	Salivary secretion	4	79	90	7246	4.24059	PRKG2;CST4;ADRA1A;ADRA1D	0.0183815	Organismal Systems	Digestive system	Salivary secretion	0.0229769
MSTRG.52955.1	hsa04064	NF-kappa B signaling pathway	4	41	93	7246	8.31502	TRAF5;CCL19;BLNK;LTB	0.00204892	Environmental Information Processing	Signal transduction	NF-kappa B signaling pathway	0.00478082
MSTRG.52955.1	hsa04151	PI3K-Akt signaling pathway	7	41	353	7246	4.02025	NTF4;COMP;VEGFD;COL9A1;LAMC3;LAMA3;ITGA11	0.00355378	Environmental Information Processing	Signal transduction	PI3K-Akt signaling pathway	0.00621912
MSTRG.52955.1	hsa04510	Focal adhesion	7	41	199	7246	7.29072	COMP;VEGFD;BUB1B-PAK6;COL9A1;LAMC3;LAMA3;ITGA11	0.000129365	Cellular Processes	Cellular community - eukaryotes	Focal adhesion	0.000452779
MSTRG.52955.1	hsa04512	ECM-receptor interaction	5	41	82	7246	12.1341	COMP;COL9A1;LAMC3;LAMA3;ITGA11	0.000115443	Environmental Information Processing	Signaling molecules and interaction	ECM-receptor interaction	0.000452779
MSTRG.52955.1	hsa04810	Regulation of actin cytoskeleton	4	41	213	7246	3.5696	PIP5K1B;BUB1B-PAK6;ITGA11;F2	0.0327774	Cellular Processes	Cell motility	Regulation of actin cytoskeleton	0.0382403
MSTRG.52955.1	hsa05165	Human papillomavirus infection	5	41	339	7246	2.82981	COMP;COL9A1;LAMC3;LAMA3;ITGA11	0.042346	Human Diseases	Infectious diseases	Human papillomavirus infection	0.042346
MSTRG.52955.1	hsa05222	Small cell lung cancer	3	41	93	7246	6.07216	TRAF5;LAMC3;LAMA3	0.0164536	Human Diseases	Cancers	Small cell lung cancer	0.023035
MSTRG.53344.1	hsa04060	Cytokine-cytokine receptor interaction	8	71	292	7246	3.02414	LTB;CCL19;CCR7;CCL22;GDF10;TNFRSF13C;IL37;CXCL13	0.00819107	Environmental Information Processing	Signaling molecules and interaction	Cytokine-cytokine receptor interaction	0.00819107
MSTRG.53344.1	hsa04064	NF-kappa B signaling pathway	5	71	93	7246	5.82682	LTB;BLNK;TRAF5;CCL19;TNFRSF13C	0.00251941	Environmental Information Processing	Signal transduction	NF-kappa B signaling pathway	0.00335921
MSTRG.53344.1	hsa04510	Focal adhesion	8	71	199	7246	4.49677	BUB1B-PAK6;VEGFD;LAMA3;ITGA11;SPP1;LAMC3;CAV2;COMP	0.000825034	Cellular Processes	Cellular community - eukaryotes	Focal adhesion	0.00297643
MSTRG.53344.1	hsa04512	ECM-receptor interaction	5	71	82	7246	6.61863	LAMA3;ITGA11;SPP1;LAMC3;COMP	0.00148822	Environmental Information Processing	Signaling molecules and interaction	ECM-receptor interaction	0.00297643
MSTRG.55241.1	hsa04060	Cytokine-cytokine receptor interaction	8	72	292	7246	2.97688	CCL19;LTB;CXCL13;TNFRSF13C;CCL22;IL37;CCR7;GDF10	0.00888992	Environmental Information Processing	Signaling molecules and interaction	Cytokine-cytokine receptor interaction	0.0111124
MSTRG.55241.1	hsa04064	NF-kappa B signaling pathway	5	72	93	7246	5.73985	TRAF5;CCL19;LTB;BLNK;TNFRSF13C	0.00267757	Environmental Information Processing	Signal transduction	NF-kappa B signaling pathway	0.00446261
MSTRG.55241.1	hsa04510	Focal adhesion	8	72	199	7246	4.42651	VEGFD;COMP;BUB1B-PAK6;ITGA11;LAMA3;LAMC3;CAV2;COL9A1	0.000905237	Cellular Processes	Cellular community - eukaryotes	Focal adhesion	0.00395889
MSTRG.55241.1	hsa04512	ECM-receptor interaction	5	72	82	7246	6.51984	COMP;ITGA11;LAMA3;LAMC3;COL9A1	0.00158356	Environmental Information Processing	Signaling molecules and interaction	ECM-receptor interaction	0.00395889
MSTRG.55241.1	hsa05222	Small cell lung cancer	4	72	93	7246	4.52435	TRAF5;LAMA3;LAMC3;RXRG	0.0150151	Human Diseases	Cancers	Small cell lung cancer	0.0150151
MSTRG.55619.1	hsa00360	Phenylalanine metabolism	2	78	17	7246	11.1904	ALDH3B2;AOC3	0.0170293	Metabolism	Amino acid metabolism	Phenylalanine metabolism	0.0227058
MSTRG.55619.1	hsa00410	beta-Alanine metabolism	2	78	31	7246	6.12479	ALDH3B2;AOC3	0.0477969	Metabolism	Metabolism of other amino acids	beta-Alanine metabolism	0.0477969
MSTRG.55619.1	hsa00500	Starch and sucrose metabolism	4	78	35	7246	11.1367	AMY1C;AMY1B;AMY2B;AMY2A	0.00073795	Metabolism	Carbohydrate metabolism	Starch and sucrose metabolism	0.0059036
MSTRG.55619.1	hsa00760	Nicotinate and nicotinamide metabolism	2	78	30	7246	6.32982	CD38;NT5E	0.0452055	Metabolism	Metabolism of cofactors and vitamins	Nicotinate and nicotinamide metabolism	0.0477969
MSTRG.55619.1	hsa04510	Focal adhesion	7	78	199	7246	3.49133	SPP1;LAMA3;ITGA11;BUB1B-PAK6;CAV2;LAMC3;VEGFD	0.00613468	Cellular Processes	Cellular community - eukaryotes	Focal adhesion	0.0122694
MSTRG.55619.1	hsa04512	ECM-receptor interaction	4	78	82	7246	4.72248	SPP1;LAMA3;ITGA11;LAMC3	0.0130801	Environmental Information Processing	Signaling molecules and interaction	ECM-receptor interaction	0.0209282
MSTRG.55619.1	hsa04970	Salivary secretion	5	78	90	7246	5.44597	CD38;ADRA1D;ADRA1A;AMY1C;AMY1B	0.00330607	Organismal Systems	Digestive system	Salivary secretion	0.00881618
MSTRG.55619.1	hsa04973	Carbohydrate digestion and absorption	4	78	44	7246	8.84767	AMY1C;AMY1B;AMY2B;AMY2A	0.00162384	Organismal Systems	Digestive system	Carbohydrate digestion and absorption	0.00649537
MSTRG.57351.11	hsa00760	Nicotinate and nicotinamide metabolism	2	64	30	7246	7.75914	NT5E;CD38	0.0316223	Metabolism	Metabolism of cofactors and vitamins	Nicotinate and nicotinamide metabolism	0.0442356
MSTRG.57351.11	hsa04060	Cytokine-cytokine receptor interaction	8	64	292	7246	3.40215	CD27;IL37;TNFRSF13C;CX3CR1;CCL22;CCR7;CXCL13;CXCR4	0.00438525	Environmental Information Processing	Signaling molecules and interaction	Cytokine-cytokine receptor interaction	0.0121497
MSTRG.57351.11	hsa04062	Chemokine signaling pathway	7	64	187	7246	4.6358	GNG4;GNG11;CX3CR1;CCL22;CCR7;CXCL13;CXCR4	0.00143731	Organismal Systems	Immune system	Chemokine signaling pathway	0.0108441
MSTRG.57351.11	hsa04371	Apelin signaling pathway	5	64	137	7246	4.3975	MYLK;GNG4;GNG11;PRKCE;EGR1	0.00784326	Environmental Information Processing	Signal transduction	Apelin signaling pathway	0.0164439
MSTRG.57351.11	hsa04510	Focal adhesion	5	64	199	7246	3.00102	MYLK;COL6A6;BUB1B-PAK6;CAV2;PGF	0.0325215	Cellular Processes	Cellular community - eukaryotes	Focal adhesion	0.0442356
MSTRG.57351.11	hsa04640	Hematopoietic cell lineage	5	64	94	7246	6.44789	CD22;CD19;CD1C;MS4A1;CD38	0.00166833	Organismal Systems	Immune system	Hematopoietic cell lineage	0.0108441
MSTRG.57351.11	hsa04662	B cell receptor signaling pathway	4	64	70	7246	6.83429	CD22;CD19;CD79B;CD79A	0.00388759	Organismal Systems	Immune system	B cell receptor signaling pathway	0.0121497
MSTRG.57351.11	hsa04672	Intestinal immune network for IgA production	3	64	46	7246	7.69779	TNFRSF13C;CXCR4;CD28	0.00885443	Organismal Systems	Immune system	Intestinal immune network for IgA production	0.0164439
MSTRG.57351.11	hsa05170	Human immunodeficiency virus 1 infection	5	64	211	7246	2.82553	GNG4;GNG11;CCNB2;CXCR4;BUB1B-PAK6	0.0400994	Human Diseases	Infectious diseases	Human immunodeficiency virus 1 infection	0.0442356
MSTRG.57351.11	hsa05200	Pathways in cancer	9	64	523	7246	2.10349	GNG4;RXRG;WNT10A;LEF1;GNG11;PIM2;EPAS1;CXCR4;PGF	0.0408328	Human Diseases	Cancers	Pathways in cancer	0.0442356
MSTRG.57351.11	hsa05204	Chemical carcinogenesis	3	64	80	7246	4.40533	CYP1B1;ALDH3B2;AKR1C2	0.0358273	Human Diseases	Cancers	Chemical carcinogenesis	0.0442356
MSTRG.57351.11	hsa05216	Thyroid cancer	2	64	37	7246	6.28509	RXRG;LEF1	0.0454406	Human Diseases	Cancers	Thyroid cancer	0.0454406
MSTRG.57351.11	hsa05340	Primary immunodeficiency	3	64	36	7246	9.84973	CD19;CD79A;TNFRSF13C	0.00467294	Human Diseases	Immune diseases	Primary immunodeficiency	0.0121497
MSTRG.62640.1	hsa00531	Glycosaminoglycan degradation	1	11	19	7246	38.0368	HYAL1	0.0299216	Metabolism	Glycan biosynthesis and metabolism	Glycosaminoglycan degradation	0.0402952
MSTRG.62640.1	hsa03430	Mismatch repair	1	11	23	7246	31.4043	EXO1	0.0358073	Genetic Information Processing	Replication and repair	Mismatch repair	0.0402952
MSTRG.62640.1	hsa04217	Necroptosis	2	11	162	7246	9.71742	H2AFB3;TRAF5	0.0244198	Cellular Processes	Cell growth and death	Necroptosis	0.0402952
MSTRG.62640.1	hsa04810	Regulation of actin cytoskeleton	2	11	213	7246	7.33751	F2;PIP5K1B	0.0402952	Cellular Processes	Cell motility	Regulation of actin cytoskeleton	0.0402952
MSTRG.62640.1	hsa04924	Renin secretion	2	11	65	7246	24.5504	PRKG2;ADCYAP1	0.00437696	Organismal Systems	Endocrine system	Renin secretion	0.0218848
MSTRG.63485.1	hsa00232	Caffeine metabolism	1	50	5	7246	29.5551	XDH	0.040434	Metabolism	Biosynthesis of other secondary metabolites	Caffeine metabolism	0.0457225
MSTRG.63485.1	hsa04060	Cytokine-cytokine receptor interaction	6	50	292	7246	3.24751	CXCL13;TNFRSF13C;IL37;CCL19;CCL22;CCR7	0.0154693	Environmental Information Processing	Signaling molecules and interaction	Cytokine-cytokine receptor interaction	0.0309386
MSTRG.63485.1	hsa04062	Chemokine signaling pathway	4	50	187	7246	3.28249	CXCL13;CCL19;CCL22;CCR7	0.0411502	Organismal Systems	Immune system	Chemokine signaling pathway	0.0457225
MSTRG.63485.1	hsa04064	NF-kappa B signaling pathway	3	50	93	7246	4.9094	TNFRSF13C;CCL19;TRAF5	0.0277131	Environmental Information Processing	Signal transduction	NF-kappa B signaling pathway	0.0414673
MSTRG.63485.1	hsa04510	Focal adhesion	4	50	199	7246	3.07931	COMP;COL9A1;BUB1B-PAK6;PGF	0.0495837	Cellular Processes	Cellular community - eukaryotes	Focal adhesion	0.0495837
MSTRG.63485.1	hsa04640	Hematopoietic cell lineage	5	50	94	7246	8.4539	MS4A1;CD1E;CD19;CD1C;CD22	0.000542917	Organismal Systems	Immune system	Hematopoietic cell lineage	0.00542917
MSTRG.63485.1	hsa04662	B cell receptor signaling pathway	4	50	70	7246	8.91429	CD79A;CD19;CD79B;CD22	0.00157836	Organismal Systems	Immune system	B cell receptor signaling pathway	0.00775621
MSTRG.63485.1	hsa04915	Estrogen signaling pathway	4	50	136	7246	4.54604	KRT16;KRT18;GPER1;GABBR1	0.0151182	Organismal Systems	Endocrine system	Estrogen signaling pathway	0.0309386
MSTRG.63485.1	hsa05216	Thyroid cancer	2	50	37	7246	8.11824	RXRG;LEF1	0.0290271	Human Diseases	Cancers	Thyroid cancer	0.0414673
MSTRG.63485.1	hsa05340	Primary immunodeficiency	3	50	36	7246	12.7837	TNFRSF13C;CD79A;CD19	0.00232686	Human Diseases	Immune diseases	Primary immunodeficiency	0.00775621
MSTRG.67132.1	hsa04064	NF-kappa B signaling pathway	2	14	93	7246	12.819	CCL19;TRAF5	0.0139191	Environmental Information Processing	Signal transduction	NF-kappa B signaling pathway	0.0278383
MSTRG.67132.1	hsa04512	ECM-receptor interaction	2	14	82	7246	14.561	COL9A1;COMP	0.0109994	Environmental Information Processing	Signaling molecules and interaction	ECM-receptor interaction	0.0278383
MSTRG.67132.1	hsa04530	Tight junction	2	14	170	7246	6.93725	CD1E;MICALL2	0.0421306	Cellular Processes	Cellular community - eukaryotes	Tight junction	0.0421306
MSTRG.67132.1	hsa04915	Estrogen signaling pathway	2	14	136	7246	8.71324	GABBR1;KRT16	0.0281098	Organismal Systems	Endocrine system	Estrogen signaling pathway	0.0374797
MSTRG.67428.1	hsa00232	Caffeine metabolism	1	19	5	7246	80.4556	XDH	0.0155948	Metabolism	Biosynthesis of other secondary metabolites	Caffeine metabolism	0.037145
MSTRG.67428.1	hsa04014	Ras signaling pathway	3	19	232	7246	5.66864	GNG11;GNG4;PGF	0.0220763	Environmental Information Processing	Signal transduction	Ras signaling pathway	0.037145
MSTRG.67428.1	hsa04060	Cytokine-cytokine receptor interaction	3	19	292	7246	4.46533	CXCR4;CX3CR1;CD27	0.03966	Environmental Information Processing	Signaling molecules and interaction	Cytokine-cytokine receptor interaction	0.0438348
MSTRG.67428.1	hsa04062	Chemokine signaling pathway	4	19	187	7246	10.0663	CXCR4;CX3CR1;GNG11;GNG4	0.00131624	Organismal Systems	Immune system	Chemokine signaling pathway	0.00972118
MSTRG.67428.1	hsa04151	PI3K-Akt signaling pathway	5	19	353	7246	6.9739	COL6A6;GNG11;GNG4;PGF;CD19	0.00185165	Environmental Information Processing	Signal transduction	PI3K-Akt signaling pathway	0.00972118
MSTRG.67428.1	hsa04371	Apelin signaling pathway	3	19	137	7246	9.72947	MYLK;GNG11;GNG4	0.00541308	Environmental Information Processing	Signal transduction	Apelin signaling pathway	0.0189458
MSTRG.67428.1	hsa04510	Focal adhesion	3	19	199	7246	6.63976	COL6A6;MYLK;PGF	0.0147748	Cellular Processes	Cellular community - eukaryotes	Focal adhesion	0.037145
MSTRG.67428.1	hsa04640	Hematopoietic cell lineage	2	19	94	7246	8.95119	CD22;CD19	0.0255337	Organismal Systems	Immune system	Hematopoietic cell lineage	0.037145
MSTRG.67428.1	hsa04662	B cell receptor signaling pathway	3	19	70	7246	19.2214	CD22;CD19;CD79B	0.000840305	Organismal Systems	Immune system	B cell receptor signaling pathway	0.00972118
MSTRG.67428.1	hsa04713	Circadian entrainment	2	19	96	7246	8.76225	GNG11;GNG4	0.0265322	Organismal Systems	Environmental adaptation	Circadian entrainment	0.037145
MSTRG.67428.1	hsa04724	Glutamatergic synapse	2	19	114	7246	7.36017	GNG11;GNG4	0.0362118	Organismal Systems	Nervous system	Glutamatergic synapse	0.042247
MSTRG.67428.1	hsa04725	Cholinergic synapse	2	19	112	7246	7.4937	GNG11;GNG4	0.0350767	Organismal Systems	Nervous system	Cholinergic synapse	0.042247
MSTRG.67428.1	hsa04726	Serotonergic synapse	2	19	113	7246	7.42634	GNG11;GNG4	0.0356424	Organismal Systems	Nervous system	Serotonergic synapse	0.042247
MSTRG.67428.1	hsa04727	GABAergic synapse	2	19	88	7246	9.56952	GNG11;GNG4	0.0226352	Organismal Systems	Nervous system	GABAergic synapse	0.037145
MSTRG.67428.1	hsa04728	Dopaminergic synapse	2	19	131	7246	6.38976	GNG11;GNG4	0.0464228	Organismal Systems	Nervous system	Dopaminergic synapse	0.0464228
MSTRG.67428.1	hsa04926	Relaxin signaling pathway	2	19	130	7246	6.43982	GNG11;GNG4	0.0457952	Organismal Systems	Endocrine system	Relaxin signaling pathway	0.0464228
MSTRG.67428.1	hsa05032	Morphine addiction	2	19	91	7246	9.25016	GNG11;GNG4	0.0240661	Human Diseases	Substance dependence	Morphine addiction	0.037145
MSTRG.67428.1	hsa05163	Human cytomegalovirus infection	3	19	223	7246	5.90499	CXCR4;GNG11;GNG4	0.0199194	Human Diseases	Infectious diseases	Human cytomegalovirus infection	0.037145
MSTRG.67428.1	hsa05170	Human immunodeficiency virus 1 infection	3	19	211	7246	6.25148	CXCR4;GNG11;GNG4	0.0172373	Human Diseases	Infectious diseases	Human immunodeficiency virus 1 infection	0.037145
MSTRG.67428.1	hsa05200	Pathways in cancer	6	19	523	7246	5.93293	CXCR4;GNG11;GNG4;PGF;LEF1;RXRG	0.00173135	Human Diseases	Cancers	Pathways in cancer	0.00972118
MSTRG.67428.1	hsa05216	Thyroid cancer	2	19	37	7246	22.9221	LEF1;RXRG	0.00453296	Human Diseases	Cancers	Thyroid cancer	0.0189458
MSTRG.6822.4	hsa04060	Cytokine-cytokine receptor interaction	7	58	292	7246	3.26873	CCL19;LTB;CXCL13;CCR7;TNFRSF13C;CCL22;IL37	0.00900505	Environmental Information Processing	Signaling molecules and interaction	Cytokine-cytokine receptor interaction	0.0135076
MSTRG.6822.4	hsa04064	NF-kappa B signaling pathway	5	58	93	7246	7.25604	TRAF5;CCL19;LTB;BLNK;TNFRSF13C	0.00102466	Environmental Information Processing	Signal transduction	NF-kappa B signaling pathway	0.00614798
MSTRG.6822.4	hsa04510	Focal adhesion	6	58	199	7246	4.08601	BUB1B-PAK6;COMP;VEGFD;COL9A1;LAMA3;ITGA11	0.00545652	Cellular Processes	Cellular community - eukaryotes	Focal adhesion	0.010913
MSTRG.6822.4	hsa04512	ECM-receptor interaction	4	58	82	7246	6.47154	COMP;COL9A1;LAMA3;ITGA11	0.00468719	Environmental Information Processing	Signaling molecules and interaction	ECM-receptor interaction	0.010913
MSTRG.6822.4	hsa04915	Estrogen signaling pathway	4	58	136	7246	3.87255	KRT18;KRT16;GABBR1;GPER1	0.0246942	Organismal Systems	Endocrine system	Estrogen signaling pathway	0.029633
MSTRG.6822.4	hsa05340	Primary immunodeficiency	2	58	36	7246	7.15278	BLNK;TNFRSF13C	0.0362935	Human Diseases	Immune diseases	Primary immunodeficiency	0.0362935
MSTRG.7787.4	hsa00760	Nicotinate and nicotinamide metabolism	2	82	30	7246	6.01333	NT5E;CD38	0.0494109	Metabolism	Metabolism of cofactors and vitamins	Nicotinate and nicotinamide metabolism	0.0494109
MSTRG.7787.4	hsa04064	NF-kappa B signaling pathway	5	82	93	7246	4.99441	BLNK;LTB;PARP1;CCL19;TRAF5	0.00467496	Environmental Information Processing	Signal transduction	NF-kappa B signaling pathway	0.0077916
MSTRG.7787.4	hsa04510	Focal adhesion	8	82	199	7246	3.82833	BUB1B-PAK6;LAMA3;SPP1;ITGA11;LAMC3;VEGFD;CAV2;COMP	0.00210072	Cellular Processes	Cellular community - eukaryotes	Focal adhesion	0.00699586
MSTRG.7787.4	hsa04512	ECM-receptor interaction	5	82	82	7246	5.67311	LAMA3;SPP1;ITGA11;LAMC3;COMP	0.00279834	Environmental Information Processing	Signaling molecules and interaction	ECM-receptor interaction	0.00699586
MSTRG.7787.4	hsa04970	Salivary secretion	4	82	90	7246	4.07749	ADRA1A;ADRA1D;CD38;CST4	0.0207613	Organismal Systems	Digestive system	Salivary secretion	0.0259516
MSTRG.8942.1	hsa00360	Phenylalanine metabolism	2	87	17	7246	10.0055	AOC3;ALDH3B2	0.0208749	Metabolism	Amino acid metabolism	Phenylalanine metabolism	0.026417
MSTRG.8942.1	hsa00500	Starch and sucrose metabolism	4	87	35	7246	9.92909	AMY2B;AMY1B;AMY1C;AMY2A	0.00110765	Metabolism	Carbohydrate metabolism	Starch and sucrose metabolism	0.00443059
MSTRG.8942.1	hsa04371	Apelin signaling pathway	5	87	137	7246	3.16406	SPP1;PRKCE;EGR1;GNG11;GNG4	0.026417	Environmental Information Processing	Signal transduction	Apelin signaling pathway	0.026417
MSTRG.8942.1	hsa04510	Focal adhesion	7	87	199	7246	3.09856	SPP1;ITGA11;CAV2;LAMA3;LAMC3;VEGFD;BUB1B-PAK6	0.0109175	Cellular Processes	Cellular community - eukaryotes	Focal adhesion	0.0218349
MSTRG.8942.1	hsa04512	ECM-receptor interaction	4	87	82	7246	4.2104	SPP1;ITGA11;LAMA3;LAMC3	0.018783	Environmental Information Processing	Signaling molecules and interaction	ECM-receptor interaction	0.026417
MSTRG.8942.1	hsa04970	Salivary secretion	6	87	90	7246	5.88971	ADRA1D;ADRA1A;AMY1B;AMY1C;CST4;CD38	0.00092541	Organismal Systems	Digestive system	Salivary secretion	0.00443059
MSTRG.8942.1	hsa04973	Carbohydrate digestion and absorption	4	87	44	7246	7.88828	AMY2B;AMY1B;AMY1C;AMY2A	0.00241648	Organismal Systems	Digestive system	Carbohydrate digestion and absorption	0.00644395
MSTRG.8942.1	hsa05200	Pathways in cancer	12	87	523	7246	2.05675	EDNRB;LAMA3;LAMC3;EPAS1;VEGFD;PIM2;HEY1;BIRC5;WNT10A;GNG11;RXRG;GNG4	0.0233683	Human Diseases	Cancers	Pathways in cancer	0.026417
MSTRG.9929.60	hsa04060	Cytokine-cytokine receptor interaction	8	84	292	7246	2.50685	LTB;CCL19;CCL22;CCR7;TNFRSF13C;GDF10;IL37;CXCL13	0.0210951	Environmental Information Processing	Signaling molecules and interaction	Cytokine-cytokine receptor interaction	0.0256973
MSTRG.9929.60	hsa04064	NF-kappa B signaling pathway	5	84	93	7246	4.86797	LTB;TRAF5;BLNK;CCL19;TNFRSF13C	0.00517414	Environmental Information Processing	Signal transduction	NF-kappa B signaling pathway	0.00827862
MSTRG.9929.60	hsa04510	Focal adhesion	8	84	199	7246	3.72759	BUB1B-PAK6;VEGFD;LAMA3;ITGA11;CAV2;SPP1;LAMC3;COMP	0.00244493	Cellular Processes	Cellular community - eukaryotes	Focal adhesion	0.00620913
MSTRG.9929.60	hsa04512	ECM-receptor interaction	5	84	82	7246	5.52948	LAMA3;ITGA11;SPP1;LAMC3;COMP	0.00310457	Environmental Information Processing	Signaling molecules and interaction	ECM-receptor interaction	0.00620913
MSTRG.9929.60	hsa04640	Hematopoietic cell lineage	4	84	94	7246	3.80426	MS4A1;CD1C;CD22;CD19	0.0256973	Organismal Systems	Immune system	Hematopoietic cell lineage	0.0256973
MSTRG.9929.60	hsa04662	B cell receptor signaling pathway	5	84	70	7246	6.48825	BLNK;CD79B;CD79A;CD22;CD19	0.00161388	Organismal Systems	Immune system	B cell receptor signaling pathway	0.00620913
MSTRG.9929.60	hsa05222	Small cell lung cancer	4	84	93	7246	3.8457	TRAF5;LAMA3;RXRG;LAMC3	0.0248596	Human Diseases	Cancers	Small cell lung cancer	0.0256973
MSTRG.9929.60	hsa05340	Primary immunodeficiency	4	84	36	7246	10.0139	BLNK;TNFRSF13C;CD79A;CD19	0.00107139	Human Diseases	Immune diseases	Primary immunodeficiency	0.00620913
NONHSAT149915.1	hsa04064	NF-kappa B signaling pathway	2	19	93	7246	9.0487	CCL19;TRAF5	0.0250404	Environmental Information Processing	Signal transduction	NF-kappa B signaling pathway	0.0375607
NONHSAT149915.1	hsa04512	ECM-receptor interaction	2	19	82	7246	10.2783	COL9A1;COMP	0.0198859	Environmental Information Processing	Signaling molecules and interaction	ECM-receptor interaction	0.0375607
NONHSAT149915.1	hsa04915	Estrogen signaling pathway	2	19	136	7246	6.15052	KRT16;GABBR1	0.0496089	Organismal Systems	Endocrine system	Estrogen signaling pathway	0.0496089
NONHSAT150699.1	hsa04022	cGMP-PKG signaling pathway	5	64	163	7246	3.68254	ADRA1A;PRKCE;EDNRB;PRKG2;ADRA1D	0.0154659	Environmental Information Processing	Signal transduction	cGMP - PKG signaling pathway	0.0185591
NONHSAT150699.1	hsa04064	NF-kappa B signaling pathway	4	64	93	7246	5.1276	PARP1;BLNK;LTB;TRAF5	0.0100825	Environmental Information Processing	Signal transduction	NF-kappa B signaling pathway	0.0151238
NONHSAT150699.1	hsa04510	Focal adhesion	7	64	199	7246	4.34885	LAMA3;LAMC3;ITGA11;BUB1B-PAK6;SPP1;VEGFD;CAV2	0.00202833	Cellular Processes	Cellular community - eukaryotes	Focal adhesion	0.01217
NONHSAT150699.1	hsa04512	ECM-receptor interaction	4	64	82	7246	5.82439	LAMA3;LAMC3;ITGA11;SPP1	0.00663637	Environmental Information Processing	Signaling molecules and interaction	ECM-receptor interaction	0.0151238
NONHSAT150699.1	hsa04666	Fc gamma R-mediated phagocytosis	3	64	90	7246	3.91038	WASF3;PRKCE;PIP5K1B	0.0476068	Organismal Systems	Immune system	Fc gamma R-mediated phagocytosis	0.0476068
NONHSAT150699.1	hsa04970	Salivary secretion	4	64	90	7246	5.30074	ADRA1A;PRKG2;ADRA1D;CST4	0.00904809	Organismal Systems	Digestive system	Salivary secretion	0.0151238
NONHSAT151071.1	hsa00232	Caffeine metabolism	1	56	5	7246	26.3309	XDH	0.0451567	Metabolism	Biosynthesis of other secondary metabolites	Caffeine metabolism	0.0480172
NONHSAT151071.1	hsa00500	Starch and sucrose metabolism	4	56	35	7246	15.8484	AMY2A;AMY2B;AMY1B;AMY1C	0.00020905	Metabolism	Carbohydrate metabolism	Starch and sucrose metabolism	0.0029267
NONHSAT151071.1	hsa00760	Nicotinate and nicotinamide metabolism	2	56	30	7246	8.90864	CD38;NT5E	0.0247337	Metabolism	Metabolism of cofactors and vitamins	Nicotinate and nicotinamide metabolism	0.0384747
NONHSAT151071.1	hsa04060	Cytokine-cytokine receptor interaction	7	56	292	7246	3.40215	CX3CR1;CD27;CCL22;IL37;CXCR4;TNFRSF13C;GDF10	0.00745478	Environmental Information Processing	Signaling molecules and interaction	Cytokine-cytokine receptor interaction	0.0149096
NONHSAT151071.1	hsa04062	Chemokine signaling pathway	5	56	187	7246	3.70085	CX3CR1;GNG11;GNG4;CCL22;CXCR4	0.0154084	Organismal Systems	Immune system	Chemokine signaling pathway	0.0269646
NONHSAT151071.1	hsa04371	Apelin signaling pathway	6	56	137	7246	6.22686	MYLK;GNG11;GNG4;EGR1;SPP1;PRKCE	0.000736767	Environmental Information Processing	Signal transduction	Apelin signaling pathway	0.00320119
NONHSAT151071.1	hsa04640	Hematopoietic cell lineage	5	56	94	7246	7.45932	CD22;CD19;CD1C;CD38;MS4A1	0.000914626	Organismal Systems	Immune system	Hematopoietic cell lineage	0.00320119
NONHSAT151071.1	hsa04662	B cell receptor signaling pathway	4	56	70	7246	7.88571	CD22;CD79B;CD19;CD79A	0.00239754	Organismal Systems	Immune system	B cell receptor signaling pathway	0.00671312
NONHSAT151071.1	hsa04970	Salivary secretion	3	56	90	7246	4.50063	CD38;AMY1B;AMY1C	0.034129	Organismal Systems	Digestive system	Salivary secretion	0.0454565
NONHSAT151071.1	hsa04972	Pancreatic secretion	3	56	98	7246	4.12861	AMY2A;AMY2B;CD38	0.0420051	Organismal Systems	Digestive system	Pancreatic secretion	0.0480172
NONHSAT151071.1	hsa04973	Carbohydrate digestion and absorption	4	56	44	7246	12.5909	AMY2A;AMY2B;AMY1B;AMY1C	0.000469872	Organismal Systems	Digestive system	Carbohydrate digestion and absorption	0.00320119
NONHSAT151071.1	hsa05200	Pathways in cancer	8	56	523	7246	2.14245	GNG11;GNG4;RXRG;EPAS1;WNT10A;PIM2;LEF1;CXCR4	0.0480172	Human Diseases	Cancers	Pathways in cancer	0.0480172
NONHSAT151071.1	hsa05216	Thyroid cancer	2	56	37	7246	7.21622	RXRG;LEF1	0.0357158	Human Diseases	Cancers	Thyroid cancer	0.0454565
NONHSAT151071.1	hsa05340	Primary immunodeficiency	3	56	36	7246	11.3365	CD19;TNFRSF13C;CD79A	0.00321153	Human Diseases	Immune diseases	Primary immunodeficiency	0.00749357
NONHSAT157106.1	hsa04080	Neuroactive ligand-receptor interaction	2	7	305	7246	9.10295	F2;GABBR1	0.0325674	Environmental Information Processing	Signaling molecules and interaction	Neuroactive ligand-receptor interaction	0.0325674
NONHSAT157106.1	hsa04950	Maturity onset diabetes of the young	1	7	26	7246	46.2821	HNF4G	0.0257795	Human Diseases	Endocrine and metabolic diseases	Maturity onset diabetes of the young	0.0325674
NONHSAT157362.1	hsa04060	Cytokine-cytokine receptor interaction	8	96	292	7246	2.16501	LTB;CCR7;CCL19;IL37;GDF10;TNFRSF13C;CXCL13;CCL22	0.0419955	Environmental Information Processing	Signaling molecules and interaction	Cytokine-cytokine receptor interaction	0.0419955
NONHSAT157362.1	hsa04064	NF-kappa B signaling pathway	6	96	93	7246	5.1276	BLNK;LTB;TRAF5;CCL19;PARP1;TNFRSF13C	0.00179994	Environmental Information Processing	Signal transduction	NF-kappa B signaling pathway	0.00629978
NONHSAT157362.1	hsa04510	Focal adhesion	8	96	199	7246	3.21928	BUB1B-PAK6;LAMA3;ITGA11;VEGFD;COMP;LAMC3;SPP1;CAV2	0.00552578	Cellular Processes	Cellular community - eukaryotes	Focal adhesion	0.00773609
NONHSAT157362.1	hsa04512	ECM-receptor interaction	5	96	82	7246	4.80032	LAMA3;ITGA11;COMP;LAMC3;SPP1	0.0054651	Environmental Information Processing	Signaling molecules and interaction	ECM-receptor interaction	0.00773609
NONHSAT157362.1	hsa04662	B cell receptor signaling pathway	5	96	70	7246	5.63265	BLNK;CD22;CD79A;CD79B;CD19	0.00288591	Organismal Systems	Immune system	B cell receptor signaling pathway	0.00673379
NONHSAT157362.1	hsa04970	Salivary secretion	4	96	90	7246	3.457	CST4;ADRA1A;PRKG2;ADRA1D	0.0342743	Organismal Systems	Digestive system	Salivary secretion	0.0399867
NONHSAT157362.1	hsa05340	Primary immunodeficiency	4	96	36	7246	8.70773	BLNK;TNFRSF13C;CD79A;CD19	0.00174939	Human Diseases	Immune diseases	Primary immunodeficiency	0.00629978
NONHSAT160055.1	hsa00232	Caffeine metabolism	1	62	5	7246	23.741	XDH	0.0498523	Metabolism	Biosynthesis of other secondary metabolites	Caffeine metabolism	0.0498523
NONHSAT160055.1	hsa04014	Ras signaling pathway	7	62	232	7246	3.84781	GNG4;PGF;RASAL1;BUB1B-PAK6;GNG11;NTF4;VEGFD	0.00389204	Environmental Information Processing	Signal transduction	Ras signaling pathway	0.0111184
NONHSAT160055.1	hsa04060	Cytokine-cytokine receptor interaction	9	62	292	7246	4.04407	CCL22;TNFRSF13C;IL37;CXCL13;CCR7;CD27;CXCR4;CX3CR1;LTB	0.000896201	Environmental Information Processing	Signaling molecules and interaction	Cytokine-cytokine receptor interaction	0.00774556
NONHSAT160055.1	hsa04062	Chemokine signaling pathway	7	62	187	7246	4.80438	CCL22;CXCL13;GNG4;CCR7;CXCR4;CX3CR1;GNG11	0.00119163	Organismal Systems	Immune system	Chemokine signaling pathway	0.00774556
NONHSAT160055.1	hsa04151	PI3K-Akt signaling pathway	7	62	353	7246	2.48524	CD19;COL6A6;GNG4;PGF;GNG11;NTF4;VEGFD	0.0317885	Environmental Information Processing	Signal transduction	PI3K-Akt signaling pathway	0.041325
NONHSAT160055.1	hsa04510	Focal adhesion	6	62	199	7246	3.79415	COL6A6;MYLK;PGF;BUB1B-PAK6;CAV2;VEGFD	0.00753738	Cellular Processes	Cellular community - eukaryotes	Focal adhesion	0.0150781
NONHSAT160055.1	hsa04640	Hematopoietic cell lineage	4	62	94	7246	5.24725	CD1C;MS4A1;CD19;CD22	0.00936574	Organismal Systems	Immune system	Hematopoietic cell lineage	0.0152193
NONHSAT160055.1	hsa04662	B cell receptor signaling pathway	4	62	70	7246	7.06995	CD79B;CD19;CD22;CD79A	0.0034688	Organismal Systems	Immune system	B cell receptor signaling pathway	0.0111184
NONHSAT160055.1	hsa04672	Intestinal immune network for IgA production	3	62	46	7246	7.95873	TNFRSF13C;CXCR4;CD28	0.00811898	Organismal Systems	Immune system	Intestinal immune network for IgA production	0.0150781
NONHSAT160055.1	hsa05170	Human immunodeficiency virus 1 infection	5	62	211	7246	2.92467	GNG4;CXCR4;CCNB2;BUB1B-PAK6;GNG11	0.0356964	Human Diseases	Infectious diseases	Human immunodeficiency virus 1 infection	0.0421866
NONHSAT160055.1	hsa05200	Pathways in cancer	10	62	523	7246	2.47205	LEF1;RXRG;GNG4;PGF;CXCR4;PIM2;BIRC5;GNG11;EPAS1;VEGFD	0.0134301	Human Diseases	Cancers	Pathways in cancer	0.0193991
NONHSAT160055.1	hsa05216	Thyroid cancer	2	62	37	7246	6.49459	LEF1;RXRG	0.0429276	Human Diseases	Cancers	Thyroid cancer	0.0465049
NONHSAT160055.1	hsa05340	Primary immunodeficiency	3	62	36	7246	10.1836	TNFRSF13C;CD19;CD79A	0.00427631	Human Diseases	Immune diseases	Primary immunodeficiency	0.0111184
NONHSAT160345.1	hsa04014	Ras signaling pathway	7	90	232	7246	2.54975	GNG4;RASAL1;BUB1B-PAK6;NTF4;GNG11;VEGFD;PGF	0.0269949	Environmental Information Processing	Signal transduction	Ras signaling pathway	0.029449
NONHSAT160345.1	hsa04060	Cytokine-cytokine receptor interaction	9	90	292	7246	2.64612	IL37;TNFRSF13C;CXCL13;CCL22;CCR7;CD27;LTB;CX3CR1;CCL19	0.0111821	Environmental Information Processing	Signaling molecules and interaction	Cytokine-cytokine receptor interaction	0.0149095
NONHSAT160345.1	hsa04062	Chemokine signaling pathway	7	90	187	7246	3.18362	CXCL13;CCL22;GNG4;CCR7;GNG11;CX3CR1;CCL19	0.00953655	Organismal Systems	Immune system	Chemokine signaling pathway	0.0143048
NONHSAT160345.1	hsa04064	NF-kappa B signaling pathway	5	90	93	7246	4.52435	TNFRSF13C;BLNK;LTB;CCL19;TRAF5	0.00689534	Environmental Information Processing	Signal transduction	NF-kappa B signaling pathway	0.0123312
NONHSAT160345.1	hsa04151	PI3K-Akt signaling pathway	11	90	353	7246	2.71894	CD19;GNG4;COMP;NTF4;COL6A6;GNG11;VEGFD;ITGA11;LAMA3;PGF;COL9A1	0.00472348	Environmental Information Processing	Signal transduction	PI3K-Akt signaling pathway	0.0113364
NONHSAT160345.1	hsa04510	Focal adhesion	10	90	199	7246	4.42651	COMP;BUB1B-PAK6;COL6A6;MYLK;CAV2;VEGFD;ITGA11;LAMA3;PGF;COL9A1	0.000222399	Cellular Processes	Cellular community - eukaryotes	Focal adhesion	0.00266879
NONHSAT160345.1	hsa04512	ECM-receptor interaction	5	90	82	7246	5.13917	COMP;COL6A6;ITGA11;LAMA3;COL9A1	0.00416703	Environmental Information Processing	Signaling molecules and interaction	ECM-receptor interaction	0.0113364
NONHSAT160345.1	hsa04640	Hematopoietic cell lineage	5	90	94	7246	4.47559	CD19;CD22;MS4A1;CD1C;CD1E	0.00719322	Organismal Systems	Immune system	Hematopoietic cell lineage	0.0123312
NONHSAT160345.1	hsa04662	B cell receptor signaling pathway	5	90	70	7246	6.03025	CD19;CD79B;CD79A;CD22;BLNK	0.0021833	Organismal Systems	Immune system	B cell receptor signaling pathway	0.0087332
NONHSAT160345.1	hsa05200	Pathways in cancer	12	90	523	7246	1.97764	RXRG;GNG4;LEF1;WNT10A;EPAS1;GNG11;VEGFD;BIRC5;PIM2;TRAF5;LAMA3;PGF	0.0295588	Human Diseases	Cancers	Pathways in cancer	0.0295588
NONHSAT160345.1	hsa05340	Primary immunodeficiency	4	90	36	7246	9.31525	TNFRSF13C;CD19;CD79A;BLNK	0.00138169	Human Diseases	Immune diseases	Primary immunodeficiency	0.00829012
NONHSAT160345.1	hsa05412	Arrhythmogenic right ventricular cardiomyopathy (ARVC)	4	90	72	7246	4.63437	LEF1;DSP;CACNA2D3;ITGA11	0.0138925	Human Diseases	Cardiovascular diseases	Arrhythmogenic right ventricular cardiomyopathy (ARVC)	0.016671
NONHSAT163891.1	hsa00260	Glycine, serine and threonine metabolism	1	7	40	7246	30.025	AOC3	0.0389209	Metabolism	Amino acid metabolism	Glycine, serine and threonine metabolism	0.0389209
NONHSAT163891.1	hsa00350	Tyrosine metabolism	1	7	36	7246	33.3796	AOC3	0.0351818	Metabolism	Amino acid metabolism	Tyrosine metabolism	0.0389209
NONHSAT163891.1	hsa00360	Phenylalanine metabolism	1	7	17	7246	70.8725	AOC3	0.0172504	Metabolism	Amino acid metabolism	Phenylalanine metabolism	0.0389209
NONHSAT163891.1	hsa00410	beta-Alanine metabolism	1	7	31	7246	38.7903	AOC3	0.0304904	Metabolism	Metabolism of other amino acids	beta-Alanine metabolism	0.0389209
NONHSAT163891.1	hsa00531	Glycosaminoglycan degradation	1	7	19	7246	63.3947	HYAL1	0.0191513	Metabolism	Glycan biosynthesis and metabolism	Glycosaminoglycan degradation	0.0389209
NONHSAT163891.1	hsa03430	Mismatch repair	1	7	23	7246	52.3406	EXO1	0.0229436	Genetic Information Processing	Replication and repair	Mismatch repair	0.0389209
NONHSAT163891.1	hsa04924	Renin secretion	2	7	65	7246	44.1908	ADCYAP1;PRKG2	0.00171342	Organismal Systems	Endocrine system	Renin secretion	0.0119939
NONHSAT165101.1	hsa00232	Caffeine metabolism	1	62	5	7246	23.741	XDH	0.0498523	Metabolism	Biosynthesis of other secondary metabolites	Caffeine metabolism	0.0498523
NONHSAT165101.1	hsa04014	Ras signaling pathway	6	62	232	7246	3.23922	GNG4;RASAL1;PGF;GNG11;NTF4;VEGFD	0.0150335	Environmental Information Processing	Signal transduction	Ras signaling pathway	0.0244295
NONHSAT165101.1	hsa04060	Cytokine-cytokine receptor interaction	8	62	292	7246	3.52816	CCL22;TNFRSF13C;IL37;CX3CR1;CD27;CXCL13;CXCR4;CCR7	0.00360109	Environmental Information Processing	Signaling molecules and interaction	Cytokine-cytokine receptor interaction	0.0123889
NONHSAT165101.1	hsa04062	Chemokine signaling pathway	7	62	187	7246	4.80438	CCL22;CX3CR1;GNG4;CXCL13;CXCR4;GNG11;CCR7	0.00119163	Organismal Systems	Immune system	Chemokine signaling pathway	0.0123889
NONHSAT165101.1	hsa04151	PI3K-Akt signaling pathway	7	62	353	7246	2.48524	COL6A6;CD19;GNG4;PGF;GNG11;NTF4;VEGFD	0.0317885	Environmental Information Processing	Signal transduction	PI3K-Akt signaling pathway	0.041325
NONHSAT165101.1	hsa04390	Hippo signaling pathway	4	62	154	7246	3.176	LEF1;CRB2;BIRC5;WNT10A	0.0445974	Environmental Information Processing	Signal transduction	Hippo signaling pathway	0.0483138
NONHSAT165101.1	hsa04510	Focal adhesion	5	62	199	7246	3.10632	COL6A6;MYLK;PGF;CAV2;VEGFD	0.0288776	Cellular Processes	Cellular community - eukaryotes	Focal adhesion	0.041325
NONHSAT165101.1	hsa04640	Hematopoietic cell lineage	4	62	94	7246	5.24725	CD1C;MS4A1;CD19;CD22	0.00936574	Organismal Systems	Immune system	Hematopoietic cell lineage	0.0173935
NONHSAT165101.1	hsa04662	B cell receptor signaling pathway	4	62	70	7246	7.06995	CD79B;CD19;CD22;CD79A	0.0034688	Organismal Systems	Immune system	B cell receptor signaling pathway	0.0123889
NONHSAT165101.1	hsa04672	Intestinal immune network for IgA production	3	62	46	7246	7.95873	TNFRSF13C;CXCR4;CD28	0.00811898	Organismal Systems	Immune system	Intestinal immune network for IgA production	0.0173935
NONHSAT165101.1	hsa05200	Pathways in cancer	11	62	523	7246	2.77258	RXRG;LEF1;GNG4;PGF;CXCR4;GNG11;EPAS1;PIM2;VEGFD;BIRC5;WNT10A	0.00476496	Human Diseases	Cancers	Pathways in cancer	0.0123889
NONHSAT165101.1	hsa05216	Thyroid cancer	2	62	37	7246	6.49459	RXRG;LEF1	0.0429276	Human Diseases	Cancers	Thyroid cancer	0.0483138
NONHSAT165101.1	hsa05340	Primary immunodeficiency	3	62	36	7246	10.1836	TNFRSF13C;CD19;CD79A	0.00427631	Human Diseases	Immune diseases	Primary immunodeficiency	0.0123889
NONHSAT167741.1	hsa00350	Tyrosine metabolism	1	10	36	7246	22.2531	AOC3	0.0498682	Metabolism	Amino acid metabolism	Tyrosine metabolism	0.0498682
NONHSAT167741.1	hsa00360	Phenylalanine metabolism	1	10	17	7246	47.2484	AOC3	0.024547	Metabolism	Amino acid metabolism	Phenylalanine metabolism	0.0452609
NONHSAT167741.1	hsa00410	beta-Alanine metabolism	1	10	31	7246	25.8602	AOC3	0.0432627	Metabolism	Metabolism of other amino acids	beta-Alanine metabolism	0.0494431
NONHSAT167741.1	hsa00531	Glycosaminoglycan degradation	1	10	19	7246	42.2632	HYAL1	0.0272407	Metabolism	Glycan biosynthesis and metabolism	Glycosaminoglycan degradation	0.0452609
NONHSAT167741.1	hsa03430	Mismatch repair	1	10	23	7246	34.8937	EXO1	0.032608	Genetic Information Processing	Replication and repair	Mismatch repair	0.0452609
NONHSAT167741.1	hsa04217	Necroptosis	2	10	162	7246	10.9321	H2AFB3;TRAF5	0.0202826	Cellular Processes	Cell growth and death	Necroptosis	0.0452609
NONHSAT167741.1	hsa04924	Renin secretion	2	10	65	7246	27.6192	PRKG2;ADCYAP1	0.00360352	Organismal Systems	Endocrine system	Renin secretion	0.0288282
NONHSAT167741.1	hsa04977	Vitamin digestion and absorption	1	10	24	7246	33.4352	RBP2	0.0339457	Organismal Systems	Digestive system	Vitamin digestion and absorption	0.0452609
NONHSAT169522.1	hsa00760	Nicotinate and nicotinamide metabolism	2	80	30	7246	6.16752	NMNAT2;NT5E	0.0472913	Metabolism	Metabolism of cofactors and vitamins	Nicotinate and nicotinamide metabolism	0.0472913
NONHSAT169522.1	hsa04014	Ras signaling pathway	6	80	232	7246	2.4513	NTF4;RASAL1;GNG4;VEGFD;BUB1B-PAK6;GNG11	0.0451134	Environmental Information Processing	Signal transduction	Ras signaling pathway	0.0472913
NONHSAT169522.1	hsa04060	Cytokine-cytokine receptor interaction	8	80	292	7246	2.64612	IL37;TNFRSF13C;CXCL13;CCL22;CD27;CCR7;GDF10;CX3CR1	0.0161722	Environmental Information Processing	Signaling molecules and interaction	Cytokine-cytokine receptor interaction	0.0254788
NONHSAT169522.1	hsa04062	Chemokine signaling pathway	6	80	187	7246	3.0607	CXCL13;GNG4;CCL22;GNG11;CCR7;CX3CR1	0.01853	Organismal Systems	Immune system	Chemokine signaling pathway	0.0254788
NONHSAT169522.1	hsa04151	PI3K-Akt signaling pathway	9	80	353	7246	2.47524	COMP;NTF4;CD19;ITGA11;GNG4;VEGFD;GNG11;LAMA3;COL6A6	0.0166138	Environmental Information Processing	Signal transduction	PI3K-Akt signaling pathway	0.0254788
NONHSAT169522.1	hsa04510	Focal adhesion	8	80	199	7246	3.93467	COMP;ITGA11;CAV2;VEGFD;BUB1B-PAK6;LAMA3;COL6A6;MYLK	0.0017957	Cellular Processes	Cellular community - eukaryotes	Focal adhesion	0.00658423
NONHSAT169522.1	hsa04512	ECM-receptor interaction	4	80	82	7246	4.5982	COMP;ITGA11;LAMA3;COL6A6	0.0142369	Environmental Information Processing	Signaling molecules and interaction	ECM-receptor interaction	0.0254788
NONHSAT169522.1	hsa04640	Hematopoietic cell lineage	4	80	94	7246	4.00448	CD19;CD22;MS4A1;CD1C	0.0219641	Organismal Systems	Immune system	Hematopoietic cell lineage	0.026845
NONHSAT169522.1	hsa04662	B cell receptor signaling pathway	5	80	70	7246	6.83429	CD19;CD22;CD79B;CD79A;BLNK	0.00130027	Organismal Systems	Immune system	B cell receptor signaling pathway	0.00658423
NONHSAT169522.1	hsa05340	Primary immunodeficiency	4	80	36	7246	10.5409	TNFRSF13C;CD19;CD79A;BLNK	0.000893885	Human Diseases	Immune diseases	Primary immunodeficiency	0.00658423
NONHSAT169522.1	hsa05412	Arrhythmogenic right ventricular cardiomyopathy (ARVC)	4	80	72	7246	5.24415	ITGA11;DSP;CACNA2D3;LEF1	0.00933339	Human Diseases	Cardiovascular diseases	Arrhythmogenic right ventricular cardiomyopathy (ARVC)	0.0254788
NONHSAT169739.1	hsa00360	Phenylalanine metabolism	2	100	17	7246	8.67827	ALDH3B2;AOC3	0.0269875	Metabolism	Amino acid metabolism	Phenylalanine metabolism	0.0381785
NONHSAT169739.1	hsa00500	Starch and sucrose metabolism	4	100	35	7246	8.58452	AMY1B;AMY1C;AMY2A;AMY2B	0.00184509	Metabolism	Carbohydrate metabolism	Starch and sucrose metabolism	0.00879199
NONHSAT169739.1	hsa04060	Cytokine-cytokine receptor interaction	10	100	292	7246	2.64612	LTB;CCR7;GDF10;IL37;GDF5;CCL22;TNFRSF13C;CD27;CCL19;CXCL13	0.00777823	Environmental Information Processing	Signaling molecules and interaction	Cytokine-cytokine receptor interaction	0.0168528
NONHSAT169739.1	hsa04062	Chemokine signaling pathway	6	100	187	7246	2.40949	CCR7;GNG4;CCL22;CCL19;CXCL13;GNG11	0.0474895	Organismal Systems	Immune system	Chemokine signaling pathway	0.0474895
NONHSAT169739.1	hsa04064	NF-kappa B signaling pathway	5	100	93	7246	4.0481	BLNK;LTB;PARP1;TNFRSF13C;CCL19	0.0105863	Environmental Information Processing	Signal transduction	NF-kappa B signaling pathway	0.0196602
NONHSAT169739.1	hsa04371	Apelin signaling pathway	5	100	137	7246	2.73108	PRKCE;SPP1;EGR1;GNG4;GNG11	0.0439409	Environmental Information Processing	Signal transduction	Apelin signaling pathway	0.0474895
NONHSAT169739.1	hsa04510	Focal adhesion	7	100	199	7246	2.66542	BUB1B-PAK6;SPP1;LAMA3;ITGA11;CAV2;VEGFD;LAMC3	0.0219011	Cellular Processes	Cellular community - eukaryotes	Focal adhesion	0.0355893
NONHSAT169739.1	hsa04512	ECM-receptor interaction	4	100	82	7246	3.64024	SPP1;LAMA3;ITGA11;LAMC3	0.0293681	Environmental Information Processing	Signaling molecules and interaction	ECM-receptor interaction	0.0381785
NONHSAT169739.1	hsa04640	Hematopoietic cell lineage	4	100	94	7246	3.17021	CD38;CD22;CD19;MS4A1	0.044222	Organismal Systems	Immune system	Hematopoietic cell lineage	0.0474895
NONHSAT169739.1	hsa04662	B cell receptor signaling pathway	5	100	70	7246	5.39549	BLNK;CD22;CD79B;CD19;CD79A	0.00343634	Organismal Systems	Immune system	B cell receptor signaling pathway	0.0103374
NONHSAT169739.1	hsa04970	Salivary secretion	6	100	90	7246	5.07518	ADRA1A;CD38;ADRA1D;AMY1B;AMY1C;CST4	0.00188976	Organismal Systems	Digestive system	Salivary secretion	0.00879199
NONHSAT169739.1	hsa04973	Carbohydrate digestion and absorption	4	100	44	7246	6.82008	AMY1B;AMY1C;AMY2A;AMY2B	0.00397594	Organismal Systems	Digestive system	Carbohydrate digestion and absorption	0.0103374
NONHSAT169739.1	hsa05340	Primary immunodeficiency	4	100	36	7246	8.34491	BLNK;TNFRSF13C;CD19;CD79A	0.00202892	Human Diseases	Immune diseases	Primary immunodeficiency	0.00879199
NONHSAT170176.1	hsa00140	Steroid hormone biosynthesis	1	6	60	7246	23.9533	CYP3A7	0.0494361	Metabolism	Lipid metabolism	Steroid hormone biosynthesis	0.0494361
NONHSAT170176.1	hsa04080	Neuroactive ligand-receptor interaction	2	6	305	7246	11.3787	F2;GABBR1	0.02393	Environmental Information Processing	Signaling molecules and interaction	Neuroactive ligand-receptor interaction	0.04786
NONHSAT170199.1	hsa00232	Caffeine metabolism	1	39	5	7246	38.1105	XDH	0.0317047	Metabolism	Biosynthesis of other secondary metabolites	Caffeine metabolism	0.0443866
NONHSAT170199.1	hsa04060	Cytokine-cytokine receptor interaction	6	39	292	7246	4.33001	CX3CR1;CD27;CXCR4;IL37;CCL22;TNFRSF13C	0.00464809	Environmental Information Processing	Signaling molecules and interaction	Cytokine-cytokine receptor interaction	0.0130147
NONHSAT170199.1	hsa04062	Chemokine signaling pathway	5	39	187	7246	5.55127	CX3CR1;GNG4;GNG11;CXCR4;CCL22	0.00335562	Organismal Systems	Immune system	Chemokine signaling pathway	0.0117447
NONHSAT170199.1	hsa04371	Apelin signaling pathway	3	39	137	7246	4.32421	MYLK;GNG4;GNG11	0.0383794	Environmental Information Processing	Signal transduction	Apelin signaling pathway	0.0488465
NONHSAT170199.1	hsa04640	Hematopoietic cell lineage	4	39	94	7246	8.69544	CD22;CD19;CD1C;MS4A1	0.00176549	Organismal Systems	Immune system	Hematopoietic cell lineage	0.00823895
NONHSAT170199.1	hsa04662	B cell receptor signaling pathway	4	39	70	7246	11.7159	CD22;CD79B;CD19;CD79A	0.000616593	Organismal Systems	Immune system	B cell receptor signaling pathway	0.00794336
NONHSAT170199.1	hsa04672	Intestinal immune network for IgA production	2	39	46	7246	8.46063	CXCR4;TNFRSF13C	0.0269826	Organismal Systems	Immune system	Intestinal immune network for IgA production	0.0419729
NONHSAT170199.1	hsa04725	Cholinergic synapse	3	39	112	7246	5.30804	GNG4;GNG11;KCNQ3	0.0231897	Organismal Systems	Nervous system	Cholinergic synapse	0.0405819
NONHSAT170199.1	hsa05200	Pathways in cancer	8	39	523	7246	3.31734	GNG4;GNG11;CXCR4;RXRG;LEF1;WNT10A;EPAS1;PIM2	0.00619023	Human Diseases	Cancers	Pathways in cancer	0.0144439
NONHSAT170199.1	hsa05216	Thyroid cancer	2	39	37	7246	10.5318	RXRG;LEF1	0.0182672	Human Diseases	Cancers	Thyroid cancer	0.0365345
NONHSAT170199.1	hsa05217	Basal cell carcinoma	2	39	63	7246	6.16302	LEF1;WNT10A	0.0470158	Human Diseases	Cancers	Basal cell carcinoma	0.0496461
NONHSAT170199.1	hsa05226	Gastric cancer	3	39	148	7246	3.99662	RXRG;LEF1;WNT10A	0.0463438	Human Diseases	Cancers	Gastric cancer	0.0496461
NONHSAT170199.1	hsa05230	Central carbon metabolism in cancer	2	39	65	7246	5.97173	SLC7A5;PDK1	0.0496461	Human Diseases	Cancers	Central carbon metabolism in cancer	0.0496461
NONHSAT170199.1	hsa05340	Primary immunodeficiency	3	39	36	7246	16.6898	CD19;TNFRSF13C;CD79A	0.00113477	Human Diseases	Immune diseases	Primary immunodeficiency	0.00794336
NONHSAT170586.1	hsa00232	Caffeine metabolism	1	51	5	7246	28.964	XDH	0.041223	Metabolism	Biosynthesis of other secondary metabolites	Caffeine metabolism	0.04598
NONHSAT170586.1	hsa00760	Nicotinate and nicotinamide metabolism	2	51	30	7246	9.81769	NT5E;CD38	0.0207834	Metabolism	Metabolism of cofactors and vitamins	Nicotinate and nicotinamide metabolism	0.0356286
NONHSAT170586.1	hsa04060	Cytokine-cytokine receptor interaction	6	51	292	7246	3.17534	CX3CR1;CD27;IL37;CXCR4;TNFRSF13C;CCL22	0.0169394	Environmental Information Processing	Signaling molecules and interaction	Cytokine-cytokine receptor interaction	0.0338787
NONHSAT170586.1	hsa04062	Chemokine signaling pathway	5	51	187	7246	4.10312	CX3CR1;GNG11;GNG4;CXCR4;CCL22	0.0105525	Organismal Systems	Immune system	Chemokine signaling pathway	0.0316574
NONHSAT170586.1	hsa04371	Apelin signaling pathway	4	51	137	7246	4.41621	GNG11;GNG4;MYLK;EGR1	0.0165467	Environmental Information Processing	Signal transduction	Apelin signaling pathway	0.0338787
NONHSAT170586.1	hsa04640	Hematopoietic cell lineage	5	51	94	7246	8.27012	CD22;CD19;CD1C;CD38;MS4A1	0.000595157	Organismal Systems	Immune system	Hematopoietic cell lineage	0.00714189
NONHSAT170586.1	hsa04662	B cell receptor signaling pathway	4	51	70	7246	8.72462	CD22;CD19;CD79B;CD79A	0.00169882	Organismal Systems	Immune system	B cell receptor signaling pathway	0.009849
NONHSAT170586.1	hsa04672	Intestinal immune network for IgA production	2	51	46	7246	6.38864	CXCR4;TNFRSF13C	0.0440466	Organismal Systems	Immune system	Intestinal immune network for IgA production	0.04598
NONHSAT170586.1	hsa04725	Cholinergic synapse	3	51	112	7246	3.98103	GNG11;GNG4;KCNQ3	0.04598	Organismal Systems	Nervous system	Cholinergic synapse	0.04598
NONHSAT170586.1	hsa05200	Pathways in cancer	8	51	523	7246	2.39157	GNG11;GNG4;WNT10A;RXRG;EPAS1;CXCR4;LEF1;PIM2	0.0295775	Human Diseases	Cancers	Pathways in cancer	0.0401384
NONHSAT170586.1	hsa05216	Thyroid cancer	2	51	37	7246	7.95256	RXRG;LEF1	0.0301038	Human Diseases	Cancers	Thyroid cancer	0.0401384
NONHSAT170586.1	hsa05340	Primary immunodeficiency	3	51	36	7246	12.5174	CD19;TNFRSF13C;CD79A	0.00246225	Human Diseases	Immune diseases	Primary immunodeficiency	0.009849
NONHSAT171873.1	hsa00500	Starch and sucrose metabolism	4	93	35	7246	9.25971	AMY2A;AMY1B;AMY2B;AMY1C	0.00141583	Metabolism	Carbohydrate metabolism	Starch and sucrose metabolism	0.00519139
NONHSAT171873.1	hsa04151	PI3K-Akt signaling pathway	10	93	353	7246	2.35264	GNG11;ITGA11;GNG4;SPP1;VEGFD;LAMA3;COL6A6;CD19;LAMC3;NTF4	0.0161287	Environmental Information Processing	Signal transduction	PI3K-Akt signaling pathway	0.0197128
NONHSAT171873.1	hsa04371	Apelin signaling pathway	6	93	137	7246	3.57866	GNG11;EGR1;PRKCE;GNG4;SPP1;MYLK	0.00937268	Environmental Information Processing	Signal transduction	Apelin signaling pathway	0.0171832
NONHSAT171873.1	hsa04510	Focal adhesion	9	93	199	7246	3.79415	CAV2;ITGA11;SPP1;VEGFD;LAMA3;COL6A6;MYLK;LAMC3;BUB1B-PAK6	0.00121497	Cellular Processes	Cellular community - eukaryotes	Focal adhesion	0.00519139
NONHSAT171873.1	hsa04512	ECM-receptor interaction	5	93	82	7246	4.96397	ITGA11;SPP1;LAMA3;COL6A6;LAMC3	0.00478504	Environmental Information Processing	Signaling molecules and interaction	ECM-receptor interaction	0.0105271
NONHSAT171873.1	hsa04640	Hematopoietic cell lineage	4	93	94	7246	3.41956	CD22;CD38;CD19;MS4A1	0.0354048	Organismal Systems	Immune system	Hematopoietic cell lineage	0.0368481
NONHSAT171873.1	hsa04662	B cell receptor signaling pathway	4	93	70	7246	4.60738	CD22;CD79B;CD19;BLNK	0.0141596	Organismal Systems	Immune system	B cell receptor signaling pathway	0.0194694
NONHSAT171873.1	hsa04970	Salivary secretion	6	93	90	7246	5.48352	ADRA1A;AMY1B;ADRA1D;AMY1C;CST4;CD38	0.00130635	Organismal Systems	Digestive system	Salivary secretion	0.00519139
NONHSAT171873.1	hsa04973	Carbohydrate digestion and absorption	4	93	44	7246	7.35649	AMY2A;AMY1B;AMY2B;AMY1C	0.00307125	Organismal Systems	Digestive system	Carbohydrate digestion and absorption	0.00844594
NONHSAT171873.1	hsa05200	Pathways in cancer	12	93	523	7246	1.9044	EPAS1;GNG11;WNT10A;GNG4;RXRG;EDNRB;PIM2;VEGFD;LAMA3;LAMC3;BIRC5;LEF1	0.0368481	Human Diseases	Cancers	Pathways in cancer	0.0368481
NONHSAT171873.1	hsa05340	Primary immunodeficiency	3	93	36	7246	6.67593	TNFRSF13C;CD19;BLNK	0.0129508	Human Diseases	Immune diseases	Primary immunodeficiency	0.0194694
NONHSAT172216.1	hsa04010	MAPK signaling pathway	2	5	295	7246	15.7085	PGF;CACNA2D3	0.0154028	Environmental Information Processing	Signal transduction	MAPK signaling pathway	0.038507
NONHSAT172216.1	hsa04144	Endocytosis	2	5	244	7246	19.1311	WASHC1;CXCR4	0.0107122	Cellular Processes	Transport and catabolism	Endocytosis	0.038507
NONHSAT172216.1	hsa04672	Intestinal immune network for IgA production	1	5	46	7246	39.1304	CXCR4	0.0320006	Organismal Systems	Immune system	Intestinal immune network for IgA production	0.0493478
NONHSAT172216.1	hsa05200	Pathways in cancer	2	5	523	7246	8.56979	PGF;CXCR4	0.0451795	Human Diseases	Cancers	Pathways in cancer	0.0493478
NONHSAT172216.1	hsa05412	Arrhythmogenic right ventricular cardiomyopathy (ARVC)	1	5	72	7246	24.9097	CACNA2D3	0.0493478	Human Diseases	Cardiovascular diseases	Arrhythmogenic right ventricular cardiomyopathy (ARVC)	0.0493478
NONHSAT172376.1	hsa04064	NF-kappa B signaling pathway	5	92	93	7246	4.42034	BLNK;TRAF5;LTB;CCL19;TNFRSF13C	0.00754797	Environmental Information Processing	Signal transduction	NF-kappa B signaling pathway	0.0104965
NONHSAT172376.1	hsa04151	PI3K-Akt signaling pathway	9	92	353	7246	2.11738	COMP;NTF4;LAMA3;ITGA11;VEGFD;CD19;COL9A1;LAMC3;GNG4	0.0369634	Environmental Information Processing	Signal transduction	PI3K-Akt signaling pathway	0.0369634
NONHSAT172376.1	hsa04510	Focal adhesion	8	92	199	7246	3.37258	COMP;BUB1B-PAK6;LAMA3;ITGA11;VEGFD;COL9A1;CAV2;LAMC3	0.00428154	Cellular Processes	Cellular community - eukaryotes	Focal adhesion	0.00914459
NONHSAT172376.1	hsa04512	ECM-receptor interaction	5	92	82	7246	5.02103	COMP;LAMA3;ITGA11;COL9A1;LAMC3	0.00457229	Environmental Information Processing	Signaling molecules and interaction	ECM-receptor interaction	0.00914459
NONHSAT172376.1	hsa04640	Hematopoietic cell lineage	5	92	94	7246	4.37271	CD1E;CD19;MS4A1;CD22;CD1C	0.00787236	Organismal Systems	Immune system	Hematopoietic cell lineage	0.0104965
NONHSAT172376.1	hsa04662	B cell receptor signaling pathway	5	92	70	7246	5.89163	BLNK;CD79A;CD19;CD79B;CD22	0.0024019	Organismal Systems	Immune system	B cell receptor signaling pathway	0.00914459
NONHSAT172376.1	hsa05222	Small cell lung cancer	4	92	93	7246	3.49609	TRAF5;LAMA3;LAMC3;RXRG	0.0331466	Human Diseases	Cancers	Small cell lung cancer	0.0369634
NONHSAT172376.1	hsa05340	Primary immunodeficiency	4	92	36	7246	9.10354	BLNK;TNFRSF13C;CD79A;CD19	0.00149763	Human Diseases	Immune diseases	Primary immunodeficiency	0.00914459
NONHSAT172829.1	hsa04014	Ras signaling pathway	6	66	232	7246	3.02328	GNG4;RASAL1;PGF;GNG11;BUB1B-PAK6;NTF4	0.0199212	Environmental Information Processing	Signal transduction	Ras signaling pathway	0.032372
NONHSAT172829.1	hsa04060	Cytokine-cytokine receptor interaction	8	66	292	7246	3.28484	TNFRSF13C;IL37;CXCL13;CCL22;CD27;CCR7;CX3CR1;CXCR4	0.00529406	Environmental Information Processing	Signaling molecules and interaction	Cytokine-cytokine receptor interaction	0.0172057
NONHSAT172829.1	hsa04062	Chemokine signaling pathway	7	66	187	7246	4.47865	CXCL13;GNG4;CCL22;CCR7;CX3CR1;GNG11;CXCR4	0.00172071	Organismal Systems	Immune system	Chemokine signaling pathway	0.0172057
NONHSAT172829.1	hsa04151	PI3K-Akt signaling pathway	7	66	353	7246	2.31675	CD19;GNG4;COL6A6;PGF;GNG11;COMP;NTF4	0.0425646	Environmental Information Processing	Signal transduction	PI3K-Akt signaling pathway	0.0482655
NONHSAT172829.1	hsa04510	Focal adhesion	6	66	199	7246	3.54121	MYLK;COL6A6;PGF;COMP;BUB1B-PAK6;CAV2	0.010135	Cellular Processes	Cellular community - eukaryotes	Focal adhesion	0.0215399
NONHSAT172829.1	hsa04640	Hematopoietic cell lineage	4	66	94	7246	4.90872	CD19;CD22;CD1C;MS4A1	0.0115984	Organismal Systems	Immune system	Hematopoietic cell lineage	0.0215399
NONHSAT172829.1	hsa04662	B cell receptor signaling pathway	4	66	70	7246	6.61382	CD19;CD79B;CD79A;CD22	0.00433917	Organismal Systems	Immune system	B cell receptor signaling pathway	0.0172057
NONHSAT172829.1	hsa04672	Intestinal immune network for IgA production	3	66	46	7246	7.45342	TNFRSF13C;CXCR4;CD28	0.00962741	Organismal Systems	Immune system	Intestinal immune network for IgA production	0.0215399
NONHSAT172829.1	hsa05170	Human immunodeficiency virus 1 infection	5	66	211	7246	2.73289	GNG4;GNG11;CXCR4;BUB1B-PAK6;CCNB2	0.044816	Human Diseases	Infectious diseases	Human immunodeficiency virus 1 infection	0.0482655
NONHSAT172829.1	hsa05200	Pathways in cancer	9	66	523	7246	2.02969	LEF1;RXRG;GNG4;PGF;GNG11;WNT10A;CXCR4;EPAS1;PIM2	0.0482655	Human Diseases	Cancers	Pathways in cancer	0.0482655
NONHSAT172829.1	hsa05216	Thyroid cancer	2	66	37	7246	6.08868	LEF1;RXRG	0.0480058	Human Diseases	Cancers	Thyroid cancer	0.0482655
NONHSAT172829.1	hsa05340	Primary immunodeficiency	3	66	36	7246	9.53704	CD19;TNFRSF13C;CD79A	0.00509097	Human Diseases	Immune diseases	Primary immunodeficiency	0.0172057
NONHSAT172829.1	hsa05412	Arrhythmogenic right ventricular cardiomyopathy (ARVC)	3	66	72	7246	4.74471	LEF1;DSP;CACNA2D3	0.0299129	Human Diseases	Cardiovascular diseases	Arrhythmogenic right ventricular cardiomyopathy (ARVC)	0.0432075
NONHSAT173735.1	hsa00232	Caffeine metabolism	1	44	5	7246	33.6791	XDH	0.035684	Metabolism	Biosynthesis of other secondary metabolites	Caffeine metabolism	0.035684
NONHSAT173735.1	hsa04060	Cytokine-cytokine receptor interaction	8	44	292	7246	5.29224	CXCL13;TNFRSF13C;IL37;CCL22;CCR7;CD27;CXCR4;CX3CR1	0.000363774	Environmental Information Processing	Signaling molecules and interaction	Cytokine-cytokine receptor interaction	0.00200076
NONHSAT173735.1	hsa04062	Chemokine signaling pathway	6	44	187	7246	5.96032	CXCL13;GNG4;CCL22;CCR7;CXCR4;CX3CR1	0.000972562	Organismal Systems	Immune system	Chemokine signaling pathway	0.00268661
NONHSAT173735.1	hsa04151	PI3K-Akt signaling pathway	7	44	353	7246	3.69428	CD19;COMP;PGF;COL6A6;GNG4;NTF4;COL9A1	0.00532389	Environmental Information Processing	Signal transduction	PI3K-Akt signaling pathway	0.00976046
NONHSAT173735.1	hsa04510	Focal adhesion	5	44	199	7246	4.54001	COMP;PGF;COL6A6;MYLK;COL9A1	0.0073101	Cellular Processes	Cellular community - eukaryotes	Focal adhesion	0.0114873
NONHSAT173735.1	hsa04512	ECM-receptor interaction	3	44	82	7246	6.39262	COMP;COL6A6;COL9A1	0.0143654	Environmental Information Processing	Signaling molecules and interaction	ECM-receptor interaction	0.0197524
NONHSAT173735.1	hsa04640	Hematopoietic cell lineage	5	44	94	7246	9.7545	CD19;CD1C;MS4A1;CD22;CD1E	0.000297867	Organismal Systems	Immune system	Hematopoietic cell lineage	0.00200076
NONHSAT173735.1	hsa04662	B cell receptor signaling pathway	4	44	70	7246	10.2514	CD19;CD79A;CD79B;CD22	0.000976949	Organismal Systems	Immune system	B cell receptor signaling pathway	0.00268661
NONHSAT173735.1	hsa04672	Intestinal immune network for IgA production	2	44	46	7246	7.45342	TNFRSF13C;CXCR4	0.0336982	Organismal Systems	Immune system	Intestinal immune network for IgA production	0.035684
NONHSAT173735.1	hsa05216	Thyroid cancer	2	44	37	7246	9.27799	LEF1;RXRG	0.0229045	Human Diseases	Cancers	Thyroid cancer	0.0279943
NONHSAT173735.1	hsa05340	Primary immunodeficiency	3	44	36	7246	14.6545	CD19;TNFRSF13C;CD79A	0.00161122	Human Diseases	Immune diseases	Primary immunodeficiency	0.00354469
NONHSAT174563.1	hsa00232	Caffeine metabolism	1	39	5	7246	38.1105	XDH	0.0317047	Metabolism	Biosynthesis of other secondary metabolites	Caffeine metabolism	0.0443866
NONHSAT174563.1	hsa04060	Cytokine-cytokine receptor interaction	6	39	292	7246	4.33001	CX3CR1;CD27;CXCR4;IL37;TNFRSF13C;CCL22	0.00464809	Environmental Information Processing	Signaling molecules and interaction	Cytokine-cytokine receptor interaction	0.0130147
NONHSAT174563.1	hsa04062	Chemokine signaling pathway	5	39	187	7246	5.55127	CX3CR1;GNG4;GNG11;CXCR4;CCL22	0.00335562	Organismal Systems	Immune system	Chemokine signaling pathway	0.0117447
NONHSAT174563.1	hsa04371	Apelin signaling pathway	3	39	137	7246	4.32421	MYLK;GNG4;GNG11	0.0383794	Environmental Information Processing	Signal transduction	Apelin signaling pathway	0.0488465
NONHSAT174563.1	hsa04640	Hematopoietic cell lineage	4	39	94	7246	8.69544	CD22;CD19;CD1C;MS4A1	0.00176549	Organismal Systems	Immune system	Hematopoietic cell lineage	0.00823895
NONHSAT174563.1	hsa04662	B cell receptor signaling pathway	4	39	70	7246	11.7159	CD22;CD19;CD79B;CD79A	0.000616593	Organismal Systems	Immune system	B cell receptor signaling pathway	0.00794336
NONHSAT174563.1	hsa04672	Intestinal immune network for IgA production	2	39	46	7246	8.46063	CXCR4;TNFRSF13C	0.0269826	Organismal Systems	Immune system	Intestinal immune network for IgA production	0.0419729
NONHSAT174563.1	hsa04725	Cholinergic synapse	3	39	112	7246	5.30804	GNG4;GNG11;KCNQ3	0.0231897	Organismal Systems	Nervous system	Cholinergic synapse	0.0405819
NONHSAT174563.1	hsa05200	Pathways in cancer	8	39	523	7246	3.31734	GNG4;GNG11;CXCR4;RXRG;WNT10A;LEF1;EPAS1;PIM2	0.00619023	Human Diseases	Cancers	Pathways in cancer	0.0144439
NONHSAT174563.1	hsa05216	Thyroid cancer	2	39	37	7246	10.5318	RXRG;LEF1	0.0182672	Human Diseases	Cancers	Thyroid cancer	0.0365345
NONHSAT174563.1	hsa05217	Basal cell carcinoma	2	39	63	7246	6.16302	WNT10A;LEF1	0.0470158	Human Diseases	Cancers	Basal cell carcinoma	0.0496461
NONHSAT174563.1	hsa05226	Gastric cancer	3	39	148	7246	3.99662	RXRG;WNT10A;LEF1	0.0463438	Human Diseases	Cancers	Gastric cancer	0.0496461
NONHSAT174563.1	hsa05230	Central carbon metabolism in cancer	2	39	65	7246	5.97173	SLC7A5;PDK1	0.0496461	Human Diseases	Cancers	Central carbon metabolism in cancer	0.0496461
NONHSAT174563.1	hsa05340	Primary immunodeficiency	3	39	36	7246	16.6898	CD19;CD79A;TNFRSF13C	0.00113477	Human Diseases	Immune diseases	Primary immunodeficiency	0.00794336
NONHSAT175355.1	hsa00232	Caffeine metabolism	1	61	5	7246	24.1367	XDH	0.0490716	Metabolism	Biosynthesis of other secondary metabolites	Caffeine metabolism	0.0490716
NONHSAT175355.1	hsa04060	Cytokine-cytokine receptor interaction	7	61	292	7246	3.08714	CCL19;CCR7;CXCL13;LTB;TNFRSF13C;IL37;CCL22	0.0117542	Environmental Information Processing	Signaling molecules and interaction	Cytokine-cytokine receptor interaction	0.014105
NONHSAT175355.1	hsa04064	NF-kappa B signaling pathway	5	61	93	7246	6.86732	CCL19;LTB;TRAF5;BLNK;TNFRSF13C	0.00128658	Environmental Information Processing	Signal transduction	NF-kappa B signaling pathway	0.00201963
NONHSAT175355.1	hsa04640	Hematopoietic cell lineage	5	61	94	7246	6.79331	CD1E;MS4A1;CD19;CD1C;CD22	0.00134642	Organismal Systems	Immune system	Hematopoietic cell lineage	0.00201963
NONHSAT175355.1	hsa04662	B cell receptor signaling pathway	5	61	70	7246	9.15306	BLNK;CD79A;CD19;CD79B;CD22	0.000378571	Organismal Systems	Immune system	B cell receptor signaling pathway	0.00113571
NONHSAT175355.1	hsa05340	Primary immunodeficiency	4	61	36	7246	14.0546	BLNK;CD79A;TNFRSF13C;CD19	0.000320919	Human Diseases	Immune diseases	Primary immunodeficiency	0.00113571
NONHSAT177249.1	hsa00232	Caffeine metabolism	1	60	5	7246	24.5458	XDH	0.0482901	Metabolism	Biosynthesis of other secondary metabolites	Caffeine metabolism	0.0482901
NONHSAT177249.1	hsa04014	Ras signaling pathway	5	60	232	7246	2.74843	GNG4;PGF;RASAL1;GNG11;BUB1B-PAK6	0.0443489	Environmental Information Processing	Signal transduction	Ras signaling pathway	0.0482901
NONHSAT177249.1	hsa04060	Cytokine-cytokine receptor interaction	8	60	292	7246	3.66386	TNFRSF13C;IL37;CCL22;CD27;CX3CR1;CXCL13;CXCR4;CCR7	0.00292984	Environmental Information Processing	Signaling molecules and interaction	Cytokine-cytokine receptor interaction	0.0117023
NONHSAT177249.1	hsa04062	Chemokine signaling pathway	7	60	187	7246	4.98567	CCL22;GNG4;CX3CR1;CXCL13;CXCR4;GNG11;CCR7	0.000980041	Organismal Systems	Immune system	Chemokine signaling pathway	0.0117023
NONHSAT177249.1	hsa04510	Focal adhesion	5	60	199	7246	3.21928	COL6A6;MYLK;PGF;CAV2;BUB1B-PAK6	0.0255021	Cellular Processes	Cellular community - eukaryotes	Focal adhesion	0.0421384
NONHSAT177249.1	hsa04640	Hematopoietic cell lineage	4	60	94	7246	5.43465	CD19;CD1C;CD22;MS4A1	0.00836256	Organismal Systems	Immune system	Hematopoietic cell lineage	0.0167251
NONHSAT177249.1	hsa04662	B cell receptor signaling pathway	4	60	70	7246	7.32245	CD79B;CD19;CD22;CD79A	0.00308166	Organismal Systems	Immune system	B cell receptor signaling pathway	0.0117023
NONHSAT177249.1	hsa04672	Intestinal immune network for IgA production	3	60	46	7246	8.23799	TNFRSF13C;CXCR4;CD28	0.00742069	Organismal Systems	Immune system	Intestinal immune network for IgA production	0.0167251
NONHSAT177249.1	hsa05170	Human immunodeficiency virus 1 infection	5	60	211	7246	3.03102	GNG4;CXCR4;GNG11;CCNB2;BUB1B-PAK6	0.0316038	Human Diseases	Infectious diseases	Human immunodeficiency virus 1 infection	0.0421384
NONHSAT177249.1	hsa05200	Pathways in cancer	9	60	523	7246	2.26847	LEF1;RXRG;GNG4;CXCR4;PGF;GNG11;WNT10A;PIM2;EPAS1	0.0283679	Human Diseases	Cancers	Pathways in cancer	0.0421384
NONHSAT177249.1	hsa05216	Thyroid cancer	2	60	37	7246	6.71855	LEF1;RXRG	0.0404681	Human Diseases	Cancers	Thyroid cancer	0.0482901
NONHSAT177249.1	hsa05340	Primary immunodeficiency	3	60	36	7246	10.5409	CD19;TNFRSF13C;CD79A	0.00390075	Human Diseases	Immune diseases	Primary immunodeficiency	0.0117023
NONHSAT181476.1	hsa00360	Phenylalanine metabolism	2	75	17	7246	11.6503	AOC3;ALDH3B2	0.0158214	Metabolism	Amino acid metabolism	Phenylalanine metabolism	0.0210952
NONHSAT181476.1	hsa00410	beta-Alanine metabolism	2	75	31	7246	6.37649	AOC3;ALDH3B2	0.0445695	Metabolism	Metabolism of other amino acids	beta-Alanine metabolism	0.0445695
NONHSAT181476.1	hsa00500	Starch and sucrose metabolism	4	75	35	7246	11.6072	AMY1C;AMY1B;AMY2B;AMY2A	0.000637019	Metabolism	Carbohydrate metabolism	Starch and sucrose metabolism	0.00254808
NONHSAT181476.1	hsa00760	Nicotinate and nicotinamide metabolism	2	75	30	7246	6.58995	NT5E;CD38	0.0421422	Metabolism	Metabolism of cofactors and vitamins	Nicotinate and nicotinamide metabolism	0.0445695
NONHSAT181476.1	hsa04510	Focal adhesion	7	75	199	7246	3.64536	SPP1;LAMA3;LAMC3;ITGA11;CAV2;VEGFD;BUB1B-PAK6	0.00495679	Cellular Processes	Cellular community - eukaryotes	Focal adhesion	0.00991357
NONHSAT181476.1	hsa04512	ECM-receptor interaction	4	75	82	7246	4.92202	SPP1;LAMA3;LAMC3;ITGA11	0.0114598	Environmental Information Processing	Signaling molecules and interaction	ECM-receptor interaction	0.0183356
NONHSAT181476.1	hsa04970	Salivary secretion	6	75	90	7246	6.91401	ADRA1D;ADRA1A;AMY1C;AMY1B;CD38;CST4	0.000422114	Organismal Systems	Digestive system	Salivary secretion	0.00254808
NONHSAT181476.1	hsa04973	Carbohydrate digestion and absorption	4	75	44	7246	9.22151	AMY1C;AMY1B;AMY2B;AMY2A	0.00140579	Organismal Systems	Digestive system	Carbohydrate digestion and absorption	0.00374876
NONHSAT181819.1	hsa00500	Starch and sucrose metabolism	4	96	35	7246	8.95776	AMY2A;AMY1B;AMY2B;AMY1C	0.00159022	Metabolism	Carbohydrate metabolism	Starch and sucrose metabolism	0.00583081
NONHSAT181819.1	hsa04151	PI3K-Akt signaling pathway	10	96	353	7246	2.27057	GNG11;ITGA11;SPP1;GNG4;LAMA3;VEGFD;LAMC3;COL6A6;CD19;NTF4	0.0197273	Environmental Information Processing	Signal transduction	PI3K-Akt signaling pathway	0.0241112
NONHSAT181819.1	hsa04371	Apelin signaling pathway	6	96	137	7246	3.45937	EGR1;PRKCE;GNG11;SPP1;GNG4;MYLK	0.0108529	Environmental Information Processing	Signal transduction	Apelin signaling pathway	0.019897
NONHSAT181819.1	hsa04510	Focal adhesion	9	96	199	7246	3.66332	CAV2;ITGA11;SPP1;LAMA3;VEGFD;BUB1B-PAK6;LAMC3;MYLK;COL6A6	0.00151812	Cellular Processes	Cellular community - eukaryotes	Focal adhesion	0.00583081
NONHSAT181819.1	hsa04512	ECM-receptor interaction	5	96	82	7246	4.80032	ITGA11;SPP1;LAMA3;LAMC3;COL6A6	0.0054651	Environmental Information Processing	Signaling molecules and interaction	ECM-receptor interaction	0.0120232
NONHSAT181819.1	hsa04640	Hematopoietic cell lineage	4	96	94	7246	3.30805	CD38;CD22;CD19;MS4A1	0.0390475	Organismal Systems	Immune system	Hematopoietic cell lineage	0.0429523
NONHSAT181819.1	hsa04662	B cell receptor signaling pathway	4	96	70	7246	4.45714	CD22;CD79B;CD19;BLNK	0.0157306	Organismal Systems	Immune system	B cell receptor signaling pathway	0.0216295
NONHSAT181819.1	hsa04970	Salivary secretion	6	96	90	7246	5.30074	ADRA1A;AMY1B;ADRA1D;AMY1C;CD38;CST4	0.00153655	Organismal Systems	Digestive system	Salivary secretion	0.00583081
NONHSAT181819.1	hsa04973	Carbohydrate digestion and absorption	4	96	44	7246	7.1166	AMY2A;AMY1B;AMY2B;AMY1C	0.00343973	Organismal Systems	Digestive system	Carbohydrate digestion and absorption	0.00945925
NONHSAT181819.1	hsa05200	Pathways in cancer	12	96	523	7246	1.83638	EPAS1;WNT10A;GNG11;EDNRB;PIM2;GNG4;LAMA3;VEGFD;RXRG;LAMC3;BIRC5;HEY1	0.0453178	Human Diseases	Cancers	Pathways in cancer	0.0453178
NONHSAT181819.1	hsa05340	Primary immunodeficiency	3	96	36	7246	6.46057	TNFRSF13C;CD19;BLNK	0.0140896	Human Diseases	Immune diseases	Primary immunodeficiency	0.0216295
NONHSAT182362.1	hsa00360	Phenylalanine metabolism	1	13	17	7246	35.4363	AOC3	0.0317865	Metabolism	Amino acid metabolism	Phenylalanine metabolism	0.043894
NONHSAT182362.1	hsa00531	Glycosaminoglycan degradation	1	13	19	7246	31.6974	HYAL1	0.0352601	Metabolism	Glycan biosynthesis and metabolism	Glycosaminoglycan degradation	0.043894
NONHSAT182362.1	hsa03430	Mismatch repair	1	13	23	7246	26.1703	EXO1	0.0421729	Genetic Information Processing	Replication and repair	Mismatch repair	0.043894
NONHSAT182362.1	hsa04064	NF-kappa B signaling pathway	3	13	93	7246	23.0742	TRAF5;CCL19;LTB	0.000582359	Environmental Information Processing	Signal transduction	NF-kappa B signaling pathway	0.00407652
NONHSAT182362.1	hsa04217	Necroptosis	2	13	162	7246	7.95062	H2AFB3;TRAF5	0.0336088	Cellular Processes	Cell growth and death	Necroptosis	0.043894
NONHSAT182362.1	hsa04924	Renin secretion	2	13	65	7246	20.0867	PRKG2;ADCYAP1	0.00613058	Organismal Systems	Endocrine system	Renin secretion	0.021457
NONHSAT182362.1	hsa04977	Vitamin digestion and absorption	1	13	24	7246	25.0764	RBP2	0.043894	Organismal Systems	Digestive system	Vitamin digestion and absorption	0.043894
NONHSAT183090.1	hsa00500	Starch and sucrose metabolism	4	59	35	7246	14.9839	AMY2A;AMY1B;AMY1C;AMY2B	0.000255683	Metabolism	Carbohydrate metabolism	Starch and sucrose metabolism	0.00267415
NONHSAT183090.1	hsa00760	Nicotinate and nicotinamide metabolism	2	59	30	7246	8.43977	CD38;NT5E	0.0272373	Metabolism	Metabolism of cofactors and vitamins	Nicotinate and nicotinamide metabolism	0.029961
NONHSAT183090.1	hsa04020	Calcium signaling pathway	5	59	182	7246	3.59381	CD38;ADRA1A;ADRA1D;MYLK;EDNRB	0.0170839	Environmental Information Processing	Signal transduction	Calcium signaling pathway	0.0234903
NONHSAT183090.1	hsa04022	cGMP-PKG signaling pathway	5	59	163	7246	4.02352	ADRA1A;ADRA1D;PRKCE;MYLK;EDNRB	0.0111558	Environmental Information Processing	Signal transduction	cGMP - PKG signaling pathway	0.0175305
NONHSAT183090.1	hsa04270	Vascular smooth muscle contraction	4	59	131	7246	3.95003	ADRA1A;ADRA1D;PRKCE;MYLK	0.0232022	Organismal Systems	Circulatory system	Vascular smooth muscle contraction	0.0283582
NONHSAT183090.1	hsa04371	Apelin signaling pathway	6	59	137	7246	5.8744	EGR1;GNG11;GNG4;PRKCE;SPP1;MYLK	0.000972417	Environmental Information Processing	Signal transduction	Apelin signaling pathway	0.00267415
NONHSAT183090.1	hsa04510	Focal adhesion	6	59	199	7246	4.00891	SPP1;MYLK;CAV2;ITGA11;COL6A6;LAMA3	0.00593171	Cellular Processes	Cellular community - eukaryotes	Focal adhesion	0.0108748
NONHSAT183090.1	hsa04512	ECM-receptor interaction	4	59	82	7246	6.35388	SPP1;ITGA11;COL6A6;LAMA3	0.0049812	Environmental Information Processing	Signaling molecules and interaction	ECM-receptor interaction	0.0108748
NONHSAT183090.1	hsa04970	Salivary secretion	5	59	90	7246	7.36214	CD38;AMY1B;AMY1C;ADRA1A;ADRA1D	0.000962137	Organismal Systems	Digestive system	Salivary secretion	0.00267415
NONHSAT183090.1	hsa04972	Pancreatic secretion	3	59	98	7246	3.90743	CD38;AMY2A;AMY2B	0.0477895	Organismal Systems	Digestive system	Pancreatic secretion	0.0477895
NONHSAT183090.1	hsa04973	Carbohydrate digestion and absorption	4	59	44	7246	11.9041	AMY2A;AMY1B;AMY1C;AMY2B	0.000573018	Organismal Systems	Digestive system	Carbohydrate digestion and absorption	0.00267415
NONHSAT184588.1	hsa00360	Phenylalanine metabolism	2	85	17	7246	10.2466	ALDH3B2;AOC3	0.0199922	Metabolism	Amino acid metabolism	Phenylalanine metabolism	0.0228482
NONHSAT184588.1	hsa00500	Starch and sucrose metabolism	4	85	35	7246	10.1743	AMY1B;AMY1C;AMY2B;AMY2A	0.0010163	Metabolism	Carbohydrate metabolism	Starch and sucrose metabolism	0.00406521
NONHSAT184588.1	hsa04371	Apelin signaling pathway	5	85	137	7246	3.24316	EGR1;SPP1;PRKCE;GNG11;GNG4	0.0241991	Environmental Information Processing	Signal transduction	Apelin signaling pathway	0.0241991
NONHSAT184588.1	hsa04510	Focal adhesion	7	85	199	7246	3.17801	SPP1;ITGA11;LAMA3;CAV2;LAMC3;VEGFD;BUB1B-PAK6	0.00967723	Cellular Processes	Cellular community - eukaryotes	Focal adhesion	0.0193545
NONHSAT184588.1	hsa04512	ECM-receptor interaction	4	85	82	7246	4.31436	SPP1;ITGA11;LAMA3;LAMC3	0.0174038	Environmental Information Processing	Signaling molecules and interaction	ECM-receptor interaction	0.0228482
NONHSAT184588.1	hsa04970	Salivary secretion	6	85	90	7246	6.03882	ADRA1D;ADRA1A;AMY1B;AMY1C;CD38;CST4	0.000819606	Organismal Systems	Digestive system	Salivary secretion	0.00406521
NONHSAT184588.1	hsa04973	Carbohydrate digestion and absorption	4	85	44	7246	8.08305	AMY1B;AMY1C;AMY2B;AMY2A	0.00222143	Organismal Systems	Digestive system	Carbohydrate digestion and absorption	0.00592383
NONHSAT184588.1	hsa05200	Pathways in cancer	12	85	523	7246	2.1131	EDNRB;EPAS1;LAMA3;PIM2;LAMC3;HEY1;WNT10A;VEGFD;BIRC5;GNG11;GNG4;RXRG	0.0198073	Human Diseases	Cancers	Pathways in cancer	0.0228482
NONHSAT185130.1	hsa04022	cGMP-PKG signaling pathway	5	76	163	7246	3.06014	PRKCE;EDNRB;PRKG2;ADRA1A;ADRA1D	0.0299572	Environmental Information Processing	Signal transduction	cGMP - PKG signaling pathway	0.0299572
NONHSAT185130.1	hsa04064	NF-kappa B signaling pathway	5	76	93	7246	5.41648	BLNK;LTB;PARP1;TRAF5;CCL19	0.00338233	Environmental Information Processing	Signal transduction	NF-kappa B signaling pathway	0.0133218
NONHSAT185130.1	hsa04510	Focal adhesion	7	76	199	7246	3.59253	BUB1B-PAK6;LAMA3;LAMC3;VEGFD;SPP1;ITGA11;CAV2	0.00532873	Cellular Processes	Cellular community - eukaryotes	Focal adhesion	0.0133218
NONHSAT185130.1	hsa04512	ECM-receptor interaction	4	76	82	7246	4.85366	LAMA3;LAMC3;SPP1;ITGA11	0.0119847	Environmental Information Processing	Signaling molecules and interaction	ECM-receptor interaction	0.0199746
NONHSAT185130.1	hsa04970	Salivary secretion	4	76	90	7246	4.41728	CST4;PRKG2;ADRA1A;ADRA1D	0.0161781	Organismal Systems	Digestive system	Salivary secretion	0.0202226
NONHSAT185560.1	hsa00500	Starch and sucrose metabolism	4	90	35	7246	9.58272	AMY2A;AMY1B;AMY2B;AMY1C	0.00125517	Metabolism	Carbohydrate metabolism	Starch and sucrose metabolism	0.00506619
NONHSAT185560.1	hsa04060	Cytokine-cytokine receptor interaction	8	90	292	7246	2.32342	CD27;IL37;CX3CR1;CCL22;GDF10;TNFRSF13C;GDF5;CCR7	0.0303271	Environmental Information Processing	Signaling molecules and interaction	Cytokine-cytokine receptor interaction	0.0333598
NONHSAT185560.1	hsa04371	Apelin signaling pathway	6	90	137	7246	3.70647	GNG4;GNG11;MYLK;EGR1;PRKCE;SPP1	0.00804179	Environmental Information Processing	Signal transduction	Apelin signaling pathway	0.0110575
NONHSAT185560.1	hsa04390	Hippo signaling pathway	5	90	154	7246	2.70894	WNT10A;GDF5;CRB2;LEF1;BIRC5	0.0453181	Environmental Information Processing	Signal transduction	Hippo signaling pathway	0.0453181
NONHSAT185560.1	hsa04510	Focal adhesion	8	90	199	7246	3.45484	MYLK;COL6A6;CAV2;SPP1;ITGA11;BUB1B-PAK6;LAMA3;VEGFD	0.00374639	Cellular Processes	Cellular community - eukaryotes	Focal adhesion	0.00686838
NONHSAT185560.1	hsa04512	ECM-receptor interaction	4	90	82	7246	4.06353	COL6A6;SPP1;ITGA11;LAMA3	0.0209745	Environmental Information Processing	Signaling molecules and interaction	ECM-receptor interaction	0.0256355
NONHSAT185560.1	hsa04640	Hematopoietic cell lineage	5	90	94	7246	4.47559	CD22;CD38;CD19;MS4A1;CD1C	0.00719322	Organismal Systems	Immune system	Hematopoietic cell lineage	0.0110575
NONHSAT185560.1	hsa04662	B cell receptor signaling pathway	5	90	70	7246	6.03025	CD22;CD79B;CD19;CD79A;BLNK	0.0021833	Organismal Systems	Immune system	B cell receptor signaling pathway	0.00600407
NONHSAT185560.1	hsa04970	Salivary secretion	6	90	90	7246	5.67937	CD38;ADRA1A;AMY1B;AMY1C;ADRA1D;CST4	0.00110337	Organismal Systems	Digestive system	Salivary secretion	0.00506619
NONHSAT185560.1	hsa04973	Carbohydrate digestion and absorption	4	90	44	7246	7.61311	AMY2A;AMY1B;AMY2B;AMY1C	0.00273052	Organismal Systems	Digestive system	Carbohydrate digestion and absorption	0.00600714
NONHSAT185560.1	hsa05340	Primary immunodeficiency	4	90	36	7246	9.31525	CD19;TNFRSF13C;CD79A;BLNK	0.00138169	Human Diseases	Immune diseases	Primary immunodeficiency	0.00506619
NONHSAT185734.1	hsa00360	Phenylalanine metabolism	1	19	17	7246	23.6242	AOC3	0.0460958	Metabolism	Amino acid metabolism	Phenylalanine metabolism	0.0460958
NONHSAT185734.1	hsa00450	Selenocompound metabolism	1	19	17	7246	23.6242	INMT	0.0460958	Metabolism	Metabolism of other amino acids	Selenocompound metabolism	0.0460958
NONHSAT185734.1	hsa03440	Homologous recombination	2	19	41	7246	20.6743	XRCC2;BLM	0.00548969	Genetic Information Processing	Replication and repair	Homologous recombination	0.0219588
NONHSAT185734.1	hsa04142	Lysosome	2	19	123	7246	6.81301	ABCB9;HYAL1	0.0414948	Cellular Processes	Transport and catabolism	Lysosome	0.0460958
NONHSAT185771.1	hsa00500	Starch and sucrose metabolism	4	46	35	7246	19.6218	AMY1B;AMY1C;AMY2A;AMY2B	9.702e-05	Metabolism	Carbohydrate metabolism	Starch and sucrose metabolism	0.00106722
NONHSAT185771.1	hsa00760	Nicotinate and nicotinamide metabolism	2	46	30	7246	10.9333	CD38;NT5E	0.0171238	Metabolism	Metabolism of cofactors and vitamins	Nicotinate and nicotinamide metabolism	0.0313935
NONHSAT185771.1	hsa04020	Calcium signaling pathway	4	46	182	7246	3.69649	CD38;ADRA1D;ADRA1A;EDNRB	0.029077	Environmental Information Processing	Signal transduction	Calcium signaling pathway	0.0355386
NONHSAT185771.1	hsa04022	cGMP-PKG signaling pathway	4	46	163	7246	4.13848	ADRA1D;ADRA1A;EDNRB;PRKCE	0.0205207	Environmental Information Processing	Signal transduction	cGMP - PKG signaling pathway	0.0322469
NONHSAT185771.1	hsa04371	Apelin signaling pathway	4	46	137	7246	4.94195	EGR1;SPP1;PRKCE;GNG11	0.0116593	Environmental Information Processing	Signal transduction	Apelin signaling pathway	0.0313935
NONHSAT185771.1	hsa04510	Focal adhesion	4	46	199	7246	3.37258	SPP1;CAV2;ITGA11;LAMA3	0.0383044	Cellular Processes	Cellular community - eukaryotes	Focal adhesion	0.0421349
NONHSAT185771.1	hsa04512	ECM-receptor interaction	3	46	82	7246	6.09529	SPP1;ITGA11;LAMA3	0.0161824	Environmental Information Processing	Signaling molecules and interaction	ECM-receptor interaction	0.0313935
NONHSAT185771.1	hsa04970	Salivary secretion	5	46	90	7246	9.69648	AMY1B;AMY1C;CD38;ADRA1D;ADRA1A	0.000303371	Organismal Systems	Digestive system	Salivary secretion	0.00111236
NONHSAT185771.1	hsa04972	Pancreatic secretion	3	46	98	7246	5.08875	CD38;AMY2A;AMY2B	0.0254672	Organismal Systems	Digestive system	Pancreatic secretion	0.0350174
NONHSAT185771.1	hsa04973	Carbohydrate digestion and absorption	4	46	44	7246	15.5887	AMY1B;AMY1C;AMY2A;AMY2B	0.000220199	Organismal Systems	Digestive system	Carbohydrate digestion and absorption	0.00111236
NONHSAT185771.1	hsa05200	Pathways in cancer	7	46	523	7246	2.30725	EPAS1;EDNRB;WNT10A;PIM2;GNG11;HEY1;LAMA3	0.0465352	Human Diseases	Cancers	Pathways in cancer	0.0465352
NONHSAT187039.1	hsa00500	Starch and sucrose metabolism	3	86	35	7246	7.44682	AMY2A;AMY2B;AMY1B	0.00977784	Metabolism	Carbohydrate metabolism	Starch and sucrose metabolism	0.0202229
NONHSAT187039.1	hsa04060	Cytokine-cytokine receptor interaction	9	86	292	7246	2.78358	CCL22;IL37;TNFRSF13C;CX3CR1;CD27;GDF10;CXCL13;CXCR4;CCR7	0.00841962	Environmental Information Processing	Signaling molecules and interaction	Cytokine-cytokine receptor interaction	0.0202229
NONHSAT187039.1	hsa04062	Chemokine signaling pathway	7	86	187	7246	3.34482	CCL22;GNG4;GNG11;CX3CR1;CXCL13;CXCR4;CCR7	0.00751077	Organismal Systems	Immune system	Chemokine signaling pathway	0.0202229
NONHSAT187039.1	hsa04151	PI3K-Akt signaling pathway	9	86	353	7246	2.28237	COL6A6;GNG4;GNG11;CD19;VEGFD;ITGA11;NTF4;SPP1;LAMA3	0.0253696	Environmental Information Processing	Signal transduction	PI3K-Akt signaling pathway	0.0274838
NONHSAT187039.1	hsa04371	Apelin signaling pathway	6	86	137	7246	3.89179	GNG4;GNG11;MYLK;PRKCE;SPP1;EGR1	0.00648514	Environmental Information Processing	Signal transduction	Apelin signaling pathway	0.0202229
NONHSAT187039.1	hsa04510	Focal adhesion	8	86	199	7246	3.63201	COL6A6;CAV2;MYLK;VEGFD;ITGA11;SPP1;BUB1B-PAK6;LAMA3	0.00283164	Cellular Processes	Cellular community - eukaryotes	Focal adhesion	0.0202229
NONHSAT187039.1	hsa04512	ECM-receptor interaction	4	86	82	7246	4.26175	COL6A6;ITGA11;SPP1;LAMA3	0.0180853	Environmental Information Processing	Signaling molecules and interaction	ECM-receptor interaction	0.0253212
NONHSAT187039.1	hsa04640	Hematopoietic cell lineage	4	86	94	7246	3.71147	CD22;CD19;MS4A1;CD1C	0.0276971	Organismal Systems	Immune system	Hematopoietic cell lineage	0.0276971
NONHSAT187039.1	hsa04662	B cell receptor signaling pathway	4	86	70	7246	5.0007	CD22;CD79B;CD19;CD79A	0.0108892	Organismal Systems	Immune system	B cell receptor signaling pathway	0.0202229
NONHSAT187039.1	hsa04672	Intestinal immune network for IgA production	3	86	46	7246	5.65741	TNFRSF13C;CXCR4;CD28	0.0194779	Organismal Systems	Immune system	Intestinal immune network for IgA production	0.0253212
NONHSAT187039.1	hsa04973	Carbohydrate digestion and absorption	3	86	44	7246	5.91621	AMY2A;AMY2B;AMY1B	0.0174309	Organismal Systems	Digestive system	Carbohydrate digestion and absorption	0.0253212
NONHSAT187039.1	hsa05200	Pathways in cancer	12	86	523	7246	2.08454	RXRG;GNG4;GNG11;LEF1;EPAS1;VEGFD;PIM2;WNT10A;BIRC5;CXCR4;LAMA3;EDNRB	0.0215336	Human Diseases	Cancers	Pathways in cancer	0.0254488
NONHSAT187039.1	hsa05340	Primary immunodeficiency	3	86	36	7246	7.23896	TNFRSF13C;CD19;CD79A	0.0105042	Human Diseases	Immune diseases	Primary immunodeficiency	0.0202229
NONHSAT188090.1	hsa00232	Caffeine metabolism	1	18	5	7246	85.1882	XDH	0.0147811	Metabolism	Biosynthesis of other secondary metabolites	Caffeine metabolism	0.0368507
NONHSAT188090.1	hsa04060	Cytokine-cytokine receptor interaction	3	18	292	7246	4.76301	CX3CR1;CXCR4;CD27	0.0344153	Environmental Information Processing	Signaling molecules and interaction	Cytokine-cytokine receptor interaction	0.0404885
NONHSAT188090.1	hsa04062	Chemokine signaling pathway	4	18	187	7246	10.7853	CX3CR1;CXCR4;GNG11;GNG4	0.00106129	Organismal Systems	Immune system	Chemokine signaling pathway	0.0106129
NONHSAT188090.1	hsa04151	PI3K-Akt signaling pathway	4	18	353	7246	5.57912	COL6A6;GNG11;GNG4;CD19	0.0101418	Environmental Information Processing	Signal transduction	PI3K-Akt signaling pathway	0.0338059
NONHSAT188090.1	hsa04371	Apelin signaling pathway	3	18	137	7246	10.3781	MYLK;GNG11;GNG4	0.00462471	Environmental Information Processing	Signal transduction	Apelin signaling pathway	0.0231236
NONHSAT188090.1	hsa04640	Hematopoietic cell lineage	2	18	94	7246	9.51064	CD22;CD19	0.0230475	Organismal Systems	Immune system	Hematopoietic cell lineage	0.0368507
NONHSAT188090.1	hsa04662	B cell receptor signaling pathway	3	18	70	7246	20.5029	CD22;CD19;CD79B	0.000713032	Organismal Systems	Immune system	B cell receptor signaling pathway	0.0106129
NONHSAT188090.1	hsa04713	Circadian entrainment	2	18	96	7246	9.3099	GNG11;GNG4	0.023953	Organismal Systems	Environmental adaptation	Circadian entrainment	0.0368507
NONHSAT188090.1	hsa04723	Retrograde endocannabinoid signaling	2	18	141	7246	6.29876	GNG11;GNG4	0.0479245	Organismal Systems	Nervous system	Retrograde endocannabinoid signaling	0.0479245
NONHSAT188090.1	hsa04724	Glutamatergic synapse	2	18	114	7246	7.82018	GNG11;GNG4	0.032744	Organismal Systems	Nervous system	Glutamatergic synapse	0.0404885
NONHSAT188090.1	hsa04725	Cholinergic synapse	2	18	112	7246	7.96205	GNG11;GNG4	0.031712	Organismal Systems	Nervous system	Cholinergic synapse	0.0404885
NONHSAT188090.1	hsa04726	Serotonergic synapse	2	18	113	7246	7.89049	GNG11;GNG4	0.0322263	Organismal Systems	Nervous system	Serotonergic synapse	0.0404885
NONHSAT188090.1	hsa04727	GABAergic synapse	2	18	88	7246	10.1676	GNG11;GNG4	0.0204202	Organismal Systems	Nervous system	GABAergic synapse	0.0368507
NONHSAT188090.1	hsa04728	Dopaminergic synapse	2	18	131	7246	6.78912	GNG11;GNG4	0.0420403	Organismal Systems	Nervous system	Dopaminergic synapse	0.0442529
NONHSAT188090.1	hsa04926	Relaxin signaling pathway	2	18	130	7246	6.84231	GNG11;GNG4	0.0414683	Organismal Systems	Endocrine system	Relaxin signaling pathway	0.0442529
NONHSAT188090.1	hsa05032	Morphine addiction	2	18	91	7246	9.8283	GNG11;GNG4	0.0217169	Human Diseases	Substance dependence	Morphine addiction	0.0368507
NONHSAT188090.1	hsa05163	Human cytomegalovirus infection	3	18	223	7246	6.29865	CXCR4;GNG11;GNG4	0.0171667	Human Diseases	Infectious diseases	Human cytomegalovirus infection	0.0368507
NONHSAT188090.1	hsa05170	Human immunodeficiency virus 1 infection	3	18	211	7246	6.66825	CXCR4;GNG11;GNG4	0.0148373	Human Diseases	Infectious diseases	Human immunodeficiency virus 1 infection	0.0368507
NONHSAT188090.1	hsa05200	Pathways in cancer	5	18	523	7246	4.94411	CXCR4;GNG11;GNG4;RXRG;LEF1	0.007706	Human Diseases	Cancers	Pathways in cancer	0.030824
NONHSAT188090.1	hsa05216	Thyroid cancer	2	18	37	7246	24.3547	RXRG;LEF1	0.00407064	Human Diseases	Cancers	Thyroid cancer	0.0231236
NONHSAT193393.1	hsa00232	Caffeine metabolism	1	16	5	7246	96.5467	XDH	0.0131514	Metabolism	Biosynthesis of other secondary metabolites	Caffeine metabolism	0.0131514
NONHSAT193393.1	hsa04640	Hematopoietic cell lineage	3	16	94	7246	17.5581	CD1C;CD19;MS4A1	0.00114037	Organismal Systems	Immune system	Hematopoietic cell lineage	0.00570187
NONHSAT193393.1	hsa04662	B cell receptor signaling pathway	2	16	70	7246	14.6449	CD79A;CD19	0.0106339	Organismal Systems	Immune system	B cell receptor signaling pathway	0.0131514
NONHSAT193393.1	hsa05340	Primary immunodeficiency	2	16	36	7246	28.6111	CD79A;CD19	0.00305508	Human Diseases	Immune diseases	Primary immunodeficiency	0.00763769
NONHSAT193393.1	hsa05412	Arrhythmogenic right ventricular cardiomyopathy (ARVC)	2	16	72	7246	14.2341	CACNA2D3;LEF1	0.0112084	Human Diseases	Cardiovascular diseases	Arrhythmogenic right ventricular cardiomyopathy (ARVC)	0.0131514
NONHSAT195089.1	hsa04022	cGMP-PKG signaling pathway	5	70	163	7246	3.34261	PRKG2;EDNRB;PRKCE;ADRA1A;ADRA1D	0.0219437	Environmental Information Processing	Signal transduction	cGMP - PKG signaling pathway	0.0219437
NONHSAT195089.1	hsa04064	NF-kappa B signaling pathway	4	70	93	7246	4.66145	PARP1;TRAF5;BLNK;LTB	0.0136643	Environmental Information Processing	Signal transduction	NF-kappa B signaling pathway	0.0170804
NONHSAT195089.1	hsa04510	Focal adhesion	8	70	199	7246	4.5693	LAMC3;LAMA3;ITGA11;VEGFD;CAV2;BUB1B-PAK6;SPP1;COMP	0.000750624	Cellular Processes	Cellular community - eukaryotes	Focal adhesion	0.00349288
NONHSAT195089.1	hsa04512	ECM-receptor interaction	5	70	82	7246	6.72045	LAMC3;LAMA3;ITGA11;SPP1;COMP	0.00139715	Environmental Information Processing	Signaling molecules and interaction	ECM-receptor interaction	0.00349288
NONHSAT195089.1	hsa04970	Salivary secretion	4	70	90	7246	4.81886	PRKG2;CST4;ADRA1A;ADRA1D	0.0122853	Organismal Systems	Digestive system	Salivary secretion	0.0170804
NONHSAT197461.1	hsa04064	NF-kappa B signaling pathway	5	62	93	7246	6.74684	TRAF5;BLNK;LTB;CCL19;PARP1	0.00138393	Environmental Information Processing	Signal transduction	NF-kappa B signaling pathway	0.00505894
NONHSAT197461.1	hsa04510	Focal adhesion	7	62	199	7246	4.50699	LAMC3;LAMA3;VEGFD;COMP;ITGA11;BUB1B-PAK6;CAV2	0.00168631	Cellular Processes	Cellular community - eukaryotes	Focal adhesion	0.00505894
NONHSAT197461.1	hsa04512	ECM-receptor interaction	4	62	82	7246	6.02523	LAMC3;LAMA3;COMP;ITGA11	0.00593646	Environmental Information Processing	Signaling molecules and interaction	ECM-receptor interaction	0.0118729
NONHSAT197461.1	hsa04666	Fc gamma R-mediated phagocytosis	3	62	90	7246	4.04294	PIP5K1B;WASF3;PRKCE	0.0440265	Organismal Systems	Immune system	Fc gamma R-mediated phagocytosis	0.0476264
NONHSAT197461.1	hsa04970	Salivary secretion	3	62	90	7246	4.04294	PRKG2;CST4;ADRA1A	0.0440265	Organismal Systems	Digestive system	Salivary secretion	0.0476264
NONHSAT197461.1	hsa05222	Small cell lung cancer	3	62	93	7246	3.91088	TRAF5;LAMC3;LAMA3	0.0476264	Human Diseases	Cancers	Small cell lung cancer	0.0476264
NONHSAT198689.1	hsa04014	Ras signaling pathway	7	92	232	7246	2.48976	RASAL1;BUB1B-PAK6;GNG4;VEGFD;NTF4;GNG11;PGF	0.0299496	Environmental Information Processing	Signal transduction	Ras signaling pathway	0.034291
NONHSAT198689.1	hsa04060	Cytokine-cytokine receptor interaction	9	92	292	7246	2.58236	TNFRSF13C;IL37;CCL22;CCR7;CXCL13;LTB;CD27;CCL19;GDF10	0.0127932	Environmental Information Processing	Signaling molecules and interaction	Cytokine-cytokine receptor interaction	0.0191898
NONHSAT198689.1	hsa04062	Chemokine signaling pathway	6	92	187	7246	2.63363	CCL22;CCR7;CXCL13;GNG4;CCL19;GNG11	0.0338022	Organismal Systems	Immune system	Chemokine signaling pathway	0.034291
NONHSAT198689.1	hsa04064	NF-kappa B signaling pathway	5	92	93	7246	4.42034	TNFRSF13C;LTB;BLNK;CCL19;TRAF5	0.00754797	Environmental Information Processing	Signal transduction	NF-kappa B signaling pathway	0.0150959
NONHSAT198689.1	hsa04151	PI3K-Akt signaling pathway	11	92	353	7246	2.6518	CD19;GNG4;COL6A6;VEGFD;COMP;NTF4;ITGA11;SPP1;LAMA3;GNG11;PGF	0.00557652	Environmental Information Processing	Signal transduction	PI3K-Akt signaling pathway	0.0133836
NONHSAT198689.1	hsa04371	Apelin signaling pathway	6	92	137	7246	3.62027	GNG4;MYLK;PRKCE;SPP1;GNG11;EGR1	0.00891286	Environmental Information Processing	Signal transduction	Apelin signaling pathway	0.0152792
NONHSAT198689.1	hsa04510	Focal adhesion	10	92	199	7246	4.31854	BUB1B-PAK6;MYLK;COL6A6;VEGFD;COMP;CAV2;ITGA11;SPP1;LAMA3;PGF	0.00026621	Cellular Processes	Cellular community - eukaryotes	Focal adhesion	0.00319452
NONHSAT198689.1	hsa04512	ECM-receptor interaction	5	92	82	7246	5.02103	COL6A6;COMP;ITGA11;SPP1;LAMA3	0.00457229	Environmental Information Processing	Signaling molecules and interaction	ECM-receptor interaction	0.0133836
NONHSAT198689.1	hsa04640	Hematopoietic cell lineage	4	92	94	7246	3.45841	MS4A1;CD1C;CD19;CD22	0.0342359	Organismal Systems	Immune system	Hematopoietic cell lineage	0.034291
NONHSAT198689.1	hsa04662	B cell receptor signaling pathway	5	92	70	7246	5.89163	CD79B;CD79A;CD19;CD22;BLNK	0.0024019	Organismal Systems	Immune system	B cell receptor signaling pathway	0.0096076
NONHSAT198689.1	hsa05200	Pathways in cancer	12	92	523	7246	1.9282	RXRG;LEF1;GNG4;BIRC5;PIM2;VEGFD;WNT10A;EPAS1;TRAF5;LAMA3;GNG11;PGF	0.034291	Human Diseases	Cancers	Pathways in cancer	0.034291
NONHSAT198689.1	hsa05340	Primary immunodeficiency	4	92	36	7246	9.10354	TNFRSF13C;CD79A;CD19;BLNK	0.00149763	Human Diseases	Immune diseases	Primary immunodeficiency	0.00898576
NONHSAT198896.1	hsa00500	Starch and sucrose metabolism	4	104	35	7246	8.24114	AMY2A;AMY2B;AMY1B;AMY1C	0.00212677	Metabolism	Carbohydrate metabolism	Starch and sucrose metabolism	0.00788802
NONHSAT198896.1	hsa04060	Cytokine-cytokine receptor interaction	10	104	292	7246	2.53352	CCL22;GDF10;IL37;TNFRSF13C;CD27;LTB;GDF5;CCR7;CX3CR1;CXCL13	0.0101246	Environmental Information Processing	Signaling molecules and interaction	Cytokine-cytokine receptor interaction	0.0151869
NONHSAT198896.1	hsa04064	NF-kappa B signaling pathway	4	104	93	7246	3.07656	TNFRSF13C;BLNK;LTB;PARP1	0.0482326	Environmental Information Processing	Signal transduction	NF-kappa B signaling pathway	0.0482326
NONHSAT198896.1	hsa04151	PI3K-Akt signaling pathway	10	104	353	7246	2.07733	SPP1;VEGFD;ITGA11;LAMA3;GNG4;GNG11;NTF4;CD19;LAMC3;COL6A6	0.0321312	Environmental Information Processing	Signal transduction	PI3K-Akt signaling pathway	0.0350522
NONHSAT198896.1	hsa04371	Apelin signaling pathway	6	104	137	7246	3.17697	SPP1;PRKCE;EGR1;GNG4;GNG11;MYLK	0.0155904	Environmental Information Processing	Signal transduction	Apelin signaling pathway	0.0187085
NONHSAT198896.1	hsa04510	Focal adhesion	9	104	199	7246	3.35483	CAV2;SPP1;VEGFD;ITGA11;BUB1B-PAK6;LAMA3;LAMC3;COL6A6;MYLK	0.00262934	Cellular Processes	Cellular community - eukaryotes	Focal adhesion	0.00788802
NONHSAT198896.1	hsa04512	ECM-receptor interaction	5	104	82	7246	4.41242	SPP1;ITGA11;LAMA3;LAMC3;COL6A6	0.00760539	Environmental Information Processing	Signaling molecules and interaction	ECM-receptor interaction	0.0130378
NONHSAT198896.1	hsa04640	Hematopoietic cell lineage	5	104	94	7246	3.84268	CD22;MS4A1;CD1C;CD19;CD38	0.0128939	Organismal Systems	Immune system	Hematopoietic cell lineage	0.0171918
NONHSAT198896.1	hsa04662	B cell receptor signaling pathway	5	104	70	7246	5.17749	CD22;CD79B;CD19;BLNK;CD79A	0.00405799	Organismal Systems	Immune system	B cell receptor signaling pathway	0.00913126
NONHSAT198896.1	hsa04970	Salivary secretion	6	104	90	7246	4.86803	CST4;ADRA1D;ADRA1A;AMY1B;AMY1C;CD38	0.00230095	Organismal Systems	Digestive system	Salivary secretion	0.00788802
NONHSAT198896.1	hsa04973	Carbohydrate digestion and absorption	4	104	44	7246	6.54727	AMY2A;AMY2B;AMY1B;AMY1C	0.00456563	Organismal Systems	Digestive system	Carbohydrate digestion and absorption	0.00913126
NONHSAT198896.1	hsa05340	Primary immunodeficiency	4	104	36	7246	8.01111	TNFRSF13C;CD19;BLNK;CD79A	0.00233767	Human Diseases	Immune diseases	Primary immunodeficiency	0.00788802
NONHSAT199468.1	hsa00232	Caffeine metabolism	1	44	5	7246	33.6791	XDH	0.035684	Metabolism	Biosynthesis of other secondary metabolites	Caffeine metabolism	0.035684
NONHSAT199468.1	hsa04060	Cytokine-cytokine receptor interaction	7	44	292	7246	4.50555	CXCL13;CCR7;TNFRSF13C;IL37;CCL19;LTB;CCL22	0.00188806	Environmental Information Processing	Signaling molecules and interaction	Cytokine-cytokine receptor interaction	0.00472015
NONHSAT199468.1	hsa04062	Chemokine signaling pathway	5	44	187	7246	4.83957	CXCL13;CCR7;CCL19;GNG4;CCL22	0.0056768	Organismal Systems	Immune system	Chemokine signaling pathway	0.00946134
NONHSAT199468.1	hsa04064	NF-kappa B signaling pathway	4	44	93	7246	7.6914	TNFRSF13C;CCL19;LTB;BLNK	0.00266036	Environmental Information Processing	Signal transduction	NF-kappa B signaling pathway	0.00532071
NONHSAT199468.1	hsa04510	Focal adhesion	5	44	199	7246	4.54001	COMP;COL9A1;BUB1B-PAK6;MYLK;PGF	0.0073101	Cellular Processes	Cellular community - eukaryotes	Focal adhesion	0.010443
NONHSAT199468.1	hsa04640	Hematopoietic cell lineage	5	44	94	7246	9.7545	CD19;CD1E;MS4A1;CD1C;CD22	0.000297867	Organismal Systems	Immune system	Hematopoietic cell lineage	0.000992889
NONHSAT199468.1	hsa04662	B cell receptor signaling pathway	5	44	70	7246	13.1429	CD79A;CD19;CD79B;CD22;BLNK	8.00088e-05	Organismal Systems	Immune system	B cell receptor signaling pathway	0.000450339
NONHSAT199468.1	hsa04672	Intestinal immune network for IgA production	2	44	46	7246	7.45342	TNFRSF13C;CD28	0.0336982	Organismal Systems	Immune system	Intestinal immune network for IgA production	0.035684
NONHSAT199468.1	hsa05216	Thyroid cancer	2	44	37	7246	9.27799	LEF1;RXRG	0.0229045	Human Diseases	Cancers	Thyroid cancer	0.0286306
NONHSAT199468.1	hsa05340	Primary immunodeficiency	4	44	36	7246	20.0278	CD79A;CD19;TNFRSF13C;BLNK	9.00678e-05	Human Diseases	Immune diseases	Primary immunodeficiency	0.000450339
NONHSAT201356.1	hsa00232	Caffeine metabolism	1	44	5	7246	33.6791	XDH	0.035684	Metabolism	Biosynthesis of other secondary metabolites	Caffeine metabolism	0.035684
NONHSAT201356.1	hsa00760	Nicotinate and nicotinamide metabolism	2	44	30	7246	11.454	NT5E;CD38	0.0157447	Metabolism	Metabolism of cofactors and vitamins	Nicotinate and nicotinamide metabolism	0.0247417
NONHSAT201356.1	hsa04060	Cytokine-cytokine receptor interaction	6	44	292	7246	3.76027	CX3CR1;CD27;IL37;CXCR4;TNFRSF13C;CCL22	0.00845328	Environmental Information Processing	Signaling molecules and interaction	Cytokine-cytokine receptor interaction	0.0185972
NONHSAT201356.1	hsa04062	Chemokine signaling pathway	5	44	187	7246	4.83957	CX3CR1;GNG11;GNG4;CXCR4;CCL22	0.0056768	Organismal Systems	Immune system	Chemokine signaling pathway	0.0156112
NONHSAT201356.1	hsa04640	Hematopoietic cell lineage	4	44	94	7246	7.60851	CD22;CD19;CD1C;CD38	0.00276147	Organismal Systems	Immune system	Hematopoietic cell lineage	0.0101254
NONHSAT201356.1	hsa04662	B cell receptor signaling pathway	4	44	70	7246	10.2514	CD22;CD19;CD79B;CD79A	0.000976949	Organismal Systems	Immune system	B cell receptor signaling pathway	0.00886173
NONHSAT201356.1	hsa04672	Intestinal immune network for IgA production	2	44	46	7246	7.45342	CXCR4;TNFRSF13C	0.0336982	Organismal Systems	Immune system	Intestinal immune network for IgA production	0.035684
NONHSAT201356.1	hsa04725	Cholinergic synapse	3	44	112	7246	4.66071	GNG11;GNG4;KCNQ3	0.0317068	Organismal Systems	Nervous system	Cholinergic synapse	0.035684
NONHSAT201356.1	hsa05200	Pathways in cancer	8	44	523	7246	2.8566	GNG11;GNG4;WNT10A;EPAS1;RXRG;CXCR4;LEF1;PIM2	0.0129006	Human Diseases	Cancers	Pathways in cancer	0.0236512
NONHSAT201356.1	hsa05216	Thyroid cancer	2	44	37	7246	9.27799	RXRG;LEF1	0.0229045	Human Diseases	Cancers	Thyroid cancer	0.0314936
NONHSAT201356.1	hsa05340	Primary immunodeficiency	3	44	36	7246	14.6545	CD19;TNFRSF13C;CD79A	0.00161122	Human Diseases	Immune diseases	Primary immunodeficiency	0.00886173
NONHSAT202012.1	hsa00140	Steroid hormone biosynthesis	1	3	60	7246	59.8833	CYP3A7	0.0250364	Metabolism	Lipid metabolism	Steroid hormone biosynthesis	0.0331532
NONHSAT202012.1	hsa00830	Retinol metabolism	1	3	67	7246	53.5746	CYP3A7	0.0278825	Metabolism	Metabolism of cofactors and vitamins	Retinol metabolism	0.0331532
NONHSAT202012.1	hsa04610	Complement and coagulation cascades	1	3	79	7246	45.3608	F2	0.0327484	Organismal Systems	Immune system	Complement and coagulation cascades	0.0331532
NONHSAT202012.1	hsa05204	Chemical carcinogenesis	1	3	80	7246	44.7875	CYP3A7	0.0331532	Human Diseases	Cancers	Chemical carcinogenesis	0.0331532
NONHSAT204599.1	hsa04060	Cytokine-cytokine receptor interaction	9	93	292	7246	2.55161	IL37;TNFRSF13C;CCL22;CXCL13;CD27;CCR7;GDF10;CX3CR1;LTB	0.0136603	Environmental Information Processing	Signaling molecules and interaction	Cytokine-cytokine receptor interaction	0.0245994
NONHSAT204599.1	hsa04062	Chemokine signaling pathway	6	93	187	7246	2.60336	CCL22;CXCL13;GNG4;GNG11;CCR7;CX3CR1	0.0353542	Organismal Systems	Immune system	Chemokine signaling pathway	0.0354048
NONHSAT204599.1	hsa04064	NF-kappa B signaling pathway	4	93	93	7246	3.45681	TNFRSF13C;TRAF5;BLNK;LTB	0.0342817	Environmental Information Processing	Signal transduction	NF-kappa B signaling pathway	0.0354048
NONHSAT204599.1	hsa04151	PI3K-Akt signaling pathway	11	93	353	7246	2.61946	NTF4;CD19;COMP;VEGFD;ITGA11;GNG4;GNG11;COL6A6;LAMA3;SPP1;LAMC3	0.00604611	Environmental Information Processing	Signal transduction	PI3K-Akt signaling pathway	0.0157199
NONHSAT204599.1	hsa04371	Apelin signaling pathway	6	93	137	7246	3.57866	GNG4;GNG11;PRKCE;MYLK;SPP1;EGR1	0.00937268	Environmental Information Processing	Signal transduction	Apelin signaling pathway	0.0203075
NONHSAT204599.1	hsa04510	Focal adhesion	10	93	199	7246	4.26651	CAV2;COMP;VEGFD;ITGA11;BUB1B-PAK6;COL6A6;LAMA3;MYLK;SPP1;LAMC3	0.000290682	Cellular Processes	Cellular community - eukaryotes	Focal adhesion	0.00377886
NONHSAT204599.1	hsa04512	ECM-receptor interaction	6	93	82	7246	6.02523	COMP;ITGA11;COL6A6;LAMA3;SPP1;LAMC3	0.000828044	Environmental Information Processing	Signaling molecules and interaction	ECM-receptor interaction	0.00538229
NONHSAT204599.1	hsa04640	Hematopoietic cell lineage	4	93	94	7246	3.41956	CD19;MS4A1;CD22;CD1C	0.0354048	Organismal Systems	Immune system	Hematopoietic cell lineage	0.0354048
NONHSAT204599.1	hsa04662	B cell receptor signaling pathway	5	93	70	7246	5.82468	CD19;CD79B;CD22;CD79A;BLNK	0.00251694	Organismal Systems	Immune system	B cell receptor signaling pathway	0.00818005
NONHSAT204599.1	hsa05200	Pathways in cancer	13	93	523	7246	2.08889	RXRG;VEGFD;GNG4;EPAS1;WNT10A;GNG11;LEF1;LAMA3;BIRC5;TRAF5;PIM2;EDNRB;LAMC3	0.0170303	Human Diseases	Cancers	Pathways in cancer	0.0245994
NONHSAT204599.1	hsa05222	Small cell lung cancer	4	93	93	7246	3.45681	RXRG;LAMA3;TRAF5;LAMC3	0.0342817	Human Diseases	Cancers	Small cell lung cancer	0.0354048
NONHSAT204599.1	hsa05340	Primary immunodeficiency	4	93	36	7246	9.00125	TNFRSF13C;CD19;CD79A;BLNK	0.00155805	Human Diseases	Immune diseases	Primary immunodeficiency	0.00675154
NONHSAT204599.1	hsa05412	Arrhythmogenic right ventricular cardiomyopathy (ARVC)	4	93	72	7246	4.47815	DSP;ITGA11;LEF1;CACNA2D3	0.0154904	Human Diseases	Cardiovascular diseases	Arrhythmogenic right ventricular cardiomyopathy (ARVC)	0.0245994
NONHSAT205333.1	hsa04060	Cytokine-cytokine receptor interaction	6	49	292	7246	3.32303	CCL19;LTB;CCR7;CXCL13;TNFRSF13C;CCL22	0.0140897	Environmental Information Processing	Signaling molecules and interaction	Cytokine-cytokine receptor interaction	0.0422691
NONHSAT205333.1	hsa04062	Chemokine signaling pathway	4	49	187	7246	3.35544	CCL19;CCR7;CXCL13;CCL22	0.0386363	Organismal Systems	Immune system	Chemokine signaling pathway	0.0466111
NONHSAT205333.1	hsa04064	NF-kappa B signaling pathway	5	49	93	7246	8.74022	TRAF5;CCL19;LTB;BLNK;TNFRSF13C	0.000471594	Environmental Information Processing	Signal transduction	NF-kappa B signaling pathway	0.00282956
NONHSAT205333.1	hsa04510	Focal adhesion	4	49	199	7246	3.14774	BUB1B-PAK6;COMP;VEGFD;COL9A1	0.0466111	Cellular Processes	Cellular community - eukaryotes	Focal adhesion	0.0466111
NONHSAT205333.1	hsa04672	Intestinal immune network for IgA production	2	49	46	7246	6.6605	CD28;TNFRSF13C	0.0409833	Organismal Systems	Immune system	Intestinal immune network for IgA production	0.0466111
NONHSAT205333.1	hsa05340	Primary immunodeficiency	2	49	36	7246	8.52246	BLNK;TNFRSF13C	0.0266447	Human Diseases	Immune diseases	Primary immunodeficiency	0.0466111
NONHSAT205350.1	hsa04060	Cytokine-cytokine receptor interaction	7	75	292	7246	2.45155	LTB;CCL19;CCR7;CXCL13;TNFRSF13C;CCL22;IL37	0.0327741	Environmental Information Processing	Signaling molecules and interaction	Cytokine-cytokine receptor interaction	0.0374562
NONHSAT205350.1	hsa04064	NF-kappa B signaling pathway	5	75	93	7246	5.49386	LTB;CCL19;BLNK;TRAF5;TNFRSF13C	0.00319497	Environmental Information Processing	Signal transduction	NF-kappa B signaling pathway	0.00667685
NONHSAT205350.1	hsa04510	Focal adhesion	7	75	199	7246	3.64536	BUB1B-PAK6;COMP;VEGFD;COL9A1;LAMA3;ITGA11;CAV2	0.00495679	Cellular Processes	Cellular community - eukaryotes	Focal adhesion	0.00793086
NONHSAT205350.1	hsa04512	ECM-receptor interaction	4	75	82	7246	4.92202	COMP;COL9A1;LAMA3;ITGA11	0.0114598	Environmental Information Processing	Signaling molecules and interaction	ECM-receptor interaction	0.0152797
NONHSAT205350.1	hsa04640	Hematopoietic cell lineage	5	75	94	7246	5.43465	MS4A1;CD1C;CD1E;CD19;CD22	0.00333843	Organismal Systems	Immune system	Hematopoietic cell lineage	0.00667685
NONHSAT205350.1	hsa04662	B cell receptor signaling pathway	5	75	70	7246	7.32245	BLNK;CD79A;CD79B;CD19;CD22	0.000974206	Organismal Systems	Immune system	B cell receptor signaling pathway	0.00389682
NONHSAT205350.1	hsa05340	Primary immunodeficiency	4	75	36	7246	11.2833	BLNK;TNFRSF13C;CD79A;CD19	0.000702348	Human Diseases	Immune diseases	Primary immunodeficiency	0.00389682
NONHSAT205350.1	hsa05412	Arrhythmogenic right ventricular cardiomyopathy (ARVC)	3	75	72	7246	4.15162	DSP;LEF1;ITGA11	0.0412431	Human Diseases	Cardiovascular diseases	Arrhythmogenic right ventricular cardiomyopathy (ARVC)	0.0412431
NONHSAT208058.1	hsa00360	Phenylalanine metabolism	2	106	17	7246	8.1776	AOC3;ALDH3B2	0.0300182	Metabolism	Amino acid metabolism	Phenylalanine metabolism	0.0366889
NONHSAT208058.1	hsa00500	Starch and sucrose metabolism	4	106	35	7246	8.07955	AMY2B;AMY1B;AMY2A;AMY1C	0.00227808	Metabolism	Carbohydrate metabolism	Starch and sucrose metabolism	0.0125294
NONHSAT208058.1	hsa04064	NF-kappa B signaling pathway	5	106	93	7246	3.80762	PARP1;BLNK;TNFRSF13C;LTB;TRAF5	0.0133467	Environmental Information Processing	Signal transduction	NF-kappa B signaling pathway	0.0244689
NONHSAT208058.1	hsa04151	PI3K-Akt signaling pathway	10	106	353	7246	2.03405	ITGA11;LAMA3;VEGFD;SPP1;LAMC3;NTF4;GNG4;GNG11;CD19;COMP	0.0359313	Environmental Information Processing	Signal transduction	PI3K-Akt signaling pathway	0.0395244
NONHSAT208058.1	hsa04510	Focal adhesion	8	106	199	7246	2.89078	ITGA11;CAV2;LAMA3;VEGFD;SPP1;LAMC3;BUB1B-PAK6;COMP	0.00982806	Cellular Processes	Cellular community - eukaryotes	Focal adhesion	0.0216217
NONHSAT208058.1	hsa04512	ECM-receptor interaction	5	106	82	7246	4.32504	ITGA11;LAMA3;SPP1;LAMC3;COMP	0.00821952	Environmental Information Processing	Signaling molecules and interaction	ECM-receptor interaction	0.0216217
NONHSAT208058.1	hsa04662	B cell receptor signaling pathway	4	106	70	7246	4.02017	BLNK;CD22;CD79B;CD19	0.021732	Organismal Systems	Immune system	B cell receptor signaling pathway	0.0298815
NONHSAT208058.1	hsa04970	Salivary secretion	7	106	90	7246	5.622	ADRA1A;CST4;ADRA1D;AMY1B;AMY1C;CD38;PRKG2	0.00047042	Organismal Systems	Digestive system	Salivary secretion	0.00517462
NONHSAT208058.1	hsa04973	Carbohydrate digestion and absorption	4	106	44	7246	6.41889	AMY2B;AMY1B;AMY2A;AMY1C	0.00488124	Organismal Systems	Digestive system	Carbohydrate digestion and absorption	0.0178979
NONHSAT208058.1	hsa05200	Pathways in cancer	13	106	523	7246	1.79689	LAMA3;VEGFD;EDNRB;EPAS1;LAMC3;BIRC5;PIM2;WNT10A;RXRG;GNG4;GNG11;HEY1;TRAF5	0.0437573	Human Diseases	Cancers	Pathways in cancer	0.0437573
NONHSAT208058.1	hsa05340	Primary immunodeficiency	3	106	36	7246	5.83333	BLNK;TNFRSF13C;CD19	0.0182803	Human Diseases	Immune diseases	Primary immunodeficiency	0.0287262
NONHSAT210498.1	hsa00360	Phenylalanine metabolism	1	11	17	7246	42.5235	AOC3	0.0269665	Metabolism	Amino acid metabolism	Phenylalanine metabolism	0.0434859
NONHSAT210498.1	hsa00410	beta-Alanine metabolism	1	11	31	7246	23.2742	AOC3	0.0474815	Metabolism	Metabolism of other amino acids	beta-Alanine metabolism	0.0474815
NONHSAT210498.1	hsa00531	Glycosaminoglycan degradation	1	11	19	7246	38.0368	HYAL1	0.0299216	Metabolism	Glycan biosynthesis and metabolism	Glycosaminoglycan degradation	0.0434859
NONHSAT210498.1	hsa03430	Mismatch repair	1	11	23	7246	31.4043	EXO1	0.0358073	Genetic Information Processing	Replication and repair	Mismatch repair	0.0434859
NONHSAT210498.1	hsa04217	Necroptosis	2	11	162	7246	9.71742	H2AFB3;TRAF5	0.0244198	Cellular Processes	Cell growth and death	Necroptosis	0.0434859
NONHSAT210498.1	hsa04924	Renin secretion	2	11	65	7246	24.5504	ADCYAP1;PRKG2	0.00437696	Organismal Systems	Endocrine system	Renin secretion	0.0306387
NONHSAT210498.1	hsa04977	Vitamin digestion and absorption	1	11	24	7246	30.0917	RBP2	0.0372737	Organismal Systems	Digestive system	Vitamin digestion and absorption	0.0434859
NONHSAT210658.1	hsa00130	Ubiquinone and other terpenoid-quinone biosynthesis	1	31	11	7246	21.9242	GGCX	0.049976	Metabolism	Metabolism of cofactors and vitamins	Ubiquinone and other terpenoid-quinone biosynthesis	0.049976
NONHSAT210658.1	hsa00232	Caffeine metabolism	1	31	5	7246	48.2733	XDH	0.0252979	Metabolism	Biosynthesis of other secondary metabolites	Caffeine metabolism	0.0297098
NONHSAT210658.1	hsa04060	Cytokine-cytokine receptor interaction	6	31	292	7246	5.71562	CX3CR1;CXCR4;CD27;IL37;TNFRSF13C;CCL22	0.0013877	Environmental Information Processing	Signaling molecules and interaction	Cytokine-cytokine receptor interaction	0.00520387
NONHSAT210658.1	hsa04062	Chemokine signaling pathway	5	31	187	7246	7.25936	CX3CR1;CXCR4;GNG4;GNG11;CCL22	0.00117981	Organismal Systems	Immune system	Chemokine signaling pathway	0.00520387
NONHSAT210658.1	hsa04151	PI3K-Akt signaling pathway	5	31	353	7246	3.75518	COL6A6;GNG4;GNG11;CD19;PGF	0.0165587	Environmental Information Processing	Signal transduction	PI3K-Akt signaling pathway	0.0263123
NONHSAT210658.1	hsa04371	Apelin signaling pathway	3	31	137	7246	5.5597	MYLK;GNG4;GNG11	0.0211416	Environmental Information Processing	Signal transduction	Apelin signaling pathway	0.0288295
NONHSAT210658.1	hsa04640	Hematopoietic cell lineage	3	31	94	7246	8.15198	CD22;CD19;CD1C	0.00787557	Organismal Systems	Immune system	Hematopoietic cell lineage	0.0196889
NONHSAT210658.1	hsa04662	B cell receptor signaling pathway	4	31	70	7246	15.1873	CD22;CD19;CD79B;CD79A	0.000251849	Organismal Systems	Immune system	B cell receptor signaling pathway	0.00377773
NONHSAT210658.1	hsa04672	Intestinal immune network for IgA production	2	31	46	7246	10.7946	CXCR4;TNFRSF13C	0.0175415	Organismal Systems	Immune system	Intestinal immune network for IgA production	0.0263123
NONHSAT210658.1	hsa04725	Cholinergic synapse	3	31	112	7246	6.82462	GNG4;GNG11;KCNQ3	0.012526	Organismal Systems	Nervous system	Cholinergic synapse	0.0234863
NONHSAT210658.1	hsa05200	Pathways in cancer	7	31	523	7246	3.74928	CXCR4;GNG4;GNG11;RXRG;LEF1;PGF;WNT10A	0.00590035	Human Diseases	Cancers	Pathways in cancer	0.0177011
NONHSAT210658.1	hsa05216	Thyroid cancer	2	31	37	7246	13.4371	RXRG;LEF1	0.0117998	Human Diseases	Cancers	Thyroid cancer	0.0234863
NONHSAT210658.1	hsa05217	Basal cell carcinoma	2	31	63	7246	7.86316	LEF1;WNT10A	0.0309335	Human Diseases	Cancers	Basal cell carcinoma	0.033143
NONHSAT210658.1	hsa05226	Gastric cancer	3	31	148	7246	5.13851	RXRG;LEF1;WNT10A	0.0257485	Human Diseases	Cancers	Gastric cancer	0.0297098
NONHSAT210658.1	hsa05340	Primary immunodeficiency	3	31	36	7246	21.4583	CD19;TNFRSF13C;CD79A	0.000576723	Human Diseases	Immune diseases	Primary immunodeficiency	0.00432542
NONHSAT212305.1	hsa00232	Caffeine metabolism	1	44	5	7246	33.6791	XDH	0.035684	Metabolism	Biosynthesis of other secondary metabolites	Caffeine metabolism	0.035684
NONHSAT212305.1	hsa04060	Cytokine-cytokine receptor interaction	6	44	292	7246	3.76027	CXCL13;TNFRSF13C;IL37;CCL22;CCL19;CCR7	0.00845328	Environmental Information Processing	Signaling molecules and interaction	Cytokine-cytokine receptor interaction	0.0169066
NONHSAT212305.1	hsa04062	Chemokine signaling pathway	4	44	187	7246	3.77487	CXCL13;CCL22;CCL19;CCR7	0.0274155	Organismal Systems	Immune system	Chemokine signaling pathway	0.031332
NONHSAT212305.1	hsa04064	NF-kappa B signaling pathway	3	44	93	7246	5.62785	TNFRSF13C;TRAF5;CCL19	0.0198517	Environmental Information Processing	Signal transduction	NF-kappa B signaling pathway	0.0305393
NONHSAT212305.1	hsa04640	Hematopoietic cell lineage	5	44	94	7246	9.7545	MS4A1;CD19;CD1E;CD1C;CD22	0.000297867	Organismal Systems	Immune system	Hematopoietic cell lineage	0.00238293
NONHSAT212305.1	hsa04662	B cell receptor signaling pathway	4	44	70	7246	10.2514	CD19;CD79A;CD79B;CD22	0.000976949	Organismal Systems	Immune system	B cell receptor signaling pathway	0.0039078
NONHSAT212305.1	hsa05216	Thyroid cancer	2	44	37	7246	9.27799	RXRG;LEF1	0.0229045	Human Diseases	Cancers	Thyroid cancer	0.0305393
NONHSAT212305.1	hsa05340	Primary immunodeficiency	3	44	36	7246	14.6545	TNFRSF13C;CD19;CD79A	0.00161122	Human Diseases	Immune diseases	Primary immunodeficiency	0.0042966
NONHSAT212643.1	hsa04014	Ras signaling pathway	7	90	232	7246	2.54975	RASAL1;GNG4;BUB1B-PAK6;NTF4;VEGFD;GNG11;PGF	0.0269949	Environmental Information Processing	Signal transduction	Ras signaling pathway	0.029449
NONHSAT212643.1	hsa04060	Cytokine-cytokine receptor interaction	9	90	292	7246	2.64612	TNFRSF13C;IL37;CXCL13;CCR7;CCL22;LTB;CD27;CCL19;CX3CR1	0.0111821	Environmental Information Processing	Signaling molecules and interaction	Cytokine-cytokine receptor interaction	0.0149095
NONHSAT212643.1	hsa04062	Chemokine signaling pathway	7	90	187	7246	3.18362	CXCL13;CCR7;CCL22;GNG4;CCL19;GNG11;CX3CR1	0.00953655	Organismal Systems	Immune system	Chemokine signaling pathway	0.0143048
NONHSAT212643.1	hsa04064	NF-kappa B signaling pathway	5	90	93	7246	4.52435	TNFRSF13C;LTB;BLNK;CCL19;TRAF5	0.00689534	Environmental Information Processing	Signal transduction	NF-kappa B signaling pathway	0.0123312
NONHSAT212643.1	hsa04151	PI3K-Akt signaling pathway	11	90	353	7246	2.71894	CD19;GNG4;COMP;COL6A6;NTF4;VEGFD;ITGA11;GNG11;PGF;COL9A1;LAMA3	0.00472348	Environmental Information Processing	Signal transduction	PI3K-Akt signaling pathway	0.0113364
NONHSAT212643.1	hsa04510	Focal adhesion	10	90	199	7246	4.42651	BUB1B-PAK6;MYLK;COMP;COL6A6;VEGFD;CAV2;ITGA11;PGF;COL9A1;LAMA3	0.000222399	Cellular Processes	Cellular community - eukaryotes	Focal adhesion	0.00266879
NONHSAT212643.1	hsa04512	ECM-receptor interaction	5	90	82	7246	5.13917	COMP;COL6A6;ITGA11;COL9A1;LAMA3	0.00416703	Environmental Information Processing	Signaling molecules and interaction	ECM-receptor interaction	0.0113364
NONHSAT212643.1	hsa04640	Hematopoietic cell lineage	5	90	94	7246	4.47559	CD19;MS4A1;CD1C;CD22;CD1E	0.00719322	Organismal Systems	Immune system	Hematopoietic cell lineage	0.0123312
NONHSAT212643.1	hsa04662	B cell receptor signaling pathway	5	90	70	7246	6.03025	CD19;CD79A;CD79B;CD22;BLNK	0.0021833	Organismal Systems	Immune system	B cell receptor signaling pathway	0.0087332
NONHSAT212643.1	hsa05200	Pathways in cancer	12	90	523	7246	1.97764	RXRG;LEF1;GNG4;WNT10A;PIM2;BIRC5;VEGFD;EPAS1;GNG11;TRAF5;PGF;LAMA3	0.0295588	Human Diseases	Cancers	Pathways in cancer	0.0295588
NONHSAT212643.1	hsa05340	Primary immunodeficiency	4	90	36	7246	9.31525	TNFRSF13C;CD19;CD79A;BLNK	0.00138169	Human Diseases	Immune diseases	Primary immunodeficiency	0.00829012
NONHSAT212643.1	hsa05412	Arrhythmogenic right ventricular cardiomyopathy (ARVC)	4	90	72	7246	4.63437	LEF1;DSP;CACNA2D3;ITGA11	0.0138925	Human Diseases	Cardiovascular diseases	Arrhythmogenic right ventricular cardiomyopathy (ARVC)	0.016671
NONHSAT213559.1	hsa00531	Glycosaminoglycan degradation	1	11	19	7246	38.0368	HYAL1	0.0299216	Metabolism	Glycan biosynthesis and metabolism	Glycosaminoglycan degradation	0.0402952
NONHSAT213559.1	hsa03430	Mismatch repair	1	11	23	7246	31.4043	EXO1	0.0358073	Genetic Information Processing	Replication and repair	Mismatch repair	0.0402952
NONHSAT213559.1	hsa04217	Necroptosis	2	11	162	7246	9.71742	H2AFB3;TRAF5	0.0244198	Cellular Processes	Cell growth and death	Necroptosis	0.0402952
NONHSAT213559.1	hsa04810	Regulation of actin cytoskeleton	2	11	213	7246	7.33751	F2;PIP5K1B	0.0402952	Cellular Processes	Cell motility	Regulation of actin cytoskeleton	0.0402952
NONHSAT213559.1	hsa04924	Renin secretion	2	11	65	7246	24.5504	PRKG2;ADCYAP1	0.00437696	Organismal Systems	Endocrine system	Renin secretion	0.0218848
NONHSAT215483.1	hsa04060	Cytokine-cytokine receptor interaction	7	68	292	7246	2.73288	CCL19;LTB;CXCL13;CCR7;TNFRSF13C;IL37;CCL22	0.0204297	Environmental Information Processing	Signaling molecules and interaction	Cytokine-cytokine receptor interaction	0.0272396
NONHSAT215483.1	hsa04064	NF-kappa B signaling pathway	5	68	93	7246	6.10428	TRAF5;CCL19;BLNK;LTB;TNFRSF13C	0.00208541	Environmental Information Processing	Signal transduction	NF-kappa B signaling pathway	0.00417083
NONHSAT215483.1	hsa04151	PI3K-Akt signaling pathway	8	68	353	7246	2.60359	COMP;NTF4;VEGFD;COL9A1;LAMA3;ITGA11;LAMC3;CD19	0.0181064	Environmental Information Processing	Signal transduction	PI3K-Akt signaling pathway	0.0272396
NONHSAT215483.1	hsa04510	Focal adhesion	8	68	199	7246	4.72161	COMP;BUB1B-PAK6;VEGFD;COL9A1;LAMA3;ITGA11;LAMC3;CAV2	0.000617947	Cellular Processes	Cellular community - eukaryotes	Focal adhesion	0.00247179
NONHSAT215483.1	hsa04512	ECM-receptor interaction	5	68	82	7246	6.9338	COMP;COL9A1;LAMA3;ITGA11;LAMC3	0.00122738	Environmental Information Processing	Signaling molecules and interaction	ECM-receptor interaction	0.00327302
NONHSAT215483.1	hsa04662	B cell receptor signaling pathway	3	68	70	7246	4.73143	BLNK;CD79A;CD19	0.0301118	Organismal Systems	Immune system	B cell receptor signaling pathway	0.0322686
NONHSAT215483.1	hsa05340	Primary immunodeficiency	4	68	36	7246	12.5174	BLNK;TNFRSF13C;CD79A;CD19	0.000485451	Human Diseases	Immune diseases	Primary immunodeficiency	0.00247179
NONHSAT215483.1	hsa05412	Arrhythmogenic right ventricular cardiomyopathy (ARVC)	3	68	72	7246	4.59872	ITGA11;DSP;CACNA2D3	0.0322686	Human Diseases	Cardiovascular diseases	Arrhythmogenic right ventricular cardiomyopathy (ARVC)	0.0322686
NONHSAT218387.1	hsa00140	Steroid hormone biosynthesis	3	85	60	7246	4.38171	AKR1C2;CYP3A7;CYP1B1	0.0362992	Metabolism	Lipid metabolism	Steroid hormone biosynthesis	0.0362992
NONHSAT218387.1	hsa04064	NF-kappa B signaling pathway	5	85	93	7246	4.80712	TNFRSF13C;CCL19;BLNK;TRAF5;LTB	0.00543729	Environmental Information Processing	Signal transduction	NF-kappa B signaling pathway	0.0113505
NONHSAT218387.1	hsa04510	Focal adhesion	7	85	199	7246	3.17801	COMP;BUB1B-PAK6;COL9A1;VEGFD;ITGA11;LAMA3;CAV2	0.00967723	Cellular Processes	Cellular community - eukaryotes	Focal adhesion	0.0152914
NONHSAT218387.1	hsa04512	ECM-receptor interaction	4	85	82	7246	4.31436	COMP;COL9A1;ITGA11;LAMA3	0.0174038	Environmental Information Processing	Signaling molecules and interaction	ECM-receptor interaction	0.0198901
NONHSAT218387.1	hsa04640	Hematopoietic cell lineage	5	85	94	7246	4.75532	CD19;CD1E;MS4A1;CD22;CD1C	0.00567525	Organismal Systems	Immune system	Hematopoietic cell lineage	0.0113505
NONHSAT218387.1	hsa04662	B cell receptor signaling pathway	5	85	70	7246	6.40714	BLNK;CD79A;CD19;CD79B;CD22	0.00170022	Organismal Systems	Immune system	B cell receptor signaling pathway	0.0068009
NONHSAT218387.1	hsa05340	Primary immunodeficiency	4	85	36	7246	9.89026	TNFRSF13C;BLNK;CD79A;CD19	0.00111933	Human Diseases	Immune diseases	Primary immunodeficiency	0.0068009
NONHSAT218387.1	hsa05412	Arrhythmogenic right ventricular cardiomyopathy (ARVC)	4	85	72	7246	4.92044	ITGA11;CACNA2D3;DSP;LEF1	0.0114686	Human Diseases	Cardiovascular diseases	Arrhythmogenic right ventricular cardiomyopathy (ARVC)	0.0152914
NONHSAT224052.1	hsa00140	Steroid hormone biosynthesis	2	18	60	7246	14.9708	CYP3A7;AKR1C2	0.0100441	Metabolism	Lipid metabolism	Steroid hormone biosynthesis	0.037667
NONHSAT224052.1	hsa04060	Cytokine-cytokine receptor interaction	3	18	292	7246	4.76301	CCL19;IL20RA;CXCL13	0.0344153	Environmental Information Processing	Signaling molecules and interaction	Cytokine-cytokine receptor interaction	0.0430191
NONHSAT224052.1	hsa04064	NF-kappa B signaling pathway	2	18	93	7246	9.61425	CCL19;TRAF5	0.0226002	Environmental Information Processing	Signal transduction	NF-kappa B signaling pathway	0.037667
NONHSAT224052.1	hsa04915	Estrogen signaling pathway	2	18	136	7246	6.53493	GABBR1;KRT16	0.0449454	Organismal Systems	Endocrine system	Estrogen signaling pathway	0.0449454
NONHSAT224052.1	hsa05204	Chemical carcinogenesis	2	18	80	7246	11.1969	CYP3A7;AKR1C2	0.0171316	Human Diseases	Cancers	Chemical carcinogenesis	0.037667
NR_003207	hsa03440	Homologous recombination	2	58	41	7246	6.27613	XRCC2;BLM	0.045464	Genetic Information Processing	Replication and repair	Homologous recombination	0.0469499
NR_003207	hsa04022	cGMP-PKG signaling pathway	5	58	163	7246	4.09943	EDNRB;PRKG2;PRKCE;ADRA1A;ADRA1D	0.0104046	Environmental Information Processing	Signal transduction	cGMP - PKG signaling pathway	0.0208091
NR_003207	hsa04064	NF-kappa B signaling pathway	3	58	93	7246	4.19531	PARP1;BLNK;TRAF5	0.0403807	Environmental Information Processing	Signal transduction	NF-kappa B signaling pathway	0.0469499
NR_003207	hsa04510	Focal adhesion	7	58	199	7246	4.86048	LAMC3;LAMA3;ITGA11;VEGFD;SPP1;CAV2;BUB1B-PAK6	0.00113723	Cellular Processes	Cellular community - eukaryotes	Focal adhesion	0.0090978
NR_003207	hsa04512	ECM-receptor interaction	4	58	82	7246	6.47154	LAMC3;LAMA3;ITGA11;SPP1	0.00468719	Environmental Information Processing	Signaling molecules and interaction	ECM-receptor interaction	0.0171276
NR_003207	hsa04933	AGE-RAGE signaling pathway in diabetic complications	3	58	99	7246	3.93774	VEGFD;PRKCE;EGR1	0.0469499	Human Diseases	Endocrine and metabolic diseases	AGE-RAGE signaling pathway in diabetic complications	0.0469499
NR_003207	hsa04970	Salivary secretion	4	58	90	7246	5.88971	PRKG2;ADRA1A;ADRA1D;CST4	0.00642283	Organismal Systems	Digestive system	Salivary secretion	0.0171276
NR_003207	hsa05222	Small cell lung cancer	3	58	93	7246	4.19531	LAMC3;LAMA3;TRAF5	0.0403807	Human Diseases	Cancers	Small cell lung cancer	0.0469499
NR_003366	hsa00500	Starch and sucrose metabolism	4	86	35	7246	10.0502	AMY2A;AMY2B;AMY1B;AMY1C	0.00106129	Metabolism	Carbohydrate metabolism	Starch and sucrose metabolism	0.00636774
NR_003366	hsa04022	cGMP-PKG signaling pathway	5	86	163	7246	2.68234	MYLK;PRKCE;ADRA1A;ADRA1D;EDNRB	0.0469429	Environmental Information Processing	Signal transduction	cGMP - PKG signaling pathway	0.0469429
NR_003366	hsa04371	Apelin signaling pathway	6	86	137	7246	3.89179	GNG11;GNG4;MYLK;EGR1;PRKCE;SPP1	0.00648514	Environmental Information Processing	Signal transduction	Apelin signaling pathway	0.0129703
NR_003366	hsa04390	Hippo signaling pathway	5	86	154	7246	2.84271	WNT10A;LEF1;CRB2;GDF5;BIRC5	0.0385055	Environmental Information Processing	Signal transduction	Hippo signaling pathway	0.0462066
NR_003366	hsa04510	Focal adhesion	8	86	199	7246	3.63201	COL6A6;CAV2;MYLK;SPP1;ITGA11;VEGFD;LAMA3;BUB1B-PAK6	0.00283164	Cellular Processes	Cellular community - eukaryotes	Focal adhesion	0.00849493
NR_003366	hsa04512	ECM-receptor interaction	4	86	82	7246	4.26175	COL6A6;SPP1;ITGA11;LAMA3	0.0180853	Environmental Information Processing	Signaling molecules and interaction	ECM-receptor interaction	0.0241137
NR_003366	hsa04640	Hematopoietic cell lineage	5	86	94	7246	4.69661	CD22;CD19;CD38;MS4A1;CD1C	0.00595895	Organismal Systems	Immune system	Hematopoietic cell lineage	0.0129703
NR_003366	hsa04662	B cell receptor signaling pathway	4	86	70	7246	5.0007	CD22;CD79B;CD19;CD79A	0.0108892	Organismal Systems	Immune system	B cell receptor signaling pathway	0.0163339
NR_003366	hsa04970	Salivary secretion	6	86	90	7246	5.96333	ADRA1A;AMY1B;CD38;AMY1C;ADRA1D;CST4	0.000871276	Organismal Systems	Digestive system	Salivary secretion	0.00636774
NR_003366	hsa04973	Carbohydrate digestion and absorption	4	86	44	7246	7.98448	AMY2A;AMY2B;AMY1B;AMY1C	0.00231755	Organismal Systems	Digestive system	Carbohydrate digestion and absorption	0.00849493
NR_003366	hsa05200	Pathways in cancer	11	86	523	7246	1.88535	GNG11;EPAS1;GNG4;RXRG;WNT10A;PIM2;EDNRB;LEF1;VEGFD;LAMA3;BIRC5	0.0466818	Human Diseases	Cancers	Pathways in cancer	0.0469429
NR_003366	hsa05340	Primary immunodeficiency	3	86	36	7246	7.23896	CD19;TNFRSF13C;CD79A	0.0105042	Human Diseases	Immune diseases	Primary immunodeficiency	0.0163339
NR_024089	hsa00380	Tryptophan metabolism	2	58	40	7246	6.43393	INMT;CYP1B1	0.0435671	Metabolism	Amino acid metabolism	Tryptophan metabolism	0.0469499
NR_024089	hsa00500	Starch and sucrose metabolism	4	58	35	7246	15.2614	AMY1C;AMY1B;AMY2B;AMY2A	0.000239388	Metabolism	Carbohydrate metabolism	Starch and sucrose metabolism	0.00263327
NR_024089	hsa00760	Nicotinate and nicotinamide metabolism	2	58	30	7246	8.59048	NT5E;CD38	0.0263919	Metabolism	Metabolism of cofactors and vitamins	Nicotinate and nicotinamide metabolism	0.0469499
NR_024089	hsa03440	Homologous recombination	2	58	41	7246	6.27613	XRCC2;BLM	0.045464	Genetic Information Processing	Replication and repair	Homologous recombination	0.0469499
NR_024089	hsa04022	cGMP-PKG signaling pathway	4	58	163	7246	3.21881	EDNRB;ADRA1D;ADRA1A;PRKCE	0.0430685	Environmental Information Processing	Signal transduction	cGMP - PKG signaling pathway	0.0469499
NR_024089	hsa04510	Focal adhesion	6	58	199	7246	4.08601	LAMC3;LAMA3;SPP1;ITGA11;CAV2;VEGFD	0.00545652	Cellular Processes	Cellular community - eukaryotes	Focal adhesion	0.0120043
NR_024089	hsa04512	ECM-receptor interaction	4	58	82	7246	6.47154	LAMC3;LAMA3;SPP1;ITGA11	0.00468719	Environmental Information Processing	Signaling molecules and interaction	ECM-receptor interaction	0.0120043
NR_024089	hsa04933	AGE-RAGE signaling pathway in diabetic complications	3	58	99	7246	3.93774	EGR1;PRKCE;VEGFD	0.0469499	Human Diseases	Endocrine and metabolic diseases	AGE-RAGE signaling pathway in diabetic complications	0.0469499
NR_024089	hsa04970	Salivary secretion	5	58	90	7246	7.50105	ADRA1D;ADRA1A;AMY1C;AMY1B;CD38	0.000890186	Organismal Systems	Digestive system	Salivary secretion	0.00326402
NR_024089	hsa04972	Pancreatic secretion	3	58	98	7246	3.97848	AMY2B;AMY2A;CD38	0.0458203	Organismal Systems	Digestive system	Pancreatic secretion	0.0469499
NR_024089	hsa04973	Carbohydrate digestion and absorption	4	58	44	7246	12.1246	AMY1C;AMY1B;AMY2B;AMY2A	0.000537019	Organismal Systems	Digestive system	Carbohydrate digestion and absorption	0.0029536
NR_026664	hsa00232	Caffeine metabolism	1	32	5	7246	46.7161	XDH	0.0261015	Metabolism	Biosynthesis of other secondary metabolites	Caffeine metabolism	0.0415686
NR_026664	hsa00980	Metabolism of xenobiotics by cytochrome P450	2	32	72	7246	6.64259	ALDH3B2;CYP1B1	0.0415686	Metabolism	Xenobiotics biodegradation and metabolism	Metabolism of xenobiotics by cytochrome P450	0.0415686
NR_026664	hsa04060	Cytokine-cytokine receptor interaction	4	32	292	7246	3.40215	CX3CR1;CD27;CXCR4;IL37	0.0393504	Environmental Information Processing	Signaling molecules and interaction	Cytokine-cytokine receptor interaction	0.0415686
NR_026664	hsa04062	Chemokine signaling pathway	4	32	187	7246	5.39267	CX3CR1;GNG11;GNG4;CXCR4	0.00930235	Organismal Systems	Immune system	Chemokine signaling pathway	0.0327848
NR_026664	hsa04371	Apelin signaling pathway	3	32	137	7246	5.36798	GNG11;MYLK;GNG4	0.0229992	Environmental Information Processing	Signal transduction	Apelin signaling pathway	0.0415686
NR_026664	hsa04662	B cell receptor signaling pathway	3	32	70	7246	10.6049	CD22;CD19;CD79B	0.00389774	Organismal Systems	Immune system	B cell receptor signaling pathway	0.0327848
NR_026664	hsa04725	Cholinergic synapse	3	32	112	7246	6.58929	GNG11;GNG4;KCNQ3	0.0136603	Organismal Systems	Nervous system	Cholinergic synapse	0.0327848
NR_026664	hsa05200	Pathways in cancer	7	32	523	7246	3.59931	GNG11;GNG4;CXCR4;WNT10A;RXRG;EPAS1;LEF1	0.00708444	Human Diseases	Cancers	Pathways in cancer	0.0327848
NR_026664	hsa05216	Thyroid cancer	2	32	37	7246	12.9892	RXRG;LEF1	0.012541	Human Diseases	Cancers	Thyroid cancer	0.0327848
NR_026664	hsa05217	Basal cell carcinoma	2	32	63	7246	7.60106	WNT10A;LEF1	0.0328005	Human Diseases	Cancers	Basal cell carcinoma	0.0415686
NR_026664	hsa05226	Gastric cancer	3	32	148	7246	4.96132	WNT10A;RXRG;LEF1	0.0279806	Human Diseases	Cancers	Gastric cancer	0.0415686
NR_026664	hsa05230	Central carbon metabolism in cancer	2	32	65	7246	7.36513	SLC7A5;PDK1	0.0346779	Human Diseases	Cancers	Central carbon metabolism in cancer	0.0415686
NR_027120	hsa04060	Cytokine-cytokine receptor interaction	4	32	292	7246	3.40215	CCL19;LTB;CXCL13;CCR7	0.0393504	Environmental Information Processing	Signaling molecules and interaction	Cytokine-cytokine receptor interaction	0.0499099
NR_027120	hsa04062	Chemokine signaling pathway	3	32	187	7246	3.90503	CCL19;CXCL13;CCR7	0.0499099	Organismal Systems	Immune system	Chemokine signaling pathway	0.0499099
NR_027120	hsa04064	NF-kappa B signaling pathway	4	32	93	7246	10.9877	TRAF5;CCL19;LTB;BLNK	0.000800866	Environmental Information Processing	Signal transduction	NF-kappa B signaling pathway	0.0024026
NR_029392	hsa00232	Caffeine metabolism	1	61	5	7246	24.1367	XDH	0.0490716	Metabolism	Biosynthesis of other secondary metabolites	Caffeine metabolism	0.0490716
NR_029392	hsa04060	Cytokine-cytokine receptor interaction	7	61	292	7246	3.08714	CXCL13;CCL19;CCR7;TNFRSF13C;LTB;IL37;CCL22	0.0117542	Environmental Information Processing	Signaling molecules and interaction	Cytokine-cytokine receptor interaction	0.0164558
NR_029392	hsa04064	NF-kappa B signaling pathway	5	61	93	7246	6.86732	CCL19;TRAF5;TNFRSF13C;LTB;BLNK	0.00128658	Environmental Information Processing	Signal transduction	NF-kappa B signaling pathway	0.00235623
NR_029392	hsa04640	Hematopoietic cell lineage	5	61	94	7246	6.79331	CD1E;MS4A1;CD19;CD1C;CD22	0.00134642	Organismal Systems	Immune system	Hematopoietic cell lineage	0.00235623
NR_029392	hsa04662	B cell receptor signaling pathway	5	61	70	7246	9.15306	CD79A;BLNK;CD19;CD79B;CD22	0.000378571	Organismal Systems	Immune system	B cell receptor signaling pathway	0.001325
NR_029392	hsa04915	Estrogen signaling pathway	4	61	136	7246	3.66873	KRT16;KRT18;GABBR1;GPER1	0.0290406	Organismal Systems	Endocrine system	Estrogen signaling pathway	0.0338807
NR_029392	hsa05340	Primary immunodeficiency	4	61	36	7246	14.0546	TNFRSF13C;CD79A;BLNK;CD19	0.000320919	Human Diseases	Immune diseases	Primary immunodeficiency	0.001325
NR_029393	hsa00140	Steroid hormone biosynthesis	2	21	60	7246	12.607	CYP3A7;AKR1C2	0.0135512	Metabolism	Lipid metabolism	Steroid hormone biosynthesis	0.0302224
NR_029393	hsa04064	NF-kappa B signaling pathway	2	21	93	7246	8.09621	CCL19;TRAF5	0.0302224	Environmental Information Processing	Signal transduction	NF-kappa B signaling pathway	0.0302224
NR_029393	hsa04512	ECM-receptor interaction	2	21	82	7246	9.19641	COL9A1;COMP	0.0240482	Environmental Information Processing	Signaling molecules and interaction	ECM-receptor interaction	0.0302224
NR_029393	hsa05204	Chemical carcinogenesis	2	21	80	7246	9.42895	CYP3A7;AKR1C2	0.0229893	Human Diseases	Cancers	Chemical carcinogenesis	0.0302224
NR_029429	hsa00140	Steroid hormone biosynthesis	2	32	60	7246	7.98444	AKR1C2;CYP3A7	0.0300635	Metabolism	Lipid metabolism	Steroid hormone biosynthesis	0.0413373
NR_029429	hsa00232	Caffeine metabolism	1	32	5	7246	46.7161	XDH	0.0261015	Metabolism	Biosynthesis of other secondary metabolites	Caffeine metabolism	0.0410166
NR_029429	hsa04060	Cytokine-cytokine receptor interaction	5	32	292	7246	4.4102	CXCL13;TNFRSF13C;CCL19;IL37;CCR7	0.008903	Environmental Information Processing	Signaling molecules and interaction	Cytokine-cytokine receptor interaction	0.0244832
NR_029429	hsa04062	Chemokine signaling pathway	3	32	187	7246	3.90503	CXCL13;CCL19;CCR7	0.0499099	Organismal Systems	Immune system	Chemokine signaling pathway	0.0499099
NR_029429	hsa04151	PI3K-Akt signaling pathway	5	32	353	7246	3.61609	COL9A1;COMP;PGF;CD19;NTF4	0.0188466	Environmental Information Processing	Signal transduction	PI3K-Akt signaling pathway	0.0410166
NR_029429	hsa04530	Tight junction	3	32	170	7246	4.30588	CD1E;CD1C;MICALL2	0.0395417	Cellular Processes	Cellular community - eukaryotes	Tight junction	0.0457254
NR_029429	hsa04640	Hematopoietic cell lineage	4	32	94	7246	10.8693	CD1E;MS4A1;CD1C;CD19	0.00083238	Organismal Systems	Immune system	Hematopoietic cell lineage	0.00457809
NR_029429	hsa04662	B cell receptor signaling pathway	3	32	70	7246	10.6049	CD79A;CD19;CD79B	0.00389774	Organismal Systems	Immune system	B cell receptor signaling pathway	0.0142917
NR_029429	hsa04915	Estrogen signaling pathway	3	32	136	7246	5.40822	KRT16;GABBR1;KRT18	0.0225729	Organismal Systems	Endocrine system	Estrogen signaling pathway	0.0410166
NR_029429	hsa05340	Primary immunodeficiency	3	32	36	7246	20.7184	CD79A;TNFRSF13C;CD19	0.000633779	Human Diseases	Immune diseases	Primary immunodeficiency	0.00457809
NR_029429	hsa05412	Arrhythmogenic right ventricular cardiomyopathy (ARVC)	2	32	72	7246	6.64259	CACNA2D3;LEF1	0.0415686	Human Diseases	Cardiovascular diseases	Arrhythmogenic right ventricular cardiomyopathy (ARVC)	0.0457254
NR_033999	hsa00500	Starch and sucrose metabolism	4	79	35	7246	10.9882	AMY2A;AMY1B;AMY2B;AMY1C	0.000773953	Metabolism	Carbohydrate metabolism	Starch and sucrose metabolism	0.00737289
NR_033999	hsa00760	Nicotinate and nicotinamide metabolism	2	79	30	7246	6.24762	CD38;NT5E	0.0462441	Metabolism	Metabolism of cofactors and vitamins	Nicotinate and nicotinamide metabolism	0.0468709
NR_033999	hsa04022	cGMP-PKG signaling pathway	5	79	163	7246	2.93608	MYLK;PRKCE;ADRA1A;ADRA1D;EDNRB	0.034568	Environmental Information Processing	Signal transduction	cGMP - PKG signaling pathway	0.0468709
NR_033999	hsa04060	Cytokine-cytokine receptor interaction	7	79	292	7246	2.31535	CD27;CX3CR1;IL37;GDF10;GDF5;CCL22;TNFRSF13C	0.0416716	Environmental Information Processing	Signaling molecules and interaction	Cytokine-cytokine receptor interaction	0.0468709
NR_033999	hsa04151	PI3K-Akt signaling pathway	8	79	353	7246	2.20022	GNG4;GNG11;SPP1;COL6A6;ITGA11;CD19;LAMA3;VEGFD	0.0399017	Environmental Information Processing	Signal transduction	PI3K-Akt signaling pathway	0.0468709
NR_033999	hsa04371	Apelin signaling pathway	6	79	137	7246	4.26497	GNG4;GNG11;EGR1;MYLK;PRKCE;SPP1	0.00430308	Environmental Information Processing	Signal transduction	Apelin signaling pathway	0.011188
NR_033999	hsa04510	Focal adhesion	8	79	199	7246	3.99009	MYLK;SPP1;COL6A6;CAV2;ITGA11;LAMA3;BUB1B-PAK6;VEGFD	0.00165688	Cellular Processes	Cellular community - eukaryotes	Focal adhesion	0.00737289
NR_033999	hsa04512	ECM-receptor interaction	4	79	82	7246	4.65951	SPP1;COL6A6;ITGA11;LAMA3	0.0136507	Environmental Information Processing	Signaling molecules and interaction	ECM-receptor interaction	0.0221824
NR_033999	hsa04662	B cell receptor signaling pathway	4	79	70	7246	5.46743	CD22;CD79B;CD19;CD79A	0.00814827	Organismal Systems	Immune system	B cell receptor signaling pathway	0.0155039
NR_033999	hsa04970	Salivary secretion	5	79	90	7246	5.37237	CD38;AMY1B;AMY1C;ADRA1A;ADRA1D	0.00349181	Organismal Systems	Digestive system	Salivary secretion	0.011188
NR_033999	hsa04973	Carbohydrate digestion and absorption	4	79	44	7246	8.7297	AMY2A;AMY1B;AMY2B;AMY1C	0.00170144	Organismal Systems	Digestive system	Carbohydrate digestion and absorption	0.00737289
NR_033999	hsa05340	Primary immunodeficiency	3	79	36	7246	7.9057	CD19;TNFRSF13C;CD79A	0.00834826	Human Diseases	Immune diseases	Primary immunodeficiency	0.0155039
NR_033999	hsa05412	Arrhythmogenic right ventricular cardiomyopathy (ARVC)	3	79	72	7246	3.93311	DSP;ITGA11;LEF1	0.0468709	Human Diseases	Cardiovascular diseases	Arrhythmogenic right ventricular cardiomyopathy (ARVC)	0.0468709
NR_036678	hsa00232	Caffeine metabolism	1	44	5	7246	33.6791	XDH	0.035684	Metabolism	Biosynthesis of other secondary metabolites	Caffeine metabolism	0.0392524
NR_036678	hsa04060	Cytokine-cytokine receptor interaction	6	44	292	7246	3.76027	CX3CR1;CD27;CXCR4;CCL22;IL37;TNFRSF13C	0.00845328	Environmental Information Processing	Signaling molecules and interaction	Cytokine-cytokine receptor interaction	0.0185972
NR_036678	hsa04062	Chemokine signaling pathway	5	44	187	7246	4.83957	CX3CR1;GNG4;GNG11;CXCR4;CCL22	0.0056768	Organismal Systems	Immune system	Chemokine signaling pathway	0.0156112
NR_036678	hsa04640	Hematopoietic cell lineage	5	44	94	7246	9.7545	CD22;CD19;CD1C;MS4A1;CD38	0.000297867	Organismal Systems	Immune system	Hematopoietic cell lineage	0.00327653
NR_036678	hsa04662	B cell receptor signaling pathway	4	44	70	7246	10.2514	CD22;CD79B;CD19;CD79A	0.000976949	Organismal Systems	Immune system	B cell receptor signaling pathway	0.00537322
NR_036678	hsa04672	Intestinal immune network for IgA production	2	44	46	7246	7.45342	CXCR4;TNFRSF13C	0.0336982	Organismal Systems	Immune system	Intestinal immune network for IgA production	0.0392524
NR_036678	hsa04725	Cholinergic synapse	3	44	112	7246	4.66071	GNG4;GNG11;KCNQ3	0.0317068	Organismal Systems	Nervous system	Cholinergic synapse	0.0392524
NR_036678	hsa05170	Human immunodeficiency virus 1 infection	4	44	211	7246	3.33412	GNG4;GNG11;CXCR4;CCNB2	0.0398257	Human Diseases	Infectious diseases	Human immunodeficiency virus 1 infection	0.0398257
NR_036678	hsa05200	Pathways in cancer	8	44	523	7246	2.8566	GNG4;GNG11;RXRG;CXCR4;LEF1;PIM2;WNT10A;EPAS1	0.0129006	Human Diseases	Cancers	Pathways in cancer	0.0236512
NR_036678	hsa05216	Thyroid cancer	2	44	37	7246	9.27799	RXRG;LEF1	0.0229045	Human Diseases	Cancers	Thyroid cancer	0.0359927
NR_036678	hsa05340	Primary immunodeficiency	3	44	36	7246	14.6545	CD19;TNFRSF13C;CD79A	0.00161122	Human Diseases	Immune diseases	Primary immunodeficiency	0.00590782
NR_038230	hsa00500	Starch and sucrose metabolism	4	91	35	7246	9.47258	AMY2A;AMY2B;AMY1B;AMY1C	0.00130724	Metabolism	Carbohydrate metabolism	Starch and sucrose metabolism	0.00784343
NR_038230	hsa04060	Cytokine-cytokine receptor interaction	8	91	292	7246	2.29543	CD27;IL37;CCL22;TNFRSF13C;CX3CR1;GDF10;CXCL13;CCR7	0.0320967	Environmental Information Processing	Signaling molecules and interaction	Cytokine-cytokine receptor interaction	0.0348192
NR_038230	hsa04062	Chemokine signaling pathway	6	91	187	7246	2.66461	GNG11;GNG4;CCL22;CX3CR1;CXCL13;CCR7	0.0322946	Organismal Systems	Immune system	Chemokine signaling pathway	0.0348192
NR_038230	hsa04151	PI3K-Akt signaling pathway	9	91	353	7246	2.1432	GNG11;GNG4;COL6A6;CD19;ITGA11;VEGFD;SPP1;NTF4;LAMA3	0.0348192	Environmental Information Processing	Signal transduction	PI3K-Akt signaling pathway	0.0348192
NR_038230	hsa04371	Apelin signaling pathway	6	91	137	7246	3.66286	GNG11;GNG4;MYLK;PRKCE;EGR1;SPP1	0.00846934	Environmental Information Processing	Signal transduction	Apelin signaling pathway	0.0169387
NR_038230	hsa04510	Focal adhesion	8	91	199	7246	3.41321	CAV2;COL6A6;MYLK;ITGA11;VEGFD;SPP1;BUB1B-PAK6;LAMA3	0.0040071	Cellular Processes	Cellular community - eukaryotes	Focal adhesion	0.0120213
NR_038230	hsa04512	ECM-receptor interaction	4	91	82	7246	4.01682	COL6A6;ITGA11;SPP1;LAMA3	0.0217381	Environmental Information Processing	Signaling molecules and interaction	ECM-receptor interaction	0.0289842
NR_038230	hsa04640	Hematopoietic cell lineage	5	91	94	7246	4.42355	CD22;CD19;MS4A1;CD1C;CD38	0.00752749	Organismal Systems	Immune system	Hematopoietic cell lineage	0.0169387
NR_038230	hsa04662	B cell receptor signaling pathway	4	91	70	7246	4.7133	CD22;CD79B;CD19;CD79A	0.0131694	Organismal Systems	Immune system	B cell receptor signaling pathway	0.019754
NR_038230	hsa04970	Salivary secretion	6	91	90	7246	5.61255	CST4;ADRA1A;AMY1B;ADRA1D;AMY1C;CD38	0.00116815	Organismal Systems	Digestive system	Salivary secretion	0.00784343
NR_038230	hsa04973	Carbohydrate digestion and absorption	4	91	44	7246	7.5256	AMY2A;AMY2B;AMY1B;AMY1C	0.00284108	Organismal Systems	Digestive system	Carbohydrate digestion and absorption	0.0113643
NR_038230	hsa05340	Primary immunodeficiency	3	91	36	7246	6.82765	TNFRSF13C;CD19;CD79A	0.0122218	Human Diseases	Immune diseases	Primary immunodeficiency	0.019754
NR_040772	hsa03440	Homologous recombination	2	23	41	7246	16.7364	XRCC2;BLM	0.00799298	Genetic Information Processing	Replication and repair	Homologous recombination	0.0399649
NR_040772	hsa04512	ECM-receptor interaction	2	23	82	7246	8.32056	LAMC3;LAMA3	0.0285308	Environmental Information Processing	Signaling molecules and interaction	ECM-receptor interaction	0.0464689
NR_040772	hsa05145	Toxoplasmosis	2	23	111	7246	6.12184	LAMC3;LAMA3	0.0490128	Human Diseases	Infectious diseases	Toxoplasmosis	0.0490128
NR_040772	hsa05146	Amoebiasis	2	23	95	7246	7.16892	LAMC3;LAMA3	0.0371751	Human Diseases	Infectious diseases	Amoebiasis	0.0464689
NR_040772	hsa05222	Small cell lung cancer	2	23	93	7246	7.32514	LAMC3;LAMA3	0.035786	Human Diseases	Cancers	Small cell lung cancer	0.0464689
NR_046228	hsa00760	Nicotinate and nicotinamide metabolism	2	77	30	7246	6.41422	NT5E;NMNAT2	0.0441756	Metabolism	Metabolism of cofactors and vitamins	Nicotinate and nicotinamide metabolism	0.0441756
NR_046228	hsa04014	Ras signaling pathway	7	77	232	7246	3.02328	GNG4;GNG11;RASAL1;NTF4;BUB1B-PAK6;VEGFD;PGF	0.0124767	Environmental Information Processing	Signal transduction	Ras signaling pathway	0.0207079
NR_046228	hsa04060	Cytokine-cytokine receptor interaction	9	77	292	7246	3.15199	IL37;CD27;TNFRSF13C;CX3CR1;CCL22;CXCL13;CCR7;CXCR4;GDF10	0.00410248	Environmental Information Processing	Signaling molecules and interaction	Cytokine-cytokine receptor interaction	0.0151345
NR_046228	hsa04062	Chemokine signaling pathway	7	77	187	7246	3.77487	GNG4;GNG11;CX3CR1;CCL22;CXCL13;CCR7;CXCR4	0.00412758	Organismal Systems	Immune system	Chemokine signaling pathway	0.0151345
NR_046228	hsa04151	PI3K-Akt signaling pathway	9	77	353	7246	2.58444	GNG4;CD19;COL6A6;GNG11;ITGA11;NTF4;COMP;VEGFD;PGF	0.0131777	Environmental Information Processing	Signal transduction	PI3K-Akt signaling pathway	0.0207079
NR_046228	hsa04371	Apelin signaling pathway	5	77	137	7246	3.60351	GNG4;GNG11;MYLK;PRKCE;EGR1	0.0165343	Environmental Information Processing	Signal transduction	Apelin signaling pathway	0.0227347
NR_046228	hsa04510	Focal adhesion	8	77	199	7246	4.10575	COL6A6;MYLK;CAV2;ITGA11;BUB1B-PAK6;COMP;VEGFD;PGF	0.00140466	Cellular Processes	Cellular community - eukaryotes	Focal adhesion	0.0151345
NR_046228	hsa04640	Hematopoietic cell lineage	4	77	94	7246	4.16905	CD19;CD22;CD1C;MS4A1	0.0193943	Organismal Systems	Immune system	Hematopoietic cell lineage	0.0237042
NR_046228	hsa04662	B cell receptor signaling pathway	4	77	70	7246	5.61722	CD19;CD22;CD79B;CD79A	0.00745762	Organismal Systems	Immune system	B cell receptor signaling pathway	0.0171265
NR_046228	hsa05340	Primary immunodeficiency	3	77	36	7246	8.11937	CD19;TNFRSF13C;CD79A	0.00778477	Human Diseases	Immune diseases	Primary immunodeficiency	0.0171265
NR_046228	hsa05412	Arrhythmogenic right ventricular cardiomyopathy (ARVC)	3	77	72	7246	4.03941	LEF1;DSP;ITGA11	0.0440123	Human Diseases	Cardiovascular diseases	Arrhythmogenic right ventricular cardiomyopathy (ARVC)	0.0441756
NR_103827	hsa03440	Homologous recombination	2	56	41	7246	6.50858	BLM;XRCC2	0.0426893	Genetic Information Processing	Replication and repair	Homologous recombination	0.0426893
NR_103827	hsa04064	NF-kappa B signaling pathway	4	56	93	7246	5.91646	LTB;BLNK;TRAF5;CCL19	0.00633975	Environmental Information Processing	Signal transduction	NF-kappa B signaling pathway	0.0126795
NR_103827	hsa04510	Focal adhesion	6	56	199	7246	4.24945	BUB1B-PAK6;VEGFD;LAMA3;LAMC3;ITGA11;COMP	0.00459024	Cellular Processes	Cellular community - eukaryotes	Focal adhesion	0.0126795
NR_103827	hsa04512	ECM-receptor interaction	4	56	82	7246	6.72045	LAMA3;LAMC3;ITGA11;COMP	0.00413448	Environmental Information Processing	Signaling molecules and interaction	ECM-receptor interaction	0.0126795
NR_103827	hsa04666	Fc gamma R-mediated phagocytosis	3	56	90	7246	4.50063	PIP5K1B;WASF3;PRKCE	0.034129	Organismal Systems	Immune system	Fc gamma R-mediated phagocytosis	0.0426893
NR_103827	hsa05222	Small cell lung cancer	3	56	93	7246	4.35362	TRAF5;LAMA3;LAMC3	0.0369832	Human Diseases	Cancers	Small cell lung cancer	0.0426893
NR_108082	hsa00500	Starch and sucrose metabolism	4	105	35	7246	8.15955	AMY2A;AMY2B;AMY1B;AMY1C	0.00220153	Metabolism	Carbohydrate metabolism	Starch and sucrose metabolism	0.00677487
NR_108082	hsa04022	cGMP-PKG signaling pathway	6	105	163	7246	2.63358	PRKCE;EDNRB;ADRA1A;ADRA1D;MYLK;PRKG2	0.0335868	Environmental Information Processing	Signal transduction	cGMP - PKG signaling pathway	0.0391846
NR_108082	hsa04060	Cytokine-cytokine receptor interaction	9	105	292	7246	2.23266	CCL22;IL37;GDF10;TNFRSF13C;CD27;CXCL13;CX3CR1;CCR7;LTB	0.0277021	Environmental Information Processing	Signaling molecules and interaction	Cytokine-cytokine receptor interaction	0.0352572
NR_108082	hsa04064	NF-kappa B signaling pathway	5	105	93	7246	3.8457	TNFRSF13C;BLNK;TRAF5;LTB;PARP1	0.0128564	Environmental Information Processing	Signal transduction	NF-kappa B signaling pathway	0.0224483
NR_108082	hsa04151	PI3K-Akt signaling pathway	11	105	353	7246	2.28506	VEGFD;ITGA11;NTF4;LAMA3;SPP1;GNG4;GNG11;LAMC3;CD19;COMP;COL6A6	0.014431	Environmental Information Processing	Signal transduction	PI3K-Akt signaling pathway	0.0224483
NR_108082	hsa04371	Apelin signaling pathway	6	105	137	7246	3.14488	PRKCE;SPP1;GNG4;GNG11;EGR1;MYLK	0.0162684	Environmental Information Processing	Signal transduction	Apelin signaling pathway	0.0227758
NR_108082	hsa04510	Focal adhesion	10	105	199	7246	3.72759	CAV2;VEGFD;ITGA11;LAMA3;BUB1B-PAK6;SPP1;LAMC3;COMP;COL6A6;MYLK	0.000762077	Cellular Processes	Cellular community - eukaryotes	Focal adhesion	0.00677487
NR_108082	hsa04512	ECM-receptor interaction	6	105	82	7246	5.2949	ITGA11;LAMA3;SPP1;LAMC3;COMP;COL6A6	0.00154639	Environmental Information Processing	Signaling molecules and interaction	ECM-receptor interaction	0.00677487
NR_108082	hsa04662	B cell receptor signaling pathway	5	105	70	7246	5.12571	CD22;CD79B;CD19;BLNK;CD79A	0.00422509	Organismal Systems	Immune system	B cell receptor signaling pathway	0.00944335
NR_108082	hsa04970	Salivary secretion	6	105	90	7246	4.81886	CST4;ADRA1A;ADRA1D;AMY1B;PRKG2;AMY1C	0.00241346	Organismal Systems	Digestive system	Salivary secretion	0.00677487
NR_108082	hsa04973	Carbohydrate digestion and absorption	4	105	44	7246	6.48245	AMY2A;AMY2B;AMY1B;AMY1C	0.00472168	Organismal Systems	Digestive system	Carbohydrate digestion and absorption	0.00944335
NR_108082	hsa05200	Pathways in cancer	13	105	523	7246	1.81642	VEGFD;RXRG;EPAS1;LAMA3;BIRC5;EDNRB;GNG4;GNG11;LAMC3;WNT10A;PIM2;LEF1;TRAF5	0.0410306	Human Diseases	Cancers	Pathways in cancer	0.0441868
NR_108082	hsa05222	Small cell lung cancer	4	105	93	7246	3.0461	RXRG;LAMA3;LAMC3;TRAF5	0.0496336	Human Diseases	Cancers	Small cell lung cancer	0.0496336
NR_108082	hsa05340	Primary immunodeficiency	4	105	36	7246	7.93179	TNFRSF13C;CD19;BLNK;CD79A	0.0024196	Human Diseases	Immune diseases	Primary immunodeficiency	0.00677487
NR_110013	hsa00500	Starch and sucrose metabolism	4	71	35	7246	12.3002	AMY1B;AMY1C;AMY2A;AMY2B	0.000518136	Metabolism	Carbohydrate metabolism	Starch and sucrose metabolism	0.00362695
NR_110013	hsa00760	Nicotinate and nicotinamide metabolism	2	71	30	7246	6.97198	CD38;NT5E	0.0381839	Metabolism	Metabolism of cofactors and vitamins	Nicotinate and nicotinamide metabolism	0.0381839
NR_110013	hsa04371	Apelin signaling pathway	5	71	137	7246	3.9311	EGR1;PRKCE;SPP1;GNG11;GNG4	0.0119818	Environmental Information Processing	Signal transduction	Apelin signaling pathway	0.0165676
NR_110013	hsa04510	Focal adhesion	6	71	199	7246	3.26881	SPP1;ITGA11;LAMA3;CAV2;LAMC3;BUB1B-PAK6	0.0142008	Cellular Processes	Cellular community - eukaryotes	Focal adhesion	0.0165676
NR_110013	hsa04512	ECM-receptor interaction	4	71	82	7246	5.21587	SPP1;ITGA11;LAMA3;LAMC3	0.00950772	Environmental Information Processing	Signaling molecules and interaction	ECM-receptor interaction	0.0165676
NR_110013	hsa04970	Salivary secretion	5	71	90	7246	6.02357	CD38;AMY1B;AMY1C;ADRA1A;ADRA1D	0.00219822	Organismal Systems	Digestive system	Salivary secretion	0.00512917
NR_110013	hsa04973	Carbohydrate digestion and absorption	4	71	44	7246	9.77205	AMY1B;AMY1C;AMY2A;AMY2B	0.00114783	Organismal Systems	Digestive system	Carbohydrate digestion and absorption	0.00401742
NR_110416	hsa00760	Nicotinate and nicotinamide metabolism	3	95	30	7246	7.84348	NT5E;NMNAT2;CD38	0.00864962	Metabolism	Metabolism of cofactors and vitamins	Nicotinate and nicotinamide metabolism	0.0145798
NR_110416	hsa04060	Cytokine-cytokine receptor interaction	10	95	292	7246	2.80177	IL37;TNFRSF13C;CXCL13;CD27;CCR7;CCL22;LTB;CX3CR1;GDF10;CCL19	0.00545971	Environmental Information Processing	Signaling molecules and interaction	Cytokine-cytokine receptor interaction	0.0141952
NR_110416	hsa04062	Chemokine signaling pathway	7	95	187	7246	3.00273	GNG4;CXCL13;CCR7;CCL22;GNG11;CX3CR1;CCL19	0.0125944	Organismal Systems	Immune system	Chemokine signaling pathway	0.0163727
NR_110416	hsa04064	NF-kappa B signaling pathway	5	95	93	7246	4.273	TNFRSF13C;BLNK;LTB;CCL19;TRAF5	0.00860524	Environmental Information Processing	Signal transduction	NF-kappa B signaling pathway	0.0145798
NR_110416	hsa04151	PI3K-Akt signaling pathway	10	95	353	7246	2.29728	CD19;GNG4;COMP;GNG11;ITGA11;NTF4;COL6A6;VEGFD;LAMA3;SPP1	0.0184685	Environmental Information Processing	Signal transduction	PI3K-Akt signaling pathway	0.0200075
NR_110416	hsa04371	Apelin signaling pathway	6	95	137	7246	3.49824	GNG4;PRKCE;GNG11;MYLK;EGR1;SPP1	0.0103424	Environmental Information Processing	Signal transduction	Apelin signaling pathway	0.014939
NR_110416	hsa04510	Focal adhesion	9	95	199	7246	3.70591	COMP;BUB1B-PAK6;ITGA11;MYLK;CAV2;COL6A6;VEGFD;LAMA3;SPP1	0.00141101	Cellular Processes	Cellular community - eukaryotes	Focal adhesion	0.0109454
NR_110416	hsa04512	ECM-receptor interaction	5	95	82	7246	4.85366	COMP;ITGA11;COL6A6;LAMA3;SPP1	0.00523132	Environmental Information Processing	Signaling molecules and interaction	ECM-receptor interaction	0.0141952
NR_110416	hsa04640	Hematopoietic cell lineage	5	95	94	7246	4.22695	CD19;CD22;MS4A1;CD1C;CD38	0.00897217	Organismal Systems	Immune system	Hematopoietic cell lineage	0.0145798
NR_110416	hsa04662	B cell receptor signaling pathway	5	95	70	7246	5.69524	CD19;CD22;CD79A;CD79B;BLNK	0.00275887	Organismal Systems	Immune system	B cell receptor signaling pathway	0.0119551
NR_110416	hsa05200	Pathways in cancer	12	95	523	7246	1.85851	WNT10A;GNG4;RXRG;EPAS1;GNG11;PIM2;VEGFD;LAMA3;LEF1;BIRC5;EDNRB;TRAF5	0.0423588	Human Diseases	Cancers	Pathways in cancer	0.0423588
NR_110416	hsa05340	Primary immunodeficiency	4	95	36	7246	8.80342	CD19;TNFRSF13C;CD79A;BLNK	0.00168391	Human Diseases	Immune diseases	Primary immunodeficiency	0.0109454
NR_110416	hsa05412	Arrhythmogenic right ventricular cardiomyopathy (ARVC)	4	95	72	7246	4.37973	ITGA11;DSP;LEF1;CACNA2D3	0.0166167	Human Diseases	Cardiovascular diseases	Arrhythmogenic right ventricular cardiomyopathy (ARVC)	0.0196379
NR_110515	hsa00500	Starch and sucrose metabolism	4	101	35	7246	8.49602	AMY1B;AMY1C;AMY2B;AMY2A	0.00191295	Metabolism	Carbohydrate metabolism	Starch and sucrose metabolism	0.00542168
NR_110515	hsa04064	NF-kappa B signaling pathway	6	101	93	7246	4.85772	BLNK;PARP1;LTB;TRAF5;TNFRSF13C;CCL19	0.00232358	Environmental Information Processing	Signal transduction	NF-kappa B signaling pathway	0.00542168
NR_110515	hsa04510	Focal adhesion	8	101	199	7246	3.0462	LAMA3;ITGA11;BUB1B-PAK6;LAMC3;VEGFD;SPP1;CAV2;COMP	0.00744615	Cellular Processes	Cellular community - eukaryotes	Focal adhesion	0.00868717
NR_110515	hsa04512	ECM-receptor interaction	5	101	82	7246	4.5503	LAMA3;ITGA11;LAMC3;SPP1;COMP	0.00674485	Environmental Information Processing	Signaling molecules and interaction	ECM-receptor interaction	0.00868717
NR_110515	hsa04970	Salivary secretion	7	101	90	7246	5.92104	ADRA1A;CST4;ADRA1D;PRKG2;CD38;AMY1B;AMY1C	0.000351692	Organismal Systems	Digestive system	Salivary secretion	0.00246184
NR_110515	hsa04973	Carbohydrate digestion and absorption	4	101	44	7246	6.74977	AMY1B;AMY1C;AMY2B;AMY2A	0.00411826	Organismal Systems	Digestive system	Carbohydrate digestion and absorption	0.00720696
NR_110515	hsa05222	Small cell lung cancer	4	101	93	7246	3.17171	LAMA3;LAMC3;TRAF5;RXRG	0.0441618	Human Diseases	Cancers	Small cell lung cancer	0.0441618
NR_125940	hsa04014	Ras signaling pathway	7	75	232	7246	3.1122	GNG4;RASAL1;BUB1B-PAK6;PGF;GNG11;NTF4;VEGFD	0.0108909	Environmental Information Processing	Signal transduction	Ras signaling pathway	0.0217819
NR_125940	hsa04060	Cytokine-cytokine receptor interaction	10	75	292	7246	3.66386	TNFRSF13C;IL37;CXCL13;CCL22;CCR7;CD27;CX3CR1;CXCR4;LTB;CCL19	0.00094188	Environmental Information Processing	Signaling molecules and interaction	Cytokine-cytokine receptor interaction	0.00292262
NR_125940	hsa04062	Chemokine signaling pathway	8	75	187	7246	4.5073	CXCL13;CCL22;CCR7;GNG4;CX3CR1;GNG11;CXCR4;CCL19	0.00080302	Organismal Systems	Immune system	Chemokine signaling pathway	0.00292262
NR_125940	hsa04064	NF-kappa B signaling pathway	4	75	93	7246	4.33318	TNFRSF13C;LTB;CCL19;BLNK	0.0171933	Environmental Information Processing	Signal transduction	NF-kappa B signaling pathway	0.0231436
NR_125940	hsa04151	PI3K-Akt signaling pathway	8	75	353	7246	2.33157	CD19;GNG4;COL6A6;PGF;COMP;GNG11;NTF4;VEGFD	0.0306034	Environmental Information Processing	Signal transduction	PI3K-Akt signaling pathway	0.0333855
NR_125940	hsa04510	Focal adhesion	7	75	199	7246	3.64536	MYLK;COL6A6;BUB1B-PAK6;PGF;COMP;CAV2;VEGFD	0.00495679	Cellular Processes	Cellular community - eukaryotes	Focal adhesion	0.0118963
NR_125940	hsa04640	Hematopoietic cell lineage	4	75	94	7246	4.28648	CD19;CD1C;MS4A1;CD22	0.017789	Organismal Systems	Immune system	Hematopoietic cell lineage	0.0231436
NR_125940	hsa04662	B cell receptor signaling pathway	5	75	70	7246	7.32245	CD19;CD79B;CD79A;CD22;BLNK	0.000974206	Organismal Systems	Immune system	B cell receptor signaling pathway	0.00292262
NR_125940	hsa04672	Intestinal immune network for IgA production	3	75	46	7246	6.52174	TNFRSF13C;CD28;CXCR4	0.0135784	Organismal Systems	Immune system	Intestinal immune network for IgA production	0.0231436
NR_125940	hsa05200	Pathways in cancer	11	75	523	7246	2.2094	LEF1;RXRG;GNG4;PGF;WNT10A;PIM2;GNG11;CXCR4;EPAS1;BIRC5;VEGFD	0.0192863	Human Diseases	Cancers	Pathways in cancer	0.0231436
NR_125940	hsa05340	Primary immunodeficiency	4	75	36	7246	11.2833	CD19;TNFRSF13C;CD79A;BLNK	0.000702348	Human Diseases	Immune diseases	Primary immunodeficiency	0.00292262
NR_125940	hsa05412	Arrhythmogenic right ventricular cardiomyopathy (ARVC)	3	75	72	7246	4.15162	LEF1;DSP;CACNA2D3	0.0412431	Human Diseases	Cardiovascular diseases	Arrhythmogenic right ventricular cardiomyopathy (ARVC)	0.0412431
PTPRD-AS1:1	hsa04060	Cytokine-cytokine receptor interaction	8	83	292	7246	2.54027	CXCL13;TNFRSF13C;IL37;CCL22;CCR7;CCL19;LTB;CD27	0.0197765	Environmental Information Processing	Signaling molecules and interaction	Cytokine-cytokine receptor interaction	0.0197765
PTPRD-AS1:1	hsa04064	NF-kappa B signaling pathway	5	83	93	7246	4.93038	TNFRSF13C;CCL19;TRAF5;LTB;BLNK	0.00492008	Environmental Information Processing	Signal transduction	NF-kappa B signaling pathway	0.00770478
PTPRD-AS1:1	hsa04151	PI3K-Akt signaling pathway	10	83	353	7246	2.67492	COMP;NTF4;CD19;COL9A1;VEGFD;GNG4;ITGA11;PGF;COL6A6;LAMA3	0.00756487	Environmental Information Processing	Signal transduction	PI3K-Akt signaling pathway	0.00972626
PTPRD-AS1:1	hsa04510	Focal adhesion	10	83	199	7246	4.85097	COMP;BUB1B-PAK6;COL9A1;VEGFD;CAV2;ITGA11;PGF;COL6A6;MYLK;LAMA3	0.000113343	Cellular Processes	Cellular community - eukaryotes	Focal adhesion	0.00102009
PTPRD-AS1:1	hsa04512	ECM-receptor interaction	5	83	82	7246	5.60038	COMP;COL9A1;ITGA11;COL6A6;LAMA3	0.0029486	Environmental Information Processing	Signaling molecules and interaction	ECM-receptor interaction	0.00663435
PTPRD-AS1:1	hsa04640	Hematopoietic cell lineage	5	83	94	7246	4.87725	MS4A1;CD1C;CD19;CD22;CD1E	0.00513652	Organismal Systems	Immune system	Hematopoietic cell lineage	0.00770478
PTPRD-AS1:1	hsa04662	B cell receptor signaling pathway	5	83	70	7246	6.57143	CD79A;CD19;CD79B;CD22;BLNK	0.00153079	Organismal Systems	Immune system	B cell receptor signaling pathway	0.00459237
PTPRD-AS1:1	hsa05340	Primary immunodeficiency	4	83	36	7246	10.1406	TNFRSF13C;CD79A;CD19;BLNK	0.00102489	Human Diseases	Immune diseases	Primary immunodeficiency	0.00459237
PTPRD-AS1:1	hsa05412	Arrhythmogenic right ventricular cardiomyopathy (ARVC)	4	83	72	7246	5.04501	LEF1;CACNA2D3;DSP;ITGA11	0.0105805	Human Diseases	Cardiovascular diseases	Arrhythmogenic right ventricular cardiomyopathy (ARVC)	0.0119031
RASGRF2-AS1:9	hsa00500	Starch and sucrose metabolism	4	71	35	7246	12.3002	AMY1C;AMY1B;AMY2B;AMY2A	0.000518136	Metabolism	Carbohydrate metabolism	Starch and sucrose metabolism	0.00155441
RASGRF2-AS1:9	hsa00760	Nicotinate and nicotinamide metabolism	2	71	30	7246	6.97198	NT5E;CD38	0.0381839	Metabolism	Metabolism of cofactors and vitamins	Nicotinate and nicotinamide metabolism	0.0381839
RASGRF2-AS1:9	hsa04510	Focal adhesion	7	71	199	7246	3.87319	LAMA3;LAMC3;SPP1;ITGA11;BUB1B-PAK6;VEGFD;CAV2	0.0036604	Cellular Processes	Cellular community - eukaryotes	Focal adhesion	0.0054906
RASGRF2-AS1:9	hsa04512	ECM-receptor interaction	4	71	82	7246	5.21587	LAMA3;LAMC3;SPP1;ITGA11	0.00950772	Environmental Information Processing	Signaling molecules and interaction	ECM-receptor interaction	0.0114093
RASGRF2-AS1:9	hsa04970	Salivary secretion	6	71	90	7246	7.33949	ADRA1D;ADRA1A;AMY1C;AMY1B;CD38;CST4	0.000314042	Organismal Systems	Digestive system	Salivary secretion	0.00155441
RASGRF2-AS1:9	hsa04973	Carbohydrate digestion and absorption	4	71	44	7246	9.77205	AMY1C;AMY1B;AMY2B;AMY2A	0.00114783	Organismal Systems	Digestive system	Carbohydrate digestion and absorption	0.00229567
T002765	hsa04014	Ras signaling pathway	6	80	232	7246	2.4513	BUB1B-PAK6;RASAL1;GNG4;NTF4;PGF;VEGFD	0.0451134	Environmental Information Processing	Signal transduction	Ras signaling pathway	0.0451134
T002765	hsa04060	Cytokine-cytokine receptor interaction	8	80	292	7246	2.64612	TNFRSF13C;CXCL13;IL37;CCR7;CCL22;CCL19;LTB;CD27	0.0161722	Environmental Information Processing	Signaling molecules and interaction	Cytokine-cytokine receptor interaction	0.0184598
T002765	hsa04064	NF-kappa B signaling pathway	5	80	93	7246	5.1276	TNFRSF13C;CCL19;LTB;BLNK;TRAF5	0.00421085	Environmental Information Processing	Signal transduction	NF-kappa B signaling pathway	0.00879503
T002765	hsa04151	PI3K-Akt signaling pathway	9	80	353	7246	2.47524	CD19;COMP;GNG4;COL6A6;NTF4;COL9A1;PGF;VEGFD;ITGA11	0.0166138	Environmental Information Processing	Signal transduction	PI3K-Akt signaling pathway	0.0184598
T002765	hsa04510	Focal adhesion	9	80	199	7246	4.48885	BUB1B-PAK6;COMP;MYLK;COL6A6;COL9A1;PGF;VEGFD;CAV2;ITGA11	0.000407465	Cellular Processes	Cellular community - eukaryotes	Focal adhesion	0.00407465
T002765	hsa04512	ECM-receptor interaction	4	80	82	7246	4.5982	COMP;COL6A6;COL9A1;ITGA11	0.0142369	Environmental Information Processing	Signaling molecules and interaction	ECM-receptor interaction	0.0184598
T002765	hsa04640	Hematopoietic cell lineage	5	80	94	7246	5.07234	MS4A1;CD19;CD1C;CD22;CD1E	0.00439751	Organismal Systems	Immune system	Hematopoietic cell lineage	0.00879503
T002765	hsa04662	B cell receptor signaling pathway	5	80	70	7246	6.83429	CD79A;CD19;CD79B;CD22;BLNK	0.00130027	Organismal Systems	Immune system	B cell receptor signaling pathway	0.00433425
T002765	hsa05340	Primary immunodeficiency	4	80	36	7246	10.5409	TNFRSF13C;CD79A;CD19;BLNK	0.000893885	Human Diseases	Immune diseases	Primary immunodeficiency	0.00433425
T002765	hsa05412	Arrhythmogenic right ventricular cardiomyopathy (ARVC)	4	80	72	7246	5.24415	LEF1;DSP;CACNA2D3;ITGA11	0.00933339	Human Diseases	Cardiovascular diseases	Arrhythmogenic right ventricular cardiomyopathy (ARVC)	0.0155556
T032421	hsa04022	cGMP-PKG signaling pathway	5	76	163	7246	3.06014	PRKG2;PRKCE;EDNRB;ADRA1A;ADRA1D	0.0299572	Environmental Information Processing	Signal transduction	cGMP - PKG signaling pathway	0.0299572
T032421	hsa04064	NF-kappa B signaling pathway	5	76	93	7246	5.41648	BLNK;LTB;TRAF5;CCL19;PARP1	0.00338233	Environmental Information Processing	Signal transduction	NF-kappa B signaling pathway	0.0133218
T032421	hsa04510	Focal adhesion	7	76	199	7246	3.59253	BUB1B-PAK6;LAMA3;VEGFD;LAMC3;ITGA11;SPP1;CAV2	0.00532873	Cellular Processes	Cellular community - eukaryotes	Focal adhesion	0.0133218
T032421	hsa04512	ECM-receptor interaction	4	76	82	7246	4.85366	LAMA3;LAMC3;ITGA11;SPP1	0.0119847	Environmental Information Processing	Signaling molecules and interaction	ECM-receptor interaction	0.0199746
T032421	hsa04970	Salivary secretion	4	76	90	7246	4.41728	PRKG2;CST4;ADRA1A;ADRA1D	0.0161781	Organismal Systems	Digestive system	Salivary secretion	0.0202226
T133690	hsa00500	Starch and sucrose metabolism	4	87	35	7246	9.92909	AMY2B;AMY2A;AMY1B;AMY1C	0.00110765	Metabolism	Carbohydrate metabolism	Starch and sucrose metabolism	0.00387677
T133690	hsa04371	Apelin signaling pathway	5	87	137	7246	3.16406	SPP1;EGR1;PRKCE;GNG11;GNG4	0.026417	Environmental Information Processing	Signal transduction	Apelin signaling pathway	0.026417
T133690	hsa04510	Focal adhesion	7	87	199	7246	3.09856	SPP1;CAV2;ITGA11;LAMA3;VEGFD;LAMC3;BUB1B-PAK6	0.0109175	Cellular Processes	Cellular community - eukaryotes	Focal adhesion	0.0191055
T133690	hsa04512	ECM-receptor interaction	4	87	82	7246	4.2104	SPP1;ITGA11;LAMA3;LAMC3	0.018783	Environmental Information Processing	Signaling molecules and interaction	ECM-receptor interaction	0.0262962
T133690	hsa04970	Salivary secretion	6	87	90	7246	5.88971	ADRA1D;AMY1B;AMY1C;ADRA1A;CD38;CST4	0.00092541	Organismal Systems	Digestive system	Salivary secretion	0.00387677
T133690	hsa04973	Carbohydrate digestion and absorption	4	87	44	7246	7.88828	AMY2B;AMY2A;AMY1B;AMY1C	0.00241648	Organismal Systems	Digestive system	Carbohydrate digestion and absorption	0.00563846
T133690	hsa05200	Pathways in cancer	12	87	523	7246	2.05675	EPAS1;EDNRB;PIM2;LAMA3;VEGFD;LAMC3;GNG11;WNT10A;BIRC5;RXRG;GNG4;HEY1	0.0233683	Human Diseases	Cancers	Pathways in cancer	0.026417
T150949	hsa00500	Starch and sucrose metabolism	4	103	35	7246	8.32439	AMY1B;AMY2A;AMY1C;AMY2B	0.00205376	Metabolism	Carbohydrate metabolism	Starch and sucrose metabolism	0.00978322
T150949	hsa04060	Cytokine-cytokine receptor interaction	9	103	292	7246	2.28017	IL37;GDF10;TNFRSF13C;CCL22;CD27;CXCL13;CCR7;GDF5;LTB	0.0248566	Environmental Information Processing	Signaling molecules and interaction	Cytokine-cytokine receptor interaction	0.0323136
T150949	hsa04064	NF-kappa B signaling pathway	5	103	93	7246	3.92418	BLNK;TNFRSF13C;PARP1;LTB;TRAF5	0.0119126	Environmental Information Processing	Signal transduction	NF-kappa B signaling pathway	0.0179254
T150949	hsa04151	PI3K-Akt signaling pathway	10	103	353	7246	2.09967	ITGA11;LAMA3;VEGFD;NTF4;LAMC3;SPP1;COMP;GNG4;GNG11;CD19	0.0303406	Environmental Information Processing	Signal transduction	PI3K-Akt signaling pathway	0.0358571
T150949	hsa04371	Apelin signaling pathway	5	103	137	7246	2.64748	PRKCE;EGR1;SPP1;GNG4;GNG11	0.0487694	Environmental Information Processing	Signal transduction	Apelin signaling pathway	0.0487694
T150949	hsa04510	Focal adhesion	8	103	199	7246	2.98207	ITGA11;CAV2;LAMA3;VEGFD;BUB1B-PAK6;LAMC3;SPP1;COMP	0.00834016	Cellular Processes	Cellular community - eukaryotes	Focal adhesion	0.0154889
T150949	hsa04512	ECM-receptor interaction	5	103	82	7246	4.45744	ITGA11;LAMA3;LAMC3;SPP1;COMP	0.00731056	Environmental Information Processing	Signaling molecules and interaction	ECM-receptor interaction	0.0154889
T150949	hsa04640	Hematopoietic cell lineage	5	103	94	7246	3.88189	CD22;CD19;CD38;MS4A1;CD1C	0.0124099	Organismal Systems	Immune system	Hematopoietic cell lineage	0.0179254
T150949	hsa04662	B cell receptor signaling pathway	5	103	70	7246	5.23032	BLNK;CD22;CD19;CD79B;CD79A	0.00389564	Organismal Systems	Immune system	B cell receptor signaling pathway	0.011474
T150949	hsa04970	Salivary secretion	7	103	90	7246	5.79769	CST4;ADRA1A;ADRA1D;CD38;AMY1B;AMY1C;PRKG2	0.000395908	Organismal Systems	Digestive system	Salivary secretion	0.0051468
T150949	hsa04973	Carbohydrate digestion and absorption	4	103	44	7246	6.61341	AMY1B;AMY2A;AMY1C;AMY2B	0.00441307	Organismal Systems	Digestive system	Carbohydrate digestion and absorption	0.011474
T150949	hsa05222	Small cell lung cancer	4	103	93	7246	3.10764	LAMA3;LAMC3;RXRG;TRAF5	0.0468536	Human Diseases	Cancers	Small cell lung cancer	0.0487694
T150949	hsa05340	Primary immunodeficiency	4	103	36	7246	8.09203	BLNK;TNFRSF13C;CD19;CD79A	0.00225767	Human Diseases	Immune diseases	Primary immunodeficiency	0.00978322
T159902	hsa00500	Starch and sucrose metabolism	4	86	35	7246	10.0502	AMY1C;AMY1B;AMY2B;AMY2A	0.00106129	Metabolism	Carbohydrate metabolism	Starch and sucrose metabolism	0.00371451
T159902	hsa04022	cGMP-PKG signaling pathway	5	86	163	7246	2.68234	EDNRB;PRKCE;ADRA1A;ADRA1D;PRKG2	0.0469429	Environmental Information Processing	Signal transduction	cGMP - PKG signaling pathway	0.0469429
T159902	hsa04064	NF-kappa B signaling pathway	4	86	93	7246	3.7519	PARP1;BLNK;TRAF5;LTB	0.0267997	Environmental Information Processing	Signal transduction	NF-kappa B signaling pathway	0.0312663
T159902	hsa04510	Focal adhesion	7	86	199	7246	3.13778	LAMC3;LAMA3;ITGA11;VEGFD;CAV2;SPP1;BUB1B-PAK6	0.0102838	Cellular Processes	Cellular community - eukaryotes	Focal adhesion	0.0179966
T159902	hsa04512	ECM-receptor interaction	4	86	82	7246	4.26175	LAMC3;LAMA3;ITGA11;SPP1	0.0180853	Environmental Information Processing	Signaling molecules and interaction	ECM-receptor interaction	0.0253194
T159902	hsa04970	Salivary secretion	7	86	90	7246	7.04529	CST4;ADRA1A;ADRA1D;PRKG2;AMY1C;AMY1B;CD38	0.000130672	Organismal Systems	Digestive system	Salivary secretion	0.000914701
T159902	hsa04973	Carbohydrate digestion and absorption	4	86	44	7246	7.98448	AMY1C;AMY1B;AMY2B;AMY2A	0.00231755	Organismal Systems	Digestive system	Carbohydrate digestion and absorption	0.00540763
T163288	hsa00360	Phenylalanine metabolism	2	106	17	7246	8.1776	ALDH3B2;AOC3	0.0300182	Metabolism	Amino acid metabolism	Phenylalanine metabolism	0.03302
T163288	hsa00500	Starch and sucrose metabolism	4	106	35	7246	8.07955	AMY2B;AMY2A;AMY1B;AMY1C	0.00227808	Metabolism	Carbohydrate metabolism	Starch and sucrose metabolism	0.00927683
T163288	hsa04064	NF-kappa B signaling pathway	5	106	93	7246	3.80762	BLNK;LTB;PARP1;TNFRSF13C;TRAF5	0.0133467	Environmental Information Processing	Signal transduction	NF-kappa B signaling pathway	0.021842
T163288	hsa04510	Focal adhesion	7	106	199	7246	2.50388	SPP1;VEGFD;CAV2;ITGA11;LAMA3;BUB1B-PAK6;LAMC3	0.0289052	Cellular Processes	Cellular community - eukaryotes	Focal adhesion	0.03302
T163288	hsa04512	ECM-receptor interaction	4	106	82	7246	3.42611	SPP1;ITGA11;LAMA3;LAMC3	0.0352237	Environmental Information Processing	Signaling molecules and interaction	ECM-receptor interaction	0.0352237
T163288	hsa04640	Hematopoietic cell lineage	5	106	94	7246	3.76659	CD22;MS4A1;CD38;CD1C;CD19	0.0138995	Organismal Systems	Immune system	Hematopoietic cell lineage	0.021842
T163288	hsa04662	B cell receptor signaling pathway	5	106	70	7246	5.07496	BLNK;CD22;CD79B;CD19;CD79A	0.00439701	Organismal Systems	Immune system	B cell receptor signaling pathway	0.0107387
T163288	hsa04970	Salivary secretion	6	106	90	7246	4.77067	CST4;ADRA1D;ADRA1A;AMY1B;AMY1C;CD38	0.00253004	Organismal Systems	Digestive system	Salivary secretion	0.00927683
T163288	hsa04973	Carbohydrate digestion and absorption	4	106	44	7246	6.41889	AMY2B;AMY2A;AMY1B;AMY1C	0.00488124	Organismal Systems	Digestive system	Carbohydrate digestion and absorption	0.0107387
T163288	hsa05200	Pathways in cancer	14	106	523	7246	1.95615	BIRC5;VEGFD;PIM2;LAMA3;EDNRB;EPAS1;RXRG;LAMC3;WNT10A;GNG4;LEF1;TRAF5;HEY1;GNG11	0.021524	Human Diseases	Cancers	Pathways in cancer	0.0295955
T163288	hsa05340	Primary immunodeficiency	4	106	36	7246	7.85403	BLNK;TNFRSF13C;CD19;CD79A	0.00250346	Human Diseases	Immune diseases	Primary immunodeficiency	0.00927683
T199649	hsa00531	Glycosaminoglycan degradation	1	13	19	7246	31.6974	HYAL1	0.0352601	Metabolism	Glycan biosynthesis and metabolism	Glycosaminoglycan degradation	0.0458522
T199649	hsa04064	NF-kappa B signaling pathway	2	13	93	7246	13.9844	TRAF5;CCL19	0.0120355	Environmental Information Processing	Signal transduction	NF-kappa B signaling pathway	0.0458522
T199649	hsa04217	Necroptosis	2	13	162	7246	7.95062	TRAF5;H2AFB3	0.0336088	Cellular Processes	Cell growth and death	Necroptosis	0.0458522
T199649	hsa04530	Tight junction	2	13	170	7246	7.56791	CD1E;MICALL2	0.0366818	Cellular Processes	Cellular community - eukaryotes	Tight junction	0.0458522
T199649	hsa04950	Maturity onset diabetes of the young	1	13	26	7246	23.141	HNF4G	0.0473275	Human Diseases	Endocrine and metabolic diseases	Maturity onset diabetes of the young	0.0473275
T228060	hsa00232	Caffeine metabolism	1	43	5	7246	34.481	XDH	0.0348897	Metabolism	Biosynthesis of other secondary metabolites	Caffeine metabolism	0.0426429
T228060	hsa04014	Ras signaling pathway	4	43	232	7246	3.1008	PGF;GNG4;RASAL1;NTF4	0.0493626	Environmental Information Processing	Signal transduction	Ras signaling pathway	0.0493626
T228060	hsa04060	Cytokine-cytokine receptor interaction	8	43	292	7246	5.44344	TNFRSF13C;CXCL13;CCL22;IL37;CXCR4;CX3CR1;CD27;CCR7	0.000308762	Environmental Information Processing	Signaling molecules and interaction	Cytokine-cytokine receptor interaction	0.00328317
T228060	hsa04062	Chemokine signaling pathway	6	43	187	7246	6.1214	CXCL13;CCL22;CXCR4;GNG4;CX3CR1;CCR7	0.00085917	Organismal Systems	Immune system	Chemokine signaling pathway	0.00328317
T228060	hsa04640	Hematopoietic cell lineage	4	43	94	7246	7.8036	CD1C;MS4A1;CD19;CD22	0.00253751	Organismal Systems	Immune system	Hematopoietic cell lineage	0.00558252
T228060	hsa04662	B cell receptor signaling pathway	4	43	70	7246	10.5143	CD79B;CD19;CD79A;CD22	0.000895409	Organismal Systems	Immune system	B cell receptor signaling pathway	0.00328317
T228060	hsa04672	Intestinal immune network for IgA production	2	43	46	7246	7.63521	TNFRSF13C;CXCR4	0.0323081	Organismal Systems	Immune system	Intestinal immune network for IgA production	0.0426429
T228060	hsa04915	Estrogen signaling pathway	3	43	136	7246	3.92096	GPER1;KRT16;KRT18	0.0481354	Organismal Systems	Endocrine system	Estrogen signaling pathway	0.0493626
T228060	hsa05216	Thyroid cancer	2	43	37	7246	9.50428	LEF1;RXRG	0.0219422	Human Diseases	Cancers	Thyroid cancer	0.0344806
T228060	hsa05340	Primary immunodeficiency	3	43	36	7246	15.0208	TNFRSF13C;CD19;CD79A	0.00150751	Human Diseases	Immune diseases	Primary immunodeficiency	0.00414565
T228060	hsa05412	Arrhythmogenic right ventricular cardiomyopathy (ARVC)	3	43	72	7246	7.47292	LEF1;CACNA2D3;DSP	0.00961452	Human Diseases	Cardiovascular diseases	Arrhythmogenic right ventricular cardiomyopathy (ARVC)	0.0176266
T244192	hsa00500	Starch and sucrose metabolism	4	92	35	7246	9.36494	AMY2A;AMY2B;AMY1B;AMY1C	0.00136078	Metabolism	Carbohydrate metabolism	Starch and sucrose metabolism	0.0054913
T244192	hsa04060	Cytokine-cytokine receptor interaction	9	92	292	7246	2.58236	CCL22;IL37;TNFRSF13C;CD27;CCR7;GDF10;LTB;CXCL13;CX3CR1	0.0127932	Environmental Information Processing	Signaling molecules and interaction	Cytokine-cytokine receptor interaction	0.0156361
T244192	hsa04062	Chemokine signaling pathway	6	92	187	7246	2.63363	CCL22;GNG4;CCR7;GNG11;CXCL13;CX3CR1	0.0338022	Organismal Systems	Immune system	Chemokine signaling pathway	0.0338022
T244192	hsa04371	Apelin signaling pathway	6	92	137	7246	3.62027	GNG4;MYLK;PRKCE;SPP1;GNG11;EGR1	0.00891286	Environmental Information Processing	Signal transduction	Apelin signaling pathway	0.0122552
T244192	hsa04510	Focal adhesion	8	92	199	7246	3.37258	MYLK;BUB1B-PAK6;COL6A6;SPP1;CAV2;VEGFD;ITGA11;LAMA3	0.00428154	Cellular Processes	Cellular community - eukaryotes	Focal adhesion	0.00784949
T244192	hsa04512	ECM-receptor interaction	4	92	82	7246	3.97118	COL6A6;SPP1;ITGA11;LAMA3	0.0225184	Environmental Information Processing	Signaling molecules and interaction	ECM-receptor interaction	0.0247702
T244192	hsa04640	Hematopoietic cell lineage	5	92	94	7246	4.37271	CD22;MS4A1;CD1C;CD19;CD38	0.00787236	Organismal Systems	Immune system	Hematopoietic cell lineage	0.0122552
T244192	hsa04662	B cell receptor signaling pathway	5	92	70	7246	5.89163	CD22;CD79B;CD19;CD79A;BLNK	0.0024019	Organismal Systems	Immune system	B cell receptor signaling pathway	0.00650021
T244192	hsa04970	Salivary secretion	6	92	90	7246	5.54729	CD38;ADRA1A;CST4;ADRA1D;AMY1B;AMY1C	0.00123578	Organismal Systems	Digestive system	Salivary secretion	0.0054913
T244192	hsa04973	Carbohydrate digestion and absorption	4	92	44	7246	7.44008	AMY2A;AMY2B;AMY1B;AMY1C	0.00295464	Organismal Systems	Digestive system	Carbohydrate digestion and absorption	0.00650021
T244192	hsa05340	Primary immunodeficiency	4	92	36	7246	9.10354	TNFRSF13C;CD19;CD79A;BLNK	0.00149763	Human Diseases	Immune diseases	Primary immunodeficiency	0.0054913
T301875	hsa00232	Caffeine metabolism	1	45	5	7246	32.9136	XDH	0.0364776	Metabolism	Biosynthesis of other secondary metabolites	Caffeine metabolism	0.0364776
T301875	hsa04060	Cytokine-cytokine receptor interaction	6	45	292	7246	3.66386	CXCL13;TNFRSF13C;IL37;CCL19;CCL22;CCR7	0.0094219	Environmental Information Processing	Signaling molecules and interaction	Cytokine-cytokine receptor interaction	0.0189889
T301875	hsa04062	Chemokine signaling pathway	4	45	187	7246	3.6828	CXCL13;CCL19;CCL22;CCR7	0.0294805	Organismal Systems	Immune system	Chemokine signaling pathway	0.0331656
T301875	hsa04064	NF-kappa B signaling pathway	3	45	93	7246	5.49386	TNFRSF13C;CCL19;TRAF5	0.0210633	Environmental Information Processing	Signal transduction	NF-kappa B signaling pathway	0.0307076
T301875	hsa04640	Hematopoietic cell lineage	5	45	94	7246	9.51064	MS4A1;CD1C;CD19;CD1E;CD22	0.000331318	Organismal Systems	Immune system	Hematopoietic cell lineage	0.00298187
T301875	hsa04662	B cell receptor signaling pathway	4	45	70	7246	10.0014	CD79A;CD19;CD79B;CD22	0.00106356	Organismal Systems	Immune system	B cell receptor signaling pathway	0.004786
T301875	hsa04915	Estrogen signaling pathway	4	45	136	7246	5.10043	KRT16;GABBR1;KRT18;GPER1	0.0105494	Organismal Systems	Endocrine system	Estrogen signaling pathway	0.0189889
T301875	hsa05216	Thyroid cancer	2	45	37	7246	9.06223	LEF1;RXRG	0.0238837	Human Diseases	Cancers	Thyroid cancer	0.0307076
T301875	hsa05340	Primary immunodeficiency	3	45	36	7246	14.3056	TNFRSF13C;CD79A;CD19	0.00171928	Human Diseases	Immune diseases	Primary immunodeficiency	0.00515784
T306347	hsa00140	Steroid hormone biosynthesis	2	31	60	7246	8.25977	CYP3A7;AKR1C2	0.0283448	Metabolism	Lipid metabolism	Steroid hormone biosynthesis	0.0493307
T306347	hsa04060	Cytokine-cytokine receptor interaction	5	31	292	7246	4.57982	CCL19;CXCL13;LTB;CCR7;TNFRSF13C	0.00776956	Environmental Information Processing	Signaling molecules and interaction	Cytokine-cytokine receptor interaction	0.0233087
T306347	hsa04062	Chemokine signaling pathway	3	31	187	7246	4.0445	CCL19;CXCL13;CCR7	0.0461029	Organismal Systems	Immune system	Chemokine signaling pathway	0.0493307
T306347	hsa04064	NF-kappa B signaling pathway	5	31	93	7246	14.7911	CCL19;TRAF5;LTB;BLNK;TNFRSF13C	5.14626e-05	Environmental Information Processing	Signal transduction	NF-kappa B signaling pathway	0.000463163
T306347	hsa04512	ECM-receptor interaction	2	31	82	7246	6.02523	COMP;COL9A1	0.0493307	Environmental Information Processing	Signaling molecules and interaction	ECM-receptor interaction	0.0493307
T306347	hsa04662	B cell receptor signaling pathway	2	31	70	7246	7.06995	BLNK;CD79A	0.037322	Organismal Systems	Immune system	B cell receptor signaling pathway	0.0493307
T306347	hsa04915	Estrogen signaling pathway	3	31	136	7246	5.60137	KRT16;GABBR1;KRT18	0.0207477	Organismal Systems	Endocrine system	Estrogen signaling pathway	0.0466823
T306347	hsa05204	Chemical carcinogenesis	2	31	80	7246	6.17759	CYP3A7;AKR1C2	0.0472416	Human Diseases	Cancers	Chemical carcinogenesis	0.0493307
T306347	hsa05340	Primary immunodeficiency	3	31	36	7246	21.4583	BLNK;TNFRSF13C;CD79A	0.000576723	Human Diseases	Immune diseases	Primary immunodeficiency	0.00259525
T310279	hsa00760	Nicotinate and nicotinamide metabolism	2	64	30	7246	7.75914	NT5E;CD38	0.0316223	Metabolism	Metabolism of cofactors and vitamins	Nicotinate and nicotinamide metabolism	0.0442356
T310279	hsa04060	Cytokine-cytokine receptor interaction	9	64	292	7246	3.89701	IL37;TNFRSF13C;CCR7;CD27;CXCL13;CCL22;CX3CR1;LTB;CXCR4	0.00112992	Environmental Information Processing	Signaling molecules and interaction	Cytokine-cytokine receptor interaction	0.00433765
T310279	hsa04062	Chemokine signaling pathway	7	64	187	7246	4.6358	GNG4;CCR7;CXCL13;CCL22;GNG11;CX3CR1;CXCR4	0.00143731	Organismal Systems	Immune system	Chemokine signaling pathway	0.00433765
T310279	hsa04371	Apelin signaling pathway	4	64	137	7246	3.45937	GNG4;MYLK;GNG11;PRKCE	0.0345747	Environmental Information Processing	Signal transduction	Apelin signaling pathway	0.0442356
T310279	hsa04510	Focal adhesion	5	64	199	7246	3.00102	MYLK;COL6A6;BUB1B-PAK6;COMP;PGF	0.0325215	Cellular Processes	Cellular community - eukaryotes	Focal adhesion	0.0442356
T310279	hsa04640	Hematopoietic cell lineage	5	64	94	7246	6.44789	CD22;CD19;CD1C;MS4A1;CD38	0.00166833	Organismal Systems	Immune system	Hematopoietic cell lineage	0.00433765
T310279	hsa04662	B cell receptor signaling pathway	5	64	70	7246	8.68765	CD22;CD19;CD79A;CD79B;BLNK	0.00047285	Organismal Systems	Immune system	B cell receptor signaling pathway	0.00307352
T310279	hsa04672	Intestinal immune network for IgA production	3	64	46	7246	7.69779	TNFRSF13C;CD28;CXCR4	0.00885443	Organismal Systems	Immune system	Intestinal immune network for IgA production	0.0191846
T310279	hsa05170	Human immunodeficiency virus 1 infection	5	64	211	7246	2.82553	GNG4;CCNB2;BUB1B-PAK6;GNG11;CXCR4	0.0400994	Human Diseases	Infectious diseases	Human immunodeficiency virus 1 infection	0.0442356
T310279	hsa05200	Pathways in cancer	9	64	523	7246	2.10349	GNG4;LEF1;WNT10A;RXRG;PIM2;GNG11;EPAS1;CXCR4;PGF	0.0408328	Human Diseases	Cancers	Pathways in cancer	0.0442356
T310279	hsa05204	Chemical carcinogenesis	3	64	80	7246	4.40533	CYP1B1;AKR1C2;ALDH3B2	0.0358273	Human Diseases	Cancers	Chemical carcinogenesis	0.0442356
T310279	hsa05216	Thyroid cancer	2	64	37	7246	6.28509	LEF1;RXRG	0.0454406	Human Diseases	Cancers	Thyroid cancer	0.0454406
T310279	hsa05340	Primary immunodeficiency	4	64	36	7246	13.3519	CD19;CD79A;TNFRSF13C;BLNK	0.000385544	Human Diseases	Immune diseases	Primary immunodeficiency	0.00307352
T311709	hsa00360	Phenylalanine metabolism	2	99	17	7246	8.76774	ALDH3B2;AOC3	0.0264949	Metabolism	Amino acid metabolism	Phenylalanine metabolism	0.0391219
T311709	hsa00500	Starch and sucrose metabolism	4	99	35	7246	8.67489	AMY1B;AMY1C;AMY2B;AMY2A	0.00177892	Metabolism	Carbohydrate metabolism	Starch and sucrose metabolism	0.00987935
T311709	hsa04060	Cytokine-cytokine receptor interaction	8	99	292	7246	2.09363	GDF10;GDF5;IL37;CCL22;CD27;LTB;TNFRSF13C;CCR7	0.0488053	Environmental Information Processing	Signaling molecules and interaction	Cytokine-cytokine receptor interaction	0.0488053
T311709	hsa04064	NF-kappa B signaling pathway	4	99	93	7246	3.23848	PARP1;BLNK;LTB;TNFRSF13C	0.0415586	Environmental Information Processing	Signal transduction	NF-kappa B signaling pathway	0.0466372
T311709	hsa04371	Apelin signaling pathway	5	99	137	7246	2.76013	PRKCE;SPP1;EGR1;GNG11;GNG4	0.0423975	Environmental Information Processing	Signal transduction	Apelin signaling pathway	0.0466372
T311709	hsa04510	Focal adhesion	7	99	199	7246	2.6944	ITGA11;LAMA3;CAV2;SPP1;VEGFD;LAMC3;BUB1B-PAK6	0.0208599	Cellular Processes	Cellular community - eukaryotes	Focal adhesion	0.0382432
T311709	hsa04512	ECM-receptor interaction	4	99	82	7246	3.67856	ITGA11;LAMA3;SPP1;LAMC3	0.0284523	Environmental Information Processing	Signaling molecules and interaction	ECM-receptor interaction	0.0391219
T311709	hsa04662	B cell receptor signaling pathway	4	99	70	7246	4.31639	BLNK;CD22;CD79B;CD19	0.0174061	Organismal Systems	Immune system	B cell receptor signaling pathway	0.0382432
T311709	hsa04970	Salivary secretion	6	99	90	7246	5.12975	ADRA1A;ADRA1D;CST4;AMY1B;AMY1C;CD38	0.00179625	Organismal Systems	Digestive system	Salivary secretion	0.00987935
T311709	hsa04973	Carbohydrate digestion and absorption	4	99	44	7246	6.89187	AMY1B;AMY1C;AMY2B;AMY2A	0.00383697	Organismal Systems	Digestive system	Carbohydrate digestion and absorption	0.0140689
T311709	hsa05340	Primary immunodeficiency	3	99	36	7246	6.25868	BLNK;TNFRSF13C;CD19	0.0152829	Human Diseases	Immune diseases	Primary immunodeficiency	0.0382432
T360019	hsa04060	Cytokine-cytokine receptor interaction	7	73	292	7246	2.52584	CXCL13;TNFRSF13C;IL37;CCR7;CCL19;LTB;CCL22	0.0288409	Environmental Information Processing	Signaling molecules and interaction	Cytokine-cytokine receptor interaction	0.032961
T360019	hsa04062	Chemokine signaling pathway	5	73	187	7246	2.77564	CXCL13;CCR7;CCL19;CCL22;GNG4	0.0421823	Organismal Systems	Immune system	Chemokine signaling pathway	0.0421823
T360019	hsa04064	NF-kappa B signaling pathway	5	73	93	7246	5.65544	TNFRSF13C;CCL19;LTB;TRAF5;BLNK	0.00284276	Environmental Information Processing	Signal transduction	NF-kappa B signaling pathway	0.00594211
T360019	hsa04510	Focal adhesion	6	73	199	7246	3.17123	COMP;BUB1B-PAK6;COL9A1;VEGFD;ITGA11;MYLK	0.0161046	Cellular Processes	Cellular community - eukaryotes	Focal adhesion	0.0214728
T360019	hsa04640	Hematopoietic cell lineage	5	73	94	7246	5.59449	MS4A1;CD19;CD1C;CD1E;CD22	0.00297105	Organismal Systems	Immune system	Hematopoietic cell lineage	0.00594211
T360019	hsa04662	B cell receptor signaling pathway	5	73	70	7246	7.53782	CD79A;CD19;CD79B;CD22;BLNK	0.000862433	Organismal Systems	Immune system	B cell receptor signaling pathway	0.00344973
T360019	hsa05340	Primary immunodeficiency	4	73	36	7246	11.6103	TNFRSF13C;CD79A;CD19;BLNK	0.000634556	Human Diseases	Immune diseases	Primary immunodeficiency	0.00344973
T360019	hsa05412	Arrhythmogenic right ventricular cardiomyopathy (ARVC)	4	73	72	7246	5.77617	CACNA2D3;LEF1;DSP;ITGA11	0.00680414	Human Diseases	Cardiovascular diseases	Arrhythmogenic right ventricular cardiomyopathy (ARVC)	0.0108866
TBX2-AS1:26	hsa00500	Starch and sucrose metabolism	4	79	35	7246	10.9882	AMY2A;AMY2B;AMY1B;AMY1C	0.000773953	Metabolism	Carbohydrate metabolism	Starch and sucrose metabolism	0.00257984
TBX2-AS1:26	hsa00760	Nicotinate and nicotinamide metabolism	2	79	30	7246	6.24762	CD38;NT5E	0.0462441	Metabolism	Metabolism of cofactors and vitamins	Nicotinate and nicotinamide metabolism	0.0462441
TBX2-AS1:26	hsa04022	cGMP-PKG signaling pathway	5	79	163	7246	2.93608	ADRA1D;EDNRB;ADRA1A;PRKCE;MYLK	0.034568	Environmental Information Processing	Signal transduction	cGMP - PKG signaling pathway	0.04321
TBX2-AS1:26	hsa04151	PI3K-Akt signaling pathway	8	79	353	7246	2.20022	SPP1;GNG11;ITGA11;LAMA3;GNG4;VEGFD;LAMC3;COL6A6	0.0399017	Environmental Information Processing	Signal transduction	PI3K-Akt signaling pathway	0.0443353
TBX2-AS1:26	hsa04371	Apelin signaling pathway	6	79	137	7246	4.26497	EGR1;SPP1;PRKCE;GNG11;GNG4;MYLK	0.00430308	Environmental Information Processing	Signal transduction	Apelin signaling pathway	0.00717179
TBX2-AS1:26	hsa04510	Focal adhesion	9	79	199	7246	4.55298	SPP1;CAV2;ITGA11;LAMA3;VEGFD;LAMC3;COL6A6;MYLK;BUB1B-PAK6	0.000370955	Cellular Processes	Cellular community - eukaryotes	Focal adhesion	0.00257984
TBX2-AS1:26	hsa04512	ECM-receptor interaction	5	79	82	7246	5.9031	SPP1;ITGA11;LAMA3;LAMC3;COL6A6	0.00238065	Environmental Information Processing	Signaling molecules and interaction	ECM-receptor interaction	0.00476131
TBX2-AS1:26	hsa04970	Salivary secretion	6	79	90	7246	6.53516	AMY1B;AMY1C;ADRA1D;ADRA1A;CD38;CST4	0.000557117	Organismal Systems	Digestive system	Salivary secretion	0.00257984
TBX2-AS1:26	hsa04973	Carbohydrate digestion and absorption	4	79	44	7246	8.7297	AMY2A;AMY2B;AMY1B;AMY1C	0.00170144	Organismal Systems	Digestive system	Carbohydrate digestion and absorption	0.00425359
TBX2-AS1:26	hsa05200	Pathways in cancer	12	79	523	7246	2.30233	EPAS1;EDNRB;PIM2;GNG11;WNT10A;LAMA3;GNG4;VEGFD;RXRG;LAMC3;HEY1;BIRC5	0.0115213	Human Diseases	Cancers	Pathways in cancer	0.016459
TMC3-AS1:12	hsa00500	Starch and sucrose metabolism	4	97	35	7246	8.86144	AMY2A;AMY1B;AMY1C;AMY2B	0.0016515	Metabolism	Carbohydrate metabolism	Starch and sucrose metabolism	0.00435988
TMC3-AS1:12	hsa04060	Cytokine-cytokine receptor interaction	9	97	292	7246	2.43563	CD27;IL37;GDF10;CX3CR1;TNFRSF13C;CCL22;GDF5;CXCL13;CCR7	0.0175658	Environmental Information Processing	Signaling molecules and interaction	Cytokine-cytokine receptor interaction	0.0191627
TMC3-AS1:12	hsa04062	Chemokine signaling pathway	6	97	187	7246	2.48892	GNG11;GNG4;CX3CR1;CCL22;CXCL13;CCR7	0.0420137	Organismal Systems	Immune system	Chemokine signaling pathway	0.0420137
TMC3-AS1:12	hsa04151	PI3K-Akt signaling pathway	11	97	353	7246	2.49763	GNG11;GNG4;ITGA11;SPP1;LAMA3;CD19;COL6A6;VEGFD;LAMC3;NTF4;COMP	0.00824161	Environmental Information Processing	Signal transduction	PI3K-Akt signaling pathway	0.0123624
TMC3-AS1:12	hsa04371	Apelin signaling pathway	6	97	137	7246	3.42135	GNG11;GNG4;PRKCE;EGR1;SPP1;MYLK	0.0113809	Environmental Information Processing	Signal transduction	Apelin signaling pathway	0.013657
TMC3-AS1:12	hsa04510	Focal adhesion	10	97	199	7246	4.07035	CAV2;ITGA11;SPP1;LAMA3;COL6A6;VEGFD;MYLK;BUB1B-PAK6;LAMC3;COMP	0.000408129	Cellular Processes	Cellular community - eukaryotes	Focal adhesion	0.00435988
TMC3-AS1:12	hsa04512	ECM-receptor interaction	6	97	82	7246	5.76039	ITGA11;SPP1;LAMA3;COL6A6;LAMC3;COMP	0.00103039	Environmental Information Processing	Signaling molecules and interaction	ECM-receptor interaction	0.00435988
TMC3-AS1:12	hsa04640	Hematopoietic cell lineage	5	97	94	7246	4.13506	CD22;CD38;CD19;MS4A1;CD1C	0.00976127	Organismal Systems	Immune system	Hematopoietic cell lineage	0.013015
TMC3-AS1:12	hsa04662	B cell receptor signaling pathway	5	97	70	7246	5.57143	CD22;CD19;CD79B;CD79A;BLNK	0.0030171	Organismal Systems	Immune system	B cell receptor signaling pathway	0.00603421
TMC3-AS1:12	hsa04970	Salivary secretion	6	97	90	7246	5.24249	ADRA1A;CD38;AMY1B;ADRA1D;CST4;AMY1C	0.00161973	Organismal Systems	Digestive system	Salivary secretion	0.00435988
TMC3-AS1:12	hsa04973	Carbohydrate digestion and absorption	4	97	44	7246	7.04008	AMY2A;AMY1B;AMY1C;AMY2B	0.0035689	Organismal Systems	Digestive system	Carbohydrate digestion and absorption	0.00611811
TMC3-AS1:12	hsa05340	Primary immunodeficiency	4	97	36	7246	8.6141	CD19;TNFRSF13C;CD79A;BLNK	0.00181662	Human Diseases	Immune diseases	Primary immunodeficiency	0.00435988
lnc-ABCE1-5:1	hsa04144	Endocytosis	2	3	244	7246	57.3934	CXCR4;WASHC1	0.00336408	Cellular Processes	Transport and catabolism	Endocytosis	0.0134563
lnc-ABCE1-5:1	hsa04670	Leukocyte transendothelial migration	1	3	112	7246	31.8482	CXCR4	0.0460461	Organismal Systems	Immune system	Leukocyte transendothelial migration	0.0460461
lnc-ABCE1-5:1	hsa04672	Intestinal immune network for IgA production	1	3	46	7246	78.2609	CXCR4	0.0193278	Organismal Systems	Immune system	Intestinal immune network for IgA production	0.0257704
lnc-ABCE1-5:1	hsa05200	Pathways in cancer	2	3	523	7246	25.7094	PGF;CXCR4	0.0149521	Human Diseases	Cancers	Pathways in cancer	0.0257704
lnc-ADGRF5-2:1	hsa00360	Phenylalanine metabolism	2	86	17	7246	10.1246	AOC3;ALDH3B2	0.0204316	Metabolism	Amino acid metabolism	Phenylalanine metabolism	0.0204316
lnc-ADGRF5-2:1	hsa00500	Starch and sucrose metabolism	4	86	35	7246	10.0502	AMY2B;AMY1C;AMY1B;AMY2A	0.00106129	Metabolism	Carbohydrate metabolism	Starch and sucrose metabolism	0.00318387
lnc-ADGRF5-2:1	hsa04510	Focal adhesion	7	86	199	7246	3.13778	SPP1;LAMA3;ITGA11;LAMC3;CAV2;VEGFD;BUB1B-PAK6	0.0102838	Cellular Processes	Cellular community - eukaryotes	Focal adhesion	0.0154257
lnc-ADGRF5-2:1	hsa04512	ECM-receptor interaction	4	86	82	7246	4.26175	SPP1;LAMA3;ITGA11;LAMC3	0.0180853	Environmental Information Processing	Signaling molecules and interaction	ECM-receptor interaction	0.0204316
lnc-ADGRF5-2:1	hsa04970	Salivary secretion	6	86	90	7246	5.96333	ADRA1D;ADRA1A;AMY1C;AMY1B;CD38;CST4	0.000871276	Organismal Systems	Digestive system	Salivary secretion	0.00318387
lnc-ADGRF5-2:1	hsa04973	Carbohydrate digestion and absorption	4	86	44	7246	7.98448	AMY2B;AMY1C;AMY1B;AMY2A	0.00231755	Organismal Systems	Digestive system	Carbohydrate digestion and absorption	0.00463511
lnc-ADGRL2-4:3	hsa00500	Starch and sucrose metabolism	4	93	35	7246	9.25971	AMY2A;AMY1B;AMY2B;AMY1C	0.00141583	Metabolism	Carbohydrate metabolism	Starch and sucrose metabolism	0.00471945
lnc-ADGRL2-4:3	hsa04151	PI3K-Akt signaling pathway	10	93	353	7246	2.35264	ITGA11;SPP1;GNG11;LAMA3;VEGFD;GNG4;LAMC3;NTF4;COL6A6;CD19	0.0161287	Environmental Information Processing	Signal transduction	PI3K-Akt signaling pathway	0.0179208
lnc-ADGRL2-4:3	hsa04371	Apelin signaling pathway	6	93	137	7246	3.57866	EGR1;PRKCE;SPP1;GNG11;GNG4;MYLK	0.00937268	Environmental Information Processing	Signal transduction	Apelin signaling pathway	0.0156211
lnc-ADGRL2-4:3	hsa04510	Focal adhesion	9	93	199	7246	3.79415	CAV2;ITGA11;SPP1;LAMA3;VEGFD;LAMC3;BUB1B-PAK6;COL6A6;MYLK	0.00121497	Cellular Processes	Cellular community - eukaryotes	Focal adhesion	0.00471945
lnc-ADGRL2-4:3	hsa04512	ECM-receptor interaction	5	93	82	7246	4.96397	ITGA11;SPP1;LAMA3;LAMC3;COL6A6	0.00478504	Environmental Information Processing	Signaling molecules and interaction	ECM-receptor interaction	0.00957007
lnc-ADGRL2-4:3	hsa04662	B cell receptor signaling pathway	4	93	70	7246	4.60738	CD22;CD79B;CD19;BLNK	0.0141596	Organismal Systems	Immune system	B cell receptor signaling pathway	0.0176994
lnc-ADGRL2-4:3	hsa04970	Salivary secretion	6	93	90	7246	5.48352	ADRA1A;ADRA1D;AMY1B;AMY1C;CST4;CD38	0.00130635	Organismal Systems	Digestive system	Salivary secretion	0.00471945
lnc-ADGRL2-4:3	hsa04973	Carbohydrate digestion and absorption	4	93	44	7246	7.35649	AMY2A;AMY1B;AMY2B;AMY1C	0.00307125	Organismal Systems	Digestive system	Carbohydrate digestion and absorption	0.00767813
lnc-ADGRL2-4:3	hsa05200	Pathways in cancer	12	93	523	7246	1.9044	EPAS1;EDNRB;GNG11;WNT10A;LAMA3;VEGFD;PIM2;GNG4;RXRG;LAMC3;BIRC5;HEY1	0.0368481	Human Diseases	Cancers	Pathways in cancer	0.0368481
lnc-ADGRL2-4:3	hsa05340	Primary immunodeficiency	3	93	36	7246	6.67593	TNFRSF13C;CD19;BLNK	0.0129508	Human Diseases	Immune diseases	Primary immunodeficiency	0.0176994
lnc-ADRB1-3:1	hsa00500	Starch and sucrose metabolism	4	111	35	7246	7.702	AMY2A;AMY2B;AMY1B;AMY1C	0.00268823	Metabolism	Carbohydrate metabolism	Starch and sucrose metabolism	0.00802335
lnc-ADRB1-3:1	hsa04060	Cytokine-cytokine receptor interaction	11	111	292	7246	2.61966	CCL22;IL37;TNFRSF13C;GDF10;CCR7;LTB;CD27;CXCL13;CCL19;GDF5;CX3CR1	0.00581577	Environmental Information Processing	Signaling molecules and interaction	Cytokine-cytokine receptor interaction	0.00840056
lnc-ADRB1-3:1	hsa04062	Chemokine signaling pathway	7	111	187	7246	2.54078	CCL22;CCR7;GNG4;CXCL13;GNG11;CCL19;CX3CR1	0.0270137	Organismal Systems	Immune system	Chemokine signaling pathway	0.0270137
lnc-ADRB1-3:1	hsa04064	NF-kappa B signaling pathway	6	111	93	7246	4.39508	TNFRSF13C;LTB;BLNK;TRAF5;PARP1;CCL19	0.00370308	Environmental Information Processing	Signal transduction	NF-kappa B signaling pathway	0.00802335
lnc-ADRB1-3:1	hsa04151	PI3K-Akt signaling pathway	11	111	353	7246	2.14796	VEGFD;SPP1;ITGA11;CD19;GNG4;LAMA3;NTF4;COL6A6;GNG11;LAMC3;COMP	0.0209861	Environmental Information Processing	Signal transduction	PI3K-Akt signaling pathway	0.0227349
lnc-ADRB1-3:1	hsa04371	Apelin signaling pathway	6	111	137	7246	2.96517	PRKCE;SPP1;GNG4;EGR1;MYLK;GNG11	0.0207643	Environmental Information Processing	Signal transduction	Apelin signaling pathway	0.0227349
lnc-ADRB1-3:1	hsa04510	Focal adhesion	10	111	199	7246	3.50614	BUB1B-PAK6;CAV2;VEGFD;SPP1;ITGA11;LAMA3;MYLK;COL6A6;LAMC3;COMP	0.00116739	Cellular Processes	Cellular community - eukaryotes	Focal adhesion	0.00802335
lnc-ADRB1-3:1	hsa04512	ECM-receptor interaction	6	111	82	7246	4.99233	SPP1;ITGA11;LAMA3;COL6A6;LAMC3;COMP	0.00204664	Environmental Information Processing	Signaling molecules and interaction	ECM-receptor interaction	0.00802335
lnc-ADRB1-3:1	hsa04640	Hematopoietic cell lineage	5	111	94	7246	3.58892	CD22;MS4A1;CD1C;CD19;CD38	0.0166391	Organismal Systems	Immune system	Hematopoietic cell lineage	0.0216308
lnc-ADRB1-3:1	hsa04662	B cell receptor signaling pathway	5	111	70	7246	4.83558	CD79B;CD22;CD19;BLNK;CD79A	0.00533149	Organismal Systems	Immune system	B cell receptor signaling pathway	0.00840056
lnc-ADRB1-3:1	hsa04970	Salivary secretion	6	111	90	7246	4.54349	CST4;ADRA1A;ADRA1D;AMY1B;CD38;AMY1C	0.00317713	Organismal Systems	Digestive system	Salivary secretion	0.00802335
lnc-ADRB1-3:1	hsa04973	Carbohydrate digestion and absorption	4	111	44	7246	6.11895	AMY2A;AMY2B;AMY1B;AMY1C	0.00573304	Organismal Systems	Digestive system	Carbohydrate digestion and absorption	0.00840056
lnc-ADRB1-3:1	hsa05340	Primary immunodeficiency	4	111	36	7246	7.48702	TNFRSF13C;CD19;BLNK;CD79A	0.00295264	Human Diseases	Immune diseases	Primary immunodeficiency	0.00802335
lnc-AIM2-2:1	hsa00760	Nicotinate and nicotinamide metabolism	2	64	30	7246	7.75914	NT5E;CD38	0.0316223	Metabolism	Metabolism of cofactors and vitamins	Nicotinate and nicotinamide metabolism	0.0442356
lnc-AIM2-2:1	hsa04060	Cytokine-cytokine receptor interaction	8	64	292	7246	3.40215	CD27;IL37;CCL22;TNFRSF13C;CX3CR1;CXCR4;CCR7;CXCL13	0.00438525	Environmental Information Processing	Signaling molecules and interaction	Cytokine-cytokine receptor interaction	0.0101247
lnc-AIM2-2:1	hsa04062	Chemokine signaling pathway	7	64	187	7246	4.6358	GNG4;CCL22;CX3CR1;GNG11;CXCR4;CCR7;CXCL13	0.00143731	Organismal Systems	Immune system	Chemokine signaling pathway	0.00722941
lnc-AIM2-2:1	hsa04371	Apelin signaling pathway	6	64	137	7246	5.36798	MYLK;GNG4;GNG11;PRKCE;SPP1;EGR1	0.00148858	Environmental Information Processing	Signal transduction	Apelin signaling pathway	0.00722941
lnc-AIM2-2:1	hsa04510	Focal adhesion	6	64	199	7246	3.66332	MYLK;COL6A6;CAV2;BUB1B-PAK6;PGF;SPP1	0.00876775	Cellular Processes	Cellular community - eukaryotes	Focal adhesion	0.0143884
lnc-AIM2-2:1	hsa04640	Hematopoietic cell lineage	5	64	94	7246	6.44789	CD22;CD19;CD1C;MS4A1;CD38	0.00166833	Organismal Systems	Immune system	Hematopoietic cell lineage	0.00722941
lnc-AIM2-2:1	hsa04662	B cell receptor signaling pathway	4	64	70	7246	6.83429	CD22;CD79B;CD19;CD79A	0.00388759	Organismal Systems	Immune system	B cell receptor signaling pathway	0.0101247
lnc-AIM2-2:1	hsa04672	Intestinal immune network for IgA production	3	64	46	7246	7.69779	TNFRSF13C;CXCR4;CD28	0.00885443	Organismal Systems	Immune system	Intestinal immune network for IgA production	0.0143884
lnc-AIM2-2:1	hsa05170	Human immunodeficiency virus 1 infection	5	64	211	7246	2.82553	GNG4;GNG11;CCNB2;CXCR4;BUB1B-PAK6	0.0400994	Human Diseases	Infectious diseases	Human immunodeficiency virus 1 infection	0.0442356
lnc-AIM2-2:1	hsa05200	Pathways in cancer	9	64	523	7246	2.10349	GNG4;LEF1;RXRG;PIM2;GNG11;WNT10A;CXCR4;EPAS1;PGF	0.0408328	Human Diseases	Cancers	Pathways in cancer	0.0442356
lnc-AIM2-2:1	hsa05204	Chemical carcinogenesis	3	64	80	7246	4.40533	ALDH3B2;CYP1B1;AKR1C2	0.0358273	Human Diseases	Cancers	Chemical carcinogenesis	0.0442356
lnc-AIM2-2:1	hsa05216	Thyroid cancer	2	64	37	7246	6.28509	LEF1;RXRG	0.0454406	Human Diseases	Cancers	Thyroid cancer	0.0454406
lnc-AIM2-2:1	hsa05340	Primary immunodeficiency	3	64	36	7246	9.84973	CD19;TNFRSF13C;CD79A	0.00467294	Human Diseases	Immune diseases	Primary immunodeficiency	0.0101247
lnc-ALOX12-3:1	hsa00232	Caffeine metabolism	1	41	5	7246	36.205	XDH	0.0332987	Metabolism	Biosynthesis of other secondary metabolites	Caffeine metabolism	0.0363259
lnc-ALOX12-3:1	hsa00760	Nicotinate and nicotinamide metabolism	2	41	30	7246	12.335	CD38;NT5E	0.0137702	Metabolism	Metabolism of cofactors and vitamins	Nicotinate and nicotinamide metabolism	0.0236061
lnc-ALOX12-3:1	hsa04060	Cytokine-cytokine receptor interaction	6	41	292	7246	4.08258	CD27;CX3CR1;CXCR4;IL37;TNFRSF13C;CCL22	0.00597516	Environmental Information Processing	Signaling molecules and interaction	Cytokine-cytokine receptor interaction	0.0143404
lnc-ALOX12-3:1	hsa04062	Chemokine signaling pathway	5	41	187	7246	5.24287	CX3CR1;GNG4;GNG11;CXCR4;CCL22	0.00418134	Organismal Systems	Immune system	Chemokine signaling pathway	0.012544
lnc-ALOX12-3:1	hsa04371	Apelin signaling pathway	3	41	137	7246	4.09662	MYLK;GNG4;GNG11	0.0435241	Environmental Information Processing	Signal transduction	Apelin signaling pathway	0.0435241
lnc-ALOX12-3:1	hsa04640	Hematopoietic cell lineage	4	41	94	7246	8.22542	CD22;CD19;CD38;CD1C	0.00212748	Organismal Systems	Immune system	Hematopoietic cell lineage	0.00850992
lnc-ALOX12-3:1	hsa04662	B cell receptor signaling pathway	4	41	70	7246	11.0826	CD22;CD19;CD79B;CD79A	0.000746864	Organismal Systems	Immune system	B cell receptor signaling pathway	0.00787708
lnc-ALOX12-3:1	hsa04672	Intestinal immune network for IgA production	2	41	46	7246	8.02676	CXCR4;TNFRSF13C	0.0295975	Organismal Systems	Immune system	Intestinal immune network for IgA production	0.035517
lnc-ALOX12-3:1	hsa04725	Cholinergic synapse	3	41	112	7246	5.02867	GNG4;GNG11;KCNQ3	0.026426	Organismal Systems	Nervous system	Cholinergic synapse	0.0352347
lnc-ALOX12-3:1	hsa05200	Pathways in cancer	8	41	523	7246	3.11629	GNG4;GNG11;WNT10A;CXCR4;RXRG;EPAS1;LEF1;PIM2	0.00844358	Human Diseases	Cancers	Pathways in cancer	0.0168872
lnc-ALOX12-3:1	hsa05216	Thyroid cancer	2	41	37	7246	9.99168	RXRG;LEF1	0.0200695	Human Diseases	Cancers	Thyroid cancer	0.0301042
lnc-ALOX12-3:1	hsa05340	Primary immunodeficiency	3	41	36	7246	15.8114	CD19;CD79A;TNFRSF13C	0.00131285	Human Diseases	Immune diseases	Primary immunodeficiency	0.00787708
lnc-APOBEC3G-3:1	hsa04060	Cytokine-cytokine receptor interaction	9	91	292	7246	2.61385	IL37;CCL22;TNFRSF13C;CCR7;LTB;CXCL13;CD27;CCL19;GDF10	0.0119675	Environmental Information Processing	Signaling molecules and interaction	Cytokine-cytokine receptor interaction	0.0170964
lnc-APOBEC3G-3:1	hsa04062	Chemokine signaling pathway	6	91	187	7246	2.66461	CCL22;CCR7;CXCL13;GNG4;CCL19;GNG11	0.0322946	Organismal Systems	Immune system	Chemokine signaling pathway	0.0330897
lnc-APOBEC3G-3:1	hsa04064	NF-kappa B signaling pathway	5	91	93	7246	4.47174	TNFRSF13C;LTB;BLNK;CCL19;TRAF5	0.00721654	Environmental Information Processing	Signal transduction	NF-kappa B signaling pathway	0.0141156
lnc-APOBEC3G-3:1	hsa04151	PI3K-Akt signaling pathway	10	91	353	7246	2.41073	CD19;GNG4;COL6A6;VEGFD;SPP1;ITGA11;NTF4;LAMA3;COMP;GNG11	0.0140154	Environmental Information Processing	Signal transduction	PI3K-Akt signaling pathway	0.0175193
lnc-APOBEC3G-3:1	hsa04371	Apelin signaling pathway	6	91	137	7246	3.66286	GNG4;MYLK;PRKCE;SPP1;EGR1;GNG11	0.00846934	Environmental Information Processing	Signal transduction	Apelin signaling pathway	0.0141156
lnc-APOBEC3G-3:1	hsa04510	Focal adhesion	9	91	199	7246	3.88669	BUB1B-PAK6;MYLK;COL6A6;CAV2;VEGFD;SPP1;ITGA11;LAMA3;COMP	0.00104146	Cellular Processes	Cellular community - eukaryotes	Focal adhesion	0.00719424
lnc-APOBEC3G-3:1	hsa04512	ECM-receptor interaction	5	91	82	7246	5.07941	COL6A6;SPP1;ITGA11;LAMA3;COMP	0.00436633	Environmental Information Processing	Signaling molecules and interaction	ECM-receptor interaction	0.0109158
lnc-APOBEC3G-3:1	hsa04640	Hematopoietic cell lineage	4	91	94	7246	3.49817	MS4A1;CD22;CD1C;CD19	0.0330897	Organismal Systems	Immune system	Hematopoietic cell lineage	0.0330897
lnc-APOBEC3G-3:1	hsa04662	B cell receptor signaling pathway	5	91	70	7246	5.96013	CD79B;CD22;CD79A;CD19;BLNK	0.00229071	Organismal Systems	Immune system	B cell receptor signaling pathway	0.00763571
lnc-APOBEC3G-3:1	hsa05340	Primary immunodeficiency	4	91	36	7246	9.20817	TNFRSF13C;CD79A;CD19;BLNK	0.00143885	Human Diseases	Immune diseases	Primary immunodeficiency	0.00719424
lnc-ARHGEF38-1:2	hsa00350	Tyrosine metabolism	2	45	36	7246	9.31525	ALDH3B2;AOC3	0.0227471	Metabolism	Amino acid metabolism	Tyrosine metabolism	0.0297162
lnc-ARHGEF38-1:2	hsa00360	Phenylalanine metabolism	2	45	17	7246	19.7784	ALDH3B2;AOC3	0.00595861	Metabolism	Amino acid metabolism	Phenylalanine metabolism	0.0193655
lnc-ARHGEF38-1:2	hsa00380	Tryptophan metabolism	2	45	40	7246	8.37907	INMT;CYP1B1	0.0274303	Metabolism	Amino acid metabolism	Tryptophan metabolism	0.0297162
lnc-ARHGEF38-1:2	hsa00410	beta-Alanine metabolism	2	45	31	7246	10.8252	ALDH3B2;AOC3	0.01742	Metabolism	Metabolism of other amino acids	beta-Alanine metabolism	0.0297162
lnc-ARHGEF38-1:2	hsa00500	Starch and sucrose metabolism	4	45	35	7246	20.1003	AMY1C;AMY1B;AMY2B;AMY2A	8.89713e-05	Metabolism	Carbohydrate metabolism	Starch and sucrose metabolism	0.00115663
lnc-ARHGEF38-1:2	hsa00760	Nicotinate and nicotinamide metabolism	2	45	30	7246	11.1876	CD38;NT5E	0.0164281	Metabolism	Metabolism of cofactors and vitamins	Nicotinate and nicotinamide metabolism	0.0297162
lnc-ARHGEF38-1:2	hsa04020	Calcium signaling pathway	4	45	182	7246	3.78665	ADRA1D;CD38;EDNRB;ADRA1A	0.027083	Environmental Information Processing	Signal transduction	Calcium signaling pathway	0.0297162
lnc-ARHGEF38-1:2	hsa04022	cGMP-PKG signaling pathway	4	45	163	7246	4.23941	ADRA1D;EDNRB;ADRA1A;PRKCE	0.0190761	Environmental Information Processing	Signal transduction	cGMP - PKG signaling pathway	0.0297162
lnc-ARHGEF38-1:2	hsa04270	Vascular smooth muscle contraction	3	45	131	7246	3.8795	ADRA1D;ADRA1A;PRKCE	0.0492125	Organismal Systems	Circulatory system	Vascular smooth muscle contraction	0.0492125
lnc-ARHGEF38-1:2	hsa04512	ECM-receptor interaction	3	45	82	7246	6.24042	SPP1;LAMA3;LAMC3	0.0152587	Environmental Information Processing	Signaling molecules and interaction	ECM-receptor interaction	0.0297162
lnc-ARHGEF38-1:2	hsa04970	Salivary secretion	5	45	90	7246	9.93889	ADRA1D;AMY1C;AMY1B;CD38;ADRA1A	0.000273358	Organismal Systems	Digestive system	Salivary secretion	0.00118455
lnc-ARHGEF38-1:2	hsa04972	Pancreatic secretion	3	45	98	7246	5.20991	CD38;AMY2B;AMY2A	0.024051	Organismal Systems	Digestive system	Pancreatic secretion	0.0297162
lnc-ARHGEF38-1:2	hsa04973	Carbohydrate digestion and absorption	4	45	44	7246	15.969	AMY1C;AMY1B;AMY2B;AMY2A	0.000202129	Organismal Systems	Digestive system	Carbohydrate digestion and absorption	0.00118455
lnc-ARID2-2:1	hsa03440	Homologous recombination	2	37	41	7246	10.0418	XRCC2;BLM	0.0198987	Genetic Information Processing	Replication and repair	Homologous recombination	0.0238785
lnc-ARID2-2:1	hsa04022	cGMP-PKG signaling pathway	4	37	163	7246	5.26715	EDNRB;PRKCE;ADRA1A;ADRA1D	0.00976981	Environmental Information Processing	Signal transduction	cGMP - PKG signaling pathway	0.0238785
lnc-ARID2-2:1	hsa04064	NF-kappa B signaling pathway	3	37	93	7246	6.78653	PARP1;BLNK;LTB	0.0124721	Environmental Information Processing	Signal transduction	NF-kappa B signaling pathway	0.0238785
lnc-ARID2-2:1	hsa04270	Vascular smooth muscle contraction	3	37	131	7246	4.79232	PRKCE;ADRA1A;ADRA1D	0.030016	Organismal Systems	Circulatory system	Vascular smooth muscle contraction	0.030016
lnc-ARID2-2:1	hsa04510	Focal adhesion	4	37	199	7246	4.29237	LAMC3;LAMA3;BUB1B-PAK6;SPP1	0.0188609	Cellular Processes	Cellular community - eukaryotes	Focal adhesion	0.0238785
lnc-ARID2-2:1	hsa04512	ECM-receptor interaction	3	37	82	7246	7.70875	LAMC3;LAMA3;SPP1	0.00895688	Environmental Information Processing	Signaling molecules and interaction	ECM-receptor interaction	0.0238785
lnc-ARMC1-5:1	hsa00500	Starch and sucrose metabolism	3	65	35	7246	9.96912	AMY1C;AMY1B;AMY2B	0.00453244	Metabolism	Carbohydrate metabolism	Starch and sucrose metabolism	0.0105757
lnc-ARMC1-5:1	hsa00760	Nicotinate and nicotinamide metabolism	2	65	30	7246	7.63598	NT5E;CD38	0.0325301	Metabolism	Metabolism of cofactors and vitamins	Nicotinate and nicotinamide metabolism	0.0325301
lnc-ARMC1-5:1	hsa04022	cGMP-PKG signaling pathway	5	65	163	7246	3.62117	EDNRB;ADRA1D;PRKCE;ADRA1A;PRKG2	0.0164436	Environmental Information Processing	Signal transduction	cGMP - PKG signaling pathway	0.0191842
lnc-ARMC1-5:1	hsa04510	Focal adhesion	7	65	199	7246	4.27387	LAMC3;LAMA3;SPP1;ITGA11;BUB1B-PAK6;VEGFD;CAV2	0.00221822	Cellular Processes	Cellular community - eukaryotes	Focal adhesion	0.00776379
lnc-ARMC1-5:1	hsa04512	ECM-receptor interaction	4	65	82	7246	5.72891	LAMC3;LAMA3;SPP1;ITGA11	0.00700584	Environmental Information Processing	Signaling molecules and interaction	ECM-receptor interaction	0.0115243
lnc-ARMC1-5:1	hsa04970	Salivary secretion	6	65	90	7246	8.08588	ADRA1D;ADRA1A;AMY1C;AMY1B;PRKG2;CD38	0.000193781	Organismal Systems	Digestive system	Salivary secretion	0.00135647
lnc-ARMC1-5:1	hsa04973	Carbohydrate digestion and absorption	3	65	44	7246	7.92009	AMY1C;AMY1B;AMY2B	0.00823167	Organismal Systems	Digestive system	Carbohydrate digestion and absorption	0.0115243
lnc-ASB3-10:1	hsa00500	Starch and sucrose metabolism	4	63	35	7246	13.968	AMY1C;AMY1B;AMY2B;AMY2A	0.000328867	Metabolism	Carbohydrate metabolism	Starch and sucrose metabolism	0.00263093
lnc-ASB3-10:1	hsa00760	Nicotinate and nicotinamide metabolism	2	63	30	7246	7.88634	CD38;NT5E	0.0307246	Metabolism	Metabolism of cofactors and vitamins	Nicotinate and nicotinamide metabolism	0.032904
lnc-ASB3-10:1	hsa04371	Apelin signaling pathway	4	63	137	7246	3.518	EGR1;SPP1;PRKCE;GNG11	0.032904	Environmental Information Processing	Signal transduction	Apelin signaling pathway	0.032904
lnc-ASB3-10:1	hsa04510	Focal adhesion	6	63	199	7246	3.72759	SPP1;LAMA3;CAV2;ITGA11;LAMC3;VEGFD	0.00813593	Cellular Processes	Cellular community - eukaryotes	Focal adhesion	0.0130175
lnc-ASB3-10:1	hsa04512	ECM-receptor interaction	4	63	82	7246	5.92311	SPP1;LAMA3;ITGA11;LAMC3	0.00627997	Environmental Information Processing	Signaling molecules and interaction	ECM-receptor interaction	0.0125599
lnc-ASB3-10:1	hsa04970	Salivary secretion	5	63	90	7246	6.85441	AMY1C;ADRA1D;AMY1B;CD38;ADRA1A	0.00129363	Organismal Systems	Digestive system	Salivary secretion	0.00344969
lnc-ASB3-10:1	hsa04973	Carbohydrate digestion and absorption	4	63	44	7246	11.0971	AMY1C;AMY1B;AMY2B;AMY2A	0.000734185	Organismal Systems	Digestive system	Carbohydrate digestion and absorption	0.00293674
lnc-ASB3-10:1	hsa05200	Pathways in cancer	10	63	523	7246	2.42541	EDNRB;PIM2;EPAS1;LAMA3;HEY1;WNT10A;LAMC3;GNG11;VEGFD;BIRC5	0.0149456	Human Diseases	Cancers	Pathways in cancer	0.0199275
lnc-ATG7-2:2	hsa00760	Nicotinate and nicotinamide metabolism	2	79	30	7246	6.24762	NT5E;CD38	0.0462441	Metabolism	Metabolism of cofactors and vitamins	Nicotinate and nicotinamide metabolism	0.0468709
lnc-ATG7-2:2	hsa04014	Ras signaling pathway	6	79	232	7246	2.48488	GNG4;RASAL1;GNG11;BUB1B-PAK6;PGF;VEGFD	0.0428666	Environmental Information Processing	Signal transduction	Ras signaling pathway	0.0468709
lnc-ATG7-2:2	hsa04060	Cytokine-cytokine receptor interaction	9	79	292	7246	3.06194	IL37;TNFRSF13C;CD27;CCL22;CCR7;CXCL13;CX3CR1;LTB;CXCR4	0.00486444	Environmental Information Processing	Signaling molecules and interaction	Cytokine-cytokine receptor interaction	0.00972888
lnc-ATG7-2:2	hsa04062	Chemokine signaling pathway	7	79	187	7246	3.67001	GNG4;CCL22;CCR7;CXCL13;GNG11;CX3CR1;CXCR4	0.004753	Organismal Systems	Immune system	Chemokine signaling pathway	0.00972888
lnc-ATG7-2:2	hsa04151	PI3K-Akt signaling pathway	9	79	353	7246	2.5106	CD19;GNG4;COL6A6;GNG11;SPP1;PGF;ITGA11;COMP;VEGFD	0.0154033	Environmental Information Processing	Signal transduction	PI3K-Akt signaling pathway	0.0218209
lnc-ATG7-2:2	hsa04371	Apelin signaling pathway	6	79	137	7246	4.26497	GNG4;MYLK;GNG11;PRKCE;EGR1;SPP1	0.00430308	Environmental Information Processing	Signal transduction	Apelin signaling pathway	0.00972888
lnc-ATG7-2:2	hsa04510	Focal adhesion	9	79	199	7246	4.55298	MYLK;COL6A6;BUB1B-PAK6;CAV2;SPP1;PGF;ITGA11;COMP;VEGFD	0.000370955	Cellular Processes	Cellular community - eukaryotes	Focal adhesion	0.00519338
lnc-ATG7-2:2	hsa04512	ECM-receptor interaction	4	79	82	7246	4.65951	COL6A6;SPP1;ITGA11;COMP	0.0136507	Environmental Information Processing	Signaling molecules and interaction	ECM-receptor interaction	0.0218209
lnc-ATG7-2:2	hsa04640	Hematopoietic cell lineage	5	79	94	7246	5.14089	CD22;CD19;CD1C;MS4A1;CD38	0.00416891	Organismal Systems	Immune system	Hematopoietic cell lineage	0.00972888
lnc-ATG7-2:2	hsa04662	B cell receptor signaling pathway	5	79	70	7246	6.92664	CD22;CD79B;CD19;CD79A;BLNK	0.00122944	Organismal Systems	Immune system	B cell receptor signaling pathway	0.0057374
lnc-ATG7-2:2	hsa04672	Intestinal immune network for IgA production	3	79	46	7246	6.17849	TNFRSF13C;CD28;CXCR4	0.0155863	Organismal Systems	Immune system	Intestinal immune network for IgA production	0.0218209
lnc-ATG7-2:2	hsa05200	Pathways in cancer	11	79	523	7246	2.07943	GNG4;RXRG;LEF1;WNT10A;PIM2;GNG11;EPAS1;CXCR4;BIRC5;PGF;VEGFD	0.0273131	Human Diseases	Cancers	Pathways in cancer	0.0347621
lnc-ATG7-2:2	hsa05340	Primary immunodeficiency	4	79	36	7246	10.6815	CD19;CD79A;TNFRSF13C;BLNK	0.000852961	Human Diseases	Immune diseases	Primary immunodeficiency	0.0057374
lnc-ATG7-2:2	hsa05412	Arrhythmogenic right ventricular cardiomyopathy (ARVC)	3	79	72	7246	3.93311	LEF1;DSP;ITGA11	0.0468709	Human Diseases	Cardiovascular diseases	Arrhythmogenic right ventricular cardiomyopathy (ARVC)	0.0468709
lnc-BEND7-5:5	hsa00130	Ubiquinone and other terpenoid-quinone biosynthesis	1	22	11	7246	31.3203	GGCX	0.0357516	Metabolism	Metabolism of cofactors and vitamins	Ubiquinone and other terpenoid-quinone biosynthesis	0.0357516
lnc-BEND7-5:5	hsa00232	Caffeine metabolism	1	22	5	7246	68.9619	XDH	0.0180311	Metabolism	Biosynthesis of other secondary metabolites	Caffeine metabolism	0.0245232
lnc-BEND7-5:5	hsa04060	Cytokine-cytokine receptor interaction	6	22	292	7246	8.93065	CXCR4;CX3CR1;CD27;TNFRSF13C;IL37;CXCL13	0.000193205	Environmental Information Processing	Signaling molecules and interaction	Cytokine-cytokine receptor interaction	0.000683438
lnc-BEND7-5:5	hsa04062	Chemokine signaling pathway	4	22	187	7246	8.38859	CXCR4;CX3CR1;GNG4;CXCL13	0.00233207	Organismal Systems	Immune system	Chemokine signaling pathway	0.00583018
lnc-BEND7-5:5	hsa04151	PI3K-Akt signaling pathway	4	22	353	7246	4.33931	PGF;COL6A6;CD19;GNG4	0.0207365	Environmental Information Processing	Signal transduction	PI3K-Akt signaling pathway	0.0245232
lnc-BEND7-5:5	hsa04510	Focal adhesion	3	22	199	7246	5.59138	MYLK;PGF;COL6A6	0.0220709	Cellular Processes	Cellular community - eukaryotes	Focal adhesion	0.0245232
lnc-BEND7-5:5	hsa04640	Hematopoietic cell lineage	3	22	94	7246	12.0134	CD19;CD22;CD1C	0.00295229	Organismal Systems	Immune system	Hematopoietic cell lineage	0.00590459
lnc-BEND7-5:5	hsa04662	B cell receptor signaling pathway	4	22	70	7246	22.781	CD19;CD79A;CD79B;CD22	6.30477e-05	Organismal Systems	Immune system	B cell receptor signaling pathway	0.000630477
lnc-BEND7-5:5	hsa04672	Intestinal immune network for IgA production	2	22	46	7246	15.6522	CXCR4;TNFRSF13C	0.00906974	Organismal Systems	Immune system	Intestinal immune network for IgA production	0.0151162
lnc-BEND7-5:5	hsa05340	Primary immunodeficiency	3	22	36	7246	31.6228	CD19;CD79A;TNFRSF13C	0.000205031	Human Diseases	Immune diseases	Primary immunodeficiency	0.000683438
lnc-BEX3-2:5	hsa04014	Ras signaling pathway	6	81	232	7246	2.41862	NTF4;VEGFD;RASAL1;BUB1B-PAK6;GNG4;GNG11	0.0474319	Environmental Information Processing	Signal transduction	Ras signaling pathway	0.0474319
lnc-BEX3-2:5	hsa04060	Cytokine-cytokine receptor interaction	9	81	292	7246	2.97688	TNFRSF13C;IL37;CCL22;CXCL13;GDF10;CCR7;CCL19;LTB;CD27	0.00573159	Environmental Information Processing	Signaling molecules and interaction	Cytokine-cytokine receptor interaction	0.0118606
lnc-BEX3-2:5	hsa04062	Chemokine signaling pathway	6	81	187	7246	3.01989	CCL22;CXCL13;GNG4;CCR7;CCL19;GNG11	0.0195767	Organismal Systems	Immune system	Chemokine signaling pathway	0.0270215
lnc-BEX3-2:5	hsa04064	NF-kappa B signaling pathway	5	81	93	7246	5.06013	TNFRSF13C;TRAF5;CCL19;BLNK;LTB	0.00443861	Environmental Information Processing	Signal transduction	NF-kappa B signaling pathway	0.0115404
lnc-BEX3-2:5	hsa04151	PI3K-Akt signaling pathway	10	81	353	7246	2.75027	NTF4;VEGFD;COMP;ITGA11;CD19;LAMA3;GNG4;LAMC3;COL6A6;GNG11	0.0063865	Environmental Information Processing	Signal transduction	PI3K-Akt signaling pathway	0.0118606
lnc-BEX3-2:5	hsa04510	Focal adhesion	8	81	199	7246	3.88077	VEGFD;COMP;CAV2;ITGA11;BUB1B-PAK6;LAMA3;LAMC3;COL6A6	0.00194352	Cellular Processes	Cellular community - eukaryotes	Focal adhesion	0.0084219
lnc-BEX3-2:5	hsa04512	ECM-receptor interaction	5	81	82	7246	5.74775	COMP;ITGA11;LAMA3;LAMC3;COL6A6	0.00265368	Environmental Information Processing	Signaling molecules and interaction	ECM-receptor interaction	0.00862447
lnc-BEX3-2:5	hsa04640	Hematopoietic cell lineage	4	81	94	7246	3.95247	MS4A1;CD19;CD1C;CD22	0.0228643	Organismal Systems	Immune system	Hematopoietic cell lineage	0.0270215
lnc-BEX3-2:5	hsa04662	B cell receptor signaling pathway	5	81	70	7246	6.74436	CD19;CD79B;CD79A;CD22;BLNK	0.00137406	Organismal Systems	Immune system	B cell receptor signaling pathway	0.0084219
lnc-BEX3-2:5	hsa05200	Pathways in cancer	11	81	523	7246	2.02002	VEGFD;RXRG;TRAF5;BIRC5;LEF1;LAMA3;EPAS1;GNG4;LAMC3;GNG11;WNT10A	0.0321191	Human Diseases	Cancers	Pathways in cancer	0.0347957
lnc-BEX3-2:5	hsa05222	Small cell lung cancer	4	81	93	7246	3.99553	RXRG;TRAF5;LAMA3;LAMC3	0.0221123	Human Diseases	Cancers	Small cell lung cancer	0.0270215
lnc-BEX3-2:5	hsa05340	Primary immunodeficiency	4	81	36	7246	10.404	TNFRSF13C;CD19;CD79A;BLNK	0.000936166	Human Diseases	Immune diseases	Primary immunodeficiency	0.0084219
lnc-BEX3-2:5	hsa05412	Arrhythmogenic right ventricular cardiomyopathy (ARVC)	4	81	72	7246	5.17605	DSP;ITGA11;LEF1;CACNA2D3	0.00973792	Human Diseases	Cardiovascular diseases	Arrhythmogenic right ventricular cardiomyopathy (ARVC)	0.0158241
lnc-BLMH-3:1	hsa04060	Cytokine-cytokine receptor interaction	9	84	292	7246	2.85781	IL37;TNFRSF13C;CXCL13;CCL22;GDF10;CCR7;CD27;CCL19;LTB	0.00724944	Environmental Information Processing	Signaling molecules and interaction	Cytokine-cytokine receptor interaction	0.0140801
lnc-BLMH-3:1	hsa04062	Chemokine signaling pathway	6	84	187	7246	2.90374	CXCL13;CCL22;GNG4;CCR7;GNG11;CCL19	0.0229549	Organismal Systems	Immune system	Chemokine signaling pathway	0.0256973
lnc-BLMH-3:1	hsa04064	NF-kappa B signaling pathway	5	84	93	7246	4.86797	TNFRSF13C;TRAF5;BLNK;CCL19;LTB	0.00517414	Environmental Information Processing	Signal transduction	NF-kappa B signaling pathway	0.0124179
lnc-BLMH-3:1	hsa04151	PI3K-Akt signaling pathway	10	84	353	7246	2.63877	NTF4;COMP;VEGFD;ITGA11;CD19;LAMA3;GNG4;GNG11;LAMC3;COL6A6	0.0082134	Environmental Information Processing	Signal transduction	PI3K-Akt signaling pathway	0.0140801
lnc-BLMH-3:1	hsa04510	Focal adhesion	8	84	199	7246	3.72759	COMP;VEGFD;ITGA11;CAV2;BUB1B-PAK6;LAMA3;LAMC3;COL6A6	0.00244493	Cellular Processes	Cellular community - eukaryotes	Focal adhesion	0.0093137
lnc-BLMH-3:1	hsa04512	ECM-receptor interaction	5	84	82	7246	5.52948	COMP;ITGA11;LAMA3;LAMC3;COL6A6	0.00310457	Environmental Information Processing	Signaling molecules and interaction	ECM-receptor interaction	0.0093137
lnc-BLMH-3:1	hsa04640	Hematopoietic cell lineage	4	84	94	7246	3.80426	MS4A1;CD19;CD22;CD1C	0.0256973	Organismal Systems	Immune system	Hematopoietic cell lineage	0.0256973
lnc-BLMH-3:1	hsa04662	B cell receptor signaling pathway	5	84	70	7246	6.48825	CD19;CD79B;CD22;CD79A;BLNK	0.00161388	Organismal Systems	Immune system	B cell receptor signaling pathway	0.0093137
lnc-BLMH-3:1	hsa05200	Pathways in cancer	12	84	523	7246	2.14245	VEGFD;RXRG;TRAF5;LAMA3;EPAS1;BIRC5;GNG4;WNT10A;LEF1;GNG11;LAMC3;EDNRB	0.0181859	Human Diseases	Cancers	Pathways in cancer	0.0242479
lnc-BLMH-3:1	hsa05222	Small cell lung cancer	4	84	93	7246	3.8457	RXRG;TRAF5;LAMA3;LAMC3	0.0248596	Human Diseases	Cancers	Small cell lung cancer	0.0256973
lnc-BLMH-3:1	hsa05340	Primary immunodeficiency	4	84	36	7246	10.0139	TNFRSF13C;CD19;CD79A;BLNK	0.00107139	Human Diseases	Immune diseases	Primary immunodeficiency	0.0093137
lnc-BLMH-3:1	hsa05412	Arrhythmogenic right ventricular cardiomyopathy (ARVC)	4	84	72	7246	4.98194	ITGA11;DSP;CACNA2D3;LEF1	0.0110188	Human Diseases	Cardiovascular diseases	Arrhythmogenic right ventricular cardiomyopathy (ARVC)	0.0165282
lnc-BRF1-27:1	hsa00232	Caffeine metabolism	1	51	5	7246	28.964	XDH	0.041223	Metabolism	Biosynthesis of other secondary metabolites	Caffeine metabolism	0.04598
lnc-BRF1-27:1	hsa00500	Starch and sucrose metabolism	2	51	35	7246	8.40933	AMY2A;AMY1B	0.0272967	Metabolism	Carbohydrate metabolism	Starch and sucrose metabolism	0.0421453
lnc-BRF1-27:1	hsa00760	Nicotinate and nicotinamide metabolism	2	51	30	7246	9.81769	NT5E;CD38	0.0207834	Metabolism	Metabolism of cofactors and vitamins	Nicotinate and nicotinamide metabolism	0.0415667
lnc-BRF1-27:1	hsa04060	Cytokine-cytokine receptor interaction	6	51	292	7246	3.17534	CX3CR1;CD27;IL37;CXCR4;CCL22;TNFRSF13C	0.0169394	Environmental Information Processing	Signaling molecules and interaction	Cytokine-cytokine receptor interaction	0.0395252
lnc-BRF1-27:1	hsa04062	Chemokine signaling pathway	5	51	187	7246	4.10312	CX3CR1;GNG11;GNG4;CXCR4;CCL22	0.0105525	Organismal Systems	Immune system	Chemokine signaling pathway	0.0369337
lnc-BRF1-27:1	hsa04371	Apelin signaling pathway	4	51	137	7246	4.41621	GNG11;GNG4;MYLK;EGR1	0.0165467	Environmental Information Processing	Signal transduction	Apelin signaling pathway	0.0395252
lnc-BRF1-27:1	hsa04640	Hematopoietic cell lineage	5	51	94	7246	8.27012	CD22;CD19;CD1C;MS4A1;CD38	0.000595157	Organismal Systems	Immune system	Hematopoietic cell lineage	0.0083322
lnc-BRF1-27:1	hsa04662	B cell receptor signaling pathway	4	51	70	7246	8.72462	CD22;CD19;CD79B;CD79A	0.00169882	Organismal Systems	Immune system	B cell receptor signaling pathway	0.0114905
lnc-BRF1-27:1	hsa04672	Intestinal immune network for IgA production	2	51	46	7246	6.38864	CXCR4;TNFRSF13C	0.0440466	Organismal Systems	Immune system	Intestinal immune network for IgA production	0.04598
lnc-BRF1-27:1	hsa04725	Cholinergic synapse	3	51	112	7246	3.98103	GNG11;GNG4;KCNQ3	0.04598	Organismal Systems	Nervous system	Cholinergic synapse	0.04598
lnc-BRF1-27:1	hsa04973	Carbohydrate digestion and absorption	2	51	44	7246	6.68089	AMY2A;AMY1B	0.0407717	Organismal Systems	Digestive system	Carbohydrate digestion and absorption	0.04598
lnc-BRF1-27:1	hsa05200	Pathways in cancer	8	51	523	7246	2.39157	GNG11;GNG4;RXRG;WNT10A;EPAS1;CXCR4;LEF1;PIM2	0.0295775	Human Diseases	Cancers	Pathways in cancer	0.0421453
lnc-BRF1-27:1	hsa05216	Thyroid cancer	2	51	37	7246	7.95256	RXRG;LEF1	0.0301038	Human Diseases	Cancers	Thyroid cancer	0.0421453
lnc-BRF1-27:1	hsa05340	Primary immunodeficiency	3	51	36	7246	12.5174	CD19;TNFRSF13C;CD79A	0.00246225	Human Diseases	Immune diseases	Primary immunodeficiency	0.0114905
lnc-C1orf109-2:1	hsa00360	Phenylalanine metabolism	2	100	17	7246	8.67827	AOC3;ALDH3B2	0.0269875	Metabolism	Amino acid metabolism	Phenylalanine metabolism	0.0335635
lnc-C1orf109-2:1	hsa00500	Starch and sucrose metabolism	4	100	35	7246	8.58452	AMY2B;AMY1C;AMY1B;AMY2A	0.00184509	Metabolism	Carbohydrate metabolism	Starch and sucrose metabolism	0.00755906
lnc-C1orf109-2:1	hsa04064	NF-kappa B signaling pathway	5	100	93	7246	4.0481	BLNK;PARP1;LTB;TNFRSF13C;TRAF5	0.0105863	Environmental Information Processing	Signal transduction	NF-kappa B signaling pathway	0.0211725
lnc-C1orf109-2:1	hsa04510	Focal adhesion	7	100	199	7246	2.66542	SPP1;BUB1B-PAK6;LAMA3;ITGA11;VEGFD;CAV2;LAMC3	0.0219011	Cellular Processes	Cellular community - eukaryotes	Focal adhesion	0.0335635
lnc-C1orf109-2:1	hsa04512	ECM-receptor interaction	4	100	82	7246	3.64024	SPP1;LAMA3;ITGA11;LAMC3	0.0293681	Environmental Information Processing	Signaling molecules and interaction	ECM-receptor interaction	0.0335635
lnc-C1orf109-2:1	hsa04970	Salivary secretion	6	100	90	7246	5.07518	ADRA1A;ADRA1D;CD38;CST4;AMY1C;AMY1B	0.00188976	Organismal Systems	Digestive system	Salivary secretion	0.00755906
lnc-C1orf109-2:1	hsa04973	Carbohydrate digestion and absorption	4	100	44	7246	6.82008	AMY2B;AMY1C;AMY1B;AMY2A	0.00397594	Organismal Systems	Digestive system	Carbohydrate digestion and absorption	0.0106025
lnc-C1orf109-2:1	hsa05222	Small cell lung cancer	4	100	93	7246	3.20475	LAMA3;LAMC3;RXRG;TRAF5	0.0428492	Human Diseases	Cancers	Small cell lung cancer	0.0428492
lnc-C2orf83-2:1	hsa04010	MAPK signaling pathway	2	6	295	7246	11.7814	PGF;CACNA2D3	0.0224779	Environmental Information Processing	Signal transduction	MAPK signaling pathway	0.0337169
lnc-C2orf83-2:1	hsa04144	Endocytosis	2	6	244	7246	14.3484	CXCR4;WASHC1	0.0157066	Cellular Processes	Transport and catabolism	Endocytosis	0.0337169
lnc-C2orf83-2:1	hsa04672	Intestinal immune network for IgA production	1	6	46	7246	31.3043	CXCR4	0.0382742	Organismal Systems	Immune system	Intestinal immune network for IgA production	0.0382742
lnc-C3orf36-1:1	hsa00360	Phenylalanine metabolism	2	71	17	7246	12.3257	AOC3;ALDH3B2	0.0142702	Metabolism	Amino acid metabolism	Phenylalanine metabolism	0.019027
lnc-C3orf36-1:1	hsa00410	beta-Alanine metabolism	2	71	31	7246	6.74614	AOC3;ALDH3B2	0.0403972	Metabolism	Metabolism of other amino acids	beta-Alanine metabolism	0.0403972
lnc-C3orf36-1:1	hsa00500	Starch and sucrose metabolism	4	71	35	7246	12.3002	AMY1C;AMY1B;AMY2B;AMY2A	0.000518136	Metabolism	Carbohydrate metabolism	Starch and sucrose metabolism	0.00207254
lnc-C3orf36-1:1	hsa00760	Nicotinate and nicotinamide metabolism	2	71	30	7246	6.97198	NT5E;CD38	0.0381839	Metabolism	Metabolism of cofactors and vitamins	Nicotinate and nicotinamide metabolism	0.0403972
lnc-C3orf36-1:1	hsa04510	Focal adhesion	7	71	199	7246	3.87319	LAMC3;LAMA3;SPP1;ITGA11;CAV2;VEGFD;BUB1B-PAK6	0.0036604	Cellular Processes	Cellular community - eukaryotes	Focal adhesion	0.0073208
lnc-C3orf36-1:1	hsa04512	ECM-receptor interaction	4	71	82	7246	5.21587	LAMC3;LAMA3;SPP1;ITGA11	0.00950772	Environmental Information Processing	Signaling molecules and interaction	ECM-receptor interaction	0.0152124
lnc-C3orf36-1:1	hsa04970	Salivary secretion	6	71	90	7246	7.33949	ADRA1D;ADRA1A;AMY1C;AMY1B;CD38;CST4	0.000314042	Organismal Systems	Digestive system	Salivary secretion	0.00207254
lnc-C3orf36-1:1	hsa04973	Carbohydrate digestion and absorption	4	71	44	7246	9.77205	AMY1C;AMY1B;AMY2B;AMY2A	0.00114783	Organismal Systems	Digestive system	Carbohydrate digestion and absorption	0.00306089
lnc-C8orf59-4:1	hsa00500	Starch and sucrose metabolism	4	96	35	7246	8.95776	AMY2B;AMY2A;AMY1B;AMY1C	0.00159022	Metabolism	Carbohydrate metabolism	Starch and sucrose metabolism	0.00954133
lnc-C8orf59-4:1	hsa04060	Cytokine-cytokine receptor interaction	8	96	292	7246	2.16501	GDF10;GDF5;CCL22;CD27;IL37;LTB;TNFRSF13C;CCR7	0.0419955	Environmental Information Processing	Signaling molecules and interaction	Cytokine-cytokine receptor interaction	0.0419955
lnc-C8orf59-4:1	hsa04064	NF-kappa B signaling pathway	4	96	93	7246	3.34409	PARP1;BLNK;LTB;TNFRSF13C	0.0378203	Environmental Information Processing	Signal transduction	NF-kappa B signaling pathway	0.0419955
lnc-C8orf59-4:1	hsa04371	Apelin signaling pathway	6	96	137	7246	3.45937	SPP1;PRKCE;EGR1;GNG4;GNG11;MYLK	0.0108529	Environmental Information Processing	Signal transduction	Apelin signaling pathway	0.0260469
lnc-C8orf59-4:1	hsa04510	Focal adhesion	8	96	199	7246	3.21928	SPP1;CAV2;ITGA11;LAMA3;VEGFD;BUB1B-PAK6;LAMC3;MYLK	0.00552578	Cellular Processes	Cellular community - eukaryotes	Focal adhesion	0.0165773
lnc-C8orf59-4:1	hsa04512	ECM-receptor interaction	4	96	82	7246	3.79852	SPP1;ITGA11;LAMA3;LAMC3	0.0258075	Environmental Information Processing	Signaling molecules and interaction	ECM-receptor interaction	0.03441
lnc-C8orf59-4:1	hsa04640	Hematopoietic cell lineage	4	96	94	7246	3.30805	CD38;CD22;MS4A1;CD19	0.0390475	Organismal Systems	Immune system	Hematopoietic cell lineage	0.0419955
lnc-C8orf59-4:1	hsa04662	B cell receptor signaling pathway	4	96	70	7246	4.45714	CD22;BLNK;CD79B;CD19	0.0157306	Organismal Systems	Immune system	B cell receptor signaling pathway	0.0269667
lnc-C8orf59-4:1	hsa04970	Salivary secretion	6	96	90	7246	5.30074	ADRA1D;AMY1B;AMY1C;ADRA1A;CD38;CST4	0.00153655	Organismal Systems	Digestive system	Salivary secretion	0.00954133
lnc-C8orf59-4:1	hsa04973	Carbohydrate digestion and absorption	4	96	44	7246	7.1166	AMY2B;AMY2A;AMY1B;AMY1C	0.00343973	Organismal Systems	Digestive system	Carbohydrate digestion and absorption	0.0137589
lnc-C8orf59-4:1	hsa05200	Pathways in cancer	13	96	523	7246	2.01338	PIM2;EPAS1;EDNRB;BIRC5;LAMA3;VEGFD;RXRG;WNT10A;GNG4;LAMC3;GNG11;HEY1;LEF1	0.0216463	Human Diseases	Cancers	Pathways in cancer	0.0324695
lnc-C8orf59-4:1	hsa05340	Primary immunodeficiency	3	96	36	7246	6.46057	BLNK;TNFRSF13C;CD19	0.0140896	Human Diseases	Immune diseases	Primary immunodeficiency	0.0269667
lnc-CCDC140-6:1	hsa00360	Phenylalanine metabolism	2	102	17	7246	8.50471	AOC3;ALDH3B2	0.0279835	Metabolism	Amino acid metabolism	Phenylalanine metabolism	0.0357155
lnc-CCDC140-6:1	hsa00500	Starch and sucrose metabolism	4	102	35	7246	8.40933	AMY2B;AMY1B;AMY1C;AMY2A	0.0019825	Metabolism	Carbohydrate metabolism	Starch and sucrose metabolism	0.00792998
lnc-CCDC140-6:1	hsa04064	NF-kappa B signaling pathway	5	102	93	7246	3.96464	BLNK;PARP1;LTB;TNFRSF13C;TRAF5	0.0114587	Environmental Information Processing	Signal transduction	NF-kappa B signaling pathway	0.0229173
lnc-CCDC140-6:1	hsa04510	Focal adhesion	7	102	199	7246	2.60931	SPP1;LAMA3;VEGFD;ITGA11;CAV2;BUB1B-PAK6;LAMC3	0.0240897	Cellular Processes	Cellular community - eukaryotes	Focal adhesion	0.0357155
lnc-CCDC140-6:1	hsa04512	ECM-receptor interaction	4	102	82	7246	3.56595	SPP1;LAMA3;ITGA11;LAMC3	0.0312511	Environmental Information Processing	Signaling molecules and interaction	ECM-receptor interaction	0.0357155
lnc-CCDC140-6:1	hsa04970	Salivary secretion	7	102	90	7246	5.85871	ADRA1D;CST4;ADRA1A;AMY1B;AMY1C;CD38;PRKG2	0.000373278	Organismal Systems	Digestive system	Salivary secretion	0.00298623
lnc-CCDC140-6:1	hsa04973	Carbohydrate digestion and absorption	4	102	44	7246	6.68089	AMY2B;AMY1B;AMY1C;AMY2A	0.00426396	Organismal Systems	Digestive system	Carbohydrate digestion and absorption	0.0113706
lnc-CCDC140-6:1	hsa05222	Small cell lung cancer	4	102	93	7246	3.13935	LAMA3;LAMC3;RXRG;TRAF5	0.0454967	Human Diseases	Cancers	Small cell lung cancer	0.0454967
lnc-CCDC172-1:4	hsa00500	Starch and sucrose metabolism	4	90	35	7246	9.58272	AMY2B;AMY1C;AMY1B;AMY2A	0.00125517	Metabolism	Carbohydrate metabolism	Starch and sucrose metabolism	0.00439311
lnc-CCDC172-1:4	hsa04064	NF-kappa B signaling pathway	4	90	93	7246	3.57739	BLNK;PARP1;LTB;TRAF5	0.0309427	Environmental Information Processing	Signal transduction	NF-kappa B signaling pathway	0.0309427
lnc-CCDC172-1:4	hsa04510	Focal adhesion	7	90	199	7246	2.98656	LAMA3;VEGFD;LAMC3;ITGA11;SPP1;CAV2;BUB1B-PAK6	0.0129873	Cellular Processes	Cellular community - eukaryotes	Focal adhesion	0.0227278
lnc-CCDC172-1:4	hsa04512	ECM-receptor interaction	4	90	82	7246	4.06353	LAMA3;LAMC3;ITGA11;SPP1	0.0209745	Environmental Information Processing	Signaling molecules and interaction	ECM-receptor interaction	0.0293643
lnc-CCDC172-1:4	hsa04970	Salivary secretion	6	90	90	7246	5.67937	CST4;ADRA1D;ADRA1A;PRKG2;AMY1C;AMY1B	0.00110337	Organismal Systems	Digestive system	Salivary secretion	0.00439311
lnc-CCDC172-1:4	hsa04973	Carbohydrate digestion and absorption	4	90	44	7246	7.61311	AMY2B;AMY1C;AMY1B;AMY2A	0.00273052	Organismal Systems	Digestive system	Carbohydrate digestion and absorption	0.00637121
lnc-CCDC172-1:4	hsa05222	Small cell lung cancer	4	90	93	7246	3.57739	LAMA3;LAMC3;TRAF5;RXRG	0.0309427	Human Diseases	Cancers	Small cell lung cancer	0.0309427
lnc-CD96-3:1	hsa00232	Caffeine metabolism	1	33	5	7246	45.2563	XDH	0.0269042	Metabolism	Biosynthesis of other secondary metabolites	Caffeine metabolism	0.0313883
lnc-CD96-3:1	hsa04060	Cytokine-cytokine receptor interaction	6	33	292	7246	5.29224	CX3CR1;CXCR4;CD27;IL37;TNFRSF13C;CCL22	0.00194598	Environmental Information Processing	Signaling molecules and interaction	Cytokine-cytokine receptor interaction	0.00482145
lnc-CD96-3:1	hsa04062	Chemokine signaling pathway	5	33	187	7246	6.74083	CX3CR1;CXCR4;GNG4;GNG11;CCL22	0.00157721	Organismal Systems	Immune system	Chemokine signaling pathway	0.00482145
lnc-CD96-3:1	hsa04151	PI3K-Akt signaling pathway	5	33	353	7246	3.48695	COL6A6;GNG4;GNG11;CD19;PGF	0.0213323	Environmental Information Processing	Signal transduction	PI3K-Akt signaling pathway	0.0298652
lnc-CD96-3:1	hsa04371	Apelin signaling pathway	3	33	137	7246	5.18905	MYLK;GNG4;GNG11	0.0249422	Environmental Information Processing	Signal transduction	Apelin signaling pathway	0.0313883
lnc-CD96-3:1	hsa04640	Hematopoietic cell lineage	4	33	94	7246	10.4945	CD22;CD19;CD1C;MS4A1	0.000937014	Organismal Systems	Immune system	Hematopoietic cell lineage	0.00437273
lnc-CD96-3:1	hsa04662	B cell receptor signaling pathway	4	33	70	7246	14.1399	CD22;CD19;CD79B;CD79A	0.000322199	Organismal Systems	Immune system	B cell receptor signaling pathway	0.00437273
lnc-CD96-3:1	hsa04672	Intestinal immune network for IgA production	2	33	46	7246	10.0982	CXCR4;TNFRSF13C	0.0197425	Organismal Systems	Immune system	Intestinal immune network for IgA production	0.0298652
lnc-CD96-3:1	hsa04725	Cholinergic synapse	3	33	112	7246	6.36964	GNG4;GNG11;KCNQ3	0.014851	Organismal Systems	Nervous system	Cholinergic synapse	0.0259892
lnc-CD96-3:1	hsa05200	Pathways in cancer	8	33	523	7246	4.1135	CXCR4;GNG4;GNG11;RXRG;LEF1;PGF;WNT10A;EPAS1	0.00206634	Human Diseases	Cancers	Pathways in cancer	0.00482145
lnc-CD96-3:1	hsa05216	Thyroid cancer	2	33	37	7246	12.5702	RXRG;LEF1	0.0133018	Human Diseases	Cancers	Thyroid cancer	0.0259892
lnc-CD96-3:1	hsa05217	Basal cell carcinoma	2	33	63	7246	7.35586	LEF1;WNT10A	0.0347103	Human Diseases	Cancers	Basal cell carcinoma	0.0347103
lnc-CD96-3:1	hsa05226	Gastric cancer	3	33	148	7246	4.79595	RXRG;LEF1;WNT10A	0.0303118	Human Diseases	Cancers	Gastric cancer	0.0326435
lnc-CD96-3:1	hsa05340	Primary immunodeficiency	3	33	36	7246	20.0278	CD19;TNFRSF13C;CD79A	0.000694304	Human Diseases	Immune diseases	Primary immunodeficiency	0.00437273
lnc-CLDN18-1:1	hsa04064	NF-kappa B signaling pathway	5	64	93	7246	6.51813	TRAF5;BLNK;LTB;PARP1;CCL19	0.00159471	Environmental Information Processing	Signal transduction	NF-kappa B signaling pathway	0.00265784
lnc-CLDN18-1:1	hsa04151	PI3K-Akt signaling pathway	7	64	353	7246	2.39804	LAMC3;LAMA3;VEGFD;ITGA11;NTF4;SPP1;COMP	0.0369192	Environmental Information Processing	Signal transduction	PI3K-Akt signaling pathway	0.046149
lnc-CLDN18-1:1	hsa04510	Focal adhesion	8	64	199	7246	5.05887	LAMC3;LAMA3;VEGFD;BUB1B-PAK6;ITGA11;CAV2;SPP1;COMP	0.00040907	Cellular Processes	Cellular community - eukaryotes	Focal adhesion	0.00204535
lnc-CLDN18-1:1	hsa04512	ECM-receptor interaction	5	64	82	7246	7.40389	LAMC3;LAMA3;ITGA11;SPP1;COMP	0.00093402	Environmental Information Processing	Signaling molecules and interaction	ECM-receptor interaction	0.00233505
lnc-CLDN18-1:1	hsa04666	Fc gamma R-mediated phagocytosis	3	64	90	7246	3.91038	WASF3;PIP5K1B;PRKCE	0.0476068	Organismal Systems	Immune system	Fc gamma R-mediated phagocytosis	0.0476068
lnc-COL6A6-2:1	hsa00232	Caffeine metabolism	1	47	5	7246	31.4826	XDH	0.0380624	Metabolism	Biosynthesis of other secondary metabolites	Caffeine metabolism	0.0380624
lnc-COL6A6-2:1	hsa04060	Cytokine-cytokine receptor interaction	8	47	292	7246	4.88514	CD27;CX3CR1;IL37;TNFRSF13C;CXCR4;CCL22;CXCL13;CCR7	0.000578221	Environmental Information Processing	Signaling molecules and interaction	Cytokine-cytokine receptor interaction	0.00289111
lnc-COL6A6-2:1	hsa04062	Chemokine signaling pathway	7	47	187	7246	6.60602	GNG4;CX3CR1;GNG11;CXCR4;CCL22;CXCL13;CCR7	0.000215801	Organismal Systems	Immune system	Chemokine signaling pathway	0.00215801
lnc-COL6A6-2:1	hsa04640	Hematopoietic cell lineage	4	47	94	7246	7.07768	CD22;CD19;CD1C;MS4A1	0.00351355	Organismal Systems	Immune system	Hematopoietic cell lineage	0.00702711
lnc-COL6A6-2:1	hsa04662	B cell receptor signaling pathway	4	47	70	7246	9.53621	CD22;CD19;CD79B;CD79A	0.00125263	Organismal Systems	Immune system	B cell receptor signaling pathway	0.00417543
lnc-COL6A6-2:1	hsa04672	Intestinal immune network for IgA production	2	47	46	7246	6.95652	TNFRSF13C;CXCR4	0.0380039	Organismal Systems	Immune system	Intestinal immune network for IgA production	0.0380624
lnc-COL6A6-2:1	hsa04725	Cholinergic synapse	3	47	112	7246	4.34294	GNG4;GNG11;KCNQ3	0.0374934	Organismal Systems	Nervous system	Cholinergic synapse	0.0380624
lnc-COL6A6-2:1	hsa05200	Pathways in cancer	9	47	523	7246	3.04453	GNG4;GNG11;RXRG;CXCR4;WNT10A;LEF1;EPAS1;PGF;PIM2	0.00610639	Human Diseases	Cancers	Pathways in cancer	0.0101773
lnc-COL6A6-2:1	hsa05216	Thyroid cancer	2	47	37	7246	8.65946	RXRG;LEF1	0.0258923	Human Diseases	Cancers	Thyroid cancer	0.036989
lnc-COL6A6-2:1	hsa05340	Primary immunodeficiency	3	47	36	7246	13.6553	CD19;TNFRSF13C;CD79A	0.00194868	Human Diseases	Immune diseases	Primary immunodeficiency	0.00487169
lnc-CYB5R2-1:2	hsa00232	Caffeine metabolism	1	61	5	7246	24.1367	XDH	0.0490716	Metabolism	Biosynthesis of other secondary metabolites	Caffeine metabolism	0.0490716
lnc-CYB5R2-1:2	hsa04014	Ras signaling pathway	6	61	232	7246	3.29812	PGF;GNG4;NTF4;RASAL1;BUB1B-PAK6;GNG11	0.0139553	Environmental Information Processing	Signal transduction	Ras signaling pathway	0.0201577
lnc-CYB5R2-1:2	hsa04060	Cytokine-cytokine receptor interaction	9	61	292	7246	4.12184	TNFRSF13C;CXCL13;IL37;CCL22;CCR7;CD27;CX3CR1;CXCR4;CCL19	0.000795	Environmental Information Processing	Signaling molecules and interaction	Cytokine-cytokine receptor interaction	0.0051675
lnc-CYB5R2-1:2	hsa04062	Chemokine signaling pathway	8	61	187	7246	5.69791	CXCL13;CCL22;GNG4;CCR7;CX3CR1;CXCR4;CCL19;GNG11	0.000195131	Organismal Systems	Immune system	Chemokine signaling pathway	0.0025367
lnc-CYB5R2-1:2	hsa04151	PI3K-Akt signaling pathway	8	61	353	7246	2.94746	CD19;COL6A6;PGF;COMP;GNG4;NTF4;COL9A1;GNG11	0.00976206	Environmental Information Processing	Signal transduction	PI3K-Akt signaling pathway	0.0158633
lnc-CYB5R2-1:2	hsa04510	Focal adhesion	6	61	199	7246	3.86313	COL6A6;PGF;COMP;MYLK;BUB1B-PAK6;COL9A1	0.00697115	Cellular Processes	Cellular community - eukaryotes	Focal adhesion	0.0144211
lnc-CYB5R2-1:2	hsa04512	ECM-receptor interaction	3	61	82	7246	4.51892	COL6A6;COMP;COL9A1	0.0337185	Environmental Information Processing	Signaling molecules and interaction	ECM-receptor interaction	0.0398491
lnc-CYB5R2-1:2	hsa04640	Hematopoietic cell lineage	5	61	94	7246	6.79331	CD19;MS4A1;CD1C;CD22;CD1E	0.00134642	Organismal Systems	Immune system	Hematopoietic cell lineage	0.00583448
lnc-CYB5R2-1:2	hsa04662	B cell receptor signaling pathway	4	61	70	7246	7.19398	CD19;CD79A;CD79B;CD22	0.00327135	Organismal Systems	Immune system	B cell receptor signaling pathway	0.0106234
lnc-CYB5R2-1:2	hsa04672	Intestinal immune network for IgA production	3	61	46	7246	8.09595	TNFRSF13C;CXCR4;CD28	0.00776521	Organismal Systems	Immune system	Intestinal immune network for IgA production	0.0144211
lnc-CYB5R2-1:2	hsa05216	Thyroid cancer	2	61	37	7246	6.60467	LEF1;RXRG	0.041691	Human Diseases	Cancers	Thyroid cancer	0.0451653
lnc-CYB5R2-1:2	hsa05340	Primary immunodeficiency	3	61	36	7246	10.3592	TNFRSF13C;CD19;CD79A	0.00408592	Human Diseases	Immune diseases	Primary immunodeficiency	0.0106234
lnc-CYB5R2-1:2	hsa05412	Arrhythmogenic right ventricular cardiomyopathy (ARVC)	3	61	72	7246	5.15374	LEF1;CACNA2D3;DSP	0.0244353	Human Diseases	Cardiovascular diseases	Arrhythmogenic right ventricular cardiomyopathy (ARVC)	0.0317658
lnc-DAP-8:1	hsa00140	Steroid hormone biosynthesis	2	15	60	7246	18.4256	CYP3A7;AKR1C2	0.00701281	Metabolism	Lipid metabolism	Steroid hormone biosynthesis	0.0300655
lnc-DAP-8:1	hsa04530	Tight junction	2	15	170	7246	6.40362	CD1E;MICALL2	0.0478588	Cellular Processes	Cellular community - eukaryotes	Tight junction	0.0478588
lnc-DAP-8:1	hsa04630	Jak-STAT signaling pathway	2	15	162	7246	6.72745	IL20RA;IL22RA2	0.043912	Environmental Information Processing	Signal transduction	Jak-STAT signaling pathway	0.0478588
lnc-DAP-8:1	hsa04915	Estrogen signaling pathway	2	15	136	7246	8.04299	GABBR1;KRT16	0.0320284	Organismal Systems	Endocrine system	Estrogen signaling pathway	0.0478588
lnc-DAP-8:1	hsa05204	Chemical carcinogenesis	2	15	80	7246	13.7808	CYP3A7;AKR1C2	0.0120262	Human Diseases	Cancers	Chemical carcinogenesis	0.0300655
lnc-DMC1-1:1	hsa00260	Glycine, serine and threonine metabolism	1	7	40	7246	30.025	AOC3	0.0389209	Metabolism	Amino acid metabolism	Glycine, serine and threonine metabolism	0.0426476
lnc-DMC1-1:1	hsa00350	Tyrosine metabolism	1	7	36	7246	33.3796	AOC3	0.0351818	Metabolism	Amino acid metabolism	Tyrosine metabolism	0.0426476
lnc-DMC1-1:1	hsa00360	Phenylalanine metabolism	1	7	17	7246	70.8725	AOC3	0.0172504	Metabolism	Amino acid metabolism	Phenylalanine metabolism	0.0426476
lnc-DMC1-1:1	hsa00410	beta-Alanine metabolism	1	7	31	7246	38.7903	AOC3	0.0304904	Metabolism	Metabolism of other amino acids	beta-Alanine metabolism	0.0426476
lnc-DMC1-1:1	hsa02010	ABC transporters	1	7	44	7246	27.2803	ABCB9	0.0426476	Environmental Information Processing	Membrane transport	ABC transporters	0.0426476
lnc-DMC1-1:1	hsa03430	Mismatch repair	1	7	23	7246	52.3406	EXO1	0.0229436	Genetic Information Processing	Replication and repair	Mismatch repair	0.0426476
lnc-EIF2AK3-13:1	hsa00232	Caffeine metabolism	1	47	5	7246	31.4826	XDH	0.0380624	Metabolism	Biosynthesis of other secondary metabolites	Caffeine metabolism	0.0380624
lnc-EIF2AK3-13:1	hsa00760	Nicotinate and nicotinamide metabolism	2	47	30	7246	10.6904	CD38;NT5E	0.0178317	Metabolism	Metabolism of cofactors and vitamins	Nicotinate and nicotinamide metabolism	0.0296524
lnc-EIF2AK3-13:1	hsa04060	Cytokine-cytokine receptor interaction	6	47	292	7246	3.48513	CD27;CX3CR1;IL37;CXCR4;TNFRSF13C;CCL22	0.0115913	Environmental Information Processing	Signaling molecules and interaction	Cytokine-cytokine receptor interaction	0.0255008
lnc-EIF2AK3-13:1	hsa04062	Chemokine signaling pathway	5	47	187	7246	4.49389	CX3CR1;GNG4;GNG11;CXCR4;CCL22	0.00751316	Organismal Systems	Immune system	Chemokine signaling pathway	0.0206612
lnc-EIF2AK3-13:1	hsa04640	Hematopoietic cell lineage	5	47	94	7246	9.05775	CD22;CD19;CD1C;MS4A1;CD38	0.000406647	Organismal Systems	Immune system	Hematopoietic cell lineage	0.00447312
lnc-EIF2AK3-13:1	hsa04662	B cell receptor signaling pathway	4	47	70	7246	9.53621	CD22;CD19;CD79B;CD79A	0.00125263	Organismal Systems	Immune system	B cell receptor signaling pathway	0.00688945
lnc-EIF2AK3-13:1	hsa04672	Intestinal immune network for IgA production	2	47	46	7246	6.95652	CXCR4;TNFRSF13C	0.0380039	Organismal Systems	Immune system	Intestinal immune network for IgA production	0.0380624
lnc-EIF2AK3-13:1	hsa04725	Cholinergic synapse	3	47	112	7246	4.34294	GNG4;GNG11;KCNQ3	0.0374934	Organismal Systems	Nervous system	Cholinergic synapse	0.0380624
lnc-EIF2AK3-13:1	hsa05200	Pathways in cancer	8	47	523	7246	2.63686	GNG4;GNG11;WNT10A;RXRG;CXCR4;EPAS1;LEF1;PIM2	0.0188697	Human Diseases	Cancers	Pathways in cancer	0.0296524
lnc-EIF2AK3-13:1	hsa05216	Thyroid cancer	2	47	37	7246	8.65946	RXRG;LEF1	0.0258923	Human Diseases	Cancers	Thyroid cancer	0.0356019
lnc-EIF2AK3-13:1	hsa05340	Primary immunodeficiency	3	47	36	7246	13.6553	CD19;TNFRSF13C;CD79A	0.00194868	Human Diseases	Immune diseases	Primary immunodeficiency	0.00714514
lnc-EMCN-3:6	hsa00500	Starch and sucrose metabolism	4	78	35	7246	11.1367	AMY1C;AMY1B;AMY2B;AMY2A	0.00073795	Metabolism	Carbohydrate metabolism	Starch and sucrose metabolism	0.00258283
lnc-EMCN-3:6	hsa00760	Nicotinate and nicotinamide metabolism	2	78	30	7246	6.32982	NT5E;CD38	0.0452055	Metabolism	Metabolism of cofactors and vitamins	Nicotinate and nicotinamide metabolism	0.0452055
lnc-EMCN-3:6	hsa04022	cGMP-PKG signaling pathway	5	78	163	7246	2.9763	ADRA1A;EDNRB;PRKCE;ADRA1D;PRKG2	0.0329855	Environmental Information Processing	Signal transduction	cGMP - PKG signaling pathway	0.0384831
lnc-EMCN-3:6	hsa04510	Focal adhesion	7	78	199	7246	3.49133	LAMA3;LAMC3;ITGA11;SPP1;BUB1B-PAK6;VEGFD;CAV2	0.00613468	Cellular Processes	Cellular community - eukaryotes	Focal adhesion	0.0107357
lnc-EMCN-3:6	hsa04512	ECM-receptor interaction	4	78	82	7246	4.72248	LAMA3;LAMC3;ITGA11;SPP1	0.0130801	Environmental Information Processing	Signaling molecules and interaction	ECM-receptor interaction	0.0183121
lnc-EMCN-3:6	hsa04970	Salivary secretion	7	78	90	7246	7.83912	ADRA1A;ADRA1D;CD38;AMY1C;AMY1B;CST4;PRKG2	7.04995e-05	Organismal Systems	Digestive system	Salivary secretion	0.000493496
lnc-EMCN-3:6	hsa04973	Carbohydrate digestion and absorption	4	78	44	7246	8.84767	AMY1C;AMY1B;AMY2B;AMY2A	0.00162384	Organismal Systems	Digestive system	Carbohydrate digestion and absorption	0.00378897
lnc-ENC1-5:1	hsa00500	Starch and sucrose metabolism	4	92	35	7246	9.36494	AMY1B;AMY1C;AMY2B;AMY2A	0.00136078	Metabolism	Carbohydrate metabolism	Starch and sucrose metabolism	0.00408235
lnc-ENC1-5:1	hsa04064	NF-kappa B signaling pathway	4	92	93	7246	3.49609	PARP1;BLNK;TRAF5;LTB	0.0331466	Environmental Information Processing	Signal transduction	NF-kappa B signaling pathway	0.0331466
lnc-ENC1-5:1	hsa04510	Focal adhesion	8	92	199	7246	3.37258	LAMA3;LAMC3;ITGA11;VEGFD;CAV2;BUB1B-PAK6;SPP1;COMP	0.00428154	Cellular Processes	Cellular community - eukaryotes	Focal adhesion	0.00548675
lnc-ENC1-5:1	hsa04512	ECM-receptor interaction	5	92	82	7246	5.02103	LAMA3;LAMC3;ITGA11;SPP1;COMP	0.00457229	Environmental Information Processing	Signaling molecules and interaction	ECM-receptor interaction	0.00548675
lnc-ENC1-5:1	hsa04970	Salivary secretion	7	92	90	7246	6.54797	ADRA1A;CST4;ADRA1D;PRKG2;AMY1B;AMY1C;CD38	0.000198752	Organismal Systems	Digestive system	Salivary secretion	0.00119251
lnc-ENC1-5:1	hsa04973	Carbohydrate digestion and absorption	4	92	44	7246	7.44008	AMY1B;AMY1C;AMY2B;AMY2A	0.00295464	Organismal Systems	Digestive system	Carbohydrate digestion and absorption	0.00548675
lnc-ENPP5-2:7	hsa00360	Phenylalanine metabolism	2	83	17	7246	10.4996	ALDH3B2;AOC3	0.0191254	Metabolism	Amino acid metabolism	Phenylalanine metabolism	0.0218576
lnc-ENPP5-2:7	hsa00500	Starch and sucrose metabolism	4	83	35	7246	10.4318	AMY1C;AMY1B;AMY2B;AMY2A	0.000930357	Metabolism	Carbohydrate metabolism	Starch and sucrose metabolism	0.00372143
lnc-ENPP5-2:7	hsa04371	Apelin signaling pathway	5	83	137	7246	3.32631	SPP1;EGR1;PRKCE;GNG11;GNG4	0.0221041	Environmental Information Processing	Signal transduction	Apelin signaling pathway	0.0221041
lnc-ENPP5-2:7	hsa04510	Focal adhesion	7	83	199	7246	3.26164	SPP1;CAV2;ITGA11;LAMA3;LAMC3;VEGFD;BUB1B-PAK6	0.00854275	Cellular Processes	Cellular community - eukaryotes	Focal adhesion	0.0170855
lnc-ENPP5-2:7	hsa04512	ECM-receptor interaction	4	83	82	7246	4.42359	SPP1;ITGA11;LAMA3;LAMC3	0.0160893	Environmental Information Processing	Signaling molecules and interaction	ECM-receptor interaction	0.0218576
lnc-ENPP5-2:7	hsa04970	Salivary secretion	6	83	90	7246	6.19567	ADRA1D;AMY1C;AMY1B;ADRA1A;CD38;CST4	0.000723352	Organismal Systems	Digestive system	Salivary secretion	0.00372143
lnc-ENPP5-2:7	hsa04973	Carbohydrate digestion and absorption	4	83	44	7246	8.28769	AMY1C;AMY1B;AMY2B;AMY2A	0.00203746	Organismal Systems	Digestive system	Carbohydrate digestion and absorption	0.00543323
lnc-ENPP5-2:7	hsa05200	Pathways in cancer	12	83	523	7246	2.17262	EDNRB;EPAS1;LAMA3;PIM2;LAMC3;HEY1;VEGFD;WNT10A;BIRC5;GNG11;GNG4;RXRG	0.0166657	Human Diseases	Cancers	Pathways in cancer	0.0218576
lnc-ERN2-1:1	hsa00232	Caffeine metabolism	1	13	5	7246	120.683	XDH	0.010701	Metabolism	Biosynthesis of other secondary metabolites	Caffeine metabolism	0.0280611
lnc-ERN2-1:1	hsa04020	Calcium signaling pathway	2	13	182	7246	7.05694	CXCR4;MYLK	0.0414909	Environmental Information Processing	Signal transduction	Calcium signaling pathway	0.0435632
lnc-ERN2-1:1	hsa04060	Cytokine-cytokine receptor interaction	3	13	292	7246	7.14452	CXCR4;CX3CR1;CD27	0.0140306	Environmental Information Processing	Signaling molecules and interaction	Cytokine-cytokine receptor interaction	0.0280611
lnc-ERN2-1:1	hsa04062	Chemokine signaling pathway	2	13	187	7246	6.86339	CXCR4;CX3CR1	0.0435632	Organismal Systems	Immune system	Chemokine signaling pathway	0.0435632
lnc-ERN2-1:1	hsa04151	PI3K-Akt signaling pathway	3	13	353	7246	5.85807	COL6A6;PGF;CD19	0.0231741	Environmental Information Processing	Signal transduction	PI3K-Akt signaling pathway	0.0347612
lnc-ERN2-1:1	hsa04510	Focal adhesion	3	13	199	7246	10.6236	COL6A6;PGF;MYLK	0.00494046	Cellular Processes	Cellular community - eukaryotes	Focal adhesion	0.0280611
lnc-EVA1A-1:1	hsa00232	Caffeine metabolism	1	47	5	7246	31.4826	XDH	0.0380624	Metabolism	Biosynthesis of other secondary metabolites	Caffeine metabolism	0.0380624
lnc-EVA1A-1:1	hsa00500	Starch and sucrose metabolism	2	47	35	7246	9.15683	AMY2A;AMY1B	0.0234614	Metabolism	Carbohydrate metabolism	Starch and sucrose metabolism	0.0362492
lnc-EVA1A-1:1	hsa00760	Nicotinate and nicotinamide metabolism	2	47	30	7246	10.6904	CD38;NT5E	0.0178317	Metabolism	Metabolism of cofactors and vitamins	Nicotinate and nicotinamide metabolism	0.033022
lnc-EVA1A-1:1	hsa04060	Cytokine-cytokine receptor interaction	6	47	292	7246	3.48513	CD27;CX3CR1;IL37;CXCR4;CCL22;TNFRSF13C	0.0115913	Environmental Information Processing	Signaling molecules and interaction	Cytokine-cytokine receptor interaction	0.0292858
lnc-EVA1A-1:1	hsa04062	Chemokine signaling pathway	5	47	187	7246	4.49389	CX3CR1;GNG11;GNG4;CXCR4;CCL22	0.00751316	Organismal Systems	Immune system	Chemokine signaling pathway	0.0262961
lnc-EVA1A-1:1	hsa04371	Apelin signaling pathway	4	47	137	7246	4.82702	GNG11;GNG4;MYLK;EGR1	0.0125511	Environmental Information Processing	Signal transduction	Apelin signaling pathway	0.0292858
lnc-EVA1A-1:1	hsa04640	Hematopoietic cell lineage	4	47	94	7246	7.07768	CD22;CD19;CD38;CD1C	0.00351355	Organismal Systems	Immune system	Hematopoietic cell lineage	0.0163966
lnc-EVA1A-1:1	hsa04662	B cell receptor signaling pathway	4	47	70	7246	9.53621	CD22;CD19;CD79B;CD79A	0.00125263	Organismal Systems	Immune system	B cell receptor signaling pathway	0.0136407
lnc-EVA1A-1:1	hsa04672	Intestinal immune network for IgA production	2	47	46	7246	6.95652	CXCR4;TNFRSF13C	0.0380039	Organismal Systems	Immune system	Intestinal immune network for IgA production	0.0380624
lnc-EVA1A-1:1	hsa04725	Cholinergic synapse	3	47	112	7246	4.34294	GNG11;GNG4;KCNQ3	0.0374934	Organismal Systems	Nervous system	Cholinergic synapse	0.0380624
lnc-EVA1A-1:1	hsa04973	Carbohydrate digestion and absorption	2	47	44	7246	7.27475	AMY2A;AMY1B	0.0351538	Organismal Systems	Digestive system	Carbohydrate digestion and absorption	0.0380624
lnc-EVA1A-1:1	hsa05200	Pathways in cancer	8	47	523	7246	2.63686	GNG11;GNG4;WNT10A;EPAS1;RXRG;CXCR4;PIM2;LEF1	0.0188697	Human Diseases	Cancers	Pathways in cancer	0.033022
lnc-EVA1A-1:1	hsa05216	Thyroid cancer	2	47	37	7246	8.65946	RXRG;LEF1	0.0258923	Human Diseases	Cancers	Thyroid cancer	0.0362492
lnc-EVA1A-1:1	hsa05340	Primary immunodeficiency	3	47	36	7246	13.6553	CD19;TNFRSF13C;CD79A	0.00194868	Human Diseases	Immune diseases	Primary immunodeficiency	0.0136407
lnc-EVI5-2:1	hsa00500	Starch and sucrose metabolism	4	113	35	7246	7.56068	AMY2A;AMY2B;AMY1B;AMY1C	0.00286547	Metabolism	Carbohydrate metabolism	Starch and sucrose metabolism	0.00807795
lnc-EVI5-2:1	hsa04060	Cytokine-cytokine receptor interaction	10	113	292	7246	2.31214	IL37;CCL22;TNFRSF13C;LTB;CCR7;GDF10;CXCL13;CD27;CCL19;GDF5	0.0173264	Environmental Information Processing	Signaling molecules and interaction	Cytokine-cytokine receptor interaction	0.0213932
lnc-EVI5-2:1	hsa04064	NF-kappa B signaling pathway	6	113	93	7246	4.31293	BLNK;TNFRSF13C;LTB;PARP1;TRAF5;CCL19	0.00403898	Environmental Information Processing	Signal transduction	NF-kappa B signaling pathway	0.00807795
lnc-EVI5-2:1	hsa04151	PI3K-Akt signaling pathway	11	113	353	7246	2.10584	ITGA11;VEGFD;LAMA3;SPP1;CD19;GNG4;NTF4;LAMC3;COMP;GNG11;COL6A6	0.0235918	Environmental Information Processing	Signal transduction	PI3K-Akt signaling pathway	0.0235918
lnc-EVI5-2:1	hsa04371	Apelin signaling pathway	6	113	137	7246	2.90975	PRKCE;SPP1;EGR1;GNG4;GNG11;MYLK	0.0224315	Environmental Information Processing	Signal transduction	Apelin signaling pathway	0.0235918
lnc-EVI5-2:1	hsa04510	Focal adhesion	10	113	199	7246	3.43806	BUB1B-PAK6;ITGA11;VEGFD;CAV2;LAMA3;SPP1;LAMC3;COMP;MYLK;COL6A6	0.00133612	Cellular Processes	Cellular community - eukaryotes	Focal adhesion	0.00807795
lnc-EVI5-2:1	hsa04512	ECM-receptor interaction	6	113	82	7246	4.89902	ITGA11;LAMA3;SPP1;LAMC3;COMP;COL6A6	0.00223775	Environmental Information Processing	Signaling molecules and interaction	ECM-receptor interaction	0.00807795
lnc-EVI5-2:1	hsa04640	Hematopoietic cell lineage	5	113	94	7246	3.52246	CD22;MS4A1;CD19;CD1C;CD38	0.0178277	Organismal Systems	Immune system	Hematopoietic cell lineage	0.0213932
lnc-EVI5-2:1	hsa04662	B cell receptor signaling pathway	5	113	70	7246	4.74603	BLNK;CD22;CD79B;CD19;CD79A	0.00574158	Organismal Systems	Immune system	B cell receptor signaling pathway	0.00914934
lnc-EVI5-2:1	hsa04970	Salivary secretion	6	113	90	7246	4.45857	CST4;ADRA1A;ADRA1D;CD38;AMY1B;AMY1C	0.00346763	Organismal Systems	Digestive system	Salivary secretion	0.00807795
lnc-EVI5-2:1	hsa04973	Carbohydrate digestion and absorption	4	113	44	7246	6.00667	AMY2A;AMY2B;AMY1B;AMY1C	0.00609956	Organismal Systems	Digestive system	Carbohydrate digestion and absorption	0.00914934
lnc-EVI5-2:1	hsa05340	Primary immunodeficiency	4	113	36	7246	7.34964	BLNK;TNFRSF13C;CD19;CD79A	0.00314665	Human Diseases	Immune diseases	Primary immunodeficiency	0.00807795
lnc-FAM105A-1:1	hsa00360	Phenylalanine metabolism	2	102	17	7246	8.50471	AOC3;ALDH3B2	0.0279835	Metabolism	Amino acid metabolism	Phenylalanine metabolism	0.0419611
lnc-FAM105A-1:1	hsa00500	Starch and sucrose metabolism	4	102	35	7246	8.40933	AMY2B;AMY1B;AMY1C;AMY2A	0.0019825	Metabolism	Carbohydrate metabolism	Starch and sucrose metabolism	0.00991248
lnc-FAM105A-1:1	hsa04064	NF-kappa B signaling pathway	5	102	93	7246	3.96464	PARP1;BLNK;LTB;TNFRSF13C;TRAF5	0.0114587	Environmental Information Processing	Signal transduction	NF-kappa B signaling pathway	0.0286466
lnc-FAM105A-1:1	hsa04371	Apelin signaling pathway	5	102	137	7246	2.67477	PRKCE;SPP1;EGR1;GNG4;GNG11	0.0471268	Environmental Information Processing	Signal transduction	Apelin signaling pathway	0.0471268
lnc-FAM105A-1:1	hsa04510	Focal adhesion	7	102	199	7246	2.60931	LAMA3;SPP1;ITGA11;CAV2;VEGFD;LAMC3;BUB1B-PAK6	0.0240897	Cellular Processes	Cellular community - eukaryotes	Focal adhesion	0.0419611
lnc-FAM105A-1:1	hsa04512	ECM-receptor interaction	4	102	82	7246	3.56595	LAMA3;SPP1;ITGA11;LAMC3	0.0312511	Environmental Information Processing	Signaling molecules and interaction	ECM-receptor interaction	0.0419611
lnc-FAM105A-1:1	hsa04970	Salivary secretion	7	102	90	7246	5.85871	ADRA1A;ADRA1D;CST4;AMY1B;AMY1C;CD38;PRKG2	0.000373278	Organismal Systems	Digestive system	Salivary secretion	0.00373278
lnc-FAM105A-1:1	hsa04973	Carbohydrate digestion and absorption	4	102	44	7246	6.68089	AMY2B;AMY1B;AMY1C;AMY2A	0.00426396	Organismal Systems	Digestive system	Carbohydrate digestion and absorption	0.0142132
lnc-FAM105A-1:1	hsa05200	Pathways in cancer	13	102	523	7246	1.87765	LAMA3;EDNRB;VEGFD;LAMC3;BIRC5;PIM2;EPAS1;HEY1;WNT10A;RXRG;GNG4;GNG11;TRAF5	0.0335689	Human Diseases	Cancers	Pathways in cancer	0.0419611
lnc-FAM105A-1:1	hsa05222	Small cell lung cancer	4	102	93	7246	3.13935	LAMA3;LAMC3;RXRG;TRAF5	0.0454967	Human Diseases	Cancers	Small cell lung cancer	0.0471268
lnc-FAR1-2:1	hsa03440	Homologous recombination	2	48	41	7246	7.64051	BLM;XRCC2	0.0322675	Genetic Information Processing	Replication and repair	Homologous recombination	0.0403344
lnc-FAR1-2:1	hsa04064	NF-kappa B signaling pathway	4	48	93	7246	6.99218	BLNK;LTB;TRAF5;CCL19	0.00365486	Environmental Information Processing	Signal transduction	NF-kappa B signaling pathway	0.0182743
lnc-FAR1-2:1	hsa04510	Focal adhesion	4	48	199	7246	3.21928	BUB1B-PAK6;LAMA3;LAMC3;VEGFD	0.0437401	Cellular Processes	Cellular community - eukaryotes	Focal adhesion	0.0437401
lnc-FAR1-2:1	hsa04666	Fc gamma R-mediated phagocytosis	3	48	90	7246	5.30074	WASF3;PIP5K1B;PRKCE	0.0229573	Organismal Systems	Immune system	Fc gamma R-mediated phagocytosis	0.0403344
lnc-FAR1-2:1	hsa05222	Small cell lung cancer	3	48	93	7246	5.1276	TRAF5;LAMA3;LAMC3	0.024935	Human Diseases	Cancers	Small cell lung cancer	0.0403344
lnc-GAB4-1:1	hsa00500	Starch and sucrose metabolism	4	88	35	7246	9.81088	AMY1B;AMY1C;AMY2A;AMY2B	0.0011554	Metabolism	Carbohydrate metabolism	Starch and sucrose metabolism	0.0046216
lnc-GAB4-1:1	hsa04371	Apelin signaling pathway	6	88	137	7246	3.79687	EGR1;PRKCE;SPP1;GNG11;GNG4;MYLK	0.00723338	Environmental Information Processing	Signal transduction	Apelin signaling pathway	0.0115734
lnc-GAB4-1:1	hsa04510	Focal adhesion	8	88	199	7246	3.54121	SPP1;ITGA11;LAMA3;CAV2;BUB1B-PAK6;LAMC3;VEGFD;MYLK	0.00326429	Cellular Processes	Cellular community - eukaryotes	Focal adhesion	0.00652858
lnc-GAB4-1:1	hsa04512	ECM-receptor interaction	4	88	82	7246	4.16028	SPP1;ITGA11;LAMA3;LAMC3	0.019497	Environmental Information Processing	Signaling molecules and interaction	ECM-receptor interaction	0.0222823
lnc-GAB4-1:1	hsa04662	B cell receptor signaling pathway	4	88	70	7246	4.88163	CD22;BLNK;CD79B;CD19	0.0117682	Organismal Systems	Immune system	B cell receptor signaling pathway	0.015691
lnc-GAB4-1:1	hsa04970	Salivary secretion	6	88	90	7246	5.81789	ADRA1A;CD38;ADRA1D;AMY1B;AMY1C;CST4	0.000982085	Organismal Systems	Digestive system	Salivary secretion	0.0046216
lnc-GAB4-1:1	hsa04973	Carbohydrate digestion and absorption	4	88	44	7246	7.79437	AMY1B;AMY1C;AMY2A;AMY2B	0.00251826	Organismal Systems	Digestive system	Carbohydrate digestion and absorption	0.00652858
lnc-GAB4-1:1	hsa05200	Pathways in cancer	12	88	523	7246	2.02969	EPAS1;WNT10A;EDNRB;PIM2;LAMA3;GNG11;GNG4;LAMC3;VEGFD;HEY1;BIRC5;RXRG	0.0253152	Human Diseases	Cancers	Pathways in cancer	0.0253152
lnc-GABRR1-1:2	hsa00360	Phenylalanine metabolism	2	80	17	7246	10.9035	AOC3;ALDH3B2	0.0178554	Metabolism	Amino acid metabolism	Phenylalanine metabolism	0.0238073
lnc-GABRR1-1:2	hsa00410	beta-Alanine metabolism	2	80	31	7246	5.96774	AOC3;ALDH3B2	0.0499936	Metabolism	Metabolism of other amino acids	beta-Alanine metabolism	0.0499936
lnc-GABRR1-1:2	hsa00500	Starch and sucrose metabolism	4	80	35	7246	10.8436	AMY1C;AMY1B;AMY2B;AMY2A	0.000811173	Metabolism	Carbohydrate metabolism	Starch and sucrose metabolism	0.00324469
lnc-GABRR1-1:2	hsa00760	Nicotinate and nicotinamide metabolism	2	80	30	7246	6.16752	NT5E;CD38	0.0472913	Metabolism	Metabolism of cofactors and vitamins	Nicotinate and nicotinamide metabolism	0.0499936
lnc-GABRR1-1:2	hsa04510	Focal adhesion	7	80	199	7246	3.39568	LAMA3;SPP1;LAMC3;ITGA11;BUB1B-PAK6;VEGFD;CAV2	0.00702783	Cellular Processes	Cellular community - eukaryotes	Focal adhesion	0.0140557
lnc-GABRR1-1:2	hsa04512	ECM-receptor interaction	4	80	82	7246	4.5982	LAMA3;SPP1;LAMC3;ITGA11	0.0142369	Environmental Information Processing	Signaling molecules and interaction	ECM-receptor interaction	0.022779
lnc-GABRR1-1:2	hsa04970	Salivary secretion	6	80	90	7246	6.44685	ADRA1A;ADRA1D;CD38;AMY1C;AMY1B;CST4	0.000595574	Organismal Systems	Digestive system	Salivary secretion	0.00324469
lnc-GABRR1-1:2	hsa04973	Carbohydrate digestion and absorption	4	80	44	7246	8.61483	AMY1C;AMY1B;AMY2B;AMY2A	0.00178155	Organismal Systems	Digestive system	Carbohydrate digestion and absorption	0.00475081
lnc-GCG-4:1	hsa00500	Starch and sucrose metabolism	4	99	35	7246	8.67489	AMY1B;AMY2A;AMY1C;AMY2B	0.00177892	Metabolism	Carbohydrate metabolism	Starch and sucrose metabolism	0.00469525
lnc-GCG-4:1	hsa04060	Cytokine-cytokine receptor interaction	10	99	292	7246	2.67585	CD27;IL37;GDF10;GDF5;TNFRSF13C;CCL22;CCR7;CX3CR1;CXCL13;LTB	0.00726296	Environmental Information Processing	Signaling molecules and interaction	Cytokine-cytokine receptor interaction	0.0108944
lnc-GCG-4:1	hsa04062	Chemokine signaling pathway	6	99	187	7246	2.4354	GNG4;GNG11;CCL22;CCR7;CX3CR1;CXCL13	0.045618	Organismal Systems	Immune system	Chemokine signaling pathway	0.045618
lnc-GCG-4:1	hsa04064	NF-kappa B signaling pathway	4	99	93	7246	3.23848	PARP1;BLNK;TNFRSF13C;LTB	0.0415586	Environmental Information Processing	Signal transduction	NF-kappa B signaling pathway	0.0453367
lnc-GCG-4:1	hsa04151	PI3K-Akt signaling pathway	11	99	353	7246	2.44086	ITGA11;GNG4;GNG11;LAMA3;SPP1;VEGFD;CD19;LAMC3;COL6A6;COMP;NTF4	0.00954804	Environmental Information Processing	Signal transduction	PI3K-Akt signaling pathway	0.0127307
lnc-GCG-4:1	hsa04371	Apelin signaling pathway	6	99	137	7246	3.34777	PRKCE;EGR1;GNG4;GNG11;SPP1;MYLK	0.0124905	Environmental Information Processing	Signal transduction	Apelin signaling pathway	0.0149886
lnc-GCG-4:1	hsa04510	Focal adhesion	10	99	199	7246	3.97888	ITGA11;CAV2;LAMA3;SPP1;BUB1B-PAK6;VEGFD;LAMC3;MYLK;COL6A6;COMP	0.000480193	Cellular Processes	Cellular community - eukaryotes	Focal adhesion	0.00469525
lnc-GCG-4:1	hsa04512	ECM-receptor interaction	6	99	82	7246	5.63651	ITGA11;LAMA3;SPP1;LAMC3;COL6A6;COMP	0.00114474	Environmental Information Processing	Signaling molecules and interaction	ECM-receptor interaction	0.00469525
lnc-GCG-4:1	hsa04662	B cell receptor signaling pathway	5	99	70	7246	5.45289	CD22;BLNK;CD19;CD79B;CD79A	0.00329224	Organismal Systems	Immune system	B cell receptor signaling pathway	0.00657765
lnc-GCG-4:1	hsa04970	Salivary secretion	6	99	90	7246	5.12975	ADRA1A;CD38;ADRA1D;AMY1B;AMY1C;CST4	0.00179625	Organismal Systems	Digestive system	Salivary secretion	0.00469525
lnc-GCG-4:1	hsa04973	Carbohydrate digestion and absorption	4	99	44	7246	6.89187	AMY1B;AMY2A;AMY1C;AMY2B	0.00383697	Organismal Systems	Digestive system	Carbohydrate digestion and absorption	0.00657765
lnc-GCG-4:1	hsa05340	Primary immunodeficiency	4	99	36	7246	8.43275	BLNK;CD19;TNFRSF13C;CD79A	0.00195636	Human Diseases	Immune diseases	Primary immunodeficiency	0.00469525
lnc-GEMIN2-10:1	hsa04014	Ras signaling pathway	7	94	232	7246	2.43252	GNG4;RASAL1;GNG11;NTF4;BUB1B-PAK6;VEGFD;PGF	0.0331134	Environmental Information Processing	Signal transduction	Ras signaling pathway	0.0361237
lnc-GEMIN2-10:1	hsa04060	Cytokine-cytokine receptor interaction	10	94	292	7246	2.83513	IL37;TNFRSF13C;CCL22;CD27;CXCL13;CX3CR1;CCR7;GDF10;LTB;CXCR4	0.00506885	Environmental Information Processing	Signaling molecules and interaction	Cytokine-cytokine receptor interaction	0.0121652
lnc-GEMIN2-10:1	hsa04062	Chemokine signaling pathway	7	94	187	7246	3.03725	CCL22;GNG4;CXCL13;GNG11;CX3CR1;CCR7;CXCR4	0.0119333	Organismal Systems	Immune system	Chemokine signaling pathway	0.0178999
lnc-GEMIN2-10:1	hsa04151	PI3K-Akt signaling pathway	11	94	353	7246	2.5879	CD19;GNG4;COL6A6;GNG11;NTF4;VEGFD;ITGA11;COMP;SPP1;LAMA3;PGF	0.00654612	Environmental Information Processing	Signal transduction	PI3K-Akt signaling pathway	0.0130922
lnc-GEMIN2-10:1	hsa04371	Apelin signaling pathway	6	94	137	7246	3.53799	GNG4;MYLK;GNG11;PRKCE;SPP1;EGR1	0.00984909	Environmental Information Processing	Signal transduction	Apelin signaling pathway	0.0168842
lnc-GEMIN2-10:1	hsa04510	Focal adhesion	10	94	199	7246	4.21572	COL6A6;MYLK;CAV2;BUB1B-PAK6;VEGFD;ITGA11;COMP;SPP1;LAMA3;PGF	0.000317	Cellular Processes	Cellular community - eukaryotes	Focal adhesion	0.003804
lnc-GEMIN2-10:1	hsa04512	ECM-receptor interaction	5	94	82	7246	4.90819	COL6A6;ITGA11;COMP;SPP1;LAMA3	0.00500467	Environmental Information Processing	Signaling molecules and interaction	ECM-receptor interaction	0.0121652
lnc-GEMIN2-10:1	hsa04640	Hematopoietic cell lineage	4	94	94	7246	3.38156	CD19;CD22;MS4A1;CD1C	0.0365964	Organismal Systems	Immune system	Hematopoietic cell lineage	0.0365964
lnc-GEMIN2-10:1	hsa04662	B cell receptor signaling pathway	5	94	70	7246	5.75923	CD19;CD79B;CD22;CD79A;BLNK	0.0026359	Organismal Systems	Immune system	B cell receptor signaling pathway	0.0105436
lnc-GEMIN2-10:1	hsa04672	Intestinal immune network for IgA production	3	94	46	7246	5.16006	TNFRSF13C;CD28;CXCR4	0.0245161	Organismal Systems	Immune system	Intestinal immune network for IgA production	0.0294193
lnc-GEMIN2-10:1	hsa05200	Pathways in cancer	13	94	523	7246	2.0631	RXRG;GNG4;LEF1;GNG11;EPAS1;WNT10A;VEGFD;PIM2;BIRC5;LAMA3;PGF;CXCR4;EDNRB	0.0184775	Human Diseases	Cancers	Pathways in cancer	0.0246367
lnc-GEMIN2-10:1	hsa05340	Primary immunodeficiency	4	94	36	7246	8.90123	TNFRSF13C;CD19;CD79A;BLNK	0.00162013	Human Diseases	Immune diseases	Primary immunodeficiency	0.0097208
lnc-GOLGA7B-1:1	hsa04022	cGMP-PKG signaling pathway	5	69	163	7246	3.39484	EDNRB;PRKG2;PRKCE;ADRA1D;ADRA1A	0.0207603	Environmental Information Processing	Signal transduction	cGMP - PKG signaling pathway	0.0207603
lnc-GOLGA7B-1:1	hsa04064	NF-kappa B signaling pathway	4	69	93	7246	4.73317	BLNK;PARP1;LTB;TRAF5	0.0130188	Environmental Information Processing	Signal transduction	NF-kappa B signaling pathway	0.0162735
[truncated: 525 more rows]
