# Supplementary material for: Integration analysis of cis- and trans-regulatory long non-coding RNAs associated with immune-related pathways in non-small cell lung cancer
Source: Biochem Biophys Rep. 2024 Oct 28;40:101832. doi: 10.1016/j.bbrep.2024.101832 (PMC11558640; doi:10.1016/j.bbrep.2024.101832)
Supplement: Multimedia component 14 [file mmc14.xlsx]

## Sheet: Table S13-summary_KEGG
Table S13-summary_KEGG
Term_ID	Term_description	Category	Hit_lncRNA	lncRNAs
hsa00130	Ubiquinone and other terpenoid-quinone biosynthesis	Meta.	3	ENST00000668812.1;NONHSAT210658.1;lnc-BEND7-5:5
hsa00140	Steroid hormone biosynthesis	Meta.	18	ENST00000509911.2;ENST00000575331.1;ENST00000581690.1;ENST00000660399.1;ENST00000668812.1;LINC02352:15;MSTRG.18011.9;MSTRG.45189.1;NONHSAT170176.1;NONHSAT202012.1;NONHSAT218387.1;NONHSAT224052.1;NR_029393;NR_029429;T306347;lnc-DAP-8:1;lnc-PAK1IP1-1:1;lnc-RHEX-1:5
hsa00232	Caffeine metabolism	Meta.	49	ENST00000471935.1;ENST00000507525.1;ENST00000509911.2;ENST00000527847.5;ENST00000608142.1;ENST00000617135.1;ENST00000617323.4;ENST00000622718.1;ENST00000668812.1;MSTRG.18739.1;MSTRG.35867.1;MSTRG.49157.1;MSTRG.63485.1;MSTRG.67428.1;NONHSAT151071.1;NONHSAT160055.1;NONHSAT165101.1;NONHSAT170199.1;NONHSAT170586.1;NONHSAT173735.1;NONHSAT174563.1;NONHSAT175355.1;NONHSAT177249.1;NONHSAT188090.1;NONHSAT…
hsa00260	Glycine, serine and threonine metabolism	Meta.	3	ENST00000660745.1;NONHSAT163891.1;lnc-DMC1-1:1
hsa00350	Tyrosine metabolism	Meta.	6	ENST00000660745.1;NONHSAT163891.1;NONHSAT167741.1;lnc-ARHGEF38-1:2;lnc-DMC1-1:1;lnc-SLC6A14-1:1
hsa00360	Phenylalanine metabolism	Meta.	39	ENST00000422841.5;ENST00000443546.1;ENST00000478845.2;ENST00000511849.2;ENST00000650061.1;ENST00000654002.1;ENST00000660745.1;HID1-AS1:3;MSTRG.46298.2;MSTRG.55619.1;MSTRG.8942.1;NONHSAT163891.1;NONHSAT167741.1;NONHSAT169739.1;NONHSAT181476.1;NONHSAT182362.1;NONHSAT184588.1;NONHSAT185734.1;NONHSAT208058.1;NONHSAT210498.1;T163288;T311709;lnc-ADGRF5-2:1;lnc-ARHGEF38-1:2;lnc-C1orf109-2:1;lnc-C3orf36-…
hsa00380	Tryptophan metabolism	Meta.	2	NR_024089;lnc-ARHGEF38-1:2
hsa00410	beta-Alanine metabolism	Meta.	14	ENST00000443546.1;ENST00000478845.2;ENST00000660745.1;MSTRG.55619.1;NONHSAT163891.1;NONHSAT167741.1;NONHSAT181476.1;NONHSAT210498.1;lnc-ARHGEF38-1:2;lnc-C3orf36-1:1;lnc-DMC1-1:1;lnc-GABRR1-1:2;lnc-SLC6A14-1:1;lnc-ZPLD1-2:1
hsa00450	Selenocompound metabolism	Meta.	1	NONHSAT185734.1
hsa00500	Starch and sucrose metabolism	Meta.	107	BANCR:2;ENST00000422841.5;ENST00000434973.1;ENST00000443546.1;ENST00000478845.2;ENST00000499842.1;ENST00000507525.1;ENST00000511849.2;ENST00000525320.2;ENST00000558572.1;ENST00000565390.2;ENST00000607540.1;ENST00000608014.1;ENST00000609111.1;ENST00000617323.4;ENST00000624238.2;ENST00000642027.2;ENST00000650061.1;ENST00000654002.1;ENST00000656988.1;ENST00000657447.1;ENST00000657682.1;ENST000006584…
hsa00531	Glycosaminoglycan degradation	Meta.	9	ENST00000660745.1;MSTRG.62640.1;NONHSAT163891.1;NONHSAT167741.1;NONHSAT182362.1;NONHSAT210498.1;NONHSAT213559.1;T199649;lnc-POTEC-11:2
hsa00562	Inositol phosphate metabolism	Meta.	1	lnc-LPP-6:4
hsa00760	Nicotinate and nicotinamide metabolism	Meta.	64	BANCR:2;ENST00000443546.1;ENST00000471935.1;ENST00000478845.2;ENST00000500853.1;ENST00000507525.1;ENST00000508671.1;ENST00000608684.1;ENST00000609111.1;ENST00000617323.4;ENST00000624238.2;ENST00000658415.1;ENST00000663760.1;MSTRG.18739.1;MSTRG.55619.1;MSTRG.57351.11;MSTRG.7787.4;NONHSAT151071.1;NONHSAT169522.1;NONHSAT170586.1;NONHSAT181476.1;NONHSAT183090.1;NONHSAT185771.1;NONHSAT201356.1;NR_0240…
hsa00830	Retinol metabolism	Meta.	1	NONHSAT202012.1
hsa00980	Metabolism of xenobiotics by cytochrome P450	Meta.	1	NR_026664
hsa02010	ABC transporters	EIP	1	lnc-DMC1-1:1
hsa03430	Mismatch repair	GIP	9	ENST00000660745.1;MSTRG.62640.1;NONHSAT163891.1;NONHSAT167741.1;NONHSAT182362.1;NONHSAT210498.1;NONHSAT213559.1;lnc-DMC1-1:1;lnc-TP53TG3-9:2
hsa03440	Homologous recombination	GIP	17	ENST00000437461.1;ENST00000454977.1;ENST00000655317.1;MSTRG.10347.2;MSTRG.49428.1;NONHSAT185734.1;NR_003207;NR_024089;NR_040772;NR_103827;lnc-ARID2-2:1;lnc-FAR1-2:1;lnc-MCM9-2:1;lnc-MID1-4:1;lnc-NDUFAF8-5:3;lnc-NPY5R-10:1;lnc-TDRD1-1:1
hsa04010	MAPK signaling pathway	EIP	2	NONHSAT172216.1;lnc-C2orf83-2:1
hsa04014	Ras signaling pathway	EIP	30	ENST00000418041.5;ENST00000437825.1;ENST00000527847.5;ENST00000527978.1;ENST00000608684.1;ENST00000616668.1;ENST00000648436.1;MSTRG.67428.1;NONHSAT160055.1;NONHSAT160345.1;NONHSAT165101.1;NONHSAT169522.1;NONHSAT172829.1;NONHSAT177249.1;NONHSAT198689.1;NONHSAT212643.1;NR_046228;NR_125940;T002765;T228060;lnc-ATG7-2:2;lnc-BEX3-2:5;lnc-CYB5R2-1:2;lnc-GEMIN2-10:1;lnc-GPR34-1:1;lnc-PAK1IP1-1:1;lnc-RAN-…
hsa04020	Calcium signaling pathway	EIP	10	ENST00000609111.1;ENST00000658415.1;ENST00000661317.1;MSTRG.35867.1;MSTRG.49157.1;NONHSAT183090.1;NONHSAT185771.1;lnc-ARHGEF38-1:2;lnc-ERN2-1:1;lnc-TMEM135-1:1
hsa04022	cGMP-PKG signaling pathway	EIP	37	ENST00000412954.1;ENST00000484721.2;ENST00000558572.1;ENST00000609111.1;ENST00000617323.4;ENST00000655317.1;ENST00000658164.1;ENST00000658415.1;ENST00000661317.1;MSTRG.10347.2;MSTRG.49428.1;MSTRG.52767.1;NONHSAT150699.1;NONHSAT183090.1;NONHSAT185130.1;NONHSAT185771.1;NONHSAT195089.1;NR_003207;NR_003366;NR_024089;NR_033999;NR_108082;T032421;T159902;TBX2-AS1:26;lnc-ARHGEF38-1:2;lnc-ARID2-2:1;lnc-AR…
hsa04060	Cytokine-cytokine receptor interaction	EIP	144	ENST00000418041.5;ENST00000437825.1;ENST00000451775.1;ENST00000471935.1;ENST00000499842.1;ENST00000500853.1;ENST00000507525.1;ENST00000508671.1;ENST00000509911.2;ENST00000525320.2;ENST00000527847.5;ENST00000527978.1;ENST00000558572.1;ENST00000608014.1;ENST00000608142.1;ENST00000608684.1;ENST00000609111.1;ENST00000616668.1;ENST00000617135.1;ENST00000622718.1;ENST00000630728.1;ENST00000648436.1;ENS…
hsa04062	Chemokine signaling pathway	OS	94	ENST00000418041.5;ENST00000437825.1;ENST00000451775.1;ENST00000471935.1;ENST00000499842.1;ENST00000500853.1;ENST00000507525.1;ENST00000508671.1;ENST00000509911.2;ENST00000527847.5;ENST00000527978.1;ENST00000608142.1;ENST00000608684.1;ENST00000617135.1;ENST00000622718.1;ENST00000648436.1;ENST00000658164.1;ENST00000661317.1;ENST00000663760.1;ENST00000668812.1;MSTRG.18011.9;MSTRG.18739.1;MSTRG.35867…
hsa04064	NF-kappa B signaling pathway	EIP	147	ENST00000412954.1;ENST00000418041.5;ENST00000422841.5;ENST00000434973.1;ENST00000437825.1;ENST00000451775.1;ENST00000454977.1;ENST00000484721.2;ENST00000500853.1;ENST00000508671.1;ENST00000525320.2;ENST00000581690.1;ENST00000608014.1;ENST00000608684.1;ENST00000616668.1;ENST00000617135.1;ENST00000630728.1;ENST00000642027.2;ENST00000648436.1;ENST00000654002.1;ENST00000656988.1;ENST00000657447.1;ENS…
hsa04080	Neuroactive ligand-receptor interaction	EIP	2	NONHSAT157106.1;NONHSAT170176.1
hsa04142	Lysosome	CP	1	NONHSAT185734.1
hsa04144	Endocytosis	CP	3	NONHSAT172216.1;lnc-ABCE1-5:1;lnc-C2orf83-2:1
hsa04151	PI3K-Akt signaling pathway	EIP	91	ENST00000418041.5;ENST00000437825.1;ENST00000451775.1;ENST00000499842.1;ENST00000500853.1;ENST00000508671.1;ENST00000509911.2;ENST00000525320.2;ENST00000527847.5;ENST00000527978.1;ENST00000607540.1;ENST00000608014.1;ENST00000608684.1;ENST00000609111.1;ENST00000630728.1;ENST00000648436.1;ENST00000658164.1;ENST00000671131.1;HID1-AS1:3;MSTRG.16859.1;MSTRG.18011.9;MSTRG.28648.1;MSTRG.35867.1;MSTRG.45…
hsa04217	Necroptosis	CP	8	MSTRG.62640.1;NONHSAT167741.1;NONHSAT182362.1;NONHSAT210498.1;NONHSAT213559.1;T199649;lnc-POTEC-11:2;lnc-TP53TG3-9:2
hsa04270	Vascular smooth muscle contraction	OS	6	ENST00000609111.1;ENST00000617323.4;ENST00000658415.1;NONHSAT183090.1;lnc-ARHGEF38-1:2;lnc-ARID2-2:1
hsa04371	Apelin signaling pathway	EIP	100	ENST00000418041.5;ENST00000437825.1;ENST00000451775.1;ENST00000499842.1;ENST00000500853.1;ENST00000507525.1;ENST00000508671.1;ENST00000511849.2;ENST00000525320.2;ENST00000558572.1;ENST00000565390.2;ENST00000607540.1;ENST00000608014.1;ENST00000609111.1;ENST00000617323.4;ENST00000650061.1;ENST00000654002.1;ENST00000657682.1;ENST00000658164.1;ENST00000658415.1;ENST00000661317.1;ENST00000671131.1;HID…
hsa04390	Hippo signaling pathway	EIP	6	ENST00000558572.1;ENST00000657682.1;NONHSAT165101.1;NONHSAT185560.1;NR_003366;lnc-TMEM135-1:1
hsa04510	Focal adhesion	CP	212	BANCR:2;ENST00000412954.1;ENST00000418041.5;ENST00000422841.5;ENST00000434973.1;ENST00000437825.1;ENST00000443546.1;ENST00000451775.1;ENST00000454977.1;ENST00000478845.2;ENST00000484721.2;ENST00000499842.1;ENST00000500853.1;ENST00000508671.1;ENST00000509911.2;ENST00000511849.2;ENST00000525320.2;ENST00000527847.5;ENST00000527978.1;ENST00000558572.1;ENST00000565390.2;ENST00000607540.1;ENST000006080…
hsa04512	ECM-receptor interaction	EIP	192	BANCR:2;ENST00000412954.1;ENST00000418041.5;ENST00000422841.5;ENST00000434973.1;ENST00000437461.1;ENST00000437825.1;ENST00000443546.1;ENST00000451775.1;ENST00000454977.1;ENST00000478845.2;ENST00000484721.2;ENST00000499842.1;ENST00000500853.1;ENST00000508671.1;ENST00000509911.2;ENST00000511849.2;ENST00000525320.2;ENST00000527978.1;ENST00000558572.1;ENST00000565390.2;ENST00000607540.1;ENST000006080…
hsa04530	Tight junction	CP	6	ENST00000668812.1;MSTRG.67132.1;NR_029429;T199649;lnc-DAP-8:1;lnc-TP53TG3-9:2
hsa04610	Complement and coagulation cascades	OS	1	NONHSAT202012.1
hsa04630	Jak-STAT signaling pathway	EIP	2	ENST00000575331.1;lnc-DAP-8:1
hsa04640	Hematopoietic cell lineage	OS	126	ENST00000418041.5;ENST00000437825.1;ENST00000451775.1;ENST00000471935.1;ENST00000499842.1;ENST00000500853.1;ENST00000507525.1;ENST00000508671.1;ENST00000509911.2;ENST00000525320.2;ENST00000527847.5;ENST00000527978.1;ENST00000558572.1;ENST00000608014.1;ENST00000608142.1;ENST00000608684.1;ENST00000616668.1;ENST00000617135.1;ENST00000617323.4;ENST00000622718.1;ENST00000648436.1;ENST00000657682.1;ENS…
hsa04662	B cell receptor signaling pathway	OS	146	ENST00000418041.5;ENST00000437825.1;ENST00000451775.1;ENST00000471935.1;ENST00000499842.1;ENST00000500853.1;ENST00000507525.1;ENST00000508671.1;ENST00000509911.2;ENST00000525320.2;ENST00000527847.5;ENST00000527978.1;ENST00000558572.1;ENST00000607540.1;ENST00000608014.1;ENST00000608142.1;ENST00000608684.1;ENST00000609111.1;ENST00000616668.1;ENST00000617135.1;ENST00000617323.4;ENST00000622718.1;ENS…
hsa04666	Fc gamma R-mediated phagocytosis	OS	10	ENST00000454977.1;MSTRG.10347.2;MSTRG.49428.1;NONHSAT150699.1;NONHSAT197461.1;NR_103827;lnc-CLDN18-1:1;lnc-FAR1-2:1;lnc-MID1-4:1;lnc-NDUFAF8-5:3
hsa04670	Leukocyte transendothelial migration	OS	1	lnc-ABCE1-5:1
hsa04672	Intestinal immune network for IgA production	OS	47	ENST00000471935.1;ENST00000509911.2;ENST00000527847.5;ENST00000608142.1;ENST00000617135.1;ENST00000622718.1;ENST00000648436.1;ENST00000661317.1;MSTRG.22147.1;MSTRG.57351.11;NONHSAT160055.1;NONHSAT165101.1;NONHSAT170199.1;NONHSAT170586.1;NONHSAT172216.1;NONHSAT172829.1;NONHSAT173735.1;NONHSAT174563.1;NONHSAT177249.1;NONHSAT187039.1;NONHSAT199468.1;NONHSAT201356.1;NONHSAT205333.1;NONHSAT210658.1;NR…
hsa04713	Circadian entrainment	OS	2	MSTRG.67428.1;NONHSAT188090.1
hsa04723	Retrograde endocannabinoid signaling	OS	1	NONHSAT188090.1
hsa04724	Glutamatergic synapse	OS	2	MSTRG.67428.1;NONHSAT188090.1
hsa04725	Cholinergic synapse	OS	19	ENST00000471935.1;ENST00000608142.1;ENST00000622718.1;MSTRG.67428.1;NONHSAT170199.1;NONHSAT170586.1;NONHSAT174563.1;NONHSAT188090.1;NONHSAT201356.1;NONHSAT210658.1;NR_026664;NR_036678;lnc-ALOX12-3:1;lnc-BRF1-27:1;lnc-CD96-3:1;lnc-COL6A6-2:1;lnc-EIF2AK3-13:1;lnc-EVA1A-1:1;lnc-RPIA-14:1
hsa04726	Serotonergic synapse	OS	2	MSTRG.67428.1;NONHSAT188090.1
hsa04727	GABAergic synapse	OS	2	MSTRG.67428.1;NONHSAT188090.1
hsa04728	Dopaminergic synapse	OS	2	MSTRG.67428.1;NONHSAT188090.1
hsa04810	Regulation of actin cytoskeleton	CP	4	MSTRG.49157.1;MSTRG.52955.1;MSTRG.62640.1;NONHSAT213559.1
hsa04915	Estrogen signaling pathway	OS	25	ENST00000509911.2;ENST00000575331.1;ENST00000581690.1;ENST00000616668.1;ENST00000617135.1;ENST00000660399.1;ENST00000668575.1;LINC02352:15;MSTRG.29375.2;MSTRG.3405.3;MSTRG.45189.1;MSTRG.63485.1;MSTRG.67132.1;MSTRG.6822.4;NONHSAT149915.1;NONHSAT224052.1;NR_029392;NR_029429;T228060;T301875;T306347;lnc-DAP-8:1;lnc-MPZL1-2:1;lnc-RHEX-1:5;lnc-ZMAT5-3:1
hsa04924	Renin secretion	OS	11	ENST00000437461.1;ENST00000655317.1;ENST00000660745.1;MSTRG.62640.1;NONHSAT163891.1;NONHSAT167741.1;NONHSAT182362.1;NONHSAT210498.1;NONHSAT213559.1;lnc-NPY5R-10:1;lnc-TDRD1-1:1
hsa04926	Relaxin signaling pathway	OS	4	ENST00000609111.1;MSTRG.67428.1;NONHSAT188090.1;lnc-YARS2-2:1
hsa04933	AGE-RAGE signaling pathway in diabetic complications	HD	3	NR_003207;NR_024089;lnc-MCM9-2:1
hsa04950	Maturity onset diabetes of the young	HD	2	NONHSAT157106.1;T199649
hsa04970	Salivary secretion	OS	129	BANCR:2;ENST00000412954.1;ENST00000422841.5;ENST00000434973.1;ENST00000443546.1;ENST00000478845.2;ENST00000484721.2;ENST00000499842.1;ENST00000507525.1;ENST00000511849.2;ENST00000525320.2;ENST00000558572.1;ENST00000565390.2;ENST00000607540.1;ENST00000608014.1;ENST00000609111.1;ENST00000617323.4;ENST00000624238.2;ENST00000630728.1;ENST00000642027.2;ENST00000650061.1;ENST00000654002.1;ENST000006569…
hsa04972	Pancreatic secretion	OS	6	ENST00000617323.4;NONHSAT151071.1;NONHSAT183090.1;NONHSAT185771.1;NR_024089;lnc-ARHGEF38-1:2
hsa04973	Carbohydrate digestion and absorption	OS	107	BANCR:2;ENST00000422841.5;ENST00000434973.1;ENST00000443546.1;ENST00000478845.2;ENST00000499842.1;ENST00000507525.1;ENST00000511849.2;ENST00000525320.2;ENST00000558572.1;ENST00000565390.2;ENST00000607540.1;ENST00000608014.1;ENST00000609111.1;ENST00000617323.4;ENST00000624238.2;ENST00000642027.2;ENST00000650061.1;ENST00000654002.1;ENST00000656988.1;ENST00000657447.1;ENST00000657682.1;ENST000006584…
hsa04974	Protein digestion and absorption	OS	1	lnc-OR5P3-2:1
hsa04977	Vitamin digestion and absorption	OS	3	NONHSAT167741.1;NONHSAT182362.1;NONHSAT210498.1
hsa05032	Morphine addiction	HD	2	MSTRG.67428.1;NONHSAT188090.1
hsa05145	Toxoplasmosis	HD	1	NR_040772
hsa05146	Amoebiasis	HD	2	ENST00000437461.1;NR_040772
hsa05163	Human cytomegalovirus infection	HD	2	MSTRG.67428.1;NONHSAT188090.1
hsa05165	Human papillomavirus infection	HD	1	MSTRG.52955.1
hsa05170	Human immunodeficiency virus 1 infection	HD	13	ENST00000471935.1;ENST00000527847.5;MSTRG.57351.11;MSTRG.67428.1;NONHSAT160055.1;NONHSAT172829.1;NONHSAT177249.1;NONHSAT188090.1;NR_036678;T310279;lnc-AIM2-2:1;lnc-GPR34-1:1;lnc-TPPP-1:3
hsa05200	Pathways in cancer	HD	95	ENST00000418041.5;ENST00000437825.1;ENST00000451775.1;ENST00000471935.1;ENST00000478845.2;ENST00000511849.2;ENST00000527847.5;ENST00000527978.1;ENST00000565390.2;ENST00000608142.1;ENST00000609111.1;ENST00000622718.1;ENST00000630728.1;ENST00000642027.2;ENST00000648436.1;ENST00000650061.1;ENST00000654002.1;ENST00000658164.1;ENST00000661317.1;HID1-AS1:3;MSTRG.18739.1;MSTRG.35867.1;MSTRG.46298.2;MSTR…
hsa05204	Chemical carcinogenesis	HD	16	ENST00000575331.1;ENST00000608142.1;ENST00000660399.1;ENST00000668812.1;LINC02352:15;MSTRG.18011.9;MSTRG.45189.1;MSTRG.57351.11;NONHSAT202012.1;NONHSAT224052.1;NR_029393;T306347;T310279;lnc-AIM2-2:1;lnc-DAP-8:1;lnc-SNX8-2:1
hsa05216	Thyroid cancer	HD	46	ENST00000471935.1;ENST00000507525.1;ENST00000509911.2;ENST00000527847.5;ENST00000527978.1;ENST00000608142.1;ENST00000616668.1;ENST00000617135.1;ENST00000617323.4;ENST00000622718.1;MSTRG.18739.1;MSTRG.29375.2;MSTRG.57351.11;MSTRG.63485.1;MSTRG.67428.1;NONHSAT151071.1;NONHSAT160055.1;NONHSAT165101.1;NONHSAT170199.1;NONHSAT170586.1;NONHSAT172829.1;NONHSAT173735.1;NONHSAT174563.1;NONHSAT177249.1;NONH…
hsa05217	Basal cell carcinoma	HD	5	NONHSAT170199.1;NONHSAT174563.1;NONHSAT210658.1;NR_026664;lnc-CD96-3:1
hsa05222	Small cell lung cancer	HD	50	ENST00000422841.5;ENST00000434973.1;ENST00000437461.1;ENST00000451775.1;ENST00000454977.1;ENST00000630728.1;ENST00000642027.2;ENST00000654002.1;ENST00000656988.1;ENST00000657447.1;HID1-AS1:3;MSTRG.10347.2;MSTRG.22825.1;MSTRG.28648.1;MSTRG.49428.1;MSTRG.51252.1;MSTRG.52955.1;MSTRG.55241.1;MSTRG.9929.60;NONHSAT172376.1;NONHSAT197461.1;NONHSAT204599.1;NR_003207;NR_040772;NR_103827;NR_108082;NR_11051…
hsa05226	Gastric cancer	HD	5	NONHSAT170199.1;NONHSAT174563.1;NONHSAT210658.1;NR_026664;lnc-CD96-3:1
hsa05230	Central carbon metabolism in cancer	HD	3	NONHSAT170199.1;NONHSAT174563.1;NR_026664
hsa05340	Primary immunodeficiency	HD	144	ENST00000418041.5;ENST00000437825.1;ENST00000451775.1;ENST00000471935.1;ENST00000499842.1;ENST00000500853.1;ENST00000507525.1;ENST00000508671.1;ENST00000509911.2;ENST00000525320.2;ENST00000527847.5;ENST00000527978.1;ENST00000558572.1;ENST00000607540.1;ENST00000608014.1;ENST00000608142.1;ENST00000608684.1;ENST00000616668.1;ENST00000617135.1;ENST00000617323.4;ENST00000622718.1;ENST00000630728.1;ENS…
hsa05412	Arrhythmogenic right ventricular cardiomyopathy (ARVC)	HD	44	ENST00000418041.5;ENST00000437825.1;ENST00000500853.1;ENST00000527978.1;ENST00000608684.1;ENST00000609111.1;ENST00000616668.1;ENST00000648436.1;ENST00000663760.1;MSTRG.18011.9;MSTRG.29375.2;NONHSAT160345.1;NONHSAT169522.1;NONHSAT172216.1;NONHSAT172829.1;NONHSAT193393.1;NONHSAT204599.1;NONHSAT205350.1;NONHSAT212643.1;NONHSAT215483.1;NONHSAT218387.1;NR_029429;NR_033999;NR_046228;NR_110416;NR_125940…
