# Supplementary material for: Integration analysis of cis- and trans-regulatory long non-coding RNAs associated with immune-related pathways in non-small cell lung cancer
Source: Biochem Biophys Rep. 2024 Oct 28;40:101832. doi: 10.1016/j.bbrep.2024.101832 (PMC11558640; doi:10.1016/j.bbrep.2024.101832)
Supplement: Multimedia component 15 [file mmc15.xlsx]

## Sheet: Table S14-summary_cis
Table S14-summary_cis lncRNA-mRNA pairs
Num	lncRNA	mRNA	CorrelationCoefficient	p-value	isBest	lncRNA_id	lncRNA_symbol	lncRNA_chrom	lncRNA_start	lncRNA_end	lncRNA_strand	mRNA_id	gene_symbol	mRNA_chrom	mRNA_start	mRNA_end	mRNA_strand	direction	type	distance	subtype	location
6	NONHSAT157362.1	BLNK	0.999	1.535e-06	1	NONHSAT157362.1	NONHSAG006600.2	Chr10	96196434	96210146	-	ENST00000371176.6	BLNK	Chr10	96191702	96271540	-	sense	genic	0	nested	exonic
37	NONHSAT185560.1	NCKAP5	0.9977	7.95e-06	1	NONHSAT185560.1	NONHSAG079084.1	Chr2	132994187	133266930	-	ENST00000427594.5	NCKAP5	Chr2	133121969	133517513	-	sense	genic	0	overlapping	exonic
67	NONHSAT149915.1	CD1E	0.9968	1.536e-05	1	NONHSAT149915.1	NONHSAG056896.1	Chr1	158353896	158357549	+	ENST00000368167.8	CD1E	Chr1	158353894	158357553	+	sense	genic	0	nested	exonic
141	ENST00000422841.5	FMO2	0.9954	3.169e-05	1	ENST00000422841.5	ENSG00000225243.5	Chr1	171199244	171224284	-	ENST00000209929.10	FMO2	Chr1	171185300	171212686	+	antisense	genic	0	overlapping	exonic
187	NONHSAT172829.1	CD19	0.9947	4.253e-05	1	NONHSAT172829.1	NONHSAG071582.1	Chr16	28938051	28939335	+	ENST00000538922.7	CD19	Chr16	28931939	28939347	+	sense	genic	0	nested	exonic
414	lnc-ENPP5-2:7	CLIC5	0.9916	0.0001058	1	lnc-ENPP5-2:7	lnc-ENPP5-2	Chr6	45900308	45903179	-	ENST00000185206.12	CLIC5	Chr6	45898456	46080348	-	sense	genic	0	nested	exonic
471	MSTRG.35867.1	CXCR4	0.991	0.0001208	1	MSTRG.35867.1	MSTRG.35867	Chr2	136114900	136115619	+	ENST00000409817.1	CXCR4	Chr2	136114349	136116243	-	antisense	genic	0	nested	exonic
605	lnc-SCN4B-2:2	SCN4B	0.9897	0.0001591	1	lnc-SCN4B-2:2	lnc-SCN4B-2	Chr11	118133377	118145469	-	ENST00000324727.8	SCN4B	Chr11	118133377	118152820	-	sense	genic	0	nested	exonic
793	NONHSAT183090.1	PDK1	0.9878	0.0002216	1	NONHSAT183090.1	NONHSAG077949.1	Chr2	172586025	172593267	+	ENST00000282077.7	PDK1	Chr2	172555969	172608669	+	sense	genic	0	nested	exonic
903	lnc-ADGRF5-2:1	ADGRF1	0.9868	0.0002583	1	lnc-ADGRF5-2:1	lnc-ADGRF5-2	Chr6	47020053	47042270	-	ENST00000371243.2	ADGRF1	Chr6	47019886	47042294	-	sense	genic	0	nested	exonic
924	TBX2-AS1:26	TBX2	0.9866	0.0002673	1	TBX2-AS1:26	TBX2-AS1	Chr17	61393064	61399621	-	ENST00000240328.4	TBX2	Chr17	61399843	61409466	+	antisense	intergenic	222	divergent	upstream
925	NONHSAT198689.1	FDCSP	0.9866	0.0002674	1	NONHSAT198689.1	NONHSAG087603.1	Chr4	70226149	70235221	+	ENST00000317987.5	FDCSP	Chr4	70226071	70235252	+	sense	genic	0	nested	exonic
1639	NONHSAT198896.1	NPNT	0.9819	0.0004897	1	NONHSAT198896.1	NONHSAG038579.2	Chr4	105940591	105970311	+	ENST00000379987.6	NPNT	Chr4	105895437	105971674	+	sense	genic	0	nested	exonic
1751	MSTRG.4285.2	FMO2	0.9811	0.0005343	1	MSTRG.4285.2	MSTRG.4285	Chr1	171199219	171227829	-	ENST00000209929.10	FMO2	Chr1	171185300	171212686	+	antisense	genic	0	overlapping	exonic
1986	lnc-EIF2AK3-13:1	IGKV1-27	0.9796	0.0006217	1	lnc-EIF2AK3-13:1	lnc-EIF2AK3-13	Chr2	89170775	89171212	-	ENST00000498435.1	IGKV1-27	Chr2	89213423	89213928	-	sense	intergenic	42211	same_strand	downstream
3185	ENST00000617135.1	VSIG10	0.973	0.001084	1	ENST00000617135.1	ENSG00000274859.1	Chr12	118066398	118066725	+	ENST00000359236.10	VSIG10	Chr12	118063593	118104011	-	antisense	genic	0	nested	exonic
3404	NONHSAT184588.1	EPAS1	0.972	0.001164	1	NONHSAT184588.1	NONHSAG078658.2	Chr2	46385200	46386694	-	ENST00000263734.5	EPAS1	Chr2	46297407	46386697	+	antisense	genic	0	nested	exonic
4054	ENST00000511849.2	KHDRBS2	0.9689	0.00144	1	ENST00000511849.2	ENSG00000250686.2	Chr6	61630233	61681049	-	ENST00000281156.5	KHDRBS2	Chr6	61679961	62286225	-	sense	genic	0	overlapping	exonic
6097	lnc-SGO1-1:1	ZNF385D	0.9596	0.002417	1	lnc-SGO1-1:1	lnc-SGO1-1	Chr3	21421379	21431124	-	ENST00000281523.8	ZNF385D	Chr3	21412218	21751210	-	sense	genic	0	nested	exonic
14192	ENST00000509911.2	PAX5	0.9289	0.0074	1	ENST00000509911.2	ENSG00000250850.2	Chr9	37002697	37008040	+	ENST00000358127.9	PAX5	Chr9	36833269	37034268	-	antisense	genic	0	nested	exonic
17797	lnc-GPR34-1:1	GPR82	0.9159	0.01031	1	lnc-GPR34-1:1	lnc-GPR34-1	ChrX	41728133	41728771	+	ENST00000302548.5	GPR82	ChrX	41724181	41730130	+	sense	genic	0	nested	exonic
21457	NONHSAT204599.1	SEMA6A	0.9023	0.01385	1	NONHSAT204599.1	NONHSAG041319.2	Chr5	116567532	116574806	-	ENST00000343348.10	SEMA6A	Chr5	116443616	116574934	-	sense	genic	0	nested	exonic
22609	lnc-YRDC-2:1	MANEAL	0.898	0.01508	1	lnc-YRDC-2:1	lnc-YRDC-2	Chr1	37801919	37802131	-	ENST00000329006.5	MANEAL	Chr1	37795488	37801137	+	antisense	intergenic	782	convergent	downstream
24169	ENST00000565390.2	ZFP69B	0.8923	0.01677	1	ENST00000565390.2	ENSG00000260920.2	Chr1	40464319	40466767	+	ENST00000361584.5	ZFP69B	Chr1	40450476	40463715	+	sense	intergenic	604	same_strand	downstream
35269	lnc-TBX5-4:2	TBX3	0.8487	0.0326	1	lnc-TBX5-4:2	lnc-TBX5-4	Chr12	114677592	114679933	-	ENST00000349155.7	TBX3	Chr12	114670255	114684175	-	sense	genic	0	nested	exonic
39051	NONHSAT210658.1	COL19A1	0.832	0.03995	1	NONHSAT210658.1	NONHSAG095243.1	Chr6	69865261	69865743	.	ENST00000620364.5	COL19A1	Chr6	69866556	70212468	+	strand_unknow	intergenic	813	unknow strand(s)	upstream
