# Supplementary material for: Integration analysis of cis- and trans-regulatory long non-coding RNAs associated with immune-related pathways in non-small cell lung cancer
Source: Biochem Biophys Rep. 2024 Oct 28;40:101832. doi: 10.1016/j.bbrep.2024.101832 (PMC11558640; doi:10.1016/j.bbrep.2024.101832)
Supplement: Multimedia component 16 [file mmc16.xlsx]

## Sheet: Table S15-CISPCs_AllenrichGO
Table S15-CISPCs_AllenrichGO
Terms	Counts	GeneRatio	BgRatio	pValue	FDR	foldEnrichment	geneID	geneSymbol	Category
GO:0060788~ectodermal placode formation	2	45342	12/18012	7.67951e-05	0.0191174	150.1	ENSG00000121068/ENSG00000135111	TBX2/TBX3	GO_BP
GO:0071697~ectodermal placode morphogenesis	2	45342	12/18012	7.67951e-05	0.0191174	150.1	ENSG00000121068/ENSG00000135111	TBX2/TBX3	GO_BP
GO:0071696~ectodermal placode development	2	45342	13/18012	9.06974e-05	0.0191174	138.554	ENSG00000121068/ENSG00000135111	TBX2/TBX3	GO_BP
GO:0045445~myoblast differentiation	3	45371	84/18012	0.00010533	0.0191174	32.1643	ENSG00000116016/ENSG00000121068/ENSG00000135111	EPAS1/TBX2/TBX3	GO_BP
GO:0060047~heart contraction	4	45402	274/18012	0.000209453	0.0249133	13.1474	ENSG00000121966/ENSG00000116016/ENSG00000177098/ENSG00000121068	CXCR4/EPAS1/SCN4B/TBX2	GO_BP
GO:0003015~heart process	4	45402	284/18012	0.000240211	0.0249133	12.6845	ENSG00000121966/ENSG00000116016/ENSG00000177098/ENSG00000121068	CXCR4/EPAS1/SCN4B/TBX2	GO_BP
GO:0050855~regulation of B cell receptor signaling pathway	2	45342	26/18012	0.000374648	0.030876	69.2769	ENSG00000177455/ENSG00000196092	CD19/PAX5	GO_BP
GO:0060562~epithelial tube morphogenesis	4	45402	321/18012	0.000382761	0.030876	11.2224	ENSG00000121966/ENSG00000168743/ENSG00000121068/ENSG00000135111	CXCR4/NPNT/TBX2/TBX3	GO_BP
GO:0014706~striated muscle tissue development	4	45402	383/18012	0.00074435	0.0540398	9.40574	ENSG00000082293/ENSG00000196092/ENSG00000121068/ENSG00000135111	COL19A1/PAX5/TBX2/TBX3	GO_BP
GO:0048568~embryonic organ development	4	45402	428/18012	0.00112589	0.0657495	8.41682	ENSG00000116016/ENSG00000196092/ENSG00000121068/ENSG00000135111	EPAS1/PAX5/TBX2/TBX3	GO_BP
GO:0060443~mammary gland morphogenesis	2	45342	46/18012	0.00117733	0.0657495	39.1565	ENSG00000121068/ENSG00000135111	TBX2/TBX3	GO_BP
GO:0042733~embryonic digit morphogenesis	2	45342	61/18012	0.002061	0.0857433	29.5279	ENSG00000121068/ENSG00000135111	TBX2/TBX3	GO_BP
GO:0060560~developmental growth involved in morphogenesis	3	45371	233/18012	0.00207031	0.0857433	11.5957	ENSG00000121966/ENSG00000092421/ENSG00000121068	CXCR4/SEMA6A/TBX2	GO_BP
GO:0008016~regulation of heart contraction	3	45371	245/18012	0.00238811	0.0857433	11.0278	ENSG00000116016/ENSG00000177098/ENSG00000121068	EPAS1/SCN4B/TBX2	GO_BP
GO:0061371~determination of heart left/right asymmetry	2	45342	67/18012	0.00248018	0.0857433	26.8836	ENSG00000121068/ENSG00000135111	TBX2/TBX3	GO_BP
GO:0006959~humoral immune response	3	45371	254/18012	0.00264534	0.0872963	10.637	ENSG00000095585/ENSG00000177455/ENSG00000196092	BLNK/CD19/PAX5	GO_BP
GO:0090398~cellular senescence	2	45342	72/18012	0.00285767	0.0876708	25.0167	ENSG00000121068/ENSG00000135111	TBX2/TBX3	GO_BP
GO:0060021~roof of mouth development	2	45342	89/18012	0.00432901	0.104762	20.2382	ENSG00000121068/ENSG00000135111	TBX2/TBX3	GO_BP
GO:0120162~positive regulation of cold-induced thermogenesis	2	45342	97/18012	0.00511979	0.116155	18.5691	ENSG00000121966/ENSG00000116016	CXCR4/EPAS1	GO_BP
GO:0048638~regulation of developmental growth	3	45371	340/18012	0.00598837	0.118486	7.94647	ENSG00000121966/ENSG00000092421/ENSG00000121068	CXCR4/SEMA6A/TBX2	GO_BP
GO:0001666~response to hypoxia	3	45371	354/18012	0.00669477	0.118486	7.6322	ENSG00000121966/ENSG00000116016/ENSG00000152256	CXCR4/EPAS1/PDK1	GO_BP
GO:0006936~muscle contraction	3	45371	355/18012	0.00674706	0.118486	7.6107	ENSG00000121966/ENSG00000168743/ENSG00000177098	CXCR4/NPNT/SCN4B	GO_BP
GO:0036293~response to decreased oxygen levels	3	45371	365/18012	0.00728348	0.118486	7.40219	ENSG00000121966/ENSG00000116016/ENSG00000152256	CXCR4/EPAS1/PDK1	GO_BP
GO:0010959~regulation of metal ion transport	3	45371	387/18012	0.00855154	0.118486	6.9814	ENSG00000177455/ENSG00000121966/ENSG00000177098	CD19/CXCR4/SCN4B	GO_BP
GO:0070482~response to oxygen levels	3	45371	389/18012	0.00867289	0.118486	6.9455	ENSG00000121966/ENSG00000116016/ENSG00000152256	CXCR4/EPAS1/PDK1	GO_BP
GO:0030183~B cell differentiation	2	45342	131/18012	0.00915439	0.118486	13.7496	ENSG00000095585/ENSG00000177455	BLNK/CD19	GO_BP
GO:0106106~cold-induced thermogenesis	2	45342	143/18012	0.0108289	0.118486	12.5958	ENSG00000121966/ENSG00000116016	CXCR4/EPAS1	GO_BP
GO:0120161~regulation of cold-induced thermogenesis	2	45342	143/18012	0.0108289	0.118486	12.5958	ENSG00000121966/ENSG00000116016	CXCR4/EPAS1	GO_BP
GO:0032275~luteinizing hormone secretion	1	45311	10/18012	0.0110511	0.118486	90.06	ENSG00000135111	TBX3	GO_BP
GO:0044803~multi-organism membrane organization	1	45311	10/18012	0.0110511	0.118486	90.06	ENSG00000121966	CXCR4	GO_BP
GO:0043129~surfactant homeostasis	1	45311	11/18012	0.0121498	0.118486	81.8727	ENSG00000116016	EPAS1	GO_BP
GO:0043619~regulation of transcription from RNA polymerase II promoter in response to oxidative stress	1	45311	11/18012	0.0121498	0.118486	81.8727	ENSG00000116016	EPAS1	GO_BP
GO:0051573~negative regulation of histone H3-K9 methylation	1	45311	11/18012	0.0121498	0.118486	81.8727	ENSG00000196092	PAX5	GO_BP
GO:0060379~cardiac muscle cell myoblast differentiation	1	45311	11/18012	0.0121498	0.118486	81.8727	ENSG00000121068	TBX2	GO_BP
GO:0061042~vascular wound healing	1	45311	11/18012	0.0121498	0.118486	81.8727	ENSG00000121966	CXCR4	GO_BP
GO:0086016~AV node cell action potential	1	45311	11/18012	0.0121498	0.118486	81.8727	ENSG00000177098	SCN4B	GO_BP
GO:1990845~adaptive thermogenesis	2	45342	154/18012	0.0124741	0.118486	11.6961	ENSG00000121966/ENSG00000116016	CXCR4/EPAS1	GO_BP
GO:0001764~neuron migration	2	45342	157/18012	0.0129407	0.118486	11.4726	ENSG00000121966/ENSG00000092421	CXCR4/SEMA6A	GO_BP
GO:0003012~muscle system process	3	45371	451/18012	0.0129504	0.118486	5.99069	ENSG00000121966/ENSG00000168743/ENSG00000177098	CXCR4/NPNT/SCN4B	GO_BP
GO:0050954~sensory perception of mechanical stimulus	2	45342	165/18012	0.0142221	0.118486	10.9164	ENSG00000112782/ENSG00000121966	CLIC5/CXCR4	GO_BP
GO:0042415~norepinephrine metabolic process	1	45311	13/18012	0.0143438	0.118486	69.2769	ENSG00000116016	EPAS1	GO_BP
GO:0048875~chemical homeostasis within a tissue	1	45311	13/18012	0.0143438	0.118486	69.2769	ENSG00000116016	EPAS1	GO_BP
GO:0050966~detection of mechanical stimulus involved in sensory perception of pain	1	45311	13/18012	0.0143438	0.118486	69.2769	ENSG00000121966	CXCR4	GO_BP
GO:1900747~negative regulation of vascular endothelial growth factor signaling pathway	1	45311	13/18012	0.0143438	0.118486	69.2769	ENSG00000092421	SEMA6A	GO_BP
GO:1990138~neuron projection extension	2	45342	167/18012	0.0145507	0.118486	10.7856	ENSG00000121966/ENSG00000092421	CXCR4/SEMA6A	GO_BP
GO:0034765~regulation of ion transmembrane transport	3	45371	479/18012	0.0152174	0.118486	5.6405	ENSG00000177455/ENSG00000112782/ENSG00000177098	CD19/CLIC5/SCN4B	GO_BP
GO:0042762~regulation of sulfur metabolic process	1	45311	14/18012	0.015439	0.118486	64.3286	ENSG00000152256	PDK1	GO_BP
GO:1901213~regulation of transcription from RNA polymerase II promoter involved in heart development	1	45311	14/18012	0.015439	0.118486	64.3286	ENSG00000121068	TBX2	GO_BP
GO:1902548~negative regulation of cellular response to vascular endothelial growth factor stimulus	1	45311	14/18012	0.015439	0.118486	64.3286	ENSG00000092421	SEMA6A	GO_BP
GO:0001659~temperature homeostasis	2	45342	173/18012	0.0155565	0.118486	10.4116	ENSG00000121966/ENSG00000116016	CXCR4/EPAS1	GO_BP
GO:0002475~antigen processing and presentation via MHC class Ib	1	45311	15/18012	0.0165331	0.118486	60.04	ENSG00000158488	CD1E	GO_BP
GO:0007351~tripartite regional subdivision	1	45311	15/18012	0.0165331	0.118486	60.04	ENSG00000135111	TBX3	GO_BP
GO:0008595~anterior/posterior axis specification, embryo	1	45311	15/18012	0.0165331	0.118486	60.04	ENSG00000135111	TBX3	GO_BP
GO:0032274~gonadotropin secretion	1	45311	15/18012	0.0165331	0.118486	60.04	ENSG00000135111	TBX3	GO_BP
GO:0050961~detection of temperature stimulus involved in sensory perception	1	45311	15/18012	0.0165331	0.118486	60.04	ENSG00000121966	CXCR4	GO_BP
GO:0050965~detection of temperature stimulus involved in sensory perception of pain	1	45311	15/18012	0.0165331	0.118486	60.04	ENSG00000121966	CXCR4	GO_BP
GO:0048639~positive regulation of developmental growth	2	45342	180/18012	0.0167668	0.118486	10.0067	ENSG00000121966/ENSG00000121068	CXCR4/TBX2	GO_BP
GO:0006086~acetyl-CoA biosynthetic process from pyruvate	1	45311	16/18012	0.017626	0.118486	56.2875	ENSG00000152256	PDK1	GO_BP
GO:0033631~cell-cell adhesion mediated by integrin	1	45311	16/18012	0.017626	0.118486	56.2875	ENSG00000168743	NPNT	GO_BP
GO:0043217~myelin maintenance	1	45311	16/18012	0.017626	0.118486	56.2875	ENSG00000121966	CXCR4	GO_BP
GO:1905331~negative regulation of morphogenesis of an epithelium	1	45311	16/18012	0.017626	0.118486	56.2875	ENSG00000121068	TBX2	GO_BP
GO:2001224~positive regulation of neuron migration	1	45311	16/18012	0.017626	0.118486	56.2875	ENSG00000092421	SEMA6A	GO_BP
GO:0030540~female genitalia development	1	45311	17/18012	0.0187178	0.124671	52.9765	ENSG00000135111	TBX3	GO_BP
GO:0071456~cellular response to hypoxia	2	45342	201/18012	0.0206311	0.128575	8.96119	ENSG00000116016/ENSG00000152256	EPAS1/PDK1	GO_BP
GO:0060004~reflex	1	45311	19/18012	0.0208979	0.128575	47.4	ENSG00000168743	NPNT	GO_BP
GO:0050920~regulation of chemotaxis	2	45342	212/18012	0.0227908	0.135091	8.49623	ENSG00000121966/ENSG00000092421	CXCR4/SEMA6A	GO_BP
GO:1903861~positive regulation of dendrite extension	1	45311	22/18012	0.0241594	0.135561	40.9364	ENSG00000121966	CXCR4	GO_BP
GO:0086012~membrane depolarization during cardiac muscle cell action potential	1	45311	23/18012	0.0252442	0.135561	39.1565	ENSG00000177098	SCN4B	GO_BP
GO:0002407~dendritic cell chemotaxis	1	45311	24/18012	0.026328	0.135561	37.525	ENSG00000121966	CXCR4	GO_BP
GO:0009404~toxin metabolic process	1	45311	24/18012	0.026328	0.135561	37.525	ENSG00000094963	FMO2	GO_BP
GO:1903859~regulation of dendrite extension	1	45311	24/18012	0.026328	0.135561	37.525	ENSG00000121966	CXCR4	GO_BP
GO:0001916~positive regulation of T cell mediated cytotoxicity	1	45311	25/18012	0.0274105	0.137242	36.024	ENSG00000158488	CD1E	GO_BP
GO:0045992~negative regulation of embryonic development	1	45311	26/18012	0.028492	0.137901	34.6385	ENSG00000121068	TBX2	GO_BP
GO:0042113~B cell activation	2	45342	241/18012	0.0289107	0.139001	7.47386	ENSG00000095585/ENSG00000177455	BLNK/CD19	GO_BP
GO:0002449~lymphocyte mediated immunity	2	45342	247/18012	0.0302514	0.139956	7.29231	ENSG00000177455/ENSG00000158488	CD19/CD1E	GO_BP
GO:0030511~positive regulation of transforming growth factor beta receptor signaling pathway	1	45311	29/18012	0.0317294	0.14098	31.0552	ENSG00000168743	NPNT	GO_BP
GO:0035909~aorta morphogenesis	1	45311	31/18012	0.0338821	0.144819	29.0516	ENSG00000121068	TBX2	GO_BP
GO:0045987~positive regulation of smooth muscle contraction	1	45311	31/18012	0.0338821	0.144819	29.0516	ENSG00000168743	NPNT	GO_BP
GO:0045927~positive regulation of growth	2	45342	266/18012	0.034658	0.144819	6.77143	ENSG00000121966/ENSG00000121068	CXCR4/TBX2	GO_BP
GO:0006739~NADP metabolic process	1	45311	32/18012	0.0349566	0.144819	28.1438	ENSG00000094963	FMO2	GO_BP
GO:0043552~positive regulation of phosphatidylinositol 3-kinase activity	1	45311	32/18012	0.0349566	0.144819	28.1438	ENSG00000177455	CD19	GO_BP
GO:0010922~positive regulation of phosphatase activity	1	45311	34/18012	0.0371024	0.144819	26.4882	ENSG00000168743	NPNT	GO_BP
GO:0014072~response to isoquinoline alkaloid	1	45311	34/18012	0.0371024	0.144819	26.4882	ENSG00000121966	CXCR4	GO_BP
GO:0043278~response to morphine	1	45311	34/18012	0.0371024	0.144819	26.4882	ENSG00000121966	CXCR4	GO_BP
GO:0110111~negative regulation of animal organ morphogenesis	1	45311	34/18012	0.0371024	0.144819	26.4882	ENSG00000121068	TBX2	GO_BP
GO:0060045~positive regulation of cardiac muscle cell proliferation	1	45311	36/18012	0.0392437	0.146335	25.0167	ENSG00000121068	TBX2	GO_BP
GO:0034599~cellular response to oxidative stress	2	45342	289/18012	0.0403079	0.146335	6.23253	ENSG00000116016/ENSG00000152256	EPAS1/PDK1	GO_BP
GO:0070372~regulation of ERK1 and ERK2 cascade	2	45342	291/18012	0.040815	0.146547	6.18969	ENSG00000168743/ENSG00000092421	NPNT/SEMA6A	GO_BP
GO:0009410~response to xenobiotic stimulus	2	45342	293/18012	0.0413245	0.146547	6.14744	ENSG00000121966/ENSG00000094963	CXCR4/FMO2	GO_BP
GO:0006084~acetyl-CoA metabolic process	1	45311	38/18012	0.0413804	0.146547	23.7	ENSG00000152256	PDK1	GO_BP
GO:2000648~positive regulation of stem cell proliferation	1	45311	39/18012	0.0424471	0.148157	23.0923	ENSG00000135111	TBX3	GO_BP
GO:0001974~blood vessel remodeling	1	45311	40/18012	0.0435127	0.14901	22.515	ENSG00000116016	EPAS1	GO_BP
GO:0051281~positive regulation of release of sequestered calcium ion into cytosol	1	45311	40/18012	0.0435127	0.14901	22.515	ENSG00000177455	CD19	GO_BP
GO:0071526~semaphorin-plexin signaling pathway	1	45311	40/18012	0.0435127	0.14901	22.515	ENSG00000092421	SEMA6A	GO_BP
GO:0008631~intrinsic apoptotic signaling pathway in response to oxidative stress	1	45311	43/18012	0.0467025	0.152759	20.9442	ENSG00000152256	PDK1	GO_BP
GO:0007204~positive regulation of cytosolic calcium ion concentration	2	45342	317/18012	0.0476269	0.152759	5.68202	ENSG00000177455/ENSG00000121966	CD19/CXCR4	GO_BP
GO:0007019~microtubule depolymerization	1	45311	44/18012	0.0477636	0.152759	20.4682	ENSG00000176771	NCKAP5	GO_BP
GO:0030857~negative regulation of epithelial cell differentiation	1	45311	44/18012	0.0477636	0.152759	20.4682	ENSG00000135111	TBX3	GO_BP
GO:0050919~negative chemotaxis	1	45311	46/18012	0.0498823	0.156637	19.5783	ENSG00000092421	SEMA6A	GO_BP
GO:0030574~collagen catabolic process	1	45311	47/18012	0.05094	0.156637	19.1617	ENSG00000082293	COL19A1	GO_BP
GO:0008038~neuron recognition	1	45311	48/18012	0.0519966	0.156637	18.7625	ENSG00000121966	CXCR4	GO_BP
GO:0044764~multi-organism cellular process	1	45311	48/18012	0.0519966	0.156637	18.7625	ENSG00000121966	CXCR4	GO_BP
GO:0086002~cardiac muscle cell action potential involved in contraction	1	45311	53/18012	0.0572626	0.162203	16.9925	ENSG00000177098	SCN4B	GO_BP
GO:0045765~regulation of angiogenesis	2	45342	352/18012	0.0574088	0.162203	5.11705	ENSG00000121966/ENSG00000092421	CXCR4/SEMA6A	GO_BP
GO:0001912~positive regulation of leukocyte mediated cytotoxicity	1	45311	54/18012	0.0583125	0.162203	16.6778	ENSG00000158488	CD1E	GO_BP
GO:0030449~regulation of complement activation	1	45311	54/18012	0.0583125	0.162203	16.6778	ENSG00000177455	CD19	GO_BP
GO:2000257~regulation of protein activation cascade	1	45311	55/18012	0.0593613	0.162628	16.3745	ENSG00000177455	CD19	GO_BP
GO:0022029~telencephalon cell migration	1	45311	56/18012	0.060409	0.164258	16.0821	ENSG00000121966	CXCR4	GO_BP
GO:0030198~extracellular matrix organization	2	45342	365/18012	0.0612099	0.164637	4.93479	ENSG00000082293/ENSG00000168743	COL19A1/NPNT	GO_BP
GO:0001755~neural crest cell migration	1	45311	57/18012	0.0614555	0.164637	15.8	ENSG00000092421	SEMA6A	GO_BP
GO:0060760~positive regulation of response to cytokine stimulus	1	45311	57/18012	0.0614555	0.164637	15.8	ENSG00000121966	CXCR4	GO_BP
GO:0035306~positive regulation of dephosphorylation	1	45311	58/18012	0.0625009	0.166071	15.5276	ENSG00000168743	NPNT	GO_BP
GO:0090303~positive regulation of wound healing	1	45311	59/18012	0.0635453	0.166071	15.2644	ENSG00000121966	CXCR4	GO_BP
GO:0001701~in utero embryonic development	2	45342	373/18012	0.063592	0.166071	4.82895	ENSG00000116016/ENSG00000135111	EPAS1/TBX3	GO_BP
GO:0045669~positive regulation of osteoblast differentiation	1	45311	60/18012	0.0645885	0.167469	15.01	ENSG00000168743	NPNT	GO_BP
GO:1905268~negative regulation of chromatin organization	1	45311	61/18012	0.0656306	0.168964	14.7639	ENSG00000196092	PAX5	GO_BP
GO:0014823~response to activity	1	45311	65/18012	0.0697881	0.172546	13.8554	ENSG00000121966	CXCR4	GO_BP
GO:0002697~regulation of immune effector process	2	45342	395/18012	0.0703053	0.172546	4.56	ENSG00000177455/ENSG00000158488	CD19/CD1E	GO_BP
GO:0019748~secondary metabolic process	1	45311	66/18012	0.0708247	0.172546	13.6455	ENSG00000094963	FMO2	GO_BP
GO:0031343~positive regulation of cell killing	1	45311	66/18012	0.0708247	0.172546	13.6455	ENSG00000158488	CD1E	GO_BP
GO:1904888~cranial skeletal system development	1	45311	66/18012	0.0708247	0.172546	13.6455	ENSG00000196092	PAX5	GO_BP
GO:0006732~coenzyme metabolic process	2	45342	402/18012	0.0724897	0.172946	4.4806	ENSG00000094963/ENSG00000152256	FMO2/PDK1	GO_BP
GO:0033627~cell adhesion mediated by integrin	1	45311	68/18012	0.0728947	0.172946	13.2441	ENSG00000168743	NPNT	GO_BP
GO:0019216~regulation of lipid metabolic process	2	45342	409/18012	0.0746967	0.174551	4.40391	ENSG00000177455/ENSG00000152256	CD19/PDK1	GO_BP
GO:0001558~regulation of cell growth	2	45342	411/18012	0.0753313	0.17473	4.38248	ENSG00000121966/ENSG00000092421	CXCR4/SEMA6A	GO_BP
GO:0006956~complement activation	1	45311	72/18012	0.0770214	0.17529	12.5083	ENSG00000177455	CD19	GO_BP
GO:0002312~B cell activation involved in immune response	1	45311	73/18012	0.0780504	0.175432	12.337	ENSG00000177455	CD19	GO_BP
GO:0002920~regulation of humoral immune response	1	45311	73/18012	0.0780504	0.175432	12.337	ENSG00000177455	CD19	GO_BP
GO:0048332~mesoderm morphogenesis	1	45311	76/18012	0.0811308	0.178488	11.85	ENSG00000135111	TBX3	GO_BP
GO:0014855~striated muscle cell proliferation	1	45311	78/18012	0.0831789	0.178662	11.5462	ENSG00000121068	TBX2	GO_BP
GO:0055072~iron ion homeostasis	1	45311	78/18012	0.0831789	0.178662	11.5462	ENSG00000116016	EPAS1	GO_BP
GO:0006979~response to oxidative stress	2	45342	438/18012	0.0840707	0.179267	4.11233	ENSG00000116016/ENSG00000152256	EPAS1/PDK1	GO_BP
GO:0072347~response to anesthetic	1	45311	80/18012	0.0852227	0.180384	11.2575	ENSG00000121966	CXCR4	GO_BP
GO:1901863~positive regulation of muscle tissue development	1	45311	84/18012	0.0892973	0.184178	10.7214	ENSG00000121068	TBX2	GO_BP
GO:0050886~endocrine process	1	45311	85/18012	0.0903133	0.184178	10.5953	ENSG00000135111	TBX3	GO_BP
GO:0045778~positive regulation of ossification	1	45311	86/18012	0.0913281	0.185726	10.4721	ENSG00000168743	NPNT	GO_BP
GO:1902476~chloride transmembrane transport	1	45311	88/18012	0.0933547	0.187225	10.2341	ENSG00000112782	CLIC5	GO_BP
GO:0016049~cell growth	2	45342	476/18012	0.0968783	0.189131	3.78403	ENSG00000121966/ENSG00000092421	CXCR4/SEMA6A	GO_BP
GO:0022604~regulation of cell morphogenesis	2	45342	485/18012	0.0999924	0.189131	3.71381	ENSG00000121966/ENSG00000092421	CXCR4/SEMA6A	GO_BP
GO:0072376~protein activation cascade	1	45311	95/18012	0.100414	0.189131	9.48	ENSG00000177455	CD19	GO_BP
GO:0002673~regulation of acute inflammatory response	1	45311	96/18012	0.101418	0.189131	9.38125	ENSG00000177455	CD19	GO_BP
GO:0019217~regulation of fatty acid metabolic process	1	45311	96/18012	0.101418	0.189131	9.38125	ENSG00000152256	PDK1	GO_BP
GO:1990868~response to chemokine	1	45311	96/18012	0.101418	0.189131	9.38125	ENSG00000121966	CXCR4	GO_BP
GO:1990869~cellular response to chemokine	1	45311	96/18012	0.101418	0.189131	9.38125	ENSG00000121966	CXCR4	GO_BP
GO:0010771~negative regulation of cell morphogenesis involved in differentiation	1	45311	97/18012	0.102421	0.189131	9.28454	ENSG00000092421	SEMA6A	GO_BP
GO:0048709~oligodendrocyte differentiation	1	45311	97/18012	0.102421	0.189131	9.28454	ENSG00000121966	CXCR4	GO_BP
GO:0048024~regulation of mRNA splicing, via spliceosome	1	45311	98/18012	0.103423	0.189131	9.1898	ENSG00000112232	KHDRBS2	GO_BP
GO:0001909~leukocyte mediated cytotoxicity	1	45311	105/18012	0.110408	0.194553	8.57714	ENSG00000158488	CD1E	GO_BP
GO:0006821~chloride transport	1	45311	108/18012	0.113385	0.198178	8.33889	ENSG00000112782	CLIC5	GO_BP
GO:0070252~actin-mediated cell contraction	1	45311	113/18012	0.118327	0.201183	7.96991	ENSG00000177098	SCN4B	GO_BP
GO:0030218~erythrocyte differentiation	1	45311	114/18012	0.119312	0.201443	7.9	ENSG00000116016	EPAS1	GO_BP
GO:0046660~female sex differentiation	1	45311	115/18012	0.120296	0.201972	7.8313	ENSG00000135111	TBX3	GO_BP
GO:0050864~regulation of B cell activation	1	45311	116/18012	0.121279	0.201972	7.76379	ENSG00000177455	CD19	GO_BP
GO:0010906~regulation of glucose metabolic process	1	45311	117/18012	0.122261	0.201972	7.69744	ENSG00000152256	PDK1	GO_BP
GO:0072089~stem cell proliferation	1	45311	117/18012	0.122261	0.201972	7.69744	ENSG00000135111	TBX3	GO_BP
GO:0007613~memory	1	45311	118/18012	0.123242	0.201972	7.6322	ENSG00000153292	ADGRF1	GO_BP
GO:0070613~regulation of protein processing	1	45311	118/18012	0.123242	0.201972	7.6322	ENSG00000177455	CD19	GO_BP
GO:0010811~positive regulation of cell-substrate adhesion	1	45311	121/18012	0.126179	0.202668	7.44298	ENSG00000168743	NPNT	GO_BP
GO:0046718~viral entry into host cell	1	45311	121/18012	0.126179	0.202668	7.44298	ENSG00000121966	CXCR4	GO_BP
GO:0034101~erythrocyte homeostasis	1	45311	122/18012	0.127156	0.203337	7.38197	ENSG00000116016	EPAS1	GO_BP
GO:0006805~xenobiotic metabolic process	1	45311	124/18012	0.129106	0.205551	7.2629	ENSG00000094963	FMO2	GO_BP
GO:0003158~endothelium development	1	45311	127/18012	0.132024	0.207917	7.09134	ENSG00000121966	CXCR4	GO_BP
GO:0009581~detection of external stimulus	1	45311	133/18012	0.137833	0.210369	6.77143	ENSG00000121966	CXCR4	GO_BP
GO:0009582~detection of abiotic stimulus	1	45311	136/18012	0.140723	0.211521	6.62206	ENSG00000121966	CXCR4	GO_BP
GO:0060359~response to ammonium ion	1	45311	136/18012	0.140723	0.211521	6.62206	ENSG00000121966	CXCR4	GO_BP
GO:0030534~adult behavior	1	45311	145/18012	0.149339	0.214693	6.21103	ENSG00000196092	PAX5	GO_BP
GO:2001251~negative regulation of chromosome organization	1	45311	146/18012	0.150291	0.215635	6.16849	ENSG00000196092	PAX5	GO_BP
GO:0008037~cell recognition	1	45311	148/18012	0.152192	0.215804	6.08514	ENSG00000121966	CXCR4	GO_BP
GO:0061025~membrane fusion	1	45311	152/18012	0.155983	0.218196	5.925	ENSG00000121966	CXCR4	GO_BP
GO:0006090~pyruvate metabolic process	1	45311	154/18012	0.157872	0.219149	5.84805	ENSG00000152256	PDK1	GO_BP
GO:0002526~acute inflammatory response	1	45311	158/18012	0.161639	0.222675	5.7	ENSG00000177455	CD19	GO_BP
GO:0098727~maintenance of cell number	1	45311	159/18012	0.162578	0.223544	5.66415	ENSG00000135111	TBX3	GO_BP
GO:0001906~cell killing	1	45311	167/18012	0.170055	0.230336	5.39281	ENSG00000158488	CD1E	GO_BP
GO:0007416~synapse assembly	1	45311	177/18012	0.179312	0.23654	5.08814	ENSG00000153292	ADGRF1	GO_BP
GO:0008361~regulation of cell size	1	45311	179/18012	0.181152	0.23654	5.03128	ENSG00000092421	SEMA6A	GO_BP
GO:1905330~regulation of morphogenesis of an epithelium	1	45311	179/18012	0.181152	0.23654	5.03128	ENSG00000121068	TBX2	GO_BP
GO:1902275~regulation of chromatin organization	1	45311	184/18012	0.185734	0.240791	4.89457	ENSG00000196092	PAX5	GO_BP
GO:0031345~negative regulation of cell projection organization	1	45311	185/18012	0.186647	0.241114	4.86811	ENSG00000092421	SEMA6A	GO_BP
GO:0007565~female pregnancy	1	45311	193/18012	0.19392	0.246993	4.66632	ENSG00000112782	CLIC5	GO_BP
GO:0072524~pyridine-containing compound metabolic process	1	45311	195/18012	0.195729	0.248425	4.61846	ENSG00000094963	FMO2	GO_BP
GO:0035637~multicellular organismal signaling	1	45311	202/18012	0.202028	0.253758	4.45842	ENSG00000177098	SCN4B	GO_BP
GO:0050792~regulation of viral process	1	45311	207/18012	0.206499	0.257591	4.35072	ENSG00000121966	CXCR4	GO_BP
GO:0006006~glucose metabolic process	1	45311	209/18012	0.208281	0.258041	4.30909	ENSG00000152256	PDK1	GO_BP
GO:0051701~interaction with host	1	45311	209/18012	0.208281	0.258041	4.30909	ENSG00000121966	CXCR4	GO_BP
GO:0009612~response to mechanical stimulus	1	45311	210/18012	0.20917	0.258261	4.28857	ENSG00000121966	CXCR4	GO_BP
GO:0007160~cell-matrix adhesion	1	45311	219/18012	0.217132	0.263169	4.11233	ENSG00000168743	NPNT	GO_BP
GO:0044706~multi-multicellular organism process	1	45311	223/18012	0.220647	0.264339	4.03857	ENSG00000112782	CLIC5	GO_BP
GO:0009266~response to temperature stimulus	1	45311	237/18012	0.232829	0.277104	3.8	ENSG00000121966	CXCR4	GO_BP
GO:0009897~external side of plasma membrane	3	45375	315/18950	0.00710917	0.221982	7.51984	ENSG00000177455/ENSG00000158488/ENSG00000121966	CD19/CD1E/CXCR4	GO_CC
GO:0001518~voltage-gated sodium channel complex	1	45315	14/18950	0.0175916	0.221982	56.3988	ENSG00000177098	SCN4B	GO_CC
GO:0035371~microtubule plus-end	1	45315	20/18950	0.0250398	0.221982	39.4792	ENSG00000176771	NCKAP5	GO_CC
GO:0034706~sodium channel complex	1	45315	23/18950	0.0287435	0.221982	34.3297	ENSG00000177098	SCN4B	GO_CC
GO:1990752~microtubule end	1	45315	29/18950	0.0361106	0.221982	27.227	ENSG00000176771	NCKAP5	GO_CC
GO:0008305~integrin complex	1	45315	31/18950	0.0385544	0.221982	25.4704	ENSG00000168743	NPNT	GO_CC
GO:0005770~late endosome	2	45346	256/18950	0.0412782	0.221982	6.16862	ENSG00000158488/ENSG00000121966	CD1E/CXCR4	GO_CC
GO:0098636~protein complex involved in cell adhesion	1	45315	34/18950	0.0422089	0.221982	23.223	ENSG00000168743	NPNT	GO_CC
GO:0034702~ion channel complex	2	45346	301/18950	0.0551762	0.221982	5.2464	ENSG00000112782/ENSG00000177098	CLIC5/SCN4B	GO_CC
GO:0014704~intercalated disc	1	45315	50/18950	0.0614759	0.221982	15.7917	ENSG00000177098	SCN4B	GO_CC
GO:0034707~chloride channel complex	1	45315	50/18950	0.0614759	0.221982	15.7917	ENSG00000112782	CLIC5	GO_CC
GO:1902495~transmembrane transporter complex	2	45346	324/18950	0.0628385	0.221982	4.87397	ENSG00000112782/ENSG00000177098	CLIC5/SCN4B	GO_CC
GO:1990351~transporter complex	2	45346	332/18950	0.0655856	0.221982	4.75653	ENSG00000112782/ENSG00000177098	CLIC5/SCN4B	GO_CC
GO:0005667~transcription factor complex	2	45346	362/18950	0.0762406	0.223639	4.36234	ENSG00000116016/ENSG00000121068	EPAS1/TBX2	GO_CC
GO:0001228~DNA-binding transcription activator activity, RNA polymerase II-specific	4	45403	437/17293	0.00171099	0.0755138	7.53754	ENSG00000116016/ENSG00000196092/ENSG00000121068/ENSG00000135111	EPAS1/PAX5/TBX2/TBX3	GO_MF
GO:0001102~RNA polymerase II activating transcription factor binding	2	45343	53/17293	0.00186454	0.0755138	31.0746	ENSG00000121068/ENSG00000135111	TBX2/TBX3	GO_MF
GO:0071723~lipopeptide binding	1	45312	10/17293	0.0120806	0.116077	82.3476	ENSG00000158488	CD1E	GO_MF
GO:0005068~transmembrane receptor protein tyrosine kinase adaptor activity	1	45312	13/17293	0.0156776	0.116077	63.3443	ENSG00000095585	BLNK	GO_MF
GO:0005201~extracellular matrix structural constituent	2	45343	163/17293	0.0164881	0.116077	10.104	ENSG00000082293/ENSG00000168743	COL19A1/NPNT	GO_MF
GO:0004559~alpha-mannosidase activity	1	45312	14/17293	0.0168738	0.116077	58.8197	ENSG00000185090	MANEAL	GO_MF
GO:0015923~mannosidase activity	1	45312	15/17293	0.0180687	0.116077	54.8984	ENSG00000185090	MANEAL	GO_MF
GO:0030674~protein binding, bridging	2	45343	172/17293	0.0182453	0.116077	9.5753	ENSG00000095585/ENSG00000082293	BLNK/COL19A1	GO_MF
GO:0005244~voltage-gated ion channel activity	2	45343	196/17293	0.0232997	0.116077	8.40282	ENSG00000112782/ENSG00000177098	CLIC5/SCN4B	GO_MF
GO:0022832~voltage-gated channel activity	2	45343	196/17293	0.0232997	0.116077	8.40282	ENSG00000112782/ENSG00000177098	CLIC5/SCN4B	GO_MF
GO:0005248~voltage-gated sodium channel activity	1	45312	20/17293	0.0240222	0.116077	41.1738	ENSG00000177098	SCN4B	GO_MF
GO:0016493~C-C chemokine receptor activity	1	45312	23/17293	0.0275777	0.116077	35.8033	ENSG00000121966	CXCR4	GO_MF
GO:0030215~semaphorin receptor binding	1	45312	23/17293	0.0275777	0.116077	35.8033	ENSG00000092421	SEMA6A	GO_MF
GO:0008143~poly(A) binding	1	45312	24/17293	0.0287602	0.116077	34.3115	ENSG00000112232	KHDRBS2	GO_MF
GO:0019957~C-C chemokine binding	1	45312	24/17293	0.0287602	0.116077	34.3115	ENSG00000121966	CXCR4	GO_MF
GO:0001637~G protein-coupled chemoattractant receptor activity	1	45312	26/17293	0.031121	0.116077	31.6722	ENSG00000121966	CXCR4	GO_MF
GO:0004950~chemokine receptor activity	1	45312	26/17293	0.031121	0.116077	31.6722	ENSG00000121966	CXCR4	GO_MF
GO:0045499~chemorepellent activity	1	45312	27/17293	0.0322993	0.116077	30.4991	ENSG00000092421	SEMA6A	GO_MF
GO:0060090~molecular adaptor activity	2	45343	236/17293	0.0328434	0.116077	6.97861	ENSG00000095585/ENSG00000082293	BLNK/COL19A1	GO_MF
GO:0035035~histone acetyltransferase binding	1	45312	29/17293	0.0346519	0.116077	28.3957	ENSG00000116016	EPAS1	GO_MF
GO:0008266~poly(U) RNA binding	1	45312	30/17293	0.0358262	0.116077	27.4492	ENSG00000112232	KHDRBS2	GO_MF
GO:0070717~poly-purine tract binding	1	45312	30/17293	0.0358262	0.116077	27.4492	ENSG00000112232	KHDRBS2	GO_MF
GO:0017080~sodium channel regulator activity	1	45312	34/17293	0.0405096	0.117188	24.2199	ENSG00000177098	SCN4B	GO_MF
GO:0042169~SH2 domain binding	1	45312	36/17293	0.0428432	0.119665	22.8743	ENSG00000112232	KHDRBS2	GO_MF
GO:0016709~oxidoreductase activity, acting on paired donors, with incorporation or reduction of molecular oxygen, NAD(P)H as one donor, and incorporation of one atom of oxygen	1	45312	39/17293	0.0463334	0.123154	21.1148	ENSG00000094963	FMO2	GO_MF
GO:0015026~coreceptor activity	1	45312	44/17293	0.0521236	0.12794	18.7154	ENSG00000121966	CXCR4	GO_MF
GO:0050661~NADP binding	1	45312	51/17293	0.0601735	0.136371	16.1466	ENSG00000094963	FMO2	GO_MF
GO:0003823~antigen binding	1	45312	53/17293	0.0624615	0.136371	15.5373	ENSG00000158488	CD1E	GO_MF
GO:0017022~myosin binding	1	45312	71/17293	0.0828162	0.158527	11.5983	ENSG00000121966	CXCR4	GO_MF
GO:0001618~virus receptor activity	1	45312	74/17293	0.0861675	0.158527	11.1281	ENSG00000121966	CXCR4	GO_MF
GO:0104005~hijacked molecular function	1	45312	74/17293	0.0861675	0.158527	11.1281	ENSG00000121966	CXCR4	GO_MF
GO:0043130~ubiquitin binding	1	45312	76/17293	0.0883952	0.158527	10.8352	ENSG00000121966	CXCR4	GO_MF
GO:0015108~chloride transmembrane transporter activity	1	45312	100/17293	0.114727	0.160223	8.23476	ENSG00000112782	CLIC5	GO_MF
GO:0044325~ion channel binding	1	45312	124/17293	0.140334	0.189451	6.64094	ENSG00000177098	SCN4B	GO_MF
GO:0005178~integrin binding	1	45312	132/17293	0.148712	0.191201	6.23846	ENSG00000168743	NPNT	GO_MF
