# Supplementary material for: Integration analysis of cis- and trans-regulatory long non-coding RNAs associated with immune-related pathways in non-small cell lung cancer
Source: Biochem Biophys Rep. 2024 Oct 28;40:101832. doi: 10.1016/j.bbrep.2024.101832 (PMC11558640; doi:10.1016/j.bbrep.2024.101832)
Supplement: Multimedia component 17 [file mmc17.xlsx]

## Sheet: Table S16-CISPCs_AllenrichKEGG
Table S16-CISPCs_AllenrichKEGG
Terms	Counts	GeneRatio	BgRatio	pValue	FDR	foldEnrichment	geneID	geneSymbol
hsa05340~Primary immunodeficiency	2	45336	35/7892	0.00168166	0.0504498	32.2122	ENSG00000095585/ENSG00000177455	BLNK/CD19
hsa04662~B cell receptor signaling pathway	2	45336	78/7892	0.0081258	0.118758	14.4542	ENSG00000095585/ENSG00000177455	BLNK/CD19
hsa04640~Hematopoietic cell lineage	2	45336	95/7892	0.0118758	0.118758	11.8677	ENSG00000177455/ENSG00000158488	CD19/CD1E
hsa04360~Axon guidance	2	45336	181/7892	0.0397248	0.280515	6.22889	ENSG00000121966/ENSG00000092421	CXCR4/SEMA6A
hsa05169~Epstein-Barr virus infection	2	45336	198/7892	0.0467526	0.280515	5.69408	ENSG00000095585/ENSG00000177455	BLNK/CD19
hsa04672~Intestinal immune network for IgA production	1	45305	46/7892	0.0786433	0.343059	12.2547	ENSG00000121966	CXCR4
hsa05211~Renal cell carcinoma	1	45305	68/7892	0.114189	0.343059	8.28992	ENSG00000116016	EPAS1
hsa00982~Drug metabolism - cytochrome P450	1	45305	69/7892	0.115774	0.343059	8.16977	ENSG00000094963	FMO2
hsa05230~Central carbon metabolism in cancer	1	45305	70/7892	0.117356	0.343059	8.05306	ENSG00000152256	PDK1
hsa04512~ECM-receptor interaction	1	45305	87/7892	0.143858	0.343059	6.47947	ENSG00000168743	NPNT
hsa04061~Viral protein interaction with cytokine and cytokine receptor	1	45305	98/7892	0.160611	0.343059	5.75219	ENSG00000121966	CXCR4
hsa05146~Amoebiasis	1	45305	100/7892	0.163624	0.343059	5.63714	ENSG00000158488	CD1E
hsa04064~NF-kappa B signaling pathway	1	45305	102/7892	0.166626	0.343059	5.52661	ENSG00000095585	BLNK
hsa04974~Protein digestion and absorption	1	45305	103/7892	0.168124	0.343059	5.47295	ENSG00000082293	COL19A1
hsa04066~HIF-1 signaling pathway	1	45305	109/7892	0.177058	0.343059	5.17169	ENSG00000152256	PDK1
hsa04670~Leukocyte transendothelial migration	1	45305	113/7892	0.182965	0.343059	4.98862	ENSG00000121966	CXCR4
hsa04380~Osteoclast differentiation	1	45305	124/7892	0.199005	0.351185	4.54608	ENSG00000095585	BLNK
hsa04550~Signaling pathways regulating pluripotency of stem cells	1	45305	140/7892	0.221815	0.367882	4.02653	ENSG00000135111	TBX3
hsa04261~Adrenergic signaling in cardiomyocytes	1	45305	148/7892	0.232992	0.367882	3.80888	ENSG00000177098	SCN4B
hsa04530~Tight junction	1	45305	167/7892	0.258943	0.388415	3.37553	ENSG00000158488	CD1E
hsa05202~Transcriptional misregulation in cancer	1	45305	189/7892	0.287973	0.392507	2.98262	ENSG00000196092	PAX5
hsa04062~Chemokine signaling pathway	1	45305	190/7892	0.289267	0.392507	2.96692	ENSG00000121966	CXCR4
hsa05170~Human immunodeficiency virus 1 infection	1	45305	208/7892	0.31219	0.392507	2.71016	ENSG00000121966	CXCR4
hsa04810~Regulation of actin cytoskeleton	1	45305	215/7892	0.320918	0.392507	2.62193	ENSG00000121966	CXCR4
hsa05163~Human cytomegalovirus infection	1	45305	220/7892	0.327089	0.392507	2.56234	ENSG00000121966	CXCR4
hsa04020~Calcium signaling pathway	1	45305	236/7892	0.346488	0.399794	2.38862	ENSG00000121966	CXCR4
hsa04144~Endocytosis	1	45305	252/7892	0.365367	0.405963	2.23696	ENSG00000121966	CXCR4
hsa04060~Cytokine-cytokine receptor interaction	1	45305	292/7892	0.410371	0.439684	1.93053	ENSG00000121966	CXCR4
hsa04151~PI3K-Akt signaling pathway	1	45305	352/7892	0.47235	0.488638	1.60146	ENSG00000177455	CD19
hsa05168~Herpes simplex virus 1 infection	1	45305	491/7892	0.59345	0.59345	1.14809	ENSG00000187801	ZFP69B
