# Supplementary material for: Integration analysis of cis- and trans-regulatory long non-coding RNAs associated with immune-related pathways in non-small cell lung cancer
Source: Biochem Biophys Rep. 2024 Oct 28;40:101832. doi: 10.1016/j.bbrep.2024.101832 (PMC11558640; doi:10.1016/j.bbrep.2024.101832)
Supplement: Multimedia component 18 [file mmc18.xlsx]

## Sheet: Table S17-summary_trans
Table S17-summary_trans
lncRNA_id	lncRNA_interaction_start	lncRNA_interaction_end	mRNA_id	mRNA_interaction_start	mRNA_interaction_end	interaction_strand	free_energy	lncRNA_symbol	lncRNA_chrom	lncRNA_start	lncRNA_end	lncRNA_strand	gene_symbol	mRNA_chrom	mRNA_start	mRNA_end	mRNA_strand
ENST00000650061.1	1856	1917	ENST00000442561.6	2155	2216	-	-100.06	AC019257.9	Chr8	1957921	1963131	-	LAX1	Chr1	203765176	203776117	+
ENST00000650061.1	1859	1911	ENST00000226279.8	2545	2597	-	-100.69	AC019257.9	Chr8	1957921	1963131	-	CD38	Chr4	15778328	15853232	+
ENST00000650061.1	2276	2982	ENST00000635855.1	5463	6169	+	-1438.31	AC019257.9	Chr8	1957921	1963131	-	AC019257.8	Chr8	1763888	1958627	+
ENST00000527847.5	2257	2328	ENST00000393067.8	2368	2439	+	-132.91	AC044810.2	Chr11	7850751	7905955	-	POU2AF1	Chr11	111352255	111379275	-
ENST00000527847.5	2311	2379	ENST00000346872.8	4740	4808	+	-104.94	AC044810.2	Chr11	7850751	7905955	-	IKZF3	Chr17	39757718	39864312	-
ENST00000527847.5	2225	2291	ENST00000324106.9	1548	1616	-	-119.9	AC044810.2	Chr11	7850751	7905955	-	CD28	Chr2	203706639	203738912	+
ENST00000527847.5	2346	2419	ENST00000649564.1	3281	3358	-	-122.92	AC044810.2	Chr11	7850751	7905955	-	CCBE1	Chr18	59430939	59697662	-
ENST00000527847.5	2257	2315	ENST00000366598.8	1196	1254	+	-111.91	AC044810.2	Chr11	7850751	7905955	-	GNG4	Chr1	235550832	235650754	-
ENST00000527847.5	2311	2383	ENST00000233838.9	2709	2781	-	-111.57	AC044810.2	Chr11	7850751	7905955	-	GGCX	Chr2	85544720	85561493	-
ENST00000527847.5	2231	2293	ENST00000595883.6	2211	2273	-	-109.12	AC044810.2	Chr11	7850751	7905955	-	SPIB	Chr19	50418938	50431314	+
ENST00000527847.5	453	522	ENST00000379416.4	5047	5116	+	-107.24	AC044810.2	Chr11	7850751	7905955	-	XDH	Chr2	31334321	31414742	-
ENST00000527847.5	2354	2419	ENST00000219235.5	1301	1370	+	-116.64	AC044810.2	Chr11	7850751	7905955	-	CCL22	Chr16	57358783	57366189	+
ENST00000527847.5	2354	2419	ENST00000644200.1	4660	4729	+	-120.8	AC044810.2	Chr11	7850751	7905955	-	PAPLN	Chr14	73237497	73274637	+
ENST00000527847.5	2392	2450	ENST00000219235.5	1270	1332	+	-106.03	AC044810.2	Chr11	7850751	7905955	-	CCL22	Chr16	57358783	57366189	+
ENST00000527847.5	2394	2467	ENST00000435145.6	981	1058	-	-135.08	AC044810.2	Chr11	7850751	7905955	-	HLA-DQB2	Chr6	32756098	32763532	-
ENST00000527847.5	2388	2463	ENST00000233838.9	5605	5678	+	-130.46	AC044810.2	Chr11	7850751	7905955	-	GGCX	Chr2	85544720	85561493	-
ENST00000527847.5	2213	2291	ENST00000346872.8	3345	3425	-	-127.83	AC044810.2	Chr11	7850751	7905955	-	IKZF3	Chr17	39757718	39864312	-
ENST00000527847.5	2212	2278	ENST00000346872.8	3265	3330	+	-104.8	AC044810.2	Chr11	7850751	7905955	-	IKZF3	Chr17	39757718	39864312	-
ENST00000527847.5	2220	2293	ENST00000544974.6	4013	4090	+	-136.01	AC044810.2	Chr11	7850751	7905955	-	LRRC49	Chr15	70853239	71053657	+
ENST00000527847.5	2212	2283	ENST00000600519.5	3785	3854	+	-103.3	AC044810.2	Chr11	7850751	7905955	-	FAM129C	Chr19	17527288	17553645	+
ENST00000527847.5	2218	2272	ENST00000233838.9	4307	4361	+	-112.81	AC044810.2	Chr11	7850751	7905955	-	GGCX	Chr2	85544720	85561493	-
ENST00000527847.5	2225	2293	ENST00000310160.7	2850	2918	+	-117.14	AC044810.2	Chr11	7850751	7905955	-	FUT1	Chr19	48748011	48755390	-
ENST00000527847.5	2413	2476	ENST00000233838.9	4099	4162	+	-104.19	AC044810.2	Chr11	7850751	7905955	-	GGCX	Chr2	85544720	85561493	-
ENST00000527847.5	2402	2482	ENST00000222693.5	1991	2070	-	-129.74	AC044810.2	Chr11	7850751	7905955	-	CAV2	Chr7	116499738	116508541	+
ENST00000527847.5	2402	2463	ENST00000595883.6	2386	2447	-	-102.79	AC044810.2	Chr11	7850751	7905955	-	SPIB	Chr19	50418938	50431314	+
ENST00000527847.5	2407	2462	ENST00000315392.9	2851	2906	-	-102.04	AC044810.2	Chr11	7850751	7905955	-	PLXDC1	Chr17	39063313	39151637	-
ENST00000527847.5	2206	2281	NM_019018	4030	4107	+	-129.95	AC044810.2	Chr11	7850751	7905955	-	FAM105A	Chr5	14581792	14616180	+
ENST00000527847.5	2354	2419	ENST00000346872.8	5638	5707	-	-124.38	AC044810.2	Chr11	7850751	7905955	-	IKZF3	Chr17	39757718	39864312	-
ENST00000527847.5	2354	2407	ENST00000508632.5	1030	1086	-	-102.28	AC044810.2	Chr11	7850751	7905955	-	OCIAD2	Chr4	48885019	48906828	-
ENST00000527847.5	2354	2407	ENST00000346872.8	7018	7071	-	-105.41	AC044810.2	Chr11	7850751	7905955	-	IKZF3	Chr17	39757718	39864312	-
ENST00000527847.5	2354	2416	ENST00000418370.6	1072	1137	+	-103.07	AC044810.2	Chr11	7850751	7905955	-	MYLK	Chr3	123612310	123625316	-
ENST00000527847.5	2354	2407	ENST00000375915.3	5686	5740	+	-102.56	AC044810.2	Chr11	7850751	7905955	-	FAM155A	Chr13	107163510	107866735	-
ENST00000527847.5	2354	2408	ENST00000595883.6	2334	2389	-	-103.19	AC044810.2	Chr11	7850751	7905955	-	SPIB	Chr19	50418938	50431314	+
ENST00000527847.5	2209	2279	ENST00000595883.6	1891	1957	-	-111.08	AC044810.2	Chr11	7850751	7905955	-	SPIB	Chr19	50418938	50431314	+
ENST00000527847.5	2412	2482	ENST00000310160.7	2657	2727	+	-121.76	AC044810.2	Chr11	7850751	7905955	-	FUT1	Chr19	48748011	48755390	-
ENST00000527847.5	2268	2328	ENST00000233838.9	2664	2726	-	-106.76	AC044810.2	Chr11	7850751	7905955	-	GGCX	Chr2	85544720	85561493	-
ENST00000527847.5	2412	2486	ENST00000600519.5	1614	1688	+	-134.34	AC044810.2	Chr11	7850751	7905955	-	FAM129C	Chr19	17527288	17553645	+
ENST00000527847.5	2412	2474	ENST00000644200.1	4605	4667	+	-102.44	AC044810.2	Chr11	7850751	7905955	-	PAPLN	Chr14	73237497	73274637	+
ENST00000527847.5	2412	2482	ENST00000649564.1	5287	5356	-	-128.71	AC044810.2	Chr11	7850751	7905955	-	CCBE1	Chr18	59430939	59697662	-
ENST00000527847.5	2268	2328	ENST00000644200.1	4444	4506	+	-104.45	AC044810.2	Chr11	7850751	7905955	-	PAPLN	Chr14	73237497	73274637	+
ENST00000527847.5	2267	2328	ENST00000544974.6	398	461	+	-104.26	AC044810.2	Chr11	7850751	7905955	-	LRRC49	Chr15	70853239	71053657	+
ENST00000527847.5	2265	2326	ENST00000600519.5	2793	2854	+	-106.51	AC044810.2	Chr11	7850751	7905955	-	FAM129C	Chr19	17527288	17553645	+
ENST00000527847.5	2267	2328	ENST00000256447.5	4174	4237	+	-110.46	AC044810.2	Chr11	7850751	7905955	-	CD180	Chr5	67179613	67196799	-
ENST00000527847.5	2267	2326	ENST00000219235.5	1721	1782	+	-101.01	AC044810.2	Chr11	7850751	7905955	-	CCL22	Chr16	57358783	57366189	+
ENST00000527847.5	2267	2328	ENST00000346872.8	3399	3462	-	-101.05	AC044810.2	Chr11	7850751	7905955	-	IKZF3	Chr17	39757718	39864312	-
ENST00000527847.5	2302	2368	ENST00000644200.1	4715	4780	+	-104.11	AC044810.2	Chr11	7850751	7905955	-	PAPLN	Chr14	73237497	73274637	+
ENST00000527847.5	2302	2368	ENST00000346872.8	6967	7032	-	-114.91	AC044810.2	Chr11	7850751	7905955	-	IKZF3	Chr17	39757718	39864312	-
ENST00000527847.5	2204	2295	ENST00000278550.11	11359	11445	+	-146.88	AC044810.2	Chr11	7850751	7905955	-	TENM4	Chr11	78652831	79440651	-
ENST00000527847.5	2311	2369	ENST00000600519.5	2749	2808	+	-101.11	AC044810.2	Chr11	7850751	7905955	-	FAM129C	Chr19	17527288	17553645	+
ENST00000527847.5	2237	2293	ENST00000366598.8	1218	1274	+	-108.66	AC044810.2	Chr11	7850751	7905955	-	GNG4	Chr1	235550832	235650754	-
ENST00000527847.5	2397	2462	ENST00000368990.7	11046	11115	-	-111.78	AC044810.2	Chr11	7850751	7905955	-	PLEKHA1	Chr10	122374696	122442602	+
ENST00000527847.5	2223	2291	ENST00000256447.5	4211	4281	+	-119.96	AC044810.2	Chr11	7850751	7905955	-	CD180	Chr5	67179613	67196799	-
ENST00000527847.5	2341	2405	ENST00000219235.5	1639	1707	+	-109.08	AC044810.2	Chr11	7850751	7905955	-	CCL22	Chr16	57358783	57366189	+
ENST00000527847.5	2353	2407	ENST00000291232.4	1572	1626	+	-108.74	AC044810.2	Chr11	7850751	7905955	-	TNFRSF13C	Chr22	41922023	41926818	-
ENST00000527847.5	2353	2419	ENST00000256447.5	4079	4149	+	-113.01	AC044810.2	Chr11	7850751	7905955	-	CD180	Chr5	67179613	67196799	-
ENST00000527847.5	2353	2422	ENST00000310160.7	3040	3110	+	-137.45	AC044810.2	Chr11	7850751	7905955	-	FUT1	Chr19	48748011	48755390	-
ENST00000527847.5	2222	2291	ENST00000282406.9	5831	5902	+	-116.22	AC044810.2	Chr11	7850751	7905955	-	PLEKHH2	Chr2	43637260	43767987	+
ENST00000527847.5	2307	2377	ENST00000219235.5	1671	1740	+	-113.56	AC044810.2	Chr11	7850751	7905955	-	CCL22	Chr16	57358783	57366189	+
ENST00000527847.5	2355	2417	ENST00000393316.8	1274	1340	+	-106.54	AC044810.2	Chr11	7850751	7905955	-	BCL2L15	Chr1	113876816	113887581	-
ENST00000527847.5	2222	2291	ENST00000544974.6	435	506	+	-129.89	AC044810.2	Chr11	7850751	7905955	-	LRRC49	Chr15	70853239	71053657	+
ENST00000527847.5	2222	2299	ENST00000528753.2	1608	1687	+	-131.73	AC044810.2	Chr11	7850751	7905955	-	TRMT9B	Chr8	12951635	13007671	+
ENST00000527847.5	2222	2293	ENST00000393316.8	1403	1474	+	-138.44	AC044810.2	Chr11	7850751	7905955	-	BCL2L15	Chr1	113876816	113887581	-
ENST00000527847.5	2224	2292	ENST00000346872.8	6887	6956	-	-111.46	AC044810.2	Chr11	7850751	7905955	-	IKZF3	Chr17	39757718	39864312	-
ENST00000527847.5	2222	2288	ENST00000393316.8	2673	2741	-	-125.64	AC044810.2	Chr11	7850751	7905955	-	BCL2L15	Chr1	113876816	113887581	-
ENST00000527847.5	2222	2293	ENST00000222693.5	1805	1876	-	-135.24	AC044810.2	Chr11	7850751	7905955	-	CAV2	Chr7	116499738	116508541	+
ENST00000527847.5	2222	2291	ENST00000648628.1	2514	2585	+	-115.95	AC044810.2	Chr11	7850751	7905955	-	STK32A	Chr5	147235072	147387840	+
ENST00000527847.5	2222	2293	ENST00000649564.1	3453	3524	-	-138.7	AC044810.2	Chr11	7850751	7905955	-	CCBE1	Chr18	59430939	59697662	-
ENST00000527847.5	2222	2289	ENST00000291232.4	1226	1293	+	-122.05	AC044810.2	Chr11	7850751	7905955	-	TNFRSF13C	Chr22	41922023	41926818	-
ENST00000527847.5	2222	2286	ENST00000595883.6	2943	3008	-	-103.21	AC044810.2	Chr11	7850751	7905955	-	SPIB	Chr19	50418938	50431314	+
ENST00000527847.5	2222	2283	ENST00000368990.7	2764	2825	+	-108.69	AC044810.2	Chr11	7850751	7905955	-	PLEKHA1	Chr10	122374696	122442602	+
ENST00000527847.5	2222	2281	ENST00000219235.5	2408	2467	+	-104.03	AC044810.2	Chr11	7850751	7905955	-	CCL22	Chr16	57358783	57366189	+
ENST00000527847.5	2222	2283	ENST00000315392.9	2662	2723	-	-108.11	AC044810.2	Chr11	7850751	7905955	-	PLXDC1	Chr17	39063313	39151637	-
ENST00000527847.5	2222	2282	ENST00000644200.1	4492	4552	+	-103.92	AC044810.2	Chr11	7850751	7905955	-	PAPLN	Chr14	73237497	73274637	+
ENST00000527847.5	2222	2280	ENST00000219235.5	1446	1504	+	-103.96	AC044810.2	Chr11	7850751	7905955	-	CCL22	Chr16	57358783	57366189	+
ENST00000527847.5	2231	2293	ENST00000301633.8	366	427	-	-101.9	AC044810.2	Chr11	7850751	7905955	-	BIRC5	Chr17	78214186	78225636	+
ENST00000527847.5	2292	2388	ENST00000600519.5	3678	3774	+	-158.22	AC044810.2	Chr11	7850751	7905955	-	FAM129C	Chr19	17527288	17553645	+
ENST00000527847.5	2292	2359	ENST00000368990.7	2687	2753	+	-105.61	AC044810.2	Chr11	7850751	7905955	-	PLEKHA1	Chr10	122374696	122442602	+
ENST00000527847.5	2292	2388	ENST00000393067.8	2308	2404	+	-177.74	AC044810.2	Chr11	7850751	7905955	-	POU2AF1	Chr11	111352255	111379275	-
ENST00000527847.5	2292	2385	ENST00000310160.7	2758	2851	+	-158	AC044810.2	Chr11	7850751	7905955	-	FUT1	Chr19	48748011	48755390	-
ENST00000527847.5	2292	2386	ENST00000256447.5	4116	4210	+	-169.29	AC044810.2	Chr11	7850751	7905955	-	CD180	Chr5	67179613	67196799	-
ENST00000527847.5	2292	2374	ENST00000649564.1	3227	3309	-	-143.21	AC044810.2	Chr11	7850751	7905955	-	CCBE1	Chr18	59430939	59697662	-
ENST00000527847.5	2292	2365	ENST00000595883.6	2272	2345	-	-117.06	AC044810.2	Chr11	7850751	7905955	-	SPIB	Chr19	50418938	50431314	+
ENST00000527847.5	2219	2283	ENST00000600519.5	4118	4182	-	-109.76	AC044810.2	Chr11	7850751	7905955	-	FAM129C	Chr19	17527288	17553645	+
ENST00000527847.5	2293	2368	ENST00000368990.7	10941	11017	-	-129.16	AC044810.2	Chr11	7850751	7905955	-	PLEKHA1	Chr10	122374696	122442602	+
ENST00000527847.5	2295	2371	ENST00000346872.8	3429	3506	-	-129.06	AC044810.2	Chr11	7850751	7905955	-	IKZF3	Chr17	39757718	39864312	-
ENST00000527847.5	2297	2369	ENST00000544974.6	357	429	+	-117.71	AC044810.2	Chr11	7850751	7905955	-	LRRC49	Chr15	70853239	71053657	+
ENST00000527847.5	2428	2485	NM_019018	3820	3878	+	-101.05	AC044810.2	Chr11	7850751	7905955	-	FAM105A	Chr5	14581792	14616180	+
ENST00000527847.5	2427	2482	ENST00000595883.6	2411	2466	-	-101.46	AC044810.2	Chr11	7850751	7905955	-	SPIB	Chr19	50418938	50431314	+
ENST00000527847.5	2236	2293	ENST00000578390.5	1114	1171	+	-101.11	AC044810.2	Chr11	7850751	7905955	-	PLXDC1	Chr17	39067130	39151519	-
ENST00000527847.5	2296	2366	ENST00000310160.7	3097	3170	+	-112.22	AC044810.2	Chr11	7850751	7905955	-	FUT1	Chr19	48748011	48755390	-
ENST00000527847.5	2296	2369	ENST00000544974.6	3936	4010	+	-114.87	AC044810.2	Chr11	7850751	7905955	-	LRRC49	Chr15	70853239	71053657	+
ENST00000527847.5	2329	2390	ENST00000375915.3	5704	5765	+	-112.81	AC044810.2	Chr11	7850751	7905955	-	FAM155A	Chr13	107163510	107866735	-
ENST00000527847.5	2328	2390	ENST00000644200.1	4693	4754	+	-105.21	AC044810.2	Chr11	7850751	7905955	-	PAPLN	Chr14	73237497	73274637	+
ENST00000527847.5	2328	2390	ENST00000346872.8	6993	7054	-	-109.31	AC044810.2	Chr11	7850751	7905955	-	IKZF3	Chr17	39757718	39864312	-
ENST00000527847.5	2329	2390	ENST00000346872.8	5614	5674	-	-106.01	AC044810.2	Chr11	7850751	7905955	-	IKZF3	Chr17	39757718	39864312	-
ENST00000527847.5	2327	2390	ENST00000508632.5	1003	1066	-	-101.41	AC044810.2	Chr11	7850751	7905955	-	OCIAD2	Chr4	48885019	48906828	-
ENST00000527847.5	2330	2388	ENST00000291232.4	1591	1652	+	-100.44	AC044810.2	Chr11	7850751	7905955	-	TNFRSF13C	Chr22	41922023	41926818	-
ENST00000527847.5	2330	2388	ENST00000310160.7	3075	3136	+	-104.94	AC044810.2	Chr11	7850751	7905955	-	FUT1	Chr19	48748011	48755390	-
ENST00000648436.1	13	81	ENST00000442561.6	2924	2995	-	-104.5	AC083855.2	Chr3	11193439	11225877	-	LAX1	Chr1	203765176	203776117	+
ENST00000648436.1	11	85	ENST00000315392.9	2643	2717	-	-125.06	AC083855.2	Chr3	11193439	11225877	-	PLXDC1	Chr17	39063313	39151637	-
ENST00000648436.1	112	171	ENST00000600519.5	3570	3629	+	-111.41	AC083855.2	Chr3	11193439	11225877	-	FAM129C	Chr19	17527288	17553645	+
ENST00000648436.1	118	174	ENST00000359236.10	2357	2413	+	-107.76	AC083855.2	Chr3	11193439	11225877	-	VSIG10	Chr12	118063593	118104011	-
ENST00000648436.1	118	178	ENST00000302548.5	2881	2941	-	-112.41	AC083855.2	Chr3	11193439	11225877	-	GPR82	ChrX	41724181	41730130	+
ENST00000648436.1	118	171	ENST00000346872.8	7107	7160	-	-102.71	AC083855.2	Chr3	11193439	11225877	-	IKZF3	Chr17	39757718	39864312	-
ENST00000648436.1	100	184	ENST00000649564.1	3645	3729	-	-156.72	AC083855.2	Chr3	11193439	11225877	-	CCBE1	Chr18	59430939	59697662	-
ENST00000648436.1	123	184	ENST00000258538.7	2850	2911	+	-103.16	AC083855.2	Chr3	11193439	11225877	-	SLC41A2	Chr12	104802553	104928655	-
ENST00000648436.1	215	281	ENST00000302548.5	1662	1730	+	-116.06	AC083855.2	Chr3	11193439	11225877	-	GPR82	ChrX	41724181	41730130	+
ENST00000648436.1	108	173	ENST00000595883.6	2119	2184	-	-119.47	AC083855.2	Chr3	11193439	11225877	-	SPIB	Chr19	50418938	50431314	+
ENST00000648436.1	111	178	ENST00000346872.8	3038	3105	+	-103.06	AC083855.2	Chr3	11193439	11225877	-	IKZF3	Chr17	39757718	39864312	-
ENST00000648436.1	111	170	ENST00000649564.1	5307	5365	-	-104.58	AC083855.2	Chr3	11193439	11225877	-	CCBE1	Chr18	59430939	59697662	-
ENST00000648436.1	22	85	ENST00000219235.5	1449	1513	+	-102.1	AC083855.2	Chr3	11193439	11225877	-	CCL22	Chr16	57358783	57366189	+
ENST00000648436.1	111	171	ENST00000595883.6	2416	2476	-	-116.26	AC083855.2	Chr3	11193439	11225877	-	SPIB	Chr19	50418938	50431314	+
ENST00000648436.1	111	171	ENST00000315392.9	2876	2936	-	-112.14	AC083855.2	Chr3	11193439	11225877	-	PLXDC1	Chr17	39063313	39151637	-
ENST00000648436.1	214	281	ENST00000393316.8	2684	2753	+	-121.21	AC083855.2	Chr3	11193439	11225877	-	BCL2L15	Chr1	113876816	113887581	-
ENST00000648436.1	215	279	ENST00000544974.6	428	493	-	-109.42	AC083855.2	Chr3	11193439	11225877	-	LRRC49	Chr15	70853239	71053657	+
ENST00000648436.1	100	154	ENST00000359236.10	2377	2431	+	-108.74	AC083855.2	Chr3	11193439	11225877	-	VSIG10	Chr12	118063593	118104011	-
ENST00000648436.1	98	183	ENST00000346872.8	4611	4696	+	-162.42	AC083855.2	Chr3	11193439	11225877	-	IKZF3	Chr17	39757718	39864312	-
ENST00000648436.1	98	152	ENST00000346872.8	7087	7141	-	-103.27	AC083855.2	Chr3	11193439	11225877	-	IKZF3	Chr17	39757718	39864312	-
ENST00000648436.1	195	254	ENST00000393316.8	1377	1436	-	-118.41	AC083855.2	Chr3	11193439	11225877	-	BCL2L15	Chr1	113876816	113887581	-
ENST00000648436.1	22	85	ENST00000393316.8	2659	2728	-	-101.78	AC083855.2	Chr3	11193439	11225877	-	BCL2L15	Chr1	113876816	113887581	-
ENST00000648436.1	19	85	NM_019018	4034	4107	+	-101.34	AC083855.2	Chr3	11193439	11225877	-	FAM105A	Chr5	14581792	14616180	+
ENST00000648436.1	29	85	ENST00000600519.5	2842	2899	+	-100.62	AC083855.2	Chr3	11193439	11225877	-	FAM129C	Chr19	17527288	17553645	+
ENST00000648436.1	22	85	ENST00000393316.8	1419	1484	+	-103.06	AC083855.2	Chr3	11193439	11225877	-	BCL2L15	Chr1	113876816	113887581	-
ENST00000648436.1	29	85	ENST00000649564.1	3451	3508	-	-101.02	AC083855.2	Chr3	11193439	11225877	-	CCBE1	Chr18	59430939	59697662	-
ENST00000648436.1	21	84	ENST00000644200.1	4498	4563	+	-100.39	AC083855.2	Chr3	11193439	11225877	-	PAPLN	Chr14	73237497	73274637	+
ENST00000648436.1	22	85	ENST00000346872.8	6878	6940	-	-108.06	AC083855.2	Chr3	11193439	11225877	-	IKZF3	Chr17	39757718	39864312	-
ENST00000648436.1	16	85	ENST00000289248.6	226	295	+	-104.39	AC083855.2	Chr3	11193439	11225877	-	RHBDL2	Chr1	38886296	38926837	-
ENST00000648436.1	16	84	ENST00000346872.8	4845	4914	+	-104.73	AC083855.2	Chr3	11193439	11225877	-	IKZF3	Chr17	39757718	39864312	-
ENST00000648436.1	17	84	ENST00000302548.5	2620	2681	-	-102.02	AC083855.2	Chr3	11193439	11225877	-	GPR82	ChrX	41724181	41730130	+
ENST00000648436.1	231	298	ENST00000368990.7	10854	10929	+	-118.46	AC083855.2	Chr3	11193439	11225877	-	PLEKHA1	Chr10	122374696	122442602	+
ENST00000648436.1	119	173	ENST00000544974.6	230	283	+	-101.06	AC083855.2	Chr3	11193439	11225877	-	LRRC49	Chr15	70853239	71053657	+
ENST00000648436.1	198	281	ENST00000222693.5	1816	1899	+	-149.26	AC083855.2	Chr3	11193439	11225877	-	CAV2	Chr7	116499738	116508541	+
ENST00000648436.1	198	256	ENST00000578390.5	1091	1149	-	-113.51	AC083855.2	Chr3	11193439	11225877	-	PLXDC1	Chr17	39067130	39151519	-
ENST00000648436.1	198	256	ENST00000544974.6	3990	4048	-	-105.91	AC083855.2	Chr3	11193439	11225877	-	LRRC49	Chr15	70853239	71053657	+
ENST00000648436.1	198	256	ENST00000291232.4	1666	1724	-	-110.21	AC083855.2	Chr3	11193439	11225877	-	TNFRSF13C	Chr22	41922023	41926818	-
ENST00000648436.1	198	255	ENST00000310160.7	3150	3207	-	-106.29	AC083855.2	Chr3	11193439	11225877	-	FUT1	Chr19	48748011	48755390	-
ENST00000648436.1	108	184	ENST00000368990.7	2537	2613	+	-126.66	AC083855.2	Chr3	11193439	11225877	-	PLEKHA1	Chr10	122374696	122442602	+
ENST00000648436.1	108	171	ENST00000648628.1	2311	2377	+	-108.16	AC083855.2	Chr3	11193439	11225877	-	STK32A	Chr5	147235072	147387840	+
ENST00000648436.1	108	171	ENST00000393316.8	1199	1262	+	-105.36	AC083855.2	Chr3	11193439	11225877	-	BCL2L15	Chr1	113876816	113887581	-
ENST00000648436.1	105	162	ENST00000310160.7	2979	3036	+	-101.24	AC083855.2	Chr3	11193439	11225877	-	FUT1	Chr19	48748011	48755390	-
ENST00000648436.1	205	281	ENST00000366598.8	1202	1278	-	-139.37	AC083855.2	Chr3	11193439	11225877	-	GNG4	Chr1	235550832	235650754	-
ENST00000648436.1	122	177	ENST00000324106.9	1764	1819	-	-101.26	AC083855.2	Chr3	11193439	11225877	-	CD28	Chr2	203706639	203738912	+
ENST00000648436.1	20	85	ENST00000346872.8	3342	3409	-	-101.9	AC083855.2	Chr3	11193439	11225877	-	IKZF3	Chr17	39757718	39864312	-
ENST00000648436.1	222	281	ENST00000648628.1	2513	2574	-	-101.29	AC083855.2	Chr3	11193439	11225877	-	STK32A	Chr5	147235072	147387840	+
ENST00000648436.1	220	294	ENST00000291232.4	1688	1762	-	-142.69	AC083855.2	Chr3	11193439	11225877	-	TNFRSF13C	Chr22	41922023	41926818	-
ENST00000648436.1	220	279	ENST00000649564.1	3170	3229	+	-105.29	AC083855.2	Chr3	11193439	11225877	-	CCBE1	Chr18	59430939	59697662	-
ENST00000648436.1	220	281	ENST00000578390.5	1113	1174	-	-118.51	AC083855.2	Chr3	11193439	11225877	-	PLXDC1	Chr17	39067130	39151519	-
ENST00000648436.1	220	281	ENST00000649564.1	3464	3525	+	-120.51	AC083855.2	Chr3	11193439	11225877	-	CCBE1	Chr18	59430939	59697662	-
ENST00000648436.1	220	281	ENST00000393316.8	1402	1463	-	-114.61	AC083855.2	Chr3	11193439	11225877	-	BCL2L15	Chr1	113876816	113887581	-
ENST00000648436.1	222	281	ENST00000346872.8	6896	6957	+	-101.61	AC083855.2	Chr3	11193439	11225877	-	IKZF3	Chr17	39757718	39864312	-
ENST00000648436.1	115	184	ENST00000291232.4	1470	1539	+	-117.71	AC083855.2	Chr3	11193439	11225877	-	TNFRSF13C	Chr22	41922023	41926818	-
ENST00000648436.1	97	163	ENST00000222693.5	2007	2072	-	-125.51	AC083855.2	Chr3	11193439	11225877	-	CAV2	Chr7	116499738	116508541	+
ENST00000648436.1	97	160	ENST00000600519.5	1619	1682	+	-111.49	AC083855.2	Chr3	11193439	11225877	-	FAM129C	Chr19	17527288	17553645	+
ENST00000648436.1	99	184	ENST00000310160.7	2634	2719	+	-150.36	AC083855.2	Chr3	11193439	11225877	-	FUT1	Chr19	48748011	48755390	-
ENST00000648436.1	99	154	ENST00000302548.5	2862	2917	-	-108.91	AC083855.2	Chr3	11193439	11225877	-	GPR82	ChrX	41724181	41730130	+
ENST00000648436.1	97	154	ENST00000644200.1	4604	4661	+	-101.44	AC083855.2	Chr3	11193439	11225877	-	PAPLN	Chr14	73237497	73274637	+
ENST00000648436.1	98	159	ENST00000258538.7	2875	2936	+	-111.54	AC083855.2	Chr3	11193439	11225877	-	SLC41A2	Chr12	104802553	104928655	-
ENST00000648436.1	97	178	ENST00000219235.5	1545	1626	+	-144.32	AC083855.2	Chr3	11193439	11225877	-	CCL22	Chr16	57358783	57366189	+
ENST00000648436.1	97	171	ENST00000544974.6	3809	3883	+	-136.46	AC083855.2	Chr3	11193439	11225877	-	LRRC49	Chr15	70853239	71053657	+
ENST00000648436.1	97	148	ENST00000600519.5	3593	3644	+	-107.81	AC083855.2	Chr3	11193439	11225877	-	FAM129C	Chr19	17527288	17553645	+
ENST00000451775.1	1046	1108	ENST00000595883.6	1896	1952	-	-100.45	AC099850.1	Chr17	59106598	59118267	+	SPIB	Chr19	50418938	50431314	+
ENST00000451775.1	1054	1122	ENST00000219235.5	2401	2469	+	-100.32	AC099850.1	Chr17	59106598	59118267	+	CCL22	Chr16	57358783	57366189	+
ENST00000451775.1	1050	1124	ENST00000278550.11	11366	11438	+	-103.37	AC099850.1	Chr17	59106598	59118267	+	TENM4	Chr11	78652831	79440651	-
ENST00000451775.1	1049	1127	ENST00000315392.9	2655	2733	-	-133.49	AC099850.1	Chr17	59106598	59118267	+	PLXDC1	Chr17	39063313	39151637	-
ENST00000451775.1	1045	1127	ENST00000346872.8	3342	3425	-	-128.59	AC099850.1	Chr17	59106598	59118267	+	IKZF3	Chr17	39757718	39864312	-
ENST00000451775.1	1051	1119	ENST00000289248.6	218	288	+	-105.37	AC099850.1	Chr17	59106598	59118267	+	RHBDL2	Chr1	38886296	38926837	-
ENST00000451775.1	1053	1125	NM_014736	1203	1273	-	-120.62	AC099850.1	Chr17	59106598	59118267	+	KIAA0101	Chr15	64364304	64381441	-
ENST00000451775.1	1054	1122	ENST00000346872.8	6883	6951	-	-110.2	AC099850.1	Chr17	59106598	59118267	+	IKZF3	Chr17	39757718	39864312	-
ENST00000451775.1	1044	1124	ENST00000013222.5	1594	1669	+	-117.33	AC099850.1	Chr17	59106598	59118267	+	INMT	Chr7	30752135	30757602	+
ENST00000451775.1	1049	1125	ENST00000281523.8	6363	6436	-	-123.07	AC099850.1	Chr17	59106598	59118267	+	ZNF385D	Chr3	21412218	21751210	-
ENST00000451775.1	1052	1122	ENST00000595883.6	2938	3008	-	-115.56	AC099850.1	Chr17	59106598	59118267	+	SPIB	Chr19	50418938	50431314	+
ENST00000451775.1	1255	1309	ENST00000544974.6	3833	3887	+	-101.24	AC099850.1	Chr17	59106598	59118267	+	LRRC49	Chr15	70853239	71053657	+
ENST00000451775.1	1054	1106	ENST00000309784.9	2758	2810	+	-100.22	AC099850.1	Chr17	59106598	59118267	+	TRIM59	Chr3	160435503	160449786	-
ENST00000451775.1	1054	1125	ENST00000346872.8	3253	3324	+	-111.01	AC099850.1	Chr17	59106598	59118267	+	IKZF3	Chr17	39757718	39864312	-
ENST00000451775.1	1054	1123	ENST00000600519.5	3779	3848	+	-109.85	AC099850.1	Chr17	59106598	59118267	+	FAM129C	Chr19	17527288	17553645	+
ENST00000451775.1	1054	1125	ENST00000393316.8	1407	1476	+	-118.55	AC099850.1	Chr17	59106598	59118267	+	BCL2L15	Chr1	113876816	113887581	-
ENST00000451775.1	1044	1123	ENST00000648628.1	2518	2592	+	-108.42	AC099850.1	Chr17	59106598	59118267	+	STK32A	Chr5	147235072	147387840	+
ENST00000451775.1	1049	1106	ENST00000366598.8	1239	1295	+	-107.12	AC099850.1	Chr17	59106598	59118267	+	GNG4	Chr1	235550832	235650754	-
ENST00000451775.1	1044	1106	ENST00000578390.5	1135	1193	+	-103.71	AC099850.1	Chr17	59106598	59118267	+	PLXDC1	Chr17	39067130	39151519	-
ENST00000451775.1	1063	1125	ENST00000595883.6	2209	2269	-	-101.18	AC099850.1	Chr17	59106598	59118267	+	SPIB	Chr19	50418938	50431314	+
ENST00000451775.1	1095	1159	ENST00000337843.7	1548	1612	+	-101.09	AC099850.1	Chr17	59106598	59118267	+	C1QTNF6	Chr22	37180166	37188247	-
ENST00000451775.1	1063	1125	ENST00000649564.1	3164	3224	-	-101.89	AC099850.1	Chr17	59106598	59118267	+	CCBE1	Chr18	59430939	59697662	-
ENST00000451775.1	1273	1337	ENST00000310160.7	2644	2707	+	-107.94	AC099850.1	Chr17	59106598	59118267	+	FUT1	Chr19	48748011	48755390	-
ENST00000451775.1	1275	1338	ENST00000361069.9	6813	6875	+	-108.06	AC099850.1	Chr17	59106598	59118267	+	LAMC3	Chr9	131009174	131094473	+
ENST00000451775.1	1273	1331	ENST00000302548.5	2874	2931	-	-103.46	AC099850.1	Chr17	59106598	59118267	+	GPR82	ChrX	41724181	41730130	+
ENST00000451775.1	1191	1248	ENST00000219235.5	1313	1370	+	-100.92	AC099850.1	Chr17	59106598	59118267	+	CCL22	Chr16	57358783	57366189	+
ENST00000451775.1	1189	1248	ENST00000649564.1	3287	3346	-	-106.75	AC099850.1	Chr17	59106598	59118267	+	CCBE1	Chr18	59430939	59697662	-
ENST00000451775.1	1273	1338	ENST00000377939.5	2192	2256	+	-125.71	AC099850.1	Chr17	59106598	59118267	+	RNF207	Chr1	6206119	6221299	+
ENST00000451775.1	1273	1338	ENST00000346872.8	4619	4683	+	-108.49	AC099850.1	Chr17	59106598	59118267	+	IKZF3	Chr17	39757718	39864312	-
ENST00000451775.1	1274	1332	ENST00000013222.5	1388	1445	+	-103.41	AC099850.1	Chr17	59106598	59118267	+	INMT	Chr7	30752135	30757602	+
ENST00000451775.1	1273	1332	ENST00000649564.1	5307	5364	-	-101.14	AC099850.1	Chr17	59106598	59118267	+	CCBE1	Chr18	59430939	59697662	-
ENST00000451775.1	1183	1247	ENST00000337843.7	1461	1525	+	-113.24	AC099850.1	Chr17	59106598	59118267	+	C1QTNF6	Chr22	37180166	37188247	-
ENST00000451775.1	1054	1123	ENST00000219235.5	1437	1506	+	-114.28	AC099850.1	Chr17	59106598	59118267	+	CCL22	Chr16	57358783	57366189	+
ENST00000451775.1	1273	1332	ENST00000595883.6	2416	2474	-	-100.44	AC099850.1	Chr17	59106598	59118267	+	SPIB	Chr19	50418938	50431314	+
ENST00000451775.1	1273	1332	ENST00000355112.8	5091	5149	-	-103.54	AC099850.1	Chr17	59106598	59118267	+	BLM	Chr15	90717346	90816166	+
ENST00000451775.1	1260	1330	ENST00000346872.8	5707	5777	-	-138.26	AC099850.1	Chr17	59106598	59118267	+	IKZF3	Chr17	39757718	39864312	-
ENST00000451775.1	1215	1279	ENST00000260505.13	3889	3953	-	-115.22	AC099850.1	Chr17	59106598	59118267	+	TTLL7	Chr1	83865024	83999132	-
ENST00000451775.1	1188	1248	ENST00000209728.9	2368	2428	+	-104.75	AC099850.1	Chr17	59106598	59118267	+	CDC6	Chr17	40287879	40304657	+
ENST00000451775.1	1188	1248	ENST00000261464.10	2869	2929	+	-101.25	AC099850.1	Chr17	59106598	59118267	+	TRAF5	Chr1	211326833	211374946	+
ENST00000451775.1	1188	1248	ENST00000256447.5	4091	4151	+	-105.75	AC099850.1	Chr17	59106598	59118267	+	CD180	Chr5	67179613	67196799	-
ENST00000451775.1	1188	1248	ENST00000302548.5	1783	1843	-	-110.89	AC099850.1	Chr17	59106598	59118267	+	GPR82	ChrX	41724181	41730130	+
ENST00000451775.1	1244	1303	ENST00000368990.7	11056	11115	-	-101.89	AC099850.1	Chr17	59106598	59118267	+	PLEKHA1	Chr10	122374696	122442602	+
ENST00000451775.1	1244	1309	ENST00000222693.5	1992	2057	-	-109.77	AC099850.1	Chr17	59106598	59118267	+	CAV2	Chr7	116499738	116508541	+
ENST00000451775.1	1245	1303	ENST00000315392.9	2848	2906	-	-104.07	AC099850.1	Chr17	59106598	59118267	+	PLXDC1	Chr17	39063313	39151637	-
ENST00000451775.1	1244	1305	ENST00000340607.5	1000	1060	+	-101.86	AC099850.1	Chr17	59106598	59118267	+	PTGES	Chr9	129738349	129753042	-
ENST00000451775.1	1244	1309	ENST00000256447.5	4030	4095	+	-101.59	AC099850.1	Chr17	59106598	59118267	+	CD180	Chr5	67179613	67196799	-
ENST00000451775.1	1244	1309	ENST00000600519.5	3594	3659	+	-126.59	AC099850.1	Chr17	59106598	59118267	+	FAM129C	Chr19	17527288	17553645	+
ENST00000451775.1	1244	1309	ENST00000260505.13	3918	3983	-	-116.49	AC099850.1	Chr17	59106598	59118267	+	TTLL7	Chr1	83865024	83999132	-
ENST00000451775.1	1245	1303	ENST00000302909.4	4257	4315	-	-103.71	AC099850.1	Chr17	59106598	59118267	+	KCNK3	Chr2	26692722	26733420	+
ENST00000451775.1	1244	1309	NM_019018	3838	3903	+	-115.69	AC099850.1	Chr17	59106598	59118267	+	FAM105A	Chr5	14581792	14616180	+
ENST00000451775.1	1244	1309	ENST00000442561.6	2207	2272	-	-118.51	AC099850.1	Chr17	59106598	59118267	+	LAX1	Chr1	203765176	203776117	+
ENST00000451775.1	1244	1307	ENST00000289248.6	28	91	+	-111.76	AC099850.1	Chr17	59106598	59118267	+	RHBDL2	Chr1	38886296	38926837	-
ENST00000451775.1	1245	1309	ENST00000649564.1	5279	5343	-	-118.84	AC099850.1	Chr17	59106598	59118267	+	CCBE1	Chr18	59430939	59697662	-
ENST00000451775.1	1244	1309	ENST00000346872.8	7239	7304	-	-115.57	AC099850.1	Chr17	59106598	59118267	+	IKZF3	Chr17	39757718	39864312	-
ENST00000451775.1	1212	1270	ENST00000442561.6	2175	2233	-	-105.16	AC099850.1	Chr17	59106598	59118267	+	LAX1	Chr1	203765176	203776117	+
ENST00000451775.1	1212	1290	ENST00000219235.5	1271	1349	+	-147.31	AC099850.1	Chr17	59106598	59118267	+	CCL22	Chr16	57358783	57366189	+
ENST00000451775.1	1212	1274	ENST00000209728.9	2342	2404	+	-100.37	AC099850.1	Chr17	59106598	59118267	+	CDC6	Chr17	40287879	40304657	+
ENST00000451775.1	1212	1270	ENST00000355112.8	5030	5088	-	-105.56	AC099850.1	Chr17	59106598	59118267	+	BLM	Chr15	90717346	90816166	+
ENST00000451775.1	1215	1303	ENST00000508632.5	1054	1145	-	-167.03	AC099850.1	Chr17	59106598	59118267	+	OCIAD2	Chr4	48885019	48906828	-
ENST00000451775.1	1212	1279	ENST00000291232.4	1073	1140	+	-123.76	AC099850.1	Chr17	59106598	59118267	+	TNFRSF13C	Chr22	41922023	41926818	-
ENST00000451775.1	1212	1279	ENST00000496710.5	3531	3598	+	-118.54	AC099850.1	Chr17	59106598	59118267	+	ARHGEF26	Chr3	154121416	154256548	+
ENST00000451775.1	1212	1279	ENST00000356448.8	3725	3792	+	-118.54	AC099850.1	Chr17	59106598	59118267	+	ARHGEF26	Chr3	154121003	154257827	+
ENST00000451775.1	1212	1277	ENST00000393316.8	2829	2894	-	-118.24	AC099850.1	Chr17	59106598	59118267	+	BCL2L15	Chr1	113876816	113887581	-
ENST00000451775.1	1216	1278	ENST00000302548.5	2817	2879	-	-102.06	AC099850.1	Chr17	59106598	59118267	+	GPR82	ChrX	41724181	41730130	+
ENST00000451775.1	1212	1277	ENST00000258538.7	2919	2984	+	-124.26	AC099850.1	Chr17	59106598	59118267	+	SLC41A2	Chr12	104802553	104928655	-
ENST00000451775.1	1212	1277	ENST00000261464.10	2840	2905	+	-109.54	AC099850.1	Chr17	59106598	59118267	+	TRAF5	Chr1	211326833	211374946	+
ENST00000451775.1	1212	1270	ENST00000346872.8	7039	7097	-	-105.84	AC099850.1	Chr17	59106598	59118267	+	IKZF3	Chr17	39757718	39864312	-
ENST00000451775.1	1212	1270	ENST00000377939.5	2259	2317	+	-110.36	AC099850.1	Chr17	59106598	59118267	+	RNF207	Chr1	6206119	6221299	+
ENST00000451775.1	1217	1270	ENST00000366598.8	1077	1130	+	-106.56	AC099850.1	Chr17	59106598	59118267	+	GNG4	Chr1	235550832	235650754	-
ENST00000451775.1	1212	1270	ENST00000346872.8	5659	5717	-	-107.46	AC099850.1	Chr17	59106598	59118267	+	IKZF3	Chr17	39757718	39864312	-
ENST00000451775.1	1228	1332	ENST00000233838.9	5580	5684	+	-187.99	AC099850.1	Chr17	59106598	59118267	+	GGCX	Chr2	85544720	85561493	-
ENST00000451775.1	1192	1268	ENST00000346872.8	3489	3566	-	-122.77	AC099850.1	Chr17	59106598	59118267	+	IKZF3	Chr17	39757718	39864312	-
ENST00000451775.1	1189	1248	ENST00000393067.8	2285	2344	+	-105.51	AC099850.1	Chr17	59106598	59118267	+	POU2AF1	Chr11	111352255	111379275	-
ENST00000451775.1	1055	1123	ENST00000282406.9	5846	5903	+	-102.16	AC099850.1	Chr17	59106598	59118267	+	PLEKHH2	Chr2	43637260	43767987	+
ENST00000451775.1	1055	1124	ENST00000302548.5	2626	2695	-	-116.22	AC099850.1	Chr17	59106598	59118267	+	GPR82	ChrX	41724181	41730130	+
ENST00000451775.1	1055	1129	ENST00000528753.2	1614	1688	+	-135.14	AC099850.1	Chr17	59106598	59118267	+	TRMT9B	Chr8	12951635	13007671	+
ENST00000451775.1	1056	1124	ENST00000393316.8	2674	2741	-	-109.06	AC099850.1	Chr17	59106598	59118267	+	BCL2L15	Chr1	113876816	113887581	-
ENST00000451775.1	1055	1125	ENST00000649564.1	3452	3520	-	-110.47	AC099850.1	Chr17	59106598	59118267	+	CCBE1	Chr18	59430939	59697662	-
ENST00000451775.1	1055	1123	ENST00000291232.4	1228	1294	+	-107.19	AC099850.1	Chr17	59106598	59118267	+	TNFRSF13C	Chr22	41922023	41926818	-
ENST00000451775.1	1055	1125	ENST00000644200.1	4483	4553	+	-121.42	AC099850.1	Chr17	59106598	59118267	+	PAPLN	Chr14	73237497	73274637	+
ENST00000451775.1	1270	1337	ENST00000282406.9	5625	5692	+	-111.45	AC099850.1	Chr17	59106598	59118267	+	PLEKHH2	Chr2	43637260	43767987	+
ENST00000451775.1	1267	1333	ENST00000368990.7	11079	11145	-	-124.74	AC099850.1	Chr17	59106598	59118267	+	PLEKHA1	Chr10	122374696	122442602	+
ENST00000451775.1	1237	1303	ENST00000644200.1	4308	4372	+	-108.69	AC099850.1	Chr17	59106598	59118267	+	PAPLN	Chr14	73237497	73274637	+
ENST00000451775.1	1234	1303	ENST00000206262.2	4679	4748	-	-128.71	AC099850.1	Chr17	59106598	59118267	+	RGS17	Chr6	153004459	153131282	-
ENST00000451775.1	1234	1309	ENST00000377939.5	2220	2295	+	-153.31	AC099850.1	Chr17	59106598	59118267	+	RNF207	Chr1	6206119	6221299	+
ENST00000451775.1	1234	1309	ENST00000355112.8	5052	5127	-	-159.11	AC099850.1	Chr17	59106598	59118267	+	BLM	Chr15	90717346	90816166	+
ENST00000451775.1	1234	1303	ENST00000366598.8	1044	1113	+	-128.8	AC099850.1	Chr17	59106598	59118267	+	GNG4	Chr1	235550832	235650754	-
ENST00000451775.1	1234	1309	ENST00000644200.1	4611	4686	+	-137.71	AC099850.1	Chr17	59106598	59118267	+	PAPLN	Chr14	73237497	73274637	+
ENST00000451775.1	1057	1125	ENST00000256447.5	4213	4281	+	-100.16	AC099850.1	Chr17	59106598	59118267	+	CD180	Chr5	67179613	67196799	-
ENST00000451775.1	1054	1122	ENST00000346872.8	8304	8372	+	-101.76	AC099850.1	Chr17	59106598	59118267	+	IKZF3	Chr17	39757718	39864312	-
ENST00000451775.1	1056	1127	ENST00000379416.4	4869	4939	-	-110.33	AC099850.1	Chr17	59106598	59118267	+	XDH	Chr2	31334321	31414742	-
ENST00000451775.1	1056	1125	ENST00000544974.6	437	506	+	-105.09	AC099850.1	Chr17	59106598	59118267	+	LRRC49	Chr15	70853239	71053657	+
ENST00000451775.1	1056	1125	ENST00000222693.5	1805	1872	-	-111.71	AC099850.1	Chr17	59106598	59118267	+	CAV2	Chr7	116499738	116508541	+
ENST00000451775.1	1123	1185	ENST00000393067.8	2347	2409	+	-103.74	AC099850.1	Chr17	59106598	59118267	+	POU2AF1	Chr11	111352255	111379275	-
ENST00000451775.1	1123	1185	ENST00000310160.7	2794	2856	+	-100.44	AC099850.1	Chr17	59106598	59118267	+	FUT1	Chr19	48748011	48755390	-
ENST00000451775.1	1123	1185	ENST00000256447.5	4153	4215	+	-102.34	AC099850.1	Chr17	59106598	59118267	+	CD180	Chr5	67179613	67196799	-
ENST00000451775.1	1240	1306	ENST00000233838.9	2800	2866	-	-121.49	AC099850.1	Chr17	59106598	59118267	+	GGCX	Chr2	85544720	85561493	-
ENST00000451775.1	1053	1106	ENST00000337843.7	1601	1654	+	-100.56	AC099850.1	Chr17	59106598	59118267	+	C1QTNF6	Chr22	37180166	37188247	-
ENST00000451775.1	1053	1107	ENST00000233838.9	4306	4360	+	-109.21	AC099850.1	Chr17	59106598	59118267	+	GGCX	Chr2	85544720	85561493	-
ENST00000451775.1	1048	1127	ENST00000544974.6	4015	4095	+	-128.49	AC099850.1	Chr17	59106598	59118267	+	LRRC49	Chr15	70853239	71053657	+
ENST00000451775.1	1044	1105	ENST00000209728.9	2511	2569	+	-104.5	AC099850.1	Chr17	59106598	59118267	+	CDC6	Chr17	40287879	40304657	+
ENST00000451775.1	1045	1124	ENST00000368990.7	2757	2833	+	-125.53	AC099850.1	Chr17	59106598	59118267	+	PLEKHA1	Chr10	122374696	122442602	+
ENST00000451775.1	1186	1248	ENST00000377939.5	2281	2343	+	-108.47	AC099850.1	Chr17	59106598	59118267	+	RNF207	Chr1	6206119	6221299	+
ENST00000451775.1	1242	1309	ENST00000310160.7	2671	2738	+	-121.81	AC099850.1	Chr17	59106598	59118267	+	FUT1	Chr19	48748011	48755390	-
ENST00000451775.1	1242	1309	ENST00000302548.5	2843	2910	-	-133.81	AC099850.1	Chr17	59106598	59118267	+	GPR82	ChrX	41724181	41730130	+
ENST00000451775.1	1066	1125	ENST00000377939.5	2404	2463	+	-101.45	AC099850.1	Chr17	59106598	59118267	+	RNF207	Chr1	6206119	6221299	+
ENST00000451775.1	1053	1125	ENST00000600519.5	4118	4190	-	-104.42	AC099850.1	Chr17	59106598	59118267	+	FAM129C	Chr19	17527288	17553645	+
ENST00000451775.1	1063	1125	ENST00000393067.8	2407	2467	+	-100.76	AC099850.1	Chr17	59106598	59118267	+	POU2AF1	Chr11	111352255	111379275	-
ENST00000451775.1	1062	1127	ENST00000355112.8	4880	4943	-	-108.08	AC099850.1	Chr17	59106598	59118267	+	BLM	Chr15	90717346	90816166	+
ENST00000451775.1	1063	1127	ENST00000600519.5	4265	4328	-	-101.15	AC099850.1	Chr17	59106598	59118267	+	FAM129C	Chr19	17527288	17553645	+
ENST00000451775.1	1094	1157	ENST00000368990.7	2724	2787	+	-102.15	AC099850.1	Chr17	59106598	59118267	+	PLEKHA1	Chr10	122374696	122442602	+
ENST00000451775.1	1094	1157	ENST00000302548.5	2665	2728	-	-108.47	AC099850.1	Chr17	59106598	59118267	+	GPR82	ChrX	41724181	41730130	+
ENST00000451775.1	1094	1159	ENST00000644200.1	4449	4514	+	-117.86	AC099850.1	Chr17	59106598	59118267	+	PAPLN	Chr14	73237497	73274637	+
ENST00000451775.1	1246	1315	ENST00000324106.9	1726	1795	-	-125.44	AC099850.1	Chr17	59106598	59118267	+	CD28	Chr2	203706639	203738912	+
ENST00000451775.1	1244	1309	ENST00000600519.5	1632	1697	+	-105.01	AC099850.1	Chr17	59106598	59118267	+	FAM129C	Chr19	17527288	17553645	+
ENST00000451775.1	1269	1332	ENST00000315392.9	2872	2934	-	-109.37	AC099850.1	Chr17	59106598	59118267	+	PLXDC1	Chr17	39063313	39151637	-
ENST00000451775.1	1053	1123	ENST00000302548.5	1648	1719	-	-109.28	AC099850.1	Chr17	59106598	59118267	+	GPR82	ChrX	41724181	41730130	+
ENST00000500853.1	1057	1127	ENST00000423218.6	9623	9693	+	-125	AC100861.1	Chr8	23225221	23230926	+	ITGA11	Chr15	68296533	68432162	-
ENST00000500853.1	1048	1125	ENST00000346872.8	4685	4762	-	-141.13	AC100861.1	Chr8	23225221	23230926	+	IKZF3	Chr17	39757718	39864312	-
ENST00000500853.1	1048	1109	ENST00000368990.7	11022	11083	+	-112.46	AC100861.1	Chr8	23225221	23230926	+	PLEKHA1	Chr10	122374696	122442602	+
ENST00000500853.1	1048	1108	ENST00000222693.5	1959	2019	+	-105.06	AC100861.1	Chr8	23225221	23230926	+	CAV2	Chr7	116499738	116508541	+
ENST00000500853.1	1048	1123	ENST00000219235.5	1614	1690	-	-113.6	AC100861.1	Chr8	23225221	23230926	+	CCL22	Chr16	57358783	57366189	+
ENST00000500853.1	1048	1107	ENST00000340607.5	1033	1092	-	-113.86	AC100861.1	Chr8	23225221	23230926	+	PTGES	Chr9	129738349	129753042	-
ENST00000500853.1	1048	1107	ENST00000377939.5	2562	2621	-	-109.46	AC100861.1	Chr8	23225221	23230926	+	RNF207	Chr1	6206119	6221299	+
ENST00000500853.1	1048	1120	ENST00000595883.6	3082	3154	+	-139.31	AC100861.1	Chr8	23225221	23230926	+	SPIB	Chr19	50418938	50431314	+
ENST00000500853.1	1048	1123	NM_019018	3876	3951	-	-130.64	AC100861.1	Chr8	23225221	23230926	+	FAM105A	Chr5	14581792	14616180	+
ENST00000500853.1	1048	1122	ENST00000600519.5	3632	3706	-	-150.46	AC100861.1	Chr8	23225221	23230926	+	FAM129C	Chr19	17527288	17553645	+
ENST00000500853.1	1048	1128	ENST00000302548.5	1786	1864	+	-149.83	AC100861.1	Chr8	23225221	23230926	+	GPR82	ChrX	41724181	41730130	+
ENST00000500853.1	1048	1128	ENST00000377939.5	2258	2338	-	-144.51	AC100861.1	Chr8	23225221	23230926	+	RNF207	Chr1	6206119	6221299	+
ENST00000500853.1	1048	1107	ENST00000346872.8	7039	7098	+	-100.01	AC100861.1	Chr8	23225221	23230926	+	IKZF3	Chr17	39757718	39864312	-
ENST00000500853.1	1048	1107	ENST00000346872.8	5659	5718	+	-114.56	AC100861.1	Chr8	23225221	23230926	+	IKZF3	Chr17	39757718	39864312	-
ENST00000500853.1	1048	1107	ENST00000256447.5	4068	4127	-	-109.47	AC100861.1	Chr8	23225221	23230926	+	CD180	Chr5	67179613	67196799	-
ENST00000500853.1	451	518	ENST00000346872.8	4787	4855	-	-104.66	AC100861.1	Chr8	23225221	23230926	+	IKZF3	Chr17	39757718	39864312	-
ENST00000500853.1	451	518	ENST00000302548.5	2671	2740	+	-106.31	AC100861.1	Chr8	23225221	23230926	+	GPR82	ChrX	41724181	41730130	+
ENST00000500853.1	451	518	ENST00000393316.8	2717	2785	+	-113.81	AC100861.1	Chr8	23225221	23230926	+	BCL2L15	Chr1	113876816	113887581	-
ENST00000500853.1	451	518	ENST00000393067.8	2364	2430	-	-126.36	AC100861.1	Chr8	23225221	23230926	+	POU2AF1	Chr11	111352255	111379275	-
ENST00000500853.1	451	513	ENST00000282077.7	11084	11147	-	-104.06	AC100861.1	Chr8	23225221	23230926	+	PDK1	Chr2	172555969	172608669	+
ENST00000500853.1	451	512	ENST00000219235.5	1392	1454	-	-103.96	AC100861.1	Chr8	23225221	23230926	+	CCL22	Chr16	57358783	57366189	+
ENST00000500853.1	1058	1127	ENST00000435145.6	942	1011	+	-111.51	AC100861.1	Chr8	23225221	23230926	+	HLA-DQB2	Chr6	32756098	32763532	-
ENST00000500853.1	1057	1130	ENST00000371497.10	11046	11119	+	-131.86	AC100861.1	Chr8	23225221	23230926	+	TSHZ2	Chr20	52972358	53495330	+
ENST00000500853.1	1057	1130	ENST00000595883.6	2332	2405	+	-137.96	AC100861.1	Chr8	23225221	23230926	+	SPIB	Chr19	50418938	50431314	+
ENST00000500853.1	1094	1162	ENST00000595883.6	2300	2368	+	-103.71	AC100861.1	Chr8	23225221	23230926	+	SPIB	Chr19	50418938	50431314	+
ENST00000500853.1	1051	1125	ENST00000368990.7	9521	9596	+	-131.72	AC100861.1	Chr8	23225221	23230926	+	PLEKHA1	Chr10	122374696	122442602	+
ENST00000500853.1	1048	1130	ENST00000291232.4	1081	1163	-	-139.15	AC100861.1	Chr8	23225221	23230926	+	TNFRSF13C	Chr22	41922023	41926818	-
ENST00000500853.1	1048	1127	ENST00000258538.7	2925	3004	-	-137.4	AC100861.1	Chr8	23225221	23230926	+	SLC41A2	Chr12	104802553	104928655	-
ENST00000500853.1	1048	1107	ENST00000393316.8	2829	2888	+	-107.46	AC100861.1	Chr8	23225221	23230926	+	BCL2L15	Chr1	113876816	113887581	-
ENST00000500853.1	1165	1225	ENST00000508632.5	933	993	+	-106.19	AC100861.1	Chr8	23225221	23230926	+	OCIAD2	Chr4	48885019	48906828	-
ENST00000500853.1	1056	1128	ENST00000346872.8	6000	6071	-	-109.29	AC100861.1	Chr8	23225221	23230926	+	IKZF3	Chr17	39757718	39864312	-
ENST00000500853.1	1172	1229	ENST00000544974.6	416	473	-	-106.64	AC100861.1	Chr8	23225221	23230926	+	LRRC49	Chr15	70853239	71053657	+
ENST00000500853.1	1061	1127	ENST00000346872.8	7187	7253	+	-110.4	AC100861.1	Chr8	23225221	23230926	+	IKZF3	Chr17	39757718	39864312	-
ENST00000500853.1	1047	1123	ENST00000346872.8	6424	6492	-	-123.5	AC100861.1	Chr8	23225221	23230926	+	IKZF3	Chr17	39757718	39864312	-
ENST00000500853.1	275	347	ENST00000368990.7	9598	9670	+	-112.74	AC100861.1	Chr8	23225221	23230926	+	PLEKHA1	Chr10	122374696	122442602	+
ENST00000500853.1	275	367	ENST00000346872.8	7077	7169	+	-179.27	AC100861.1	Chr8	23225221	23230926	+	IKZF3	Chr17	39757718	39864312	-
ENST00000500853.1	275	342	ENST00000648628.1	2302	2369	-	-110.59	AC100861.1	Chr8	23225221	23230926	+	STK32A	Chr5	147235072	147387840	+
ENST00000500853.1	275	341	ENST00000393316.8	1190	1256	-	-113.72	AC100861.1	Chr8	23225221	23230926	+	BCL2L15	Chr1	113876816	113887581	-
ENST00000500853.1	278	341	ENST00000346872.8	3574	3637	+	-103.2	AC100861.1	Chr8	23225221	23230926	+	IKZF3	Chr17	39757718	39864312	-
ENST00000500853.1	275	343	ENST00000302548.5	2875	2943	+	-122.59	AC100861.1	Chr8	23225221	23230926	+	GPR82	ChrX	41724181	41730130	+
ENST00000500853.1	276	347	ENST00000595883.6	2119	2190	+	-124.72	AC100861.1	Chr8	23225221	23230926	+	SPIB	Chr19	50418938	50431314	+
ENST00000500853.1	276	342	ENST00000219235.5	1543	1610	-	-111.2	AC100861.1	Chr8	23225221	23230926	+	CCL22	Chr16	57358783	57366189	+
ENST00000500853.1	278	333	ENST00000324106.9	1764	1819	+	-101.54	AC100861.1	Chr8	23225221	23230926	+	CD28	Chr2	203706639	203738912	+
ENST00000500853.1	331	400	ENST00000226279.8	2567	2636	+	-107.76	AC100861.1	Chr8	23225221	23230926	+	CD38	Chr4	15778328	15853232	+
ENST00000500853.1	330	411	NM_019018	3860	3941	-	-169.96	AC100861.1	Chr8	23225221	23230926	+	FAM105A	Chr5	14581792	14616180	+
ENST00000500853.1	1071	1129	ENST00000346872.8	7017	7075	+	-109.57	AC100861.1	Chr8	23225221	23230926	+	IKZF3	Chr17	39757718	39864312	-
ENST00000500853.1	1166	1229	ENST00000371497.10	10944	11007	+	-102.29	AC100861.1	Chr8	23225221	23230926	+	TSHZ2	Chr20	52972358	53495330	+
ENST00000500853.1	484	541	ENST00000219235.5	1424	1483	-	-101.06	AC100861.1	Chr8	23225221	23230926	+	CCL22	Chr16	57358783	57366189	+
ENST00000500853.1	484	541	ENST00000377939.5	2697	2756	-	-105.76	AC100861.1	Chr8	23225221	23230926	+	RNF207	Chr1	6206119	6221299	+
ENST00000500853.1	482	541	ENST00000393067.8	2394	2453	-	-107.46	AC100861.1	Chr8	23225221	23230926	+	POU2AF1	Chr11	111352255	111379275	-
ENST00000500853.1	1073	1127	ENST00000222693.5	1940	1994	+	-102.9	AC100861.1	Chr8	23225221	23230926	+	CAV2	Chr7	116499738	116508541	+
ENST00000500853.1	1073	1142	ENST00000368990.7	10988	11058	+	-130.59	AC100861.1	Chr8	23225221	23230926	+	PLEKHA1	Chr10	122374696	122442602	+
ENST00000500853.1	338	411	ENST00000302548.5	1801	1872	+	-141.46	AC100861.1	Chr8	23225221	23230926	+	GPR82	ChrX	41724181	41730130	+
ENST00000500853.1	340	409	ENST00000346872.8	4679	4748	-	-138.21	AC100861.1	Chr8	23225221	23230926	+	IKZF3	Chr17	39757718	39864312	-
ENST00000500853.1	338	407	ENST00000368990.7	11022	11091	+	-125.56	AC100861.1	Chr8	23225221	23230926	+	PLEKHA1	Chr10	122374696	122442602	+
ENST00000500853.1	338	408	ENST00000219235.5	1606	1676	-	-122.49	AC100861.1	Chr8	23225221	23230926	+	CCL22	Chr16	57358783	57366189	+
ENST00000500853.1	338	409	ENST00000340607.5	1025	1096	-	-141.51	AC100861.1	Chr8	23225221	23230926	+	PTGES	Chr9	129738349	129753042	-
ENST00000500853.1	338	411	ENST00000600519.5	3624	3697	-	-142.11	AC100861.1	Chr8	23225221	23230926	+	FAM129C	Chr19	17527288	17553645	+
ENST00000500853.1	338	410	ENST00000377939.5	2250	2322	-	-139.39	AC100861.1	Chr8	23225221	23230926	+	RNF207	Chr1	6206119	6221299	+
ENST00000500853.1	338	407	ENST00000346872.8	7037	7106	+	-127.74	AC100861.1	Chr8	23225221	23230926	+	IKZF3	Chr17	39757718	39864312	-
ENST00000500853.1	338	409	ENST00000366598.8	1068	1139	-	-127.09	AC100861.1	Chr8	23225221	23230926	+	GNG4	Chr1	235550832	235650754	-
ENST00000500853.1	338	407	ENST00000346872.8	5657	5726	+	-141.66	AC100861.1	Chr8	23225221	23230926	+	IKZF3	Chr17	39757718	39864312	-
ENST00000500853.1	338	402	ENST00000206262.2	4660	4724	+	-102.14	AC100861.1	Chr8	23225221	23230926	+	RGS17	Chr6	153004459	153131282	-
ENST00000500853.1	338	401	ENST00000289248.6	56	119	-	-114.16	AC100861.1	Chr8	23225221	23230926	+	RHBDL2	Chr1	38886296	38926837	-
ENST00000500853.1	338	392	ENST00000442561.6	2188	2242	+	-106.36	AC100861.1	Chr8	23225221	23230926	+	LAX1	Chr1	203765176	203776117	+
ENST00000500853.1	338	391	ENST00000355112.8	5044	5097	+	-103.44	AC100861.1	Chr8	23225221	23230926	+	BLM	Chr15	90717346	90816166	+
ENST00000500853.1	288	343	ENST00000600519.5	3574	3629	-	-105.79	AC100861.1	Chr8	23225221	23230926	+	FAM129C	Chr19	17527288	17553645	+
ENST00000500853.1	314	405	ENST00000377939.5	2529	2621	-	-177.61	AC100861.1	Chr8	23225221	23230926	+	RNF207	Chr1	6206119	6221299	+
ENST00000500853.1	313	371	ENST00000649564.1	5280	5338	+	-104.41	AC100861.1	Chr8	23225221	23230926	+	CCBE1	Chr18	59430939	59697662	-
ENST00000500853.1	313	374	ENST00000289248.6	31	92	-	-108.61	AC100861.1	Chr8	23225221	23230926	+	RHBDL2	Chr1	38886296	38926837	-
ENST00000500853.1	313	373	ENST00000600519.5	1637	1697	-	-106.22	AC100861.1	Chr8	23225221	23230926	+	FAM129C	Chr19	17527288	17553645	+
ENST00000500853.1	313	373	ENST00000302548.5	2845	2905	+	-100.54	AC100861.1	Chr8	23225221	23230926	+	GPR82	ChrX	41724181	41730130	+
ENST00000500853.1	313	366	ENST00000595883.6	2394	2447	+	-101.66	AC100861.1	Chr8	23225221	23230926	+	SPIB	Chr19	50418938	50431314	+
ENST00000500853.1	1004	1065	ENST00000371497.10	11111	11172	+	-108.36	AC100861.1	Chr8	23225221	23230926	+	TSHZ2	Chr20	52972358	53495330	+
ENST00000500853.1	1076	1129	ENST00000644200.1	4501	4554	-	-102.35	AC100861.1	Chr8	23225221	23230926	+	PAPLN	Chr14	73237497	73274637	+
ENST00000500853.1	276	347	ENST00000423218.6	8095	8166	-	-119.84	AC100861.1	Chr8	23225221	23230926	+	ITGA11	Chr15	68296533	68432162	-
ENST00000500853.1	277	341	ENST00000366598.8	1007	1071	-	-123.92	AC100861.1	Chr8	23225221	23230926	+	GNG4	Chr1	235550832	235650754	-
ENST00000500853.1	279	346	ENST00000282077.7	12749	12820	+	-105.37	AC100861.1	Chr8	23225221	23230926	+	PDK1	Chr2	172555969	172608669	+
ENST00000500853.1	275	372	ENST00000355112.8	5063	5160	+	-197.72	AC100861.1	Chr8	23225221	23230926	+	BLM	Chr15	90717346	90816166	+
ENST00000500853.1	275	344	ENST00000315392.9	2876	2945	+	-129.84	AC100861.1	Chr8	23225221	23230926	+	PLXDC1	Chr17	39063313	39151637	-
ENST00000500853.1	275	342	ENST00000544974.6	3800	3867	-	-130.79	AC100861.1	Chr8	23225221	23230926	+	LRRC49	Chr15	70853239	71053657	+
ENST00000500853.1	275	341	ENST00000258538.7	2854	2920	-	-122.5	AC100861.1	Chr8	23225221	23230926	+	SLC41A2	Chr12	104802553	104928655	-
ENST00000500853.1	275	356	ENST00000649564.1	3644	3725	+	-160.29	AC100861.1	Chr8	23225221	23230926	+	CCBE1	Chr18	59430939	59697662	-
ENST00000500853.1	275	342	ENST00000309784.9	2524	2591	-	-125.67	AC100861.1	Chr8	23225221	23230926	+	TRIM59	Chr3	160435503	160449786	-
ENST00000500853.1	314	391	ENST00000544974.6	262	337	-	-136.09	AC100861.1	Chr8	23225221	23230926	+	LRRC49	Chr15	70853239	71053657	+
ENST00000500853.1	314	368	ENST00000302548.5	1844	1896	+	-102.11	AC100861.1	Chr8	23225221	23230926	+	GPR82	ChrX	41724181	41730130	+
ENST00000500853.1	332	407	ENST00000222693.5	1958	2033	+	-144.76	AC100861.1	Chr8	23225221	23230926	+	CAV2	Chr7	116499738	116508541	+
ENST00000500853.1	283	342	ENST00000310160.7	2969	3028	-	-112.04	AC100861.1	Chr8	23225221	23230926	+	FUT1	Chr19	48748011	48755390	-
ENST00000500853.1	283	344	ENST00000371497.10	11130	11191	+	-112.39	AC100861.1	Chr8	23225221	23230926	+	TSHZ2	Chr20	52972358	53495330	+
ENST00000500853.1	283	342	ENST00000346872.8	4622	4681	-	-102.12	AC100861.1	Chr8	23225221	23230926	+	IKZF3	Chr17	39757718	39864312	-
ENST00000500853.1	283	342	ENST00000310160.7	2646	2705	-	-100.12	AC100861.1	Chr8	23225221	23230926	+	FUT1	Chr19	48748011	48755390	-
ENST00000500853.1	321	383	ENST00000393316.8	2851	2913	+	-119.61	AC100861.1	Chr8	23225221	23230926	+	BCL2L15	Chr1	113876816	113887581	-
ENST00000500853.1	349	409	ENST00000368990.7	9535	9596	+	-101.31	AC100861.1	Chr8	23225221	23230926	+	PLEKHA1	Chr10	122374696	122442602	+
ENST00000500853.1	347	409	ENST00000291232.4	1082	1144	-	-102.19	AC100861.1	Chr8	23225221	23230926	+	TNFRSF13C	Chr22	41922023	41926818	-
ENST00000500853.1	347	409	ENST00000258538.7	2926	2990	-	-105.84	AC100861.1	Chr8	23225221	23230926	+	SLC41A2	Chr12	104802553	104928655	-
ENST00000500853.1	347	409	ENST00000393316.8	2825	2887	+	-117.21	AC100861.1	Chr8	23225221	23230926	+	BCL2L15	Chr1	113876816	113887581	-
ENST00000500853.1	379	453	ENST00000528753.2	1506	1577	-	-100.9	AC100861.1	Chr8	23225221	23230926	+	TRMT9B	Chr8	12951635	13007671	+
ENST00000500853.1	1216	1268	ENST00000644200.1	4506	4558	-	-102.04	AC100861.1	Chr8	23225221	23230926	+	PAPLN	Chr14	73237497	73274637	+
ENST00000500853.1	1216	1265	ENST00000291232.4	1247	1296	-	-107.96	AC100861.1	Chr8	23225221	23230926	+	TNFRSF13C	Chr22	41922023	41926818	-
ENST00000500853.1	1216	1265	ENST00000649564.1	3450	3499	+	-103.86	AC100861.1	Chr8	23225221	23230926	+	CCBE1	Chr18	59430939	59697662	-
ENST00000500853.1	1081	1161	ENST00000528753.2	1506	1586	-	-120.96	AC100861.1	Chr8	23225221	23230926	+	TRMT9B	Chr8	12951635	13007671	+
ENST00000500853.1	307	409	ENST00000595883.6	3091	3193	+	-196.47	AC100861.1	Chr8	23225221	23230926	+	SPIB	Chr19	50418938	50431314	+
ENST00000500853.1	307	366	ENST00000219235.5	1575	1634	-	-111.77	AC100861.1	Chr8	23225221	23230926	+	CCL22	Chr16	57358783	57366189	+
ENST00000500853.1	307	374	ENST00000600519.5	3593	3660	-	-141.46	AC100861.1	Chr8	23225221	23230926	+	FAM129C	Chr19	17527288	17553645	+
ENST00000500853.1	470	539	ENST00000600519.5	2805	2874	-	-125.37	AC100861.1	Chr8	23225221	23230926	+	FAM129C	Chr19	17527288	17553645	+
ENST00000500853.1	1071	1129	ENST00000423218.6	8188	8246	-	-107.37	AC100861.1	Chr8	23225221	23230926	+	ITGA11	Chr15	68296533	68432162	-
ENST00000500853.1	1075	1128	ENST00000310160.7	3056	3109	-	-107.71	AC100861.1	Chr8	23225221	23230926	+	FUT1	Chr19	48748011	48755390	-
ENST00000500853.1	1071	1125	ENST00000393316.8	1284	1338	-	-104.24	AC100861.1	Chr8	23225221	23230926	+	BCL2L15	Chr1	113876816	113887581	-
ENST00000500853.1	1071	1143	ENST00000233838.9	5661	5725	-	-113.16	AC100861.1	Chr8	23225221	23230926	+	GGCX	Chr2	85544720	85561493	-
ENST00000500853.1	1075	1128	ENST00000346872.8	3488	3542	+	-100.96	AC100861.1	Chr8	23225221	23230926	+	IKZF3	Chr17	39757718	39864312	-
ENST00000500853.1	1071	1129	ENST00000346872.8	5637	5695	+	-107.09	AC100861.1	Chr8	23225221	23230926	+	IKZF3	Chr17	39757718	39864312	-
ENST00000500853.1	1071	1128	ENST00000256447.5	4091	4148	-	-111.34	AC100861.1	Chr8	23225221	23230926	+	CD180	Chr5	67179613	67196799	-
ENST00000500853.1	1071	1128	ENST00000340607.5	1056	1113	-	-105.26	AC100861.1	Chr8	23225221	23230926	+	PTGES	Chr9	129738349	129753042	-
ENST00000500853.1	1071	1127	ENST00000649564.1	3290	3346	+	-102.6	AC100861.1	Chr8	23225221	23230926	+	CCBE1	Chr18	59430939	59697662	-
ENST00000500853.1	1071	1127	ENST00000219235.5	1313	1369	-	-101.54	AC100861.1	Chr8	23225221	23230926	+	CCL22	Chr16	57358783	57366189	+
ENST00000500853.1	375	435	NM_019018	3905	3965	-	-104.66	AC100861.1	Chr8	23225221	23230926	+	FAM105A	Chr5	14581792	14616180	+
ENST00000500853.1	281	342	ENST00000226279.8	5218	5277	-	-117.91	AC100861.1	Chr8	23225221	23230926	+	CD38	Chr4	15778328	15853232	+
ENST00000500853.1	375	454	ENST00000649564.1	3548	3625	+	-136.9	AC100861.1	Chr8	23225221	23230926	+	CCBE1	Chr18	59430939	59697662	-
ENST00000500853.1	375	428	ENST00000302548.5	2758	2811	+	-100.16	AC100861.1	Chr8	23225221	23230926	+	GPR82	ChrX	41724181	41730130	+
ENST00000500853.1	375	428	ENST00000595883.6	2332	2385	+	-102.24	AC100861.1	Chr8	23225221	23230926	+	SPIB	Chr19	50418938	50431314	+
ENST00000500853.1	375	456	ENST00000310160.7	3058	3139	-	-154.11	AC100861.1	Chr8	23225221	23230926	+	FUT1	Chr19	48748011	48755390	-
ENST00000500853.1	375	435	NM_014736	1330	1390	+	-118.46	AC100861.1	Chr8	23225221	23230926	+	KIAA0101	Chr15	64364304	64381441	-
ENST00000500853.1	375	453	ENST00000233838.9	4174	4249	-	-117.35	AC100861.1	Chr8	23225221	23230926	+	GGCX	Chr2	85544720	85561493	-
ENST00000500853.1	375	425	ENST00000393316.8	1290	1340	-	-100.31	AC100861.1	Chr8	23225221	23230926	+	BCL2L15	Chr1	113876816	113887581	-
ENST00000500853.1	375	434	ENST00000256447.5	4097	4156	-	-114.96	AC100861.1	Chr8	23225221	23230926	+	CD180	Chr5	67179613	67196799	-
ENST00000500853.1	375	434	ENST00000302548.5	1778	1837	+	-107.86	AC100861.1	Chr8	23225221	23230926	+	GPR82	ChrX	41724181	41730130	+
ENST00000500853.1	1056	1130	ENST00000302548.5	2758	2832	+	-140.76	AC100861.1	Chr8	23225221	23230926	+	GPR82	ChrX	41724181	41730130	+
ENST00000500853.1	319	374	ENST00000442561.6	2206	2261	+	-104.54	AC100861.1	Chr8	23225221	23230926	+	LAX1	Chr1	203765176	203776117	+
ENST00000500853.1	1195	1252	ENST00000291232.4	1228	1283	-	-103.52	AC100861.1	Chr8	23225221	23230926	+	TNFRSF13C	Chr22	41922023	41926818	-
ENST00000500853.1	472	541	NM_014736	1227	1295	+	-123.51	AC100861.1	Chr8	23225221	23230926	+	KIAA0101	Chr15	64364304	64381441	-
ENST00000500853.1	471	534	ENST00000222693.5	1833	1896	+	-111.16	AC100861.1	Chr8	23225221	23230926	+	CAV2	Chr7	116499738	116508541	+
ENST00000500853.1	471	541	ENST00000578390.5	1094	1164	-	-132.21	AC100861.1	Chr8	23225221	23230926	+	PLXDC1	Chr17	39067130	39151519	-
ENST00000500853.1	471	529	ENST00000544974.6	3993	4051	-	-104.21	AC100861.1	Chr8	23225221	23230926	+	LRRC49	Chr15	70853239	71053657	+
ENST00000500853.1	471	541	ENST00000291232.4	1669	1739	-	-135.11	AC100861.1	Chr8	23225221	23230926	+	TNFRSF13C	Chr22	41922023	41926818	-
ENST00000500853.1	475	541	ENST00000649564.1	3474	3540	+	-124.92	AC100861.1	Chr8	23225221	23230926	+	CCBE1	Chr18	59430939	59697662	-
ENST00000500853.1	471	530	ENST00000291232.4	1202	1261	-	-108.74	AC100861.1	Chr8	23225221	23230926	+	TNFRSF13C	Chr22	41922023	41926818	-
ENST00000500853.1	1060	1128	ENST00000600519.5	1682	1755	-	-112.8	AC100861.1	Chr8	23225221	23230926	+	FAM129C	Chr19	17527288	17553645	+
ENST00000500853.1	1067	1129	ENST00000248098.8	3504	3570	+	-107.29	AC100861.1	Chr8	23225221	23230926	+	JPT2	Chr16	1678279	1702086	+
ENST00000500853.1	306	366	ENST00000377939.5	2218	2278	-	-103.82	AC100861.1	Chr8	23225221	23230926	+	RNF207	Chr1	6206119	6221299	+
ENST00000500853.1	1070	1123	ENST00000206262.2	4641	4694	+	-102.66	AC100861.1	Chr8	23225221	23230926	+	RGS17	Chr6	153004459	153131282	-
ENST00000500853.1	306	362	ENST00000393316.8	1221	1277	-	-100.69	AC100861.1	Chr8	23225221	23230926	+	BCL2L15	Chr1	113876816	113887581	-
ENST00000500853.1	306	362	ENST00000310160.7	2992	3048	-	-100.31	AC100861.1	Chr8	23225221	23230926	+	FUT1	Chr19	48748011	48755390	-
ENST00000500853.1	306	392	ENST00000346872.8	7220	7306	+	-173.91	AC100861.1	Chr8	23225221	23230926	+	IKZF3	Chr17	39757718	39864312	-
ENST00000500853.1	308	372	ENST00000233838.9	2805	2871	+	-122.44	AC100861.1	Chr8	23225221	23230926	+	GGCX	Chr2	85544720	85561493	-
ENST00000500853.1	306	362	ENST00000544974.6	3831	3887	-	-111.51	AC100861.1	Chr8	23225221	23230926	+	LRRC49	Chr15	70853239	71053657	+
ENST00000500853.1	306	355	ENST00000346872.8	4645	4694	-	-106.56	AC100861.1	Chr8	23225221	23230926	+	IKZF3	Chr17	39757718	39864312	-
ENST00000500853.1	1071	1128	ENST00000375915.3	5682	5740	-	-102.25	AC100861.1	Chr8	23225221	23230926	+	FAM155A	Chr13	107163510	107866735	-
ENST00000500853.1	1092	1162	ENST00000282077.7	11026	11096	-	-108.54	AC100861.1	Chr8	23225221	23230926	+	PDK1	Chr2	172555969	172608669	+
ENST00000500853.1	1194	1262	ENST00000377939.5	2405	2473	-	-108.62	AC100861.1	Chr8	23225221	23230926	+	RNF207	Chr1	6206119	6221299	+
ENST00000500853.1	1194	1252	ENST00000644200.1	4484	4542	-	-100.39	AC100861.1	Chr8	23225221	23230926	+	PAPLN	Chr14	73237497	73274637	+
ENST00000500853.1	1194	1252	ENST00000366598.8	1223	1279	-	-100.99	AC100861.1	Chr8	23225221	23230926	+	GNG4	Chr1	235550832	235650754	-
ENST00000500853.1	1194	1252	ENST00000508632.5	906	964	+	-104.29	AC100861.1	Chr8	23225221	23230926	+	OCIAD2	Chr4	48885019	48906828	-
ENST00000500853.1	1194	1252	ENST00000578390.5	1119	1175	-	-100.29	AC100861.1	Chr8	23225221	23230926	+	PLXDC1	Chr17	39067130	39151519	-
ENST00000500853.1	1194	1252	ENST00000595883.6	2212	2268	+	-104.49	AC100861.1	Chr8	23225221	23230926	+	SPIB	Chr19	50418938	50431314	+
ENST00000500853.1	1194	1252	ENST00000649564.1	3463	3519	+	-108.79	AC100861.1	Chr8	23225221	23230926	+	CCBE1	Chr18	59430939	59697662	-
ENST00000500853.1	1069	1127	ENST00000282077.7	11004	11061	-	-115.99	AC100861.1	Chr8	23225221	23230926	+	PDK1	Chr2	172555969	172608669	+
ENST00000500853.1	284	347	ENST00000595883.6	2413	2476	+	-126.14	AC100861.1	Chr8	23225221	23230926	+	SPIB	Chr19	50418938	50431314	+
ENST00000500853.1	1008	1073	ENST00000346872.8	5693	5758	+	-103.79	AC100861.1	Chr8	23225221	23230926	+	IKZF3	Chr17	39757718	39864312	-
ENST00000500853.1	1156	1218	ENST00000302548.5	2671	2733	+	-103.41	AC100861.1	Chr8	23225221	23230926	+	GPR82	ChrX	41724181	41730130	+
ENST00000500853.1	1156	1218	ENST00000393316.8	2717	2779	+	-101.79	AC100861.1	Chr8	23225221	23230926	+	BCL2L15	Chr1	113876816	113887581	-
ENST00000500853.1	1156	1216	ENST00000393067.8	2370	2428	-	-104.48	AC100861.1	Chr8	23225221	23230926	+	POU2AF1	Chr11	111352255	111379275	-
ENST00000500853.1	1153	1210	ENST00000219235.5	1395	1452	-	-100.36	AC100861.1	Chr8	23225221	23230926	+	CCL22	Chr16	57358783	57366189	+
ENST00000500853.1	1156	1219	ENST00000302548.5	1694	1758	+	-118.21	AC100861.1	Chr8	23225221	23230926	+	GPR82	ChrX	41724181	41730130	+
ENST00000500853.1	1155	1229	ENST00000219235.5	1720	1794	-	-126.07	AC100861.1	Chr8	23225221	23230926	+	CCL22	Chr16	57358783	57366189	+
ENST00000500853.1	1156	1225	ENST00000256447.5	4176	4245	-	-133.54	AC100861.1	Chr8	23225221	23230926	+	CD180	Chr5	67179613	67196799	-
ENST00000500853.1	286	354	ENST00000442561.6	2226	2293	+	-132.42	AC100861.1	Chr8	23225221	23230926	+	LAX1	Chr1	203765176	203776117	+
ENST00000500853.1	1156	1218	ENST00000644200.1	4756	4818	-	-101.47	AC100861.1	Chr8	23225221	23230926	+	PAPLN	Chr14	73237497	73274637	+
ENST00000500853.1	1156	1218	ENST00000377939.5	2671	2733	-	-105.39	AC100861.1	Chr8	23225221	23230926	+	RNF207	Chr1	6206119	6221299	+
ENST00000500853.1	456	518	ENST00000377939.5	2669	2733	-	-104.71	AC100861.1	Chr8	23225221	23230926	+	RNF207	Chr1	6206119	6221299	+
ENST00000500853.1	1156	1217	ENST00000366598.8	1185	1244	-	-101.67	AC100861.1	Chr8	23225221	23230926	+	GNG4	Chr1	235550832	235650754	-
ENST00000500853.1	1156	1217	ENST00000355112.8	4919	4978	+	-100.87	AC100861.1	Chr8	23225221	23230926	+	BLM	Chr15	90717346	90816166	+
ENST00000500853.1	1156	1224	ENST00000346872.8	3392	3460	+	-111.27	AC100861.1	Chr8	23225221	23230926	+	IKZF3	Chr17	39757718	39864312	-
ENST00000500853.1	1156	1218	ENST00000600519.5	2793	2853	-	-109.49	AC100861.1	Chr8	23225221	23230926	+	FAM129C	Chr19	17527288	17553645	+
ENST00000500853.1	456	541	ENST00000366598.8	1183	1268	-	-162.76	AC100861.1	Chr8	23225221	23230926	+	GNG4	Chr1	235550832	235650754	-
ENST00000500853.1	456	529	ENST00000355112.8	4907	4980	+	-129.56	AC100861.1	Chr8	23225221	23230926	+	BLM	Chr15	90717346	90816166	+
ENST00000500853.1	505	560	ENST00000366598.8	1232	1287	-	-107.46	AC100861.1	Chr8	23225221	23230926	+	GNG4	Chr1	235550832	235650754	-
ENST00000500853.1	505	560	ENST00000578390.5	1128	1183	-	-110.36	AC100861.1	Chr8	23225221	23230926	+	PLXDC1	Chr17	39067130	39151519	-
ENST00000500853.1	505	557	ENST00000291232.4	1703	1755	-	-103.06	AC100861.1	Chr8	23225221	23230926	+	TNFRSF13C	Chr22	41922023	41926818	-
ENST00000500853.1	505	567	ENST00000324106.9	1539	1602	+	-106.51	AC100861.1	Chr8	23225221	23230926	+	CD28	Chr2	203706639	203738912	+
ENST00000500853.1	505	560	ENST00000649564.1	3455	3510	+	-109.56	AC100861.1	Chr8	23225221	23230926	+	CCBE1	Chr18	59430939	59697662	-
ENST00000500853.1	505	560	ENST00000644200.1	4495	4550	-	-101.06	AC100861.1	Chr8	23225221	23230926	+	PAPLN	Chr14	73237497	73274637	+
ENST00000500853.1	505	560	ENST00000291232.4	1236	1291	-	-104.54	AC100861.1	Chr8	23225221	23230926	+	TNFRSF13C	Chr22	41922023	41926818	-
ENST00000500853.1	505	560	ENST00000600519.5	2840	2895	-	-105.42	AC100861.1	Chr8	23225221	23230926	+	FAM129C	Chr19	17527288	17553645	+
ENST00000500853.1	505	560	ENST00000302548.5	1653	1708	+	-102.06	AC100861.1	Chr8	23225221	23230926	+	GPR82	ChrX	41724181	41730130	+
ENST00000500853.1	505	559	ENST00000219235.5	1447	1501	-	-102.86	AC100861.1	Chr8	23225221	23230926	+	CCL22	Chr16	57358783	57366189	+
ENST00000500853.1	507	560	ENST00000393316.8	1419	1472	-	-100.01	AC100861.1	Chr8	23225221	23230926	+	BCL2L15	Chr1	113876816	113887581	-
ENST00000500853.1	505	560	ENST00000368990.7	2768	2823	-	-102.16	AC100861.1	Chr8	23225221	23230926	+	PLEKHA1	Chr10	122374696	122442602	+
ENST00000500853.1	505	559	ENST00000346872.8	6888	6942	+	-104.16	AC100861.1	Chr8	23225221	23230926	+	IKZF3	Chr17	39757718	39864312	-
ENST00000500853.1	349	411	ENST00000226279.8	5284	5347	-	-103.93	AC100861.1	Chr8	23225221	23230926	+	CD38	Chr4	15778328	15853232	+
ENST00000500853.1	348	411	ENST00000544974.6	3873	3936	-	-111.01	AC100861.1	Chr8	23225221	23230926	+	LRRC49	Chr15	70853239	71053657	+
ENST00000500853.1	348	411	ENST00000649564.1	3589	3652	+	-126.81	AC100861.1	Chr8	23225221	23230926	+	CCBE1	Chr18	59430939	59697662	-
ENST00000500853.1	348	407	ENST00000309784.9	2597	2656	-	-107.96	AC100861.1	Chr8	23225221	23230926	+	TRIM59	Chr3	160435503	160449786	-
ENST00000500853.1	348	411	NM_014736	1354	1417	+	-111.81	AC100861.1	Chr8	23225221	23230926	+	KIAA0101	Chr15	64364304	64381441	-
ENST00000500853.1	348	411	ENST00000393316.8	1263	1326	-	-107.29	AC100861.1	Chr8	23225221	23230926	+	BCL2L15	Chr1	113876816	113887581	-
ENST00000500853.1	1051	1117	ENST00000226279.8	5284	5351	-	-113.1	AC100861.1	Chr8	23225221	23230926	+	CD38	Chr4	15778328	15853232	+
ENST00000500853.1	1050	1119	ENST00000544974.6	3873	3942	-	-116.78	AC100861.1	Chr8	23225221	23230926	+	LRRC49	Chr15	70853239	71053657	+
ENST00000500853.1	1050	1128	ENST00000649564.1	3574	3652	+	-148.15	AC100861.1	Chr8	23225221	23230926	+	CCBE1	Chr18	59430939	59697662	-
ENST00000500853.1	1050	1129	ENST00000309784.9	2597	2676	-	-155.96	AC100861.1	Chr8	23225221	23230926	+	TRIM59	Chr3	160435503	160449786	-
ENST00000500853.1	1050	1128	NM_014736	1339	1417	+	-139.8	AC100861.1	Chr8	23225221	23230926	+	KIAA0101	Chr15	64364304	64381441	-
ENST00000500853.1	308	365	ENST00000371497.10	11109	11166	+	-114.11	AC100861.1	Chr8	23225221	23230926	+	TSHZ2	Chr20	52972358	53495330	+
ENST00000500853.1	308	374	ENST00000346872.8	5690	5756	+	-130.14	AC100861.1	Chr8	23225221	23230926	+	IKZF3	Chr17	39757718	39864312	-
ENST00000500853.1	308	371	ENST00000324106.9	1726	1789	+	-119.46	AC100861.1	Chr8	23225221	23230926	+	CD28	Chr2	203706639	203738912	+
ENST00000500853.1	308	364	ENST00000233838.9	5600	5656	-	-101.89	AC100861.1	Chr8	23225221	23230926	+	GGCX	Chr2	85544720	85561493	-
ENST00000500853.1	508	560	NM_014736	1208	1260	+	-100.76	AC100861.1	Chr8	23225221	23230926	+	KIAA0101	Chr15	64364304	64381441	-
ENST00000500853.1	295	366	NM_019018	3824	3896	-	-133.17	AC100861.1	Chr8	23225221	23230926	+	FAM105A	Chr5	14581792	14616180	+
ENST00000500853.1	294	349	ENST00000302548.5	1861	1916	+	-114.81	AC100861.1	Chr8	23225221	23230926	+	GPR82	ChrX	41724181	41730130	+
ENST00000500853.1	1075	1129	ENST00000508632.5	1029	1086	+	-101.56	AC100861.1	Chr8	23225221	23230926	+	OCIAD2	Chr4	48885019	48906828	-
ENST00000500853.1	274	342	ENST00000435145.6	1025	1093	+	-113.91	AC100861.1	Chr8	23225221	23230926	+	HLA-DQB2	Chr6	32756098	32763532	-
ENST00000500853.1	344	411	ENST00000256447.5	4066	4133	-	-143.71	AC100861.1	Chr8	23225221	23230926	+	CD180	Chr5	67179613	67196799	-
ENST00000500853.1	1063	1124	ENST00000393067.8	2277	2338	-	-109.1	AC100861.1	Chr8	23225221	23230926	+	POU2AF1	Chr11	111352255	111379275	-
ENST00000500853.1	1195	1252	ENST00000233838.9	2628	2685	+	-100.36	AC100861.1	Chr8	23225221	23230926	+	GGCX	Chr2	85544720	85561493	-
ENST00000500853.1	1194	1252	ENST00000302548.5	1661	1720	+	-101.41	AC100861.1	Chr8	23225221	23230926	+	GPR82	ChrX	41724181	41730130	+
ENST00000500853.1	1195	1252	ENST00000219235.5	1437	1494	-	-102.46	AC100861.1	Chr8	23225221	23230926	+	CCL22	Chr16	57358783	57366189	+
ENST00000500853.1	1193	1252	ENST00000377939.5	2708	2767	-	-101.79	AC100861.1	Chr8	23225221	23230926	+	RNF207	Chr1	6206119	6221299	+
ENST00000500853.1	1193	1252	ENST00000324106.9	1555	1614	+	-104.46	AC100861.1	Chr8	23225221	23230926	+	CD28	Chr2	203706639	203738912	+
ENST00000500853.1	343	406	ENST00000282077.7	9686	9749	-	-101.84	AC100861.1	Chr8	23225221	23230926	+	PDK1	Chr2	172555969	172608669	+
ENST00000500853.1	325	380	ENST00000256447.5	4047	4102	-	-103.16	AC100861.1	Chr8	23225221	23230926	+	CD180	Chr5	67179613	67196799	-
ENST00000617135.1	141	208	ENST00000359236.10	2697	2764	+	-118.56	AC131238.1	Chr12	118066398	118066725	+	VSIG10	Chr12	118063593	118104011	-
ENST00000617135.1	1	311	ENST00000359236.10	1892	2204	+	-604.1	AC131238.1	Chr12	118066398	118066725	+	VSIG10	Chr12	118063593	118104011	-
ENST00000422841.5	287	402	ENST00000209929.10	701	819	+	-225.27	AL021026.1	Chr1	171199244	171224284	-	FMO2	Chr1	171185300	171212686	+
ENST00000422841.5	393	567	ENST00000209929.10	530	708	+	-311.3	AL021026.1	Chr1	171199244	171224284	-	FMO2	Chr1	171185300	171212686	+
ENST00000668812.1	149	219	ENST00000233838.9	2620	2690	+	-108.64	AL135841.1	Chr9	35922159	35925554	-	GGCX	Chr2	85544720	85561493	-
ENST00000668812.1	152	219	ENST00000302548.5	1653	1721	+	-111.01	AL135841.1	Chr9	35922159	35925554	-	GPR82	ChrX	41724181	41730130	+
ENST00000668812.1	154	219	ENST00000644200.1	4484	4550	-	-105.42	AL135841.1	Chr9	35922159	35925554	-	PAPLN	Chr14	73237497	73274637	+
ENST00000668812.1	163	219	ENST00000600519.5	2839	2895	-	-101.69	AL135841.1	Chr9	35922159	35925554	-	FAM129C	Chr19	17527288	17553645	+
ENST00000509911.2	614	684	ENST00000644200.1	4292	4360	-	-116.31	AL161781.2	Chr9	37002697	37008040	+	PAPLN	Chr14	73237497	73274637	+
ENST00000509911.2	598	665	ENST00000644200.1	4584	4652	-	-115.03	AL161781.2	Chr9	37002697	37008040	+	PAPLN	Chr14	73237497	73274637	+
ENST00000509911.2	589	650	ENST00000346872.8	4612	4673	-	-106.19	AL161781.2	Chr9	37002697	37008040	+	IKZF3	Chr17	39757718	39864312	-
ENST00000509911.2	646	715	NM_019018	3860	3929	-	-110.41	AL161781.2	Chr9	37002697	37008040	+	FAM105A	Chr5	14581792	14616180	+
ENST00000509911.2	633	690	ENST00000346872.8	5690	5747	+	-102.91	AL161781.2	Chr9	37002697	37008040	+	IKZF3	Chr17	39757718	39864312	-
ENST00000509911.2	633	708	ENST00000346872.8	7220	7295	+	-129.81	AL161781.2	Chr9	37002697	37008040	+	IKZF3	Chr17	39757718	39864312	-
ENST00000509911.2	656	715	ENST00000346872.8	4679	4738	-	-101.66	AL161781.2	Chr9	37002697	37008040	+	IKZF3	Chr17	39757718	39864312	-
ENST00000509911.2	654	715	ENST00000600519.5	3624	3685	-	-101.46	AL161781.2	Chr9	37002697	37008040	+	FAM129C	Chr19	17527288	17553645	+
ENST00000509911.2	585	650	ENST00000366598.8	1000	1064	-	-100.64	AL161781.2	Chr9	37002697	37008040	+	GNG4	Chr1	235550832	235650754	-
ENST00000509911.2	603	665	ENST00000291232.4	1023	1084	-	-111.09	AL161781.2	Chr9	37002697	37008040	+	TNFRSF13C	Chr22	41922023	41926818	-
ENST00000509911.2	1	102	ENST00000358127.9	691	792	+	-201.1	AL161781.2	Chr9	37002697	37008040	+	PAX5	Chr9	36833269	37034268	-
ENST00000655317.1	16	89	ENST00000649564.1	3289	3363	-	-118.18	AL627171.2	Chr14	49861176	49862864	-	CCBE1	Chr18	59430939	59697662	-
ENST00000655317.1	16	91	ENST00000309784.9	2600	2675	+	-131.8	AL627171.2	Chr14	49861176	49862864	-	TRIM59	Chr3	160435503	160449786	-
ENST00000655317.1	37	93	ENST00000343958.9	7904	7960	+	-109.56	AL627171.2	Chr14	49861176	49862864	-	FGD6	Chr12	95076749	95217467	-
ENST00000655317.1	16	105	ENST00000340607.5	1024	1113	+	-156.01	AL627171.2	Chr14	49861176	49862864	-	PTGES	Chr9	129738349	129753042	-
ENST00000655317.1	16	98	ENST00000209728.9	2345	2425	+	-137.13	AL627171.2	Chr14	49861176	49862864	-	CDC6	Chr17	40287879	40304657	+
ENST00000655317.1	16	72	ENST00000337843.7	1461	1517	+	-104.01	AL627171.2	Chr14	49861176	49862864	-	C1QTNF6	Chr22	37180166	37188247	-
ENST00000655317.1	16	110	ENST00000377939.5	2244	2338	+	-162.73	AL627171.2	Chr14	49861176	49862864	-	RNF207	Chr1	6206119	6221299	+
ENST00000655317.1	16	92	ENST00000281523.8	6502	6579	-	-153.45	AL627171.2	Chr14	49861176	49862864	-	ZNF385D	Chr3	21412218	21751210	-
ENST00000655317.1	16	92	NM_014736	1339	1416	-	-153.15	AL627171.2	Chr14	49861176	49862864	-	KIAA0101	Chr15	64364304	64381441	-
ENST00000655317.1	16	72	ENST00000410026.6	9685	9741	-	-115.51	AL627171.2	Chr14	49861176	49862864	-	NABP1	Chr2	191678136	191696659	+
ENST00000655317.1	16	72	ENST00000359321.2	1230	1286	+	-106.31	AL627171.2	Chr14	49861176	49862864	-	XRCC2	Chr7	152644776	152676141	-
ENST00000655317.1	20	73	ENST00000525876.1	366	419	-	-109.89	AL627171.2	Chr14	49861176	49862864	-	SERPINH1	Chr11	75567782	75572782	+
ENST00000655317.1	36	110	ENST00000206262.2	4656	4730	-	-113.83	AL627171.2	Chr14	49861176	49862864	-	RGS17	Chr6	153004459	153131282	-
ENST00000655317.1	37	94	ENST00000423218.6	9499	9556	-	-103.35	AL627171.2	Chr14	49861176	49862864	-	ITGA11	Chr15	68296533	68432162	-
ENST00000655317.1	16	72	ENST00000423218.6	9622	9678	-	-110.81	AL627171.2	Chr14	49861176	49862864	-	ITGA11	Chr15	68296533	68432162	-
ENST00000655317.1	16	106	ENST00000649490.1	1460	1550	+	-162.59	AL627171.2	Chr14	49861176	49862864	-	SERPINH1	Chr11	75562217	75572542	+
ENST00000655317.1	16	71	ENST00000013222.5	1473	1528	+	-123.36	AL627171.2	Chr14	49861176	49862864	-	INMT	Chr7	30752135	30757602	+
ENST00000655317.1	36	105	ENST00000337843.7	1428	1497	+	-113.83	AL627171.2	Chr14	49861176	49862864	-	C1QTNF6	Chr22	37180166	37188247	-
ENST00000655317.1	36	100	ENST00000649490.1	1601	1665	+	-104.34	AL627171.2	Chr14	49861176	49862864	-	SERPINH1	Chr11	75562217	75572542	+
ENST00000655317.1	36	105	ENST00000423218.6	9642	9711	-	-122.06	AL627171.2	Chr14	49861176	49862864	-	ITGA11	Chr15	68296533	68432162	-
ENST00000655317.1	36	110	ENST00000359321.2	1192	1266	+	-131.95	AL627171.2	Chr14	49861176	49862864	-	XRCC2	Chr7	152644776	152676141	-
ENST00000655317.1	39	98	ENST00000525876.1	385	444	-	-109.94	AL627171.2	Chr14	49861176	49862864	-	SERPINH1	Chr11	75567782	75572782	+
ENST00000655317.1	41	105	ENST00000289248.6	55	119	+	-100.29	AL627171.2	Chr14	49861176	49862864	-	RHBDL2	Chr1	38886296	38926837	-
ENST00000655317.1	16	110	ENST00000355112.8	5006	5103	-	-164.5	AL627171.2	Chr14	49861176	49862864	-	BLM	Chr15	90717346	90816166	+
ENST00000655317.1	19	98	ENST00000423218.6	8163	8242	+	-134.81	AL627171.2	Chr14	49861176	49862864	-	ITGA11	Chr15	68296533	68432162	-
ENST00000655317.1	30	94	ENST00000294339.3	3974	4035	+	-104.97	AL627171.2	Chr14	49861176	49862864	-	TAL1	Chr1	47216292	47229771	-
ENST00000655317.1	16	68	ENST00000410026.6	9551	9603	-	-103.65	AL627171.2	Chr14	49861176	49862864	-	NABP1	Chr2	191678136	191696659	+
ENST00000655317.1	16	68	ENST00000281523.8	6368	6420	-	-103.65	AL627171.2	Chr14	49861176	49862864	-	ZNF385D	Chr3	21412218	21751210	-
ENST00000655317.1	35	91	ENST00000013222.5	1453	1509	+	-104.01	AL627171.2	Chr14	49861176	49862864	-	INMT	Chr7	30752135	30757602	+
ENST00000655317.1	19	90	ENST00000013222.5	1282	1353	+	-123.96	AL627171.2	Chr14	49861176	49862864	-	INMT	Chr7	30752135	30757602	+
ENST00000655317.1	19	73	ENST00000343958.9	7924	7980	+	-104.54	AL627171.2	Chr14	49861176	49862864	-	FGD6	Chr12	95076749	95217467	-
ENST00000655317.1	26	91	ENST00000359321.2	2917	2982	-	-119.71	AL627171.2	Chr14	49861176	49862864	-	XRCC2	Chr7	152644776	152676141	-
ENST00000655317.1	28	91	ENST00000361069.9	6884	6947	+	-107.69	AL627171.2	Chr14	49861176	49862864	-	LAMC3	Chr9	131009174	131094473	+
T301875	194	267	ENST00000648628.1	2293	2366	-	-112.31	CAT790	Chr6	33313341	33328752	+	STK32A	Chr5	147235072	147387840	+
T301875	300	355	ENST00000261464.10	2872	2926	-	-100.7	CAT790	Chr6	33313341	33328752	+	TRAF5	Chr1	211326833	211374946	+
T301875	198	267	ENST00000595883.6	2127	2196	+	-107.99	CAT790	Chr6	33313341	33328752	+	SPIB	Chr19	50418938	50431314	+
T301875	199	267	ENST00000219235.5	1538	1607	-	-112.64	CAT790	Chr6	33313341	33328752	+	CCL22	Chr16	57358783	57366189	+
T301875	274	334	ENST00000393316.8	1261	1321	-	-109.24	CAT790	Chr6	33313341	33328752	+	BCL2L15	Chr1	113876816	113887581	-
T301875	204	267	ENST00000258538.7	2855	2918	-	-104.59	CAT790	Chr6	33313341	33328752	+	SLC41A2	Chr12	104802553	104928655	-
T301875	277	336	ENST00000219235.5	1617	1676	-	-101.44	CAT790	Chr6	33313341	33328752	+	CCL22	Chr16	57358783	57366189	+
T301875	278	335	ENST00000595883.6	3093	3150	+	-101.56	CAT790	Chr6	33313341	33328752	+	SPIB	Chr19	50418938	50431314	+
T301875	278	335	ENST00000368990.7	11022	11079	+	-105.84	CAT790	Chr6	33313341	33328752	+	PLEKHA1	Chr10	122374696	122442602	+
T301875	279	354	ENST00000291232.4	1086	1160	-	-120.71	CAT790	Chr6	33313341	33328752	+	TNFRSF13C	Chr22	41922023	41926818	-
T301875	277	336	NM_019018	3879	3938	-	-112.66	CAT790	Chr6	33313341	33328752	+	FAM105A	Chr5	14581792	14616180	+
T301875	276	334	ENST00000258538.7	2927	2985	-	-100.47	CAT790	Chr6	33313341	33328752	+	SLC41A2	Chr12	104802553	104928655	-
T301875	278	335	ENST00000393316.8	2827	2884	+	-100.84	CAT790	Chr6	33313341	33328752	+	BCL2L15	Chr1	113876816	113887581	-
T301875	278	336	ENST00000261464.10	2850	2908	-	-102.59	CAT790	Chr6	33313341	33328752	+	TRAF5	Chr1	211326833	211374946	+
T301875	197	267	ENST00000393316.8	1184	1254	-	-108.91	CAT790	Chr6	33313341	33328752	+	BCL2L15	Chr1	113876816	113887581	-
T310279	1024	1090	ENST00000648628.1	2492	2553	+	-100.91	CAT857	Chr6	117063174	117065959	-	STK32A	Chr5	147235072	147387840	+
T310279	1215	1287	ENST00000346872.8	3032	3104	+	-102.83	CAT857	Chr6	117063174	117065959	-	IKZF3	Chr17	39757718	39864312	-
T310279	1215	1289	ENST00000393316.8	1184	1258	+	-112.4	CAT857	Chr6	117063174	117065959	-	BCL2L15	Chr1	113876816	113887581	-
T310279	1190	1291	ENST00000310160.7	2630	2731	+	-163.91	CAT857	Chr6	117063174	117065959	-	FUT1	Chr19	48748011	48755390	-
T310279	1190	1257	ENST00000302548.5	2850	2917	-	-117.06	CAT857	Chr6	117063174	117065959	-	GPR82	ChrX	41724181	41730130	+
T310279	1215	1286	ENST00000346872.8	4611	4682	+	-105.09	CAT857	Chr6	117063174	117065959	-	IKZF3	Chr17	39757718	39864312	-
T310279	1215	1290	ENST00000544974.6	3793	3868	+	-124.71	CAT857	Chr6	117063174	117065959	-	LRRC49	Chr15	70853239	71053657	+
T310279	1027	1093	ENST00000233838.9	2653	2714	-	-109.58	CAT857	Chr6	117063174	117065959	-	GGCX	Chr2	85544720	85561493	-
T310279	1190	1264	ENST00000600519.5	1618	1692	+	-140.01	CAT857	Chr6	117063174	117065959	-	FAM129C	Chr19	17527288	17553645	+
T310279	1190	1251	ENST00000289248.6	25	86	+	-101.76	CAT857	Chr6	117063174	117065959	-	RHBDL2	Chr1	38886296	38926837	-
T310279	1215	1279	ENST00000368990.7	11086	11151	-	-103.87	CAT857	Chr6	117063174	117065959	-	PLEKHA1	Chr10	122374696	122442602	+
T310279	1215	1290	ENST00000600519.5	3554	3629	+	-125.59	CAT857	Chr6	117063174	117065959	-	FAM129C	Chr19	17527288	17553645	+
T310279	1215	1289	ENST00000371497.10	11131	11205	-	-108.58	CAT857	Chr6	117063174	117065959	-	TSHZ2	Chr20	52972358	53495330	+
T310279	1215	1288	ENST00000595883.6	2123	2196	-	-105.87	CAT857	Chr6	117063174	117065959	-	SPIB	Chr19	50418938	50431314	+
T310279	1215	1290	ENST00000315392.9	2877	2952	-	-122.37	CAT857	Chr6	117063174	117065959	-	PLXDC1	Chr17	39063313	39151637	-
T310279	1215	1272	ENST00000595883.6	2417	2474	-	-106.29	CAT857	Chr6	117063174	117065959	-	SPIB	Chr19	50418938	50431314	+
T310279	1221	1291	ENST00000302548.5	2881	2951	-	-119.81	CAT857	Chr6	117063174	117065959	-	GPR82	ChrX	41724181	41730130	+
T310279	1221	1296	ENST00000366598.8	988	1067	+	-101.93	CAT857	Chr6	117063174	117065959	-	GNG4	Chr1	235550832	235650754	-
T310279	1221	1300	ENST00000346872.8	7107	7186	-	-117.26	CAT857	Chr6	117063174	117065959	-	IKZF3	Chr17	39757718	39864312	-
T310279	1140	1200	ENST00000595883.6	2342	2402	-	-108.22	CAT857	Chr6	117063174	117065959	-	SPIB	Chr19	50418938	50431314	+
T310279	1140	1203	NM_014736	1347	1410	-	-104.22	CAT857	Chr6	117063174	117065959	-	KIAA0101	Chr15	64364304	64381441	-
T310279	1140	1203	ENST00000371497.10	11056	11119	-	-113.22	CAT857	Chr6	117063174	117065959	-	TSHZ2	Chr20	52972358	53495330	+
T310279	1140	1200	ENST00000302548.5	2768	2828	-	-102.1	CAT857	Chr6	117063174	117065959	-	GPR82	ChrX	41724181	41730130	+
T310279	1140	1203	ENST00000595883.6	3082	3145	-	-112.2	CAT857	Chr6	117063174	117065959	-	SPIB	Chr19	50418938	50431314	+
T310279	1038	1093	ENST00000282406.9	5502	5558	+	-101.51	CAT857	Chr6	117063174	117065959	-	PLEKHH2	Chr2	43637260	43767987	+
T310279	1167	1224	ENST00000366598.8	1064	1121	+	-100.66	CAT857	Chr6	117063174	117065959	-	GNG4	Chr1	235550832	235650754	-
T310279	1167	1224	ENST00000600519.5	3620	3677	+	-106.06	CAT857	Chr6	117063174	117065959	-	FAM129C	Chr19	17527288	17553645	+
T310279	1167	1224	NM_019018	3864	3921	+	-105.16	CAT857	Chr6	117063174	117065959	-	FAM105A	Chr5	14581792	14616180	+
T310279	1167	1224	ENST00000346872.8	4673	4730	+	-102.66	CAT857	Chr6	117063174	117065959	-	IKZF3	Chr17	39757718	39864312	-
T310279	1167	1224	ENST00000346872.8	7221	7278	-	-102.46	CAT857	Chr6	117063174	117065959	-	IKZF3	Chr17	39757718	39864312	-
T310279	1167	1224	ENST00000544974.6	281	337	+	-101.31	CAT857	Chr6	117063174	117065959	-	LRRC49	Chr15	70853239	71053657	+
T310279	1079	1146	ENST00000600519.5	3698	3764	+	-110.7	CAT857	Chr6	117063174	117065959	-	FAM129C	Chr19	17527288	17553645	+
T310279	1150	1223	ENST00000324106.9	1689	1762	-	-126.54	CAT857	Chr6	117063174	117065959	-	CD28	Chr2	203706639	203738912	+
T310279	991	1053	ENST00000346872.8	8314	8371	+	-102.58	CAT857	Chr6	117063174	117065959	-	IKZF3	Chr17	39757718	39864312	-
T310279	986	1052	ENST00000346872.8	3347	3411	-	-107.89	CAT857	Chr6	117063174	117065959	-	IKZF3	Chr17	39757718	39864312	-
T310279	1141	1203	ENST00000544974.6	3880	3942	+	-101.15	CAT857	Chr6	117063174	117065959	-	LRRC49	Chr15	70853239	71053657	+
T310279	1142	1216	ENST00000233838.9	2762	2835	-	-111.25	CAT857	Chr6	117063174	117065959	-	GGCX	Chr2	85544720	85561493	-
T310279	1219	1291	ENST00000291232.4	1466	1538	+	-105.41	CAT857	Chr6	117063174	117065959	-	TNFRSF13C	Chr22	41922023	41926818	-
T310279	1218	1290	ENST00000368990.7	12820	12890	-	-104.38	CAT857	Chr6	117063174	117065959	-	PLEKHA1	Chr10	122374696	122442602	+
T310279	1140	1224	ENST00000315392.9	2803	2886	-	-141.84	CAT857	Chr6	117063174	117065959	-	PLXDC1	Chr17	39063313	39151637	-
T310279	1140	1203	ENST00000442561.6	2162	2225	-	-106.34	CAT857	Chr6	117063174	117065959	-	LAX1	Chr1	203765176	203776117	+
T310279	1140	1202	ENST00000219235.5	1300	1362	+	-101.67	CAT857	Chr6	117063174	117065959	-	CCL22	Chr16	57358783	57366189	+
T310279	1140	1203	ENST00000256447.5	4077	4140	+	-109.44	CAT857	Chr6	117063174	117065959	-	CD180	Chr5	67179613	67196799	-
T310279	1140	1202	ENST00000366598.8	1086	1148	+	-110.89	CAT857	Chr6	117063174	117065959	-	GNG4	Chr1	235550832	235650754	-
T310279	1140	1203	ENST00000346872.8	5646	5709	-	-111.06	CAT857	Chr6	117063174	117065959	-	IKZF3	Chr17	39757718	39864312	-
T310279	1139	1202	ENST00000644200.1	4659	4722	+	-104.29	CAT857	Chr6	117063174	117065959	-	PAPLN	Chr14	73237497	73274637	+
T310279	1142	1201	ENST00000258538.7	2935	2995	+	-100.24	CAT857	Chr6	117063174	117065959	-	SLC41A2	Chr12	104802553	104928655	-
T310279	1139	1203	ENST00000302548.5	1793	1857	-	-112.64	CAT857	Chr6	117063174	117065959	-	GPR82	ChrX	41724181	41730130	+
T310279	1140	1199	ENST00000346872.8	7194	7253	-	-110.11	CAT857	Chr6	117063174	117065959	-	IKZF3	Chr17	39757718	39864312	-
T310279	1139	1224	ENST00000648628.1	2361	2443	+	-129.15	CAT857	Chr6	117063174	117065959	-	STK32A	Chr5	147235072	147387840	+
T310279	1140	1202	ENST00000346872.8	7026	7088	-	-112.71	CAT857	Chr6	117063174	117065959	-	IKZF3	Chr17	39757718	39864312	-
T310279	1140	1203	ENST00000346872.8	4694	4757	+	-115.64	CAT857	Chr6	117063174	117065959	-	IKZF3	Chr17	39757718	39864312	-
T310279	1211	1271	ENST00000206262.2	4715	4773	-	-102.1	CAT857	Chr6	117063174	117065959	-	RGS17	Chr6	153004459	153131282	-
T310279	1209	1262	ENST00000258538.7	2875	2928	+	-100.11	CAT857	Chr6	117063174	117065959	-	SLC41A2	Chr12	104802553	104928655	-
T310279	1209	1287	ENST00000368990.7	2537	2615	+	-119.08	CAT857	Chr6	117063174	117065959	-	PLEKHA1	Chr10	122374696	122442602	+
T310279	1211	1291	ENST00000219235.5	1535	1615	+	-132.06	CAT857	Chr6	117063174	117065959	-	CCL22	Chr16	57358783	57366189	+
T310279	1210	1291	ENST00000648628.1	2295	2375	+	-130.13	CAT857	Chr6	117063174	117065959	-	STK32A	Chr5	147235072	147387840	+
HID1-AS1:3	692	760	ENST00000423218.6	9623	9691	+	-111.37	HID1-AS1	Chr17	74974701	74976279	+	ITGA11	Chr15	68296533	68432162	-
HID1-AS1:3	727	789	ENST00000310160.7	3075	3138	-	-107.11	HID1-AS1	Chr17	74974701	74976279	+	FUT1	Chr19	48748011	48755390	-
HID1-AS1:3	727	787	ENST00000013222.5	1494	1552	-	-104.36	HID1-AS1	Chr17	74974701	74976279	+	INMT	Chr7	30752135	30757602	+
HID1-AS1:3	687	753	NM_025048	902	967	-	-104.28	HID1-AS1	Chr17	74974701	74976279	+	GPR110	Chr6	47019886	47042332	-
HID1-AS1:3	687	753	ENST00000371243.2	833	898	-	-104.28	HID1-AS1	Chr17	74974701	74976279	+	ADGRF1	Chr6	47019886	47042294	-
HID1-AS1:3	699	768	ENST00000423218.6	7769	7832	-	-102.41	HID1-AS1	Chr17	74974701	74976279	+	ITGA11	Chr15	68296533	68432162	-
HID1-AS1:3	692	763	ENST00000371497.10	11046	11117	+	-131.66	HID1-AS1	Chr17	74974701	74976279	+	TSHZ2	Chr20	52972358	53495330	+
HID1-AS1:3	727	788	ENST00000595883.6	2309	2368	+	-105.21	HID1-AS1	Chr17	74974701	74976279	+	SPIB	Chr19	50418938	50431314	+
HID1-AS1:3	688	744	ENST00000302909.4	2477	2534	+	-103.64	HID1-AS1	Chr17	74974701	74976279	+	KCNK3	Chr2	26692722	26733420	+
HID1-AS1:3	688	760	ENST00000368990.7	9519	9591	+	-122.88	HID1-AS1	Chr17	74974701	74976279	+	PLEKHA1	Chr10	122374696	122442602	+
HID1-AS1:3	688	756	ENST00000346872.8	6426	6492	-	-117.36	HID1-AS1	Chr17	74974701	74976279	+	IKZF3	Chr17	39757718	39864312	-
HID1-AS1:3	688	753	ENST00000595883.6	3082	3147	+	-126.16	HID1-AS1	Chr17	74974701	74976279	+	SPIB	Chr19	50418938	50431314	+
HID1-AS1:3	688	753	ENST00000346872.8	4692	4757	-	-107.63	HID1-AS1	Chr17	74974701	74976279	+	IKZF3	Chr17	39757718	39864312	-
HID1-AS1:3	688	752	ENST00000544974.6	3878	3942	-	-109.99	HID1-AS1	Chr17	74974701	74976279	+	LRRC49	Chr15	70853239	71053657	+
HID1-AS1:3	688	741	ENST00000222693.5	1959	2012	+	-104.51	HID1-AS1	Chr17	74974701	74976279	+	CAV2	Chr7	116499738	116508541	+
HID1-AS1:3	717	787	ENST00000595883.6	3051	3118	+	-119.81	HID1-AS1	Chr17	74974701	74976279	+	SPIB	Chr19	50418938	50431314	+
HID1-AS1:3	773	838	ENST00000544974.6	3962	4027	-	-107.91	HID1-AS1	Chr17	74974701	74976279	+	LRRC49	Chr15	70853239	71053657	+
HID1-AS1:3	773	838	ENST00000013222.5	1538	1603	-	-101.29	HID1-AS1	Chr17	74974701	74976279	+	INMT	Chr7	30752135	30757602	+
HID1-AS1:3	706	763	ENST00000013222.5	1473	1530	-	-118.99	HID1-AS1	Chr17	74974701	74976279	+	INMT	Chr7	30752135	30757602	+
HID1-AS1:3	706	760	ENST00000222693.5	1940	1994	+	-106.69	HID1-AS1	Chr17	74974701	74976279	+	CAV2	Chr7	116499738	116508541	+
HID1-AS1:3	93	162	ENST00000315392.9	3886	3956	+	-103.66	HID1-AS1	Chr17	74974701	74976279	+	PLXDC1	Chr17	39063313	39151637	-
HID1-AS1:3	835	915	ENST00000366598.8	1229	1310	-	-133.47	HID1-AS1	Chr17	74974701	74976279	+	GNG4	Chr1	235550832	235650754	-
HID1-AS1:3	835	907	ENST00000578390.5	1125	1198	-	-118.05	HID1-AS1	Chr17	74974701	74976279	+	PLXDC1	Chr17	39067130	39151519	-
HID1-AS1:3	835	897	ENST00000260505.13	3729	3791	+	-107.56	HID1-AS1	Chr17	74974701	74976279	+	TTLL7	Chr1	83865024	83999132	-
HID1-AS1:3	835	897	ENST00000649564.1	3451	3513	+	-115.24	HID1-AS1	Chr17	74974701	74976279	+	CCBE1	Chr18	59430939	59697662	-
HID1-AS1:3	835	897	ENST00000291232.4	1233	1295	-	-111.72	HID1-AS1	Chr17	74974701	74976279	+	TNFRSF13C	Chr22	41922023	41926818	-
HID1-AS1:3	835	905	ENST00000393316.8	1414	1483	-	-112.41	HID1-AS1	Chr17	74974701	74976279	+	BCL2L15	Chr1	113876816	113887581	-
HID1-AS1:3	835	903	ENST00000648628.1	2525	2592	-	-112.24	HID1-AS1	Chr17	74974701	74976279	+	STK32A	Chr5	147235072	147387840	+
HID1-AS1:3	835	897	ENST00000013222.5	1600	1662	-	-121.24	HID1-AS1	Chr17	74974701	74976279	+	INMT	Chr7	30752135	30757602	+
HID1-AS1:3	835	900	ENST00000346872.8	6880	6945	+	-113.79	HID1-AS1	Chr17	74974701	74976279	+	IKZF3	Chr17	39757718	39864312	-
HID1-AS1:3	835	896	ENST00000595883.6	2941	3002	+	-101.63	HID1-AS1	Chr17	74974701	74976279	+	SPIB	Chr19	50418938	50431314	+
HID1-AS1:3	835	897	ENST00000281523.8	6367	6429	+	-120.86	HID1-AS1	Chr17	74974701	74976279	+	ZNF385D	Chr3	21412218	21751210	-
HID1-AS1:3	835	897	ENST00000374372.1	161	223	-	-106.52	HID1-AS1	Chr17	74974701	74976279	+	GDF5	Chr20	35433347	35454746	-
HID1-AS1:3	835	899	ENST00000544974.6	4024	4087	-	-101.76	HID1-AS1	Chr17	74974701	74976279	+	LRRC49	Chr15	70853239	71053657	+
HID1-AS1:3	835	895	ENST00000222693.5	1805	1865	+	-108.12	HID1-AS1	Chr17	74974701	74976279	+	CAV2	Chr7	116499738	116508541	+
HID1-AS1:3	835	902	ENST00000289248.6	221	291	-	-113.51	HID1-AS1	Chr17	74974701	74976279	+	RHBDL2	Chr1	38886296	38926837	-
HID1-AS1:3	689	786	ENST00000302548.5	2737	2832	+	-155.8	HID1-AS1	Chr17	74974701	74976279	+	GPR82	ChrX	41724181	41730130	+
HID1-AS1:3	645	704	ENST00000346872.8	7243	7302	+	-106.07	HID1-AS1	Chr17	74974701	74976279	+	IKZF3	Chr17	39757718	39864312	-
HID1-AS1:3	831	902	ENST00000368990.7	2758	2832	-	-131.97	HID1-AS1	Chr17	74974701	74976279	+	PLEKHA1	Chr10	122374696	122442602	+
HID1-AS1:3	830	903	ENST00000233838.9	2610	2685	+	-126.76	HID1-AS1	Chr17	74974701	74976279	+	GGCX	Chr2	85544720	85561493	-
HID1-AS1:3	827	898	ENST00000309784.9	2740	2811	-	-129.86	HID1-AS1	Chr17	74974701	74976279	+	TRIM59	Chr3	160435503	160449786	-
HID1-AS1:3	827	897	ENST00000291232.4	1692	1762	-	-119.2	HID1-AS1	Chr17	74974701	74976279	+	TNFRSF13C	Chr22	41922023	41926818	-
HID1-AS1:3	830	903	ENST00000282406.9	5531	5605	-	-114.35	HID1-AS1	Chr17	74974701	74976279	+	PLEKHH2	Chr2	43637260	43767987	+
HID1-AS1:3	830	901	ENST00000302548.5	1644	1719	+	-121.03	HID1-AS1	Chr17	74974701	74976279	+	GPR82	ChrX	41724181	41730130	+
HID1-AS1:3	830	900	ENST00000219235.5	1437	1510	-	-112.34	HID1-AS1	Chr17	74974701	74976279	+	CCL22	Chr16	57358783	57366189	+
HID1-AS1:3	831	905	ENST00000315392.9	2653	2729	+	-117.07	HID1-AS1	Chr17	74974701	74976279	+	PLXDC1	Chr17	39063313	39151637	-
HID1-AS1:3	835	897	ENST00000600519.5	4119	4181	+	-100.92	HID1-AS1	Chr17	74974701	74976279	+	FAM129C	Chr19	17527288	17553645	+
HID1-AS1:3	827	891	ENST00000649564.1	3161	3225	+	-102.85	HID1-AS1	Chr17	74974701	74976279	+	CCBE1	Chr18	59430939	59697662	-
HID1-AS1:3	825	897	ENST00000600519.5	3774	3848	-	-135.61	HID1-AS1	Chr17	74974701	74976279	+	FAM129C	Chr19	17527288	17553645	+
HID1-AS1:3	702	760	ENST00000282077.7	11004	11061	-	-102.59	HID1-AS1	Chr17	74974701	74976279	+	PDK1	Chr2	172555969	172608669	+
HID1-AS1:3	837	897	ENST00000600519.5	2839	2899	-	-110.74	HID1-AS1	Chr17	74974701	74976279	+	FAM129C	Chr19	17527288	17553645	+
HID1-AS1:3	725	809	ENST00000222693.5	1891	1975	+	-138.54	HID1-AS1	Chr17	74974701	74976279	+	CAV2	Chr7	116499738	116508541	+
HID1-AS1:3	838	902	ENST00000359321.2	2769	2830	+	-100.11	HID1-AS1	Chr17	74974701	74976279	+	XRCC2	Chr7	152644776	152676141	-
HID1-AS1:3	706	761	ENST00000649564.1	3574	3629	+	-106.56	HID1-AS1	Chr17	74974701	74976279	+	CCBE1	Chr18	59430939	59697662	-
HID1-AS1:3	706	760	ENST00000361069.9	6904	6958	-	-101.15	HID1-AS1	Chr17	74974701	74976279	+	LAMC3	Chr9	131009174	131094473	+
HID1-AS1:3	706	763	ENST00000595883.6	2332	2389	+	-111.01	HID1-AS1	Chr17	74974701	74976279	+	SPIB	Chr19	50418938	50431314	+
HID1-AS1:3	706	762	ENST00000309784.9	2620	2676	-	-107.59	HID1-AS1	Chr17	74974701	74976279	+	TRIM59	Chr3	160435503	160449786	-
HID1-AS1:3	708	761	ENST00000310160.7	3056	3109	-	-104.39	HID1-AS1	Chr17	74974701	74976279	+	FUT1	Chr19	48748011	48755390	-
HID1-AS1:3	706	761	ENST00000281523.8	6502	6557	+	-107.36	HID1-AS1	Chr17	74974701	74976279	+	ZNF385D	Chr3	21412218	21751210	-
HID1-AS1:3	706	761	NM_014736	1339	1394	+	-107.36	HID1-AS1	Chr17	74974701	74976279	+	KIAA0101	Chr15	64364304	64381441	-
HID1-AS1:3	842	906	ENST00000393067.8	2421	2484	-	-103.1	HID1-AS1	Chr17	74974701	74976279	+	POU2AF1	Chr11	111352255	111379275	-
HID1-AS1:3	842	906	ENST00000302548.5	2618	2680	+	-106.31	HID1-AS1	Chr17	74974701	74976279	+	GPR82	ChrX	41724181	41730130	+
HID1-AS1:3	841	896	NM_014736	1205	1260	+	-105.26	HID1-AS1	Chr17	74974701	74976279	+	KIAA0101	Chr15	64364304	64381441	-
HID1-AS1:3	90	162	ENST00000302909.4	2477	2550	+	-121.93	HID1-AS1	Chr17	74974701	74976279	+	KCNK3	Chr2	26692722	26733420	+
HID1-AS1:3	835	898	ENST00000233838.9	5779	5845	-	-100.27	HID1-AS1	Chr17	74974701	74976279	+	GGCX	Chr2	85544720	85561493	-
HID1-AS1:3	109	168	ENST00000346872.8	6429	6489	-	-100.46	HID1-AS1	Chr17	74974701	74976279	+	IKZF3	Chr17	39757718	39864312	-
HID1-AS1:3	842	915	ENST00000346872.8	3269	3342	-	-119.07	HID1-AS1	Chr17	74974701	74976279	+	IKZF3	Chr17	39757718	39864312	-
ENST00000577295.1	124	190	ENST00000315392.9	3880	3946	+	-112.51	HID1-AS1	Chr17	74970704	74975728	+	PLXDC1	Chr17	39063313	39151637	-
ENST00000577295.1	315	384	ENST00000315392.9	3886	3956	+	-103.66	HID1-AS1	Chr17	74970704	74975728	+	PLXDC1	Chr17	39063313	39151637	-
ENST00000577295.1	138	199	ENST00000377939.5	2714	2776	-	-100.42	HID1-AS1	Chr17	74970704	74975728	+	RNF207	Chr1	6206119	6221299	+
ENST00000577295.1	137	200	ENST00000309784.9	2192	2257	-	-104.44	HID1-AS1	Chr17	74970704	74975728	+	TRIM59	Chr3	160435503	160449786	-
ENST00000577295.1	137	202	ENST00000256447.5	4219	4284	-	-100.63	HID1-AS1	Chr17	74970704	74975728	+	CD180	Chr5	67179613	67196799	-
ENST00000577295.1	134	199	ENST00000368990.7	2758	2824	-	-107.19	HID1-AS1	Chr17	74970704	74975728	+	PLEKHA1	Chr10	122374696	122442602	+
ENST00000577295.1	132	199	ENST00000282406.9	5530	5597	-	-114.21	HID1-AS1	Chr17	74970704	74975728	+	PLEKHH2	Chr2	43637260	43767987	+
ENST00000577295.1	134	199	ENST00000600519.5	4122	4187	+	-100.45	HID1-AS1	Chr17	74970704	74975728	+	FAM129C	Chr19	17527288	17553645	+
ENST00000577295.1	128	198	ENST00000233838.9	2620	2690	+	-118.02	HID1-AS1	Chr17	74970704	74975728	+	GGCX	Chr2	85544720	85561493	-
ENST00000577295.1	128	198	ENST00000346872.8	6563	6633	-	-109.22	HID1-AS1	Chr17	74970704	74975728	+	IKZF3	Chr17	39757718	39864312	-
ENST00000577295.1	129	198	ENST00000302548.5	1653	1723	+	-123.77	HID1-AS1	Chr17	74970704	74975728	+	GPR82	ChrX	41724181	41730130	+
ENST00000577295.1	128	199	ENST00000219235.5	1432	1503	-	-116.49	HID1-AS1	Chr17	74970704	74975728	+	CCL22	Chr16	57358783	57366189	+
ENST00000577295.1	312	384	ENST00000302909.4	2477	2550	+	-121.93	HID1-AS1	Chr17	74970704	74975728	+	KCNK3	Chr2	26692722	26733420	+
ENST00000577295.1	331	390	ENST00000346872.8	6429	6489	-	-100.46	HID1-AS1	Chr17	74970704	74975728	+	IKZF3	Chr17	39757718	39864312	-
T311709	1691	1746	ENST00000410026.6	9769	9824	-	-102.86	KHCAT409	Chr6	134221274	134223995	.	NABP1	Chr2	191678136	191696659	+
T311709	1682	1746	ENST00000013222.5	1389	1453	+	-105.69	KHCAT409	Chr6	134221274	134223995	.	INMT	Chr7	30752135	30757602	+
T311709	1679	1746	ENST00000649564.1	3646	3713	-	-116.57	KHCAT409	Chr6	134221274	134223995	.	CCBE1	Chr18	59430939	59697662	-
T311709	1492	1557	ENST00000544974.6	422	488	+	-102.25	KHCAT409	Chr6	134221274	134223995	.	LRRC49	Chr15	70853239	71053657	+
T311709	1691	1746	ENST00000600519.5	3573	3628	+	-102.16	KHCAT409	Chr6	134221274	134223995	.	FAM129C	Chr19	17527288	17553645	+
T311709	1672	1746	ENST00000309784.9	2536	2610	+	-121.53	KHCAT409	Chr6	134221274	134223995	.	TRIM59	Chr3	160435503	160449786	-
T311709	1672	1738	ENST00000337843.7	1386	1452	+	-111.21	KHCAT409	Chr6	134221274	134223995	.	C1QTNF6	Chr22	37180166	37188247	-
T311709	1672	1741	ENST00000222693.5	2004	2072	-	-108.89	KHCAT409	Chr6	134221274	134223995	.	CAV2	Chr7	116499738	116508541	+
T311709	1672	1746	ENST00000310160.7	2650	2724	+	-121.11	KHCAT409	Chr6	134221274	134223995	.	FUT1	Chr19	48748011	48755390	-
T311709	1672	1732	ENST00000302548.5	2857	2917	-	-101.71	KHCAT409	Chr6	134221274	134223995	.	GPR82	ChrX	41724181	41730130	+
T311709	1672	1746	ENST00000649564.1	5290	5363	-	-121.14	KHCAT409	Chr6	134221274	134223995	.	CCBE1	Chr18	59430939	59697662	-
T311709	1672	1746	ENST00000544974.6	3812	3886	+	-124.87	KHCAT409	Chr6	134221274	134223995	.	LRRC49	Chr15	70853239	71053657	+
T311709	1672	1732	ENST00000562759.1	346	406	+	-100.59	KHCAT409	Chr6	134221274	134223995	.	ST20	Chr15	79898840	79908036	-
T311709	1672	1746	ENST00000355112.8	5074	5148	-	-138.51	KHCAT409	Chr6	134221274	134223995	.	BLM	Chr15	90717346	90816166	+
T311709	1672	1731	ENST00000377939.5	2214	2273	+	-105.36	KHCAT409	Chr6	134221274	134223995	.	RNF207	Chr1	6206119	6221299	+
T311709	1672	1725	ENST00000343958.9	5990	6043	-	-103.91	KHCAT409	Chr6	134221274	134223995	.	FGD6	Chr12	95076749	95217467	-
T311709	1672	1741	ENST00000233838.9	5865	5934	+	-101.1	KHCAT409	Chr6	134221274	134223995	.	GGCX	Chr2	85544720	85561493	-
T311709	1672	1745	ENST00000393316.8	1203	1275	+	-117.16	KHCAT409	Chr6	134221274	134223995	.	BCL2L15	Chr1	113876816	113887581	-
T311709	1672	1738	ENST00000310160.7	2981	3047	+	-110.67	KHCAT409	Chr6	134221274	134223995	.	FUT1	Chr19	48748011	48755390	-
T311709	1672	1746	ENST00000302909.4	4268	4342	-	-130.21	KHCAT409	Chr6	134221274	134223995	.	KCNK3	Chr2	26692722	26733420	+
T311709	1564	1641	ENST00000233838.9	2709	2785	-	-108.31	KHCAT409	Chr6	134221274	134223995	.	GGCX	Chr2	85544720	85561493	-
T311709	1564	1645	ENST00000393067.8	2304	2385	+	-127.42	KHCAT409	Chr6	134221274	134223995	.	POU2AF1	Chr11	111352255	111379275	-
T311709	1564	1641	ENST00000256447.5	4114	4191	+	-117.35	KHCAT409	Chr6	134221274	134223995	.	CD180	Chr5	67179613	67196799	-
T311709	1568	1644	ENST00000442561.6	2121	2191	-	-113.89	KHCAT409	Chr6	134221274	134223995	.	LAX1	Chr1	203765176	203776117	+
T311709	1575	1641	ENST00000359321.2	1252	1318	+	-103.41	KHCAT409	Chr6	134221274	134223995	.	XRCC2	Chr7	152644776	152676141	-
T311709	1686	1744	ENST00000595883.6	2119	2177	-	-100.21	KHCAT409	Chr6	134221274	134223995	.	SPIB	Chr19	50418938	50431314	+
T311709	1679	1744	ENST00000346872.8	4626	4693	+	-113.96	KHCAT409	Chr6	134221274	134223995	.	IKZF3	Chr17	39757718	39864312	-
T311709	1691	1746	ENST00000315392.9	2878	2933	-	-100.16	KHCAT409	Chr6	134221274	134223995	.	PLXDC1	Chr17	39063313	39151637	-
T311709	1505	1571	ENST00000368990.7	2727	2793	+	-102.74	KHCAT409	Chr6	134221274	134223995	.	PLEKHA1	Chr10	122374696	122442602	+
T311709	1670	1733	ENST00000233838.9	4099	4162	+	-100.89	KHCAT409	Chr6	134221274	134223995	.	GGCX	Chr2	85544720	85561493	-
T311709	1686	1746	ENST00000359321.2	968	1028	+	-105.86	KHCAT409	Chr6	134221274	134223995	.	XRCC2	Chr7	152644776	152676141	-
T311709	1686	1746	ENST00000361069.9	6820	6880	+	-107.81	KHCAT409	Chr6	134221274	134223995	.	LAMC3	Chr9	131009174	131094473	+
T311709	1686	1746	ENST00000648628.1	2314	2377	+	-100.6	KHCAT409	Chr6	134221274	134223995	.	STK32A	Chr5	147235072	147387840	+
T311709	1650	1708	ENST00000377939.5	2237	2295	+	-105.31	KHCAT409	Chr6	134221274	134223995	.	RNF207	Chr1	6206119	6221299	+
T311709	1672	1740	ENST00000226279.8	5228	5297	+	-106.04	KHCAT409	Chr6	134221274	134223995	.	CD38	Chr4	15778328	15853232	+
T311709	1694	1757	ENST00000291232.4	1475	1538	+	-104.49	KHCAT409	Chr6	134221274	134223995	.	TNFRSF13C	Chr22	41922023	41926818	-
T311709	1675	1746	ENST00000219235.5	1555	1626	+	-115.39	KHCAT409	Chr6	134221274	134223995	.	CCL22	Chr16	57358783	57366189	+
T311709	1675	1743	ENST00000368990.7	2556	2624	+	-108.54	KHCAT409	Chr6	134221274	134223995	.	PLEKHA1	Chr10	122374696	122442602	+
T311709	1501	1568	ENST00000315392.9	2690	2757	-	-106.24	KHCAT409	Chr6	134221274	134223995	.	PLXDC1	Chr17	39063313	39151637	-
T311709	1684	1746	ENST00000595883.6	2411	2473	-	-107.71	KHCAT409	Chr6	134221274	134223995	.	SPIB	Chr19	50418938	50431314	+
T311709	1645	1738	ENST00000359321.2	1152	1250	+	-167.49	KHCAT409	Chr6	134221274	134223995	.	XRCC2	Chr7	152644776	152676141	-
T311709	1648	1706	ENST00000282077.7	10964	11022	+	-107.86	KHCAT409	Chr6	134221274	134223995	.	PDK1	Chr2	172555969	172608669	+
T311709	1643	1707	ENST00000219235.5	1270	1334	+	-108.14	KHCAT409	Chr6	134221274	134223995	.	CCL22	Chr16	57358783	57366189	+
T311709	1643	1703	ENST00000302548.5	2828	2888	-	-101.64	KHCAT409	Chr6	134221274	134223995	.	GPR82	ChrX	41724181	41730130	+
T311709	1556	1641	ENST00000600519.5	3678	3763	+	-122.37	KHCAT409	Chr6	134221274	134223995	.	FAM129C	Chr19	17527288	17553645	+
T311709	1556	1641	ENST00000337843.7	1483	1568	+	-124.97	KHCAT409	Chr6	134221274	134223995	.	C1QTNF6	Chr22	37180166	37188247	-
T311709	1575	1645	ENST00000368990.7	2654	2723	+	-112.06	KHCAT409	Chr6	134221274	134223995	.	PLEKHA1	Chr10	122374696	122442602	+
NR_029392	379	467	ENST00000301653.9	376	464	-	-185.26	KRT16P2	Chr17	16830483	16832833	-	KRT16	Chr17	41609778	41612767	-
NR_029392	184	240	ENST00000301653.9	183	240	-	-126.81	KRT16P2	Chr17	16830483	16832833	-	KRT16	Chr17	41609778	41612767	-
NR_029392	344	406	ENST00000301653.9	341	403	-	-132.26	KRT16P2	Chr17	16830483	16832833	-	KRT16	Chr17	41609778	41612767	-
NR_029392	98	152	ENST00000301653.9	97	151	-	-108.41	KRT16P2	Chr17	16830483	16832833	-	KRT16	Chr17	41609778	41612767	-
NR_029392	300	380	ENST00000301653.9	297	377	-	-176.91	KRT16P2	Chr17	16830483	16832833	-	KRT16	Chr17	41609778	41612767	-
NR_029392	871	928	ENST00000301653.9	868	925	-	-119.66	KRT16P2	Chr17	16830483	16832833	-	KRT16	Chr17	41609778	41612767	-
NR_029392	1480	1575	ENST00000301653.9	1176	1271	-	-218.41	KRT16P2	Chr17	16830483	16832833	-	KRT16	Chr17	41609778	41612767	-
NR_029392	136	220	ENST00000301653.9	135	219	-	-195.61	KRT16P2	Chr17	16830483	16832833	-	KRT16	Chr17	41609778	41612767	-
NR_029392	892	970	ENST00000301653.9	889	967	-	-159.49	KRT16P2	Chr17	16830483	16832833	-	KRT16	Chr17	41609778	41612767	-
NR_029392	851	907	ENST00000301653.9	848	904	-	-111.06	KRT16P2	Chr17	16830483	16832833	-	KRT16	Chr17	41609778	41612767	-
NR_029392	1073	1134	ENST00000301653.9	1071	1132	-	-125.94	KRT16P2	Chr17	16830483	16832833	-	KRT16	Chr17	41609778	41612767	-
NR_029392	682	823	ENST00000301653.9	679	820	-	-310.66	KRT16P2	Chr17	16830483	16832833	-	KRT16	Chr17	41609778	41612767	-
NR_029392	787	887	ENST00000301653.9	784	884	-	-220.86	KRT16P2	Chr17	16830483	16832833	-	KRT16	Chr17	41609778	41612767	-
NR_029392	1427	1516	ENST00000301653.9	1124	1212	-	-172.2	KRT16P2	Chr17	16830483	16832833	-	KRT16	Chr17	41609778	41612767	-
NR_029392	219	336	ENST00000301653.9	218	333	-	-257.26	KRT16P2	Chr17	16830483	16832833	-	KRT16	Chr17	41609778	41612767	-
NR_029392	15	96	ENST00000301653.9	14	95	-	-167.16	KRT16P2	Chr17	16830483	16832833	-	KRT16	Chr17	41609778	41612767	-
NR_029392	79	134	ENST00000301653.9	78	133	-	-107.91	KRT16P2	Chr17	16830483	16832833	-	KRT16	Chr17	41609778	41612767	-
NR_029392	431	626	ENST00000301653.9	428	623	-	-436.26	KRT16P2	Chr17	16830483	16832833	-	KRT16	Chr17	41609778	41612767	-
NR_029392	590	715	ENST00000301653.9	587	712	-	-253.16	KRT16P2	Chr17	16830483	16832833	-	KRT16	Chr17	41609778	41612767	-
NR_029392	1015	1102	ENST00000301653.9	1013	1100	-	-168.74	KRT16P2	Chr17	16830483	16832833	-	KRT16	Chr17	41609778	41612767	-
NR_029393	374	462	ENST00000301653.9	376	464	-	-184.46	KRT16P3	Chr17	20501513	20504498	-	KRT16	Chr17	41609778	41612767	-
NR_029393	179	231	ENST00000301653.9	183	236	-	-110.41	KRT16P3	Chr17	20501513	20504498	-	KRT16	Chr17	41609778	41612767	-
NR_029393	93	148	ENST00000301653.9	97	152	-	-108.81	KRT16P3	Chr17	20501513	20504498	-	KRT16	Chr17	41609778	41612767	-
NR_029393	295	401	ENST00000301653.9	297	403	-	-229.96	KRT16P3	Chr17	20501513	20504498	-	KRT16	Chr17	41609778	41612767	-
NR_029393	1864	1920	ENST00000301653.9	1565	1622	-	-110.39	KRT16P3	Chr17	20501513	20504498	-	KRT16	Chr17	41609778	41612767	-
NR_029393	112	160	ENST00000301653.9	116	164	-	-103.61	KRT16P3	Chr17	20501513	20504498	-	KRT16	Chr17	41609778	41612767	-
NR_029393	1685	1810	ENST00000301653.9	1386	1511	-	-271.56	KRT16P3	Chr17	20501513	20504498	-	KRT16	Chr17	41609778	41612767	-
NR_029393	1774	1899	ENST00000301653.9	1475	1600	-	-290.19	KRT16P3	Chr17	20501513	20504498	-	KRT16	Chr17	41609778	41612767	-
NR_029393	1635	1688	ENST00000301653.9	1336	1389	-	-105.09	KRT16P3	Chr17	20501513	20504498	-	KRT16	Chr17	41609778	41612767	-
NR_029393	1603	1669	ENST00000301653.9	1304	1370	-	-151.01	KRT16P3	Chr17	20501513	20504498	-	KRT16	Chr17	41609778	41612767	-
NR_029393	1656	1719	ENST00000301653.9	1357	1420	-	-115.54	KRT16P3	Chr17	20501513	20504498	-	KRT16	Chr17	41609778	41612767	-
NR_029393	124	213	ENST00000301653.9	128	217	-	-206.46	KRT16P3	Chr17	20501513	20504498	-	KRT16	Chr17	41609778	41612767	-
NR_029393	887	965	ENST00000301653.9	889	967	-	-153.99	KRT16P3	Chr17	20501513	20504498	-	KRT16	Chr17	41609778	41612767	-
NR_029393	846	902	ENST00000301653.9	848	904	-	-105.56	KRT16P3	Chr17	20501513	20504498	-	KRT16	Chr17	41609778	41612767	-
NR_029393	1068	1129	ENST00000301653.9	1071	1132	-	-136.41	KRT16P3	Chr17	20501513	20504498	-	KRT16	Chr17	41609778	41612767	-
NR_029393	743	813	ENST00000301653.9	745	815	-	-149.31	KRT16P3	Chr17	20501513	20504498	-	KRT16	Chr17	41609778	41612767	-
NR_029393	702	779	ENST00000301653.9	704	781	-	-175.41	KRT16P3	Chr17	20501513	20504498	-	KRT16	Chr17	41609778	41612767	-
NR_029393	782	882	ENST00000301653.9	784	884	-	-215.46	KRT16P3	Chr17	20501513	20504498	-	KRT16	Chr17	41609778	41612767	-
NR_029393	1422	1485	ENST00000301653.9	1124	1186	-	-102.65	KRT16P3	Chr17	20501513	20504498	-	KRT16	Chr17	41609778	41612767	-
NR_029393	214	331	ENST00000301653.9	217	333	-	-254.51	KRT16P3	Chr17	20501513	20504498	-	KRT16	Chr17	41609778	41612767	-
NR_029393	1584	1638	ENST00000301653.9	1285	1339	-	-102.69	KRT16P3	Chr17	20501513	20504498	-	KRT16	Chr17	41609778	41612767	-
NR_029393	10	91	ENST00000301653.9	14	95	-	-167.16	KRT16P3	Chr17	20501513	20504498	-	KRT16	Chr17	41609778	41612767	-
NR_029393	74	129	ENST00000301653.9	78	133	-	-107.91	KRT16P3	Chr17	20501513	20504498	-	KRT16	Chr17	41609778	41612767	-
NR_029393	1462	1611	ENST00000301653.9	1163	1312	-	-319.49	KRT16P3	Chr17	20501513	20504498	-	KRT16	Chr17	41609778	41612767	-
NR_029393	426	621	ENST00000301653.9	428	623	-	-435.46	KRT16P3	Chr17	20501513	20504498	-	KRT16	Chr17	41609778	41612767	-
NR_029393	585	710	ENST00000301653.9	587	712	-	-249.46	KRT16P3	Chr17	20501513	20504498	-	KRT16	Chr17	41609778	41612767	-
NR_029393	1010	1104	ENST00000301653.9	1013	1107	-	-189.31	KRT16P3	Chr17	20501513	20504498	-	KRT16	Chr17	41609778	41612767	-
T199649	941	1006	ENST00000337843.7	1405	1470	+	-120.86	LACAT205	Chr2	132783609	132796220	-	C1QTNF6	Chr22	37180166	37188247	-
T199649	841	928	ENST00000337843.7	1483	1570	+	-143.71	LACAT205	Chr2	132783609	132796220	-	C1QTNF6	Chr22	37180166	37188247	-
T159902	427	513	ENST00000261464.10	2840	2927	+	-127.64	LACAT264	Chr18	21540164	21541358	+	TRAF5	Chr1	211326833	211374946	+
T159902	426	509	ENST00000256447.5	4066	4149	+	-146.78	LACAT264	Chr18	21540164	21541358	+	CD180	Chr5	67179613	67196799	-
T159902	426	516	ENST00000340607.5	1024	1114	+	-163.65	LACAT264	Chr18	21540164	21541358	+	PTGES	Chr9	129738349	129753042	-
T159902	426	501	ENST00000310160.7	3038	3110	+	-126.06	LACAT264	Chr18	21540164	21541358	+	FUT1	Chr19	48748011	48755390	-
T159902	426	484	ENST00000281523.8	6501	6559	-	-108.59	LACAT264	Chr18	21540164	21541358	+	ZNF385D	Chr3	21412218	21751210	-
T159902	426	484	NM_014736	1338	1396	-	-108.59	LACAT264	Chr18	21540164	21541358	+	KIAA0101	Chr15	64364304	64381441	-
T159902	426	483	ENST00000410026.6	9684	9741	-	-102.32	LACAT264	Chr18	21540164	21541358	+	NABP1	Chr2	191678136	191696659	+
T159902	507	572	ENST00000302909.4	2541	2606	-	-115.66	LACAT264	Chr18	21540164	21541358	+	KCNK3	Chr2	26692722	26733420	+
T159902	421	505	ENST00000649564.1	3283	3372	-	-134.56	LACAT264	Chr18	21540164	21541358	+	CCBE1	Chr18	59430939	59697662	-
T159902	426	483	ENST00000359321.2	1230	1287	+	-109.62	LACAT264	Chr18	21540164	21541358	+	XRCC2	Chr7	152644776	152676141	-
T159902	426	484	ENST00000595883.6	2333	2391	-	-104.39	LACAT264	Chr18	21540164	21541358	+	SPIB	Chr19	50418938	50431314	+
T159902	426	483	ENST00000371497.10	11047	11104	-	-100.52	LACAT264	Chr18	21540164	21541358	+	TSHZ2	Chr20	52972358	53495330	+
T159902	426	482	ENST00000013222.5	1473	1529	+	-102.51	LACAT264	Chr18	21540164	21541358	+	INMT	Chr7	30752135	30757602	+
T159902	448	521	ENST00000206262.2	4657	4730	-	-115.59	LACAT264	Chr18	21540164	21541358	+	RGS17	Chr6	153004459	153131282	-
T159902	448	524	ENST00000423218.6	9499	9577	-	-112.85	LACAT264	Chr18	21540164	21541358	+	ITGA11	Chr15	68296533	68432162	-
T159902	448	508	ENST00000343958.9	7900	7960	+	-112.11	LACAT264	Chr18	21540164	21541358	+	FGD6	Chr12	95076749	95217467	-
T159902	509	577	ENST00000423218.6	9704	9772	-	-101.4	LACAT264	Chr18	21540164	21541358	+	ITGA11	Chr15	68296533	68432162	-
T159902	421	484	ENST00000649490.1	1493	1556	+	-109.99	LACAT264	Chr18	21540164	21541358	+	SERPINH1	Chr11	75562217	75572542	+
T159902	431	484	ENST00000525876.1	366	419	-	-108.29	LACAT264	Chr18	21540164	21541358	+	SERPINH1	Chr11	75567782	75572782	+
T159902	421	484	ENST00000248098.8	3499	3559	-	-111.35	LACAT264	Chr18	21540164	21541358	+	JPT2	Chr16	1678279	1702086	+
T159902	415	483	ENST00000423218.6	9611	9678	-	-108.86	LACAT264	Chr18	21540164	21541358	+	ITGA11	Chr15	68296533	68432162	-
T159902	421	484	ENST00000377939.5	2585	2648	+	-112.71	LACAT264	Chr18	21540164	21541358	+	RNF207	Chr1	6206119	6221299	+
T159902	448	514	ENST00000595883.6	2355	2421	-	-102.67	LACAT264	Chr18	21540164	21541358	+	SPIB	Chr19	50418938	50431314	+
T159902	448	516	ENST00000337843.7	1428	1496	+	-107.99	LACAT264	Chr18	21540164	21541358	+	C1QTNF6	Chr22	37180166	37188247	-
T159902	448	521	ENST00000282077.7	10969	11041	+	-123.95	LACAT264	Chr18	21540164	21541358	+	PDK1	Chr2	172555969	172608669	+
T159902	448	519	ENST00000649490.1	1458	1529	+	-124.77	LACAT264	Chr18	21540164	21541358	+	SERPINH1	Chr11	75562217	75572542	+
T159902	448	521	ENST00000377939.5	2244	2317	+	-132.41	LACAT264	Chr18	21540164	21541358	+	RNF207	Chr1	6206119	6221299	+
T159902	448	515	NM_019018	3868	3935	+	-103.84	LACAT264	Chr18	21540164	21541358	+	FAM105A	Chr5	14581792	14616180	+
T159902	448	515	ENST00000361069.9	6871	6938	+	-109.55	LACAT264	Chr18	21540164	21541358	+	LAMC3	Chr9	131009174	131094473	+
T159902	448	516	ENST00000368990.7	11024	11092	-	-109.87	LACAT264	Chr18	21540164	21541358	+	PLEKHA1	Chr10	122374696	122442602	+
T159902	448	515	ENST00000222693.5	1960	2027	-	-108.52	LACAT264	Chr18	21540164	21541358	+	CAV2	Chr7	116499738	116508541	+
T159902	448	515	ENST00000410026.6	10051	10118	-	-105.83	LACAT264	Chr18	21540164	21541358	+	NABP1	Chr2	191678136	191696659	+
T159902	448	511	ENST00000649490.1	1601	1664	+	-100.04	LACAT264	Chr18	21540164	21541358	+	SERPINH1	Chr11	75562217	75572542	+
T159902	448	511	ENST00000368990.7	9539	9603	-	-106.21	LACAT264	Chr18	21540164	21541358	+	PLEKHA1	Chr10	122374696	122442602	+
T159902	448	510	ENST00000423218.6	9643	9705	-	-101.89	LACAT264	Chr18	21540164	21541358	+	ITGA11	Chr15	68296533	68432162	-
T159902	448	512	ENST00000294339.3	3967	4030	+	-104.04	LACAT264	Chr18	21540164	21541358	+	TAL1	Chr1	47216292	47229771	-
T159902	448	521	ENST00000359321.2	1192	1265	+	-125.49	LACAT264	Chr18	21540164	21541358	+	XRCC2	Chr7	152644776	152676141	-
T159902	448	512	ENST00000282077.7	2709	2773	+	-100.55	LACAT264	Chr18	21540164	21541358	+	PDK1	Chr2	172555969	172608669	+
T159902	426	521	ENST00000355112.8	5005	5103	-	-181.64	LACAT264	Chr18	21540164	21541358	+	BLM	Chr15	90717346	90816166	+
T159902	286	352	NM_014736	1188	1264	-	-102.77	LACAT264	Chr18	21540164	21541358	+	KIAA0101	Chr15	64364304	64381441	-
T159902	437	509	ENST00000359321.2	2917	2989	-	-126.97	LACAT264	Chr18	21540164	21541358	+	XRCC2	Chr7	152644776	152676141	-
T159902	431	509	ENST00000423218.6	8163	8241	+	-140.35	LACAT264	Chr18	21540164	21541358	+	ITGA11	Chr15	68296533	68432162	-
T159902	431	512	ENST00000376296.3	3138	3221	+	-150.7	LACAT264	Chr18	21540164	21541358	+	MUC21	Chr6	30983718	30989903	+
T159902	277	347	ENST00000013222.5	1607	1676	+	-107.35	LACAT264	Chr18	21540164	21541358	+	INMT	Chr7	30752135	30757602	+
T159902	279	352	ENST00000302548.5	2610	2685	-	-106.13	LACAT264	Chr18	21540164	21541358	+	GPR82	ChrX	41724181	41730130	+
T159902	444	502	ENST00000595883.6	2056	2114	-	-102.81	LACAT264	Chr18	21540164	21541358	+	SPIB	Chr19	50418938	50431314	+
T159902	445	514	ENST00000310160.7	2702	2771	+	-109.57	LACAT264	Chr18	21540164	21541358	+	FUT1	Chr19	48748011	48755390	-
T159902	428	516	ENST00000442561.6	2155	2243	-	-152.76	LACAT264	Chr18	21540164	21541358	+	LAX1	Chr1	203765176	203776117	+
T159902	430	484	ENST00000343958.9	7924	7980	+	-109.16	LACAT264	Chr18	21540164	21541358	+	FGD6	Chr12	95076749	95217467	-
T159902	477	543	ENST00000359321.2	991	1057	+	-109.69	LACAT264	Chr18	21540164	21541358	+	XRCC2	Chr7	152644776	152676141	-
T159902	512	578	ENST00000310160.7	2638	2704	+	-104.05	LACAT264	Chr18	21540164	21541358	+	FUT1	Chr19	48748011	48755390	-
T159902	512	583	ENST00000355112.8	5094	5165	-	-104.24	LACAT264	Chr18	21540164	21541358	+	BLM	Chr15	90717346	90816166	+
T159902	425	482	ENST00000282077.7	12665	12722	-	-101.61	LACAT264	Chr18	21540164	21541358	+	PDK1	Chr2	172555969	172608669	+
T159902	425	484	ENST00000309784.9	2618	2677	+	-104.09	LACAT264	Chr18	21540164	21541358	+	TRIM59	Chr3	160435503	160449786	-
T159902	409	474	ENST00000649564.1	5209	5272	-	-103.56	LACAT264	Chr18	21540164	21541358	+	CCBE1	Chr18	59430939	59697662	-
T002765	573	634	ENST00000346872.8	3047	3108	+	-103.24	LACAT87	Chr1	9470407	9478009	-	IKZF3	Chr17	39757718	39864312	-
T002765	556	625	ENST00000600519.5	1619	1688	+	-118.02	LACAT87	Chr1	9470407	9478009	-	FAM129C	Chr19	17527288	17553645	+
T002765	559	615	ENST00000649564.1	5291	5346	-	-104.43	LACAT87	Chr1	9470407	9478009	-	CCBE1	Chr18	59430939	59697662	-
T002765	546	611	ENST00000435145.6	990	1058	-	-109.92	LACAT87	Chr1	9470407	9478009	-	HLA-DQB2	Chr6	32756098	32763532	-
T002765	579	634	ENST00000310160.7	2649	2704	+	-106.84	LACAT87	Chr1	9470407	9478009	-	FUT1	Chr19	48748011	48755390	-
ENST00000668575.1	3105	3176	ENST00000600519.5	4154	4229	-	-119.46	LINC00299	Chr2	8374332	8379596	-	FAM129C	Chr19	17527288	17553645	+
LINC00299:7	237	298	ENST00000261464.10	2838	2899	-	-105.76	LINC00299	Chr2	8207143	8328419	-	TRAF5	Chr1	211326833	211374946	+
LINC00299:7	213	273	ENST00000600519.5	3600	3660	-	-100.86	LINC00299	Chr2	8207143	8328419	-	FAM129C	Chr19	17527288	17553645	+
LINC00299:7	201	261	ENST00000261464.10	2802	2862	-	-109.91	LINC00299	Chr2	8207143	8328419	-	TRAF5	Chr1	211326833	211374946	+
LINC00299:7	201	267	ENST00000644200.1	4296	4360	-	-107.42	LINC00299	Chr2	8207143	8328419	-	PAPLN	Chr14	73237497	73274637	+
LINC00299:7	237	298	ENST00000600519.5	3624	3685	-	-113.06	LINC00299	Chr2	8207143	8328419	-	FAM129C	Chr19	17527288	17553645	+
LINC00299:7	237	298	ENST00000337843.7	1429	1490	-	-112.26	LINC00299	Chr2	8207143	8328419	-	C1QTNF6	Chr22	37180166	37188247	-
LINC00299:7	201	273	ENST00000337843.7	1393	1465	-	-143.96	LINC00299	Chr2	8207143	8328419	-	C1QTNF6	Chr22	37180166	37188247	-
LINC00299:7	183	237	ENST00000337843.7	1375	1429	-	-103.46	LINC00299	Chr2	8207143	8328419	-	C1QTNF6	Chr22	37180166	37188247	-
LINC01781:12	480	543	ENST00000371497.10	11109	11172	+	-106.64	LINC01781	Chr1	80535754	80654208	+	TSHZ2	Chr20	52972358	53495330	+
LINC01781:12	682	739	ENST00000366598.8	1230	1287	-	-107.06	LINC01781	Chr1	80535754	80654208	+	GNG4	Chr1	235550832	235650754	-
LINC01781:12	682	739	ENST00000544974.6	4025	4082	-	-100.96	LINC01781	Chr1	80535754	80654208	+	LRRC49	Chr15	70853239	71053657	+
LINC01781:12	664	739	ENST00000302548.5	1653	1729	+	-118.29	LINC01781	Chr1	80535754	80654208	+	GPR82	ChrX	41724181	41730130	+
LINC01781:12	676	739	ENST00000368990.7	2760	2823	-	-101.01	LINC01781	Chr1	80535754	80654208	+	PLEKHA1	Chr10	122374696	122442602	+
LINC01781:12	674	739	ENST00000219235.5	2400	2465	-	-100.9	LINC01781	Chr1	80535754	80654208	+	CCL22	Chr16	57358783	57366189	+
LINC01781:12	674	735	ENST00000600519.5	4264	4325	+	-112.66	LINC01781	Chr1	80535754	80654208	+	FAM129C	Chr19	17527288	17553645	+
LINC01781:12	671	737	ENST00000233838.9	2620	2688	+	-100.92	LINC01781	Chr1	80535754	80654208	+	GGCX	Chr2	85544720	85561493	-
LINC01781:12	671	733	ENST00000291232.4	1692	1752	-	-103.23	LINC01781	Chr1	80535754	80654208	+	TNFRSF13C	Chr22	41922023	41926818	-
LINC01781:12	671	739	ENST00000644200.1	4482	4550	-	-107.85	LINC01781	Chr1	80535754	80654208	+	PAPLN	Chr14	73237497	73274637	+
LINC01781:12	671	739	ENST00000600519.5	4123	4191	+	-107.07	LINC01781	Chr1	80535754	80654208	+	FAM129C	Chr19	17527288	17553645	+
LINC01781:12	671	739	ENST00000315392.9	2664	2732	+	-102.03	LINC01781	Chr1	80535754	80654208	+	PLXDC1	Chr17	39063313	39151637	-
LINC01781:12	675	746	ENST00000282406.9	5532	5603	-	-123.84	LINC01781	Chr1	80535754	80654208	+	PLEKHH2	Chr2	43637260	43767987	+
ENST00000418041.5	242	299	ENST00000366598.8	1230	1287	-	-107.06	LINC01781	Chr1	80535755	80646788	+	GNG4	Chr1	235550832	235650754	-
ENST00000418041.5	242	299	ENST00000544974.6	4025	4082	-	-100.96	LINC01781	Chr1	80535755	80646788	+	LRRC49	Chr15	70853239	71053657	+
ENST00000418041.5	224	299	ENST00000302548.5	1653	1729	+	-118.29	LINC01781	Chr1	80535755	80646788	+	GPR82	ChrX	41724181	41730130	+
ENST00000418041.5	236	299	ENST00000368990.7	2760	2823	-	-101.01	LINC01781	Chr1	80535755	80646788	+	PLEKHA1	Chr10	122374696	122442602	+
ENST00000418041.5	234	299	ENST00000219235.5	2400	2465	-	-100.9	LINC01781	Chr1	80535755	80646788	+	CCL22	Chr16	57358783	57366189	+
ENST00000418041.5	234	295	ENST00000600519.5	4264	4325	+	-112.66	LINC01781	Chr1	80535755	80646788	+	FAM129C	Chr19	17527288	17553645	+
ENST00000418041.5	231	297	ENST00000233838.9	2620	2688	+	-100.92	LINC01781	Chr1	80535755	80646788	+	GGCX	Chr2	85544720	85561493	-
ENST00000418041.5	231	293	ENST00000291232.4	1692	1752	-	-103.23	LINC01781	Chr1	80535755	80646788	+	TNFRSF13C	Chr22	41922023	41926818	-
ENST00000418041.5	231	299	ENST00000644200.1	4482	4550	-	-107.85	LINC01781	Chr1	80535755	80646788	+	PAPLN	Chr14	73237497	73274637	+
ENST00000418041.5	231	299	ENST00000600519.5	4123	4191	+	-107.07	LINC01781	Chr1	80535755	80646788	+	FAM129C	Chr19	17527288	17553645	+
ENST00000418041.5	231	299	ENST00000315392.9	2664	2732	+	-102.03	LINC01781	Chr1	80535755	80646788	+	PLXDC1	Chr17	39063313	39151637	-
ENST00000418041.5	235	306	ENST00000282406.9	5532	5603	-	-123.84	LINC01781	Chr1	80535755	80646788	+	PLEKHH2	Chr2	43637260	43767987	+
LINC02362:32	4372	4447	ENST00000346872.8	6423	6492	-	-106.91	LINC02362	Chr4	184367845	184382302	-	IKZF3	Chr17	39757718	39864312	-
LINC02362:32	4366	4452	ENST00000302548.5	1786	1870	+	-149.02	LINC02362	Chr4	184367845	184382302	-	GPR82	ChrX	41724181	41730130	+
LINC02362:32	3015	3086	ENST00000302548.5	2728	2798	+	-103.61	LINC02362	Chr4	184367845	184382302	-	GPR82	ChrX	41724181	41730130	+
LINC02362:32	4439	4503	ENST00000366598.8	1143	1209	-	-107.91	LINC02362	Chr4	184367845	184382302	-	GNG4	Chr1	235550832	235650754	-
LINC02362:32	4438	4503	ENST00000346872.8	4751	4817	-	-100.96	LINC02362	Chr4	184367845	184382302	-	IKZF3	Chr17	39757718	39864312	-
LINC02362:32	4438	4503	ENST00000256447.5	4134	4200	-	-106.96	LINC02362	Chr4	184367845	184382302	-	CD180	Chr5	67179613	67196799	-
LINC02362:32	4438	4503	ENST00000219235.5	1356	1422	-	-104.91	LINC02362	Chr4	184367845	184382302	-	CCL22	Chr16	57358783	57366189	+
LINC02362:32	4438	4503	ENST00000393067.8	2328	2394	-	-103.61	LINC02362	Chr4	184367845	184382302	-	POU2AF1	Chr11	111352255	111379275	-
LINC02362:32	4438	4503	ENST00000282077.7	11048	11114	-	-103.21	LINC02362	Chr4	184367845	184382302	-	PDK1	Chr2	172555969	172608669	+
LINC02362:32	4366	4451	ENST00000346872.8	4679	4764	-	-156.66	LINC02362	Chr4	184367845	184382302	-	IKZF3	Chr17	39757718	39864312	-
LINC02362:32	4366	4451	ENST00000219235.5	1608	1693	-	-138.64	LINC02362	Chr4	184367845	184382302	-	CCL22	Chr16	57358783	57366189	+
LINC02362:32	4366	4431	ENST00000346872.8	7039	7104	+	-116.66	LINC02362	Chr4	184367845	184382302	-	IKZF3	Chr17	39757718	39864312	-
LINC02362:32	4366	4428	ENST00000366598.8	1070	1132	-	-110.46	LINC02362	Chr4	184367845	184382302	-	GNG4	Chr1	235550832	235650754	-
LINC02362:32	4366	4431	ENST00000346872.8	5659	5724	+	-124.41	LINC02362	Chr4	184367845	184382302	-	IKZF3	Chr17	39757718	39864312	-
LINC02362:32	4368	4464	ENST00000291232.4	1077	1174	-	-163.96	LINC02362	Chr4	184367845	184382302	-	TNFRSF13C	Chr22	41922023	41926818	-
LINC02362:32	4366	4433	ENST00000302548.5	2810	2878	+	-104.28	LINC02362	Chr4	184367845	184382302	-	GPR82	ChrX	41724181	41730130	+
LINC02362:32	4366	4431	ENST00000282077.7	10977	11041	-	-103.52	LINC02362	Chr4	184367845	184382302	-	PDK1	Chr2	172555969	172608669	+
LINC02362:32	4366	4431	ENST00000393316.8	2829	2894	+	-116.31	LINC02362	Chr4	184367845	184382302	-	BCL2L15	Chr1	113876816	113887581	-
LINC02362:32	4381	4456	ENST00000371497.10	11044	11119	+	-133.61	LINC02362	Chr4	184367845	184382302	-	TSHZ2	Chr20	52972358	53495330	+
LINC02362:32	4493	4557	ENST00000544974.6	414	478	-	-109.79	LINC02362	Chr4	184367845	184382302	-	LRRC49	Chr15	70853239	71053657	+
LINC02362:32	4380	4453	ENST00000346872.8	6001	6072	-	-117.34	LINC02362	Chr4	184367845	184382302	-	IKZF3	Chr17	39757718	39864312	-
LINC02362:32	4385	4451	ENST00000346872.8	7187	7253	+	-124.84	LINC02362	Chr4	184367845	184382302	-	IKZF3	Chr17	39757718	39864312	-
LINC02362:32	3111	3176	ENST00000302548.5	1662	1728	+	-108.66	LINC02362	Chr4	184367845	184382302	-	GPR82	ChrX	41724181	41730130	+
LINC02362:32	3110	3176	ENST00000366598.8	1214	1278	-	-113.16	LINC02362	Chr4	184367845	184382302	-	GNG4	Chr1	235550832	235650754	-
LINC02362:32	2900	2968	ENST00000393316.8	1188	1256	-	-106.16	LINC02362	Chr4	184367845	184382302	-	BCL2L15	Chr1	113876816	113887581	-
LINC02362:32	4395	4467	ENST00000346872.8	7003	7075	+	-139.81	LINC02362	Chr4	184367845	184382302	-	IKZF3	Chr17	39757718	39864312	-
LINC02362:32	2900	2971	ENST00000346872.8	7100	7171	+	-114.08	LINC02362	Chr4	184367845	184382302	-	IKZF3	Chr17	39757718	39864312	-
LINC02362:32	2900	2967	ENST00000315392.9	4064	4131	+	-106.89	LINC02362	Chr4	184367845	184382302	-	PLXDC1	Chr17	39063313	39151637	-
LINC02362:32	4483	4548	ENST00000346872.8	5541	5606	+	-120.09	LINC02362	Chr4	184367845	184382302	-	IKZF3	Chr17	39757718	39864312	-
LINC02362:32	4431	4517	ENST00000346872.8	6953	7039	+	-156.86	LINC02362	Chr4	184367845	184382302	-	IKZF3	Chr17	39757718	39864312	-
LINC02362:32	3130	3192	ENST00000376296.3	3304	3366	-	-115.41	LINC02362	Chr4	184367845	184382302	-	MUC21	Chr6	30983718	30989903	+
LINC02362:32	3020	3088	ENST00000282077.7	11029	11097	-	-104.79	LINC02362	Chr4	184367845	184382302	-	PDK1	Chr2	172555969	172608669	+
LINC02362:32	4534	4586	NM_014736	1339	1391	+	-103.13	LINC02362	Chr4	184367845	184382302	-	KIAA0101	Chr15	64364304	64381441	-
LINC02362:32	4524	4587	ENST00000366598.8	1228	1291	-	-137.61	LINC02362	Chr4	184367845	184382302	-	GNG4	Chr1	235550832	235650754	-
LINC02362:32	4524	4587	ENST00000578390.5	1124	1187	-	-128.86	LINC02362	Chr4	184367845	184382302	-	PLXDC1	Chr17	39067130	39151519	-
LINC02362:32	4524	4587	ENST00000291232.4	1232	1295	-	-117.44	LINC02362	Chr4	184367845	184382302	-	TNFRSF13C	Chr22	41922023	41926818	-
LINC02362:32	4522	4585	ENST00000393316.8	2673	2736	+	-131.64	LINC02362	Chr4	184367845	184382302	-	BCL2L15	Chr1	113876816	113887581	-
LINC02362:32	4524	4601	ENST00000393316.8	1413	1487	-	-124.15	LINC02362	Chr4	184367845	184382302	-	BCL2L15	Chr1	113876816	113887581	-
LINC02362:32	4522	4595	ENST00000346872.8	6877	6948	+	-137.58	LINC02362	Chr4	184367845	184382302	-	IKZF3	Chr17	39757718	39864312	-
LINC02362:32	4524	4582	ENST00000544974.6	4023	4081	-	-108.66	LINC02362	Chr4	184367845	184382302	-	LRRC49	Chr15	70853239	71053657	+
LINC02362:32	4522	4578	ENST00000282406.9	5839	5895	-	-102.06	LINC02362	Chr4	184367845	184382302	-	PLEKHH2	Chr2	43637260	43767987	+
LINC02362:32	3141	3195	ENST00000315392.9	2654	2708	+	-105.26	LINC02362	Chr4	184367845	184382302	-	PLXDC1	Chr17	39063313	39151637	-
LINC02362:32	4399	4452	ENST00000310160.7	3056	3109	-	-110.11	LINC02362	Chr4	184367845	184382302	-	FUT1	Chr19	48748011	48755390	-
LINC02362:32	4395	4451	ENST00000393316.8	1284	1340	-	-105.2	LINC02362	Chr4	184367845	184382302	-	BCL2L15	Chr1	113876816	113887581	-
LINC02362:32	4395	4447	ENST00000366598.8	1099	1151	-	-105.36	LINC02362	Chr4	184367845	184382302	-	GNG4	Chr1	235550832	235650754	-
LINC02362:32	4399	4459	ENST00000346872.8	3481	3542	+	-114.16	LINC02362	Chr4	184367845	184382302	-	IKZF3	Chr17	39757718	39864312	-
LINC02362:32	4395	4460	ENST00000346872.8	5630	5695	+	-133.36	LINC02362	Chr4	184367845	184382302	-	IKZF3	Chr17	39757718	39864312	-
LINC02362:32	4395	4452	ENST00000256447.5	4091	4148	-	-109.96	LINC02362	Chr4	184367845	184382302	-	CD180	Chr5	67179613	67196799	-
LINC02362:32	4481	4548	ENST00000346872.8	4795	4862	-	-109.27	LINC02362	Chr4	184367845	184382302	-	IKZF3	Chr17	39757718	39864312	-
LINC02362:32	4481	4548	ENST00000302548.5	2664	2731	+	-112.69	LINC02362	Chr4	184367845	184382302	-	GPR82	ChrX	41724181	41730130	+
LINC02362:32	4481	4557	ENST00000393316.8	2701	2777	+	-139.64	LINC02362	Chr4	184367845	184382302	-	BCL2L15	Chr1	113876816	113887581	-
LINC02362:32	4481	4542	ENST00000302548.5	1694	1756	+	-100.36	LINC02362	Chr4	184367845	184382302	-	GPR82	ChrX	41724181	41730130	+
LINC02362:32	4481	4553	ENST00000219235.5	1723	1795	-	-117	LINC02362	Chr4	184367845	184382302	-	CCL22	Chr16	57358783	57366189	+
LINC02362:32	4481	4548	ENST00000256447.5	4178	4245	-	-116.59	LINC02362	Chr4	184367845	184382302	-	CD180	Chr5	67179613	67196799	-
LINC02362:32	4361	4451	ENST00000258538.7	2914	3004	-	-170.26	LINC02362	Chr4	184367845	184382302	-	SLC41A2	Chr12	104802553	104928655	-
LINC02362:32	4380	4474	ENST00000302548.5	2737	2832	+	-163.56	LINC02362	Chr4	184367845	184382302	-	GPR82	ChrX	41724181	41730130	+
LINC02362:32	2908	2968	ENST00000366598.8	1011	1071	-	-100.97	LINC02362	Chr4	184367845	184382302	-	GNG4	Chr1	235550832	235650754	-
LINC02362:32	2908	2971	ENST00000315392.9	2876	2939	+	-109.11	LINC02362	Chr4	184367845	184382302	-	PLXDC1	Chr17	39063313	39151637	-
LINC02362:32	2908	2970	ENST00000544974.6	3806	3868	-	-117.34	LINC02362	Chr4	184367845	184382302	-	LRRC49	Chr15	70853239	71053657	+
LINC02362:32	4524	4592	ENST00000219235.5	1766	1834	-	-108.51	LINC02362	Chr4	184367845	184382302	-	CCL22	Chr16	57358783	57366189	+
LINC02362:32	2991	3051	ENST00000226279.8	2543	2603	+	-100.41	LINC02362	Chr4	184367845	184382302	-	CD38	Chr4	15778328	15853232	+
LINC02362:32	4519	4590	ENST00000219235.5	2401	2473	-	-124.95	LINC02362	Chr4	184367845	184382302	-	CCL22	Chr16	57358783	57366189	+
LINC02362:32	2942	2999	ENST00000371497.10	11102	11159	+	-102.39	LINC02362	Chr4	184367845	184382302	-	TSHZ2	Chr20	52972358	53495330	+
LINC02362:32	4513	4590	ENST00000233838.9	2613	2690	+	-146.24	LINC02362	Chr4	184367845	184382302	-	GGCX	Chr2	85544720	85561493	-
LINC02362:32	4513	4587	ENST00000346872.8	6563	6637	-	-126.37	LINC02362	Chr4	184367845	184382302	-	IKZF3	Chr17	39757718	39864312	-
LINC02362:32	4513	4594	ENST00000219235.5	1432	1514	-	-146.33	LINC02362	Chr4	184367845	184382302	-	CCL22	Chr16	57358783	57366189	+
LINC02362:32	4513	4575	ENST00000315392.9	3880	3942	+	-106.34	LINC02362	Chr4	184367845	184382302	-	PLXDC1	Chr17	39063313	39151637	-
LINC02362:32	4513	4587	ENST00000291232.4	1690	1762	-	-139.89	LINC02362	Chr4	184367845	184382302	-	TNFRSF13C	Chr22	41922023	41926818	-
LINC02362:32	4513	4573	ENST00000346872.8	5516	5576	+	-117.49	LINC02362	Chr4	184367845	184382302	-	IKZF3	Chr17	39757718	39864312	-
LINC02362:32	3115	3176	ENST00000544974.6	4014	4073	-	-102.58	LINC02362	Chr4	184367845	184382302	-	LRRC49	Chr15	70853239	71053657	+
LINC02362:32	4514	4592	ENST00000315392.9	2653	2733	+	-146.71	LINC02362	Chr4	184367845	184382302	-	PLXDC1	Chr17	39063313	39151637	-
LINC02362:32	4518	4585	ENST00000282406.9	5531	5598	-	-118.09	LINC02362	Chr4	184367845	184382302	-	PLEKHH2	Chr2	43637260	43767987	+
LINC02362:32	4393	4451	ENST00000282077.7	11004	11061	-	-103.25	LINC02362	Chr4	184367845	184382302	-	PDK1	Chr2	172555969	172608669	+
LINC02362:32	2913	2978	ENST00000233838.9	5579	5643	-	-109.12	LINC02362	Chr4	184367845	184382302	-	GGCX	Chr2	85544720	85561493	-
LINC02362:32	2911	2978	ENST00000371497.10	11123	11190	+	-122.02	LINC02362	Chr4	184367845	184382302	-	TSHZ2	Chr20	52972358	53495330	+
LINC02362:32	2912	2970	ENST00000219235.5	1553	1611	-	-109.84	LINC02362	Chr4	184367845	184382302	-	CCL22	Chr16	57358783	57366189	+
LINC02362:32	4424	4493	ENST00000346872.8	5596	5666	+	-122.5	LINC02362	Chr4	184367845	184382302	-	IKZF3	Chr17	39757718	39864312	-
LINC02362:32	4324	4393	ENST00000346872.8	7077	7146	+	-121.61	LINC02362	Chr4	184367845	184382302	-	IKZF3	Chr17	39757718	39864312	-
LINC02362:32	4375	4441	ENST00000226279.8	5284	5351	-	-108.45	LINC02362	Chr4	184367845	184382302	-	CD38	Chr4	15778328	15853232	+
LINC02362:32	4376	4443	ENST00000544974.6	3878	3942	-	-102.55	LINC02362	Chr4	184367845	184382302	-	LRRC49	Chr15	70853239	71053657	+
LINC02362:32	4377	4452	NM_014736	1339	1415	+	-135.04	LINC02362	Chr4	184367845	184382302	-	KIAA0101	Chr15	64364304	64381441	-
LINC02362:32	4504	4586	ENST00000302548.5	1650	1733	+	-154.61	LINC02362	Chr4	184367845	184382302	-	GPR82	ChrX	41724181	41730130	+
LINC02362:32	4370	4431	ENST00000256447.5	4066	4127	-	-109.41	LINC02362	Chr4	184367845	184382302	-	CD180	Chr5	67179613	67196799	-
LINC02362:32	4532	4592	ENST00000393067.8	2421	2483	-	-113.96	LINC02362	Chr4	184367845	184382302	-	POU2AF1	Chr11	111352255	111379275	-
LINC02362:32	4532	4601	ENST00000302548.5	2614	2680	+	-117.43	LINC02362	Chr4	184367845	184382302	-	GPR82	ChrX	41724181	41730130	+
LINC02362:32	4532	4587	ENST00000346872.8	4846	4901	-	-104.39	LINC02362	Chr4	184367845	184382302	-	IKZF3	Chr17	39757718	39864312	-
LINC02362:32	4531	4586	NM_014736	1205	1260	+	-115.76	LINC02362	Chr4	184367845	184382302	-	KIAA0101	Chr15	64364304	64381441	-
LINC02362:32	4396	4452	ENST00000282077.7	9713	9769	-	-100.09	LINC02362	Chr4	184367845	184382302	-	PDK1	Chr2	172555969	172608669	+
LINC02362:32	2900	2968	ENST00000477657.5	479	547	+	-101.62	LINC02362	Chr4	184367845	184382302	-	AMY2B	Chr1	103553815	103579530	+
LINC02362:32	4411	4476	ENST00000366598.8	1115	1182	-	-106.86	LINC02362	Chr4	184367845	184382302	-	GNG4	Chr1	235550832	235650754	-
LINC02362:32	4387	4451	ENST00000393067.8	2277	2341	-	-115.09	LINC02362	Chr4	184367845	184382302	-	POU2AF1	Chr11	111352255	111379275	-
LINC02362:32	4521	4584	ENST00000233838.9	5775	5839	-	-105.99	LINC02362	Chr4	184367845	184382302	-	GGCX	Chr2	85544720	85561493	-
LINC02362:32	4369	4432	ENST00000282077.7	9686	9749	-	-112.06	LINC02362	Chr4	184367845	184382302	-	PDK1	Chr2	172555969	172608669	+
LINC02362:32	4532	4585	ENST00000346872.8	3269	3322	-	-102.31	LINC02362	Chr4	184367845	184382302	-	IKZF3	Chr17	39757718	39864312	-
ENST00000617323.4	149	224	ENST00000346872.8	6423	6492	-	-106.91	LINC02362	Chr4	184365183	184369870	-	IKZF3	Chr17	39757718	39864312	-
ENST00000617323.4	143	229	ENST00000302548.5	1786	1870	+	-149.02	LINC02362	Chr4	184365183	184369870	-	GPR82	ChrX	41724181	41730130	+
ENST00000617323.4	216	280	ENST00000366598.8	1143	1209	-	-107.91	LINC02362	Chr4	184365183	184369870	-	GNG4	Chr1	235550832	235650754	-
ENST00000617323.4	215	280	ENST00000346872.8	4751	4817	-	-100.96	LINC02362	Chr4	184365183	184369870	-	IKZF3	Chr17	39757718	39864312	-
ENST00000617323.4	215	280	ENST00000256447.5	4134	4200	-	-106.96	LINC02362	Chr4	184365183	184369870	-	CD180	Chr5	67179613	67196799	-
ENST00000617323.4	215	280	ENST00000219235.5	1356	1422	-	-104.91	LINC02362	Chr4	184365183	184369870	-	CCL22	Chr16	57358783	57366189	+
ENST00000617323.4	215	280	ENST00000393067.8	2328	2394	-	-103.61	LINC02362	Chr4	184365183	184369870	-	POU2AF1	Chr11	111352255	111379275	-
ENST00000617323.4	215	280	ENST00000282077.7	11048	11114	-	-103.21	LINC02362	Chr4	184365183	184369870	-	PDK1	Chr2	172555969	172608669	+
ENST00000617323.4	143	228	ENST00000346872.8	4679	4764	-	-156.66	LINC02362	Chr4	184365183	184369870	-	IKZF3	Chr17	39757718	39864312	-
ENST00000617323.4	143	228	ENST00000219235.5	1608	1693	-	-138.64	LINC02362	Chr4	184365183	184369870	-	CCL22	Chr16	57358783	57366189	+
ENST00000617323.4	143	208	ENST00000346872.8	7039	7104	+	-116.66	LINC02362	Chr4	184365183	184369870	-	IKZF3	Chr17	39757718	39864312	-
ENST00000617323.4	143	205	ENST00000366598.8	1070	1132	-	-110.46	LINC02362	Chr4	184365183	184369870	-	GNG4	Chr1	235550832	235650754	-
ENST00000617323.4	143	208	ENST00000346872.8	5659	5724	+	-124.41	LINC02362	Chr4	184365183	184369870	-	IKZF3	Chr17	39757718	39864312	-
ENST00000617323.4	145	241	ENST00000291232.4	1077	1174	-	-163.96	LINC02362	Chr4	184365183	184369870	-	TNFRSF13C	Chr22	41922023	41926818	-
ENST00000617323.4	143	210	ENST00000302548.5	2810	2878	+	-104.28	LINC02362	Chr4	184365183	184369870	-	GPR82	ChrX	41724181	41730130	+
ENST00000617323.4	143	208	ENST00000282077.7	10977	11041	-	-103.52	LINC02362	Chr4	184365183	184369870	-	PDK1	Chr2	172555969	172608669	+
ENST00000617323.4	143	208	ENST00000393316.8	2829	2894	+	-116.31	LINC02362	Chr4	184365183	184369870	-	BCL2L15	Chr1	113876816	113887581	-
ENST00000617323.4	158	233	ENST00000371497.10	11044	11119	+	-133.61	LINC02362	Chr4	184365183	184369870	-	TSHZ2	Chr20	52972358	53495330	+
ENST00000617323.4	270	334	ENST00000544974.6	414	478	-	-109.79	LINC02362	Chr4	184365183	184369870	-	LRRC49	Chr15	70853239	71053657	+
ENST00000617323.4	157	230	ENST00000346872.8	6001	6072	-	-117.34	LINC02362	Chr4	184365183	184369870	-	IKZF3	Chr17	39757718	39864312	-
ENST00000617323.4	162	228	ENST00000346872.8	7187	7253	+	-124.84	LINC02362	Chr4	184365183	184369870	-	IKZF3	Chr17	39757718	39864312	-
ENST00000617323.4	172	244	ENST00000346872.8	7003	7075	+	-139.81	LINC02362	Chr4	184365183	184369870	-	IKZF3	Chr17	39757718	39864312	-
ENST00000617323.4	260	325	ENST00000346872.8	5541	5606	+	-120.09	LINC02362	Chr4	184365183	184369870	-	IKZF3	Chr17	39757718	39864312	-
ENST00000617323.4	208	294	ENST00000346872.8	6953	7039	+	-156.86	LINC02362	Chr4	184365183	184369870	-	IKZF3	Chr17	39757718	39864312	-
ENST00000617323.4	311	363	NM_014736	1339	1391	+	-103.13	LINC02362	Chr4	184365183	184369870	-	KIAA0101	Chr15	64364304	64381441	-
ENST00000617323.4	301	364	ENST00000366598.8	1228	1291	-	-137.61	LINC02362	Chr4	184365183	184369870	-	GNG4	Chr1	235550832	235650754	-
ENST00000617323.4	301	364	ENST00000578390.5	1124	1187	-	-128.86	LINC02362	Chr4	184365183	184369870	-	PLXDC1	Chr17	39067130	39151519	-
ENST00000617323.4	301	364	ENST00000291232.4	1232	1295	-	-117.44	LINC02362	Chr4	184365183	184369870	-	TNFRSF13C	Chr22	41922023	41926818	-
ENST00000617323.4	299	362	ENST00000393316.8	2673	2736	+	-131.64	LINC02362	Chr4	184365183	184369870	-	BCL2L15	Chr1	113876816	113887581	-
ENST00000617323.4	301	378	ENST00000393316.8	1413	1487	-	-124.15	LINC02362	Chr4	184365183	184369870	-	BCL2L15	Chr1	113876816	113887581	-
ENST00000617323.4	299	372	ENST00000346872.8	6877	6948	+	-137.58	LINC02362	Chr4	184365183	184369870	-	IKZF3	Chr17	39757718	39864312	-
ENST00000617323.4	301	359	ENST00000544974.6	4023	4081	-	-108.66	LINC02362	Chr4	184365183	184369870	-	LRRC49	Chr15	70853239	71053657	+
ENST00000617323.4	299	355	ENST00000282406.9	5839	5895	-	-102.06	LINC02362	Chr4	184365183	184369870	-	PLEKHH2	Chr2	43637260	43767987	+
ENST00000617323.4	176	229	ENST00000310160.7	3056	3109	-	-110.11	LINC02362	Chr4	184365183	184369870	-	FUT1	Chr19	48748011	48755390	-
ENST00000617323.4	172	228	ENST00000393316.8	1284	1340	-	-105.2	LINC02362	Chr4	184365183	184369870	-	BCL2L15	Chr1	113876816	113887581	-
ENST00000617323.4	172	224	ENST00000366598.8	1099	1151	-	-105.36	LINC02362	Chr4	184365183	184369870	-	GNG4	Chr1	235550832	235650754	-
ENST00000617323.4	176	236	ENST00000346872.8	3481	3542	+	-114.16	LINC02362	Chr4	184365183	184369870	-	IKZF3	Chr17	39757718	39864312	-
ENST00000617323.4	172	237	ENST00000346872.8	5630	5695	+	-133.36	LINC02362	Chr4	184365183	184369870	-	IKZF3	Chr17	39757718	39864312	-
ENST00000617323.4	172	229	ENST00000256447.5	4091	4148	-	-109.96	LINC02362	Chr4	184365183	184369870	-	CD180	Chr5	67179613	67196799	-
ENST00000617323.4	258	325	ENST00000346872.8	4795	4862	-	-109.27	LINC02362	Chr4	184365183	184369870	-	IKZF3	Chr17	39757718	39864312	-
ENST00000617323.4	258	325	ENST00000302548.5	2664	2731	+	-112.69	LINC02362	Chr4	184365183	184369870	-	GPR82	ChrX	41724181	41730130	+
ENST00000617323.4	258	334	ENST00000393316.8	2701	2777	+	-139.64	LINC02362	Chr4	184365183	184369870	-	BCL2L15	Chr1	113876816	113887581	-
ENST00000617323.4	258	319	ENST00000302548.5	1694	1756	+	-100.36	LINC02362	Chr4	184365183	184369870	-	GPR82	ChrX	41724181	41730130	+
ENST00000617323.4	258	330	ENST00000219235.5	1723	1795	-	-117	LINC02362	Chr4	184365183	184369870	-	CCL22	Chr16	57358783	57366189	+
ENST00000617323.4	258	325	ENST00000256447.5	4178	4245	-	-116.59	LINC02362	Chr4	184365183	184369870	-	CD180	Chr5	67179613	67196799	-
ENST00000617323.4	138	228	ENST00000258538.7	2914	3004	-	-170.26	LINC02362	Chr4	184365183	184369870	-	SLC41A2	Chr12	104802553	104928655	-
ENST00000617323.4	157	251	ENST00000302548.5	2737	2832	+	-163.56	LINC02362	Chr4	184365183	184369870	-	GPR82	ChrX	41724181	41730130	+
ENST00000617323.4	301	369	ENST00000219235.5	1766	1834	-	-108.51	LINC02362	Chr4	184365183	184369870	-	CCL22	Chr16	57358783	57366189	+
ENST00000617323.4	296	367	ENST00000219235.5	2401	2473	-	-124.95	LINC02362	Chr4	184365183	184369870	-	CCL22	Chr16	57358783	57366189	+
ENST00000617323.4	290	367	ENST00000233838.9	2613	2690	+	-146.24	LINC02362	Chr4	184365183	184369870	-	GGCX	Chr2	85544720	85561493	-
ENST00000617323.4	290	364	ENST00000346872.8	6563	6637	-	-126.37	LINC02362	Chr4	184365183	184369870	-	IKZF3	Chr17	39757718	39864312	-
ENST00000617323.4	290	371	ENST00000219235.5	1432	1514	-	-146.33	LINC02362	Chr4	184365183	184369870	-	CCL22	Chr16	57358783	57366189	+
ENST00000617323.4	290	352	ENST00000315392.9	3880	3942	+	-106.34	LINC02362	Chr4	184365183	184369870	-	PLXDC1	Chr17	39063313	39151637	-
ENST00000617323.4	290	364	ENST00000291232.4	1690	1762	-	-139.89	LINC02362	Chr4	184365183	184369870	-	TNFRSF13C	Chr22	41922023	41926818	-
ENST00000617323.4	290	350	ENST00000346872.8	5516	5576	+	-117.49	LINC02362	Chr4	184365183	184369870	-	IKZF3	Chr17	39757718	39864312	-
ENST00000617323.4	291	369	ENST00000315392.9	2653	2733	+	-146.71	LINC02362	Chr4	184365183	184369870	-	PLXDC1	Chr17	39063313	39151637	-
ENST00000617323.4	295	362	ENST00000282406.9	5531	5598	-	-118.09	LINC02362	Chr4	184365183	184369870	-	PLEKHH2	Chr2	43637260	43767987	+
ENST00000617323.4	170	228	ENST00000282077.7	11004	11061	-	-103.25	LINC02362	Chr4	184365183	184369870	-	PDK1	Chr2	172555969	172608669	+
ENST00000617323.4	201	270	ENST00000346872.8	5596	5666	+	-122.5	LINC02362	Chr4	184365183	184369870	-	IKZF3	Chr17	39757718	39864312	-
ENST00000617323.4	101	170	ENST00000346872.8	7077	7146	+	-121.61	LINC02362	Chr4	184365183	184369870	-	IKZF3	Chr17	39757718	39864312	-
ENST00000617323.4	152	218	ENST00000226279.8	5284	5351	-	-108.45	LINC02362	Chr4	184365183	184369870	-	CD38	Chr4	15778328	15853232	+
ENST00000617323.4	153	220	ENST00000544974.6	3878	3942	-	-102.55	LINC02362	Chr4	184365183	184369870	-	LRRC49	Chr15	70853239	71053657	+
ENST00000617323.4	154	229	NM_014736	1339	1415	+	-135.04	LINC02362	Chr4	184365183	184369870	-	KIAA0101	Chr15	64364304	64381441	-
ENST00000617323.4	281	363	ENST00000302548.5	1650	1733	+	-154.61	LINC02362	Chr4	184365183	184369870	-	GPR82	ChrX	41724181	41730130	+
ENST00000617323.4	147	208	ENST00000256447.5	4066	4127	-	-109.41	LINC02362	Chr4	184365183	184369870	-	CD180	Chr5	67179613	67196799	-
ENST00000617323.4	309	369	ENST00000393067.8	2421	2483	-	-113.96	LINC02362	Chr4	184365183	184369870	-	POU2AF1	Chr11	111352255	111379275	-
ENST00000617323.4	309	378	ENST00000302548.5	2614	2680	+	-117.43	LINC02362	Chr4	184365183	184369870	-	GPR82	ChrX	41724181	41730130	+
ENST00000617323.4	309	364	ENST00000346872.8	4846	4901	-	-104.39	LINC02362	Chr4	184365183	184369870	-	IKZF3	Chr17	39757718	39864312	-
ENST00000617323.4	308	363	NM_014736	1205	1260	+	-115.76	LINC02362	Chr4	184365183	184369870	-	KIAA0101	Chr15	64364304	64381441	-
ENST00000617323.4	173	229	ENST00000282077.7	9713	9769	-	-100.09	LINC02362	Chr4	184365183	184369870	-	PDK1	Chr2	172555969	172608669	+
ENST00000617323.4	188	253	ENST00000366598.8	1115	1182	-	-106.86	LINC02362	Chr4	184365183	184369870	-	GNG4	Chr1	235550832	235650754	-
ENST00000617323.4	164	228	ENST00000393067.8	2277	2341	-	-115.09	LINC02362	Chr4	184365183	184369870	-	POU2AF1	Chr11	111352255	111379275	-
ENST00000617323.4	298	361	ENST00000233838.9	5775	5839	-	-105.99	LINC02362	Chr4	184365183	184369870	-	GGCX	Chr2	85544720	85561493	-
ENST00000617323.4	146	209	ENST00000282077.7	9686	9749	-	-112.06	LINC02362	Chr4	184365183	184369870	-	PDK1	Chr2	172555969	172608669	+
ENST00000617323.4	309	362	ENST00000346872.8	3269	3322	-	-102.31	LINC02362	Chr4	184365183	184369870	-	IKZF3	Chr17	39757718	39864312	-
ENST00000622718.1	621	708	ENST00000310160.7	2656	2738	+	-148.36	LINC02576	Chr2	65030747	65053017	+	FUT1	Chr19	48748011	48755390	-
ENST00000622718.1	621	694	ENST00000302548.5	2843	2916	-	-125.97	LINC02576	Chr2	65030747	65053017	+	GPR82	ChrX	41724181	41730130	+
ENST00000622718.1	616	688	ENST00000256447.5	4030	4102	+	-121.54	LINC02576	Chr2	65030747	65053017	+	CD180	Chr5	67179613	67196799	-
ENST00000622718.1	614	681	ENST00000375915.3	5628	5696	+	-104.79	LINC02576	Chr2	65030747	65053017	+	FAM155A	Chr13	107163510	107866735	-
ENST00000622718.1	613	687	ENST00000435145.6	984	1058	-	-128.21	LINC02576	Chr2	65030747	65053017	+	HLA-DQB2	Chr6	32756098	32763532	-
ENST00000622718.1	613	683	ENST00000233838.9	5605	5669	+	-101.11	LINC02576	Chr2	65030747	65053017	+	GGCX	Chr2	85544720	85561493	-
ENST00000622718.1	613	682	ENST00000508632.5	1076	1145	-	-115.19	LINC02576	Chr2	65030747	65053017	+	OCIAD2	Chr4	48885019	48906828	-
ENST00000622718.1	613	682	ENST00000366598.8	1044	1113	+	-110.09	LINC02576	Chr2	65030747	65053017	+	GNG4	Chr1	235550832	235650754	-
ENST00000622718.1	613	694	ENST00000644200.1	4605	4686	+	-127.87	LINC02576	Chr2	65030747	65053017	+	PAPLN	Chr14	73237497	73274637	+
ENST00000622718.1	613	682	ENST00000368990.7	11046	11115	-	-113.77	LINC02576	Chr2	65030747	65053017	+	PLEKHA1	Chr10	122374696	122442602	+
ENST00000622718.1	613	683	ENST00000600519.5	3599	3669	+	-131.86	LINC02576	Chr2	65030747	65053017	+	FAM129C	Chr19	17527288	17553645	+
ENST00000622718.1	613	675	ENST00000346872.8	4660	4722	+	-111.44	LINC02576	Chr2	65030747	65053017	+	IKZF3	Chr17	39757718	39864312	-
ENST00000622718.1	613	675	ENST00000346872.8	5681	5743	-	-103.26	LINC02576	Chr2	65030747	65053017	+	IKZF3	Chr17	39757718	39864312	-
ENST00000622718.1	613	702	ENST00000600519.5	1623	1707	+	-139.4	LINC02576	Chr2	65030747	65053017	+	FAM129C	Chr19	17527288	17553645	+
ENST00000622718.1	613	704	ENST00000222693.5	1982	2067	-	-154.17	LINC02576	Chr2	65030747	65053017	+	CAV2	Chr7	116499738	116508541	+
ENST00000622718.1	613	682	ENST00000315392.9	2837	2906	-	-114.34	LINC02576	Chr2	65030747	65053017	+	PLXDC1	Chr17	39063313	39151637	-
ENST00000622718.1	613	675	ENST00000393316.8	2851	2913	-	-104.34	LINC02576	Chr2	65030747	65053017	+	BCL2L15	Chr1	113876816	113887581	-
ENST00000622718.1	613	683	NM_019018	3843	3913	+	-128.06	LINC02576	Chr2	65030747	65053017	+	FAM105A	Chr5	14581792	14616180	+
ENST00000622718.1	613	681	ENST00000346872.8	7229	7297	-	-123.94	LINC02576	Chr2	65030747	65053017	+	IKZF3	Chr17	39757718	39864312	-
ENST00000622718.1	614	682	ENST00000544974.6	262	328	+	-108.38	LINC02576	Chr2	65030747	65053017	+	LRRC49	Chr15	70853239	71053657	+
ENST00000622718.1	620	683	ENST00000233838.9	2801	2864	-	-105.14	LINC02576	Chr2	65030747	65053017	+	GGCX	Chr2	85544720	85561493	-
ENST00000622718.1	420	490	ENST00000544974.6	4032	4100	+	-103.08	LINC02576	Chr2	65030747	65053017	+	LRRC49	Chr15	70853239	71053657	+
ENST00000622718.1	647	708	ENST00000393316.8	1208	1264	+	-101.99	LINC02576	Chr2	65030747	65053017	+	BCL2L15	Chr1	113876816	113887581	-
ENST00000622718.1	647	708	ENST00000346872.8	4632	4688	+	-105.21	LINC02576	Chr2	65030747	65053017	+	IKZF3	Chr17	39757718	39864312	-
ENST00000622718.1	647	707	ENST00000544974.6	3819	3874	+	-105.16	LINC02576	Chr2	65030747	65053017	+	LRRC49	Chr15	70853239	71053657	+
NR_125941	242	299	ENST00000366598.8	1230	1287	-	-107.06	LOC101927412	Chr1	80535755	80646788	+	GNG4	Chr1	235550832	235650754	-
NR_125941	242	299	ENST00000544974.6	4025	4082	-	-100.96	LOC101927412	Chr1	80535755	80646788	+	LRRC49	Chr15	70853239	71053657	+
NR_125941	224	299	ENST00000302548.5	1653	1729	+	-118.29	LOC101927412	Chr1	80535755	80646788	+	GPR82	ChrX	41724181	41730130	+
NR_125941	236	299	ENST00000368990.7	2760	2823	-	-101.01	LOC101927412	Chr1	80535755	80646788	+	PLEKHA1	Chr10	122374696	122442602	+
NR_125941	234	299	ENST00000219235.5	2400	2465	-	-100.9	LOC101927412	Chr1	80535755	80646788	+	CCL22	Chr16	57358783	57366189	+
NR_125941	234	295	ENST00000600519.5	4264	4325	+	-112.66	LOC101927412	Chr1	80535755	80646788	+	FAM129C	Chr19	17527288	17553645	+
NR_125941	231	297	ENST00000233838.9	2620	2688	+	-100.92	LOC101927412	Chr1	80535755	80646788	+	GGCX	Chr2	85544720	85561493	-
NR_125941	231	293	ENST00000291232.4	1692	1752	-	-103.23	LOC101927412	Chr1	80535755	80646788	+	TNFRSF13C	Chr22	41922023	41926818	-
NR_125941	231	299	ENST00000644200.1	4482	4550	-	-107.85	LOC101927412	Chr1	80535755	80646788	+	PAPLN	Chr14	73237497	73274637	+
NR_125941	231	299	ENST00000600519.5	4123	4191	+	-107.07	LOC101927412	Chr1	80535755	80646788	+	FAM129C	Chr19	17527288	17553645	+
NR_125941	231	299	ENST00000315392.9	2664	2732	+	-102.03	LOC101927412	Chr1	80535755	80646788	+	PLXDC1	Chr17	39063313	39151637	-
NR_125941	235	306	ENST00000282406.9	5532	5603	-	-123.84	LOC101927412	Chr1	80535755	80646788	+	PLEKHH2	Chr2	43637260	43767987	+
NR_125940	290	347	ENST00000366598.8	1230	1287	-	-107.06	LOC101927412	Chr1	80535755	80646788	+	GNG4	Chr1	235550832	235650754	-
NR_125940	290	347	ENST00000544974.6	4025	4082	-	-100.96	LOC101927412	Chr1	80535755	80646788	+	LRRC49	Chr15	70853239	71053657	+
NR_125940	272	347	ENST00000302548.5	1653	1729	+	-118.29	LOC101927412	Chr1	80535755	80646788	+	GPR82	ChrX	41724181	41730130	+
NR_125940	284	347	ENST00000368990.7	2760	2823	-	-101.01	LOC101927412	Chr1	80535755	80646788	+	PLEKHA1	Chr10	122374696	122442602	+
NR_125940	282	347	ENST00000219235.5	2400	2465	-	-100.9	LOC101927412	Chr1	80535755	80646788	+	CCL22	Chr16	57358783	57366189	+
NR_125940	282	343	ENST00000600519.5	4264	4325	+	-112.66	LOC101927412	Chr1	80535755	80646788	+	FAM129C	Chr19	17527288	17553645	+
NR_125940	279	345	ENST00000233838.9	2620	2688	+	-100.92	LOC101927412	Chr1	80535755	80646788	+	GGCX	Chr2	85544720	85561493	-
NR_125940	279	341	ENST00000291232.4	1692	1752	-	-103.23	LOC101927412	Chr1	80535755	80646788	+	TNFRSF13C	Chr22	41922023	41926818	-
NR_125940	279	347	ENST00000644200.1	4482	4550	-	-107.85	LOC101927412	Chr1	80535755	80646788	+	PAPLN	Chr14	73237497	73274637	+
NR_125940	279	347	ENST00000600519.5	4123	4191	+	-107.07	LOC101927412	Chr1	80535755	80646788	+	FAM129C	Chr19	17527288	17553645	+
NR_125940	279	347	ENST00000315392.9	2664	2732	+	-102.03	LOC101927412	Chr1	80535755	80646788	+	PLXDC1	Chr17	39063313	39151637	-
NR_125940	283	354	ENST00000282406.9	5532	5603	-	-123.84	LOC101927412	Chr1	80535755	80646788	+	PLEKHH2	Chr2	43637260	43767987	+
NR_110416	4605	4681	ENST00000315392.9	3886	3962	+	-105.98	LOC101927780	Chr14	61556272	61570653	-	PLXDC1	Chr17	39063313	39151637	-
NR_110416	4605	4662	ENST00000302548.5	1822	1877	+	-103.91	LOC101927780	Chr14	61556272	61570653	-	GPR82	ChrX	41724181	41730130	+
NR_110416	4624	4686	ENST00000595883.6	2051	2113	+	-106.86	LOC101927780	Chr14	61556272	61570653	-	SPIB	Chr19	50418938	50431314	+
NR_110416	4580	4640	ENST00000379416.4	5061	5121	+	-104.64	LOC101927780	Chr14	61556272	61570653	-	XDH	Chr2	31334321	31414742	-
NR_036678	2257	2328	ENST00000393067.8	2368	2439	+	-132.91	LOC283299	Chr11	7850751	7905955	-	POU2AF1	Chr11	111352255	111379275	-
NR_036678	2231	2291	ENST00000226279.8	2424	2486	-	-103.26	LOC283299	Chr11	7850751	7905955	-	CD38	Chr4	15778328	15853232	+
NR_036678	2311	2379	ENST00000346872.8	4740	4808	+	-104.94	LOC283299	Chr11	7850751	7905955	-	IKZF3	Chr17	39757718	39864312	-
NR_036678	2257	2315	ENST00000366598.8	1196	1254	+	-111.91	LOC283299	Chr11	7850751	7905955	-	GNG4	Chr1	235550832	235650754	-
NR_036678	2311	2383	ENST00000233838.9	2709	2781	-	-111.57	LOC283299	Chr11	7850751	7905955	-	GGCX	Chr2	85544720	85561493	-
NR_036678	453	522	ENST00000379416.4	5047	5116	+	-107.24	LOC283299	Chr11	7850751	7905955	-	XDH	Chr2	31334321	31414742	-
NR_036678	2354	2419	ENST00000219235.5	1301	1370	+	-116.64	LOC283299	Chr11	7850751	7905955	-	CCL22	Chr16	57358783	57366189	+
NR_036678	2392	2450	ENST00000219235.5	1270	1332	+	-106.03	LOC283299	Chr11	7850751	7905955	-	CCL22	Chr16	57358783	57366189	+
NR_036678	2388	2463	ENST00000233838.9	5605	5678	+	-130.46	LOC283299	Chr11	7850751	7905955	-	GGCX	Chr2	85544720	85561493	-
NR_036678	2214	2279	ENST00000442561.6	2934	3000	-	-111.44	LOC283299	Chr11	7850751	7905955	-	LAX1	Chr1	203765176	203776117	+
NR_036678	2213	2291	ENST00000346872.8	3345	3425	-	-127.83	LOC283299	Chr11	7850751	7905955	-	IKZF3	Chr17	39757718	39864312	-
NR_036678	2212	2278	ENST00000346872.8	3265	3330	+	-104.8	LOC283299	Chr11	7850751	7905955	-	IKZF3	Chr17	39757718	39864312	-
NR_036678	2220	2293	ENST00000544974.6	4013	4090	+	-136.01	LOC283299	Chr11	7850751	7905955	-	LRRC49	Chr15	70853239	71053657	+
NR_036678	2218	2272	ENST00000233838.9	4307	4361	+	-112.81	LOC283299	Chr11	7850751	7905955	-	GGCX	Chr2	85544720	85561493	-
NR_036678	2225	2293	ENST00000310160.7	2850	2918	+	-117.14	LOC283299	Chr11	7850751	7905955	-	FUT1	Chr19	48748011	48755390	-
NR_036678	2413	2476	ENST00000233838.9	4099	4162	+	-104.19	LOC283299	Chr11	7850751	7905955	-	GGCX	Chr2	85544720	85561493	-
NR_036678	2407	2462	ENST00000315392.9	2851	2906	-	-102.04	LOC283299	Chr11	7850751	7905955	-	PLXDC1	Chr17	39063313	39151637	-
NR_036678	2206	2281	NM_019018	4030	4107	+	-129.95	LOC283299	Chr11	7850751	7905955	-	FAM105A	Chr5	14581792	14616180	+
NR_036678	2354	2419	ENST00000346872.8	5638	5707	-	-124.38	LOC283299	Chr11	7850751	7905955	-	IKZF3	Chr17	39757718	39864312	-
NR_036678	2354	2407	ENST00000346872.8	7018	7071	-	-105.41	LOC283299	Chr11	7850751	7905955	-	IKZF3	Chr17	39757718	39864312	-
NR_036678	2354	2416	ENST00000418370.6	1072	1137	+	-103.07	LOC283299	Chr11	7850751	7905955	-	MYLK	Chr3	123612310	123625316	-
NR_036678	2412	2482	ENST00000310160.7	2657	2727	+	-121.76	LOC283299	Chr11	7850751	7905955	-	FUT1	Chr19	48748011	48755390	-
NR_036678	2268	2328	ENST00000233838.9	2664	2726	-	-106.76	LOC283299	Chr11	7850751	7905955	-	GGCX	Chr2	85544720	85561493	-
NR_036678	2267	2328	ENST00000544974.6	398	461	+	-104.26	LOC283299	Chr11	7850751	7905955	-	LRRC49	Chr15	70853239	71053657	+
NR_036678	2267	2328	ENST00000256447.5	4174	4237	+	-110.46	LOC283299	Chr11	7850751	7905955	-	CD180	Chr5	67179613	67196799	-
NR_036678	2267	2326	ENST00000219235.5	1721	1782	+	-101.01	LOC283299	Chr11	7850751	7905955	-	CCL22	Chr16	57358783	57366189	+
NR_036678	2267	2328	ENST00000346872.8	3399	3462	-	-101.05	LOC283299	Chr11	7850751	7905955	-	IKZF3	Chr17	39757718	39864312	-
NR_036678	2302	2368	ENST00000346872.8	6967	7032	-	-114.91	LOC283299	Chr11	7850751	7905955	-	IKZF3	Chr17	39757718	39864312	-
NR_036678	2237	2293	ENST00000366598.8	1218	1274	+	-108.66	LOC283299	Chr11	7850751	7905955	-	GNG4	Chr1	235550832	235650754	-
NR_036678	2397	2462	ENST00000368990.7	11046	11115	-	-111.78	LOC283299	Chr11	7850751	7905955	-	PLEKHA1	Chr10	122374696	122442602	+
NR_036678	2358	2419	ENST00000376296.3	3154	3221	+	-105.35	LOC283299	Chr11	7850751	7905955	-	MUC21	Chr6	30983718	30989903	+
NR_036678	2223	2291	ENST00000256447.5	4211	4281	+	-119.96	LOC283299	Chr11	7850751	7905955	-	CD180	Chr5	67179613	67196799	-
NR_036678	2341	2405	ENST00000219235.5	1639	1707	+	-109.08	LOC283299	Chr11	7850751	7905955	-	CCL22	Chr16	57358783	57366189	+
NR_036678	2353	2407	ENST00000291232.4	1572	1626	+	-108.74	LOC283299	Chr11	7850751	7905955	-	TNFRSF13C	Chr22	41922023	41926818	-
NR_036678	2353	2407	ENST00000226279.8	5309	5363	+	-102.12	LOC283299	Chr11	7850751	7905955	-	CD38	Chr4	15778328	15853232	+
NR_036678	2353	2419	ENST00000256447.5	4079	4149	+	-113.01	LOC283299	Chr11	7850751	7905955	-	CD180	Chr5	67179613	67196799	-
NR_036678	2353	2422	ENST00000310160.7	3040	3110	+	-137.45	LOC283299	Chr11	7850751	7905955	-	FUT1	Chr19	48748011	48755390	-
NR_036678	2222	2291	ENST00000282406.9	5831	5902	+	-116.22	LOC283299	Chr11	7850751	7905955	-	PLEKHH2	Chr2	43637260	43767987	+
NR_036678	2307	2377	ENST00000219235.5	1671	1740	+	-113.56	LOC283299	Chr11	7850751	7905955	-	CCL22	Chr16	57358783	57366189	+
NR_036678	2355	2419	ENST00000442561.6	2155	2223	-	-107.05	LOC283299	Chr11	7850751	7905955	-	LAX1	Chr1	203765176	203776117	+
NR_036678	2222	2291	ENST00000544974.6	435	506	+	-129.89	LOC283299	Chr11	7850751	7905955	-	LRRC49	Chr15	70853239	71053657	+
NR_036678	2224	2292	ENST00000346872.8	6887	6956	-	-111.46	LOC283299	Chr11	7850751	7905955	-	IKZF3	Chr17	39757718	39864312	-
NR_036678	2222	2289	ENST00000291232.4	1226	1293	+	-122.05	LOC283299	Chr11	7850751	7905955	-	TNFRSF13C	Chr22	41922023	41926818	-
NR_036678	2222	2283	ENST00000368990.7	2764	2825	+	-108.69	LOC283299	Chr11	7850751	7905955	-	PLEKHA1	Chr10	122374696	122442602	+
NR_036678	2222	2281	ENST00000219235.5	2408	2467	+	-104.03	LOC283299	Chr11	7850751	7905955	-	CCL22	Chr16	57358783	57366189	+
NR_036678	2222	2283	ENST00000315392.9	2662	2723	-	-108.11	LOC283299	Chr11	7850751	7905955	-	PLXDC1	Chr17	39063313	39151637	-
NR_036678	2222	2280	ENST00000219235.5	1446	1504	+	-103.96	LOC283299	Chr11	7850751	7905955	-	CCL22	Chr16	57358783	57366189	+
NR_036678	2292	2372	ENST00000282077.7	11042	11124	+	-143.11	LOC283299	Chr11	7850751	7905955	-	PDK1	Chr2	172555969	172608669	+
NR_036678	2292	2359	ENST00000368990.7	2687	2753	+	-105.61	LOC283299	Chr11	7850751	7905955	-	PLEKHA1	Chr10	122374696	122442602	+
NR_036678	2292	2388	ENST00000393067.8	2308	2404	+	-177.74	LOC283299	Chr11	7850751	7905955	-	POU2AF1	Chr11	111352255	111379275	-
NR_036678	2292	2385	ENST00000310160.7	2758	2851	+	-158	LOC283299	Chr11	7850751	7905955	-	FUT1	Chr19	48748011	48755390	-
NR_036678	2292	2386	ENST00000256447.5	4116	4210	+	-169.29	LOC283299	Chr11	7850751	7905955	-	CD180	Chr5	67179613	67196799	-
NR_036678	2352	2409	ENST00000282077.7	12665	12723	-	-103.18	LOC283299	Chr11	7850751	7905955	-	PDK1	Chr2	172555969	172608669	+
NR_036678	2293	2368	ENST00000368990.7	10941	11017	-	-129.16	LOC283299	Chr11	7850751	7905955	-	PLEKHA1	Chr10	122374696	122442602	+
NR_036678	2295	2371	ENST00000346872.8	3429	3506	-	-129.06	LOC283299	Chr11	7850751	7905955	-	IKZF3	Chr17	39757718	39864312	-
NR_036678	2297	2369	ENST00000544974.6	357	429	+	-117.71	LOC283299	Chr11	7850751	7905955	-	LRRC49	Chr15	70853239	71053657	+
NR_036678	2428	2485	NM_019018	3820	3878	+	-101.05	LOC283299	Chr11	7850751	7905955	-	FAM105A	Chr5	14581792	14616180	+
NR_036678	2236	2293	ENST00000578390.5	1114	1171	+	-101.11	LOC283299	Chr11	7850751	7905955	-	PLXDC1	Chr17	39067130	39151519	-
NR_036678	2296	2366	ENST00000310160.7	3097	3170	+	-112.22	LOC283299	Chr11	7850751	7905955	-	FUT1	Chr19	48748011	48755390	-
NR_036678	2296	2369	ENST00000544974.6	3936	4010	+	-114.87	LOC283299	Chr11	7850751	7905955	-	LRRC49	Chr15	70853239	71053657	+
NR_036678	2328	2390	ENST00000346872.8	6993	7054	-	-109.31	LOC283299	Chr11	7850751	7905955	-	IKZF3	Chr17	39757718	39864312	-
NR_036678	2329	2390	ENST00000346872.8	5614	5674	-	-106.01	LOC283299	Chr11	7850751	7905955	-	IKZF3	Chr17	39757718	39864312	-
NR_036678	2330	2388	ENST00000291232.4	1591	1652	+	-100.44	LOC283299	Chr11	7850751	7905955	-	TNFRSF13C	Chr22	41922023	41926818	-
NR_036678	2330	2388	ENST00000310160.7	3075	3136	+	-104.94	LOC283299	Chr11	7850751	7905955	-	FUT1	Chr19	48748011	48755390	-
T032421	3611	3676	ENST00000013222.5	1375	1440	-	-117.36	LSCAT257	Chr1	229084185	229104259	+	INMT	Chr7	30752135	30757602	+
T032421	3601	3676	ENST00000302548.5	2880	2955	+	-120.54	LSCAT257	Chr1	229084185	229104259	+	GPR82	ChrX	41724181	41730130	+
T032421	3601	3663	NM_014736	1440	1509	+	-104	LSCAT257	Chr1	229084185	229104259	+	KIAA0101	Chr15	64364304	64381441	-
T032421	3601	3676	ENST00000410026.6	9773	9848	+	-136.34	LSCAT257	Chr1	229084185	229104259	+	NABP1	Chr2	191678136	191696659	+
T032421	3601	3676	ENST00000355112.8	5097	5172	+	-136.46	LSCAT257	Chr1	229084185	229104259	+	BLM	Chr15	90717346	90816166	+
T032421	3601	3675	ENST00000309784.9	2512	2586	-	-133.99	LSCAT257	Chr1	229084185	229104259	+	TRIM59	Chr3	160435503	160449786	-
T032421	3588	3675	ENST00000649564.1	3663	3748	+	-133.64	LSCAT257	Chr1	229084185	229104259	+	CCBE1	Chr18	59430939	59697662	-
T032421	3618	3676	ENST00000260505.13	3953	4012	+	-102.11	LSCAT257	Chr1	229084185	229104259	+	TTLL7	Chr1	83865024	83999132	-
T032421	3609	3674	ENST00000256447.5	3993	4058	-	-101.07	LSCAT257	Chr1	229084185	229104259	+	CD180	Chr5	67179613	67196799	-
T032421	3608	3676	ENST00000595883.6	2128	2196	+	-105.18	LSCAT257	Chr1	229084185	229104259	+	SPIB	Chr19	50418938	50431314	+
T032421	3608	3676	ENST00000219235.5	1538	1606	-	-105.04	LSCAT257	Chr1	229084185	229104259	+	CCL22	Chr16	57358783	57366189	+
T032421	3608	3676	ENST00000302909.4	2549	2617	+	-110.74	LSCAT257	Chr1	229084185	229104259	+	KCNK3	Chr2	26692722	26733420	+
T032421	3608	3684	ENST00000423218.6	8089	8164	-	-124.18	LSCAT257	Chr1	229084185	229104259	+	ITGA11	Chr15	68296533	68432162	-
T032421	3679	3725	ENST00000309784.9	2590	2636	-	-100.26	LSCAT257	Chr1	229084185	229104259	+	TRIM59	Chr3	160435503	160449786	-
T032421	3679	3725	ENST00000410026.6	9724	9770	+	-103.06	LSCAT257	Chr1	229084185	229104259	+	NABP1	Chr2	191678136	191696659	+
T032421	3679	3725	ENST00000649564.1	3613	3659	+	-104.46	LSCAT257	Chr1	229084185	229104259	+	CCBE1	Chr18	59430939	59697662	-
T032421	3679	3725	ENST00000013222.5	1443	1489	-	-103.06	LSCAT257	Chr1	229084185	229104259	+	INMT	Chr7	30752135	30757602	+
T032421	3640	3696	ENST00000260505.13	3933	3989	+	-104.46	LSCAT257	Chr1	229084185	229104259	+	TTLL7	Chr1	83865024	83999132	-
T032421	3613	3676	ENST00000013222.5	1205	1268	-	-115.86	LSCAT257	Chr1	229084185	229104259	+	INMT	Chr7	30752135	30757602	+
T032421	3621	3676	ENST00000310160.7	2969	3024	-	-105.91	LSCAT257	Chr1	229084185	229104259	+	FUT1	Chr19	48748011	48755390	-
T032421	3621	3676	ENST00000371497.10	11136	11191	+	-102.11	LSCAT257	Chr1	229084185	229104259	+	TSHZ2	Chr20	52972358	53495330	+
T032421	3613	3676	ENST00000368990.7	9607	9670	+	-103.86	LSCAT257	Chr1	229084185	229104259	+	PLEKHA1	Chr10	122374696	122442602	+
T032421	3622	3676	ENST00000359321.2	965	1019	-	-103.54	LSCAT257	Chr1	229084185	229104259	+	XRCC2	Chr7	152644776	152676141	-
T032421	3622	3676	ENST00000595883.6	2422	2476	+	-106.96	LSCAT257	Chr1	229084185	229104259	+	SPIB	Chr19	50418938	50431314	+
T032421	3624	3676	ENST00000343958.9	6013	6066	+	-104.16	LSCAT257	Chr1	229084185	229104259	+	FGD6	Chr12	95076749	95217467	-
T032421	3607	3676	ENST00000393316.8	1184	1253	-	-108.56	LSCAT257	Chr1	229084185	229104259	+	BCL2L15	Chr1	113876816	113887581	-
ENST00000665783.1	1667	1730	ENST00000644200.1	4625	4688	+	-108.71	PTPRD-AS1	Chr9	8858127	8864772	+	PAPLN	Chr14	73237497	73274637	+
ENST00000665783.1	1627	1693	ENST00000258538.7	2938	3004	+	-118.26	PTPRD-AS1	Chr9	8858127	8864772	+	SLC41A2	Chr12	104802553	104928655	-
ENST00000665783.1	2238	2308	ENST00000368990.7	6166	6236	+	-116.76	PTPRD-AS1	Chr9	8858127	8864772	+	PLEKHA1	Chr10	122374696	122442602	+
ENST00000665783.1	1618	1694	ENST00000649564.1	3281	3357	-	-120.76	PTPRD-AS1	Chr9	8858127	8864772	+	CCBE1	Chr18	59430939	59697662	-
ENST00000665783.1	1634	1694	ENST00000595883.6	2342	2402	-	-115.96	PTPRD-AS1	Chr9	8858127	8864772	+	SPIB	Chr19	50418938	50431314	+
ENST00000665783.1	1627	1694	ENST00000219235.5	1302	1369	+	-117.21	PTPRD-AS1	Chr9	8858127	8864772	+	CCL22	Chr16	57358783	57366189	+
ENST00000665783.1	2344	2408	ENST00000368990.7	6063	6127	+	-115.41	PTPRD-AS1	Chr9	8858127	8864772	+	PLEKHA1	Chr10	122374696	122442602	+
ENST00000665783.1	1624	1693	ENST00000261464.10	2859	2928	+	-120.19	PTPRD-AS1	Chr9	8858127	8864772	+	TRAF5	Chr1	211326833	211374946	+
ENST00000665783.1	1627	1694	ENST00000256447.5	4080	4147	+	-119.27	PTPRD-AS1	Chr9	8858127	8864772	+	CD180	Chr5	67179613	67196799	-
ENST00000665783.1	1629	1694	ENST00000377939.5	2270	2335	+	-124.91	PTPRD-AS1	Chr9	8858127	8864772	+	RNF207	Chr1	6206119	6221299	+
ENST00000665783.1	1627	1692	ENST00000302548.5	1787	1852	-	-122.32	PTPRD-AS1	Chr9	8858127	8864772	+	GPR82	ChrX	41724181	41730130	+
ENST00000665783.1	2372	2467	ENST00000368990.7	6004	6099	+	-173.21	PTPRD-AS1	Chr9	8858127	8864772	+	PLEKHA1	Chr10	122374696	122442602	+
ENST00000665783.1	1615	1683	ENST00000346872.8	3477	3546	-	-114.21	PTPRD-AS1	Chr9	8858127	8864772	+	IKZF3	Chr17	39757718	39864312	-
ENST00000665783.1	1491	1547	ENST00000346872.8	3352	3408	-	-103.31	PTPRD-AS1	Chr9	8858127	8864772	+	IKZF3	Chr17	39757718	39864312	-
ENST00000665783.1	1485	1547	ENST00000544974.6	4030	4094	+	-104.76	PTPRD-AS1	Chr9	8858127	8864772	+	LRRC49	Chr15	70853239	71053657	+
ENST00000665783.1	1526	1591	ENST00000302548.5	2660	2725	-	-105.84	PTPRD-AS1	Chr9	8858127	8864772	+	GPR82	ChrX	41724181	41730130	+
ENST00000665783.1	1532	1591	ENST00000346872.8	4801	4860	+	-109.99	PTPRD-AS1	Chr9	8858127	8864772	+	IKZF3	Chr17	39757718	39864312	-
ENST00000665783.1	1532	1591	ENST00000233838.9	2657	2716	-	-105.17	PTPRD-AS1	Chr9	8858127	8864772	+	GGCX	Chr2	85544720	85561493	-
ENST00000665783.1	1526	1591	ENST00000256447.5	4184	4249	+	-113.46	PTPRD-AS1	Chr9	8858127	8864772	+	CD180	Chr5	67179613	67196799	-
ENST00000665783.1	1526	1591	ENST00000261464.10	2962	3027	+	-109.46	PTPRD-AS1	Chr9	8858127	8864772	+	TRAF5	Chr1	211326833	211374946	+
ENST00000665783.1	1660	1730	ENST00000233838.9	5614	5678	+	-114.99	PTPRD-AS1	Chr9	8858127	8864772	+	GGCX	Chr2	85544720	85561493	-
ENST00000665783.1	1660	1722	ENST00000219235.5	1598	1660	+	-102.87	PTPRD-AS1	Chr9	8858127	8864772	+	CCL22	Chr16	57358783	57366189	+
ENST00000665783.1	1532	1604	ENST00000648628.1	2473	2546	+	-104.5	PTPRD-AS1	Chr9	8858127	8864772	+	STK32A	Chr5	147235072	147387840	+
ENST00000665783.1	1702	1762	ENST00000368990.7	2556	2616	+	-107.06	PTPRD-AS1	Chr9	8858127	8864772	+	PLEKHA1	Chr10	122374696	122442602	+
ENST00000665783.1	1608	1694	ENST00000644200.1	4661	4746	+	-130.61	PTPRD-AS1	Chr9	8858127	8864772	+	PAPLN	Chr14	73237497	73274637	+
ENST00000665783.1	1608	1679	ENST00000508632.5	1012	1086	-	-111	PTPRD-AS1	Chr9	8858127	8864772	+	OCIAD2	Chr4	48885019	48906828	-
ENST00000665783.1	1608	1682	ENST00000346872.8	7001	7074	-	-120.61	PTPRD-AS1	Chr9	8858127	8864772	+	IKZF3	Chr17	39757718	39864312	-
ENST00000665783.1	1608	1694	ENST00000346872.8	5621	5706	-	-148.81	PTPRD-AS1	Chr9	8858127	8864772	+	IKZF3	Chr17	39757718	39864312	-
ENST00000665783.1	1608	1670	ENST00000595883.6	2316	2378	-	-107.81	PTPRD-AS1	Chr9	8858127	8864772	+	SPIB	Chr19	50418938	50431314	+
ENST00000665783.1	1643	1711	ENST00000310160.7	2704	2772	+	-125.21	PTPRD-AS1	Chr9	8858127	8864772	+	FUT1	Chr19	48748011	48755390	-
ENST00000665783.1	1627	1693	ENST00000346872.8	7187	7253	-	-111.12	PTPRD-AS1	Chr9	8858127	8864772	+	IKZF3	Chr17	39757718	39864312	-
ENST00000665783.1	1581	1650	ENST00000261464.10	2902	2972	+	-107.49	PTPRD-AS1	Chr9	8858127	8864772	+	TRAF5	Chr1	211326833	211374946	+
ENST00000665783.1	1580	1640	ENST00000600519.5	3698	3759	+	-100.96	PTPRD-AS1	Chr9	8858127	8864772	+	FAM129C	Chr19	17527288	17553645	+
ENST00000665783.1	1636	1694	ENST00000393316.8	2818	2876	-	-105.91	PTPRD-AS1	Chr9	8858127	8864772	+	BCL2L15	Chr1	113876816	113887581	-
ENST00000665783.1	1658	1729	ENST00000219235.5	1267	1338	+	-126.64	PTPRD-AS1	Chr9	8858127	8864772	+	CCL22	Chr16	57358783	57366189	+
ENST00000665783.1	1658	1730	ENST00000435145.6	973	1045	-	-117.49	PTPRD-AS1	Chr9	8858127	8864772	+	HLA-DQB2	Chr6	32756098	32763532	-
ENST00000665783.1	1658	1730	ENST00000355112.8	5041	5113	-	-138.49	PTPRD-AS1	Chr9	8858127	8864772	+	BLM	Chr15	90717346	90816166	+
ENST00000665783.1	1658	1730	ENST00000508632.5	1065	1137	-	-109.46	PTPRD-AS1	Chr9	8858127	8864772	+	OCIAD2	Chr4	48885019	48906828	-
ENST00000665783.1	1659	1730	ENST00000375915.3	5635	5707	+	-122.44	PTPRD-AS1	Chr9	8858127	8864772	+	FAM155A	Chr13	107163510	107866735	-
ENST00000665783.1	1658	1730	ENST00000206262.2	4668	4740	-	-118.71	PTPRD-AS1	Chr9	8858127	8864772	+	RGS17	Chr6	153004459	153131282	-
ENST00000665783.1	1658	1730	ENST00000377939.5	2234	2306	+	-137.89	PTPRD-AS1	Chr9	8858127	8864772	+	RNF207	Chr1	6206119	6221299	+
ENST00000665783.1	1658	1730	ENST00000366598.8	1052	1124	+	-136.71	PTPRD-AS1	Chr9	8858127	8864772	+	GNG4	Chr1	235550832	235650754	-
ENST00000665783.1	1658	1721	ENST00000346872.8	7050	7113	-	-114.89	PTPRD-AS1	Chr9	8858127	8864772	+	IKZF3	Chr17	39757718	39864312	-
ENST00000665783.1	1658	1715	ENST00000600519.5	3623	3680	+	-109.46	PTPRD-AS1	Chr9	8858127	8864772	+	FAM129C	Chr19	17527288	17553645	+
ENST00000665783.1	1658	1715	ENST00000346872.8	5670	5727	-	-104.64	PTPRD-AS1	Chr9	8858127	8864772	+	IKZF3	Chr17	39757718	39864312	-
ENST00000665783.1	1658	1714	NM_019018	3868	3924	+	-102.29	PTPRD-AS1	Chr9	8858127	8864772	+	FAM105A	Chr5	14581792	14616180	+
ENST00000665783.1	1658	1715	ENST00000346872.8	4676	4733	+	-101.04	PTPRD-AS1	Chr9	8858127	8864772	+	IKZF3	Chr17	39757718	39864312	-
ENST00000665783.1	1658	1714	ENST00000346872.8	7218	7274	-	-103.07	PTPRD-AS1	Chr9	8858127	8864772	+	IKZF3	Chr17	39757718	39864312	-
ENST00000665783.1	2272	2348	ENST00000368990.7	6126	6202	+	-145.01	PTPRD-AS1	Chr9	8858127	8864772	+	PLEKHA1	Chr10	122374696	122442602	+
ENST00000665783.1	1556	1618	ENST00000366598.8	1165	1228	+	-101.21	PTPRD-AS1	Chr9	8858127	8864772	+	GNG4	Chr1	235550832	235650754	-
ENST00000665783.1	1557	1618	ENST00000649564.1	3219	3281	-	-101.91	PTPRD-AS1	Chr9	8858127	8864772	+	CCBE1	Chr18	59430939	59697662	-
ENST00000665783.1	1555	1618	ENST00000233838.9	2680	2744	-	-107.55	PTPRD-AS1	Chr9	8858127	8864772	+	GGCX	Chr2	85544720	85561493	-
ENST00000665783.1	1555	1618	ENST00000644200.1	4426	4490	+	-103.96	PTPRD-AS1	Chr9	8858127	8864772	+	PAPLN	Chr14	73237497	73274637	+
ENST00000665783.1	1555	1618	ENST00000600519.5	3720	3784	+	-104.46	PTPRD-AS1	Chr9	8858127	8864772	+	FAM129C	Chr19	17527288	17553645	+
ENST00000665783.1	1555	1618	ENST00000377939.5	2347	2411	+	-101.36	PTPRD-AS1	Chr9	8858127	8864772	+	RNF207	Chr1	6206119	6221299	+
ENST00000665783.1	1555	1618	ENST00000256447.5	4156	4220	+	-109.91	PTPRD-AS1	Chr9	8858127	8864772	+	CD180	Chr5	67179613	67196799	-
ENST00000665783.1	1633	1694	ENST00000366598.8	1088	1149	+	-111.11	PTPRD-AS1	Chr9	8858127	8864772	+	GNG4	Chr1	235550832	235650754	-
ENST00000665783.1	1694	1758	ENST00000219235.5	1237	1302	+	-106.2	PTPRD-AS1	Chr9	8858127	8864772	+	CCL22	Chr16	57358783	57366189	+
ENST00000665783.1	1694	1757	ENST00000600519.5	1619	1682	+	-110.91	PTPRD-AS1	Chr9	8858127	8864772	+	FAM129C	Chr19	17527288	17553645	+
ENST00000665783.1	1696	1762	ENST00000310160.7	2653	2719	+	-129.26	PTPRD-AS1	Chr9	8858127	8864772	+	FUT1	Chr19	48748011	48755390	-
ENST00000665783.1	1695	1756	ENST00000258538.7	2875	2936	+	-111.66	PTPRD-AS1	Chr9	8858127	8864772	+	SLC41A2	Chr12	104802553	104928655	-
ENST00000665783.1	1694	1762	ENST00000219235.5	1558	1626	+	-125.04	PTPRD-AS1	Chr9	8858127	8864772	+	CCL22	Chr16	57358783	57366189	+
ENST00000665783.1	1558	1639	ENST00000302548.5	2692	2773	-	-136.56	PTPRD-AS1	Chr9	8858127	8864772	+	GPR82	ChrX	41724181	41730130	+
ENST00000665783.1	1622	1694	ENST00000340607.5	1045	1117	+	-115.86	PTPRD-AS1	Chr9	8858127	8864772	+	PTGES	Chr9	129738349	129753042	-
PVT1:79	2393	2454	ENST00000282077.7	11004	11064	-	-110.69	PVT1	Chr8	127983898	128188211	+	PDK1	Chr2	172555969	172608669	+
PVT1:79	14666	14722	ENST00000226279.8	5239	5297	+	-102.11	PVT1	Chr8	127983898	128188211	+	CD38	Chr4	15778328	15853232	+
PVT1:79	18052	18114	ENST00000260505.13	3739	3801	+	-108.42	PVT1	Chr8	127983898	128188211	+	TTLL7	Chr1	83865024	83999132	-
PVT1:79	2381	2453	ENST00000423218.6	9621	9693	+	-109.19	PVT1	Chr8	127983898	128188211	+	ITGA11	Chr15	68296533	68432162	-
PVT1:79	74	135	ENST00000423218.6	9632	9693	+	-111.71	PVT1	Chr8	127983898	128188211	+	ITGA11	Chr15	68296533	68432162	-
PVT1:79	6947	7013	ENST00000309784.9	2740	2804	-	-103.36	PVT1	Chr8	127983898	128188211	+	TRIM59	Chr3	160435503	160449786	-
PVT1:79	2304	2367	ENST00000600519.5	4484	4548	+	-100.74	PVT1	Chr8	127983898	128188211	+	FAM129C	Chr19	17527288	17553645	+
PVT1:79	6945	7007	ENST00000315392.9	3880	3942	+	-103.04	PVT1	Chr8	127983898	128188211	+	PLXDC1	Chr17	39063313	39151637	-
PVT1:79	6945	7013	ENST00000649564.1	3161	3227	+	-102.62	PVT1	Chr8	127983898	128188211	+	CCBE1	Chr18	59430939	59697662	-
PVT1:79	17992	18057	ENST00000393316.8	2738	2803	+	-102.21	PVT1	Chr8	127983898	128188211	+	BCL2L15	Chr1	113876816	113887581	-
PVT1:79	17988	18057	ENST00000508632.5	961	1030	+	-108.24	PVT1	Chr8	127983898	128188211	+	OCIAD2	Chr4	48885019	48906828	-
PVT1:79	17844	17910	ENST00000260505.13	3943	4009	+	-114.01	PVT1	Chr8	127983898	128188211	+	TTLL7	Chr1	83865024	83999132	-
PVT1:79	17844	17912	ENST00000346872.8	7094	7161	+	-124.65	PVT1	Chr8	127983898	128188211	+	IKZF3	Chr17	39757718	39864312	-
PVT1:79	17844	17903	ENST00000366598.8	1013	1071	-	-109.85	PVT1	Chr8	127983898	128188211	+	GNG4	Chr1	235550832	235650754	-
PVT1:79	17844	17910	ENST00000302548.5	2870	2935	+	-119.83	PVT1	Chr8	127983898	128188211	+	GPR82	ChrX	41724181	41730130	+
PVT1:79	3261	3324	ENST00000315392.9	3879	3942	-	-101.02	PVT1	Chr8	127983898	128188211	+	PLXDC1	Chr17	39063313	39151637	-
PVT1:79	131	212	ENST00000595883.6	2267	2348	+	-130.61	PVT1	Chr8	127983898	128188211	+	SPIB	Chr19	50418938	50431314	+
PVT1:79	16881	16946	ENST00000393316.8	2749	2812	+	-106.76	PVT1	Chr8	127983898	128188211	+	BCL2L15	Chr1	113876816	113887581	-
PVT1:79	16881	16946	ENST00000219235.5	1366	1428	-	-100.06	PVT1	Chr8	127983898	128188211	+	CCL22	Chr16	57358783	57366189	+
PVT1:79	16881	16946	ENST00000393067.8	2338	2400	-	-106.66	PVT1	Chr8	127983898	128188211	+	POU2AF1	Chr11	111352255	111379275	-
PVT1:79	16881	16946	ENST00000377939.5	2334	2397	-	-104.76	PVT1	Chr8	127983898	128188211	+	RNF207	Chr1	6206119	6221299	+
PVT1:79	132	235	ENST00000393316.8	2717	2821	+	-182.85	PVT1	Chr8	127983898	128188211	+	BCL2L15	Chr1	113876816	113887581	-
PVT1:79	131	207	ENST00000366598.8	1145	1219	-	-119.25	PVT1	Chr8	127983898	128188211	+	GNG4	Chr1	235550832	235650754	-
PVT1:79	131	235	ENST00000346872.8	4751	4855	-	-171.74	PVT1	Chr8	127983898	128188211	+	IKZF3	Chr17	39757718	39864312	-
PVT1:79	131	219	ENST00000256447.5	4134	4222	-	-158.11	PVT1	Chr8	127983898	128188211	+	CD180	Chr5	67179613	67196799	-
PVT1:79	131	212	ENST00000310160.7	2775	2856	-	-137.15	PVT1	Chr8	127983898	128188211	+	FUT1	Chr19	48748011	48755390	-
PVT1:79	131	210	NM_025048	964	1043	-	-121.19	PVT1	Chr8	127983898	128188211	+	GPR110	Chr6	47019886	47042332	-
PVT1:79	131	210	ENST00000371243.2	895	974	-	-121.19	PVT1	Chr8	127983898	128188211	+	ADGRF1	Chr6	47019886	47042294	-
PVT1:79	131	207	ENST00000649564.1	3227	3303	+	-118.59	PVT1	Chr8	127983898	128188211	+	CCBE1	Chr18	59430939	59697662	-
PVT1:79	131	206	ENST00000302548.5	1725	1800	+	-105.69	PVT1	Chr8	127983898	128188211	+	GPR82	ChrX	41724181	41730130	+
PVT1:79	132	204	ENST00000346872.8	3429	3502	+	-110.31	PVT1	Chr8	127983898	128188211	+	IKZF3	Chr17	39757718	39864312	-
PVT1:79	131	229	ENST00000219235.5	1359	1454	-	-160.31	PVT1	Chr8	127983898	128188211	+	CCL22	Chr16	57358783	57366189	+
PVT1:79	131	212	ENST00000291232.4	1147	1228	-	-134.18	PVT1	Chr8	127983898	128188211	+	TNFRSF13C	Chr22	41922023	41926818	-
PVT1:79	132	212	ENST00000544974.6	3938	4019	-	-134.42	PVT1	Chr8	127983898	128188211	+	LRRC49	Chr15	70853239	71053657	+
PVT1:79	131	233	ENST00000393067.8	2328	2428	-	-172.11	PVT1	Chr8	127983898	128188211	+	POU2AF1	Chr11	111352255	111379275	-
PVT1:79	131	207	ENST00000355112.8	4944	5017	+	-128.06	PVT1	Chr8	127983898	128188211	+	BLM	Chr15	90717346	90816166	+
PVT1:79	131	200	ENST00000282077.7	11048	11117	-	-116.22	PVT1	Chr8	127983898	128188211	+	PDK1	Chr2	172555969	172608669	+
PVT1:79	132	200	ENST00000281523.8	6446	6515	+	-110.36	PVT1	Chr8	127983898	128188211	+	ZNF385D	Chr3	21412218	21751210	-
PVT1:79	132	200	NM_014736	1283	1352	+	-102.06	PVT1	Chr8	127983898	128188211	+	KIAA0101	Chr15	64364304	64381441	-
PVT1:79	14665	14722	ENST00000309784.9	2553	2611	+	-108.36	PVT1	Chr8	127983898	128188211	+	TRIM59	Chr3	160435503	160449786	-
PVT1:79	14665	14722	ENST00000544974.6	3829	3887	+	-110.55	PVT1	Chr8	127983898	128188211	+	LRRC49	Chr15	70853239	71053657	+
PVT1:79	3259	3325	ENST00000346872.8	6562	6628	+	-111.44	PVT1	Chr8	127983898	128188211	+	IKZF3	Chr17	39757718	39864312	-
PVT1:79	3254	3322	ENST00000206262.2	6245	6313	-	-104.07	PVT1	Chr8	127983898	128188211	+	RGS17	Chr6	153004459	153131282	-
PVT1:79	3375	3451	ENST00000219235.5	1629	1705	+	-114.28	PVT1	Chr8	127983898	128188211	+	CCL22	Chr16	57358783	57366189	+
PVT1:79	16739	16809	ENST00000260505.13	3941	4012	+	-115.17	PVT1	Chr8	127983898	128188211	+	TTLL7	Chr1	83865024	83999132	-
PVT1:79	164	227	ENST00000282077.7	11081	11144	-	-117.51	PVT1	Chr8	127983898	128188211	+	PDK1	Chr2	172555969	172608669	+
PVT1:79	16740	16808	ENST00000377939.5	2494	2565	-	-114.66	PVT1	Chr8	127983898	128188211	+	RNF207	Chr1	6206119	6221299	+
PVT1:79	2306	2388	ENST00000260505.13	3929	4012	+	-145.87	PVT1	Chr8	127983898	128188211	+	TTLL7	Chr1	83865024	83999132	-
PVT1:79	3255	3325	ENST00000324106.9	1548	1618	-	-118.54	PVT1	Chr8	127983898	128188211	+	CD28	Chr2	203706639	203738912	+
PVT1:79	14454	14516	ENST00000324106.9	1548	1609	-	-105.54	PVT1	Chr8	127983898	128188211	+	CD28	Chr2	203706639	203738912	+
PVT1:79	14470	14529	ENST00000346872.8	4819	4880	+	-100.62	PVT1	Chr8	127983898	128188211	+	IKZF3	Chr17	39757718	39864312	-
PVT1:79	16910	16978	ENST00000346872.8	4787	4851	-	-104.51	PVT1	Chr8	127983898	128188211	+	IKZF3	Chr17	39757718	39864312	-
PVT1:79	16910	16973	ENST00000260505.13	3779	3843	+	-108.06	PVT1	Chr8	127983898	128188211	+	TTLL7	Chr1	83865024	83999132	-
PVT1:79	16910	16973	ENST00000393316.8	2721	2785	+	-115.96	PVT1	Chr8	127983898	128188211	+	BCL2L15	Chr1	113876816	113887581	-
PVT1:79	16910	16975	ENST00000393067.8	2364	2429	-	-115.17	PVT1	Chr8	127983898	128188211	+	POU2AF1	Chr11	111352255	111379275	-
PVT1:79	16910	16972	ENST00000282077.7	11084	11147	-	-103.85	PVT1	Chr8	127983898	128188211	+	PDK1	Chr2	172555969	172608669	+
PVT1:79	16910	16969	ENST00000219235.5	1392	1453	-	-103.21	PVT1	Chr8	127983898	128188211	+	CCL22	Chr16	57358783	57366189	+
PVT1:79	16910	16970	ENST00000600519.5	3734	3796	-	-100.66	PVT1	Chr8	127983898	128188211	+	FAM129C	Chr19	17527288	17553645	+
PVT1:79	3321	3398	ENST00000371243.2	894	974	+	-111.3	PVT1	Chr8	127983898	128188211	+	ADGRF1	Chr6	47019886	47042294	-
PVT1:79	3321	3398	NM_025048	963	1043	+	-111.3	PVT1	Chr8	127983898	128188211	+	GPR110	Chr6	47019886	47042332	-
PVT1:79	17863	17929	ENST00000302909.4	4262	4328	+	-119.71	PVT1	Chr8	127983898	128188211	+	KCNK3	Chr2	26692722	26733420	+
PVT1:79	3378	3450	ENST00000649564.1	3281	3353	-	-101.07	PVT1	Chr8	127983898	128188211	+	CCBE1	Chr18	59430939	59697662	-
PVT1:79	2381	2454	ENST00000371497.10	11046	11119	+	-122.56	PVT1	Chr8	127983898	128188211	+	TSHZ2	Chr20	52972358	53495330	+
PVT1:79	2381	2454	ENST00000595883.6	2332	2405	+	-122.32	PVT1	Chr8	127983898	128188211	+	SPIB	Chr19	50418938	50431314	+
PVT1:79	2381	2443	ENST00000209728.9	2354	2416	-	-103.43	PVT1	Chr8	127983898	128188211	+	CDC6	Chr17	40287879	40304657	+
PVT1:79	2382	2450	ENST00000355112.8	5008	5079	+	-118.17	PVT1	Chr8	127983898	128188211	+	BLM	Chr15	90717346	90816166	+
PVT1:79	74	135	ENST00000371497.10	11058	11119	+	-104.51	PVT1	Chr8	127983898	128188211	+	TSHZ2	Chr20	52972358	53495330	+
PVT1:79	74	135	ENST00000595883.6	2344	2405	+	-104.91	PVT1	Chr8	127983898	128188211	+	SPIB	Chr19	50418938	50431314	+
PVT1:79	2329	2395	NM_014736	1396	1469	+	-135.1	PVT1	Chr8	127983898	128188211	+	KIAA0101	Chr15	64364304	64381441	-
PVT1:79	2329	2393	ENST00000281523.8	6561	6632	+	-123.51	PVT1	Chr8	127983898	128188211	+	ZNF385D	Chr3	21412218	21751210	-
PVT1:79	17868	17929	ENST00000595883.6	3133	3194	+	-103.39	PVT1	Chr8	127983898	128188211	+	SPIB	Chr19	50418938	50431314	+
PVT1:79	2297	2369	ENST00000346872.8	7101	7173	+	-117.81	PVT1	Chr8	127983898	128188211	+	IKZF3	Chr17	39757718	39864312	-
PVT1:79	2297	2367	ENST00000393316.8	1186	1256	-	-112.82	PVT1	Chr8	127983898	128188211	+	BCL2L15	Chr1	113876816	113887581	-
PVT1:79	2303	2367	ENST00000366598.8	1007	1071	-	-115.09	PVT1	Chr8	127983898	128188211	+	GNG4	Chr1	235550832	235650754	-
PVT1:79	2297	2369	ENST00000315392.9	2877	2949	+	-127.11	PVT1	Chr8	127983898	128188211	+	PLXDC1	Chr17	39063313	39151637	-
PVT1:79	2297	2366	ENST00000302909.4	2547	2616	+	-115.67	PVT1	Chr8	127983898	128188211	+	KCNK3	Chr2	26692722	26733420	+
PVT1:79	2297	2373	ENST00000423218.6	8090	8166	-	-123.22	PVT1	Chr8	127983898	128188211	+	ITGA11	Chr15	68296533	68432162	-
PVT1:79	2297	2369	ENST00000355112.8	5092	5164	+	-136.41	PVT1	Chr8	127983898	128188211	+	BLM	Chr15	90717346	90816166	+
PVT1:79	2297	2370	ENST00000544974.6	3796	3869	-	-138.66	PVT1	Chr8	127983898	128188211	+	LRRC49	Chr15	70853239	71053657	+
PVT1:79	14540	14608	ENST00000233838.9	2709	2777	-	-103.84	PVT1	Chr8	127983898	128188211	+	GGCX	Chr2	85544720	85561493	-
PVT1:79	2337	2424	ENST00000233838.9	5884	5971	-	-172.18	PVT1	Chr8	127983898	128188211	+	GGCX	Chr2	85544720	85561493	-
PVT1:79	18056	18117	ENST00000595883.6	2945	3008	+	-115.31	PVT1	Chr8	127983898	128188211	+	SPIB	Chr19	50418938	50431314	+
PVT1:79	3309	3406	ENST00000649564.1	3214	3309	-	-155.19	PVT1	Chr8	127983898	128188211	+	CCBE1	Chr18	59430939	59697662	-
PVT1:79	6925	6989	ENST00000544974.6	414	478	-	-109.49	PVT1	Chr8	127983898	128188211	+	LRRC49	Chr15	70853239	71053657	+
PVT1:79	18030	18094	ENST00000544974.6	414	478	-	-115.81	PVT1	Chr8	127983898	128188211	+	LRRC49	Chr15	70853239	71053657	+
PVT1:79	2359	2443	ENST00000544974.6	3858	3942	-	-166.72	PVT1	Chr8	127983898	128188211	+	LRRC49	Chr15	70853239	71053657	+
PVT1:79	2359	2454	ENST00000281523.8	6500	6595	+	-198.17	PVT1	Chr8	127983898	128188211	+	ZNF385D	Chr3	21412218	21751210	-
PVT1:79	2359	2454	NM_014736	1337	1432	+	-203.86	PVT1	Chr8	127983898	128188211	+	KIAA0101	Chr15	64364304	64381441	-
PVT1:79	17895	17962	ENST00000222693.5	1965	2032	+	-104.72	PVT1	Chr8	127983898	128188211	+	CAV2	Chr7	116499738	116508541	+
PVT1:79	17895	17962	ENST00000377939.5	2549	2616	-	-104.14	PVT1	Chr8	127983898	128188211	+	RNF207	Chr1	6206119	6221299	+
PVT1:79	17895	17961	ENST00000595883.6	3101	3167	+	-108.06	PVT1	Chr8	127983898	128188211	+	SPIB	Chr19	50418938	50431314	+
PVT1:79	17895	17962	NM_019018	3863	3930	-	-107.74	PVT1	Chr8	127983898	128188211	+	FAM105A	Chr5	14581792	14616180	+
PVT1:79	14458	14524	ENST00000595883.6	2209	2275	-	-108.62	PVT1	Chr8	127983898	128188211	+	SPIB	Chr19	50418938	50431314	+
PVT1:79	6933	7017	ENST00000315392.9	2662	2746	+	-160.36	PVT1	Chr8	127983898	128188211	+	PLXDC1	Chr17	39063313	39151637	-
PVT1:79	17988	18057	ENST00000346872.8	4765	4834	-	-109.16	PVT1	Chr8	127983898	128188211	+	IKZF3	Chr17	39757718	39864312	-
PVT1:79	17988	18057	ENST00000256447.5	4148	4217	-	-111.76	PVT1	Chr8	127983898	128188211	+	CD180	Chr5	67179613	67196799	-
PVT1:79	17988	18057	ENST00000219235.5	1370	1439	-	-106.06	PVT1	Chr8	127983898	128188211	+	CCL22	Chr16	57358783	57366189	+
PVT1:79	17988	18057	ENST00000393067.8	2342	2411	-	-115.26	PVT1	Chr8	127983898	128188211	+	POU2AF1	Chr11	111352255	111379275	-
PVT1:79	17988	18062	ENST00000368990.7	2692	2765	-	-122.93	PVT1	Chr8	127983898	128188211	+	PLEKHA1	Chr10	122374696	122442602	+
PVT1:79	17988	18056	ENST00000260505.13	3797	3865	+	-113.61	PVT1	Chr8	127983898	128188211	+	TTLL7	Chr1	83865024	83999132	-
PVT1:79	17989	18057	ENST00000600519.5	3713	3781	-	-101.51	PVT1	Chr8	127983898	128188211	+	FAM129C	Chr19	17527288	17553645	+
PVT1:79	2459	2524	ENST00000544974.6	3956	4021	-	-107.21	PVT1	Chr8	127983898	128188211	+	LRRC49	Chr15	70853239	71053657	+
PVT1:79	2408	2472	ENST00000256447.5	4104	4165	-	-110.89	PVT1	Chr8	127983898	128188211	+	CD180	Chr5	67179613	67196799	-
PVT1:79	3261	3324	ENST00000649564.1	3166	3227	-	-102.82	PVT1	Chr8	127983898	128188211	+	CCBE1	Chr18	59430939	59697662	-
PVT1:79	3309	3382	ENST00000289248.6	149	224	+	-103.41	PVT1	Chr8	127983898	128188211	+	RHBDL2	Chr1	38886296	38926837	-
PVT1:79	18042	18114	ENST00000281523.8	6377	6447	+	-131.76	PVT1	Chr8	127983898	128188211	+	ZNF385D	Chr3	21412218	21751210	-
PVT1:79	18042	18104	NM_014736	1224	1284	+	-107.31	PVT1	Chr8	127983898	128188211	+	KIAA0101	Chr15	64364304	64381441	-
PVT1:79	14574	14634	ENST00000346872.8	3479	3540	-	-101.65	PVT1	Chr8	127983898	128188211	+	IKZF3	Chr17	39757718	39864312	-
PVT1:79	70	135	ENST00000346872.8	6424	6487	-	-101.21	PVT1	Chr8	127983898	128188211	+	IKZF3	Chr17	39757718	39864312	-
PVT1:79	153	219	ENST00000219235.5	1702	1767	-	-116.16	PVT1	Chr8	127983898	128188211	+	CCL22	Chr16	57358783	57366189	+
PVT1:79	56	113	ENST00000600519.5	1661	1718	-	-105.26	PVT1	Chr8	127983898	128188211	+	FAM129C	Chr19	17527288	17553645	+
PVT1:79	6912	6990	NM_025048	1007	1084	-	-150.21	PVT1	Chr8	127983898	128188211	+	GPR110	Chr6	47019886	47042332	-
PVT1:79	6912	6990	ENST00000371243.2	938	1015	-	-150.21	PVT1	Chr8	127983898	128188211	+	ADGRF1	Chr6	47019886	47042294	-
PVT1:79	16830	16888	ENST00000302548.5	2757	2817	+	-101.6	PVT1	Chr8	127983898	128188211	+	GPR82	ChrX	41724181	41730130	+
PVT1:79	16828	16888	ENST00000371497.10	11045	11105	+	-108.51	PVT1	Chr8	127983898	128188211	+	TSHZ2	Chr20	52972358	53495330	+
PVT1:79	18026	18094	ENST00000393316.8	2701	2769	+	-137.06	PVT1	Chr8	127983898	128188211	+	BCL2L15	Chr1	113876816	113887581	-
PVT1:79	6921	6995	ENST00000371497.10	10933	11007	+	-129.46	PVT1	Chr8	127983898	128188211	+	TSHZ2	Chr20	52972358	53495330	+
PVT1:79	18026	18083	NM_025048	1016	1073	-	-108.86	PVT1	Chr8	127983898	128188211	+	GPR110	Chr6	47019886	47042332	-
PVT1:79	18026	18083	ENST00000371243.2	947	1004	-	-108.86	PVT1	Chr8	127983898	128188211	+	ADGRF1	Chr6	47019886	47042294	-
PVT1:79	18026	18085	ENST00000346872.8	4803	4862	-	-111.69	PVT1	Chr8	127983898	128188211	+	IKZF3	Chr17	39757718	39864312	-
PVT1:79	3251	3324	ENST00000309784.9	2738	2809	+	-115.93	PVT1	Chr8	127983898	128188211	+	TRIM59	Chr3	160435503	160449786	-
PVT1:79	6944	7017	ENST00000233838.9	2618	2691	+	-128.26	PVT1	Chr8	127983898	128188211	+	GGCX	Chr2	85544720	85561493	-
PVT1:79	6944	7017	ENST00000346872.8	6562	6635	-	-116.64	PVT1	Chr8	127983898	128188211	+	IKZF3	Chr17	39757718	39864312	-
PVT1:79	6944	7017	ENST00000600519.5	4121	4194	+	-126.35	PVT1	Chr8	127983898	128188211	+	FAM129C	Chr19	17527288	17553645	+
PVT1:79	6944	7005	ENST00000346872.8	5516	5577	+	-117.56	PVT1	Chr8	127983898	128188211	+	IKZF3	Chr17	39757718	39864312	-
PVT1:79	3245	3325	ENST00000346872.8	3347	3427	-	-126.99	PVT1	Chr8	127983898	128188211	+	IKZF3	Chr17	39757718	39864312	-
PVT1:79	3254	3326	ENST00000346872.8	3248	3325	+	-123.13	PVT1	Chr8	127983898	128188211	+	IKZF3	Chr17	39757718	39864312	-
PVT1:79	3253	3325	ENST00000544974.6	4013	4083	+	-122.02	PVT1	Chr8	127983898	128188211	+	LRRC49	Chr15	70853239	71053657	+
PVT1:79	3242	3319	ENST00000600519.5	3779	3854	+	-116.25	PVT1	Chr8	127983898	128188211	+	FAM129C	Chr19	17527288	17553645	+
PVT1:79	3248	3315	ENST00000289248.6	218	287	+	-108.16	PVT1	Chr8	127983898	128188211	+	RHBDL2	Chr1	38886296	38926837	-
PVT1:79	3243	3324	NM_014736	1197	1276	-	-116.18	PVT1	Chr8	127983898	128188211	+	KIAA0101	Chr15	64364304	64381441	-
PVT1:79	3251	3325	ENST00000393316.8	1403	1475	+	-125.42	PVT1	Chr8	127983898	128188211	+	BCL2L15	Chr1	113876816	113887581	-
PVT1:79	3253	3325	ENST00000346872.8	6886	6958	-	-119.06	PVT1	Chr8	127983898	128188211	+	IKZF3	Chr17	39757718	39864312	-
PVT1:79	3246	3324	ENST00000281523.8	6362	6439	-	-120.39	PVT1	Chr8	127983898	128188211	+	ZNF385D	Chr3	21412218	21751210	-
PVT1:79	3245	3318	ENST00000595883.6	2935	3008	-	-112.38	PVT1	Chr8	127983898	128188211	+	SPIB	Chr19	50418938	50431314	+
PVT1:79	3251	3324	ENST00000368990.7	2753	2826	+	-126.55	PVT1	Chr8	127983898	128188211	+	PLEKHA1	Chr10	122374696	122442602	+
PVT1:79	3251	3325	ENST00000219235.5	1431	1505	+	-139.13	PVT1	Chr8	127983898	128188211	+	CCL22	Chr16	57358783	57366189	+
PVT1:79	3250	3325	ENST00000233838.9	2623	2691	-	-138.89	PVT1	Chr8	127983898	128188211	+	GGCX	Chr2	85544720	85561493	-
PVT1:79	3253	3324	ENST00000260505.13	3727	3803	-	-113.88	PVT1	Chr8	127983898	128188211	+	TTLL7	Chr1	83865024	83999132	-
PVT1:79	3467	3534	ENST00000371497.10	11130	11197	-	-113.94	PVT1	Chr8	127983898	128188211	+	TSHZ2	Chr20	52972358	53495330	+
PVT1:79	68	135	ENST00000368990.7	9528	9596	+	-119.11	PVT1	Chr8	127983898	128188211	+	PLEKHA1	Chr10	122374696	122442602	+
PVT1:79	6937	7017	ENST00000291232.4	1682	1760	-	-148.71	PVT1	Chr8	127983898	128188211	+	TNFRSF13C	Chr22	41922023	41926818	-
PVT1:79	6937	6996	ENST00000393067.8	2396	2453	-	-105.39	PVT1	Chr8	127983898	128188211	+	POU2AF1	Chr11	111352255	111379275	-
PVT1:79	199	262	ENST00000260505.13	3748	3811	+	-109.45	PVT1	Chr8	127983898	128188211	+	TTLL7	Chr1	83865024	83999132	-
PVT1:79	18042	18120	ENST00000366598.8	1211	1287	-	-141.61	PVT1	Chr8	127983898	128188211	+	GNG4	Chr1	235550832	235650754	-
PVT1:79	18042	18113	ENST00000355112.8	4883	4952	+	-131.76	PVT1	Chr8	127983898	128188211	+	BLM	Chr15	90717346	90816166	+
PVT1:79	18042	18113	ENST00000374372.1	143	212	-	-131.16	PVT1	Chr8	127983898	128188211	+	GDF5	Chr20	35433347	35454746	-
PVT1:79	14670	14726	ENST00000346872.8	4639	4696	+	-110.56	PVT1	Chr8	127983898	128188211	+	IKZF3	Chr17	39757718	39864312	-
PVT1:79	2488	2553	ENST00000281523.8	6399	6468	+	-114.41	PVT1	Chr8	127983898	128188211	+	ZNF385D	Chr3	21412218	21751210	-
PVT1:79	2488	2551	NM_014736	1242	1305	+	-107.01	PVT1	Chr8	127983898	128188211	+	KIAA0101	Chr15	64364304	64381441	-
PVT1:79	2488	2551	ENST00000544974.6	3985	4048	-	-110.96	PVT1	Chr8	127983898	128188211	+	LRRC49	Chr15	70853239	71053657	+
PVT1:79	2488	2553	ENST00000291232.4	1661	1730	-	-119.51	PVT1	Chr8	127983898	128188211	+	TNFRSF13C	Chr22	41922023	41926818	-
PVT1:79	2488	2551	ENST00000291232.4	1194	1257	-	-105.14	PVT1	Chr8	127983898	128188211	+	TNFRSF13C	Chr22	41922023	41926818	-
PVT1:79	2491	2563	ENST00000310160.7	3148	3223	-	-114.94	PVT1	Chr8	127983898	128188211	+	FUT1	Chr19	48748011	48755390	-
PVT1:79	2488	2553	ENST00000222693.5	1835	1904	+	-111.61	PVT1	Chr8	127983898	128188211	+	CAV2	Chr7	116499738	116508541	+
PVT1:79	2488	2551	ENST00000374372.1	122	185	-	-111.16	PVT1	Chr8	127983898	128188211	+	GDF5	Chr20	35433347	35454746	-
PVT1:79	18023	18086	ENST00000371497.10	10947	11010	+	-114.32	PVT1	Chr8	127983898	128188211	+	TSHZ2	Chr20	52972358	53495330	+
PVT1:79	14541	14609	ENST00000302548.5	1744	1812	-	-107.06	PVT1	Chr8	127983898	128188211	+	GPR82	ChrX	41724181	41730130	+
PVT1:79	14539	14609	ENST00000310160.7	2763	2833	+	-109.29	PVT1	Chr8	127983898	128188211	+	FUT1	Chr19	48748011	48755390	-
PVT1:79	14539	14608	ENST00000256447.5	4123	4192	+	-110.54	PVT1	Chr8	127983898	128188211	+	CD180	Chr5	67179613	67196799	-
PVT1:79	14539	14608	ENST00000346872.8	4740	4809	+	-107.32	PVT1	Chr8	127983898	128188211	+	IKZF3	Chr17	39757718	39864312	-
PVT1:79	14539	14608	ENST00000346872.8	3444	3514	-	-111.55	PVT1	Chr8	127983898	128188211	+	IKZF3	Chr17	39757718	39864312	-
PVT1:79	14539	14608	ENST00000649564.1	3245	3314	-	-103.79	PVT1	Chr8	127983898	128188211	+	CCBE1	Chr18	59430939	59697662	-
PVT1:79	2397	2472	ENST00000233838.9	4171	4242	-	-115.94	PVT1	Chr8	127983898	128188211	+	GGCX	Chr2	85544720	85561493	-
PVT1:79	2397	2454	ENST00000222693.5	1937	1994	+	-100.27	PVT1	Chr8	127983898	128188211	+	CAV2	Chr7	116499738	116508541	+
PVT1:79	2463	2551	ENST00000578390.5	1060	1149	-	-149.61	PVT1	Chr8	127983898	128188211	+	PLXDC1	Chr17	39067130	39151519	-
PVT1:79	14449	14510	NM_019018	4030	4091	+	-118.81	PVT1	Chr8	127983898	128188211	+	FAM105A	Chr5	14581792	14616180	+
PVT1:79	14443	14504	ENST00000442561.6	2936	2997	-	-114.02	PVT1	Chr8	127983898	128188211	+	LAX1	Chr1	203765176	203776117	+
PVT1:79	14443	14519	ENST00000278550.11	11364	11437	+	-107.61	PVT1	Chr8	127983898	128188211	+	TENM4	Chr11	78652831	79440651	-
PVT1:79	14447	14522	ENST00000346872.8	3350	3427	-	-128.33	PVT1	Chr8	127983898	128188211	+	IKZF3	Chr17	39757718	39864312	-
PVT1:79	14449	14509	ENST00000346872.8	3264	3324	+	-102.36	PVT1	Chr8	127983898	128188211	+	IKZF3	Chr17	39757718	39864312	-
PVT1:79	14446	14524	ENST00000544974.6	4011	4089	+	-127.71	PVT1	Chr8	127983898	128188211	+	LRRC49	Chr15	70853239	71053657	+
PVT1:79	14449	14508	ENST00000595883.6	1894	1957	-	-102.62	PVT1	Chr8	127983898	128188211	+	SPIB	Chr19	50418938	50431314	+
PVT1:79	14449	14512	ENST00000600519.5	3785	3848	+	-110.65	PVT1	Chr8	127983898	128188211	+	FAM129C	Chr19	17527288	17553645	+
PVT1:79	14448	14502	ENST00000233838.9	4306	4360	+	-107.41	PVT1	Chr8	127983898	128188211	+	GGCX	Chr2	85544720	85561493	-
PVT1:79	14578	14633	ENST00000423218.6	9617	9672	-	-100.56	PVT1	Chr8	127983898	128188211	+	ITGA11	Chr15	68296533	68432162	-
PVT1:79	14573	14634	ENST00000595883.6	2324	2385	-	-108.04	PVT1	Chr8	127983898	128188211	+	SPIB	Chr19	50418938	50431314	+
PVT1:79	14573	14634	ENST00000291232.4	1110	1171	+	-100.3	PVT1	Chr8	127983898	128188211	+	TNFRSF13C	Chr22	41922023	41926818	-
PVT1:79	14575	14634	ENST00000371497.10	11040	11099	-	-106.06	PVT1	Chr8	127983898	128188211	+	TSHZ2	Chr20	52972358	53495330	+
PVT1:79	14528	14597	ENST00000281523.8	6446	6516	-	-114.61	PVT1	Chr8	127983898	128188211	+	ZNF385D	Chr3	21412218	21751210	-
PVT1:79	14528	14597	NM_014736	1283	1353	-	-109.11	PVT1	Chr8	127983898	128188211	+	KIAA0101	Chr15	64364304	64381441	-
PVT1:79	3331	3400	ENST00000281523.8	6446	6516	-	-103.36	PVT1	Chr8	127983898	128188211	+	ZNF385D	Chr3	21412218	21751210	-
PVT1:79	6915	6980	ENST00000346872.8	5541	5606	+	-133.81	PVT1	Chr8	127983898	128188211	+	IKZF3	Chr17	39757718	39864312	-
PVT1:79	6906	6979	ENST00000346872.8	3392	3465	+	-128.31	PVT1	Chr8	127983898	128188211	+	IKZF3	Chr17	39757718	39864312	-
PVT1:79	14654	14720	ENST00000222693.5	1992	2059	-	-102.15	PVT1	Chr8	127983898	128188211	+	CAV2	Chr7	116499738	116508541	+
PVT1:79	14654	14718	ENST00000233838.9	5600	5665	+	-113.19	PVT1	Chr8	127983898	128188211	+	GGCX	Chr2	85544720	85561493	-
PVT1:79	14654	14718	ENST00000377939.5	2220	2285	+	-108.69	PVT1	Chr8	127983898	128188211	+	RNF207	Chr1	6206119	6221299	+
PVT1:79	14654	14726	ENST00000310160.7	2663	2736	+	-125.83	PVT1	Chr8	127983898	128188211	+	FUT1	Chr19	48748011	48755390	-
PVT1:79	14654	14720	ENST00000302548.5	2845	2912	-	-109.51	PVT1	Chr8	127983898	128188211	+	GPR82	ChrX	41724181	41730130	+
PVT1:79	14654	14720	ENST00000355112.8	5062	5129	-	-123.41	PVT1	Chr8	127983898	128188211	+	BLM	Chr15	90717346	90816166	+
PVT1:79	14654	14719	ENST00000600519.5	3593	3659	+	-121.99	PVT1	Chr8	127983898	128188211	+	FAM129C	Chr19	17527288	17553645	+
PVT1:79	2363	2423	ENST00000291232.4	1536	1596	-	-108.66	PVT1	Chr8	127983898	128188211	+	TNFRSF13C	Chr22	41922023	41926818	-
PVT1:79	2364	2441	ENST00000226279.8	5273	5351	-	-149.95	PVT1	Chr8	127983898	128188211	+	CD38	Chr4	15778328	15853232	+
PVT1:79	6890	6990	ENST00000377939.5	2650	2750	-	-187.46	PVT1	Chr8	127983898	128188211	+	RNF207	Chr1	6206119	6221299	+
PVT1:79	6891	6951	ENST00000346872.8	5570	5631	+	-104.71	PVT1	Chr8	127983898	128188211	+	IKZF3	Chr17	39757718	39864312	-
PVT1:79	152	218	ENST00000508632.5	957	1023	+	-112.59	PVT1	Chr8	127983898	128188211	+	OCIAD2	Chr4	48885019	48906828	-
PVT1:79	152	232	ENST00000260505.13	3778	3858	+	-140.45	PVT1	Chr8	127983898	128188211	+	TTLL7	Chr1	83865024	83999132	-
PVT1:79	152	224	ENST00000377939.5	2346	2418	-	-122.76	PVT1	Chr8	127983898	128188211	+	RNF207	Chr1	6206119	6221299	+
PVT1:79	152	228	ENST00000600519.5	3719	3796	-	-120.33	PVT1	Chr8	127983898	128188211	+	FAM129C	Chr19	17527288	17553645	+
PVT1:79	152	212	ENST00000368990.7	2699	2758	-	-103.86	PVT1	Chr8	127983898	128188211	+	PLEKHA1	Chr10	122374696	122442602	+
PVT1:79	2316	2369	ENST00000600519.5	3576	3629	-	-102.79	PVT1	Chr8	127983898	128188211	+	FAM129C	Chr19	17527288	17553645	+
PVT1:79	18058	18113	ENST00000393316.8	2682	2737	+	-105.06	PVT1	Chr8	127983898	128188211	+	BCL2L15	Chr1	113876816	113887581	-
PVT1:79	18058	18118	ENST00000346872.8	6887	6949	+	-105.41	PVT1	Chr8	127983898	128188211	+	IKZF3	Chr17	39757718	39864312	-
PVT1:79	3304	3370	ENST00000346872.8	6937	7003	-	-112.58	PVT1	Chr8	127983898	128188211	+	IKZF3	Chr17	39757718	39864312	-
PVT1:79	14660	14722	ENST00000600519.5	1628	1691	+	-105.75	PVT1	Chr8	127983898	128188211	+	FAM129C	Chr19	17527288	17553645	+
PVT1:79	14660	14720	ENST00000289248.6	24	85	+	-101.3	PVT1	Chr8	127983898	128188211	+	RHBDL2	Chr1	38886296	38926837	-
PVT1:79	14662	14718	ENST00000649564.1	5286	5343	-	-105.5	PVT1	Chr8	127983898	128188211	+	CCBE1	Chr18	59430939	59697662	-
PVT1:79	14662	14725	ENST00000346872.8	7247	7311	-	-117.73	PVT1	Chr8	127983898	128188211	+	IKZF3	Chr17	39757718	39864312	-
PVT1:79	3251	3324	ENST00000282406.9	5830	5903	+	-115.17	PVT1	Chr8	127983898	128188211	+	PLEKHH2	Chr2	43637260	43767987	+
PVT1:79	3251	3325	ENST00000649564.1	5084	5155	-	-123.28	PVT1	Chr8	127983898	128188211	+	CCBE1	Chr18	59430939	59697662	-
PVT1:79	3251	3325	ENST00000302548.5	2626	2700	-	-120.98	PVT1	Chr8	127983898	128188211	+	GPR82	ChrX	41724181	41730130	+
PVT1:79	3251	3318	ENST00000206262.2	4502	4569	-	-120.99	PVT1	Chr8	127983898	128188211	+	RGS17	Chr6	153004459	153131282	-
PVT1:79	3252	3324	ENST00000393316.8	2673	2745	-	-117.65	PVT1	Chr8	127983898	128188211	+	BCL2L15	Chr1	113876816	113887581	-
PVT1:79	3251	3325	ENST00000649564.1	3452	3524	-	-120.2	PVT1	Chr8	127983898	128188211	+	CCBE1	Chr18	59430939	59697662	-
PVT1:79	3251	3319	ENST00000291232.4	1228	1294	+	-106.85	PVT1	Chr8	127983898	128188211	+	TNFRSF13C	Chr22	41922023	41926818	-
PVT1:79	3386	3451	ENST00000346872.8	7018	7083	-	-107.79	PVT1	Chr8	127983898	128188211	+	IKZF3	Chr17	39757718	39864312	-
PVT1:79	2388	2454	ENST00000233838.9	5935	5989	-	-108.36	PVT1	Chr8	127983898	128188211	+	GGCX	Chr2	85544720	85561493	-
PVT1:79	6954	7017	ENST00000377939.5	2714	2777	-	-112.96	PVT1	Chr8	127983898	128188211	+	RNF207	Chr1	6206119	6221299	+
PVT1:79	6956	7017	ENST00000366598.8	1228	1289	-	-117.51	PVT1	Chr8	127983898	128188211	+	GNG4	Chr1	235550832	235650754	-
PVT1:79	6954	7014	ENST00000508632.5	899	959	+	-101.66	PVT1	Chr8	127983898	128188211	+	OCIAD2	Chr4	48885019	48906828	-
PVT1:79	6956	7017	ENST00000578390.5	1124	1185	-	-118.16	PVT1	Chr8	127983898	128188211	+	PLXDC1	Chr17	39067130	39151519	-
PVT1:79	6955	7017	ENST00000260505.13	3731	3793	+	-110.36	PVT1	Chr8	127983898	128188211	+	TTLL7	Chr1	83865024	83999132	-
PVT1:79	6956	7010	ENST00000595883.6	2209	2263	+	-108.01	PVT1	Chr8	127983898	128188211	+	SPIB	Chr19	50418938	50431314	+
PVT1:79	6954	7017	ENST00000324106.9	1545	1608	+	-103.16	PVT1	Chr8	127983898	128188211	+	CD28	Chr2	203706639	203738912	+
PVT1:79	6954	7017	ENST00000256447.5	4219	4282	-	-102.56	PVT1	Chr8	127983898	128188211	+	CD180	Chr5	67179613	67196799	-
PVT1:79	6956	7017	ENST00000649564.1	3453	3514	+	-126.71	PVT1	Chr8	127983898	128188211	+	CCBE1	Chr18	59430939	59697662	-
PVT1:79	6956	7017	ENST00000291232.4	1232	1293	-	-111.39	PVT1	Chr8	127983898	128188211	+	TNFRSF13C	Chr22	41922023	41926818	-
PVT1:79	6954	7017	ENST00000393316.8	2673	2736	+	-110.34	PVT1	Chr8	127983898	128188211	+	BCL2L15	Chr1	113876816	113887581	-
PVT1:79	6956	7017	ENST00000393316.8	1413	1474	-	-112.99	PVT1	Chr8	127983898	128188211	+	BCL2L15	Chr1	113876816	113887581	-
PVT1:79	6954	7017	ENST00000346872.8	6885	6948	+	-124.49	PVT1	Chr8	127983898	128188211	+	IKZF3	Chr17	39757718	39864312	-
PVT1:79	6954	7017	ENST00000595883.6	2943	3005	+	-111.23	PVT1	Chr8	127983898	128188211	+	SPIB	Chr19	50418938	50431314	+
PVT1:79	6956	7017	ENST00000281523.8	6369	6430	+	-119.96	PVT1	Chr8	127983898	128188211	+	ZNF385D	Chr3	21412218	21751210	-
PVT1:79	6956	7017	ENST00000374372.1	160	221	-	-115.31	PVT1	Chr8	127983898	128188211	+	GDF5	Chr20	35433347	35454746	-
PVT1:79	6956	7017	ENST00000222693.5	1805	1866	+	-111.34	PVT1	Chr8	127983898	128188211	+	CAV2	Chr7	116499738	116508541	+
PVT1:79	6956	7016	ENST00000544974.6	4023	4083	-	-117.56	PVT1	Chr8	127983898	128188211	+	LRRC49	Chr15	70853239	71053657	+
PVT1:79	6954	7013	ENST00000289248.6	218	277	-	-113.56	PVT1	Chr8	127983898	128188211	+	RHBDL2	Chr1	38886296	38926837	-
PVT1:79	6840	6910	ENST00000302548.5	2736	2804	+	-103	PVT1	Chr8	127983898	128188211	+	GPR82	ChrX	41724181	41730130	+
PVT1:79	6887	6968	ENST00000346872.8	6934	7015	+	-145.56	PVT1	Chr8	127983898	128188211	+	IKZF3	Chr17	39757718	39864312	-
PVT1:79	3467	3534	ENST00000346872.8	3038	3105	+	-105.65	PVT1	Chr8	127983898	128188211	+	IKZF3	Chr17	39757718	39864312	-
PVT1:79	16828	16885	ENST00000649564.1	3574	3631	+	-100.7	PVT1	Chr8	127983898	128188211	+	CCBE1	Chr18	59430939	59697662	-
PVT1:79	89	153	ENST00000393316.8	2800	2864	+	-119.36	PVT1	Chr8	127983898	128188211	+	BCL2L15	Chr1	113876816	113887581	-
PVT1:79	16828	16888	ENST00000423218.6	8188	8248	-	-107.81	PVT1	Chr8	127983898	128188211	+	ITGA11	Chr15	68296533	68432162	-
PVT1:79	16828	16888	ENST00000595883.6	2331	2391	+	-112.01	PVT1	Chr8	127983898	128188211	+	SPIB	Chr19	50418938	50431314	+
PVT1:79	16828	16887	ENST00000309784.9	2618	2677	-	-101.99	PVT1	Chr8	127983898	128188211	+	TRIM59	Chr3	160435503	160449786	-
PVT1:79	16828	16885	ENST00000281523.8	6502	6559	+	-102.68	PVT1	Chr8	127983898	128188211	+	ZNF385D	Chr3	21412218	21751210	-
PVT1:79	16828	16885	NM_014736	1339	1396	+	-102.68	PVT1	Chr8	127983898	128188211	+	KIAA0101	Chr15	64364304	64381441	-
PVT1:79	14508	14575	ENST00000595883.6	2259	2326	-	-107.09	PVT1	Chr8	127983898	128188211	+	SPIB	Chr19	50418938	50431314	+
PVT1:79	14508	14606	ENST00000291232.4	1138	1236	+	-170.48	PVT1	Chr8	127983898	128188211	+	TNFRSF13C	Chr22	41922023	41926818	-
PVT1:79	3311	3382	ENST00000366598.8	1161	1230	+	-107.66	PVT1	Chr8	127983898	128188211	+	GNG4	Chr1	235550832	235650754	-
PVT1:79	3311	3400	ENST00000377939.5	2324	2414	+	-130.19	PVT1	Chr8	127983898	128188211	+	RNF207	Chr1	6206119	6221299	+
PVT1:79	3311	3382	ENST00000393316.8	2732	2803	-	-117.44	PVT1	Chr8	127983898	128188211	+	BCL2L15	Chr1	113876816	113887581	-
PVT1:79	6929	7017	ENST00000377939.5	2385	2473	-	-167.46	PVT1	Chr8	127983898	128188211	+	RNF207	Chr1	6206119	6221299	+
PVT1:79	18034	18114	ENST00000377939.5	2385	2465	-	-139.76	PVT1	Chr8	127983898	128188211	+	RNF207	Chr1	6206119	6221299	+
PVT1:79	18026	18086	ENST00000377939.5	2681	2741	-	-108.61	PVT1	Chr8	127983898	128188211	+	RNF207	Chr1	6206119	6221299	+
PVT1:79	18026	18085	ENST00000346872.8	5541	5600	+	-104.07	PVT1	Chr8	127983898	128188211	+	IKZF3	Chr17	39757718	39864312	-
PVT1:79	18026	18085	ENST00000508632.5	933	992	+	-109.57	PVT1	Chr8	127983898	128188211	+	OCIAD2	Chr4	48885019	48906828	-
PVT1:79	6921	6980	ENST00000508632.5	933	992	+	-107.39	PVT1	Chr8	127983898	128188211	+	OCIAD2	Chr4	48885019	48906828	-
PVT1:79	6921	6985	ENST00000219235.5	1731	1795	-	-106.2	PVT1	Chr8	127983898	128188211	+	CCL22	Chr16	57358783	57366189	+
PVT1:79	18026	18090	ENST00000219235.5	1731	1795	-	-108.84	PVT1	Chr8	127983898	128188211	+	CCL22	Chr16	57358783	57366189	+
PVT1:79	18026	18085	ENST00000256447.5	4186	4245	-	-115.89	PVT1	Chr8	127983898	128188211	+	CD180	Chr5	67179613	67196799	-
PVT1:79	6921	6980	ENST00000256447.5	4186	4245	-	-112.71	PVT1	Chr8	127983898	128188211	+	CD180	Chr5	67179613	67196799	-
PVT1:79	18026	18085	ENST00000302548.5	2664	2723	+	-117.99	PVT1	Chr8	127983898	128188211	+	GPR82	ChrX	41724181	41730130	+
PVT1:79	183	242	ENST00000256447.5	4186	4245	-	-100.99	PVT1	Chr8	127983898	128188211	+	CD180	Chr5	67179613	67196799	-
PVT1:79	3334	3400	ENST00000346872.8	6967	7032	-	-113.61	PVT1	Chr8	127983898	128188211	+	IKZF3	Chr17	39757718	39864312	-
PVT1:79	73	135	NM_025048	903	965	-	-110.81	PVT1	Chr8	127983898	128188211	+	GPR110	Chr6	47019886	47042332	-
PVT1:79	73	135	ENST00000371243.2	834	896	-	-110.81	PVT1	Chr8	127983898	128188211	+	ADGRF1	Chr6	47019886	47042294	-
PVT1:79	6956	7017	NM_025048	1051	1111	-	-106.34	PVT1	Chr8	127983898	128188211	+	GPR110	Chr6	47019886	47042332	-
PVT1:79	6956	7017	ENST00000371243.2	982	1042	-	-106.34	PVT1	Chr8	127983898	128188211	+	ADGRF1	Chr6	47019886	47042294	-
PVT1:79	2301	2373	ENST00000368990.7	9598	9670	+	-119.98	PVT1	Chr8	127983898	128188211	+	PLEKHA1	Chr10	122374696	122442602	+
PVT1:79	3294	3361	ENST00000282406.9	5489	5556	+	-103.94	PVT1	Chr8	127983898	128188211	+	PLEKHH2	Chr2	43637260	43767987	+
PVT1:79	3253	3324	ENST00000423218.6	9480	9551	-	-101.89	PVT1	Chr8	127983898	128188211	+	ITGA11	Chr15	68296533	68432162	-
PVT1:79	3255	3325	ENST00000309784.9	2182	2254	+	-111.19	PVT1	Chr8	127983898	128188211	+	TRIM59	Chr3	160435503	160449786	-
PVT1:79	3255	3325	ENST00000256447.5	4209	4279	+	-117.94	PVT1	Chr8	127983898	128188211	+	CD180	Chr5	67179613	67196799	-
PVT1:79	14452	14529	ENST00000256447.5	4202	4281	+	-127.52	PVT1	Chr8	127983898	128188211	+	CD180	Chr5	67179613	67196799	-
PVT1:79	2380	2454	ENST00000302548.5	2758	2832	+	-128.35	PVT1	Chr8	127983898	128188211	+	GPR82	ChrX	41724181	41730130	+
PVT1:79	2380	2454	ENST00000310160.7	3040	3111	-	-148.01	PVT1	Chr8	127983898	128188211	+	FUT1	Chr19	48748011	48755390	-
PVT1:79	73	135	ENST00000302548.5	2770	2832	+	-102.21	PVT1	Chr8	127983898	128188211	+	GPR82	ChrX	41724181	41730130	+
PVT1:79	18057	18115	ENST00000368990.7	2760	2818	-	-107.31	PVT1	Chr8	127983898	128188211	+	PLEKHA1	Chr10	122374696	122442602	+
PVT1:79	18056	18113	ENST00000219235.5	2401	2458	-	-100.96	PVT1	Chr8	127983898	128188211	+	CCL22	Chr16	57358783	57366189	+
PVT1:79	18056	18116	ENST00000600519.5	4264	4324	+	-104.51	PVT1	Chr8	127983898	128188211	+	FAM129C	Chr19	17527288	17553645	+
PVT1:79	16735	16801	ENST00000209728.9	2276	2341	-	-100.62	PVT1	Chr8	127983898	128188211	+	CDC6	Chr17	40287879	40304657	+
PVT1:79	16734	16801	ENST00000393067.8	2192	2259	-	-100.67	PVT1	Chr8	127983898	128188211	+	POU2AF1	Chr11	111352255	111379275	-
PVT1:79	16734	16803	ENST00000346872.8	7100	7169	+	-110.04	PVT1	Chr8	127983898	128188211	+	IKZF3	Chr17	39757718	39864312	-
PVT1:79	16734	16802	ENST00000302548.5	2875	2943	+	-103.25	PVT1	Chr8	127983898	128188211	+	GPR82	ChrX	41724181	41730130	+
PVT1:79	18056	18114	ENST00000226279.8	2423	2481	+	-100.69	PVT1	Chr8	127983898	128188211	+	CD38	Chr4	15778328	15853232	+
PVT1:79	16736	16800	ENST00000366598.8	1007	1071	-	-106.92	PVT1	Chr8	127983898	128188211	+	GNG4	Chr1	235550832	235650754	-
PVT1:79	70	135	ENST00000219235.5	1619	1684	-	-115.41	PVT1	Chr8	127983898	128188211	+	CCL22	Chr16	57358783	57366189	+
PVT1:79	72	134	ENST00000226279.8	5287	5351	-	-102.96	PVT1	Chr8	127983898	128188211	+	CD38	Chr4	15778328	15853232	+
PVT1:79	70	135	ENST00000595883.6	3084	3149	+	-121.02	PVT1	Chr8	127983898	128188211	+	SPIB	Chr19	50418938	50431314	+
PVT1:79	70	135	ENST00000346872.8	4690	4755	-	-115.61	PVT1	Chr8	127983898	128188211	+	IKZF3	Chr17	39757718	39864312	-
PVT1:79	71	135	ENST00000544974.6	3877	3941	-	-107.34	PVT1	Chr8	127983898	128188211	+	LRRC49	Chr15	70853239	71053657	+
PVT1:79	70	126	ENST00000368990.7	11022	11078	+	-105.61	PVT1	Chr8	127983898	128188211	+	PLEKHA1	Chr10	122374696	122442602	+
PVT1:79	70	135	ENST00000291232.4	1086	1151	-	-116.29	PVT1	Chr8	127983898	128188211	+	TNFRSF13C	Chr22	41922023	41926818	-
PVT1:79	70	135	ENST00000649564.1	3584	3649	+	-118.01	PVT1	Chr8	127983898	128188211	+	CCBE1	Chr18	59430939	59697662	-
PVT1:79	70	135	NM_019018	3881	3946	-	-118.21	PVT1	Chr8	127983898	128188211	+	FAM105A	Chr5	14581792	14616180	+
PVT1:79	70	135	ENST00000600519.5	3637	3702	-	-118.01	PVT1	Chr8	127983898	128188211	+	FAM129C	Chr19	17527288	17553645	+
PVT1:79	70	132	ENST00000309784.9	2600	2662	-	-110.34	PVT1	Chr8	127983898	128188211	+	TRIM59	Chr3	160435503	160449786	-
PVT1:79	71	135	ENST00000281523.8	6512	6576	+	-120.66	PVT1	Chr8	127983898	128188211	+	ZNF385D	Chr3	21412218	21751210	-
PVT1:79	71	135	NM_014736	1349	1413	+	-120.66	PVT1	Chr8	127983898	128188211	+	KIAA0101	Chr15	64364304	64381441	-
PVT1:79	70	135	ENST00000258538.7	2930	2995	-	-117.61	PVT1	Chr8	127983898	128188211	+	SLC41A2	Chr12	104802553	104928655	-
PVT1:79	71	135	ENST00000302548.5	1796	1860	+	-125.96	PVT1	Chr8	127983898	128188211	+	GPR82	ChrX	41724181	41730130	+
PVT1:79	70	135	ENST00000377939.5	2263	2328	-	-116.21	PVT1	Chr8	127983898	128188211	+	RNF207	Chr1	6206119	6221299	+
PVT1:79	70	124	ENST00000393316.8	2829	2883	+	-104.41	PVT1	Chr8	127983898	128188211	+	BCL2L15	Chr1	113876816	113887581	-
PVT1:79	70	124	ENST00000346872.8	5659	5713	+	-100.41	PVT1	Chr8	127983898	128188211	+	IKZF3	Chr17	39757718	39864312	-
PVT1:79	16929	16988	ENST00000281523.8	6401	6460	+	-104.74	PVT1	Chr8	127983898	128188211	+	ZNF385D	Chr3	21412218	21751210	-
PVT1:79	6932	6989	ENST00000346872.8	6913	6970	+	-109.69	PVT1	Chr8	127983898	128188211	+	IKZF3	Chr17	39757718	39864312	-
PVT1:79	2393	2453	ENST00000248098.8	3504	3568	+	-107.19	PVT1	Chr8	127983898	128188211	+	JPT2	Chr16	1678279	1702086	+
PVT1:79	81	135	ENST00000248098.8	3515	3573	+	-104.96	PVT1	Chr8	127983898	128188211	+	JPT2	Chr16	1678279	1702086	+
PVT1:79	6952	7017	ENST00000368990.7	2760	2825	-	-122.26	PVT1	Chr8	127983898	128188211	+	PLEKHA1	Chr10	122374696	122442602	+
PVT1:79	6951	7017	ENST00000219235.5	2401	2467	-	-112.81	PVT1	Chr8	127983898	128188211	+	CCL22	Chr16	57358783	57366189	+
PVT1:79	6951	7010	ENST00000600519.5	4265	4324	+	-105.16	PVT1	Chr8	127983898	128188211	+	FAM129C	Chr19	17527288	17553645	+
PVT1:79	3246	3325	ENST00000346872.8	8297	8376	+	-123.65	PVT1	Chr8	127983898	128188211	+	IKZF3	Chr17	39757718	39864312	-
PVT1:79	3385	3457	ENST00000393067.8	2271	2343	+	-127.1	PVT1	Chr8	127983898	128188211	+	POU2AF1	Chr11	111352255	111379275	-
PVT1:79	14538	14608	ENST00000219235.5	1345	1415	+	-101.43	PVT1	Chr8	127983898	128188211	+	CCL22	Chr16	57358783	57366189	+
PVT1:79	3591	3662	ENST00000226279.8	2562	2631	+	-103.3	PVT1	Chr8	127983898	128188211	+	CD38	Chr4	15778328	15853232	+
PVT1:79	3596	3666	ENST00000302909.4	2477	2550	+	-102.45	PVT1	Chr8	127983898	128188211	+	KCNK3	Chr2	26692722	26733420	+
PVT1:79	18050	18118	ENST00000233838.9	2620	2690	+	-112.79	PVT1	Chr8	127983898	128188211	+	GGCX	Chr2	85544720	85561493	-
PVT1:79	18050	18113	ENST00000219235.5	1432	1495	-	-115.46	PVT1	Chr8	127983898	128188211	+	CCL22	Chr16	57358783	57366189	+
PVT1:79	18050	18115	ENST00000315392.9	3877	3942	+	-100.94	PVT1	Chr8	127983898	128188211	+	PLXDC1	Chr17	39063313	39151637	-
PVT1:79	18050	18113	ENST00000377939.5	2705	2768	-	-112.56	PVT1	Chr8	127983898	128188211	+	RNF207	Chr1	6206119	6221299	+
PVT1:79	18050	18132	ENST00000324106.9	1536	1617	+	-120.06	PVT1	Chr8	127983898	128188211	+	CD28	Chr2	203706639	203738912	+
PVT1:79	18050	18114	ENST00000282406.9	5830	5894	-	-101.07	PVT1	Chr8	127983898	128188211	+	PLEKHH2	Chr2	43637260	43767987	+
PVT1:79	18050	18104	ENST00000302548.5	2645	2699	+	-100.04	PVT1	Chr8	127983898	128188211	+	GPR82	ChrX	41724181	41730130	+
PVT1:79	18050	18114	ENST00000291232.4	1690	1752	-	-115.81	PVT1	Chr8	127983898	128188211	+	TNFRSF13C	Chr22	41922023	41926818	-
PVT1:79	18050	18117	ENST00000600519.5	4123	4193	+	-106.61	PVT1	Chr8	127983898	128188211	+	FAM129C	Chr19	17527288	17553645	+
PVT1:79	18050	18116	ENST00000578390.5	1115	1179	-	-121.61	PVT1	Chr8	127983898	128188211	+	PLXDC1	Chr17	39067130	39151519	-
PVT1:79	18050	18114	ENST00000256447.5	4210	4274	-	-119.39	PVT1	Chr8	127983898	128188211	+	CD180	Chr5	67179613	67196799	-
PVT1:79	18050	18115	ENST00000649564.1	3460	3523	+	-119.46	PVT1	Chr8	127983898	128188211	+	CCBE1	Chr18	59430939	59697662	-
PVT1:79	6926	6990	ENST00000289248.6	190	254	-	-133.19	PVT1	Chr8	127983898	128188211	+	RHBDL2	Chr1	38886296	38926837	-
PVT1:79	3252	3323	ENST00000379416.4	4868	4939	-	-107.35	PVT1	Chr8	127983898	128188211	+	XDH	Chr2	31334321	31414742	-
PVT1:79	14453	14512	ENST00000289248.6	220	279	+	-113.71	PVT1	Chr8	127983898	128188211	+	RHBDL2	Chr1	38886296	38926837	-
PVT1:79	3339	3409	ENST00000219235.5	1671	1740	+	-108.46	PVT1	Chr8	127983898	128188211	+	CCL22	Chr16	57358783	57366189	+
PVT1:79	3255	3324	ENST00000544974.6	434	503	+	-113.53	PVT1	Chr8	127983898	128188211	+	LRRC49	Chr15	70853239	71053657	+
PVT1:79	3252	3324	ENST00000222693.5	1805	1875	-	-110.95	PVT1	Chr8	127983898	128188211	+	CAV2	Chr7	116499738	116508541	+
PVT1:79	3252	3325	ENST00000377939.5	2704	2777	+	-125.1	PVT1	Chr8	127983898	128188211	+	RNF207	Chr1	6206119	6221299	+
PVT1:79	14453	14519	ENST00000544974.6	436	504	+	-111.49	PVT1	Chr8	127983898	128188211	+	LRRC49	Chr15	70853239	71053657	+
PVT1:79	14451	14523	NM_014736	1206	1278	-	-122.19	PVT1	Chr8	127983898	128188211	+	KIAA0101	Chr15	64364304	64381441	-
PVT1:79	14453	14516	ENST00000302548.5	2629	2691	-	-111.43	PVT1	Chr8	127983898	128188211	+	GPR82	ChrX	41724181	41730130	+
PVT1:79	14451	14517	ENST00000206262.2	4503	4570	-	-105.29	PVT1	Chr8	127983898	128188211	+	RGS17	Chr6	153004459	153131282	-
PVT1:79	14451	14524	ENST00000393316.8	1401	1474	+	-130.66	PVT1	Chr8	127983898	128188211	+	BCL2L15	Chr1	113876816	113887581	-
PVT1:79	14452	14523	ENST00000346872.8	6886	6951	-	-114.78	PVT1	Chr8	127983898	128188211	+	IKZF3	Chr17	39757718	39864312	-
PVT1:79	14451	14523	ENST00000393316.8	2673	2739	-	-113.24	PVT1	Chr8	127983898	128188211	+	BCL2L15	Chr1	113876816	113887581	-
PVT1:79	14451	14523	ENST00000222693.5	1805	1877	-	-120.09	PVT1	Chr8	127983898	128188211	+	CAV2	Chr7	116499738	116508541	+
PVT1:79	14451	14523	ENST00000374372.1	149	221	+	-129.79	PVT1	Chr8	127983898	128188211	+	GDF5	Chr20	35433347	35454746	-
PVT1:79	14451	14524	ENST00000649564.1	3453	3526	-	-129.82	PVT1	Chr8	127983898	128188211	+	CCBE1	Chr18	59430939	59697662	-
PVT1:79	14451	14523	ENST00000281523.8	6369	6441	-	-129.49	PVT1	Chr8	127983898	128188211	+	ZNF385D	Chr3	21412218	21751210	-
PVT1:79	14451	14518	ENST00000291232.4	1226	1293	+	-113.77	PVT1	Chr8	127983898	128188211	+	TNFRSF13C	Chr22	41922023	41926818	-
PVT1:79	14451	14516	ENST00000595883.6	2943	3006	-	-104.82	PVT1	Chr8	127983898	128188211	+	SPIB	Chr19	50418938	50431314	+
PVT1:79	14451	14512	ENST00000315392.9	2662	2723	-	-107.31	PVT1	Chr8	127983898	128188211	+	PLXDC1	Chr17	39063313	39151637	-
PVT1:79	14517	14609	ENST00000282077.7	11036	11128	+	-148.22	PVT1	Chr8	127983898	128188211	+	PDK1	Chr2	172555969	172608669	+
PVT1:79	14516	14608	ENST00000302909.4	4128	4220	-	-141	PVT1	Chr8	127983898	128188211	+	KCNK3	Chr2	26692722	26733420	+
PVT1:79	14521	14606	ENST00000600519.5	3689	3774	+	-138.87	PVT1	Chr8	127983898	128188211	+	FAM129C	Chr19	17527288	17553645	+
PVT1:79	14516	14608	ENST00000260505.13	3798	3890	-	-132.26	PVT1	Chr8	127983898	128188211	+	TTLL7	Chr1	83865024	83999132	-
PVT1:79	14516	14598	ENST00000377939.5	2326	2406	+	-113.25	PVT1	Chr8	127983898	128188211	+	RNF207	Chr1	6206119	6221299	+
PVT1:79	14516	14588	ENST00000368990.7	2687	2758	+	-102.43	PVT1	Chr8	127983898	128188211	+	PLEKHA1	Chr10	122374696	122442602	+
PVT1:79	14516	14609	ENST00000393067.8	2316	2409	+	-145.72	PVT1	Chr8	127983898	128188211	+	POU2AF1	Chr11	111352255	111379275	-
PVT1:79	3321	3417	ENST00000310160.7	2758	2854	+	-164.6	PVT1	Chr8	127983898	128188211	+	FUT1	Chr19	48748011	48755390	-
PVT1:79	3323	3397	ENST00000595883.6	2271	2345	-	-116.29	PVT1	Chr8	127983898	128188211	+	SPIB	Chr19	50418938	50431314	+
PVT1:79	18050	18110	ENST00000346872.8	5516	5576	+	-108.64	PVT1	Chr8	127983898	128188211	+	IKZF3	Chr17	39757718	39864312	-
PVT1:79	18051	18118	ENST00000315392.9	2664	2733	+	-119.91	PVT1	Chr8	127983898	128188211	+	PLXDC1	Chr17	39063313	39151637	-
PVT1:79	18050	18101	NM_025048	1040	1090	-	-102.31	PVT1	Chr8	127983898	128188211	+	GPR110	Chr6	47019886	47042332	-
PVT1:79	18050	18101	ENST00000371243.2	971	1021	-	-102.31	PVT1	Chr8	127983898	128188211	+	ADGRF1	Chr6	47019886	47042294	-
PVT1:79	18050	18113	ENST00000508632.5	905	968	+	-116.24	PVT1	Chr8	127983898	128188211	+	OCIAD2	Chr4	48885019	48906828	-
PVT1:79	18052	18114	ENST00000595883.6	2210	2270	+	-108.46	PVT1	Chr8	127983898	128188211	+	SPIB	Chr19	50418938	50431314	+
PVT1:79	18050	18115	ENST00000544974.6	4014	4077	-	-122.06	PVT1	Chr8	127983898	128188211	+	LRRC49	Chr15	70853239	71053657	+
PVT1:79	18055	18135	ENST00000282406.9	5531	5611	-	-117.42	PVT1	Chr8	127983898	128188211	+	PLEKHH2	Chr2	43637260	43767987	+
PVT1:79	18055	18116	ENST00000600519.5	3779	3840	-	-102.59	PVT1	Chr8	127983898	128188211	+	FAM129C	Chr19	17527288	17553645	+
PVT1:79	2357	2472	ENST00000649564.1	3556	3669	+	-217.19	PVT1	Chr8	127983898	128188211	+	CCBE1	Chr18	59430939	59697662	-
PVT1:79	50	106	ENST00000595883.6	3113	3169	+	-103.21	PVT1	Chr8	127983898	128188211	+	SPIB	Chr19	50418938	50431314	+
PVT1:79	2357	2453	ENST00000309784.9	2580	2676	-	-182.41	PVT1	Chr8	127983898	128188211	+	TRIM59	Chr3	160435503	160449786	-
PVT1:79	52	106	ENST00000600519.5	3618	3673	-	-103.66	PVT1	Chr8	127983898	128188211	+	FAM129C	Chr19	17527288	17553645	+
PVT1:79	16960	17021	ENST00000366598.8	1229	1290	-	-117.84	PVT1	Chr8	127983898	128188211	+	GNG4	Chr1	235550832	235650754	-
PVT1:79	16958	17021	ENST00000578390.5	1123	1186	-	-102.99	PVT1	Chr8	127983898	128188211	+	PLXDC1	Chr17	39067130	39151519	-
PVT1:79	16960	17021	ENST00000260505.13	3730	3791	+	-102.8	PVT1	Chr8	127983898	128188211	+	TTLL7	Chr1	83865024	83999132	-
PVT1:79	16960	17021	ENST00000649564.1	3452	3513	+	-104.42	PVT1	Chr8	127983898	128188211	+	CCBE1	Chr18	59430939	59697662	-
PVT1:79	16960	17021	ENST00000291232.4	1233	1294	-	-111.84	PVT1	Chr8	127983898	128188211	+	TNFRSF13C	Chr22	41922023	41926818	-
PVT1:79	16960	17021	ENST00000368990.7	2765	2826	-	-107.52	PVT1	Chr8	127983898	128188211	+	PLEKHA1	Chr10	122374696	122442602	+
PVT1:79	16960	17021	ENST00000346872.8	6884	6945	+	-100.2	PVT1	Chr8	127983898	128188211	+	IKZF3	Chr17	39757718	39864312	-
PVT1:79	16960	17021	ENST00000595883.6	2941	3002	+	-106.24	PVT1	Chr8	127983898	128188211	+	SPIB	Chr19	50418938	50431314	+
PVT1:79	16958	17021	ENST00000281523.8	6368	6431	+	-117.89	PVT1	Chr8	127983898	128188211	+	ZNF385D	Chr3	21412218	21751210	-
PVT1:79	16958	17020	ENST00000222693.5	1805	1867	+	-100.77	PVT1	Chr8	127983898	128188211	+	CAV2	Chr7	116499738	116508541	+
PVT1:79	6931	7017	ENST00000219235.5	1418	1504	-	-172.21	PVT1	Chr8	127983898	128188211	+	CCL22	Chr16	57358783	57366189	+
PVT1:79	6950	7017	ENST00000282406.9	5531	5598	-	-120.7	PVT1	Chr8	127983898	128188211	+	PLEKHH2	Chr2	43637260	43767987	+
PVT1:79	6950	7017	ENST00000600519.5	3779	3846	-	-112.81	PVT1	Chr8	127983898	128188211	+	FAM129C	Chr19	17527288	17553645	+
PVT1:79	6899	6980	ENST00000346872.8	4781	4862	-	-143.99	PVT1	Chr8	127983898	128188211	+	IKZF3	Chr17	39757718	39864312	-
PVT1:79	6899	6970	ENST00000260505.13	3778	3849	+	-119.12	PVT1	Chr8	127983898	128188211	+	TTLL7	Chr1	83865024	83999132	-
PVT1:79	6899	6980	ENST00000302548.5	2664	2744	+	-142.64	PVT1	Chr8	127983898	128188211	+	GPR82	ChrX	41724181	41730130	+
PVT1:79	6899	6989	ENST00000393316.8	2701	2791	+	-170.24	PVT1	Chr8	127983898	128188211	+	BCL2L15	Chr1	113876816	113887581	-
PVT1:79	6899	6962	ENST00000377939.5	2355	2418	-	-114.86	PVT1	Chr8	127983898	128188211	+	RNF207	Chr1	6206119	6221299	+
PVT1:79	6899	6971	ENST00000393067.8	2358	2428	-	-135.59	PVT1	Chr8	127983898	128188211	+	POU2AF1	Chr11	111352255	111379275	-
PVT1:79	6899	6966	ENST00000233838.9	2669	2736	+	-110.49	PVT1	Chr8	127983898	128188211	+	GGCX	Chr2	85544720	85561493	-
PVT1:79	6899	6966	ENST00000219235.5	1386	1453	-	-123.71	PVT1	Chr8	127983898	128188211	+	CCL22	Chr16	57358783	57366189	+
PVT1:79	6899	6966	ENST00000600519.5	3728	3795	-	-111.81	PVT1	Chr8	127983898	128188211	+	FAM129C	Chr19	17527288	17553645	+
PVT1:79	6899	6957	ENST00000256447.5	4164	4222	-	-102.61	PVT1	Chr8	127983898	128188211	+	CD180	Chr5	67179613	67196799	-
PVT1:79	6899	6971	ENST00000366598.8	1173	1243	-	-129.36	PVT1	Chr8	127983898	128188211	+	GNG4	Chr1	235550832	235650754	-
PVT1:79	6901	6961	ENST00000289248.6	165	225	-	-107.87	PVT1	Chr8	127983898	128188211	+	RHBDL2	Chr1	38886296	38926837	-
PVT1:79	6899	6960	ENST00000649564.1	3214	3273	+	-100.64	PVT1	Chr8	127983898	128188211	+	CCBE1	Chr18	59430939	59697662	-
PVT1:79	6899	6968	ENST00000282077.7	11078	11147	-	-126.96	PVT1	Chr8	127983898	128188211	+	PDK1	Chr2	172555969	172608669	+
PVT1:79	14536	14608	ENST00000302548.5	2714	2785	-	-117.79	PVT1	Chr8	127983898	128188211	+	GPR82	ChrX	41724181	41730130	+
PVT1:79	2310	2370	ENST00000310160.7	2970	3030	-	-108.74	PVT1	Chr8	127983898	128188211	+	FUT1	Chr19	48748011	48755390	-
PVT1:79	2310	2368	ENST00000226279.8	5221	5277	-	-101.96	PVT1	Chr8	127983898	128188211	+	CD38	Chr4	15778328	15853232	+
PVT1:79	2312	2374	ENST00000377939.5	2499	2564	-	-101.48	PVT1	Chr8	127983898	128188211	+	RNF207	Chr1	6206119	6221299	+
PVT1:79	2312	2369	ENST00000233838.9	5580	5635	-	-109.35	PVT1	Chr8	127983898	128188211	+	GGCX	Chr2	85544720	85561493	-
PVT1:79	2310	2373	ENST00000595883.6	2413	2476	+	-118.16	PVT1	Chr8	127983898	128188211	+	SPIB	Chr19	50418938	50431314	+
PVT1:79	2310	2369	ENST00000371497.10	11131	11188	+	-104.84	PVT1	Chr8	127983898	128188211	+	TSHZ2	Chr20	52972358	53495330	+
PVT1:79	2310	2370	ENST00000649564.1	3656	3716	+	-105.46	PVT1	Chr8	127983898	128188211	+	CCBE1	Chr18	59430939	59697662	-
PVT1:79	2310	2369	ENST00000346872.8	4623	4682	-	-102.77	PVT1	Chr8	127983898	128188211	+	IKZF3	Chr17	39757718	39864312	-
PVT1:79	2310	2369	ENST00000309784.9	2533	2592	-	-104.39	PVT1	Chr8	127983898	128188211	+	TRIM59	Chr3	160435503	160449786	-
PVT1:79	2372	2451	ENST00000393316.8	1261	1340	-	-159.56	PVT1	Chr8	127983898	128188211	+	BCL2L15	Chr1	113876816	113887581	-
PVT1:79	161	235	ENST00000302548.5	2671	2744	+	-122.31	PVT1	Chr8	127983898	128188211	+	GPR82	ChrX	41724181	41730130	+
PVT1:79	161	229	ENST00000233838.9	2668	2736	+	-114.17	PVT1	Chr8	127983898	128188211	+	GGCX	Chr2	85544720	85561493	-
PVT1:79	161	219	ENST00000371497.10	10971	11029	+	-103.49	PVT1	Chr8	127983898	128188211	+	TSHZ2	Chr20	52972358	53495330	+
PVT1:79	2312	2380	ENST00000442561.6	2226	2293	+	-124.34	PVT1	Chr8	127983898	128188211	+	LAX1	Chr1	203765176	203776117	+
PVT1:79	2311	2375	ENST00000649564.1	5302	5365	+	-111.53	PVT1	Chr8	127983898	128188211	+	CCBE1	Chr18	59430939	59697662	-
PVT1:79	3261	3325	ENST00000301633.8	366	427	-	-100.38	PVT1	Chr8	127983898	128188211	+	BIRC5	Chr17	78214186	78225636	+
PVT1:79	52	106	ENST00000289248.6	50	105	-	-101.86	PVT1	Chr8	127983898	128188211	+	RHBDL2	Chr1	38886296	38926837	-
PVT1:79	14521	14605	ENST00000355112.8	4944	5031	-	-125.27	PVT1	Chr8	127983898	128188211	+	BLM	Chr15	90717346	90816166	+
PVT1:79	3324	3408	ENST00000355112.8	4944	5031	-	-141.16	PVT1	Chr8	127983898	128188211	+	BLM	Chr15	90717346	90816166	+
PVT1:79	16962	17021	ENST00000600519.5	2839	2898	-	-101.22	PVT1	Chr8	127983898	128188211	+	FAM129C	Chr19	17527288	17553645	+
PVT1:79	6959	7017	ENST00000600519.5	2839	2897	-	-110.04	PVT1	Chr8	127983898	128188211	+	FAM129C	Chr19	17527288	17553645	+
PVT1:79	3251	3318	ENST00000219235.5	2401	2468	+	-114.17	PVT1	Chr8	127983898	128188211	+	CCL22	Chr16	57358783	57366189	+
PVT1:79	3251	3311	NM_019018	4030	4090	+	-104.19	PVT1	Chr8	127983898	128188211	+	FAM105A	Chr5	14581792	14616180	+
PVT1:79	3241	3324	ENST00000278550.11	11362	11441	+	-128	PVT1	Chr8	127983898	128188211	+	TENM4	Chr11	78652831	79440651	-
PVT1:79	3251	3324	ENST00000374372.1	151	222	+	-129.07	PVT1	Chr8	127983898	128188211	+	GDF5	Chr20	35433347	35454746	-
PVT1:79	3246	3325	ENST00000315392.9	2655	2735	-	-136.22	PVT1	Chr8	127983898	128188211	+	PLXDC1	Chr17	39063313	39151637	-
PVT1:79	3302	3403	ENST00000302909.4	4111	4212	-	-164.37	PVT1	Chr8	127983898	128188211	+	KCNK3	Chr2	26692722	26733420	+
PVT1:79	171	235	ENST00000377939.5	2669	2733	-	-107.71	PVT1	Chr8	127983898	128188211	+	RNF207	Chr1	6206119	6221299	+
PVT1:79	171	234	ENST00000366598.8	1183	1244	-	-109.71	PVT1	Chr8	127983898	128188211	+	GNG4	Chr1	235550832	235650754	-
PVT1:79	171	234	ENST00000355112.8	4919	4980	+	-107.29	PVT1	Chr8	127983898	128188211	+	BLM	Chr15	90717346	90816166	+
PVT1:79	171	241	ENST00000346872.8	3392	3462	+	-102.8	PVT1	Chr8	127983898	128188211	+	IKZF3	Chr17	39757718	39864312	-
PVT1:79	6909	6976	ENST00000368990.7	10907	10976	+	-110.13	PVT1	Chr8	127983898	128188211	+	PLEKHA1	Chr10	122374696	122442602	+
PVT1:79	16914	16975	ENST00000366598.8	1183	1244	-	-108.59	PVT1	Chr8	127983898	128188211	+	GNG4	Chr1	235550832	235650754	-
PVT1:79	6909	6971	ENST00000355112.8	4920	4980	+	-112.51	PVT1	Chr8	127983898	128188211	+	BLM	Chr15	90717346	90816166	+
PVT1:79	16914	16975	ENST00000355112.8	4919	4980	+	-108.59	PVT1	Chr8	127983898	128188211	+	BLM	Chr15	90717346	90816166	+
PVT1:79	3302	3365	ENST00000544974.6	393	456	+	-108.62	PVT1	Chr8	127983898	128188211	+	LRRC49	Chr15	70853239	71053657	+
PVT1:79	3302	3373	ENST00000600519.5	2777	2847	+	-114.79	PVT1	Chr8	127983898	128188211	+	FAM129C	Chr19	17527288	17553645	+
PVT1:79	3303	3392	ENST00000209728.9	2419	2509	+	-145.54	PVT1	Chr8	127983898	128188211	+	CDC6	Chr17	40287879	40304657	+
PVT1:79	3302	3411	ENST00000256447.5	4123	4232	+	-192.33	PVT1	Chr8	127983898	128188211	+	CD180	Chr5	67179613	67196799	-
PVT1:79	3303	3365	ENST00000219235.5	1715	1776	+	-101.37	PVT1	Chr8	127983898	128188211	+	CCL22	Chr16	57358783	57366189	+
PVT1:79	3303	3363	ENST00000346872.8	3405	3465	-	-105.64	PVT1	Chr8	127983898	128188211	+	IKZF3	Chr17	39757718	39864312	-
PVT1:79	3303	3406	ENST00000282077.7	11042	11145	+	-173.06	PVT1	Chr8	127983898	128188211	+	PDK1	Chr2	172555969	172608669	+
PVT1:79	3303	3419	ENST00000600519.5	3679	3795	+	-196.83	PVT1	Chr8	127983898	128188211	+	FAM129C	Chr19	17527288	17553645	+
PVT1:79	3302	3420	ENST00000393067.8	2308	2424	+	-210.82	PVT1	Chr8	127983898	128188211	+	POU2AF1	Chr11	111352255	111379275	-
PVT1:79	3302	3374	ENST00000219235.5	1382	1454	+	-114.48	PVT1	Chr8	127983898	128188211	+	CCL22	Chr16	57358783	57366189	+
PVT1:79	3251	3325	ENST00000600519.5	4120	4194	-	-129.91	PVT1	Chr8	127983898	128188211	+	FAM129C	Chr19	17527288	17553645	+
PVT1:79	6856	6922	ENST00000346872.8	5599	5666	+	-104.86	PVT1	Chr8	127983898	128188211	+	IKZF3	Chr17	39757718	39864312	-
PVT1:79	14448	14512	ENST00000600519.5	4118	4182	-	-131.36	PVT1	Chr8	127983898	128188211	+	FAM129C	Chr19	17527288	17553645	+
PVT1:79	3325	3400	ENST00000368990.7	10941	11017	-	-127.54	PVT1	Chr8	127983898	128188211	+	PLEKHA1	Chr10	122374696	122442602	+
PVT1:79	3325	3406	ENST00000302548.5	1725	1806	-	-128.48	PVT1	Chr8	127983898	128188211	+	GPR82	ChrX	41724181	41730130	+
PVT1:79	2375	2435	ENST00000302909.4	2477	2538	+	-101.29	PVT1	Chr8	127983898	128188211	+	KCNK3	Chr2	26692722	26733420	+
PVT1:79	2378	2453	ENST00000595883.6	2038	2113	+	-125.98	PVT1	Chr8	127983898	128188211	+	SPIB	Chr19	50418938	50431314	+
PVT1:79	2375	2453	ENST00000423218.6	8168	8246	-	-121.19	PVT1	Chr8	127983898	128188211	+	ITGA11	Chr15	68296533	68432162	-
PVT1:79	2375	2454	ENST00000368990.7	9516	9596	+	-134.85	PVT1	Chr8	127983898	128188211	+	PLEKHA1	Chr10	122374696	122442602	+
PVT1:79	2377	2447	ENST00000346872.8	6424	6492	-	-105.76	PVT1	Chr8	127983898	128188211	+	IKZF3	Chr17	39757718	39864312	-
PVT1:79	2378	2448	ENST00000376296.3	3149	3221	-	-113.73	PVT1	Chr8	127983898	128188211	+	MUC21	Chr6	30983718	30989903	+
PVT1:79	3261	3325	ENST00000393067.8	2403	2465	+	-108.39	PVT1	Chr8	127983898	128188211	+	POU2AF1	Chr11	111352255	111379275	-
PVT1:79	3258	3324	ENST00000355112.8	4880	4944	-	-102.1	PVT1	Chr8	127983898	128188211	+	BLM	Chr15	90717346	90816166	+
PVT1:79	2376	2444	NM_025048	899	967	-	-102.53	PVT1	Chr8	127983898	128188211	+	GPR110	Chr6	47019886	47042332	-
PVT1:79	2376	2444	ENST00000371243.2	830	898	-	-102.53	PVT1	Chr8	127983898	128188211	+	ADGRF1	Chr6	47019886	47042294	-
PVT1:79	2375	2442	ENST00000219235.5	1617	1684	-	-104.5	PVT1	Chr8	127983898	128188211	+	CCL22	Chr16	57358783	57366189	+
PVT1:79	2376	2444	ENST00000595883.6	3082	3150	+	-117.62	PVT1	Chr8	127983898	128188211	+	SPIB	Chr19	50418938	50431314	+
PVT1:79	2376	2444	ENST00000346872.8	4689	4757	-	-127.56	PVT1	Chr8	127983898	128188211	+	IKZF3	Chr17	39757718	39864312	-
PVT1:79	2376	2433	ENST00000368990.7	11022	11079	+	-102.76	PVT1	Chr8	127983898	128188211	+	PLEKHA1	Chr10	122374696	122442602	+
PVT1:79	2376	2433	ENST00000222693.5	1958	2015	+	-105.76	PVT1	Chr8	127983898	128188211	+	CAV2	Chr7	116499738	116508541	+
PVT1:79	2377	2444	ENST00000291232.4	1086	1153	-	-108.33	PVT1	Chr8	127983898	128188211	+	TNFRSF13C	Chr22	41922023	41926818	-
PVT1:79	2375	2442	NM_019018	3879	3946	-	-132.46	PVT1	Chr8	127983898	128188211	+	FAM105A	Chr5	14581792	14616180	+
PVT1:79	2376	2444	ENST00000600519.5	3636	3704	-	-122.22	PVT1	Chr8	127983898	128188211	+	FAM129C	Chr19	17527288	17553645	+
PVT1:79	2374	2439	ENST00000258538.7	2927	2995	-	-105.85	PVT1	Chr8	127983898	128188211	+	SLC41A2	Chr12	104802553	104928655	-
PVT1:79	2376	2444	ENST00000302548.5	1794	1863	+	-133.21	PVT1	Chr8	127983898	128188211	+	GPR82	ChrX	41724181	41730130	+
PVT1:79	2376	2444	ENST00000377939.5	2262	2330	-	-117.92	PVT1	Chr8	127983898	128188211	+	RNF207	Chr1	6206119	6221299	+
PVT1:79	2376	2444	ENST00000346872.8	7026	7094	+	-110.5	PVT1	Chr8	127983898	128188211	+	IKZF3	Chr17	39757718	39864312	-
PVT1:79	2374	2441	ENST00000366598.8	1078	1148	-	-112.05	PVT1	Chr8	127983898	128188211	+	GNG4	Chr1	235550832	235650754	-
PVT1:79	2376	2436	ENST00000346872.8	5650	5714	+	-113.36	PVT1	Chr8	127983898	128188211	+	IKZF3	Chr17	39757718	39864312	-
PVT1:79	2376	2444	ENST00000256447.5	4072	4140	-	-135.94	PVT1	Chr8	127983898	128188211	+	CD180	Chr5	67179613	67196799	-
PVT1:79	2376	2442	ENST00000393316.8	2818	2884	+	-107.67	PVT1	Chr8	127983898	128188211	+	BCL2L15	Chr1	113876816	113887581	-
PVT1:79	2376	2444	ENST00000206262.2	4644	4712	+	-118.35	PVT1	Chr8	127983898	128188211	+	RGS17	Chr6	153004459	153131282	-
PVT1:79	14527	14598	ENST00000544974.6	357	428	+	-114.76	PVT1	Chr8	127983898	128188211	+	LRRC49	Chr15	70853239	71053657	+
PVT1:79	3329	3400	ENST00000544974.6	358	429	+	-118.29	PVT1	Chr8	127983898	128188211	+	LRRC49	Chr15	70853239	71053657	+
PVT1:79	2334	2402	ENST00000393316.8	1223	1291	-	-132.81	PVT1	Chr8	127983898	128188211	+	BCL2L15	Chr1	113876816	113887581	-
PVT1:79	2334	2392	ENST00000310160.7	2994	3052	-	-109.99	PVT1	Chr8	127983898	128188211	+	FUT1	Chr19	48748011	48755390	-
PVT1:79	2334	2388	ENST00000302909.4	4267	4321	+	-104.96	PVT1	Chr8	127983898	128188211	+	KCNK3	Chr2	26692722	26733420	+
PVT1:79	2334	2388	ENST00000346872.8	5702	5756	+	-102.76	PVT1	Chr8	127983898	128188211	+	IKZF3	Chr17	39757718	39864312	-
PVT1:79	2334	2393	ENST00000544974.6	3833	3892	-	-118.17	PVT1	Chr8	127983898	128188211	+	LRRC49	Chr15	70853239	71053657	+
PVT1:79	2334	2388	ENST00000346872.8	7250	7304	+	-104.96	PVT1	Chr8	127983898	128188211	+	IKZF3	Chr17	39757718	39864312	-
PVT1:79	2334	2388	ENST00000600519.5	3594	3648	-	-103.74	PVT1	Chr8	127983898	128188211	+	FAM129C	Chr19	17527288	17553645	+
PVT1:79	14457	14523	ENST00000355112.8	4880	4946	-	-102.32	PVT1	Chr8	127983898	128188211	+	BLM	Chr15	90717346	90816166	+
PVT1:79	3290	3379	ENST00000233838.9	2656	2745	-	-176.14	PVT1	Chr8	127983898	128188211	+	GGCX	Chr2	85544720	85561493	-
PVT1:79	129	197	ENST00000346872.8	6967	7034	+	-106.11	PVT1	Chr8	127983898	128188211	+	IKZF3	Chr17	39757718	39864312	-
PVT1:79	6936	7017	ENST00000302548.5	1651	1733	+	-139.31	PVT1	Chr8	127983898	128188211	+	GPR82	ChrX	41724181	41730130	+
PVT1:79	18041	18113	ENST00000302548.5	1660	1733	+	-131.06	PVT1	Chr8	127983898	128188211	+	GPR82	ChrX	41724181	41730130	+
PVT1:79	16967	17021	ENST00000302548.5	2626	2680	+	-100.09	PVT1	Chr8	127983898	128188211	+	GPR82	ChrX	41724181	41730130	+
PVT1:79	16966	17021	NM_014736	1205	1260	+	-101.94	PVT1	Chr8	127983898	128188211	+	KIAA0101	Chr15	64364304	64381441	-
PVT1:79	6964	7017	NM_014736	1206	1259	+	-100.76	PVT1	Chr8	127983898	128188211	+	KIAA0101	Chr15	64364304	64381441	-
PVT1:79	2321	2388	NM_019018	3824	3892	-	-112.96	PVT1	Chr8	127983898	128188211	+	FAM105A	Chr5	14581792	14616180	+
PVT1:79	2396	2452	ENST00000315392.9	3978	4034	+	-106.81	PVT1	Chr8	127983898	128188211	+	PLXDC1	Chr17	39063313	39151637	-
PVT1:79	3303	3374	ENST00000595883.6	2993	3063	-	-107.31	PVT1	Chr8	127983898	128188211	+	SPIB	Chr19	50418938	50431314	+
PVT1:79	3317	3378	ENST00000302548.5	2692	2752	-	-100.15	PVT1	Chr8	127983898	128188211	+	GPR82	ChrX	41724181	41730130	+
PVT1:79	3318	3399	ENST00000260505.13	3797	3878	-	-123.89	PVT1	Chr8	127983898	128188211	+	TTLL7	Chr1	83865024	83999132	-
PVT1:79	3317	3391	ENST00000368990.7	2687	2760	+	-122.46	PVT1	Chr8	127983898	128188211	+	PLEKHA1	Chr10	122374696	122442602	+
PVT1:79	2387	2447	ENST00000291232.4	1560	1620	-	-110.01	PVT1	Chr8	127983898	128188211	+	TNFRSF13C	Chr22	41922023	41926818	-
PVT1:79	6953	7017	ENST00000233838.9	5775	5839	-	-101.22	PVT1	Chr8	127983898	128188211	+	GGCX	Chr2	85544720	85561493	-
PVT1:79	3458	3519	ENST00000222693.5	2011	2072	-	-106.86	PVT1	Chr8	127983898	128188211	+	CAV2	Chr7	116499738	116508541	+
PVT1:79	3458	3534	ENST00000310160.7	2640	2717	+	-134.8	PVT1	Chr8	127983898	128188211	+	FUT1	Chr19	48748011	48755390	-
PVT1:79	3458	3526	ENST00000649564.1	5297	5365	-	-109.44	PVT1	Chr8	127983898	128188211	+	CCBE1	Chr18	59430939	59697662	-
PVT1:79	3263	3325	ENST00000291232.4	1689	1749	+	-106.04	PVT1	Chr8	127983898	128188211	+	TNFRSF13C	Chr22	41922023	41926818	-
PVT1:79	3468	3528	ENST00000309784.9	2532	2592	+	-104.26	PVT1	Chr8	127983898	128188211	+	TRIM59	Chr3	160435503	160449786	-
PVT1:79	3467	3536	ENST00000346872.8	4614	4683	+	-116.44	PVT1	Chr8	127983898	128188211	+	IKZF3	Chr17	39757718	39864312	-
PVT1:79	3465	3527	ENST00000544974.6	3809	3872	+	-109.54	PVT1	Chr8	127983898	128188211	+	LRRC49	Chr15	70853239	71053657	+
PVT1:79	3465	3528	ENST00000649564.1	3653	3717	-	-107.17	PVT1	Chr8	127983898	128188211	+	CCBE1	Chr18	59430939	59697662	-
PVT1:79	3467	3527	ENST00000355112.8	5091	5151	-	-108.64	PVT1	Chr8	127983898	128188211	+	BLM	Chr15	90717346	90816166	+
PVT1:79	3463	3527	ENST00000595883.6	2411	2476	-	-107.39	PVT1	Chr8	127983898	128188211	+	SPIB	Chr19	50418938	50431314	+
PVT1:79	3312	3377	ENST00000371497.10	10971	11036	-	-102.44	PVT1	Chr8	127983898	128188211	+	TSHZ2	Chr20	52972358	53495330	+
PVT1:79	3251	3323	ENST00000302548.5	1650	1723	-	-118.99	PVT1	Chr8	127983898	128188211	+	GPR82	ChrX	41724181	41730130	+
PVT1:79	51	127	ENST00000302909.4	2478	2557	+	-118.04	PVT1	Chr8	127983898	128188211	+	KCNK3	Chr2	26692722	26733420	+
PVT1:79	49	113	ENST00000315392.9	4010	4073	+	-107.99	PVT1	Chr8	127983898	128188211	+	PLXDC1	Chr17	39063313	39151637	-
PVT1:79	18035	18092	ENST00000595883.6	2972	3028	+	-105.86	PVT1	Chr8	127983898	128188211	+	SPIB	Chr19	50418938	50431314	+
PVT1:79	160	218	ENST00000209728.9	2440	2499	-	-102.01	PVT1	Chr8	127983898	128188211	+	CDC6	Chr17	40287879	40304657	+
PVT1:79	3327	3403	ENST00000346872.8	3429	3506	-	-130.09	PVT1	Chr8	127983898	128188211	+	IKZF3	Chr17	39757718	39864312	-
PVT1:79	2302	2372	ENST00000282077.7	12750	12823	+	-111.54	PVT1	Chr8	127983898	128188211	+	PDK1	Chr2	172555969	172608669	+
PVT1:79	3587	3666	ENST00000315392.9	3886	3965	+	-127.54	PVT1	Chr8	127983898	128188211	+	PLXDC1	Chr17	39063313	39151637	-
PVT1:79	198	262	ENST00000302548.5	1668	1733	+	-109.41	PVT1	Chr8	127983898	128188211	+	GPR82	ChrX	41724181	41730130	+
PVT1:79	14523	14593	ENST00000309784.9	2665	2736	+	-108.39	PVT1	Chr8	127983898	128188211	+	TRIM59	Chr3	160435503	160449786	-
PVT1:79	14523	14598	ENST00000310160.7	3097	3172	+	-111.17	PVT1	Chr8	127983898	128188211	+	FUT1	Chr19	48748011	48755390	-
PVT1:79	3328	3398	ENST00000310160.7	3097	3170	+	-101.24	PVT1	Chr8	127983898	128188211	+	FUT1	Chr19	48748011	48755390	-
PVT1:79	14529	14597	ENST00000226279.8	5348	5418	+	-102.09	PVT1	Chr8	127983898	128188211	+	CD38	Chr4	15778328	15853232	+
PVT1:79	14523	14598	ENST00000544974.6	3936	4012	+	-124.99	PVT1	Chr8	127983898	128188211	+	LRRC49	Chr15	70853239	71053657	+
PVT1:79	3328	3400	ENST00000544974.6	3937	4010	+	-117.14	PVT1	Chr8	127983898	128188211	+	LRRC49	Chr15	70853239	71053657	+
PVT1:79	6963	7017	ENST00000346872.8	3268	3322	-	-100.21	PVT1	Chr8	127983898	128188211	+	IKZF3	Chr17	39757718	39864312	-
ENST00000667579.1	535	594	ENST00000423218.6	8187	8246	-	-121.61	RASGRF2-AS1	Chr5	80947721	80951051	-	ITGA11	Chr15	68296533	68432162	-
ENST00000667579.1	538	594	ENST00000013222.5	1473	1529	-	-106.79	RASGRF2-AS1	Chr5	80947721	80951051	-	INMT	Chr7	30752135	30757602	+
ENST00000667579.1	669	727	ENST00000013222.5	1602	1660	-	-106.46	RASGRF2-AS1	Chr5	80947721	80951051	-	INMT	Chr7	30752135	30757602	+
ENST00000667579.1	454	519	ENST00000442561.6	2226	2290	+	-107.86	RASGRF2-AS1	Chr5	80947721	80951051	-	LAX1	Chr1	203765176	203776117	+
ENST00000667579.1	536	590	ENST00000343958.9	7924	7980	-	-101.74	RASGRF2-AS1	Chr5	80947721	80951051	-	FGD6	Chr12	95076749	95217467	-
ENST00000667579.1	536	589	ENST00000525876.1	366	419	+	-104.51	RASGRF2-AS1	Chr5	80947721	80951051	-	SERPINH1	Chr11	75567782	75572782	+
ENST00000667579.1	669	727	NM_025048	1054	1111	-	-105.34	RASGRF2-AS1	Chr5	80947721	80951051	-	GPR110	Chr6	47019886	47042332	-
ENST00000667579.1	669	727	ENST00000371243.2	985	1042	-	-105.34	RASGRF2-AS1	Chr5	80947721	80951051	-	ADGRF1	Chr6	47019886	47042294	-
ENST00000667579.1	531	592	ENST00000410026.6	7367	7428	-	-101.85	RASGRF2-AS1	Chr5	80947721	80951051	-	NABP1	Chr2	191678136	191696659	+
ENST00000667579.1	529	594	ENST00000248098.8	3504	3573	+	-119.06	RASGRF2-AS1	Chr5	80947721	80951051	-	JPT2	Chr16	1678279	1702086	+
ENST00000667579.1	661	727	ENST00000256447.5	4216	4282	-	-100.36	RASGRF2-AS1	Chr5	80947721	80951051	-	CD180	Chr5	67179613	67196799	-
ENST00000667579.1	659	727	ENST00000649564.1	3453	3520	+	-110.85	RASGRF2-AS1	Chr5	80947721	80951051	-	CCBE1	Chr18	59430939	59697662	-
ENST00000667579.1	659	727	ENST00000410026.6	9552	9619	+	-109.78	RASGRF2-AS1	Chr5	80947721	80951051	-	NABP1	Chr2	191678136	191696659	+
ENST00000667579.1	661	727	ENST00000281523.8	6369	6433	+	-107.69	RASGRF2-AS1	Chr5	80947721	80951051	-	ZNF385D	Chr3	21412218	21751210	-
ENST00000667579.1	659	727	ENST00000374372.1	154	221	-	-100.84	RASGRF2-AS1	Chr5	80947721	80951051	-	GDF5	Chr20	35433347	35454746	-
ENST00000667579.1	527	594	ENST00000302548.5	2759	2826	+	-118.45	RASGRF2-AS1	Chr5	80947721	80951051	-	GPR82	ChrX	41724181	41730130	+
ENST00000667579.1	524	594	ENST00000371497.10	11047	11117	+	-128.42	RASGRF2-AS1	Chr5	80947721	80951051	-	TSHZ2	Chr20	52972358	53495330	+
ENST00000667579.1	524	593	ENST00000410026.6	9685	9754	+	-103.88	RASGRF2-AS1	Chr5	80947721	80951051	-	NABP1	Chr2	191678136	191696659	+
ENST00000667579.1	524	593	ENST00000649564.1	3574	3643	+	-116.15	RASGRF2-AS1	Chr5	80947721	80951051	-	CCBE1	Chr18	59430939	59697662	-
ENST00000667579.1	524	592	ENST00000361069.9	6890	6958	-	-101.28	RASGRF2-AS1	Chr5	80947721	80951051	-	LAMC3	Chr9	131009174	131094473	+
ENST00000667579.1	524	594	ENST00000309784.9	2606	2676	-	-104.1	RASGRF2-AS1	Chr5	80947721	80951051	-	TRIM59	Chr3	160435503	160449786	-
ENST00000667579.1	524	593	ENST00000281523.8	6502	6571	+	-108.58	RASGRF2-AS1	Chr5	80947721	80951051	-	ZNF385D	Chr3	21412218	21751210	-
ENST00000667579.1	524	593	NM_014736	1339	1408	+	-108.58	RASGRF2-AS1	Chr5	80947721	80951051	-	KIAA0101	Chr15	64364304	64381441	-
ENST00000667579.1	524	585	ENST00000302548.5	1794	1855	+	-107.4	RASGRF2-AS1	Chr5	80947721	80951051	-	GPR82	ChrX	41724181	41730130	+
ENST00000667579.1	524	593	ENST00000310160.7	3043	3109	-	-105.77	RASGRF2-AS1	Chr5	80947721	80951051	-	FUT1	Chr19	48748011	48755390	-
ENST00000667579.1	524	590	ENST00000355112.8	5009	5078	+	-107.97	RASGRF2-AS1	Chr5	80947721	80951051	-	BLM	Chr15	90717346	90816166	+
ENST00000667579.1	524	589	ENST00000376296.3	3154	3221	-	-112.3	RASGRF2-AS1	Chr5	80947721	80951051	-	MUC21	Chr6	30983718	30989903	+
ENST00000667579.1	501	567	ENST00000226279.8	2567	2631	+	-117.86	RASGRF2-AS1	Chr5	80947721	80951051	-	CD38	Chr4	15778328	15853232	+
ENST00000667579.1	501	575	ENST00000302909.4	2478	2551	+	-142.64	RASGRF2-AS1	Chr5	80947721	80951051	-	KCNK3	Chr2	26692722	26733420	+
ENST00000667579.1	463	531	ENST00000260505.13	3927	3993	+	-105.79	RASGRF2-AS1	Chr5	80947721	80951051	-	TTLL7	Chr1	83865024	83999132	-
ENST00000667579.1	659	727	ENST00000260505.13	3731	3800	+	-101.66	RASGRF2-AS1	Chr5	80947721	80951051	-	TTLL7	Chr1	83865024	83999132	-
ENST00000667579.1	524	592	ENST00000423218.6	9623	9691	+	-125.01	RASGRF2-AS1	Chr5	80947721	80951051	-	ITGA11	Chr15	68296533	68432162	-
ENST00000667579.1	670	727	ENST00000410026.6	9896	9953	+	-104.76	RASGRF2-AS1	Chr5	80947721	80951051	-	NABP1	Chr2	191678136	191696659	+
ENST00000667579.1	670	727	ENST00000359321.2	2773	2830	+	-100.66	RASGRF2-AS1	Chr5	80947721	80951051	-	XRCC2	Chr7	152644776	152676141	-
ENST00000667579.1	670	727	ENST00000423218.6	9479	9536	+	-104.56	RASGRF2-AS1	Chr5	80947721	80951051	-	ITGA11	Chr15	68296533	68432162	-
ENST00000667579.1	611	683	ENST00000477657.5	304	376	+	-104.97	RASGRF2-AS1	Chr5	80947721	80951051	-	AMY2B	Chr1	103553815	103579530	+
ENST00000667579.1	651	727	ENST00000302548.5	1651	1728	+	-122.12	RASGRF2-AS1	Chr5	80947721	80951051	-	GPR82	ChrX	41724181	41730130	+
ENST00000667579.1	651	727	ENST00000359321.2	1344	1418	-	-112.8	RASGRF2-AS1	Chr5	80947721	80951051	-	XRCC2	Chr7	152644776	152676141	-
ENST00000667579.1	651	727	ENST00000377939.5	2701	2777	-	-119.89	RASGRF2-AS1	Chr5	80947721	80951051	-	RNF207	Chr1	6206119	6221299	+
ENST00000667579.1	654	727	ENST00000324106.9	1546	1618	+	-120.97	RASGRF2-AS1	Chr5	80947721	80951051	-	CD28	Chr2	203706639	203738912	+
ENST00000667579.1	651	708	ENST00000302548.5	2646	2703	+	-100.15	RASGRF2-AS1	Chr5	80947721	80951051	-	GPR82	ChrX	41724181	41730130	+
ENST00000667579.1	520	570	ENST00000525876.1	385	435	+	-108.81	RASGRF2-AS1	Chr5	80947721	80951051	-	SERPINH1	Chr11	75567782	75572782	+
ENST00000667579.1	673	727	ENST00000302548.5	2627	2681	+	-103.31	RASGRF2-AS1	Chr5	80947721	80951051	-	GPR82	ChrX	41724181	41730130	+
ENST00000667579.1	673	727	NM_014736	1206	1260	+	-100.46	RASGRF2-AS1	Chr5	80947721	80951051	-	KIAA0101	Chr15	64364304	64381441	-
ENST00000667579.1	511	571	ENST00000423218.6	8165	8223	-	-104.16	RASGRF2-AS1	Chr5	80947721	80951051	-	ITGA11	Chr15	68296533	68432162	-
ENST00000667579.1	598	674	ENST00000423218.6	7830	7910	-	-104.32	RASGRF2-AS1	Chr5	80947721	80951051	-	ITGA11	Chr15	68296533	68432162	-
ENST00000630728.1	3859	3930	ENST00000393316.8	2750	2822	+	-108.44	TARID	Chr6	133884722	133892802	-	BCL2L15	Chr1	113876816	113887581	-
ENST00000630728.1	3859	3930	ENST00000366598.8	1142	1214	-	-102.76	TARID	Chr6	133884722	133892802	-	GNG4	Chr1	235550832	235650754	-
ENST00000630728.1	3859	3929	ENST00000544974.6	3937	4008	-	-104.91	TARID	Chr6	133884722	133892802	-	LRRC49	Chr15	70853239	71053657	+
ENST00000630728.1	3861	3930	ENST00000377939.5	2326	2396	-	-112.54	TARID	Chr6	133884722	133892802	-	RNF207	Chr1	6206119	6221299	+
ENST00000630728.1	3804	3861	NM_025048	906	963	-	-102.71	TARID	Chr6	133884722	133892802	-	GPR110	Chr6	47019886	47042332	-
ENST00000630728.1	3804	3861	ENST00000371243.2	837	894	-	-102.71	TARID	Chr6	133884722	133892802	-	ADGRF1	Chr6	47019886	47042294	-
ENST00000630728.1	3802	3861	NM_019018	3885	3944	-	-105.52	TARID	Chr6	133884722	133892802	-	FAM105A	Chr5	14581792	14616180	+
ENST00000630728.1	3802	3863	ENST00000361069.9	6888	6949	-	-101.61	TARID	Chr6	133884722	133892802	-	LAMC3	Chr9	131009174	131094473	+
ENST00000630728.1	3804	3861	ENST00000302548.5	1798	1855	+	-100.92	TARID	Chr6	133884722	133892802	-	GPR82	ChrX	41724181	41730130	+
ENST00000630728.1	3769	3830	ENST00000393316.8	2851	2912	+	-102.31	TARID	Chr6	133884722	133892802	-	BCL2L15	Chr1	113876816	113887581	-
ENST00000630728.1	3937	3998	ENST00000233838.9	2617	2678	+	-108.36	TARID	Chr6	133884722	133892802	-	GGCX	Chr2	85544720	85561493	-
ENST00000630728.1	3937	3998	ENST00000366598.8	1229	1290	-	-100.76	TARID	Chr6	133884722	133892802	-	GNG4	Chr1	235550832	235650754	-
ENST00000630728.1	3937	3998	ENST00000578390.5	1125	1186	-	-102.06	TARID	Chr6	133884722	133892802	-	PLXDC1	Chr17	39067130	39151519	-
ENST00000630728.1	3938	3999	ENST00000346872.8	6576	6637	-	-111.86	TARID	Chr6	133884722	133892802	-	IKZF3	Chr17	39757718	39864312	-
ENST00000630728.1	3937	3998	ENST00000260505.13	3730	3791	+	-109.16	TARID	Chr6	133884722	133892802	-	TTLL7	Chr1	83865024	83999132	-
ENST00000630728.1	3937	4006	ENST00000324106.9	1541	1605	+	-109.21	TARID	Chr6	133884722	133892802	-	CD28	Chr2	203706639	203738912	+
ENST00000630728.1	3937	4018	ENST00000644200.1	4492	4574	-	-126.42	TARID	Chr6	133884722	133892802	-	PAPLN	Chr14	73237497	73274637	+
ENST00000630728.1	3937	4004	ENST00000291232.4	1233	1305	-	-108.41	TARID	Chr6	133884722	133892802	-	TNFRSF13C	Chr22	41922023	41926818	-
ENST00000630728.1	3937	3999	ENST00000649564.1	3451	3513	+	-106.06	TARID	Chr6	133884722	133892802	-	CCBE1	Chr18	59430939	59697662	-
ENST00000630728.1	3937	4005	ENST00000393316.8	2666	2733	+	-103.33	TARID	Chr6	133884722	133892802	-	BCL2L15	Chr1	113876816	113887581	-
ENST00000630728.1	3937	3998	ENST00000302548.5	1650	1711	+	-116.96	TARID	Chr6	133884722	133892802	-	GPR82	ChrX	41724181	41730130	+
ENST00000630728.1	3937	3998	ENST00000219235.5	1444	1505	-	-102.14	TARID	Chr6	133884722	133892802	-	CCL22	Chr16	57358783	57366189	+
ENST00000630728.1	3937	3998	ENST00000368990.7	2765	2826	-	-111.56	TARID	Chr6	133884722	133892802	-	PLEKHA1	Chr10	122374696	122442602	+
ENST00000630728.1	3937	3998	ENST00000013222.5	1600	1661	-	-114.34	TARID	Chr6	133884722	133892802	-	INMT	Chr7	30752135	30757602	+
ENST00000630728.1	3937	3998	ENST00000281523.8	6368	6429	+	-108.56	TARID	Chr6	133884722	133892802	-	ZNF385D	Chr3	21412218	21751210	-
ENST00000630728.1	3855	3929	ENST00000595883.6	2278	2352	+	-110.26	TARID	Chr6	133884722	133892802	-	SPIB	Chr19	50418938	50431314	+
ENST00000630728.1	3858	3927	ENST00000508632.5	976	1045	+	-114.79	TARID	Chr6	133884722	133892802	-	OCIAD2	Chr4	48885019	48906828	-
ENST00000630728.1	3855	3929	ENST00000359321.2	1268	1342	-	-121.74	TARID	Chr6	133884722	133892802	-	XRCC2	Chr7	152644776	152676141	-
ENST00000630728.1	3855	3924	ENST00000528753.2	1535	1604	-	-103.64	TARID	Chr6	133884722	133892802	-	TRMT9B	Chr8	12951635	13007671	+
ENST00000630728.1	3854	3930	ENST00000346872.8	4746	4822	-	-107.99	TARID	Chr6	133884722	133892802	-	IKZF3	Chr17	39757718	39864312	-
ENST00000630728.1	3854	3928	ENST00000256447.5	4129	4203	-	-120.59	TARID	Chr6	133884722	133892802	-	CD180	Chr5	67179613	67196799	-
ENST00000630728.1	3858	3929	ENST00000649564.1	3233	3304	+	-101.66	TARID	Chr6	133884722	133892802	-	CCBE1	Chr18	59430939	59697662	-
ENST00000630728.1	3856	3929	ENST00000219235.5	1353	1426	-	-115.81	TARID	Chr6	133884722	133892802	-	CCL22	Chr16	57358783	57366189	+
ENST00000630728.1	3854	3929	ENST00000291232.4	1144	1217	-	-101.93	TARID	Chr6	133884722	133892802	-	TNFRSF13C	Chr22	41922023	41926818	-
ENST00000630728.1	3854	3929	ENST00000393067.8	2323	2398	-	-123.04	TARID	Chr6	133884722	133892802	-	POU2AF1	Chr11	111352255	111379275	-
ENST00000630728.1	3855	3930	ENST00000355112.8	4949	5025	+	-113.03	TARID	Chr6	133884722	133892802	-	BLM	Chr15	90717346	90816166	+
ENST00000630728.1	3854	3928	ENST00000282077.7	11043	11117	-	-125.22	TARID	Chr6	133884722	133892802	-	PDK1	Chr2	172555969	172608669	+
ENST00000630728.1	3854	3928	ENST00000337843.7	1498	1572	-	-124.29	TARID	Chr6	133884722	133892802	-	C1QTNF6	Chr22	37180166	37188247	-
ENST00000630728.1	3855	3930	ENST00000260505.13	3808	3883	+	-113.81	TARID	Chr6	133884722	133892802	-	TTLL7	Chr1	83865024	83999132	-
ENST00000630728.1	3854	3928	ENST00000013222.5	1511	1583	-	-106.3	TARID	Chr6	133884722	133892802	-	INMT	Chr7	30752135	30757602	+
ENST00000630728.1	3939	3999	ENST00000600519.5	2839	2899	-	-107.54	TARID	Chr6	133884722	133892802	-	FAM129C	Chr19	17527288	17553645	+
ENST00000630728.1	3940	4015	ENST00000359321.2	2754	2830	+	-110.59	TARID	Chr6	133884722	133892802	-	XRCC2	Chr7	152644776	152676141	-
ENST00000630728.1	3857	3942	ENST00000544974.6	356	441	-	-139.14	TARID	Chr6	133884722	133892802	-	LRRC49	Chr15	70853239	71053657	+
ENST00000630728.1	3944	4018	ENST00000302548.5	2607	2680	+	-110.47	TARID	Chr6	133884722	133892802	-	GPR82	ChrX	41724181	41730130	+
ENST00000630728.1	3769	3830	ENST00000377939.5	2537	2599	-	-108.3	TARID	Chr6	133884722	133892802	-	RNF207	Chr1	6206119	6221299	+
ENST00000630728.1	3773	3830	ENST00000595883.6	3117	3174	+	-106.71	TARID	Chr6	133884722	133892802	-	SPIB	Chr19	50418938	50431314	+
ENST00000630728.1	3769	3830	ENST00000346872.8	7229	7290	+	-103.41	TARID	Chr6	133884722	133892802	-	IKZF3	Chr17	39757718	39864312	-
ENST00000630728.1	3769	3830	ENST00000260505.13	3908	3969	+	-108.51	TARID	Chr6	133884722	133892802	-	TTLL7	Chr1	83865024	83999132	-
TBX2-AS1:26	907	977	ENST00000423218.6	4611	4684	+	-101.37	TBX2-AS1	Chr17	61393064	61399621	-	ITGA11	Chr15	68296533	68432162	-
TBX2-AS1:26	901	980	ENST00000340607.5	1624	1703	-	-107.01	TBX2-AS1	Chr17	61393064	61399621	-	PTGES	Chr9	129738349	129753042	-
TBX2-AS1:26	901	979	ENST00000340607.5	1624	1702	-	-102.38	TBX2-AS1	Chr17	61393064	61399621	-	PTGES	Chr9	129738349	129753042	-
TBX2-AS1:26	910	981	ENST00000374059.7	432	498	-	-108.54	TBX2-AS1	Chr17	61393064	61399621	-	WHRN	Chr9	114402081	114426071	-
TBX2-AS1:26	897	977	ENST00000085219.10	2682	2760	+	-103.32	TBX2-AS1	Chr17	61393064	61399621	-	CD22	Chr19	35329187	35347361	+
TBX2-AS1:26	903	977	ENST00000085219.10	2682	2759	+	-107.96	TBX2-AS1	Chr17	61393064	61399621	-	CD22	Chr19	35329187	35347361	+
TBX2-AS1:26	903	975	ENST00000085219.10	2684	2759	+	-106.78	TBX2-AS1	Chr17	61393064	61399621	-	CD22	Chr19	35329187	35347361	+
TBX2-AS1:26	910	978	ENST00000423218.6	4594	4659	+	-103.33	TBX2-AS1	Chr17	61393064	61399621	-	ITGA11	Chr15	68296533	68432162	-
TBX2-AS1:26	910	978	ENST00000423218.6	4594	4661	+	-107.58	TBX2-AS1	Chr17	61393064	61399621	-	ITGA11	Chr15	68296533	68432162	-
TBX2-AS1:26	910	978	ENST00000423218.6	4594	4663	+	-106.47	TBX2-AS1	Chr17	61393064	61399621	-	ITGA11	Chr15	68296533	68432162	-
TBX2-AS1:26	910	977	ENST00000423218.6	4595	4665	+	-102.72	TBX2-AS1	Chr17	61393064	61399621	-	ITGA11	Chr15	68296533	68432162	-
TBX2-AS1:26	909	977	ENST00000423218.6	4598	4670	+	-101.33	TBX2-AS1	Chr17	61393064	61399621	-	ITGA11	Chr15	68296533	68432162	-
TBX2-AS1:26	909	975	ENST00000423218.6	4608	4670	+	-102.79	TBX2-AS1	Chr17	61393064	61399621	-	ITGA11	Chr15	68296533	68432162	-
TBX2-AS1:26	909	975	ENST00000423218.6	4608	4670	+	-102.17	TBX2-AS1	Chr17	61393064	61399621	-	ITGA11	Chr15	68296533	68432162	-
TBX2-AS1:26	907	975	ENST00000423218.6	4608	4684	+	-102.11	TBX2-AS1	Chr17	61393064	61399621	-	ITGA11	Chr15	68296533	68432162	-
TBX2-AS1:26	897	972	ENST00000340607.5	1623	1706	-	-110.7	TBX2-AS1	Chr17	61393064	61399621	-	PTGES	Chr9	129738349	129753042	-
TBX2-AS1:26	902	975	ENST00000340607.5	1625	1707	-	-106.64	TBX2-AS1	Chr17	61393064	61399621	-	PTGES	Chr9	129738349	129753042	-
TBX2-AS1:26	907	977	ENST00000423218.6	4611	4684	+	-103.42	TBX2-AS1	Chr17	61393064	61399621	-	ITGA11	Chr15	68296533	68432162	-
TBX2-AS1:26	910	972	ENST00000340607.5	1642	1706	-	-101.87	TBX2-AS1	Chr17	61393064	61399621	-	PTGES	Chr9	129738349	129753042	-
TBX2-AS1:26	907	977	ENST00000423218.6	4611	4684	+	-100.46	TBX2-AS1	Chr17	61393064	61399621	-	ITGA11	Chr15	68296533	68432162	-
T306347	396	453	ENST00000337843.7	1594	1651	-	-101.26	THCAT460	Chr6	72111089	72113534	.	C1QTNF6	Chr22	37180166	37188247	-
T306347	390	456	ENST00000508632.5	893	959	+	-101.87	THCAT460	Chr6	72111089	72113534	.	OCIAD2	Chr4	48885019	48906828	-
T306347	392	456	ENST00000291232.4	1232	1296	-	-111.89	THCAT460	Chr6	72111089	72113534	.	TNFRSF13C	Chr22	41922023	41926818	-
T306347	390	456	ENST00000648628.1	2522	2588	-	-112.59	THCAT460	Chr6	72111089	72113534	.	STK32A	Chr5	147235072	147387840	+
T306347	395	456	ENST00000600519.5	2839	2900	-	-105.39	THCAT460	Chr6	72111089	72113534	.	FAM129C	Chr19	17527288	17553645	+
T306347	387	446	ENST00000600519.5	4265	4324	+	-107.26	THCAT460	Chr6	72111089	72113534	.	FAM129C	Chr19	17527288	17553645	+
T306347	381	456	ENST00000291232.4	1690	1763	-	-136.06	THCAT460	Chr6	72111089	72113534	.	TNFRSF13C	Chr22	41922023	41926818	-
T306347	382	455	ENST00000644200.1	4481	4554	-	-128.69	THCAT460	Chr6	72111089	72113534	.	PAPLN	Chr14	73237497	73274637	+
T306347	381	453	ENST00000600519.5	4121	4193	+	-119.67	THCAT460	Chr6	72111089	72113534	.	FAM129C	Chr19	17527288	17553645	+
T306347	386	453	ENST00000600519.5	3779	3846	-	-101.99	THCAT460	Chr6	72111089	72113534	.	FAM129C	Chr19	17527288	17553645	+
T306347	269	332	ENST00000291232.4	1111	1174	-	-105.01	THCAT460	Chr6	72111089	72113534	.	TNFRSF13C	Chr22	41922023	41926818	-
T306347	269	331	ENST00000302548.5	2748	2810	+	-103.51	THCAT460	Chr6	72111089	72113534	.	GPR82	ChrX	41724181	41730130	+
T306347	372	456	ENST00000302548.5	1646	1733	+	-152.09	THCAT460	Chr6	72111089	72113534	.	GPR82	ChrX	41724181	41730130	+
T163288	1110	1178	ENST00000595883.6	2042	2113	+	-107.27	THCAT598	Chr18	60987831	60993393	+	SPIB	Chr19	50418938	50431314	+
T163288	1110	1178	ENST00000368990.7	9521	9592	+	-121.96	THCAT598	Chr18	60987831	60993393	+	PLEKHA1	Chr10	122374696	122442602	+
T163288	1110	1176	ENST00000346872.8	6425	6492	-	-102	THCAT598	Chr18	60987831	60993393	+	IKZF3	Chr17	39757718	39864312	-
T163288	1110	1178	ENST00000410026.6	9688	9759	+	-114.53	THCAT598	Chr18	60987831	60993393	+	NABP1	Chr2	191678136	191696659	+
T163288	1110	1178	ENST00000410026.6	10033	10104	+	-107.46	THCAT598	Chr18	60987831	60993393	+	NABP1	Chr2	191678136	191696659	+
T163288	1110	1178	ENST00000346872.8	4691	4762	-	-108.66	THCAT598	Chr18	60987831	60993393	+	IKZF3	Chr17	39757718	39864312	-
T163288	1110	1173	ENST00000595883.6	3082	3148	+	-100.28	THCAT598	Chr18	60987831	60993393	+	SPIB	Chr19	50418938	50431314	+
T163288	1110	1172	ENST00000544974.6	3877	3942	-	-101.28	THCAT598	Chr18	60987831	60993393	+	LRRC49	Chr15	70853239	71053657	+
T163288	1110	1178	ENST00000649564.1	3577	3648	+	-120.53	THCAT598	Chr18	60987831	60993393	+	CCBE1	Chr18	59430939	59697662	-
T163288	1110	1178	NM_019018	3882	3953	-	-124.53	THCAT598	Chr18	60987831	60993393	+	FAM105A	Chr5	14581792	14616180	+
T163288	1110	1178	ENST00000361069.9	6885	6956	-	-108.35	THCAT598	Chr18	60987831	60993393	+	LAMC3	Chr9	131009174	131094473	+
T163288	1110	1178	ENST00000013222.5	1282	1353	-	-101.33	THCAT598	Chr18	60987831	60993393	+	INMT	Chr7	30752135	30757602	+
T163288	1110	1178	ENST00000281523.8	6505	6576	+	-111.53	THCAT598	Chr18	60987831	60993393	+	ZNF385D	Chr3	21412218	21751210	-
T163288	1110	1178	NM_014736	1342	1413	+	-111.53	THCAT598	Chr18	60987831	60993393	+	KIAA0101	Chr15	64364304	64381441	-
T163288	1110	1178	ENST00000258538.7	2931	3002	-	-100.28	THCAT598	Chr18	60987831	60993393	+	SLC41A2	Chr12	104802553	104928655	-
T163288	1110	1173	ENST00000302548.5	1794	1860	+	-113.58	THCAT598	Chr18	60987831	60993393	+	GPR82	ChrX	41724181	41730130	+
T163288	1110	1178	ENST00000377939.5	2264	2335	-	-104.29	THCAT598	Chr18	60987831	60993393	+	RNF207	Chr1	6206119	6221299	+
T163288	1110	1177	ENST00000346872.8	7022	7092	+	-104.1	THCAT598	Chr18	60987831	60993393	+	IKZF3	Chr17	39757718	39864312	-
T163288	1110	1178	ENST00000393316.8	1267	1338	-	-102.88	THCAT598	Chr18	60987831	60993393	+	BCL2L15	Chr1	113876816	113887581	-
T163288	1110	1176	ENST00000376296.3	3149	3220	-	-103.18	THCAT598	Chr18	60987831	60993393	+	MUC21	Chr6	30983718	30989903	+
T163288	1110	1176	ENST00000366598.8	1082	1151	-	-101.17	THCAT598	Chr18	60987831	60993393	+	GNG4	Chr1	235550832	235650754	-
T163288	1110	1178	ENST00000346872.8	5641	5712	+	-104.47	THCAT598	Chr18	60987831	60993393	+	IKZF3	Chr17	39757718	39864312	-
T163288	1110	1177	ENST00000256447.5	4074	4144	-	-118.88	THCAT598	Chr18	60987831	60993393	+	CD180	Chr5	67179613	67196799	-
T163288	1110	1178	ENST00000261464.10	2852	2923	-	-102.85	THCAT598	Chr18	60987831	60993393	+	TRAF5	Chr1	211326833	211374946	+
T163288	1167	1238	ENST00000393316.8	2750	2822	+	-111.32	THCAT598	Chr18	60987831	60993393	+	BCL2L15	Chr1	113876816	113887581	-
T163288	1167	1238	ENST00000366598.8	1142	1214	-	-111.44	THCAT598	Chr18	60987831	60993393	+	GNG4	Chr1	235550832	235650754	-
T163288	1167	1238	ENST00000368990.7	10945	11017	+	-101.57	THCAT598	Chr18	60987831	60993393	+	PLEKHA1	Chr10	122374696	122442602	+
T163288	1167	1238	ENST00000544974.6	3937	4009	-	-108.69	THCAT598	Chr18	60987831	60993393	+	LRRC49	Chr15	70853239	71053657	+
T163288	1110	1178	ENST00000302548.5	2763	2834	+	-111.51	THCAT598	Chr18	60987831	60993393	+	GPR82	ChrX	41724181	41730130	+
T163288	1203	1267	ENST00000261464.10	2948	3014	-	-105.66	THCAT598	Chr18	60987831	60993393	+	TRAF5	Chr1	211326833	211374946	+
T163288	1203	1266	ENST00000346872.8	4787	4852	-	-107.01	THCAT598	Chr18	60987831	60993393	+	IKZF3	Chr17	39757718	39864312	-
T163288	1208	1267	ENST00000302548.5	2673	2734	+	-105.61	THCAT598	Chr18	60987831	60993393	+	GPR82	ChrX	41724181	41730130	+
T163288	1203	1266	ENST00000393316.8	2720	2785	+	-116.61	THCAT598	Chr18	60987831	60993393	+	BCL2L15	Chr1	113876816	113887581	-
T163288	1203	1267	ENST00000359321.2	1308	1374	-	-124.06	THCAT598	Chr18	60987831	60993393	+	XRCC2	Chr7	152644776	152676141	-
T163288	1203	1264	ENST00000282077.7	11084	11147	-	-104.17	THCAT598	Chr18	60987831	60993393	+	PDK1	Chr2	172555969	172608669	+
T163288	1203	1262	ENST00000219235.5	1392	1453	-	-106.09	THCAT598	Chr18	60987831	60993393	+	CCL22	Chr16	57358783	57366189	+
T163288	1115	1178	ENST00000371497.10	11051	11117	+	-106.46	THCAT598	Chr18	60987831	60993393	+	TSHZ2	Chr20	52972358	53495330	+
T163288	1113	1178	ENST00000595883.6	2337	2405	+	-102.15	THCAT598	Chr18	60987831	60993393	+	SPIB	Chr19	50418938	50431314	+
T163288	1058	1131	ENST00000410026.6	7299	7376	-	-108.19	THCAT598	Chr18	60987831	60993393	+	NABP1	Chr2	191678136	191696659	+
T163288	1143	1216	ENST00000368990.7	9483	9556	+	-107.66	THCAT598	Chr18	60987831	60993393	+	PLEKHA1	Chr10	122374696	122442602	+
T163288	1210	1267	NM_025048	1007	1066	-	-101.01	THCAT598	Chr18	60987831	60993393	+	GPR110	Chr6	47019886	47042332	-
T163288	1210	1267	ENST00000371243.2	938	997	-	-101.01	THCAT598	Chr18	60987831	60993393	+	ADGRF1	Chr6	47019886	47042294	-
T163288	94	159	ENST00000374059.7	441	502	-	-101.32	THCAT598	Chr18	60987831	60993393	+	WHRN	Chr9	114402081	114426071	-
T163288	91	154	ENST00000340607.5	1640	1703	-	-103.84	THCAT598	Chr18	60987831	60993393	+	PTGES	Chr9	129738349	129753042	-
T163288	91	154	ENST00000340607.5	1640	1703	-	-108.39	THCAT598	Chr18	60987831	60993393	+	PTGES	Chr9	129738349	129753042	-
T163288	92	154	ENST00000340607.5	1641	1703	-	-101.1	THCAT598	Chr18	60987831	60993393	+	PTGES	Chr9	129738349	129753042	-
T163288	1053	1131	ENST00000359321.2	2960	3033	+	-113.31	THCAT598	Chr18	60987831	60993393	+	XRCC2	Chr7	152644776	152676141	-
T163288	1053	1129	ENST00000302909.4	4258	4332	+	-123.79	THCAT598	Chr18	60987831	60993393	+	KCNK3	Chr2	26692722	26733420	+
T163288	1053	1120	ENST00000310160.7	2983	3048	-	-105.24	THCAT598	Chr18	60987831	60993393	+	FUT1	Chr19	48748011	48755390	-
T163288	1053	1120	ENST00000393316.8	1212	1277	-	-104.66	THCAT598	Chr18	60987831	60993393	+	BCL2L15	Chr1	113876816	113887581	-
T163288	1098	1155	ENST00000423218.6	7745	7802	-	-101.74	THCAT598	Chr18	60987831	60993393	+	ITGA11	Chr15	68296533	68432162	-
T163288	1073	1132	ENST00000377939.5	2530	2593	-	-104.32	THCAT598	Chr18	60987831	60993393	+	RNF207	Chr1	6206119	6221299	+
T163288	1072	1132	ENST00000410026.6	10079	10142	+	-107.91	THCAT598	Chr18	60987831	60993393	+	NABP1	Chr2	191678136	191696659	+
T163288	1073	1133	ENST00000346872.8	7238	7297	+	-108.16	THCAT598	Chr18	60987831	60993393	+	IKZF3	Chr17	39757718	39864312	-
T163288	1072	1133	ENST00000544974.6	262	324	-	-112.46	THCAT598	Chr18	60987831	60993393	+	LRRC49	Chr15	70853239	71053657	+
T163288	1072	1132	NM_019018	3844	3907	-	-108.78	THCAT598	Chr18	60987831	60993393	+	FAM105A	Chr5	14581792	14616180	+
T163288	1098	1177	ENST00000346872.8	5986	6067	-	-110.28	THCAT598	Chr18	60987831	60993393	+	IKZF3	Chr17	39757718	39864312	-
T163288	1163	1238	ENST00000595883.6	2277	2354	+	-125.09	THCAT598	Chr18	60987831	60993393	+	SPIB	Chr19	50418938	50431314	+
T163288	1161	1238	ENST00000359321.2	1266	1343	-	-129.37	THCAT598	Chr18	60987831	60993393	+	XRCC2	Chr7	152644776	152676141	-
T163288	1161	1232	ENST00000528753.2	1533	1604	-	-112.09	THCAT598	Chr18	60987831	60993393	+	TRMT9B	Chr8	12951635	13007671	+
T163288	1161	1238	ENST00000346872.8	4745	4822	-	-118.34	THCAT598	Chr18	60987831	60993393	+	IKZF3	Chr17	39757718	39864312	-
T163288	1161	1238	ENST00000346872.8	3431	3507	+	-114.48	THCAT598	Chr18	60987831	60993393	+	IKZF3	Chr17	39757718	39864312	-
T163288	1163	1238	ENST00000310160.7	2769	2846	-	-107.27	THCAT598	Chr18	60987831	60993393	+	FUT1	Chr19	48748011	48755390	-
T163288	1161	1236	ENST00000256447.5	4128	4203	-	-126.82	THCAT598	Chr18	60987831	60993393	+	CD180	Chr5	67179613	67196799	-
T163288	1161	1238	ENST00000649564.1	3232	3309	+	-114.55	THCAT598	Chr18	60987831	60993393	+	CCBE1	Chr18	59430939	59697662	-
T163288	1161	1238	ENST00000219235.5	1350	1427	-	-120.07	THCAT598	Chr18	60987831	60993393	+	CCL22	Chr16	57358783	57366189	+
T163288	1163	1238	ENST00000291232.4	1141	1218	-	-115.22	THCAT598	Chr18	60987831	60993393	+	TNFRSF13C	Chr22	41922023	41926818	-
T163288	1162	1238	ENST00000355112.8	4949	5026	+	-112.7	THCAT598	Chr18	60987831	60993393	+	BLM	Chr15	90717346	90816166	+
T163288	1161	1236	ENST00000282077.7	11042	11117	-	-120.73	THCAT598	Chr18	60987831	60993393	+	PDK1	Chr2	172555969	172608669	+
T163288	1161	1232	ENST00000302909.4	4144	4213	+	-113.04	THCAT598	Chr18	60987831	60993393	+	KCNK3	Chr2	26692722	26733420	+
T163288	1242	1311	ENST00000233838.9	2620	2691	+	-110.19	THCAT598	Chr18	60987831	60993393	+	GGCX	Chr2	85544720	85561493	-
T163288	1242	1311	ENST00000346872.8	6562	6633	-	-116.11	THCAT598	Chr18	60987831	60993393	+	IKZF3	Chr17	39757718	39864312	-
T163288	1244	1311	ENST00000644200.1	4481	4550	-	-122.83	THCAT598	Chr18	60987831	60993393	+	PAPLN	Chr14	73237497	73274637	+
T163288	1242	1310	ENST00000600519.5	4124	4194	+	-102.36	THCAT598	Chr18	60987831	60993393	+	FAM129C	Chr19	17527288	17553645	+
T163288	1255	1311	ENST00000377939.5	2719	2775	-	-105.12	THCAT598	Chr18	60987831	60993393	+	RNF207	Chr1	6206119	6221299	+
T163288	1250	1311	ENST00000366598.8	1226	1287	-	-103.77	THCAT598	Chr18	60987831	60993393	+	GNG4	Chr1	235550832	235650754	-
T163288	1250	1311	ENST00000578390.5	1122	1183	-	-104.87	THCAT598	Chr18	60987831	60993393	+	PLXDC1	Chr17	39067130	39151519	-
T163288	1250	1307	ENST00000595883.6	2208	2265	+	-104.51	THCAT598	Chr18	60987831	60993393	+	SPIB	Chr19	50418938	50431314	+
[truncated: 80 more rows]
