# Supplementary material for: Integration analysis of cis- and trans-regulatory long non-coding RNAs associated with immune-related pathways in non-small cell lung cancer
Source: Biochem Biophys Rep. 2024 Oct 28;40:101832. doi: 10.1016/j.bbrep.2024.101832 (PMC11558640; doi:10.1016/j.bbrep.2024.101832)
Supplement: Multimedia component 19 [file mmc19.xlsx]

## Sheet: Table S18-transPCs_AllenrichGO
Table S18-transPCs_AllenrichGO
Terms	Counts	GeneRatio	BgRatio	pValue	FDR	foldEnrichment	geneID	geneSymbol	Category
GO:0042100~B cell proliferation	5	5/79	95/18012	6.07763e-05	0.0311948	12	ENSG00000134061/ENSG00000012124/ENSG00000004468/ENSG00000161405/ENSG00000159958	CD180/CD22/CD38/IKZF3/TNFRSF13C	GO_BP
GO:0050851~antigen receptor-mediated signaling pathway	7	7/79	238/18012	8.31581e-05	0.0311948	6.70588	ENSG00000012124/ENSG00000178562/ENSG00000004468/ENSG00000232629/ENSG00000122188/ENSG00000196092/ENSG00000107679	CD22/CD28/CD38/HLA-DQB2/LAX1/PAX5/PLEKHA1	GO_BP
GO:0042113~B cell activation	7	7/79	241/18012	8.99325e-05	0.0311948	6.62241	ENSG00000134061/ENSG00000012124/ENSG00000178562/ENSG00000004468/ENSG00000161405/ENSG00000122188/ENSG00000159958	CD180/CD22/CD28/CD38/IKZF3/LAX1/TNFRSF13C	GO_BP
GO:0050853~B cell receptor signaling pathway	4	4/79	58/18012	0.000121477	0.0311948	15.7241	ENSG00000012124/ENSG00000004468/ENSG00000196092/ENSG00000107679	CD22/CD38/PAX5/PLEKHA1	GO_BP
GO:0030888~regulation of B cell proliferation	4	4/79	61/18012	0.000147937	0.0311948	14.9508	ENSG00000012124/ENSG00000004468/ENSG00000161405/ENSG00000159958	CD22/CD38/IKZF3/TNFRSF13C	GO_BP
GO:0050864~regulation of B cell activation	5	5/79	116/18012	0.000156608	0.0311948	9.82759	ENSG00000012124/ENSG00000178562/ENSG00000004468/ENSG00000161405/ENSG00000159958	CD22/CD28/CD38/IKZF3/TNFRSF13C	GO_BP
GO:0002429~immune response-activating cell surface receptor signaling pathway	8	8/79	357/18012	0.000168751	0.0311948	5.10924	ENSG00000012124/ENSG00000178562/ENSG00000004468/ENSG00000232629/ENSG00000122188/ENSG00000204544/ENSG00000196092/ENSG00000107679	CD22/CD28/CD38/HLA-DQB2/LAX1/MUC21/PAX5/PLEKHA1	GO_BP
GO:0014820~tonic smooth muscle contraction	2	2/79	11/18012	0.00101822	0.146398	41.4545	ENSG00000004468/ENSG00000065534	CD38/MYLK	GO_BP
GO:0032943~mononuclear cell proliferation	6	6/79	273/18012	0.00126438	0.148736	5.01099	ENSG00000134061/ENSG00000012124/ENSG00000178562/ENSG00000004468/ENSG00000161405/ENSG00000159958	CD180/CD22/CD28/CD38/IKZF3/TNFRSF13C	GO_BP
