# Supplementary material for: Integration analysis of cis- and trans-regulatory long non-coding RNAs associated with immune-related pathways in non-small cell lung cancer
Source: Biochem Biophys Rep. 2024 Oct 28;40:101832. doi: 10.1016/j.bbrep.2024.101832 (PMC11558640; doi:10.1016/j.bbrep.2024.101832)
Supplement: Multimedia component 20 [file mmc20.xlsx]

## Sheet: Table S19-transPCs_AllenrichKEG
Table S19-transPCs_AllenrichKEGG
Terms	Counts	GeneRatio	BgRatio	pValue	FDR	foldEnrichment	geneID	geneSymbol
hsa04510~Focal adhesion	4	45410	199/7892	0.00499685	0.387937	5.66547	ENSG00000105971/ENSG00000137809/ENSG00000050555/ENSG00000065534	CAV2/ITGA11/LAMC3/MYLK
hsa03440~Homologous recombination	2	45350	41/7892	0.00913894	0.387937	13.7491	ENSG00000197299/ENSG00000196584	BLM/XRCC2
hsa04672~Intestinal immune network for IgA production	2	45350	46/7892	0.0114099	0.387937	12.2547	ENSG00000178562/ENSG00000159958	CD28/TNFRSF13C
hsa05100~Bacterial invasion of epithelial cells	2	45350	77/7892	0.0301533	0.441676	7.32096	ENSG00000114790/ENSG00000105971	ARHGEF26/CAV2
hsa04512~ECM-receptor interaction	2	45350	87/7892	0.037726	0.441676	6.47947	ENSG00000137809/ENSG00000050555	ITGA11/LAMC3
hsa00130~Ubiquinone and other terpenoid-quinone biosynthesis	1	45319	11/7892	0.0383657	0.441676	25.6234	ENSG00000115486	GGCX
hsa04970~Salivary secretion	2	45350	91/7892	0.0409401	0.441676	6.19466	ENSG00000240038/ENSG00000004468	AMY2B/CD38
hsa05222~Small cell lung cancer	2	45350	92/7892	0.0417595	0.441676	6.12733	ENSG00000050555/ENSG00000082512	LAMC3/TRAF5
hsa04640~Hematopoietic cell lineage	2	45350	95/7892	0.0442549	0.441676	5.93383	ENSG00000012124/ENSG00000004468	CD22/CD38
hsa04972~Pancreatic secretion	2	45350	101/7892	0.0494089	0.441676	5.58133	ENSG00000240038/ENSG00000004468	AMY2B/CD38
hsa04064~NF-kappa B signaling pathway	2	45350	102/7892	0.0502885	0.441676	5.52661	ENSG00000159958/ENSG00000082512	TNFRSF13C/TRAF5
hsa00603~Glycosphingolipid biosynthesis - globo and isoglobo series	1	45319	15/7892	0.0519618	0.441676	18.7905	ENSG00000174951	FUT1
hsa00450~Selenocompound metabolism	1	45319	17/7892	0.0586902	0.460492	16.5798	ENSG00000241644	INMT
hsa04060~Cytokine-cytokine receptor interaction	3	45379	292/7892	0.0831872	0.481406	2.89579	ENSG00000102962/ENSG00000125965/ENSG00000159958	CCL22/GDF5/TNFRSF13C
hsa04371~Apelin signaling pathway	2	45350	136/7892	0.0833063	0.481406	4.14496	ENSG00000168243/ENSG00000065534	GNG4/MYLK
hsa00601~Glycosphingolipid biosynthesis - lacto and neolacto series	1	45319	27/7892	0.091647	0.481406	10.4392	ENSG00000174951	FUT1
hsa04514~Cell adhesion molecules	2	45350	144/7892	0.0918477	0.481406	3.91468	ENSG00000012124/ENSG00000178562	CD22/CD28
hsa04921~Oxytocin signaling pathway	2	45350	152/7892	0.100639	0.481406	3.70865	ENSG00000004468/ENSG00000065534	CD38/MYLK
hsa04390~Hippo signaling pathway	2	45350	155/7892	0.103997	0.481406	3.63687	ENSG00000089685/ENSG00000125965	BIRC5/GDF5
hsa04215~Apoptosis - multiple species	1	45319	32/7892	0.107705	0.481406	8.80804	ENSG00000089685	BIRC5
hsa00760~Nicotinate and nicotinamide metabolism	1	45319	34/7892	0.114052	0.481406	8.28992	ENSG00000004468	CD38
hsa00500~Starch and sucrose metabolism	1	45319	35/7892	0.117209	0.481406	8.05306	ENSG00000240038	AMY2B
hsa05330~Allograft rejection	1	45319	35/7892	0.117209	0.481406	8.05306	ENSG00000178562	CD28
hsa05340~Primary immunodeficiency	1	45319	35/7892	0.117209	0.481406	8.05306	ENSG00000159958	TNFRSF13C
hsa05332~Graft-versus-host disease	1	45319	38/7892	0.126614	0.481406	7.41729	ENSG00000178562	CD28
hsa04151~PI3K-Akt signaling pathway	3	45379	352/7892	0.127033	0.481406	2.40219	ENSG00000168243/ENSG00000137809/ENSG00000050555	GNG4/ITGA11/LAMC3
hsa04940~Type I diabetes mellitus	1	45319	41/7892	0.135923	0.481406	6.87456	ENSG00000178562	CD28
hsa00380~Tryptophan metabolism	1	45319	42/7892	0.139005	0.481406	6.71088	ENSG00000241644	INMT
hsa04062~Chemokine signaling pathway	2	45350	190/7892	0.145241	0.481406	2.96692	ENSG00000102962/ENSG00000168243	CCL22/GNG4
hsa04973~Carbohydrate digestion and absorption	1	45319	46/7892	0.151226	0.481406	6.12733	ENSG00000240038	AMY2B
hsa05207~Chemical carcinogenesis - receptor activation	2	45350	204/7892	0.162613	0.481406	2.76331	ENSG00000089685/ENSG00000094804	BIRC5/CDC6
hsa05320~Autoimmune thyroid disease	1	45319	50/7892	0.16328	0.481406	5.63714	ENSG00000178562	CD28
hsa03460~Fanconi anemia pathway	1	45319	51/7892	0.166267	0.481406	5.52661	ENSG00000197299	BLM
hsa05170~Human immunodeficiency virus 1 infection	2	45350	208/7892	0.167648	0.481406	2.71016	ENSG00000168243/ENSG00000082512	GNG4/TRAF5
hsa04810~Regulation of actin cytoskeleton	2	45350	215/7892	0.176529	0.481406	2.62193	ENSG00000137809/ENSG00000065534	ITGA11/MYLK
hsa05163~Human cytomegalovirus infection	2	45350	220/7892	0.182922	0.481406	2.56234	ENSG00000168243/ENSG00000082512	GNG4/TRAF5
hsa05416~Viral myocarditis	1	45319	57/7892	0.183977	0.481406	4.94486	ENSG00000178562	CD28
hsa00590~Arachidonic acid metabolism	1	45319	60/7892	0.192696	0.481406	4.69762	ENSG00000148344	PTGES
hsa04020~Calcium signaling pathway	2	45350	236/7892	0.203613	0.481406	2.38862	ENSG00000004468/ENSG00000065534	CD38/MYLK
hsa04927~Cortisol synthesis and secretion	1	45319	64/7892	0.204181	0.481406	4.40402	ENSG00000171303	KCNK3
hsa00982~Drug metabolism - cytochrome P450	1	45319	69/7892	0.218316	0.481406	4.08489	ENSG00000094963	FMO2
hsa05230~Central carbon metabolism in cancer	1	45319	70/7892	0.221114	0.481406	4.02653	ENSG00000152256	PDK1
hsa01524~Platinum drug resistance	1	45319	72/7892	0.22668	0.481406	3.91468	ENSG00000089685	BIRC5
hsa04971~Gastric acid secretion	1	45319	75/7892	0.234959	0.481406	3.7581	ENSG00000065534	MYLK
hsa05412~Arrhythmogenic right ventricular cardiomyopathy	1	45319	76/7892	0.237699	0.481406	3.70865	ENSG00000137809	ITGA11
hsa04662~B cell receptor signaling pathway	1	45319	78/7892	0.243151	0.481406	3.61355	ENSG00000012124	CD22
hsa00983~Drug metabolism - other enzymes	1	45319	79/7892	0.245863	0.481406	3.56781	ENSG00000158125	XDH
hsa04146~Peroxisome	1	45319	80/7892	0.248566	0.481406	3.52321	ENSG00000158125	XDH
hsa05210~Colorectal cancer	1	45319	86/7892	0.264587	0.481406	3.27741	ENSG00000089685	BIRC5
hsa04727~GABAergic synapse	1	45319	88/7892	0.269853	0.481406	3.20292	ENSG00000168243	GNG4
hsa05032~Morphine addiction	1	45319	89/7892	0.272473	0.481406	3.16693	ENSG00000168243	GNG4
hsa05150~Staphylococcus aureus infection	1	45319	89/7892	0.272473	0.481406	3.16693	ENSG00000186832	KRT16
hsa05235~PD-L1 expression and PD-1 checkpoint pathway in cancer	1	45319	89/7892	0.272473	0.481406	3.16693	ENSG00000178562	CD28
hsa05323~Rheumatoid arthritis	1	45319	89/7892	0.272473	0.481406	3.16693	ENSG00000178562	CD28
hsa05410~Hypertrophic cardiomyopathy	1	45319	89/7892	0.272473	0.481406	3.16693	ENSG00000137809	ITGA11
hsa04350~TGF-beta signaling pathway	1	45319	94/7892	0.285436	0.481406	2.99848	ENSG00000125965	GDF5
hsa04657~IL-17 signaling pathway	1	45319	94/7892	0.285436	0.481406	2.99848	ENSG00000082512	TRAF5
hsa05414~Dilated cardiomyopathy	1	45319	94/7892	0.285436	0.481406	2.99848	ENSG00000137809	ITGA11
hsa04713~Circadian entrainment	1	45319	96/7892	0.290559	0.481406	2.93601	ENSG00000168243	GNG4
hsa04925~Aldosterone synthesis and secretion	1	45319	96/7892	0.290559	0.481406	2.93601	ENSG00000171303	KCNK3
hsa04061~Viral protein interaction with cytokine and cytokine receptor	1	45319	98/7892	0.295646	0.481406	2.87609	ENSG00000102962	CCL22
hsa05146~Amoebiasis	1	45319	100/7892	0.300698	0.481406	2.81857	ENSG00000050555	LAMC3
hsa04660~T cell receptor signaling pathway	1	45319	102/7892	0.305715	0.481406	2.76331	ENSG00000178562	CD28
hsa04625~C-type lectin receptor signaling pathway	1	45319	103/7892	0.308211	0.481406	2.73648	ENSG00000102962	CCL22
hsa04066~HIF-1 signaling pathway	1	45319	109/7892	0.323003	0.481406	2.58585	ENSG00000152256	PDK1
hsa05145~Toxoplasmosis	1	45319	110/7892	0.325439	0.481406	2.56234	ENSG00000050555	LAMC3
hsa05165~Human papillomavirus infection	2	45350	329/7892	0.32685	0.481406	1.71342	ENSG00000137809/ENSG00000050555	ITGA11/LAMC3
hsa04668~TNF signaling pathway	1	45319	112/7892	0.330284	0.481406	2.51658	ENSG00000082512	TRAF5
hsa04725~Cholinergic synapse	1	45319	112/7892	0.330284	0.481406	2.51658	ENSG00000168243	GNG4
hsa04726~Serotonergic synapse	1	45319	113/7892	0.332695	0.481406	2.49431	ENSG00000168243	GNG4
hsa04724~Glutamatergic synapse	1	45319	114/7892	0.335097	0.481406	2.47243	ENSG00000168243	GNG4
hsa04611~Platelet activation	1	45319	121/7892	0.351678	0.48592	2.3294	ENSG00000065534	MYLK
hsa04110~Cell cycle	1	45319	124/7892	0.358662	0.48592	2.27304	ENSG00000094804	CDC6
hsa05322~Systemic lupus erythematosus	1	45319	127/7892	0.365573	0.48592	2.21935	ENSG00000178562	CD28
hsa00230~Purine metabolism	1	45319	128/7892	0.367861	0.48592	2.20201	ENSG00000158125	XDH
hsa04926~Relaxin signaling pathway	1	45319	129/7892	0.37014	0.48592	2.18494	ENSG00000168243	GNG4
hsa04270~Vascular smooth muscle contraction	1	45319	131/7892	0.374676	0.48592	2.15158	ENSG00000065534	MYLK
hsa04728~Dopaminergic synapse	1	45319	131/7892	0.374676	0.48592	2.15158	ENSG00000168243	GNG4
hsa04210~Apoptosis	1	45319	136/7892	0.385878	0.48592	2.07248	ENSG00000089685	BIRC5
hsa04915~Estrogen signaling pathway	1	45319	136/7892	0.385878	0.48592	2.07248	ENSG00000186832	KRT16
hsa05418~Fluid shear stress and atherosclerosis	1	45319	136/7892	0.385878	0.48592	2.07248	ENSG00000105971	CAV2
hsa05162~Measles	1	45319	139/7892	0.392506	0.488239	2.02775	ENSG00000178562	CD28
hsa04723~Retrograde endocannabinoid signaling	1	45319	147/7892	0.409845	0.503665	1.9174	ENSG00000168243	GNG4
hsa04934~Cushing syndrome	1	45319	152/7892	0.420439	0.507042	1.85432	ENSG00000171303	KCNK3
hsa01240~Biosynthesis of cofactors	1	45319	153/7892	0.422535	0.507042	1.8422	ENSG00000115486	GGCX
hsa04217~Necroptosis	1	45319	158/7892	0.432909	0.51345	1.78391	ENSG00000082512	TRAF5
hsa05161~Hepatitis B	1	45319	162/7892	0.441079	0.515935	1.73986	ENSG00000089685	BIRC5
hsa04022~cGMP-PKG signaling pathway	1	45319	164/7892	0.445121	0.515935	1.71864	ENSG00000065534	MYLK
hsa04621~NOD-like receptor signaling pathway	1	45319	179/7892	0.47455	0.543866	1.57462	ENSG00000082512	TRAF5
hsa05034~Alcoholism	1	45319	182/7892	0.480253	0.544286	1.54867	ENSG00000168243	GNG4
hsa05202~Transcriptional misregulation in cancer	1	45319	189/7892	0.493327	0.552955	1.49131	ENSG00000196092	PAX5
hsa05167~Kaposi sarcoma-associated herpesvirus infection	1	45319	192/7892	0.498833	0.552955	1.46801	ENSG00000168243	GNG4
hsa05169~Epstein-Barr virus infection	1	45319	198/7892	0.509672	0.552955	1.42352	ENSG00000082512	TRAF5
hsa05205~Proteoglycans in cancer	1	45319	200/7892	0.513235	0.552955	1.40929	ENSG00000105971	CAV2
hsa05203~Viral carcinogenesis	1	45319	201/7892	0.515007	0.552955	1.40227	ENSG00000082512	TRAF5
hsa05166~Human T-cell leukemia virus 1 infection	1	45319	216/7892	0.54085	0.574654	1.30489	ENSG00000159958	TNFRSF13C
hsa04014~Ras signaling pathway	1	45319	229/7892	0.56217	0.591147	1.23082	ENSG00000168243	GNG4
hsa05131~Shigellosis	1	45319	244/7892	0.585583	0.609485	1.15515	ENSG00000082512	TRAF5
hsa05132~Salmonella infection	1	45319	249/7892	0.593116	0.609523	1.13196	ENSG00000114790	ARHGEF26
hsa04144~Endocytosis	1	45319	252/7892	0.597572	0.609523	1.11848	ENSG00000105971	CAV2
hsa05020~Prion disease	1	45319	272/7892	0.626099	0.632298	1.03624	ENSG00000105971	CAV2
hsa05168~Herpes simplex virus 1 infection	1	45319	491/7892	0.83499	0.83499	0.574047	ENSG00000082512	TRAF5
