# Supplementary material for: Integration analysis of cis- and trans-regulatory long non-coding RNAs associated with immune-related pathways in non-small cell lung cancer
Source: Biochem Biophys Rep. 2024 Oct 28;40:101832. doi: 10.1016/j.bbrep.2024.101832 (PMC11558640; doi:10.1016/j.bbrep.2024.101832)
Supplement: Multimedia component 21 [file mmc21.xlsx]

## Sheet: Table S20-lncRNA_TF_mRNA_result
Table S20-lncRNA_TF_mRNA_result(lnc from cis)
lncRNA	mRNA	CorrelationCoefficient	p-value	gene_id	TF	Position(motif_bind)	Score(motif_bind)	TF_id	ConsensusSeq
NONHSAT157362.1	BLNK	0.999	1.535e-06	BLNK	CREB1	931	12.1166	MA0018	TTATGATGTCATA
NONHSAT157362.1	BLNK	0.999	1.535e-06	BLNK	CTCF	382	9.4464	MA0139	TGGCCACCAGGGGGCGCTA
NONHSAT157362.1	BLNK	0.999	1.535e-06	BLNK	SNAI2	363	7.36729	MA0745	AACAGGTGT
NONHSAT157362.1	BLNK	0.999	1.535e-06	BLNK	MITF	888	14.6973	MA0620	TAAAGTCACGTGACTTTA
NONHSAT157362.1	BLNK	0.999	1.535e-06	BLNK	ESR1	934	15.95	MA0112	CCAGGTCACCGTGACCCC
NONHSAT157362.1	BLNK	0.999	1.535e-06	BLNK	NR3C1	935	10.6031	MA0113	GGGAACATTATGTCCTAA
NONHSAT157362.1	BLNK	0.999	1.535e-06	BLNK	AR	449	7.49463	MA0007	AAGAACAGAATGTTC
NONHSAT157362.1	BLNK	0.999	1.535e-06	BLNK	GATA1	115	6.16217	MA0035	TTCTAATCTAT
NONHSAT157362.1	BLNK	0.999	1.535e-06	BLNK	ZNF24	915	12.5886	MA1124	CATTCATTCATTC
NONHSAT157362.1	BLNK	0.999	1.535e-06	BLNK	YY1	682	9.48644	MA0095	CAAGATGGCGGC
NONHSAT157362.1	BLNK	0.999	1.535e-06	BLNK	OTX2	1012	7.67914	MA0712	AAGGGATTAGAA
NONHSAT157362.1	BLNK	0.999	1.535e-06	BLNK	FOXA1	107	8.36952	MA0148	TCCATGTTTACTTTG
NONHSAT157362.1	BLNK	0.999	1.535e-06	BLNK	FOXP1	651	7.88003	MA0481	CAAAAGTAAACAAAG
NONHSAT157362.1	BLNK	0.999	1.535e-06	BLNK	SIX2	1107	12.0917	MA1119	AACTGAAACCTGATAC
NONHSAT157362.1	BLNK	0.999	1.535e-06	BLNK	FOXA2	620	7.4317	MA0047	ATGTAAACATA
NONHSAT157362.1	BLNK	0.999	1.535e-06	BLNK	MAFG	57	9.37161	MA0659	GAGTCAGCATTTTTT
NONHSAT157362.1	BLNK	0.999	1.535e-06	BLNK	MAFK	55	10.223	MA0496	CTGAGTCAGCAATTT
NONHSAT157362.1	BLNK	0.999	1.535e-06	BLNK	EOMES	54	8.60781	MA0800	AAGGTGTGAAAAT
NONHSAT157362.1	BLNK	0.999	1.535e-06	BLNK	MYC	296	8.5748	MA0147	GGCCACGTGCCC
NONHSAT157362.1	BLNK	0.999	1.535e-06	BLNK	ERG	453	10.246	MA0474	ACCGGAAGTG
NONHSAT157362.1	BLNK	0.999	1.535e-06	BLNK	ATF2	931	15.3949	MA1632	AAATGAGGTCATT
NONHSAT157362.1	BLNK	0.999	1.535e-06	BLNK	TCF4	275	8.94598	MA0830	CGGCACCTGCCCC
NONHSAT157362.1	BLNK	0.999	1.535e-06	BLNK	SPI1	455	9.87175	MA0080	AGGAAGT
NONHSAT157362.1	BLNK	0.999	1.535e-06	BLNK	EGR1	186	8.91359	MA0162	CCCCCGCCCCCGCC
NONHSAT157362.1	BLNK	0.999	1.535e-06	BLNK	GATA2	788	7.1875	MA0036	GGATA
NONHSAT157362.1	BLNK	0.999	1.535e-06	BLNK	SOX2	658	7.76628	MA0143	AAACAATGGAA
NONHSAT157362.1	BLNK	0.999	1.535e-06	BLNK	ASCL1	274	10.3924	MA1100	GCAGCAGCTGGCG
NONHSAT157362.1	BLNK	0.999	1.535e-06	BLNK	NFKB2	390	8.78509	MA0778	AGGGGATTCCCCT
NONHSAT157362.1	BLNK	0.999	1.535e-06	BLNK	RUNX1	931	8.19326	MA0002	TATTGTGGTTA
NONHSAT157362.1	BLNK	0.999	1.535e-06	BLNK	TFAP4	276	7.54816	MA0691	AACAGCTGAT
NONHSAT157362.1	BLNK	0.999	1.535e-06	BLNK	POU5F1	138	9.24126	MA1115	ATATGCAAATT
NONHSAT157362.1	BLNK	0.999	1.535e-06	BLNK	SPIB	453	10.2923	MA0081	AGAGGAA
NONHSAT157362.1	BLNK	0.999	1.535e-06	BLNK	PAX5	177	6.12494	MA0014	GAGCGTGACCCC
NONHSAT157362.1	BLNK	0.999	1.535e-06	BLNK	IKZF1	450	15.8923	MA1508	GAAACAGGAAGT
NONHSAT157362.1	BLNK	0.999	1.535e-06	BLNK	RUNX3	1054	8.55774	MA0684	AAAACCTCAAAT
NONHSAT157362.1	BLNK	0.999	1.535e-06	BLNK	NFE2	54	4.73785	MA0841	CATGACTCATC
NONHSAT157362.1	BLNK	0.999	1.535e-06	BLNK	NRF1	154	5.46108	MA0506	GCGCCTGCGCA
NONHSAT157362.1	BLNK	0.999	1.535e-06	BLNK	ZNF384	306	7.03863	MA1125	TTTAAAAAAAAA
NONHSAT157362.1	BLNK	0.999	1.535e-06	BLNK	HOXB13	93	8.0233	MA0901	AACCAATAAAATTT
NONHSAT157362.1	BLNK	0.999	1.535e-06	BLNK	CDX2	650	9.95466	MA0465	AAGCAATAAAAA
NONHSAT157362.1	BLNK	0.999	1.535e-06	BLNK	NKX3-1	849	8.76058	MA0124	ATACTTA
NONHSAT157362.1	BLNK	0.999	1.535e-06	BLNK	SCRT1	69	6.89263	MA0743	AATTCAACAGGTGGTT
NONHSAT157362.1	BLNK	0.999	1.535e-06	BLNK	EBF1	1080	8.30219	MA0154	AGTCCCCAGGGGACT
NONHSAT157362.1	BLNK	0.999	1.535e-06	BLNK	LEF1	527	6.10611	MA0768	AAAGATCAAAGGGTT
NONHSAT157362.1	BLNK	0.999	1.535e-06	BLNK	MAFF	54	9.54785	MA0495	GCTGAGTCAGCAATTTTT
NONHSAT157362.1	BLNK	0.999	1.535e-06	BLNK	BHLHE40	892	5.27702	MA0464	ATCACGTGAC
NONHSAT157362.1	BLNK	0.999	1.535e-06	BLNK	ZNF263	376	11.5709	MA0528	GGAGGAGGAGGGGGAGGAGGA
NONHSAT157362.1	BLNK	0.999	1.535e-06	BLNK	KLF4	414	9.12802	MA0039	CGCCCCACCCCC
NONHSAT157362.1	BLNK	0.999	1.535e-06	BLNK	FOXO3	240	8.55225	MA0157	TGTAAACA
NONHSAT157362.1	BLNK	0.999	1.535e-06	BLNK	SPDEF	452	7.23259	MA0686	ACCCGGATGTA
NONHSAT157362.1	BLNK	0.999	1.535e-06	BLNK	ZBTB7A	452	9.98047	MA0750	GCCCGGAAGTGGC
NONHSAT157362.1	BLNK	0.999	1.535e-06	BLNK	MYCN	296	5.72272	MA0104	GGCCACGTGGCC
NONHSAT157362.1	BLNK	0.999	1.535e-06	BLNK	TP53	1104	5.92879	MA0106	ACATGCCCAGACATG
NONHSAT157362.1	BLNK	0.999	1.535e-06	BLNK	JUN	930	12.5593	MA0488	AAGATGATGTCAT
NONHSAT157362.1	BLNK	0.999	1.535e-06	BLNK	SP1	16	7.96022	MA0079	CCCCGCCCCC
NONHSAT157362.1	BLNK	0.999	1.535e-06	BLNK	NFIC	461	6.97943	MA0161	TTGGCA
NONHSAT157362.1	BLNK	0.999	1.535e-06	BLNK	MYB	399	11.7218	MA0100	ACCAACTGTC
NONHSAT157362.1	BLNK	0.999	1.535e-06	BLNK	IRF1	124	7.40223	MA0050	GAAAGCGAAACC
NONHSAT157362.1	BLNK	0.999	1.535e-06	BLNK	VDR	934	8.36033	MA0693	TGAGTTCA
NONHSAT157362.1	BLNK	0.999	1.535e-06	BLNK	ESRRA	1037	8.91231	MA0592	GCTCAAGGTCACA
NONHSAT157362.1	BLNK	0.999	1.535e-06	BLNK	SRF	872	6.55063	MA0083	CATGCCCAAATAAGGCAA
NONHSAT157362.1	BLNK	0.999	1.535e-06	BLNK	ETS1	453	10.3684	MA0098	ACCGGAAGTG
NONHSAT157362.1	BLNK	0.999	1.535e-06	BLNK	MYOD1	275	6.1644	MA0499	CAGCACCTGTCCC
NONHSAT157362.1	BLNK	0.999	1.535e-06	BLNK	FOSL1	53	6.34494	MA0477	TGATGACTCATCC
NONHSAT157362.1	BLNK	0.999	1.535e-06	BLNK	TCF3	276	9.66632	MA0522	AACACCTGCT
NONHSAT157362.1	BLNK	0.999	1.535e-06	BLNK	ZKSCAN1	133	8.71053	MA1585	ATAGTAGGTG
NONHSAT157362.1	BLNK	0.999	1.535e-06	BLNK	JUNB	53	7.39906	MA0490	AAATGACTCATTT
NONHSAT157362.1	BLNK	0.999	1.535e-06	BLNK	JUND	53	7.98673	MA0491	TGATGACTCATCC
NONHSAT157362.1	BLNK	0.999	1.535e-06	BLNK	ATF4	645	5.33221	MA0833	AAATGATGCAATAA
NONHSAT157362.1	BLNK	0.999	1.535e-06	BLNK	USF1	890	14.8795	MA0093	TGGTCATGTGACCT
NONHSAT157362.1	BLNK	0.999	1.535e-06	BLNK	NR4A1	986	13.0545	MA1112	TTAAAGGTCAAA
NONHSAT157362.1	BLNK	0.999	1.535e-06	BLNK	NFYA	314	6.30275	MA0060	AACCAATCAGA
NONHSAT157362.1	BLNK	0.999	1.535e-06	BLNK	GATA3	837	13.43	MA0037	AGATAAGA
NONHSAT157362.1	BLNK	0.999	1.535e-06	BLNK	NR2F2	692	10.1179	MA1111	CAAAGGTCAAA
NONHSAT157362.1	BLNK	0.999	1.535e-06	BLNK	TEAD1	434	7.67323	MA0090	CACATTCCAT
NONHSAT157362.1	BLNK	0.999	1.535e-06	BLNK	ELF1	450	12.3027	MA0473	GAACCAGGAAGTG
NONHSAT157362.1	BLNK	0.999	1.535e-06	BLNK	TCF7	607	6.95822	MA0769	TCCTTTGATGT
NONHSAT157362.1	BLNK	0.999	1.535e-06	BLNK	ZEB1	267	6.06195	MA0103	CCCACCTGCGC
NONHSAT157362.1	BLNK	0.999	1.535e-06	BLNK	HNF4A	1038	12.7407	MA0114	TCCAAAGTCCAAA
NONHSAT157362.1	BLNK	0.999	1.535e-06	BLNK	STAT1	67	4.81213	MA0137	CATTTCCCGGAAACC
NONHSAT157362.1	BLNK	0.999	1.535e-06	BLNK	GATA4	114	5.54453	MA0482	TTCCTTATCTTT
NONHSAT157362.1	BLNK	0.999	1.535e-06	BLNK	CEBPA	811	8.31976	MA0102	TTATTGCACAATAT
NONHSAT157362.1	BLNK	0.999	1.535e-06	BLNK	CEBPD	812	9.61348	MA0836	TATTGCACAATAT
NONHSAT157362.1	BLNK	0.999	1.535e-06	BLNK	PDX1	1125	6.06046	MA0132	GTAATTAG
NONHSAT157362.1	BLNK	0.999	1.535e-06	BLNK	PKNOX1	377	6.33447	MA0782	TTTGAGTGACAGCTA
NONHSAT157362.1	BLNK	0.999	1.535e-06	BLNK	MAZ	413	9.26711	MA1522	CGCCCCTCCCC
NONHSAT157362.1	BLNK	0.999	1.535e-06	BLNK	MAX	892	5.23183	MA0058	ACCACGTGCT
NONHSAT157362.1	BLNK	0.999	1.535e-06	BLNK	HOXA4	59	6.99584	MA1496	GTCATTAG
NONHSAT157362.1	BLNK	0.999	1.535e-06	BLNK	HSF1	337	4.62304	MA0486	CTTCTAGAAGGTTCT
NONHSAT157362.1	BLNK	0.999	1.535e-06	BLNK	RELB	435	8.34991	MA1117	GAATTCCCCGG
NONHSAT157362.1	BLNK	0.999	1.535e-06	BLNK	FLI1	453	13.7692	MA0475	ACAGGAAGTGG
NONHSAT157362.1	BLNK	0.999	1.535e-06	BLNK	MEF2A	847	15.0575	MA0052	CTATTTATAG
NONHSAT157362.1	BLNK	0.999	1.535e-06	BLNK	CREM	930	9.28793	MA0609	GCAGTGACGTCACTGC
NONHSAT157362.1	BLNK	0.999	1.535e-06	BLNK	RBPJ	254	13.0883	MA1116	CCTGGGAAAG
NONHSAT157362.1	BLNK	0.999	1.535e-06	BLNK	GABPA	453	10.6071	MA0062	ACCGGAAGAG
NONHSAT157362.1	BLNK	0.999	1.535e-06	BLNK	NEUROD1	383	8.0589	MA1109	GGACAGATGGCAG
NONHSAT157362.1	BLNK	0.999	1.535e-06	BLNK	KLF9	265	4.39091	MA1107	CAGCCACACCCACCCC
NONHSAT157362.1	BLNK	0.999	1.535e-06	BLNK	RUNX2	70	6.44287	MA0511	AAACCGCAA
NONHSAT157362.1	BLNK	0.999	1.535e-06	BLNK	HES1	892	4.30604	MA1099	GGCACGTGGC
NONHSAT157362.1	BLNK	0.999	1.535e-06	BLNK	HNF4G	1038	12.864	MA0484	TCCAAAGTCCAGA
NONHSAT157362.1	BLNK	0.999	1.535e-06	BLNK	TEAD4	841	7.62565	MA0809	CACATTCCAT
NONHSAT157362.1	BLNK	0.999	1.535e-06	BLNK	E2F4	303	8.619	MA0470	GGGCGGGAAGG
NONHSAT157362.1	BLNK	0.999	1.535e-06	BLNK	BATF	54	5.75246	MA1634	TATGACTCATA
NONHSAT157362.1	BLNK	0.999	1.535e-06	BLNK	HLF	812	7.22004	MA0043	CATTACGTAACC
NONHSAT157362.1	BLNK	0.999	1.535e-06	BLNK	NFIL3	924	10.1433	MA0025	TATTATGCAATAT
NONHSAT157362.1	BLNK	0.999	1.535e-06	BLNK	HIF1A	298	5.50238	MA1106	GTACGTGCCC
NONHSAT157362.1	BLNK	0.999	1.535e-06	BLNK	KLF17	12	5.25194	MA1514	CACCACGCACCCCTT
NONHSAT157362.1	BLNK	0.999	1.535e-06	BLNK	GRHL2	72	6.4199	MA1105	AAAACAGGTTTT
NONHSAT157362.1	BLNK	0.999	1.535e-06	BLNK	CTCFL	386	7.54712	MA1102	CACCAGGGGGCACC
NONHSAT157362.1	BLNK	0.999	1.535e-06	BLNK	ESR2	936	17.9823	MA0258	AGGTCACCCTGACCT
NONHSAT157362.1	BLNK	0.999	1.535e-06	BLNK	TFAP2C	959	5.98383	MA0524	TGCCCCAGGGCA
NONHSAT157362.1	BLNK	0.999	1.535e-06	BLNK	GATA6	834	10.9626	MA1104	AAAAGATAAGAAA
NONHSAT157362.1	BLNK	0.999	1.535e-06	BLNK	ZNF317	349	8.55475	MA1593	TAACAGCAGACT
NONHSAT157362.1	BLNK	0.999	1.535e-06	BLNK	MNT	297	7.55867	MA0825	ACCACGTGCC
NONHSAT157362.1	BLNK	0.999	1.535e-06	BLNK	TEAD3	435	7.05984	MA0808	ACATTCCA
NONHSAT157362.1	BLNK	0.999	1.535e-06	BLNK	KLF16	186	4.41001	MA0741	GCCACGCCCCC
NONHSAT157362.1	BLNK	0.999	1.535e-06	BLNK	ZNF341	449	6.76874	MA1655	GGGAACAGCCAC
NONHSAT157362.1	BLNK	0.999	1.535e-06	BLNK	TGIF2	51	5.71407	MA0797	TGACAGCTGTCA
NONHSAT157362.1	BLNK	0.999	1.535e-06	BLNK	ZBTB26	1093	13.2843	MA1579	TACTCCAGAAAAGAT
NONHSAT157362.1	BLNK	0.999	1.535e-06	BLNK	TCF7L1	527	10.8499	MA1421	AAAGATCAAAGG
NONHSAT157362.1	BLNK	0.999	1.535e-06	BLNK	TBX21	54	7.19957	MA0690	AAGGTGTGAA
NONHSAT157362.1	BLNK	0.999	1.535e-06	BLNK	SOX13	658	8.39798	MA1120	AAACAATGGCA
NONHSAT157362.1	BLNK	0.999	1.535e-06	BLNK	TFAP2A	190	12.3511	MA0003	CGCCTCAGGCA
NONHSAT157362.1	BLNK	0.999	1.535e-06	BLNK	PAX6	978	4.5425	MA0069	TTCACGCATGAGTT
NONHSAT157362.1	BLNK	0.999	1.535e-06	BLNK	RXRB	982	6.98871	MA0855	GGGGTCAAAGGTCA
NONHSAT157362.1	BLNK	0.999	1.535e-06	BLNK	PBX3	116	4.6836	MA1114	GGGTGAGTGACAGGCGG
NONHSAT157362.1	BLNK	0.999	1.535e-06	BLNK	ETV6	453	8.48845	MA0645	AGCGGAAGTG
NONHSAT157362.1	BLNK	0.999	1.535e-06	BLNK	MEF2C	965	7.51791	MA0497	ATGCTAAAAATAGAA
NONHSAT157362.1	BLNK	0.999	1.535e-06	BLNK	NFATC3	435	8.47209	MA0625	ATTTTCCATT
NONHSAT157362.1	BLNK	0.999	1.535e-06	BLNK	USF2	890	14.2874	MA0526	TGGTCATGTGACCT
NONHSAT157362.1	BLNK	0.999	1.535e-06	BLNK	PHOX2B	712	10.3589	MA0681	TTTAATCAAATTATAT
NONHSAT157362.1	BLNK	0.999	1.535e-06	BLNK	KLF6	318	5.5631	MA1517	GGCCACGCCCA
NONHSAT157362.1	BLNK	0.999	1.535e-06	BLNK	BACH2	54	5.99916	MA1101	GATGACTCAGCAAT
NONHSAT157362.1	BLNK	0.999	1.535e-06	BLNK	NEUROG2	660	5.5692	MA0669	AACATATGTC
NONHSAT157362.1	BLNK	0.999	1.535e-06	BLNK	MEIS2	746	7.5216	MA0774	TTGACAGC
NONHSAT157362.1	BLNK	0.999	1.535e-06	BLNK	FOXH1	434	7.51149	MA0479	TCCAATCCACA
NONHSAT157362.1	BLNK	0.999	1.535e-06	BLNK	MYF5	275	9.67205	MA1641	GAACAGCTGTTC
NONHSAT157362.1	BLNK	0.999	1.535e-06	BLNK	SOX9	478	6.90489	MA0077	CCATTGTTC
NONHSAT157362.1	BLNK	0.999	1.535e-06	BLNK	HMBOX1	1077	6.07998	MA0895	ACTAGTTAAC
NONHSAT157362.1	BLNK	0.999	1.535e-06	BLNK	TP63	896	6.78037	MA0525	AGACATGCCCAGACATGCCC
NONHSAT157362.1	BLNK	0.999	1.535e-06	BLNK	SCRT2	69	5.9824	MA0744	AAAGCAACAGGTGGTT
NONHSAT157362.1	BLNK	0.999	1.535e-06	BLNK	ZNF652	1011	6.10274	MA1657	GAAAGAGTTAAA
ENST00000511849.2	CLIC5	0.9989	1.747e-06	CLIC5	KLF11	62	5.49491	MA1512	GCCACGCCCAC
ENST00000511849.2	PRX	0.9977	7.714e-06	PRX	KLF11	62	5.49491	MA1512	GCCACGCCCAC
ENST00000511849.2	SCN4B	0.9972	1.204e-05	SCN4B	KLF11	62	5.49491	MA1512	GCCACGCCCAC
ENST00000511849.2	EDNRB	0.9973	1.053e-05	EDNRB	KLF11	62	5.49491	MA1512	GCCACGCCCAC
ENST00000511849.2	CLIC5	0.9989	1.747e-06	CLIC5	FOXH1	648	9.18448	MA0479	TCCAATCCACA
ENST00000511849.2	TBX3	0.9974	1.01e-05	TBX3	FOXH1	648	9.18448	MA0479	TCCAATCCACA
ENST00000511849.2	EDNRB	0.9973	1.053e-05	EDNRB	FOXH1	648	9.18448	MA0479	TCCAATCCACA
ENST00000511849.2	CLIC5	0.9989	1.747e-06	CLIC5	MYC	94	5.65661	MA0147	GGCCACGTGCCC
ENST00000511849.2	PRX	0.9977	7.714e-06	PRX	MYC	94	5.65661	MA0147	GGCCACGTGCCC
ENST00000511849.2	SCN4B	0.9972	1.204e-05	SCN4B	MYC	94	5.65661	MA0147	GGCCACGTGCCC
ENST00000511849.2	TBX3	0.9974	1.01e-05	TBX3	MYC	94	5.65661	MA0147	GGCCACGTGCCC
ENST00000511849.2	EDNRB	0.9973	1.053e-05	EDNRB	MYC	94	5.65661	MA0147	GGCCACGTGCCC
ENST00000511849.2	CLIC5	0.9989	1.747e-06	CLIC5	ESR1	82	4.21259	MA0112	GGCCCAGGTCACCCTGACCT
ENST00000511849.2	PRX	0.9977	7.714e-06	PRX	ESR1	82	4.21259	MA0112	GGCCCAGGTCACCCTGACCT
ENST00000511849.2	SCN4B	0.9972	1.204e-05	SCN4B	ESR1	82	4.21259	MA0112	GGCCCAGGTCACCCTGACCT
ENST00000511849.2	TBX3	0.9974	1.01e-05	TBX3	ESR1	82	4.21259	MA0112	GGCCCAGGTCACCCTGACCT
ENST00000511849.2	EDNRB	0.9973	1.053e-05	EDNRB	ESR1	82	4.21259	MA0112	GGCCCAGGTCACCCTGACCT
ENST00000511849.2	CLIC5	0.9989	1.747e-06	CLIC5	MYOD1	94	11.6743	MA0499	CAGCACCTGTCCC
ENST00000511849.2	PRX	0.9977	7.714e-06	PRX	MYOD1	94	11.6743	MA0499	CAGCACCTGTCCC
ENST00000511849.2	TBX3	0.9974	1.01e-05	TBX3	MYOD1	94	11.6743	MA0499	CAGCACCTGTCCC
ENST00000511849.2	EDNRB	0.9973	1.053e-05	EDNRB	MYOD1	94	11.6743	MA0499	CAGCACCTGTCCC
ENST00000511849.2	CLIC5	0.9989	1.747e-06	CLIC5	CEBPB	615	6.37084	MA0466	ATTGCGCAAT
ENST00000511849.2	PRX	0.9977	7.714e-06	PRX	CEBPB	615	6.37084	MA0466	ATTGCGCAAT
ENST00000511849.2	SCN4B	0.9972	1.204e-05	SCN4B	CEBPB	615	6.37084	MA0466	ATTGCGCAAT
ENST00000511849.2	TBX3	0.9974	1.01e-05	TBX3	CEBPB	615	6.37084	MA0466	ATTGCGCAAT
ENST00000511849.2	EDNRB	0.9973	1.053e-05	EDNRB	CEBPB	615	6.37084	MA0466	ATTGCGCAAT
ENST00000511849.2	CLIC5	0.9989	1.747e-06	CLIC5	SPI1	61	8.32062	MA0080	CGGAAG
ENST00000511849.2	PRX	0.9977	7.714e-06	PRX	SPI1	61	8.32062	MA0080	CGGAAG
ENST00000511849.2	SCN4B	0.9972	1.204e-05	SCN4B	SPI1	61	8.32062	MA0080	CGGAAG
ENST00000511849.2	TBX3	0.9974	1.01e-05	TBX3	SPI1	61	8.32062	MA0080	CGGAAG
ENST00000511849.2	EDNRB	0.9973	1.053e-05	EDNRB	SPI1	61	8.32062	MA0080	CGGAAG
ENST00000511849.2	CLIC5	0.9989	1.747e-06	CLIC5	USF1	628	11.6764	MA0093	GCCACGTGACC
ENST00000511849.2	PRX	0.9977	7.714e-06	PRX	USF1	628	11.6764	MA0093	GCCACGTGACC
ENST00000511849.2	SCN4B	0.9972	1.204e-05	SCN4B	USF1	628	11.6764	MA0093	GCCACGTGACC
ENST00000511849.2	TBX3	0.9974	1.01e-05	TBX3	USF1	628	11.6764	MA0093	GCCACGTGACC
ENST00000511849.2	EDNRB	0.9973	1.053e-05	EDNRB	USF1	628	11.6764	MA0093	GCCACGTGACC
ENST00000511849.2	CLIC5	0.9989	1.747e-06	CLIC5	GATA3	647	10.2244	MA0037	AGATAAGA
ENST00000511849.2	SCN4B	0.9972	1.204e-05	SCN4B	GATA3	647	10.2244	MA0037	AGATAAGA
ENST00000511849.2	TBX3	0.9974	1.01e-05	TBX3	GATA3	647	10.2244	MA0037	AGATAAGA
ENST00000511849.2	EDNRB	0.9973	1.053e-05	EDNRB	GATA3	647	10.2244	MA0037	AGATAAGA
ENST00000511849.2	CLIC5	0.9989	1.747e-06	CLIC5	STAT3	206	9.36902	MA0144	CTTCTGGGAAA
ENST00000511849.2	PRX	0.9977	7.714e-06	PRX	STAT3	206	9.36902	MA0144	CTTCTGGGAAA
ENST00000511849.2	SCN4B	0.9972	1.204e-05	SCN4B	STAT3	206	9.36902	MA0144	CTTCTGGGAAA
ENST00000511849.2	EDNRB	0.9973	1.053e-05	EDNRB	STAT3	206	9.36902	MA0144	CTTCTGGGAAA
ENST00000511849.2	CLIC5	0.9989	1.747e-06	CLIC5	SOX2	296	13.3578	MA0143	AAACAATGGAA
ENST00000511849.2	SCN4B	0.9972	1.204e-05	SCN4B	SOX2	296	13.3578	MA0143	AAACAATGGAA
ENST00000511849.2	TBX3	0.9974	1.01e-05	TBX3	SOX2	296	13.3578	MA0143	AAACAATGGAA
ENST00000511849.2	EDNRB	0.9973	1.053e-05	EDNRB	SOX2	296	13.3578	MA0143	AAACAATGGAA
ENST00000511849.2	CLIC5	0.9989	1.747e-06	CLIC5	CTCF	43	6.69888	MA0139	TGGCCACCAGGGGGCGCTA
ENST00000511849.2	PRX	0.9977	7.714e-06	PRX	CTCF	43	6.69888	MA0139	TGGCCACCAGGGGGCGCTA
ENST00000511849.2	SCN4B	0.9972	1.204e-05	SCN4B	CTCF	43	6.69888	MA0139	TGGCCACCAGGGGGCGCTA
ENST00000511849.2	TBX3	0.9974	1.01e-05	TBX3	CTCF	43	6.69888	MA0139	TGGCCACCAGGGGGCGCTA
ENST00000511849.2	EDNRB	0.9973	1.053e-05	EDNRB	CTCF	43	6.69888	MA0139	TGGCCACCAGGGGGCGCTA
ENST00000511849.2	CLIC5	0.9989	1.747e-06	CLIC5	CEBPA	185	6.60605	MA0102	TTATTGCACAATAT
ENST00000511849.2	PRX	0.9977	7.714e-06	PRX	CEBPA	185	6.60605	MA0102	TTATTGCACAATAT
ENST00000511849.2	SCN4B	0.9972	1.204e-05	SCN4B	CEBPA	185	6.60605	MA0102	TTATTGCACAATAT
ENST00000511849.2	EDNRB	0.9973	1.053e-05	EDNRB	CEBPA	185	6.60605	MA0102	TTATTGCACAATAT
ENST00000511849.2	CLIC5	0.9989	1.747e-06	CLIC5	FOXA1	650	9.3881	MA0148	ATGTAAACATGT
ENST00000511849.2	PRX	0.9977	7.714e-06	PRX	FOXA1	650	9.3881	MA0148	ATGTAAACATGT
ENST00000511849.2	SCN4B	0.9972	1.204e-05	SCN4B	FOXA1	650	9.3881	MA0148	ATGTAAACATGT
ENST00000511849.2	TBX3	0.9974	1.01e-05	TBX3	FOXA1	650	9.3881	MA0148	ATGTAAACATGT
ENST00000511849.2	EDNRB	0.9973	1.053e-05	EDNRB	FOXA1	650	9.3881	MA0148	ATGTAAACATGT
ENST00000511849.2	CLIC5	0.9989	1.747e-06	CLIC5	MAX	627	9.51962	MA0058	AACCACGTGA
ENST00000511849.2	PRX	0.9977	7.714e-06	PRX	MAX	627	9.51962	MA0058	AACCACGTGA
ENST00000511849.2	SCN4B	0.9972	1.204e-05	SCN4B	MAX	627	9.51962	MA0058	AACCACGTGA
ENST00000511849.2	TBX3	0.9974	1.01e-05	TBX3	MAX	627	9.51962	MA0058	AACCACGTGA
ENST00000511849.2	EDNRB	0.9973	1.053e-05	EDNRB	MAX	627	9.51962	MA0058	AACCACGTGA
ENST00000511849.2	CLIC5	0.9989	1.747e-06	CLIC5	FLI1	213	4.97611	MA0475	ACAGGAAGTGG
ENST00000511849.2	PRX	0.9977	7.714e-06	PRX	FLI1	213	4.97611	MA0475	ACAGGAAGTGG
ENST00000511849.2	SCN4B	0.9972	1.204e-05	SCN4B	FLI1	213	4.97611	MA0475	ACAGGAAGTGG
ENST00000511849.2	TBX3	0.9974	1.01e-05	TBX3	FLI1	213	4.97611	MA0475	ACAGGAAGTGG
ENST00000511849.2	EDNRB	0.9973	1.053e-05	EDNRB	FLI1	213	4.97611	MA0475	ACAGGAAGTGG
ENST00000511849.2	CLIC5	0.9989	1.747e-06	CLIC5	POU5F1	595	7.84371	MA1115	ATATGCAAATT
ENST00000511849.2	PRX	0.9977	7.714e-06	PRX	POU5F1	595	7.84371	MA1115	ATATGCAAATT
ENST00000511849.2	SCN4B	0.9972	1.204e-05	SCN4B	POU5F1	595	7.84371	MA1115	ATATGCAAATT
ENST00000511849.2	TBX3	0.9974	1.01e-05	TBX3	POU5F1	595	7.84371	MA1115	ATATGCAAATT
ENST00000511849.2	CLIC5	0.9989	1.747e-06	CLIC5	TEAD4	401	7.20415	MA0809	CACATTCCAT
ENST00000511849.2	PRX	0.9977	7.714e-06	PRX	TEAD4	401	7.20415	MA0809	CACATTCCAT
ENST00000511849.2	SCN4B	0.9972	1.204e-05	SCN4B	TEAD4	401	7.20415	MA0809	CACATTCCAT
ENST00000511849.2	TBX3	0.9974	1.01e-05	TBX3	TEAD4	401	7.20415	MA0809	CACATTCCAT
ENST00000511849.2	EDNRB	0.9973	1.053e-05	EDNRB	TEAD4	401	7.20415	MA0809	CACATTCCAT
ENST00000511849.2	CLIC5	0.9989	1.747e-06	CLIC5	ZNF528	432	7.2792	MA1597	CCCAGGGAAGCCATTTC
ENST00000511849.2	CLIC5	0.9989	1.747e-06	CLIC5	ZNF384	555	9.76116	MA1125	TTTAAAAAAAAA
ENST00000511849.2	PRX	0.9977	7.714e-06	PRX	ZNF384	555	9.76116	MA1125	TTTAAAAAAAAA
ENST00000511849.2	SCN4B	0.9972	1.204e-05	SCN4B	ZNF384	555	9.76116	MA1125	TTTAAAAAAAAA
ENST00000511849.2	TBX3	0.9974	1.01e-05	TBX3	ZNF384	555	9.76116	MA1125	TTTAAAAAAAAA
ENST00000511849.2	EDNRB	0.9973	1.053e-05	EDNRB	ZNF384	555	9.76116	MA1125	TTTAAAAAAAAA
ENST00000511849.2	CLIC5	0.9989	1.747e-06	CLIC5	TFAP2C	18	7.55279	MA0524	TGCCCCAGGGCA
ENST00000511849.2	PRX	0.9977	7.714e-06	PRX	TFAP2C	18	7.55279	MA0524	TGCCCCAGGGCA
ENST00000511849.2	SCN4B	0.9972	1.204e-05	SCN4B	TFAP2C	18	7.55279	MA0524	TGCCCCAGGGCA
ENST00000511849.2	TBX3	0.9974	1.01e-05	TBX3	TFAP2C	18	7.55279	MA0524	TGCCCCAGGGCA
ENST00000511849.2	EDNRB	0.9973	1.053e-05	EDNRB	TFAP2C	18	7.55279	MA0524	TGCCCCAGGGCA
ENST00000511849.2	CLIC5	0.9989	1.747e-06	CLIC5	GATA6	621	11.1037	MA1104	TTATCTTATCTTT
ENST00000511849.2	PRX	0.9977	7.714e-06	PRX	GATA6	621	11.1037	MA1104	TTATCTTATCTTT
ENST00000511849.2	SCN4B	0.9972	1.204e-05	SCN4B	GATA6	621	11.1037	MA1104	TTATCTTATCTTT
ENST00000511849.2	EDNRB	0.9973	1.053e-05	EDNRB	GATA6	621	11.1037	MA1104	TTATCTTATCTTT
ENST00000511849.2	CLIC5	0.9989	1.747e-06	CLIC5	SCRT2	650	9.67737	MA0744	AAAGCAACAGGTGGTT
ENST00000511849.2	CLIC5	0.9989	1.747e-06	CLIC5	TCF7L2	108	8.65162	MA0523	AAAGATCAAAGGAA
ENST00000511849.2	TBX3	0.9974	1.01e-05	TBX3	TCF7L2	108	8.65162	MA0523	AAAGATCAAAGGAA
ENST00000511849.2	EDNRB	0.9973	1.053e-05	EDNRB	TCF7L2	108	8.65162	MA0523	AAAGATCAAAGGAA
ENST00000511849.2	CLIC5	0.9989	1.747e-06	CLIC5	EBF1	428	6.56405	MA0154	AGTCCCCAGGGGACT
ENST00000511849.2	PRX	0.9977	7.714e-06	PRX	EBF1	428	6.56405	MA0154	AGTCCCCAGGGGACT
ENST00000511849.2	SCN4B	0.9972	1.204e-05	SCN4B	EBF1	428	6.56405	MA0154	AGTCCCCAGGGGACT
ENST00000511849.2	EDNRB	0.9973	1.053e-05	EDNRB	EBF1	428	6.56405	MA0154	AGTCCCCAGGGGACT
ENST00000511849.2	CLIC5	0.9989	1.747e-06	CLIC5	FOXA2	650	9.4406	MA0047	ATGTAAACATA
ENST00000511849.2	SCN4B	0.9972	1.204e-05	SCN4B	FOXA2	650	9.4406	MA0047	ATGTAAACATA
ENST00000511849.2	TBX3	0.9974	1.01e-05	TBX3	FOXA2	650	9.4406	MA0047	ATGTAAACATA
ENST00000511849.2	EDNRB	0.9973	1.053e-05	EDNRB	FOXA2	650	9.4406	MA0047	ATGTAAACATA
ENST00000511849.2	CLIC5	0.9989	1.747e-06	CLIC5	BHLHE40	628	7.84877	MA0464	ATCACGTGAC
ENST00000511849.2	PRX	0.9977	7.714e-06	PRX	BHLHE40	628	7.84877	MA0464	ATCACGTGAC
ENST00000511849.2	SCN4B	0.9972	1.204e-05	SCN4B	BHLHE40	628	7.84877	MA0464	ATCACGTGAC
ENST00000511849.2	TBX3	0.9974	1.01e-05	TBX3	BHLHE40	628	7.84877	MA0464	ATCACGTGAC
ENST00000511849.2	EDNRB	0.9973	1.053e-05	EDNRB	BHLHE40	628	7.84877	MA0464	ATCACGTGAC
ENST00000511849.2	CLIC5	0.9989	1.747e-06	CLIC5	ZNF263	210	13.3889	MA0528	GGAGGAGGAGGGGGAGGAGGA
ENST00000511849.2	PRX	0.9977	7.714e-06	PRX	ZNF263	210	13.3889	MA0528	GGAGGAGGAGGGGGAGGAGGA
ENST00000511849.2	SCN4B	0.9972	1.204e-05	SCN4B	ZNF263	210	13.3889	MA0528	GGAGGAGGAGGGGGAGGAGGA
ENST00000511849.2	TBX3	0.9974	1.01e-05	TBX3	ZNF263	210	13.3889	MA0528	GGAGGAGGAGGGGGAGGAGGA
ENST00000511849.2	EDNRB	0.9973	1.053e-05	EDNRB	ZNF263	210	13.3889	MA0528	GGAGGAGGAGGGGGAGGAGGA
ENST00000511849.2	CLIC5	0.9989	1.747e-06	CLIC5	MAFG	606	5.24506	MA0659	GAGTCAGCATTTTTT
ENST00000511849.2	CLIC5	0.9989	1.747e-06	CLIC5	SNAI2	94	12.2152	MA0745	ATGCACCTGTCAT
ENST00000511849.2	PRX	0.9977	7.714e-06	PRX	SNAI2	94	12.2152	MA0745	ATGCACCTGTCAT
ENST00000511849.2	SCN4B	0.9972	1.204e-05	SCN4B	SNAI2	94	12.2152	MA0745	ATGCACCTGTCAT
ENST00000511849.2	TBX3	0.9974	1.01e-05	TBX3	SNAI2	94	12.2152	MA0745	ATGCACCTGTCAT
ENST00000511849.2	EDNRB	0.9973	1.053e-05	EDNRB	SNAI2	94	12.2152	MA0745	ATGCACCTGTCAT
ENST00000511849.2	CLIC5	0.9989	1.747e-06	CLIC5	MAFK	381	6.44807	MA0496	TGCTGACTCAGCAAT
ENST00000511849.2	EDNRB	0.9973	1.053e-05	EDNRB	MAFK	381	6.44807	MA0496	TGCTGACTCAGCAAT
ENST00000511849.2	CLIC5	0.9989	1.747e-06	CLIC5	MITF	624	14.3338	MA0620	TAAAGTCACGTGACTTTA
ENST00000511849.2	PRX	0.9977	7.714e-06	PRX	MITF	624	14.3338	MA0620	TAAAGTCACGTGACTTTA
ENST00000511849.2	EDNRB	0.9973	1.053e-05	EDNRB	MITF	624	14.3338	MA0620	TAAAGTCACGTGACTTTA
ENST00000511849.2	CLIC5	0.9989	1.747e-06	CLIC5	MAF	140	4.09829	MA1520	ATGCTGAGTCAGCAA
ENST00000511849.2	PRX	0.9977	7.714e-06	PRX	MAF	140	4.09829	MA1520	ATGCTGAGTCAGCAA
ENST00000511849.2	SCN4B	0.9972	1.204e-05	SCN4B	MAF	140	4.09829	MA1520	ATGCTGAGTCAGCAA
ENST00000511849.2	CLIC5	0.9989	1.747e-06	CLIC5	TP53	159	5.86336	MA0106	ACATGCCCAGACATG
ENST00000511849.2	PRX	0.9977	7.714e-06	PRX	TP53	159	5.86336	MA0106	ACATGCCCAGACATG
ENST00000511849.2	SCN4B	0.9972	1.204e-05	SCN4B	TP53	159	5.86336	MA0106	ACATGCCCAGACATG
ENST00000511849.2	TBX3	0.9974	1.01e-05	TBX3	TP53	159	5.86336	MA0106	ACATGCCCAGACATG
ENST00000511849.2	EDNRB	0.9973	1.053e-05	EDNRB	TP53	159	5.86336	MA0106	ACATGCCCAGACATG
ENST00000511849.2	CLIC5	0.9989	1.747e-06	CLIC5	SP1	90	7.0757	MA0079	CCCCGCCCCC
ENST00000511849.2	PRX	0.9977	7.714e-06	PRX	SP1	90	7.0757	MA0079	CCCCGCCCCC
ENST00000511849.2	SCN4B	0.9972	1.204e-05	SCN4B	SP1	90	7.0757	MA0079	CCCCGCCCCC
ENST00000511849.2	TBX3	0.9974	1.01e-05	TBX3	SP1	90	7.0757	MA0079	CCCCGCCCCC
ENST00000511849.2	EDNRB	0.9973	1.053e-05	EDNRB	SP1	90	7.0757	MA0079	CCCCGCCCCC
ENST00000511849.2	CLIC5	0.9989	1.747e-06	CLIC5	NFIC	571	8.57757	MA0161	TTGGCA
ENST00000511849.2	PRX	0.9977	7.714e-06	PRX	NFIC	571	8.57757	MA0161	TTGGCA
ENST00000511849.2	SCN4B	0.9972	1.204e-05	SCN4B	NFIC	571	8.57757	MA0161	TTGGCA
ENST00000511849.2	EDNRB	0.9973	1.053e-05	EDNRB	NFIC	571	8.57757	MA0161	TTGGCA
ENST00000511849.2	CLIC5	0.9989	1.747e-06	CLIC5	NR2F1	36	12.4402	MA0017	CAAAGGTCAAGGG
ENST00000511849.2	PRX	0.9977	7.714e-06	PRX	NR2F1	36	12.4402	MA0017	CAAAGGTCAAGGG
ENST00000511849.2	EDNRB	0.9973	1.053e-05	EDNRB	NR2F1	36	12.4402	MA0017	CAAAGGTCAAGGG
ENST00000511849.2	CLIC5	0.9989	1.747e-06	CLIC5	VDR	583	7.65989	MA0693	TGAGTTCA
ENST00000511849.2	PRX	0.9977	7.714e-06	PRX	VDR	583	7.65989	MA0693	TGAGTTCA
ENST00000511849.2	SCN4B	0.9972	1.204e-05	SCN4B	VDR	583	7.65989	MA0693	TGAGTTCA
ENST00000511849.2	TBX3	0.9974	1.01e-05	TBX3	VDR	583	7.65989	MA0693	TGAGTTCA
ENST00000511849.2	EDNRB	0.9973	1.053e-05	EDNRB	VDR	583	7.65989	MA0693	TGAGTTCA
ENST00000511849.2	CLIC5	0.9989	1.747e-06	CLIC5	SRF	303	7.16832	MA0083	CATGCCCAAATAAGGCAA
ENST00000511849.2	PRX	0.9977	7.714e-06	PRX	SRF	303	7.16832	MA0083	CATGCCCAAATAAGGCAA
ENST00000511849.2	SCN4B	0.9972	1.204e-05	SCN4B	SRF	303	7.16832	MA0083	CATGCCCAAATAAGGCAA
ENST00000511849.2	TBX3	0.9974	1.01e-05	TBX3	SRF	303	7.16832	MA0083	CATGCCCAAATAAGGCAA
ENST00000511849.2	EDNRB	0.9973	1.053e-05	EDNRB	SRF	303	7.16832	MA0083	CATGCCCAAATAAGGCAA
ENST00000511849.2	CLIC5	0.9989	1.747e-06	CLIC5	MYF5	94	6.47652	MA1641	GAACAGCTGTTC
ENST00000511849.2	CLIC5	0.9989	1.747e-06	CLIC5	ETS1	408	8.35509	MA0098	CTTCCG
ENST00000511849.2	EDNRB	0.9973	1.053e-05	EDNRB	ETS1	408	8.35509	MA0098	CTTCCG
ENST00000511849.2	CLIC5	0.9989	1.747e-06	CLIC5	ATF2	100	5.58883	MA1632	AAATGAGGTCATT
ENST00000511849.2	PRX	0.9977	7.714e-06	PRX	ATF2	100	5.58883	MA1632	AAATGAGGTCATT
ENST00000511849.2	EDNRB	0.9973	1.053e-05	EDNRB	ATF2	100	5.58883	MA1632	AAATGAGGTCATT
ENST00000511849.2	CLIC5	0.9989	1.747e-06	CLIC5	FOSL2	569	4.14169	MA0478	GGATGACTCAT
ENST00000511849.2	PRX	0.9977	7.714e-06	PRX	FOSL2	569	4.14169	MA0478	GGATGACTCAT
ENST00000511849.2	SCN4B	0.9972	1.204e-05	SCN4B	FOSL2	569	4.14169	MA0478	GGATGACTCAT
ENST00000511849.2	CLIC5	0.9989	1.747e-06	CLIC5	TCF4	95	11.6154	MA0830	CGCACCTGCT
ENST00000511849.2	PRX	0.9977	7.714e-06	PRX	TCF4	95	11.6154	MA0830	CGCACCTGCT
ENST00000511849.2	SCN4B	0.9972	1.204e-05	SCN4B	TCF4	95	11.6154	MA0830	CGCACCTGCT
ENST00000511849.2	CLIC5	0.9989	1.747e-06	CLIC5	TCF3	95	11.6752	MA0522	AACACCTGCT
ENST00000511849.2	PRX	0.9977	7.714e-06	PRX	TCF3	95	11.6752	MA0522	AACACCTGCT
ENST00000511849.2	CLIC5	0.9989	1.747e-06	CLIC5	CREB1	101	12.5459	MA0018	GGTGACGTCACC
ENST00000511849.2	PRX	0.9977	7.714e-06	PRX	CREB1	101	12.5459	MA0018	GGTGACGTCACC
ENST00000511849.2	SCN4B	0.9972	1.204e-05	SCN4B	CREB1	101	12.5459	MA0018	GGTGACGTCACC
ENST00000511849.2	EDNRB	0.9973	1.053e-05	EDNRB	CREB1	101	12.5459	MA0018	GGTGACGTCACC
ENST00000511849.2	CLIC5	0.9989	1.747e-06	CLIC5	JUNB	381	4.408	MA0490	AAATGACTCATTT
ENST00000511849.2	PRX	0.9977	7.714e-06	PRX	JUNB	381	4.408	MA0490	AAATGACTCATTT
ENST00000511849.2	SCN4B	0.9972	1.204e-05	SCN4B	JUNB	381	4.408	MA0490	AAATGACTCATTT
ENST00000511849.2	EDNRB	0.9973	1.053e-05	EDNRB	JUNB	381	4.408	MA0490	AAATGACTCATTT
ENST00000511849.2	CLIC5	0.9989	1.747e-06	CLIC5	ATF7	100	4.3529	MA0834	CGATGACGTCATCG
ENST00000511849.2	PRX	0.9977	7.714e-06	PRX	ATF7	100	4.3529	MA0834	CGATGACGTCATCG
ENST00000511849.2	SCN4B	0.9972	1.204e-05	SCN4B	ATF7	100	4.3529	MA0834	CGATGACGTCATCG
ENST00000511849.2	EDNRB	0.9973	1.053e-05	EDNRB	ATF7	100	4.3529	MA0834	CGATGACGTCATCG
ENST00000511849.2	CLIC5	0.9989	1.747e-06	CLIC5	NR4A1	35	14.5935	MA1112	TTAAAGGTCAAA
ENST00000511849.2	PRX	0.9977	7.714e-06	PRX	NR4A1	35	14.5935	MA1112	TTAAAGGTCAAA
ENST00000511849.2	EDNRB	0.9973	1.053e-05	EDNRB	NR4A1	35	14.5935	MA1112	TTAAAGGTCAAA
ENST00000511849.2	CLIC5	0.9989	1.747e-06	CLIC5	NFYA	561	13.3848	MA0060	AGAGTGCTGATTGGTCCA
ENST00000511849.2	PRX	0.9977	7.714e-06	PRX	NFYA	561	13.3848	MA0060	AGAGTGCTGATTGGTCCA
ENST00000511849.2	SCN4B	0.9972	1.204e-05	SCN4B	NFYA	561	13.3848	MA0060	AGAGTGCTGATTGGTCCA
ENST00000511849.2	TBX3	0.9974	1.01e-05	TBX3	NFYA	561	13.3848	MA0060	AGAGTGCTGATTGGTCCA
ENST00000511849.2	CLIC5	0.9989	1.747e-06	CLIC5	GATA2	620	11.9135	MA0036	AGATTCTTATCTGT
ENST00000511849.2	PRX	0.9977	7.714e-06	PRX	GATA2	620	11.9135	MA0036	AGATTCTTATCTGT
ENST00000511849.2	SCN4B	0.9972	1.204e-05	SCN4B	GATA2	620	11.9135	MA0036	AGATTCTTATCTGT
ENST00000511849.2	TBX3	0.9974	1.01e-05	TBX3	GATA2	620	11.9135	MA0036	AGATTCTTATCTGT
ENST00000511849.2	EDNRB	0.9973	1.053e-05	EDNRB	GATA2	620	11.9135	MA0036	AGATTCTTATCTGT
ENST00000511849.2	CLIC5	0.9989	1.747e-06	CLIC5	NR2F2	36	13.9288	MA1111	CAAAGGTCAAA
ENST00000511849.2	PRX	0.9977	7.714e-06	PRX	NR2F2	36	13.9288	MA1111	CAAAGGTCAAA
ENST00000511849.2	EDNRB	0.9973	1.053e-05	EDNRB	NR2F2	36	13.9288	MA1111	CAAAGGTCAAA
ENST00000511849.2	CLIC5	0.9989	1.747e-06	CLIC5	YY1	490	8.12993	MA0095	GCCATC
ENST00000511849.2	PRX	0.9977	7.714e-06	PRX	YY1	490	8.12993	MA0095	GCCATC
ENST00000511849.2	SCN4B	0.9972	1.204e-05	SCN4B	YY1	490	8.12993	MA0095	GCCATC
ENST00000511849.2	TBX3	0.9974	1.01e-05	TBX3	YY1	490	8.12993	MA0095	GCCATC
ENST00000511849.2	EDNRB	0.9973	1.053e-05	EDNRB	YY1	490	8.12993	MA0095	GCCATC
ENST00000511849.2	CLIC5	0.9989	1.747e-06	CLIC5	TEAD1	405	7.68016	MA0090	CACATTCCAT
ENST00000511849.2	SCN4B	0.9972	1.204e-05	SCN4B	TEAD1	405	7.68016	MA0090	CACATTCCAT
ENST00000511849.2	TBX3	0.9974	1.01e-05	TBX3	TEAD1	405	7.68016	MA0090	CACATTCCAT
ENST00000511849.2	EDNRB	0.9973	1.053e-05	EDNRB	TEAD1	405	7.68016	MA0090	CACATTCCAT
ENST00000511849.2	CLIC5	0.9989	1.747e-06	CLIC5	OTX2	324	7.91915	MA0712	AAGGGATTAGAA
ENST00000511849.2	SCN4B	0.9972	1.204e-05	SCN4B	OTX2	324	7.91915	MA0712	AAGGGATTAGAA
ENST00000511849.2	TBX3	0.9974	1.01e-05	TBX3	OTX2	324	7.91915	MA0712	AAGGGATTAGAA
ENST00000511849.2	EDNRB	0.9973	1.053e-05	EDNRB	OTX2	324	7.91915	MA0712	AAGGGATTAGAA
ENST00000511849.2	CLIC5	0.9989	1.747e-06	CLIC5	TCF7	590	10.8527	MA0769	TCCTTTGATGT
ENST00000511849.2	EDNRB	0.9973	1.053e-05	EDNRB	TCF7	590	10.8527	MA0769	TCCTTTGATGT
ENST00000511849.2	CLIC5	0.9989	1.747e-06	CLIC5	ZEB1	95	11.8266	MA0103	CCCACCTGCGC
ENST00000511849.2	PRX	0.9977	7.714e-06	PRX	ZEB1	95	11.8266	MA0103	CCCACCTGCGC
ENST00000511849.2	SCN4B	0.9972	1.204e-05	SCN4B	ZEB1	95	11.8266	MA0103	CCCACCTGCGC
ENST00000511849.2	CLIC5	0.9989	1.747e-06	CLIC5	PBX3	592	4.72863	MA1114	GGGTGAGTGACAGGCGG
ENST00000511849.2	PRX	0.9977	7.714e-06	PRX	PBX3	592	4.72863	MA1114	GGGTGAGTGACAGGCGG
ENST00000511849.2	SCN4B	0.9972	1.204e-05	SCN4B	PBX3	592	4.72863	MA1114	GGGTGAGTGACAGGCGG
ENST00000511849.2	EDNRB	0.9973	1.053e-05	EDNRB	PBX3	592	4.72863	MA1114	GGGTGAGTGACAGGCGG
ENST00000511849.2	CLIC5	0.9989	1.747e-06	CLIC5	STAT1	206	6.51253	MA0137	TTTCCAGGAAA
ENST00000511849.2	PRX	0.9977	7.714e-06	PRX	STAT1	206	6.51253	MA0137	TTTCCAGGAAA
ENST00000511849.2	SCN4B	0.9972	1.204e-05	SCN4B	STAT1	206	6.51253	MA0137	TTTCCAGGAAA
ENST00000511849.2	CLIC5	0.9989	1.747e-06	CLIC5	GATA4	622	11.8181	MA0482	TTCCTTATCTTT
ENST00000511849.2	PRX	0.9977	7.714e-06	PRX	GATA4	622	11.8181	MA0482	TTCCTTATCTTT
ENST00000511849.2	EDNRB	0.9973	1.053e-05	EDNRB	GATA4	622	11.8181	MA0482	TTCCTTATCTTT
ENST00000511849.2	CLIC5	0.9989	1.747e-06	CLIC5	PDX1	441	6.37783	MA0132	GTAATTAG
ENST00000511849.2	EDNRB	0.9973	1.053e-05	EDNRB	PDX1	441	6.37783	MA0132	GTAATTAG
ENST00000511849.2	CLIC5	0.9989	1.747e-06	CLIC5	PKNOX1	593	4.97745	MA0782	TTTGAGTGACAGCTA
ENST00000511849.2	PRX	0.9977	7.714e-06	PRX	PKNOX1	593	4.97745	MA0782	TTTGAGTGACAGCTA
ENST00000511849.2	SCN4B	0.9972	1.204e-05	SCN4B	PKNOX1	593	4.97745	MA0782	TTTGAGTGACAGCTA
ENST00000511849.2	TBX3	0.9974	1.01e-05	TBX3	PKNOX1	593	4.97745	MA0782	TTTGAGTGACAGCTA
ENST00000511849.2	EDNRB	0.9973	1.053e-05	EDNRB	PKNOX1	593	4.97745	MA0782	TTTGAGTGACAGCTA
ENST00000511849.2	CLIC5	0.9989	1.747e-06	CLIC5	NFKB2	60	9.00492	MA0778	AGGGGATTCCCCT
ENST00000511849.2	SCN4B	0.9972	1.204e-05	SCN4B	NFKB2	60	9.00492	MA0778	AGGGGATTCCCCT
ENST00000511849.2	CLIC5	0.9989	1.747e-06	CLIC5	RUNX1	453	8.58968	MA0002	TATTGTGGTTA
ENST00000511849.2	PRX	0.9977	7.714e-06	PRX	RUNX1	453	8.58968	MA0002	TATTGTGGTTA
ENST00000511849.2	SCN4B	0.9972	1.204e-05	SCN4B	RUNX1	453	8.58968	MA0002	TATTGTGGTTA
ENST00000511849.2	TBX3	0.9974	1.01e-05	TBX3	RUNX1	453	8.58968	MA0002	TATTGTGGTTA
ENST00000511849.2	EDNRB	0.9973	1.053e-05	EDNRB	RUNX1	453	8.58968	MA0002	TATTGTGGTTA
ENST00000511849.2	CLIC5	0.9989	1.747e-06	CLIC5	RELB	491	6.12008	MA1117	GAATTCCCCGG
ENST00000511849.2	SCN4B	0.9972	1.204e-05	SCN4B	RELB	491	6.12008	MA1117	GAATTCCCCGG
ENST00000511849.2	EDNRB	0.9973	1.053e-05	EDNRB	RELB	491	6.12008	MA1117	GAATTCCCCGG
ENST00000511849.2	CLIC5	0.9989	1.747e-06	CLIC5	MEF2A	637	8.46973	MA0052	TTCTAAAAATAGAAA
ENST00000511849.2	EDNRB	0.9973	1.053e-05	EDNRB	MEF2A	637	8.46973	MA0052	TTCTAAAAATAGAAA
ENST00000511849.2	CLIC5	0.9989	1.747e-06	CLIC5	PAX5	98	6.94232	MA0014	GAGCGTGACCCC
ENST00000511849.2	PRX	0.9977	7.714e-06	PRX	PAX5	98	6.94232	MA0014	GAGCGTGACCCC
ENST00000511849.2	SCN4B	0.9972	1.204e-05	SCN4B	PAX5	98	6.94232	MA0014	GAGCGTGACCCC
ENST00000511849.2	EDNRB	0.9973	1.053e-05	EDNRB	PAX5	98	6.94232	MA0014	GAGCGTGACCCC
ENST00000511849.2	CLIC5	0.9989	1.747e-06	CLIC5	CREM	99	13.7396	MA0609	GCAGTGACGTCACTGC
ENST00000511849.2	PRX	0.9977	7.714e-06	PRX	CREM	99	13.7396	MA0609	GCAGTGACGTCACTGC
ENST00000511849.2	SCN4B	0.9972	1.204e-05	SCN4B	CREM	99	13.7396	MA0609	GCAGTGACGTCACTGC
ENST00000511849.2	EDNRB	0.9973	1.053e-05	EDNRB	CREM	99	13.7396	MA0609	GCAGTGACGTCACTGC
ENST00000511849.2	CLIC5	0.9989	1.747e-06	CLIC5	MEF2C	304	7.59792	MA0497	ATGCTAAAAATAGAA
ENST00000511849.2	CLIC5	0.9989	1.747e-06	CLIC5	GABPA	123	4.78709	MA0062	CCCACTTCCTGTTT
ENST00000511849.2	SCN4B	0.9972	1.204e-05	SCN4B	GABPA	123	4.78709	MA0062	CCCACTTCCTGTTT
ENST00000511849.2	TBX3	0.9974	1.01e-05	TBX3	GABPA	123	4.78709	MA0062	CCCACTTCCTGTTT
ENST00000511849.2	EDNRB	0.9973	1.053e-05	EDNRB	GABPA	123	4.78709	MA0062	CCCACTTCCTGTTT
ENST00000511849.2	CLIC5	0.9989	1.747e-06	CLIC5	IKZF1	249	8.45153	MA1508	GAAACAGGAAGT
ENST00000511849.2	PRX	0.9977	7.714e-06	PRX	IKZF1	249	8.45153	MA1508	GAAACAGGAAGT
ENST00000511849.2	SCN4B	0.9972	1.204e-05	SCN4B	IKZF1	249	8.45153	MA1508	GAAACAGGAAGT
ENST00000511849.2	EDNRB	0.9973	1.053e-05	EDNRB	IKZF1	249	8.45153	MA1508	GAAACAGGAAGT
ENST00000511849.2	CLIC5	0.9989	1.747e-06	CLIC5	NEUROD1	44	6.38184	MA1109	GGACAGATGGCAG
ENST00000511849.2	PRX	0.9977	7.714e-06	PRX	NEUROD1	44	6.38184	MA1109	GGACAGATGGCAG
ENST00000511849.2	EDNRB	0.9973	1.053e-05	EDNRB	NEUROD1	44	6.38184	MA1109	GGACAGATGGCAG
ENST00000511849.2	CLIC5	0.9989	1.747e-06	CLIC5	RUNX3	107	11.5233	MA0684	AAAACCTCAAAT
ENST00000511849.2	SCN4B	0.9972	1.204e-05	SCN4B	RUNX3	107	11.5233	MA0684	AAAACCTCAAAT
ENST00000511849.2	EDNRB	0.9973	1.053e-05	EDNRB	RUNX3	107	11.5233	MA0684	AAAACCTCAAAT
ENST00000511849.2	CLIC5	0.9989	1.747e-06	CLIC5	KLF9	2	8.97832	MA1107	GGCCACACCCACC
ENST00000511849.2	PRX	0.9977	7.714e-06	PRX	KLF9	2	8.97832	MA1107	GGCCACACCCACC
ENST00000511849.2	SCN4B	0.9972	1.204e-05	SCN4B	KLF9	2	8.97832	MA1107	GGCCACACCCACC
ENST00000511849.2	EDNRB	0.9973	1.053e-05	EDNRB	KLF9	2	8.97832	MA1107	GGCCACACCCACC
ENST00000511849.2	CLIC5	0.9989	1.747e-06	CLIC5	RUNX2	126	10.0223	MA0511	GGGGTTTGTGGTTTG
ENST00000511849.2	SCN4B	0.9972	1.204e-05	SCN4B	RUNX2	126	10.0223	MA0511	GGGGTTTGTGGTTTG
ENST00000511849.2	TBX3	0.9974	1.01e-05	TBX3	RUNX2	126	10.0223	MA0511	GGGGTTTGTGGTTTG
ENST00000511849.2	CLIC5	0.9989	1.747e-06	CLIC5	USF2	624	9.87749	MA0526	CGGGGTCACGTGGCCC
ENST00000511849.2	PRX	0.9977	7.714e-06	PRX	USF2	624	9.87749	MA0526	CGGGGTCACGTGGCCC
ENST00000511849.2	TBX3	0.9974	1.01e-05	TBX3	USF2	624	9.87749	MA0526	CGGGGTCACGTGGCCC
ENST00000511849.2	CLIC5	0.9989	1.747e-06	CLIC5	BATF	593	8.47585	MA1634	TATGACTCATA
ENST00000511849.2	SCN4B	0.9972	1.204e-05	SCN4B	BATF	593	8.47585	MA1634	TATGACTCATA
ENST00000511849.2	EDNRB	0.9973	1.053e-05	EDNRB	BATF	593	8.47585	MA1634	TATGACTCATA
ENST00000511849.2	CLIC5	0.9989	1.747e-06	CLIC5	GRHL2	419	8.79646	MA1105	GACAAACCAGTTTTT
ENST00000511849.2	SCN4B	0.9972	1.204e-05	SCN4B	GRHL2	419	8.79646	MA1105	GACAAACCAGTTTTT
ENST00000511849.2	CLIC5	0.9989	1.747e-06	CLIC5	CTCFL	464	6.97965	MA1102	CACCAGGGGGCACC
ENST00000511849.2	PRX	0.9977	7.714e-06	PRX	CTCFL	464	6.97965	MA1102	CACCAGGGGGCACC
ENST00000511849.2	SCN4B	0.9972	1.204e-05	SCN4B	CTCFL	464	6.97965	MA1102	CACCAGGGGGCACC
ENST00000511849.2	TBX3	0.9974	1.01e-05	TBX3	CTCFL	464	6.97965	MA1102	CACCAGGGGGCACC
ENST00000511849.2	EDNRB	0.9973	1.053e-05	EDNRB	CTCFL	464	6.97965	MA1102	CACCAGGGGGCACC
ENST00000511849.2	CLIC5	0.9989	1.747e-06	CLIC5	ZNF317	311	6.135	MA1593	TAACAGCAGACT
ENST00000511849.2	CLIC5	0.9989	1.747e-06	CLIC5	MNT	628	5.74166	MA0825	ACCACGTGCC
ENST00000511849.2	PRX	0.9977	7.714e-06	PRX	MNT	628	5.74166	MA0825	ACCACGTGCC
ENST00000511849.2	CLIC5	0.9989	1.747e-06	CLIC5	SCRT1	650	10.7822	MA0743	AATTCAACAGGTGGTT
ENST00000511849.2	CLIC5	0.9989	1.747e-06	CLIC5	FOXP1	647	10.4702	MA0481	CAAAAGTAAACAAAG
ENST00000511849.2	SCN4B	0.9972	1.204e-05	SCN4B	FOXP1	647	10.4702	MA0481	CAAAAGTAAACAAAG
ENST00000511849.2	TBX3	0.9974	1.01e-05	TBX3	FOXP1	647	10.4702	MA0481	CAAAAGTAAACAAAG
ENST00000511849.2	EDNRB	0.9973	1.053e-05	EDNRB	FOXP1	647	10.4702	MA0481	CAAAAGTAAACAAAG
ENST00000511849.2	CLIC5	0.9989	1.747e-06	CLIC5	BATF3	593	8.70905	MA0835	TATGACTCATA
ENST00000511849.2	EDNRB	0.9973	1.053e-05	EDNRB	BATF3	593	8.70905	MA0835	TATGACTCATA
ENST00000511849.2	CLIC5	0.9989	1.747e-06	CLIC5	DUX4	621	5.77871	MA0468	TAATTTAATCA
ENST00000511849.2	SCN4B	0.9972	1.204e-05	SCN4B	DUX4	621	5.77871	MA0468	TAATTTAATCA
ENST00000511849.2	TBX3	0.9974	1.01e-05	TBX3	DUX4	621	5.77871	MA0468	TAATTTAATCA
ENST00000511849.2	EDNRB	0.9973	1.053e-05	EDNRB	DUX4	621	5.77871	MA0468	TAATTTAATCA
ENST00000511849.2	CLIC5	0.9989	1.747e-06	CLIC5	MAFF	606	5.45042	MA0495	AAGTCAGCATTTTTTT
ENST00000511849.2	SCN4B	0.9972	1.204e-05	SCN4B	MAFF	606	5.45042	MA0495	AAGTCAGCATTTTTTT
ENST00000511849.2	EDNRB	0.9973	1.053e-05	EDNRB	MAFF	606	5.45042	MA0495	AAGTCAGCATTTTTTT
ENST00000511849.2	CLIC5	0.9989	1.747e-06	CLIC5	KLF4	63	7.50746	MA0039	CCACACCCTGC
ENST00000511849.2	PRX	0.9977	7.714e-06	PRX	KLF4	63	7.50746	MA0039	CCACACCCTGC
ENST00000511849.2	SCN4B	0.9972	1.204e-05	SCN4B	KLF4	63	7.50746	MA0039	CCACACCCTGC
ENST00000511849.2	CLIC5	0.9989	1.747e-06	CLIC5	PRDM1	404	9.91861	MA0508	TCACTTTCAC
ENST00000511849.2	PRX	0.9977	7.714e-06	PRX	PRDM1	404	9.91861	MA0508	TCACTTTCAC
ENST00000511849.2	TBX3	0.9974	1.01e-05	TBX3	PRDM1	404	9.91861	MA0508	TCACTTTCAC
ENST00000511849.2	CLIC5	0.9989	1.747e-06	CLIC5	TFAP2A	15	10.3036	MA0003	CATTGCCTCAGGGCA
ENST00000511849.2	PRX	0.9977	7.714e-06	PRX	TFAP2A	15	10.3036	MA0003	CATTGCCTCAGGGCA
ENST00000511849.2	SCN4B	0.9972	1.204e-05	SCN4B	TFAP2A	15	10.3036	MA0003	CATTGCCTCAGGGCA
ENST00000511849.2	TBX3	0.9974	1.01e-05	TBX3	TFAP2A	15	10.3036	MA0003	CATTGCCTCAGGGCA
ENST00000511849.2	EDNRB	0.9973	1.053e-05	EDNRB	TFAP2A	15	10.3036	MA0003	CATTGCCTCAGGGCA
ENST00000511849.2	CLIC5	0.9989	1.747e-06	CLIC5	GATA1	623	8.01499	MA0035	TTCTAATCTAT
ENST00000511849.2	PRX	0.9977	7.714e-06	PRX	GATA1	623	8.01499	MA0035	TTCTAATCTAT
ENST00000511849.2	SCN4B	0.9972	1.204e-05	SCN4B	GATA1	623	8.01499	MA0035	TTCTAATCTAT
ENST00000511849.2	CLIC5	0.9989	1.747e-06	CLIC5	RFX1	203	5.43593	MA0509	CTGTTGCTATGGCA
ENST00000511849.2	SCN4B	0.9972	1.204e-05	SCN4B	RFX1	203	5.43593	MA0509	CTGTTGCTATGGCA
ENST00000511849.2	TBX3	0.9974	1.01e-05	TBX3	RFX1	203	5.43593	MA0509	CTGTTGCTATGGCA
ENST00000511849.2	CLIC5	0.9989	1.747e-06	CLIC5	HOXA6	648	7.89153	MA1497	GGTAATTAAC
ENST00000511849.2	CLIC5	0.9989	1.747e-06	CLIC5	HNF4A	34	7.70647	MA0114	TCCAAAGTCCAAA
ENST00000511849.2	PRX	0.9977	7.714e-06	PRX	HNF4A	34	7.70647	MA0114	TCCAAAGTCCAAA
ENST00000511849.2	SCN4B	0.9972	1.204e-05	SCN4B	HNF4A	34	7.70647	MA0114	TCCAAAGTCCAAA
ENST00000511849.2	TBX3	0.9974	1.01e-05	TBX3	HNF4A	34	7.70647	MA0114	TCCAAAGTCCAAA
ENST00000511849.2	EDNRB	0.9973	1.053e-05	EDNRB	HNF4A	34	7.70647	MA0114	TCCAAAGTCCAAA
ENST00000511849.2	CLIC5	0.9989	1.747e-06	CLIC5	ELF3	494	5.20044	MA0640	TTCCACTTCCTGGT
ENST00000511849.2	PRX	0.9977	7.714e-06	PRX	ELF3	494	5.20044	MA0640	TTCCACTTCCTGGT
ENST00000511849.2	SCN4B	0.9972	1.204e-05	SCN4B	ELF3	494	5.20044	MA0640	TTCCACTTCCTGGT
ENST00000511849.2	CLIC5	0.9989	1.747e-06	CLIC5	HOXA4	184	6.55294	MA1496	GTCATTAG
ENST00000511849.2	CLIC5	0.9989	1.747e-06	CLIC5	HNF4G	30	8.73871	MA0484	AGAGTCCAAAGTCCA
ENST00000511849.2	CLIC5	0.9989	1.747e-06	CLIC5	HOXB13	440	9.23317	MA0901	AACCAATAAAATTT
ENST00000511849.2	PRX	0.9977	7.714e-06	PRX	HOXB13	440	9.23317	MA0901	AACCAATAAAATTT
ENST00000511849.2	SCN4B	0.9972	1.204e-05	SCN4B	HOXB13	440	9.23317	MA0901	AACCAATAAAATTT
ENST00000511849.2	TBX3	0.9974	1.01e-05	TBX3	HOXB13	440	9.23317	MA0901	AACCAATAAAATTT
ENST00000511849.2	CLIC5	0.9989	1.747e-06	CLIC5	NKX3-1	180	4.51265	MA0124	ATACTTA
ENST00000511849.2	SCN4B	0.9972	1.204e-05	SCN4B	NKX3-1	180	4.51265	MA0124	ATACTTA
ENST00000511849.2	TBX3	0.9974	1.01e-05	TBX3	NKX3-1	180	4.51265	MA0124	ATACTTA
ENST00000511849.2	CLIC5	0.9989	1.747e-06	CLIC5	HINFP	85	6.03872	MA0131	TAACGTCCGC
ENST00000511849.2	CLIC5	0.9989	1.747e-06	CLIC5	KLF16	62	5.02325	MA0741	GCCACGCCCCC
ENST00000511849.2	SCN4B	0.9972	1.204e-05	SCN4B	KLF16	62	5.02325	MA0741	GCCACGCCCCC
ENST00000511849.2	CLIC5	0.9989	1.747e-06	CLIC5	MIXL1	319	6.1219	MA0662	TCTAATTAAC
ENST00000511849.2	PRX	0.9977	7.714e-06	PRX	MIXL1	319	6.1219	MA0662	TCTAATTAAC
ENST00000511849.2	CLIC5	0.9989	1.747e-06	CLIC5	ZBTB26	410	6.11039	MA1579	TACTCCAGAAAAGAT
ENST00000511849.2	SCN4B	0.9972	1.204e-05	SCN4B	ZBTB26	410	6.11039	MA1579	TACTCCAGAAAAGAT
ENST00000511849.2	TBX3	0.9974	1.01e-05	TBX3	ZBTB26	410	6.11039	MA1579	TACTCCAGAAAAGAT
ENST00000511849.2	CLIC5	0.9989	1.747e-06	CLIC5	SIX2	637	6.04963	MA1119	AACTGAAACCTGATAC
ENST00000511849.2	EDNRB	0.9973	1.053e-05	EDNRB	SIX2	637	6.04963	MA1119	AACTGAAACCTGATAC
ENST00000511849.2	CLIC5	0.9989	1.747e-06	CLIC5	SOX13	296	13.0419	MA1120	AAACAATGGCA
ENST00000511849.2	SCN4B	0.9972	1.204e-05	SCN4B	SOX13	296	13.0419	MA1120	AAACAATGGCA
ENST00000511849.2	CLIC5	0.9989	1.747e-06	CLIC5	CLOCK	655	11.3459	MA0819	AACACGTGTT
ENST00000511849.2	CLIC5	0.9989	1.747e-06	CLIC5	HOXA2	440	6.122	MA0900	CCTAATTACC
ENST00000511849.2	CLIC5	0.9989	1.747e-06	CLIC5	IRF1	241	10.2452	MA0050	GAAAGCGAAACC
ENST00000511849.2	PRX	0.9977	7.714e-06	PRX	IRF1	241	10.2452	MA0050	GAAAGCGAAACC
ENST00000511849.2	SCN4B	0.9972	1.204e-05	SCN4B	IRF1	241	10.2452	MA0050	GAAAGCGAAACC
ENST00000511849.2	TBX3	0.9974	1.01e-05	TBX3	IRF1	241	10.2452	MA0050	GAAAGCGAAACC
ENST00000511849.2	EDNRB	0.9973	1.053e-05	EDNRB	IRF1	241	10.2452	MA0050	GAAAGCGAAACC
ENST00000511849.2	CLIC5	0.9989	1.747e-06	CLIC5	ETV5	576	7.3099	MA0765	CCACTTCCGGC
ENST00000511849.2	CLIC5	0.9989	1.747e-06	CLIC5	LHX2	412	6.23208	MA0700	AACCAATTAAT
ENST00000511849.2	CLIC5	0.9989	1.747e-06	CLIC5	KLF5	105	4.23298	MA0599	GCCCCGCCCC
ENST00000511849.2	PRX	0.9977	7.714e-06	PRX	KLF5	105	4.23298	MA0599	GCCCCGCCCC
ENST00000511849.2	SCN4B	0.9972	1.204e-05	SCN4B	KLF5	105	4.23298	MA0599	GCCCCGCCCC
ENST00000511849.2	CLIC5	0.9989	1.747e-06	CLIC5	TWIST1	93	6.20066	MA1123	ATTCCAGATGTTT
ENST00000511849.2	SCN4B	0.9972	1.204e-05	SCN4B	TWIST1	93	6.20066	MA1123	ATTCCAGATGTTT
ENST00000511849.2	TBX3	0.9974	1.01e-05	TBX3	TWIST1	93	6.20066	MA1123	ATTCCAGATGTTT
ENST00000511849.2	CLIC5	0.9989	1.747e-06	CLIC5	ESR2	85	4.11434	MA0258	CAAGGTCACGGTGACCTG
ENST00000511849.2	PRX	0.9977	7.714e-06	PRX	ESR2	85	4.11434	MA0258	CAAGGTCACGGTGACCTG
ENST00000511849.2	TBX3	0.9974	1.01e-05	TBX3	ESR2	85	4.11434	MA0258	CAAGGTCACGGTGACCTG
ENST00000511849.2	CLIC5	0.9989	1.747e-06	CLIC5	CDX2	647	10.4257	MA0465	AAGCCATAAAA
ENST00000511849.2	PRX	0.9977	7.714e-06	PRX	CDX2	647	10.4257	MA0465	AAGCCATAAAA
ENST00000511849.2	EDNRB	0.9973	1.053e-05	EDNRB	CDX2	647	10.4257	MA0465	AAGCCATAAAA
ENST00000511849.2	CLIC5	0.9989	1.747e-06	CLIC5	GRHL1	249	6.29087	MA0647	AAAACCGGTTTT
ENST00000511849.2	CLIC5	0.9989	1.747e-06	CLIC5	ESRRA	36	12.9875	MA0592	CCAAGGTCACA
ENST00000511849.2	PRX	0.9977	7.714e-06	PRX	ESRRA	36	12.9875	MA0592	CCAAGGTCACA
ENST00000511849.2	SCN4B	0.9972	1.204e-05	SCN4B	ESRRA	36	12.9875	MA0592	CCAAGGTCACA
ENST00000511849.2	TBX3	0.9974	1.01e-05	TBX3	ESRRA	36	12.9875	MA0592	CCAAGGTCACA
ENST00000511849.2	EDNRB	0.9973	1.053e-05	EDNRB	ESRRA	36	12.9875	MA0592	CCAAGGTCACA
ENST00000511849.2	CLIC5	0.9989	1.747e-06	CLIC5	FOSL1	381	4.63139	MA0477	TGATGACTCATCC
ENST00000511849.2	PRX	0.9977	7.714e-06	PRX	FOSL1	381	4.63139	MA0477	TGATGACTCATCC
ENST00000511849.2	EDNRB	0.9973	1.053e-05	EDNRB	FOSL1	381	4.63139	MA0477	TGATGACTCATCC
ENST00000511849.2	CLIC5	0.9989	1.747e-06	CLIC5	ETV1	370	4.56917	MA0761	ACCGGAAGTA
ENST00000511849.2	SCN4B	0.9972	1.204e-05	SCN4B	ETV1	370	4.56917	MA0761	ACCGGAAGTA
ENST00000511849.2	CLIC5	0.9989	1.747e-06	CLIC5	KLF6	61	8.98373	MA1517	GGCCACGCCCA
ENST00000511849.2	SCN4B	0.9972	1.204e-05	SCN4B	KLF6	61	8.98373	MA1517	GGCCACGCCCA
ENST00000511849.2	CLIC5	0.9989	1.747e-06	CLIC5	ZBTB7B	26	6.76834	MA0694	GCGACCACCGAA
ENST00000511849.2	CLIC5	0.9989	1.747e-06	CLIC5	NFIB	380	7.86891	MA1643	TGCCTGGCATTGTGCCAAGCA
ENST00000511849.2	CLIC5	0.9989	1.747e-06	CLIC5	FOXO3	652	10.2092	MA0157	GTAAACAA
ENST00000511849.2	SCN4B	0.9972	1.204e-05	SCN4B	FOXO3	652	10.2092	MA0157	GTAAACAA
ENST00000511849.2	CLIC5	0.9989	1.747e-06	CLIC5	E2F6	213	5.14763	MA0471	GGGGGCGGGAAGG
ENST00000511849.2	PRX	0.9977	7.714e-06	PRX	E2F6	213	5.14763	MA0471	GGGGGCGGGAAGG
ENST00000511849.2	EDNRB	0.9973	1.053e-05	EDNRB	E2F6	213	5.14763	MA0471	GGGGGCGGGAAGG
ENST00000511849.2	CLIC5	0.9989	1.747e-06	CLIC5	CUX1	193	6.35061	MA0754	TAATCGATAA
ENST00000511849.2	TBX3	0.9974	1.01e-05	TBX3	CUX1	193	6.35061	MA0754	TAATCGATAA
ENST00000511849.2	CLIC5	0.9989	1.747e-06	CLIC5	SP2	89	6.4708	MA0516	GCCCCGCCCCCTCCC
ENST00000511849.2	PRX	0.9977	7.714e-06	PRX	SP2	89	6.4708	MA0516	GCCCCGCCCCCTCCC
ENST00000511849.2	SCN4B	0.9972	1.204e-05	SCN4B	SP2	89	6.4708	MA0516	GCCCCGCCCCCTCCC
ENST00000511849.2	EDNRB	0.9973	1.053e-05	EDNRB	SP2	89	6.4708	MA0516	GCCCCGCCCCCTCCC
ENST00000511849.2	CLIC5	0.9989	1.747e-06	CLIC5	OSR2	396	5.88168	MA1646	AAACAGAAGCAG
ENST00000511849.2	SCN4B	0.9972	1.204e-05	SCN4B	OSR2	396	5.88168	MA1646	AAACAGAAGCAG
ENST00000511849.2	CLIC5	0.9989	1.747e-06	CLIC5	TBX5	658	6.42783	MA0807	AGGTGTGA
ENST00000511849.2	SCN4B	0.9972	1.204e-05	SCN4B	TBX5	658	6.42783	MA0807	AGGTGTGA
ENST00000511849.2	EDNRB	0.9973	1.053e-05	EDNRB	TBX5	658	6.42783	MA0807	AGGTGTGA
ENST00000511849.2	CLIC5	0.9989	1.747e-06	CLIC5	TP63	157	7.88819	MA0525	AGACATGCCCAGACATGCCC
ENST00000511849.2	SCN4B	0.9972	1.204e-05	SCN4B	TP63	157	7.88819	MA0525	AGACATGCCCAGACATGCCC
ENST00000511849.2	EDNRB	0.9973	1.053e-05	EDNRB	TP63	157	7.88819	MA0525	AGACATGCCCAGACATGCCC
ENST00000511849.2	CLIC5	0.9989	1.747e-06	CLIC5	POU3F2	562	5.02989	MA0787	TTATGCAAATTA
ENST00000511849.2	CLIC5	0.9989	1.747e-06	CLIC5	SPIB	252	6.70731	MA0081	AGAGGAA
ENST00000511849.2	SCN4B	0.9972	1.204e-05	SCN4B	SPIB	252	6.70731	MA0081	AGAGGAA
ENST00000511849.2	EDNRB	0.9973	1.053e-05	EDNRB	SPIB	252	6.70731	MA0081	AGAGGAA
ENST00000511849.2	CLIC5	0.9989	1.747e-06	CLIC5	HLF	614	5.29364	MA0043	CATTACGTAACC
ENST00000511849.2	PRX	0.9977	7.714e-06	PRX	HLF	614	5.29364	MA0043	CATTACGTAACC
ENST00000511849.2	SCN4B	0.9972	1.204e-05	SCN4B	HLF	614	5.29364	MA0043	CATTACGTAACC
ENST00000511849.2	CLIC5	0.9989	1.747e-06	CLIC5	ZNF449	389	7.0772	MA1656	CCAAGCCCAACCAG
ENST00000511849.2	CLIC5	0.9989	1.747e-06	CLIC5	CEBPD	186	6.12726	MA0836	TATTGCACAATAT
ENST00000511849.2	SCN4B	0.9972	1.204e-05	SCN4B	CEBPD	186	6.12726	MA0836	TATTGCACAATAT
ENST00000511849.2	CLIC5	0.9989	1.747e-06	CLIC5	HOXA13	649	10.8138	MA0650	CCAATAAAAA
ENST00000511849.2	CLIC5	0.9989	1.747e-06	CLIC5	HNF1B	184	4.56978	MA0153	GTTAATGATTAAC
ENST00000511849.2	CLIC5	0.9989	1.747e-06	CLIC5	RFX2	136	5.41048	MA0600	GTTGCCATGGCAACCGCGG
ENST00000511849.2	CLIC5	0.9989	1.747e-06	CLIC5	GMEB2	551	4.18668	MA0862	TTACGTAA
ENST00000511849.2	SCN4B	0.9972	1.204e-05	SCN4B	GMEB2	551	4.18668	MA0862	TTACGTAA
ENST00000511849.2	CLIC5	0.9989	1.747e-06	CLIC5	ZNF148	357	4.22942	MA1653	CCCCCCTCCCCC
ENST00000511849.2	CLIC5	0.9989	1.747e-06	CLIC5	SOX9	657	6.11454	MA0077	CCATTGTTC
ENST00000511849.2	CLIC5	0.9989	1.747e-06	CLIC5	FOXA3	650	9.72959	MA1683	ATGTAAACATA
ENST00000511849.2	SCN4B	0.9972	1.204e-05	SCN4B	FOXA3	650	9.72959	MA1683	ATGTAAACATA
ENST00000511849.2	CLIC5	0.9989	1.747e-06	CLIC5	ZNF24	488	4.30819	MA1124	CATTCATTCATTC
ENST00000511849.2	PRX	0.9977	7.714e-06	PRX	ZNF24	488	4.30819	MA1124	CATTCATTCATTC
ENST00000511849.2	CLIC5	0.9989	1.747e-06	CLIC5	ASCL1	460	7.18589	MA1100	GCAGCAGCTGGCG
ENST00000511849.2	PRX	0.9977	7.714e-06	PRX	ASCL1	460	7.18589	MA1100	GCAGCAGCTGGCG
ENST00000511849.2	EDNRB	0.9973	1.053e-05	EDNRB	ASCL1	460	7.18589	MA1100	GCAGCAGCTGGCG
ENST00000511849.2	CLIC5	0.9989	1.747e-06	CLIC5	TCF7L1	108	6.7338	MA1421	AAAGATCAAAGG
ENST00000511849.2	SCN4B	0.9972	1.204e-05	SCN4B	TCF7L1	108	6.7338	MA1421	AAAGATCAAAGG
ENST00000511849.2	TBX3	0.9974	1.01e-05	TBX3	TCF7L1	108	6.7338	MA1421	AAAGATCAAAGG
ENST00000511849.2	CLIC5	0.9989	1.747e-06	CLIC5	NFYC	489	9.16483	MA1644	AGCCAATCAGA
ENST00000511849.2	CLIC5	0.9989	1.747e-06	CLIC5	BARX2	437	6.63917	MA1471	AAAAACCATTAC
lnc-SGO1-1:1	CLIC5	-0.9959	2.524e-05	CLIC5	EOMES	45	8.46655	MA0800	AAGGTGTGAAAAT
lnc-SGO1-1:1	ADAMTS8	-0.9972	1.207e-05	ADAMTS8	EOMES	45	8.46655	MA0800	AAGGTGTGAAAAT
lnc-SGO1-1:1	CLIC5	-0.9959	2.524e-05	CLIC5	AR	279	5.09789	MA0007	AAGAACAGAATGTTC
lnc-SGO1-1:1	ADAMTS8	-0.9972	1.207e-05	ADAMTS8	AR	279	5.09789	MA0007	AAGAACAGAATGTTC
lnc-SGO1-1:1	PTPN21	-0.997	1.355e-05	PTPN21	AR	279	5.09789	MA0007	AAGAACAGAATGTTC
lnc-SGO1-1:1	CLIC5	-0.9959	2.524e-05	CLIC5	MYOD1	166	7.35595	MA0499	CAGCACCTGTCCC
lnc-SGO1-1:1	PTPN21	-0.997	1.355e-05	PTPN21	MYOD1	166	7.35595	MA0499	CAGCACCTGTCCC
lnc-SGO1-1:1	CLIC5	-0.9959	2.524e-05	CLIC5	SPI1	300	9.23816	MA0080	CGGAAG
lnc-SGO1-1:1	ADAMTS8	-0.9972	1.207e-05	ADAMTS8	SPI1	300	9.23816	MA0080	CGGAAG
lnc-SGO1-1:1	PTPN21	-0.997	1.355e-05	PTPN21	SPI1	300	9.23816	MA0080	CGGAAG
lnc-SGO1-1:1	CLIC5	-0.9959	2.524e-05	CLIC5	USF1	37	8.2077	MA0093	CACGTGG
lnc-SGO1-1:1	ADAMTS8	-0.9972	1.207e-05	ADAMTS8	USF1	37	8.2077	MA0093	CACGTGG
lnc-SGO1-1:1	PTPN21	-0.997	1.355e-05	PTPN21	USF1	37	8.2077	MA0093	CACGTGG
lnc-SGO1-1:1	CLIC5	-0.9959	2.524e-05	CLIC5	GATA3	79	8.69602	MA0037	AGATAG
lnc-SGO1-1:1	ADAMTS8	-0.9972	1.207e-05	ADAMTS8	GATA3	79	8.69602	MA0037	AGATAG
lnc-SGO1-1:1	PTPN21	-0.997	1.355e-05	PTPN21	GATA3	79	8.69602	MA0037	AGATAG
lnc-SGO1-1:1	CLIC5	-0.9959	2.524e-05	CLIC5	STAT3	295	14.9027	MA0144	CTTCTGGGAAA
lnc-SGO1-1:1	ADAMTS8	-0.9972	1.207e-05	ADAMTS8	STAT3	295	14.9027	MA0144	CTTCTGGGAAA
lnc-SGO1-1:1	PTPN21	-0.997	1.355e-05	PTPN21	STAT3	295	14.9027	MA0144	CTTCTGGGAAA
lnc-SGO1-1:1	CLIC5	-0.9959	2.524e-05	CLIC5	SOX2	281	6.36922	MA0143	AAACAATGGAA
lnc-SGO1-1:1	ADAMTS8	-0.9972	1.207e-05	ADAMTS8	SOX2	281	6.36922	MA0143	AAACAATGGAA
lnc-SGO1-1:1	PTPN21	-0.997	1.355e-05	PTPN21	SOX2	281	6.36922	MA0143	AAACAATGGAA
lnc-SGO1-1:1	CLIC5	-0.9959	2.524e-05	CLIC5	CTCF	268	11.7736	MA0139	TGGCCACCAGGGGGCGCTA
lnc-SGO1-1:1	ADAMTS8	-0.9972	1.207e-05	ADAMTS8	CTCF	268	11.7736	MA0139	TGGCCACCAGGGGGCGCTA
lnc-SGO1-1:1	PTPN21	-0.997	1.355e-05	PTPN21	CTCF	268	11.7736	MA0139	TGGCCACCAGGGGGCGCTA
lnc-SGO1-1:1	CLIC5	-0.9959	2.524e-05	CLIC5	CEBPA	376	5.95307	MA0102	TTATTGCACAATAT
lnc-SGO1-1:1	ADAMTS8	-0.9972	1.207e-05	ADAMTS8	CEBPA	376	5.95307	MA0102	TTATTGCACAATAT
lnc-SGO1-1:1	PTPN21	-0.997	1.355e-05	PTPN21	CEBPA	376	5.95307	MA0102	TTATTGCACAATAT
lnc-SGO1-1:1	CLIC5	-0.9959	2.524e-05	CLIC5	FOXA1	30	11.5655	MA0148	ATGTAAACATGT
lnc-SGO1-1:1	ADAMTS8	-0.9972	1.207e-05	ADAMTS8	FOXA1	30	11.5655	MA0148	ATGTAAACATGT
lnc-SGO1-1:1	PTPN21	-0.997	1.355e-05	PTPN21	FOXA1	30	11.5655	MA0148	ATGTAAACATGT
lnc-SGO1-1:1	CLIC5	-0.9959	2.524e-05	CLIC5	MAX	35	4.79046	MA0058	ACCACGTGCT
lnc-SGO1-1:1	ADAMTS8	-0.9972	1.207e-05	ADAMTS8	MAX	35	4.79046	MA0058	ACCACGTGCT
lnc-SGO1-1:1	PTPN21	-0.997	1.355e-05	PTPN21	MAX	35	4.79046	MA0058	ACCACGTGCT
lnc-SGO1-1:1	CLIC5	-0.9959	2.524e-05	CLIC5	FLI1	180	7.33204	MA0475	ACAGGAAGTGG
lnc-SGO1-1:1	ADAMTS8	-0.9972	1.207e-05	ADAMTS8	FLI1	180	7.33204	MA0475	ACAGGAAGTGG
lnc-SGO1-1:1	PTPN21	-0.997	1.355e-05	PTPN21	FLI1	180	7.33204	MA0475	ACAGGAAGTGG
lnc-SGO1-1:1	CLIC5	-0.9959	2.524e-05	CLIC5	POU5F1	11	6.94252	MA1115	ATATGCAAATT
lnc-SGO1-1:1	ADAMTS8	-0.9972	1.207e-05	ADAMTS8	POU5F1	11	6.94252	MA1115	ATATGCAAATT
lnc-SGO1-1:1	PTPN21	-0.997	1.355e-05	PTPN21	POU5F1	11	6.94252	MA1115	ATATGCAAATT
lnc-SGO1-1:1	CLIC5	-0.9959	2.524e-05	CLIC5	TEAD4	411	9.686	MA0809	CACATTCCAT
lnc-SGO1-1:1	PTPN21	-0.997	1.355e-05	PTPN21	TEAD4	411	9.686	MA0809	CACATTCCAT
lnc-SGO1-1:1	CLIC5	-0.9959	2.524e-05	CLIC5	ZNF384	13	11.1537	MA1125	TTTAAAAAAAAA
lnc-SGO1-1:1	ADAMTS8	-0.9972	1.207e-05	ADAMTS8	ZNF384	13	11.1537	MA1125	TTTAAAAAAAAA
lnc-SGO1-1:1	PTPN21	-0.997	1.355e-05	PTPN21	ZNF384	13	11.1537	MA1125	TTTAAAAAAAAA
lnc-SGO1-1:1	CLIC5	-0.9959	2.524e-05	CLIC5	TFAP2C	290	6.48556	MA0524	CATGGCCCCAGGGCA
lnc-SGO1-1:1	ADAMTS8	-0.9972	1.207e-05	ADAMTS8	TFAP2C	290	6.48556	MA0524	CATGGCCCCAGGGCA
lnc-SGO1-1:1	PTPN21	-0.997	1.355e-05	PTPN21	TFAP2C	290	6.48556	MA0524	CATGGCCCCAGGGCA
lnc-SGO1-1:1	CLIC5	-0.9959	2.524e-05	CLIC5	TCF7L2	388	11.6831	MA0523	AAAGATCAAAGGAA
lnc-SGO1-1:1	CLIC5	-0.9959	2.524e-05	CLIC5	EBF1	140	8.03654	MA0154	AGTCCCCAGGGGACT
lnc-SGO1-1:1	PTPN21	-0.997	1.355e-05	PTPN21	EBF1	140	8.03654	MA0154	AGTCCCCAGGGGACT
lnc-SGO1-1:1	CLIC5	-0.9959	2.524e-05	CLIC5	LEF1	388	5.43753	MA0768	AAAGATCAAAGGGTT
lnc-SGO1-1:1	CLIC5	-0.9959	2.524e-05	CLIC5	FOXA2	30	9.8785	MA0047	ATGTAAACATA
lnc-SGO1-1:1	ADAMTS8	-0.9972	1.207e-05	ADAMTS8	FOXA2	30	9.8785	MA0047	ATGTAAACATA
lnc-SGO1-1:1	PTPN21	-0.997	1.355e-05	PTPN21	FOXA2	30	9.8785	MA0047	ATGTAAACATA
lnc-SGO1-1:1	CLIC5	-0.9959	2.524e-05	CLIC5	ZNF263	146	8.19941	MA0528	GGGGGGAGGAGG
lnc-SGO1-1:1	PTPN21	-0.997	1.355e-05	PTPN21	ZNF263	146	8.19941	MA0528	GGGGGGAGGAGG
lnc-SGO1-1:1	CLIC5	-0.9959	2.524e-05	CLIC5	MAFG	345	8.06371	MA0659	GAGTCAGCATTTTTT
lnc-SGO1-1:1	ADAMTS8	-0.9972	1.207e-05	ADAMTS8	MAFG	345	8.06371	MA0659	GAGTCAGCATTTTTT
lnc-SGO1-1:1	PTPN21	-0.997	1.355e-05	PTPN21	MAFG	345	8.06371	MA0659	GAGTCAGCATTTTTT
lnc-SGO1-1:1	CLIC5	-0.9959	2.524e-05	CLIC5	SNAI2	166	6.41042	MA0745	ATGCACCTGTCAT
lnc-SGO1-1:1	ADAMTS8	-0.9972	1.207e-05	ADAMTS8	SNAI2	166	6.41042	MA0745	ATGCACCTGTCAT
lnc-SGO1-1:1	PTPN21	-0.997	1.355e-05	PTPN21	SNAI2	166	6.41042	MA0745	ATGCACCTGTCAT
lnc-SGO1-1:1	CLIC5	-0.9959	2.524e-05	CLIC5	MAFK	84	5.56082	MA0496	CTGAGTCAGCAATTT
lnc-SGO1-1:1	ADAMTS8	-0.9972	1.207e-05	ADAMTS8	MAFK	84	5.56082	MA0496	CTGAGTCAGCAATTT
lnc-SGO1-1:1	PTPN21	-0.997	1.355e-05	PTPN21	MAFK	84	5.56082	MA0496	CTGAGTCAGCAATTT
lnc-SGO1-1:1	CLIC5	-0.9959	2.524e-05	CLIC5	MAF	252	4.76019	MA1520	ATGCTGAGTCAGCAA
lnc-SGO1-1:1	CLIC5	-0.9959	2.524e-05	CLIC5	NR3C1	318	7.45113	MA0113	GGGAACATTATGTCCTAA
lnc-SGO1-1:1	ADAMTS8	-0.9972	1.207e-05	ADAMTS8	NR3C1	318	7.45113	MA0113	GGGAACATTATGTCCTAA
lnc-SGO1-1:1	PTPN21	-0.997	1.355e-05	PTPN21	NR3C1	318	7.45113	MA0113	GGGAACATTATGTCCTAA
lnc-SGO1-1:1	CLIC5	-0.9959	2.524e-05	CLIC5	SP1	124	4.90689	MA0079	GGGGCGGGGT
lnc-SGO1-1:1	ADAMTS8	-0.9972	1.207e-05	ADAMTS8	SP1	124	4.90689	MA0079	GGGGCGGGGT
lnc-SGO1-1:1	PTPN21	-0.997	1.355e-05	PTPN21	SP1	124	4.90689	MA0079	GGGGCGGGGT
lnc-SGO1-1:1	CLIC5	-0.9959	2.524e-05	CLIC5	NFIC	402	8.57757	MA0161	TTGGCA
lnc-SGO1-1:1	ADAMTS8	-0.9972	1.207e-05	ADAMTS8	NFIC	402	8.57757	MA0161	TTGGCA
lnc-SGO1-1:1	PTPN21	-0.997	1.355e-05	PTPN21	NFIC	402	8.57757	MA0161	TTGGCA
lnc-SGO1-1:1	CLIC5	-0.9959	2.524e-05	CLIC5	ERG	180	7.39737	MA0474	ACCGGAAGTG
lnc-SGO1-1:1	ADAMTS8	-0.9972	1.207e-05	ADAMTS8	ERG	180	7.39737	MA0474	ACCGGAAGTG
lnc-SGO1-1:1	PTPN21	-0.997	1.355e-05	PTPN21	ERG	180	7.39737	MA0474	ACCGGAAGTG
lnc-SGO1-1:1	CLIC5	-0.9959	2.524e-05	CLIC5	VDR	74	5.59206	MA0693	TGAGTTCA
lnc-SGO1-1:1	PTPN21	-0.997	1.355e-05	PTPN21	VDR	74	5.59206	MA0693	TGAGTTCA
lnc-SGO1-1:1	CLIC5	-0.9959	2.524e-05	CLIC5	MYF5	289	6.69642	MA1641	GAACAGCTGTTC
lnc-SGO1-1:1	PTPN21	-0.997	1.355e-05	PTPN21	MYF5	289	6.69642	MA1641	GAACAGCTGTTC
lnc-SGO1-1:1	CLIC5	-0.9959	2.524e-05	CLIC5	ETS1	141	8.35509	MA0098	CTTCCG
lnc-SGO1-1:1	PTPN21	-0.997	1.355e-05	PTPN21	ETS1	141	8.35509	MA0098	CTTCCG
lnc-SGO1-1:1	CLIC5	-0.9959	2.524e-05	CLIC5	CREB1	233	7.08319	MA0018	TGACGTCA
lnc-SGO1-1:1	PTPN21	-0.997	1.355e-05	PTPN21	CREB1	233	7.08319	MA0018	TGACGTCA
lnc-SGO1-1:1	CLIC5	-0.9959	2.524e-05	CLIC5	NR4A1	72	4.0407	MA1112	TTAAAGGTCAAA
lnc-SGO1-1:1	CLIC5	-0.9959	2.524e-05	CLIC5	GATA2	9	6.1875	MA0036	GGATA
lnc-SGO1-1:1	ADAMTS8	-0.9972	1.207e-05	ADAMTS8	GATA2	9	6.1875	MA0036	GGATA
lnc-SGO1-1:1	PTPN21	-0.997	1.355e-05	PTPN21	GATA2	9	6.1875	MA0036	GGATA
lnc-SGO1-1:1	CLIC5	-0.9959	2.524e-05	CLIC5	NR2F2	144	4.06158	MA1111	CAAAGGTCAAA
lnc-SGO1-1:1	ADAMTS8	-0.9972	1.207e-05	ADAMTS8	NR2F2	144	4.06158	MA1111	CAAAGGTCAAA
lnc-SGO1-1:1	PTPN21	-0.997	1.355e-05	PTPN21	NR2F2	144	4.06158	MA1111	CAAAGGTCAAA
lnc-SGO1-1:1	CLIC5	-0.9959	2.524e-05	CLIC5	YY1	398	8.12993	MA0095	GCCATC
lnc-SGO1-1:1	ADAMTS8	-0.9972	1.207e-05	ADAMTS8	YY1	398	8.12993	MA0095	GCCATC
lnc-SGO1-1:1	PTPN21	-0.997	1.355e-05	PTPN21	YY1	398	8.12993	MA0095	GCCATC
lnc-SGO1-1:1	CLIC5	-0.9959	2.524e-05	CLIC5	TEAD1	411	8.67765	MA0090	CACATTCCAT
lnc-SGO1-1:1	PTPN21	-0.997	1.355e-05	PTPN21	TEAD1	411	8.67765	MA0090	CACATTCCAT
lnc-SGO1-1:1	CLIC5	-0.9959	2.524e-05	CLIC5	OTX2	421	6.66285	MA0712	TTAATCCT
lnc-SGO1-1:1	ADAMTS8	-0.9972	1.207e-05	ADAMTS8	OTX2	421	6.66285	MA0712	TTAATCCT
lnc-SGO1-1:1	PTPN21	-0.997	1.355e-05	PTPN21	OTX2	421	6.66285	MA0712	TTAATCCT
lnc-SGO1-1:1	CLIC5	-0.9959	2.524e-05	CLIC5	TCF7	222	8.30238	MA0769	TCCTTTGATGT
lnc-SGO1-1:1	CLIC5	-0.9959	2.524e-05	CLIC5	PBX3	150	10.4782	MA1114	GGGTGAGTGACAGGCGG
lnc-SGO1-1:1	ADAMTS8	-0.9972	1.207e-05	ADAMTS8	PBX3	150	10.4782	MA1114	GGGTGAGTGACAGGCGG
lnc-SGO1-1:1	PTPN21	-0.997	1.355e-05	PTPN21	PBX3	150	10.4782	MA1114	GGGTGAGTGACAGGCGG
lnc-SGO1-1:1	CLIC5	-0.9959	2.524e-05	CLIC5	ETV6	117	7.97832	MA0645	AGCGGAAGTG
lnc-SGO1-1:1	CLIC5	-0.9959	2.524e-05	CLIC5	STAT1	295	9.57871	MA0137	TTTCCAGGAAA
lnc-SGO1-1:1	PTPN21	-0.997	1.355e-05	PTPN21	STAT1	295	9.57871	MA0137	TTTCCAGGAAA
lnc-SGO1-1:1	CLIC5	-0.9959	2.524e-05	CLIC5	RFX5	231	6.41243	MA0510	CTCCCTGGCAACAGC
lnc-SGO1-1:1	PTPN21	-0.997	1.355e-05	PTPN21	RFX5	231	6.41243	MA0510	CTCCCTGGCAACAGC
lnc-SGO1-1:1	CLIC5	-0.9959	2.524e-05	CLIC5	PDX1	368	7.13919	MA0132	GTAATTAG
lnc-SGO1-1:1	CLIC5	-0.9959	2.524e-05	CLIC5	PKNOX1	151	8.2991	MA0782	TTTGAGTGACAGCTA
lnc-SGO1-1:1	PTPN21	-0.997	1.355e-05	PTPN21	PKNOX1	151	8.2991	MA0782	TTTGAGTGACAGCTA
lnc-SGO1-1:1	CLIC5	-0.9959	2.524e-05	CLIC5	NFKB2	299	6.21661	MA0778	AGGGGATTCCCCT
lnc-SGO1-1:1	CLIC5	-0.9959	2.524e-05	CLIC5	RELB	302	5.48517	MA1117	GAATTCCCCGG
lnc-SGO1-1:1	CLIC5	-0.9959	2.524e-05	CLIC5	MEF2A	364	9.94437	MA0052	TTCTAAAAATAGAAA
lnc-SGO1-1:1	CLIC5	-0.9959	2.524e-05	CLIC5	RBPJ	297	12.2832	MA1116	CCTGGGAAAG
lnc-SGO1-1:1	CLIC5	-0.9959	2.524e-05	CLIC5	MEF2C	363	8.54267	MA0497	ATGCTAAAAATAGAA
lnc-SGO1-1:1	CLIC5	-0.9959	2.524e-05	CLIC5	GABPA	350	4.43137	MA0062	CCCACTTCCTGTTT
lnc-SGO1-1:1	PTPN21	-0.997	1.355e-05	PTPN21	GABPA	350	4.43137	MA0062	CCCACTTCCTGTTT
lnc-SGO1-1:1	CLIC5	-0.9959	2.524e-05	CLIC5	IKZF1	177	8.48745	MA1508	GAAACAGGAAGT
lnc-SGO1-1:1	PTPN21	-0.997	1.355e-05	PTPN21	IKZF1	177	8.48745	MA1508	GAAACAGGAAGT
lnc-SGO1-1:1	CLIC5	-0.9959	2.524e-05	CLIC5	RUNX3	311	8.91433	MA0684	AAAACCTCAAAT
lnc-SGO1-1:1	PTPN21	-0.997	1.355e-05	PTPN21	RUNX3	311	8.91433	MA0684	AAAACCTCAAAT
lnc-SGO1-1:1	CLIC5	-0.9959	2.524e-05	CLIC5	KLF9	349	6.27602	MA1107	GGCCACACCCACC
lnc-SGO1-1:1	PTPN21	-0.997	1.355e-05	PTPN21	KLF9	349	6.27602	MA1107	GGCCACACCCACC
lnc-SGO1-1:1	CLIC5	-0.9959	2.524e-05	CLIC5	USF2	33	6.03549	MA0526	TGGTCATGTGACCT
lnc-SGO1-1:1	PTPN21	-0.997	1.355e-05	PTPN21	USF2	33	6.03549	MA0526	TGGTCATGTGACCT
lnc-SGO1-1:1	CLIC5	-0.9959	2.524e-05	CLIC5	HIF1A	233	4.87496	MA1106	GTACGTGCCC
lnc-SGO1-1:1	ADAMTS8	-0.9972	1.207e-05	ADAMTS8	HIF1A	233	4.87496	MA1106	GTACGTGCCC
lnc-SGO1-1:1	PTPN21	-0.997	1.355e-05	PTPN21	HIF1A	233	4.87496	MA1106	GTACGTGCCC
lnc-SGO1-1:1	CLIC5	-0.9959	2.524e-05	CLIC5	GRHL2	165	6.78427	MA1105	GACAAACCAGTTTTT
lnc-SGO1-1:1	PTPN21	-0.997	1.355e-05	PTPN21	GRHL2	165	6.78427	MA1105	GACAAACCAGTTTTT
lnc-SGO1-1:1	CLIC5	-0.9959	2.524e-05	CLIC5	CTCFL	272	7.24448	MA1102	CACCAGGGGGCACC
lnc-SGO1-1:1	PTPN21	-0.997	1.355e-05	PTPN21	CTCFL	272	7.24448	MA1102	CACCAGGGGGCACC
lnc-SGO1-1:1	CLIC5	-0.9959	2.524e-05	CLIC5	ZNF317	258	10.4978	MA1593	TAACAGCAGACT
lnc-SGO1-1:1	ADAMTS8	-0.9972	1.207e-05	ADAMTS8	ZNF317	258	10.4978	MA1593	TAACAGCAGACT
lnc-SGO1-1:1	PTPN21	-0.997	1.355e-05	PTPN21	ZNF317	258	10.4978	MA1593	TAACAGCAGACT
lnc-SGO1-1:1	CLIC5	-0.9959	2.524e-05	CLIC5	MNT	35	5.76517	MA0825	ACCACGTGCC
lnc-SGO1-1:1	ADAMTS8	-0.9972	1.207e-05	ADAMTS8	MNT	35	5.76517	MA0825	ACCACGTGCC
lnc-SGO1-1:1	PTPN21	-0.997	1.355e-05	PTPN21	MNT	35	5.76517	MA0825	ACCACGTGCC
lnc-SGO1-1:1	CLIC5	-0.9959	2.524e-05	CLIC5	FOXP1	30	8.86046	MA0481	ATGTAAACATA
lnc-SGO1-1:1	PTPN21	-0.997	1.355e-05	PTPN21	FOXP1	30	8.86046	MA0481	ATGTAAACATA
lnc-SGO1-1:1	CLIC5	-0.9959	2.524e-05	CLIC5	TBX21	45	7.18493	MA0690	AAGGTGTGAA
lnc-SGO1-1:1	PTPN21	-0.997	1.355e-05	PTPN21	TBX21	45	7.18493	MA0690	AAGGTGTGAA
lnc-SGO1-1:1	CLIC5	-0.9959	2.524e-05	CLIC5	MAFF	254	8.57873	MA0495	GCTGAGTCAGCAATTTTT
lnc-SGO1-1:1	ADAMTS8	-0.9972	1.207e-05	ADAMTS8	MAFF	254	8.57873	MA0495	GCTGAGTCAGCAATTTTT
lnc-SGO1-1:1	PTPN21	-0.997	1.355e-05	PTPN21	MAFF	254	8.57873	MA0495	GCTGAGTCAGCAATTTTT
lnc-SGO1-1:1	CLIC5	-0.9959	2.524e-05	CLIC5	KLF4	351	6.96933	MA0039	CCACACCCTGC
lnc-SGO1-1:1	PTPN21	-0.997	1.355e-05	PTPN21	KLF4	351	6.96933	MA0039	CCACACCCTGC
lnc-SGO1-1:1	CLIC5	-0.9959	2.524e-05	CLIC5	PRDM1	151	10.1671	MA0508	AGAAAGTGAAAGTGA
lnc-SGO1-1:1	ADAMTS8	-0.9972	1.207e-05	ADAMTS8	PRDM1	151	10.1671	MA0508	AGAAAGTGAAAGTGA
lnc-SGO1-1:1	CLIC5	-0.9959	2.524e-05	CLIC5	TFAP2A	398	6.99526	MA0003	GCCCGGGGG
lnc-SGO1-1:1	ADAMTS8	-0.9972	1.207e-05	ADAMTS8	TFAP2A	398	6.99526	MA0003	GCCCGGGGG
lnc-SGO1-1:1	PTPN21	-0.997	1.355e-05	PTPN21	TFAP2A	398	6.99526	MA0003	GCCCGGGGG
lnc-SGO1-1:1	CLIC5	-0.9959	2.524e-05	CLIC5	RFX1	48	5.78892	MA0509	CTGTTGCTATGGCA
lnc-SGO1-1:1	PTPN21	-0.997	1.355e-05	PTPN21	RFX1	48	5.78892	MA0509	CTGTTGCTATGGCA
lnc-SGO1-1:1	CLIC5	-0.9959	2.524e-05	CLIC5	HOXA6	174	7.87256	MA1497	GGTAATTAAC
lnc-SGO1-1:1	PTPN21	-0.997	1.355e-05	PTPN21	HOXA6	174	7.87256	MA1497	GGTAATTAAC
lnc-SGO1-1:1	CLIC5	-0.9959	2.524e-05	CLIC5	ELF1	115	7.71996	MA0473	AAACAGGAAGTGGG
lnc-SGO1-1:1	ADAMTS8	-0.9972	1.207e-05	ADAMTS8	ELF1	115	7.71996	MA0473	AAACAGGAAGTGGG
lnc-SGO1-1:1	PTPN21	-0.997	1.355e-05	PTPN21	ELF1	115	7.71996	MA0473	AAACAGGAAGTGGG
lnc-SGO1-1:1	CLIC5	-0.9959	2.524e-05	CLIC5	HNF4A	59	8.96056	MA0114	CTGGACTTTGGACTC
lnc-SGO1-1:1	ADAMTS8	-0.9972	1.207e-05	ADAMTS8	HNF4A	59	8.96056	MA0114	CTGGACTTTGGACTC
lnc-SGO1-1:1	PTPN21	-0.997	1.355e-05	PTPN21	HNF4A	59	8.96056	MA0114	CTGGACTTTGGACTC
lnc-SGO1-1:1	CLIC5	-0.9959	2.524e-05	CLIC5	HOXA4	398	6.74239	MA1496	GTCATTAG
lnc-SGO1-1:1	PTPN21	-0.997	1.355e-05	PTPN21	HOXA4	398	6.74239	MA1496	GTCATTAG
lnc-SGO1-1:1	CLIC5	-0.9959	2.524e-05	CLIC5	VEZF1	305	5.75529	MA1578	CCCCCCACTT
lnc-SGO1-1:1	CLIC5	-0.9959	2.524e-05	CLIC5	HNF4G	158	7.43898	MA0484	AGAGTCCAAAGTCCA
lnc-SGO1-1:1	PTPN21	-0.997	1.355e-05	PTPN21	HNF4G	158	7.43898	MA0484	AGAGTCCAAAGTCCA
lnc-SGO1-1:1	CLIC5	-0.9959	2.524e-05	CLIC5	NFIL3	9	4.01619	MA0025	TATTATGCAATAT
lnc-SGO1-1:1	PTPN21	-0.997	1.355e-05	PTPN21	NFIL3	9	4.01619	MA0025	TATTATGCAATAT
lnc-SGO1-1:1	CLIC5	-0.9959	2.524e-05	CLIC5	HOXB13	197	9.13533	MA0901	AACCAATAAAATTT
lnc-SGO1-1:1	ADAMTS8	-0.9972	1.207e-05	ADAMTS8	HOXB13	197	9.13533	MA0901	AACCAATAAAATTT
lnc-SGO1-1:1	PTPN21	-0.997	1.355e-05	PTPN21	HOXB13	197	9.13533	MA0901	AACCAATAAAATTT
lnc-SGO1-1:1	CLIC5	-0.9959	2.524e-05	CLIC5	NKX3-1	11	8.76058	MA0124	ATACTTA
lnc-SGO1-1:1	PTPN21	-0.997	1.355e-05	PTPN21	NKX3-1	11	8.76058	MA0124	ATACTTA
lnc-SGO1-1:1	CLIC5	-0.9959	2.524e-05	CLIC5	KLF16	188	4.87993	MA0741	GCCACGCCCCC
lnc-SGO1-1:1	CLIC5	-0.9959	2.524e-05	CLIC5	MIXL1	367	6.50966	MA0662	TCTAATTAAC
lnc-SGO1-1:1	PTPN21	-0.997	1.355e-05	PTPN21	MIXL1	367	6.50966	MA0662	TCTAATTAAC
lnc-SGO1-1:1	CLIC5	-0.9959	2.524e-05	CLIC5	ZBTB26	193	8.29073	MA1579	TACTCCAGAAAAGAT
lnc-SGO1-1:1	ADAMTS8	-0.9972	1.207e-05	ADAMTS8	ZBTB26	193	8.29073	MA1579	TACTCCAGAAAAGAT
lnc-SGO1-1:1	PTPN21	-0.997	1.355e-05	PTPN21	ZBTB26	193	8.29073	MA1579	TACTCCAGAAAAGAT
lnc-SGO1-1:1	CLIC5	-0.9959	2.524e-05	CLIC5	SIX2	215	8.94862	MA1119	AACTGAAACCTGATAC
lnc-SGO1-1:1	PTPN21	-0.997	1.355e-05	PTPN21	SIX2	215	8.94862	MA1119	AACTGAAACCTGATAC
lnc-SGO1-1:1	CLIC5	-0.9959	2.524e-05	CLIC5	EHF	240	4.79649	MA0598	AACCCGGAAGTA
lnc-SGO1-1:1	CLIC5	-0.9959	2.524e-05	CLIC5	SOX13	281	6.38924	MA1120	AAACAATGGCA
lnc-SGO1-1:1	PTPN21	-0.997	1.355e-05	PTPN21	SOX13	281	6.38924	MA1120	AAACAATGGCA
lnc-SGO1-1:1	CLIC5	-0.9959	2.524e-05	CLIC5	CLOCK	43	6.86781	MA0819	AACACGTGTT
lnc-SGO1-1:1	CLIC5	-0.9959	2.524e-05	CLIC5	HOXA2	263	8.1652	MA0900	CCTAATTACC
lnc-SGO1-1:1	CLIC5	-0.9959	2.524e-05	CLIC5	IRF1	198	9.19073	MA0050	GAAAGCGAAACC
lnc-SGO1-1:1	PTPN21	-0.997	1.355e-05	PTPN21	IRF1	198	9.19073	MA0050	GAAAGCGAAACC
lnc-SGO1-1:1	CLIC5	-0.9959	2.524e-05	CLIC5	ETV5	242	6.63395	MA0765	ACCGGAAGTG
lnc-SGO1-1:1	CLIC5	-0.9959	2.524e-05	CLIC5	LHX2	263	4.48979	MA0700	ACTAATTAAC
lnc-SGO1-1:1	CLIC5	-0.9959	2.524e-05	CLIC5	ESR2	278	5.76521	MA0258	AGGTCACCCTGACCT
lnc-SGO1-1:1	CLIC5	-0.9959	2.524e-05	CLIC5	CDX2	173	7.54958	MA0465	AAGCAATAAAAA
lnc-SGO1-1:1	PTPN21	-0.997	1.355e-05	PTPN21	CDX2	173	7.54958	MA0465	AAGCAATAAAAA
lnc-SGO1-1:1	CLIC5	-0.9959	2.524e-05	CLIC5	GRHL1	167	6.68276	MA0647	AAAACCGGTTTT
lnc-SGO1-1:1	CLIC5	-0.9959	2.524e-05	CLIC5	ESRRA	391	4.33206	MA0592	GCTCAAGGTCACA
lnc-SGO1-1:1	PTPN21	-0.997	1.355e-05	PTPN21	ESRRA	391	4.33206	MA0592	GCTCAAGGTCACA
lnc-SGO1-1:1	CLIC5	-0.9959	2.524e-05	CLIC5	ETV1	115	6.78404	MA0761	AAACAGGAAGTGAA
lnc-SGO1-1:1	PTPN21	-0.997	1.355e-05	PTPN21	ETV1	115	6.78404	MA0761	AAACAGGAAGTGAA
lnc-SGO1-1:1	CLIC5	-0.9959	2.524e-05	CLIC5	ZBTB7A	111	6.9417	MA0750	GCCCGGAAGTGGC
lnc-SGO1-1:1	PTPN21	-0.997	1.355e-05	PTPN21	ZBTB7A	111	6.9417	MA0750	GCCCGGAAGTGGC
lnc-SGO1-1:1	CLIC5	-0.9959	2.524e-05	CLIC5	FOXO3	184	4.87418	MA0157	TGTAAACA
lnc-SGO1-1:1	CLIC5	-0.9959	2.524e-05	CLIC5	E2F6	146	6.96472	MA0471	GGGGGCGGGAAGG
lnc-SGO1-1:1	ADAMTS8	-0.9972	1.207e-05	ADAMTS8	E2F6	146	6.96472	MA0471	GGGGGCGGGAAGG
lnc-SGO1-1:1	PTPN21	-0.997	1.355e-05	PTPN21	E2F6	146	6.96472	MA0471	GGGGGCGGGAAGG
lnc-SGO1-1:1	CLIC5	-0.9959	2.524e-05	CLIC5	XBP1	229	6.8479	MA0844	AATGCCACGTCATC
lnc-SGO1-1:1	CLIC5	-0.9959	2.524e-05	CLIC5	OSR2	339	10.0916	MA1646	AAACAGAAGCAG
lnc-SGO1-1:1	PTPN21	-0.997	1.355e-05	PTPN21	OSR2	339	10.0916	MA1646	AAACAGAAGCAG
lnc-SGO1-1:1	CLIC5	-0.9959	2.524e-05	CLIC5	TBX5	46	8.27892	MA0807	AGGTGTGA
lnc-SGO1-1:1	ADAMTS8	-0.9972	1.207e-05	ADAMTS8	TBX5	46	8.27892	MA0807	AGGTGTGA
lnc-SGO1-1:1	PTPN21	-0.997	1.355e-05	PTPN21	TBX5	46	8.27892	MA0807	AGGTGTGA
lnc-SGO1-1:1	CLIC5	-0.9959	2.524e-05	CLIC5	POU3F2	38	6.60902	MA0787	TTATGCAAATTA
lnc-SGO1-1:1	CLIC5	-0.9959	2.524e-05	CLIC5	SPIB	180	8.48492	MA0081	AGAGGAA
lnc-SGO1-1:1	CLIC5	-0.9959	2.524e-05	CLIC5	ZNF449	347	4.05021	MA1656	CCAAGCCCAACCAG
lnc-SGO1-1:1	PTPN21	-0.997	1.355e-05	PTPN21	ZNF449	347	4.05021	MA1656	CCAAGCCCAACCAG
lnc-SGO1-1:1	CLIC5	-0.9959	2.524e-05	CLIC5	CEBPD	377	6.37718	MA0836	TATTGCACAATAT
lnc-SGO1-1:1	PTPN21	-0.997	1.355e-05	PTPN21	CEBPD	377	6.37718	MA0836	TATTGCACAATAT
lnc-SGO1-1:1	CLIC5	-0.9959	2.524e-05	CLIC5	PPARD	67	4.24772	MA1550	AGGGGTCAAAGGTCAA
lnc-SGO1-1:1	CLIC5	-0.9959	2.524e-05	CLIC5	HOXA13	11	5.81964	MA0650	CCAATAAAAA
lnc-SGO1-1:1	CLIC5	-0.9959	2.524e-05	CLIC5	RFX2	237	5.24946	MA0600	GTTGCCATGGCAACCGCGG
lnc-SGO1-1:1	PTPN21	-0.997	1.355e-05	PTPN21	RFX2	237	5.24946	MA0600	GTTGCCATGGCAACCGCGG
lnc-SGO1-1:1	CLIC5	-0.9959	2.524e-05	CLIC5	ELF2	240	4.11677	MA1483	AACCCGGAAGTA
lnc-SGO1-1:1	CLIC5	-0.9959	2.524e-05	CLIC5	GMEB2	233	5.70005	MA0862	TTACGTAA
lnc-SGO1-1:1	PTPN21	-0.997	1.355e-05	PTPN21	GMEB2	233	5.70005	MA0862	TTACGTAA
lnc-SGO1-1:1	CLIC5	-0.9959	2.524e-05	CLIC5	SOX9	399	6.68204	MA0077	CCATTGTTC
lnc-SGO1-1:1	PTPN21	-0.997	1.355e-05	PTPN21	SOX9	399	6.68204	MA0077	CCATTGTTC
lnc-SGO1-1:1	CLIC5	-0.9959	2.524e-05	CLIC5	FOXA3	30	8.48875	MA1683	ATGTAAACATA
lnc-SGO1-1:1	PTPN21	-0.997	1.355e-05	PTPN21	FOXA3	30	8.48875	MA1683	ATGTAAACATA
lnc-SGO1-1:1	CLIC5	-0.9959	2.524e-05	CLIC5	ASCL1	291	9.45818	MA1100	GCAGCAGCTGGCG
lnc-SGO1-1:1	ADAMTS8	-0.9972	1.207e-05	ADAMTS8	ASCL1	291	9.45818	MA1100	GCAGCAGCTGGCG
lnc-SGO1-1:1	PTPN21	-0.997	1.355e-05	PTPN21	ASCL1	291	9.45818	MA1100	GCAGCAGCTGGCG
lnc-SGO1-1:1	CLIC5	-0.9959	2.524e-05	CLIC5	TFDP1	296	4.6608	MA1122	GGGCGGGAAGG
lnc-SGO1-1:1	CLIC5	-0.9959	2.524e-05	CLIC5	BARX2	202	9.73083	MA1471	AAAAACCATTAC
lnc-ENPP5-2:7	PRX	0.9988	1.996e-06	PRX	BHLHE40	1	5.96807	MA0464	ATCACGTGAC
lnc-ENPP5-2:7	SCN4B	0.9982	4.838e-06	SCN4B	BHLHE40	1	5.96807	MA0464	ATCACGTGAC
lnc-ENPP5-2:7	ADRA1D	0.998	6.016e-06	ADRA1D	BHLHE40	1	5.96807	MA0464	ATCACGTGAC
lnc-ENPP5-2:7	PRX	0.9988	1.996e-06	PRX	KLF4	104	10.0178	MA0039	CGCCCCACCCCC
lnc-ENPP5-2:7	SCN4B	0.9982	4.838e-06	SCN4B	KLF4	104	10.0178	MA0039	CGCCCCACCCCC
lnc-ENPP5-2:7	PRX	0.9988	1.996e-06	PRX	E2F6	511	4.49005	MA0471	GGGGGCGGGAAGG
lnc-ENPP5-2:7	ADRA1D	0.998	6.016e-06	ADRA1D	E2F6	511	4.49005	MA0471	GGGGGCGGGAAGG
lnc-ENPP5-2:7	PRX	0.9988	1.996e-06	PRX	PRDM1	357	12.537	MA0508	TTCTTTCTCTT
lnc-ENPP5-2:7	ADRA1D	0.998	6.016e-06	ADRA1D	PRDM1	357	12.537	MA0508	TTCTTTCTCTT
lnc-ENPP5-2:7	PRX	0.9988	1.996e-06	PRX	MYC	19	4.02845	MA0147	GGCCACGTGCCC
lnc-ENPP5-2:7	SCN4B	0.9982	4.838e-06	SCN4B	MYC	19	4.02845	MA0147	GGCCACGTGCCC
lnc-ENPP5-2:7	ADRA1D	0.998	6.016e-06	ADRA1D	MYC	19	4.02845	MA0147	GGCCACGTGCCC
lnc-ENPP5-2:7	PRX	0.9988	1.996e-06	PRX	ESR1	90	6.56218	MA0112	GGCCCAGGTCACCCTGACCT
lnc-ENPP5-2:7	SCN4B	0.9982	4.838e-06	SCN4B	ESR1	90	6.56218	MA0112	GGCCCAGGTCACCCTGACCT
lnc-ENPP5-2:7	ADRA1D	0.998	6.016e-06	ADRA1D	ESR1	90	6.56218	MA0112	GGCCCAGGTCACCCTGACCT
lnc-ENPP5-2:7	PRX	0.9988	1.996e-06	PRX	SP1	106	10.9666	MA0079	CCCCGCCCCC
lnc-ENPP5-2:7	SCN4B	0.9982	4.838e-06	SCN4B	SP1	106	10.9666	MA0079	CCCCGCCCCC
lnc-ENPP5-2:7	ADRA1D	0.998	6.016e-06	ADRA1D	SP1	106	10.9666	MA0079	CCCCGCCCCC
lnc-ENPP5-2:7	PRX	0.9988	1.996e-06	PRX	AR	404	10.6328	MA0007	AAGAACAGAATGTTC
lnc-ENPP5-2:7	SCN4B	0.9982	4.838e-06	SCN4B	AR	404	10.6328	MA0007	AAGAACAGAATGTTC
lnc-ENPP5-2:7	ADRA1D	0.998	6.016e-06	ADRA1D	AR	404	10.6328	MA0007	AAGAACAGAATGTTC
lnc-ENPP5-2:7	PRX	0.9988	1.996e-06	PRX	EGR2	51	6.21141	MA0472	ACGCCCACGCA
lnc-ENPP5-2:7	SCN4B	0.9982	4.838e-06	SCN4B	EGR2	51	6.21141	MA0472	ACGCCCACGCA
lnc-ENPP5-2:7	ADRA1D	0.998	6.016e-06	ADRA1D	EGR2	51	6.21141	MA0472	ACGCCCACGCA
lnc-ENPP5-2:7	PRX	0.9988	1.996e-06	PRX	ERG	302	6.35354	MA0474	ACCGGAAGTG
lnc-ENPP5-2:7	SCN4B	0.9982	4.838e-06	SCN4B	ERG	302	6.35354	MA0474	ACCGGAAGTG
lnc-ENPP5-2:7	ADRA1D	0.998	6.016e-06	ADRA1D	ERG	302	6.35354	MA0474	ACCGGAAGTG
lnc-ENPP5-2:7	PRX	0.9988	1.996e-06	PRX	GATA1	389	9.91036	MA0035	TTCTAATCTAT
lnc-ENPP5-2:7	SCN4B	0.9982	4.838e-06	SCN4B	GATA1	389	9.91036	MA0035	TTCTAATCTAT
lnc-ENPP5-2:7	ADRA1D	0.998	6.016e-06	ADRA1D	GATA1	389	9.91036	MA0035	TTCTAATCTAT
lnc-ENPP5-2:7	PRX	0.9988	1.996e-06	PRX	CREB1	58	8.28281	MA0018	TTATGATGTCATA
lnc-ENPP5-2:7	SCN4B	0.9982	4.838e-06	SCN4B	CREB1	58	8.28281	MA0018	TTATGATGTCATA
lnc-ENPP5-2:7	ADRA1D	0.998	6.016e-06	ADRA1D	CREB1	58	8.28281	MA0018	TTATGATGTCATA
lnc-ENPP5-2:7	PRX	0.9988	1.996e-06	PRX	SPI1	225	8.32062	MA0080	CGGAAG
lnc-ENPP5-2:7	SCN4B	0.9982	4.838e-06	SCN4B	SPI1	225	8.32062	MA0080	CGGAAG
lnc-ENPP5-2:7	ADRA1D	0.998	6.016e-06	ADRA1D	SPI1	225	8.32062	MA0080	CGGAAG
lnc-ENPP5-2:7	PRX	0.9988	1.996e-06	PRX	EGR1	106	6.66215	MA0162	CCACGCCCACGCCC
lnc-ENPP5-2:7	SCN4B	0.9982	4.838e-06	SCN4B	EGR1	106	6.66215	MA0162	CCACGCCCACGCCC
lnc-ENPP5-2:7	ADRA1D	0.998	6.016e-06	ADRA1D	EGR1	106	6.66215	MA0162	CCACGCCCACGCCC
lnc-ENPP5-2:7	PRX	0.9988	1.996e-06	PRX	USF1	469	7.2077	MA0093	CACGTGG
lnc-ENPP5-2:7	SCN4B	0.9982	4.838e-06	SCN4B	USF1	469	7.2077	MA0093	CACGTGG
lnc-ENPP5-2:7	ADRA1D	0.998	6.016e-06	ADRA1D	USF1	469	7.2077	MA0093	CACGTGG
lnc-ENPP5-2:7	PRX	0.9988	1.996e-06	PRX	NFYA	524	11.5813	MA0060	AGAGTGCTGATTGGTCCA
lnc-ENPP5-2:7	SCN4B	0.9982	4.838e-06	SCN4B	NFYA	524	11.5813	MA0060	AGAGTGCTGATTGGTCCA
lnc-ENPP5-2:7	ADRA1D	0.998	6.016e-06	ADRA1D	NFYA	524	11.5813	MA0060	AGAGTGCTGATTGGTCCA
lnc-ENPP5-2:7	PRX	0.9988	1.996e-06	PRX	GATA2	389	11.7552	MA0036	TTCTTATCTTT
lnc-ENPP5-2:7	SCN4B	0.9982	4.838e-06	SCN4B	GATA2	389	11.7552	MA0036	TTCTTATCTTT
lnc-ENPP5-2:7	ADRA1D	0.998	6.016e-06	ADRA1D	GATA2	389	11.7552	MA0036	TTCTTATCTTT
lnc-ENPP5-2:7	PRX	0.9988	1.996e-06	PRX	NFYB	530	10.7105	MA0502	CTCATTGGCCAG
lnc-ENPP5-2:7	PRX	0.9988	1.996e-06	PRX	HNF4A	480	4.27352	MA0114	CTGGACTTTGGACTC
lnc-ENPP5-2:7	SCN4B	0.9982	4.838e-06	SCN4B	HNF4A	480	4.27352	MA0114	CTGGACTTTGGACTC
lnc-ENPP5-2:7	ADRA1D	0.998	6.016e-06	ADRA1D	HNF4A	480	4.27352	MA0114	CTGGACTTTGGACTC
lnc-ENPP5-2:7	PRX	0.9988	1.996e-06	PRX	ASCL1	26	9.52807	MA1100	GCAGCAGCTGGCG
lnc-ENPP5-2:7	PRX	0.9988	1.996e-06	PRX	MAX	20	4.36047	MA0058	ACCACGTGCT
lnc-ENPP5-2:7	SCN4B	0.9982	4.838e-06	SCN4B	MAX	20	4.36047	MA0058	ACCACGTGCT
lnc-ENPP5-2:7	ADRA1D	0.998	6.016e-06	ADRA1D	MAX	20	4.36047	MA0058	ACCACGTGCT
lnc-ENPP5-2:7	PRX	0.9988	1.996e-06	PRX	HSF1	362	9.33252	MA0486	CTTCTAGAAGGTTCT
lnc-ENPP5-2:7	ADRA1D	0.998	6.016e-06	ADRA1D	HSF1	362	9.33252	MA0486	CTTCTAGAAGGTTCT
lnc-ENPP5-2:7	PRX	0.9988	1.996e-06	PRX	FLI1	302	8.24797	MA0475	ACAGGAAGTGG
lnc-ENPP5-2:7	SCN4B	0.9982	4.838e-06	SCN4B	FLI1	302	8.24797	MA0475	ACAGGAAGTGG
lnc-ENPP5-2:7	ADRA1D	0.998	6.016e-06	ADRA1D	FLI1	302	8.24797	MA0475	ACAGGAAGTGG
lnc-ENPP5-2:7	PRX	0.9988	1.996e-06	PRX	TFAP4	20	8.55676	MA0691	AACAGCTGAT
lnc-ENPP5-2:7	SCN4B	0.9982	4.838e-06	SCN4B	TFAP4	20	8.55676	MA0691	AACAGCTGAT
lnc-ENPP5-2:7	ADRA1D	0.998	6.016e-06	ADRA1D	TFAP4	20	8.55676	MA0691	AACAGCTGAT
lnc-ENPP5-2:7	PRX	0.9988	1.996e-06	PRX	POU5F1	546	8.77791	MA1115	ATATGCAAATT
lnc-ENPP5-2:7	SCN4B	0.9982	4.838e-06	SCN4B	POU5F1	546	8.77791	MA1115	ATATGCAAATT
lnc-ENPP5-2:7	ADRA1D	0.998	6.016e-06	ADRA1D	POU5F1	546	8.77791	MA1115	ATATGCAAATT
lnc-ENPP5-2:7	PRX	0.9988	1.996e-06	PRX	PAX5	278	4.65417	MA0014	GAGCGTGACCCC
lnc-ENPP5-2:7	SCN4B	0.9982	4.838e-06	SCN4B	PAX5	278	4.65417	MA0014	GAGCGTGACCCC
lnc-ENPP5-2:7	PRX	0.9988	1.996e-06	PRX	TEAD4	142	5.0528	MA0809	CCACATTCCAGG
lnc-ENPP5-2:7	SCN4B	0.9982	4.838e-06	SCN4B	TEAD4	142	5.0528	MA0809	CCACATTCCAGG
lnc-ENPP5-2:7	ADRA1D	0.998	6.016e-06	ADRA1D	TEAD4	142	5.0528	MA0809	CCACATTCCAGG
lnc-ENPP5-2:7	PRX	0.9988	1.996e-06	PRX	USF2	218	5.22475	MA0526	TGGTCATGTGACCT
lnc-ENPP5-2:7	ADRA1D	0.998	6.016e-06	ADRA1D	USF2	218	5.22475	MA0526	TGGTCATGTGACCT
lnc-ENPP5-2:7	PRX	0.9988	1.996e-06	PRX	NRF1	21	7.25571	MA0506	GCGCCTGCGCA
lnc-ENPP5-2:7	SCN4B	0.9982	4.838e-06	SCN4B	NRF1	21	7.25571	MA0506	GCGCCTGCGCA
lnc-ENPP5-2:7	ADRA1D	0.998	6.016e-06	ADRA1D	NRF1	21	7.25571	MA0506	GCGCCTGCGCA
lnc-ENPP5-2:7	PRX	0.9988	1.996e-06	PRX	ESR2	12	6.74311	MA0258	AGGTCACCCTGACCT
lnc-ENPP5-2:7	PRX	0.9988	1.996e-06	PRX	TFAP2C	176	12.5107	MA0524	TGCCCCAGGGCA
lnc-ENPP5-2:7	SCN4B	0.9982	4.838e-06	SCN4B	TFAP2C	176	12.5107	MA0524	TGCCCCAGGGCA
lnc-ENPP5-2:7	ADRA1D	0.998	6.016e-06	ADRA1D	TFAP2C	176	12.5107	MA0524	TGCCCCAGGGCA
lnc-ENPP5-2:7	PRX	0.9988	1.996e-06	PRX	MNT	467	5.81933	MA0825	ACCACGTGCC
lnc-ENPP5-2:7	ADRA1D	0.998	6.016e-06	ADRA1D	MNT	467	5.81933	MA0825	ACCACGTGCC
lnc-ENPP5-2:7	PRX	0.9988	1.996e-06	PRX	CDX2	308	4.08657	MA0465	AAGCAATAAAAA
lnc-ENPP5-2:7	ADRA1D	0.998	6.016e-06	ADRA1D	CDX2	308	4.08657	MA0465	AAGCAATAAAAA
lnc-ENPP5-2:7	PRX	0.9988	1.996e-06	PRX	ZNF341	90	10.2557	MA1655	GGGAACAGCCAC
lnc-ENPP5-2:7	SCN4B	0.9982	4.838e-06	SCN4B	ZNF341	90	10.2557	MA1655	GGGAACAGCCAC
lnc-ENPP5-2:7	PRX	0.9988	1.996e-06	PRX	EBF1	136	8.85456	MA0154	GTCCCCAGGGA
lnc-ENPP5-2:7	SCN4B	0.9982	4.838e-06	SCN4B	EBF1	136	8.85456	MA0154	GTCCCCAGGGA
lnc-ENPP5-2:7	PRX	0.9988	1.996e-06	PRX	KLF11	132	9.16211	MA1512	GCCACGCCCAC
lnc-ENPP5-2:7	SCN4B	0.9982	4.838e-06	SCN4B	KLF11	132	9.16211	MA1512	GCCACGCCCAC
lnc-ENPP5-2:7	ADRA1D	0.998	6.016e-06	ADRA1D	KLF11	132	9.16211	MA1512	GCCACGCCCAC
lnc-ENPP5-2:7	PRX	0.9988	1.996e-06	PRX	ZNF263	511	9.39764	MA0528	GGGGGGAGGAGG
lnc-ENPP5-2:7	SCN4B	0.9982	4.838e-06	SCN4B	ZNF263	511	9.39764	MA0528	GGGGGGAGGAGG
lnc-ENPP5-2:7	ADRA1D	0.998	6.016e-06	ADRA1D	ZNF263	511	9.39764	MA0528	GGGGGGAGGAGG
lnc-ENPP5-2:7	PRX	0.9988	1.996e-06	PRX	SNAI2	19	10.8144	MA0745	ATGCACCTGTCAT
lnc-ENPP5-2:7	SCN4B	0.9982	4.838e-06	SCN4B	SNAI2	19	10.8144	MA0745	ATGCACCTGTCAT
lnc-ENPP5-2:7	ADRA1D	0.998	6.016e-06	ADRA1D	SNAI2	19	10.8144	MA0745	ATGCACCTGTCAT
lnc-ENPP5-2:7	PRX	0.9988	1.996e-06	PRX	MITF	390	5.11977	MA0620	TAAAGTCACGTGACTTTA
lnc-ENPP5-2:7	ADRA1D	0.998	6.016e-06	ADRA1D	MITF	390	5.11977	MA0620	TAAAGTCACGTGACTTTA
lnc-ENPP5-2:7	PRX	0.9988	1.996e-06	PRX	MAF	410	9.57002	MA1520	ATGCTGAGTCAGCAA
lnc-ENPP5-2:7	SCN4B	0.9982	4.838e-06	SCN4B	MAF	410	9.57002	MA1520	ATGCTGAGTCAGCAA
lnc-ENPP5-2:7	PRX	0.9988	1.996e-06	PRX	ZBTB7A	487	6.81347	MA0750	GGCGACCACCGA
lnc-ENPP5-2:7	ADRA1D	0.998	6.016e-06	ADRA1D	ZBTB7A	487	6.81347	MA0750	GGCGACCACCGA
lnc-ENPP5-2:7	PRX	0.9988	1.996e-06	PRX	NR3C1	404	4.95381	MA0113	GGGTACATAATGTTCCC
lnc-ENPP5-2:7	SCN4B	0.9982	4.838e-06	SCN4B	NR3C1	404	4.95381	MA0113	GGGTACATAATGTTCCC
lnc-ENPP5-2:7	ADRA1D	0.998	6.016e-06	ADRA1D	NR3C1	404	4.95381	MA0113	GGGTACATAATGTTCCC
lnc-ENPP5-2:7	PRX	0.9988	1.996e-06	PRX	TFAP2A	177	9.11606	MA0003	GCCCGGGGG
lnc-ENPP5-2:7	SCN4B	0.9982	4.838e-06	SCN4B	TFAP2A	177	9.11606	MA0003	GCCCGGGGG
lnc-ENPP5-2:7	ADRA1D	0.998	6.016e-06	ADRA1D	TFAP2A	177	9.11606	MA0003	GCCCGGGGG
lnc-ENPP5-2:7	PRX	0.9988	1.996e-06	PRX	NFIC	50	8.01683	MA0161	TTGGCA
lnc-ENPP5-2:7	SCN4B	0.9982	4.838e-06	SCN4B	NFIC	50	8.01683	MA0161	TTGGCA
lnc-ENPP5-2:7	ADRA1D	0.998	6.016e-06	ADRA1D	NFIC	50	8.01683	MA0161	TTGGCA
lnc-ENPP5-2:7	PRX	0.9988	1.996e-06	PRX	MYB	495	4.51145	MA0100	ACCAACTGTC
lnc-ENPP5-2:7	SCN4B	0.9982	4.838e-06	SCN4B	MYB	495	4.51145	MA0100	ACCAACTGTC
lnc-ENPP5-2:7	PRX	0.9988	1.996e-06	PRX	VDR	10	12.0287	MA0693	TGAGTTCA
lnc-ENPP5-2:7	SCN4B	0.9982	4.838e-06	SCN4B	VDR	10	12.0287	MA0693	TGAGTTCA
lnc-ENPP5-2:7	ADRA1D	0.998	6.016e-06	ADRA1D	VDR	10	12.0287	MA0693	TGAGTTCA
lnc-ENPP5-2:7	PRX	0.9988	1.996e-06	PRX	SRF	258	5.61564	MA0083	CATGCCCAAATAAGGCAA
lnc-ENPP5-2:7	SCN4B	0.9982	4.838e-06	SCN4B	SRF	258	5.61564	MA0083	CATGCCCAAATAAGGCAA
lnc-ENPP5-2:7	PRX	0.9988	1.996e-06	PRX	MYOD1	19	11.4279	MA0499	CAGCACCTGTCCC
lnc-ENPP5-2:7	ADRA1D	0.998	6.016e-06	ADRA1D	MYOD1	19	11.4279	MA0499	CAGCACCTGTCCC
lnc-ENPP5-2:7	PRX	0.9988	1.996e-06	PRX	ATF2	7	8.63841	MA1632	AAATGAGGTCATT
lnc-ENPP5-2:7	ADRA1D	0.998	6.016e-06	ADRA1D	ATF2	7	8.63841	MA1632	AAATGAGGTCATT
lnc-ENPP5-2:7	PRX	0.9988	1.996e-06	PRX	FOSL1	411	5.65885	MA0477	TGATGACTCATCC
lnc-ENPP5-2:7	ADRA1D	0.998	6.016e-06	ADRA1D	FOSL1	411	5.65885	MA0477	TGATGACTCATCC
lnc-ENPP5-2:7	PRX	0.9988	1.996e-06	PRX	FOSL2	367	4.4592	MA0478	GGATGACTCAT
lnc-ENPP5-2:7	SCN4B	0.9982	4.838e-06	SCN4B	FOSL2	367	4.4592	MA0478	GGATGACTCAT
lnc-ENPP5-2:7	ADRA1D	0.998	6.016e-06	ADRA1D	FOSL2	367	4.4592	MA0478	GGATGACTCAT
lnc-ENPP5-2:7	PRX	0.9988	1.996e-06	PRX	TCF4	20	12.4753	MA0830	CGCACCTGCT
lnc-ENPP5-2:7	SCN4B	0.9982	4.838e-06	SCN4B	TCF4	20	12.4753	MA0830	CGCACCTGCT
lnc-ENPP5-2:7	PRX	0.9988	1.996e-06	PRX	TCF3	20	13.46	MA0522	AACACCTGCT
lnc-ENPP5-2:7	ADRA1D	0.998	6.016e-06	ADRA1D	TCF3	20	13.46	MA0522	AACACCTGCT
lnc-ENPP5-2:7	PRX	0.9988	1.996e-06	PRX	ZNF24	322	4.9752	MA1124	CATTCATTCATTC
lnc-ENPP5-2:7	ADRA1D	0.998	6.016e-06	ADRA1D	ZNF24	322	4.9752	MA1124	CATTCATTCATTC
lnc-ENPP5-2:7	PRX	0.9988	1.996e-06	PRX	JUNB	411	6.31063	MA0490	AAATGACTCATTT
lnc-ENPP5-2:7	SCN4B	0.9982	4.838e-06	SCN4B	JUNB	411	6.31063	MA0490	AAATGACTCATTT
lnc-ENPP5-2:7	ADRA1D	0.998	6.016e-06	ADRA1D	JUNB	411	6.31063	MA0490	AAATGACTCATTT
lnc-ENPP5-2:7	PRX	0.9988	1.996e-06	PRX	JUND	411	6.00411	MA0491	TGATGACTCATCC
lnc-ENPP5-2:7	SCN4B	0.9982	4.838e-06	SCN4B	JUND	411	6.00411	MA0491	TGATGACTCATCC
lnc-ENPP5-2:7	ADRA1D	0.998	6.016e-06	ADRA1D	JUND	411	6.00411	MA0491	TGATGACTCATCC
lnc-ENPP5-2:7	PRX	0.9988	1.996e-06	PRX	YY1	97	8.12993	MA0095	GCCATC
lnc-ENPP5-2:7	SCN4B	0.9982	4.838e-06	SCN4B	YY1	97	8.12993	MA0095	GCCATC
lnc-ENPP5-2:7	ADRA1D	0.998	6.016e-06	ADRA1D	YY1	97	8.12993	MA0095	GCCATC
lnc-ENPP5-2:7	PRX	0.9988	1.996e-06	PRX	MZF1	289	10.2261	MA0056	TGGGGA
lnc-ENPP5-2:7	PRX	0.9988	1.996e-06	PRX	ZEB1	20	11.2604	MA0103	CCCACCTGCGC
lnc-ENPP5-2:7	SCN4B	0.9982	4.838e-06	SCN4B	ZEB1	20	11.2604	MA0103	CCCACCTGCGC
lnc-ENPP5-2:7	ADRA1D	0.998	6.016e-06	ADRA1D	ZEB1	20	11.2604	MA0103	CCCACCTGCGC
lnc-ENPP5-2:7	PRX	0.9988	1.996e-06	PRX	STAT1	258	5.90123	MA0137	CATTTCCCGGAAACC
lnc-ENPP5-2:7	SCN4B	0.9982	4.838e-06	SCN4B	STAT1	258	5.90123	MA0137	CATTTCCCGGAAACC
lnc-ENPP5-2:7	ADRA1D	0.998	6.016e-06	ADRA1D	STAT1	258	5.90123	MA0137	CATTTCCCGGAAACC
lnc-ENPP5-2:7	PRX	0.9988	1.996e-06	PRX	GATA4	388	10.5142	MA0482	TTCCTTATCTTT
lnc-ENPP5-2:7	ADRA1D	0.998	6.016e-06	ADRA1D	GATA4	388	10.5142	MA0482	TTCCTTATCTTT
lnc-ENPP5-2:7	PRX	0.9988	1.996e-06	PRX	RFX5	414	11.3375	MA0510	CTCCCTGGCAACAGC
lnc-ENPP5-2:7	SCN4B	0.9982	4.838e-06	SCN4B	RFX5	414	11.3375	MA0510	CTCCCTGGCAACAGC
lnc-ENPP5-2:7	PRX	0.9988	1.996e-06	PRX	CEBPA	100	6.32609	MA0102	TTATTGCACAATAT
lnc-ENPP5-2:7	SCN4B	0.9982	4.838e-06	SCN4B	CEBPA	100	6.32609	MA0102	TTATTGCACAATAT
lnc-ENPP5-2:7	ADRA1D	0.998	6.016e-06	ADRA1D	CEBPA	100	6.32609	MA0102	TTATTGCACAATAT
lnc-ENPP5-2:7	PRX	0.9988	1.996e-06	PRX	FOXA1	544	4.46841	MA0148	ATGTAAACATGT
lnc-ENPP5-2:7	SCN4B	0.9982	4.838e-06	SCN4B	FOXA1	544	4.46841	MA0148	ATGTAAACATGT
lnc-ENPP5-2:7	ADRA1D	0.998	6.016e-06	ADRA1D	FOXA1	544	4.46841	MA0148	ATGTAAACATGT
lnc-ENPP5-2:7	PRX	0.9988	1.996e-06	PRX	MAZ	105	8.06162	MA1522	CGCCCCTCCCC
lnc-ENPP5-2:7	SCN4B	0.9982	4.838e-06	SCN4B	MAZ	105	8.06162	MA1522	CGCCCCTCCCC
lnc-ENPP5-2:7	ADRA1D	0.998	6.016e-06	ADRA1D	MAZ	105	8.06162	MA1522	CGCCCCTCCCC
lnc-ENPP5-2:7	PRX	0.9988	1.996e-06	PRX	ELF3	170	8.02309	MA0640	TTCCACTTCCTGGT
lnc-ENPP5-2:7	SCN4B	0.9982	4.838e-06	SCN4B	ELF3	170	8.02309	MA0640	TTCCACTTCCTGGT
lnc-ENPP5-2:7	ADRA1D	0.998	6.016e-06	ADRA1D	ELF3	170	8.02309	MA0640	TTCCACTTCCTGGT
lnc-ENPP5-2:7	PRX	0.9988	1.996e-06	PRX	FOXK2	194	6.68745	MA1103	ATGTAAACAAG
lnc-ENPP5-2:7	SCN4B	0.9982	4.838e-06	SCN4B	FOXK2	194	6.68745	MA1103	ATGTAAACAAG
lnc-ENPP5-2:7	PRX	0.9988	1.996e-06	PRX	SP4	129	5.93735	MA0685	TAAGCCACGCCCCCTTT
lnc-ENPP5-2:7	PRX	0.9988	1.996e-06	PRX	SP3	132	11.9976	MA0746	GCCACGCCCCC
lnc-ENPP5-2:7	SCN4B	0.9982	4.838e-06	SCN4B	SP3	132	11.9976	MA0746	GCCACGCCCCC
lnc-ENPP5-2:7	PRX	0.9988	1.996e-06	PRX	CREM	57	7.34011	MA0609	GCAGTGACGTCACTGC
lnc-ENPP5-2:7	SCN4B	0.9982	4.838e-06	SCN4B	CREM	57	7.34011	MA0609	GCAGTGACGTCACTGC
lnc-ENPP5-2:7	ADRA1D	0.998	6.016e-06	ADRA1D	CREM	57	7.34011	MA0609	GCAGTGACGTCACTGC
lnc-ENPP5-2:7	PRX	0.9988	1.996e-06	PRX	RBPJ	222	11.9918	MA1116	CCTGGGAAAG
lnc-ENPP5-2:7	PRX	0.9988	1.996e-06	PRX	IKZF1	299	8.77693	MA1508	GAAACAGGAAGT
lnc-ENPP5-2:7	SCN4B	0.9982	4.838e-06	SCN4B	IKZF1	299	8.77693	MA1508	GAAACAGGAAGT
lnc-ENPP5-2:7	ADRA1D	0.998	6.016e-06	ADRA1D	IKZF1	299	8.77693	MA1508	GAAACAGGAAGT
lnc-ENPP5-2:7	PRX	0.9988	1.996e-06	PRX	NEUROD1	363	7.01723	MA1109	GGACAGATGGCAG
lnc-ENPP5-2:7	ADRA1D	0.998	6.016e-06	ADRA1D	NEUROD1	363	7.01723	MA1109	GGACAGATGGCAG
lnc-ENPP5-2:7	PRX	0.9988	1.996e-06	PRX	KLF9	131	8.26189	MA1107	GGCCACACCCACC
lnc-ENPP5-2:7	SCN4B	0.9982	4.838e-06	SCN4B	KLF9	131	8.26189	MA1107	GGCCACACCCACC
lnc-ENPP5-2:7	ADRA1D	0.998	6.016e-06	ADRA1D	KLF9	131	8.26189	MA1107	GGCCACACCCACC
lnc-ENPP5-2:7	PRX	0.9988	1.996e-06	PRX	KLF5	132	11.0604	MA0599	GCCCCGCCCC
lnc-ENPP5-2:7	SCN4B	0.9982	4.838e-06	SCN4B	KLF5	132	11.0604	MA0599	GCCCCGCCCC
lnc-ENPP5-2:7	ADRA1D	0.998	6.016e-06	ADRA1D	KLF5	132	11.0604	MA0599	GCCCCGCCCC
lnc-ENPP5-2:7	PRX	0.9988	1.996e-06	PRX	ZBTB6	369	10.2622	MA1581	GTCCTTGAGCCCG
lnc-ENPP5-2:7	SCN4B	0.9982	4.838e-06	SCN4B	ZBTB6	369	10.2622	MA1581	GTCCTTGAGCCCG
lnc-ENPP5-2:7	PRX	0.9988	1.996e-06	PRX	HLF	62	6.10888	MA0043	GGTTACGCAATA
lnc-ENPP5-2:7	SCN4B	0.9982	4.838e-06	SCN4B	HLF	62	6.10888	MA0043	GGTTACGCAATA
lnc-ENPP5-2:7	ADRA1D	0.998	6.016e-06	ADRA1D	HLF	62	6.10888	MA0043	GGTTACGCAATA
lnc-ENPP5-2:7	PRX	0.9988	1.996e-06	PRX	NFIL3	192	7.14987	MA0025	TTATGTAACAT
lnc-ENPP5-2:7	SCN4B	0.9982	4.838e-06	SCN4B	NFIL3	192	7.14987	MA0025	TTATGTAACAT
lnc-ENPP5-2:7	ADRA1D	0.998	6.016e-06	ADRA1D	NFIL3	192	7.14987	MA0025	TTATGTAACAT
lnc-ENPP5-2:7	PRX	0.9988	1.996e-06	PRX	ZSCAN29	52	7.9156	MA1602	CGTCTACACGGG
lnc-ENPP5-2:7	PRX	0.9988	1.996e-06	PRX	ZNF740	490	4.4418	MA0753	CCCCCCCCAC
lnc-ENPP5-2:7	PRX	0.9988	1.996e-06	PRX	CTCFL	460	7.07146	MA1102	AGCAGGGGGCGC
lnc-ENPP5-2:7	SCN4B	0.9982	4.838e-06	SCN4B	CTCFL	460	7.07146	MA1102	AGCAGGGGGCGC
lnc-ENPP5-2:7	ADRA1D	0.998	6.016e-06	ADRA1D	CTCFL	460	7.07146	MA1102	AGCAGGGGGCGC
lnc-ENPP5-2:7	PRX	0.9988	1.996e-06	PRX	KLF14	131	8.15869	MA0740	GGCCACGCCCCCTT
lnc-ENPP5-2:7	PRX	0.9988	1.996e-06	PRX	HOXB13	308	7.45914	MA0901	AACCAATAAAATTT
lnc-ENPP5-2:7	SCN4B	0.9982	4.838e-06	SCN4B	HOXB13	308	7.45914	MA0901	AACCAATAAAATTT
lnc-ENPP5-2:7	ADRA1D	0.998	6.016e-06	ADRA1D	HOXB13	308	7.45914	MA0901	AACCAATAAAATTT
lnc-ENPP5-2:7	PRX	0.9988	1.996e-06	PRX	GATA6	387	11.7868	MA1104	TTATCTTATCTTT
lnc-ENPP5-2:7	SCN4B	0.9982	4.838e-06	SCN4B	GATA6	387	11.7868	MA1104	TTATCTTATCTTT
lnc-ENPP5-2:7	ADRA1D	0.998	6.016e-06	ADRA1D	GATA6	387	11.7868	MA1104	TTATCTTATCTTT
lnc-ENPP5-2:7	PRX	0.9988	1.996e-06	PRX	MIXL1	195	7.05706	MA0662	TCTAATTAAC
lnc-ENPP5-2:7	ADRA1D	0.998	6.016e-06	ADRA1D	MIXL1	195	7.05706	MA0662	TCTAATTAAC
lnc-ENPP5-2:7	PRX	0.9988	1.996e-06	PRX	EBF3	447	4.55688	MA1637	TTCCCAAGGGAAT
lnc-ENPP5-2:7	SCN4B	0.9982	4.838e-06	SCN4B	EBF3	447	4.55688	MA1637	TTCCCAAGGGAAT
ENST00000511849.2	PRX	0.9977	7.714e-06	PRX	NFYB	567	13.1668	MA0502	CTCATTGGCCAG
ENST00000511849.2	PRX	0.9977	7.714e-06	PRX	HMBOX1	644	6.38965	MA0895	ACTAGTTAAC
ENST00000511849.2	PRX	0.9977	7.714e-06	PRX	ZNF341	61	9.29793	MA1655	GGGAACAGCCAC
ENST00000511849.2	SCN4B	0.9972	1.204e-05	SCN4B	ZNF341	61	9.29793	MA1655	GGGAACAGCCAC
ENST00000511849.2	TBX3	0.9974	1.01e-05	TBX3	ZNF341	61	9.29793	MA1655	GGGAACAGCCAC
ENST00000511849.2	PRX	0.9977	7.714e-06	PRX	MZF1	51	9.22606	MA0056	TGGGGA
ENST00000511849.2	PRX	0.9977	7.714e-06	PRX	FOXK2	650	11.7952	MA1103	ATGTAAACAAG
ENST00000511849.2	SCN4B	0.9972	1.204e-05	SCN4B	FOXK2	650	11.7952	MA1103	ATGTAAACAAG
ENST00000511849.2	PRX	0.9977	7.714e-06	PRX	SP3	3	6.67743	MA0746	GCCACGCCCCC
ENST00000511849.2	SCN4B	0.9972	1.204e-05	SCN4B	SP3	3	6.67743	MA0746	GCCACGCCCCC
ENST00000511849.2	PRX	0.9977	7.714e-06	PRX	ZNF740	65	6.32351	MA0753	CCCCCCCCAC
ENST00000511849.2	PRX	0.9977	7.714e-06	PRX	EBF3	579	5.16937	MA1637	TTCCCAAGGGAAT
ENST00000511849.2	SCN4B	0.9972	1.204e-05	SCN4B	EBF3	579	5.16937	MA1637	TTCCCAAGGGAAT
ENST00000511849.2	PRX	0.9977	7.714e-06	PRX	MLX	628	7.14861	MA0663	ATCACGTGAT
ENST00000511849.2	PRX	0.9977	7.714e-06	PRX	KLF13	60	4.46738	MA0657	ATGCCACGCCCCTTTTTG
ENST00000511849.2	SCN4B	0.9972	1.204e-05	SCN4B	KLF13	60	4.46738	MA0657	ATGCCACGCCCCTTTTTG
NONHSAT184588.1	PRX	0.9966	1.711e-05	PRX	KLF4	936	16.1627	MA0039	CGCCCCACCCCC
NONHSAT184588.1	PRX	0.9966	1.711e-05	PRX	E2F6	1238	4.50168	MA0471	GGGGGCGGGAAGG
NONHSAT184588.1	ADRA1D	0.9961	2.316e-05	ADRA1D	E2F6	1238	4.50168	MA0471	GGGGGCGGGAAGG
NONHSAT184588.1	EGR1	-0.9977	8.003e-06	EGR1	E2F6	1238	4.50168	MA0471	GGGGGCGGGAAGG
NONHSAT184588.1	PRX	0.9966	1.711e-05	PRX	PRDM1	1279	12.9709	MA0508	TCACTTTCAC
NONHSAT184588.1	ADRA1D	0.9961	2.316e-05	ADRA1D	PRDM1	1279	12.9709	MA0508	TCACTTTCAC
NONHSAT184588.1	EGR1	-0.9977	8.003e-06	EGR1	PRDM1	1279	12.9709	MA0508	TCACTTTCAC
NONHSAT184588.1	PRX	0.9966	1.711e-05	PRX	MYC	954	6.94309	MA0147	GGCCACGTGCCC
NONHSAT184588.1	ADRA1D	0.9961	2.316e-05	ADRA1D	MYC	954	6.94309	MA0147	GGCCACGTGCCC
NONHSAT184588.1	EGR1	-0.9977	8.003e-06	EGR1	MYC	954	6.94309	MA0147	GGCCACGTGCCC
NONHSAT184588.1	PRX	0.9966	1.711e-05	PRX	ESR1	178	10.7431	MA0112	GGCCCAGGTCACCCTGACCT
NONHSAT184588.1	ADRA1D	0.9961	2.316e-05	ADRA1D	ESR1	178	10.7431	MA0112	GGCCCAGGTCACCCTGACCT
NONHSAT184588.1	PRX	0.9966	1.711e-05	PRX	MYCN	724	7.70351	MA0104	GGCCACGTGGCC
NONHSAT184588.1	ADRA1D	0.9961	2.316e-05	ADRA1D	MYCN	724	7.70351	MA0104	GGCCACGTGGCC
NONHSAT184588.1	PRX	0.9966	1.711e-05	PRX	SP1	937	15.74	MA0079	GCCCCGCCCCC
NONHSAT184588.1	ADRA1D	0.9961	2.316e-05	ADRA1D	SP1	937	15.74	MA0079	GCCCCGCCCCC
NONHSAT184588.1	PRX	0.9966	1.711e-05	PRX	AR	1007	9.12857	MA0007	AAGAACAGAATGTTC
NONHSAT184588.1	ADRA1D	0.9961	2.316e-05	ADRA1D	AR	1007	9.12857	MA0007	AAGAACAGAATGTTC
NONHSAT184588.1	EGR1	-0.9977	8.003e-06	EGR1	AR	1007	9.12857	MA0007	AAGAACAGAATGTTC
NONHSAT184588.1	PRX	0.9966	1.711e-05	PRX	NR2F1	736	7.44893	MA0017	CAAAGGTCAAGGG
NONHSAT184588.1	ADRA1D	0.9961	2.316e-05	ADRA1D	NR2F1	736	7.44893	MA0017	CAAAGGTCAAGGG
NONHSAT184588.1	PRX	0.9966	1.711e-05	PRX	IRF1	1103	5.8833	MA0050	TTTTACTTTCACTTTCACTTT
NONHSAT184588.1	ADRA1D	0.9961	2.316e-05	ADRA1D	IRF1	1103	5.8833	MA0050	TTTTACTTTCACTTTCACTTT
NONHSAT184588.1	PRX	0.9966	1.711e-05	PRX	ERG	217	11.8731	MA0474	ACCGGAAGTG
NONHSAT184588.1	ADRA1D	0.9961	2.316e-05	ADRA1D	ERG	217	11.8731	MA0474	ACCGGAAGTG
NONHSAT184588.1	EGR1	-0.9977	8.003e-06	EGR1	ERG	217	11.8731	MA0474	ACCGGAAGTG
NONHSAT184588.1	PRX	0.9966	1.711e-05	PRX	GATA1	809	4.74799	MA0035	TTCTAATCTAT
NONHSAT184588.1	ADRA1D	0.9961	2.316e-05	ADRA1D	GATA1	809	4.74799	MA0035	TTCTAATCTAT
NONHSAT184588.1	EGR1	-0.9977	8.003e-06	EGR1	GATA1	809	4.74799	MA0035	TTCTAATCTAT
NONHSAT184588.1	PRX	0.9966	1.711e-05	PRX	CREB1	71	10.2707	MA0018	TTATGATGTCATA
NONHSAT184588.1	ADRA1D	0.9961	2.316e-05	ADRA1D	CREB1	71	10.2707	MA0018	TTATGATGTCATA
NONHSAT184588.1	EGR1	-0.9977	8.003e-06	EGR1	CREB1	71	10.2707	MA0018	TTATGATGTCATA
NONHSAT184588.1	PRX	0.9966	1.711e-05	PRX	SPI1	212	10.7908	MA0080	AAAAAAGAGGAAGTGAAAAA
NONHSAT184588.1	ADRA1D	0.9961	2.316e-05	ADRA1D	SPI1	212	10.7908	MA0080	AAAAAAGAGGAAGTGAAAAA
NONHSAT184588.1	EGR1	-0.9977	8.003e-06	EGR1	SPI1	212	10.7908	MA0080	AAAAAAGAGGAAGTGAAAAA
NONHSAT184588.1	PRX	0.9966	1.711e-05	PRX	EGR1	704	10.9199	MA0162	CCCCCGCCCCCGCC
NONHSAT184588.1	ADRA1D	0.9961	2.316e-05	ADRA1D	EGR1	704	10.9199	MA0162	CCCCCGCCCCCGCC
NONHSAT184588.1	EGR1	-0.9977	8.003e-06	EGR1	EGR1	704	10.9199	MA0162	CCCCCGCCCCCGCC
NONHSAT184588.1	PRX	0.9966	1.711e-05	PRX	USF1	727	7.84513	MA0093	CACGTGG
NONHSAT184588.1	ADRA1D	0.9961	2.316e-05	ADRA1D	USF1	727	7.84513	MA0093	CACGTGG
NONHSAT184588.1	PRX	0.9966	1.711e-05	PRX	NFYA	408	4.99051	MA0060	CTCAGCCAATCAGCGC
NONHSAT184588.1	ADRA1D	0.9961	2.316e-05	ADRA1D	NFYA	408	4.99051	MA0060	CTCAGCCAATCAGCGC
NONHSAT184588.1	EGR1	-0.9977	8.003e-06	EGR1	NFYA	408	4.99051	MA0060	CTCAGCCAATCAGCGC
NONHSAT184588.1	PRX	0.9966	1.711e-05	PRX	GATA2	18	6.71802	MA0036	GGATA
NONHSAT184588.1	ADRA1D	0.9961	2.316e-05	ADRA1D	GATA2	18	6.71802	MA0036	GGATA
NONHSAT184588.1	PRX	0.9966	1.711e-05	PRX	NR2F2	736	7.66085	MA1111	CAAAGGTCAAA
NONHSAT184588.1	ADRA1D	0.9961	2.316e-05	ADRA1D	NR2F2	736	7.66085	MA1111	CAAAGGTCAAA
NONHSAT184588.1	PRX	0.9966	1.711e-05	PRX	NFYB	790	4.93036	MA0502	CTCATTGGCCAG
NONHSAT184588.1	PRX	0.9966	1.711e-05	PRX	ELF1	215	10.6476	MA0473	AAACAGGAAGTGGG
NONHSAT184588.1	ADRA1D	0.9961	2.316e-05	ADRA1D	ELF1	215	10.6476	MA0473	AAACAGGAAGTGGG
NONHSAT184588.1	EGR1	-0.9977	8.003e-06	EGR1	ELF1	215	10.6476	MA0473	AAACAGGAAGTGGG
NONHSAT184588.1	PRX	0.9966	1.711e-05	PRX	HNF4A	1134	9.24713	MA0114	TCCAAAGTCCAAA
NONHSAT184588.1	ADRA1D	0.9961	2.316e-05	ADRA1D	HNF4A	1134	9.24713	MA0114	TCCAAAGTCCAAA
NONHSAT184588.1	EGR1	-0.9977	8.003e-06	EGR1	HNF4A	1134	9.24713	MA0114	TCCAAAGTCCAAA
NONHSAT184588.1	PRX	0.9966	1.711e-05	PRX	ASCL1	683	10.8032	MA1100	GGCAGCTGCC
NONHSAT184588.1	PRX	0.9966	1.711e-05	PRX	MAX	955	6.84804	MA0058	ACCACGTGCT
NONHSAT184588.1	ADRA1D	0.9961	2.316e-05	ADRA1D	MAX	955	6.84804	MA0058	ACCACGTGCT
NONHSAT184588.1	EGR1	-0.9977	8.003e-06	EGR1	MAX	955	6.84804	MA0058	ACCACGTGCT
NONHSAT184588.1	PRX	0.9966	1.711e-05	PRX	HSF1	829	14.48	MA0486	CTTCTAGAAGGTTCT
NONHSAT184588.1	ADRA1D	0.9961	2.316e-05	ADRA1D	HSF1	829	14.48	MA0486	CTTCTAGAAGGTTCT
NONHSAT184588.1	PRX	0.9966	1.711e-05	PRX	RUNX1	602	5.89732	MA0002	TATTGTGGTTA
NONHSAT184588.1	ADRA1D	0.9961	2.316e-05	ADRA1D	RUNX1	602	5.89732	MA0002	TATTGTGGTTA
NONHSAT184588.1	EGR1	-0.9977	8.003e-06	EGR1	RUNX1	602	5.89732	MA0002	TATTGTGGTTA
NONHSAT184588.1	PRX	0.9966	1.711e-05	PRX	FLI1	217	11.3999	MA0475	ACAGGAAGTGG
NONHSAT184588.1	ADRA1D	0.9961	2.316e-05	ADRA1D	FLI1	217	11.3999	MA0475	ACAGGAAGTGG
NONHSAT184588.1	EGR1	-0.9977	8.003e-06	EGR1	FLI1	217	11.3999	MA0475	ACAGGAAGTGG
NONHSAT184588.1	PRX	0.9966	1.711e-05	PRX	TFAP4	683	11.0652	MA0691	AACAGCTGAT
NONHSAT184588.1	ADRA1D	0.9961	2.316e-05	ADRA1D	TFAP4	683	11.0652	MA0691	AACAGCTGAT
NONHSAT184588.1	EGR1	-0.9977	8.003e-06	EGR1	TFAP4	683	11.0652	MA0691	AACAGCTGAT
NONHSAT184588.1	PRX	0.9966	1.711e-05	PRX	POU5F1	1170	7.1693	MA1115	ATATGCAAATT
NONHSAT184588.1	ADRA1D	0.9961	2.316e-05	ADRA1D	POU5F1	1170	7.1693	MA1115	ATATGCAAATT
NONHSAT184588.1	PRX	0.9966	1.711e-05	PRX	PAX5	661	5.09895	MA0014	GAGGGCAGCCAAGCGTGAC
NONHSAT184588.1	PRX	0.9966	1.711e-05	PRX	TEAD4	226	9.25692	MA0809	CACATTCCAT
NONHSAT184588.1	ADRA1D	0.9961	2.316e-05	ADRA1D	TEAD4	226	9.25692	MA0809	CACATTCCAT
NONHSAT184588.1	EGR1	-0.9977	8.003e-06	EGR1	TEAD4	226	9.25692	MA0809	CACATTCCAT
NONHSAT184588.1	PRX	0.9966	1.711e-05	PRX	USF2	637	7.20751	MA0526	TGGTCATGTGACCT
NONHSAT184588.1	ADRA1D	0.9961	2.316e-05	ADRA1D	USF2	637	7.20751	MA0526	TGGTCATGTGACCT
NONHSAT184588.1	EGR1	-0.9977	8.003e-06	EGR1	USF2	637	7.20751	MA0526	TGGTCATGTGACCT
NONHSAT184588.1	PRX	0.9966	1.711e-05	PRX	HMBOX1	168	7.77589	MA0895	ACTAGTTAAC
NONHSAT184588.1	ADRA1D	0.9961	2.316e-05	ADRA1D	HMBOX1	168	7.77589	MA0895	ACTAGTTAAC
NONHSAT184588.1	PRX	0.9966	1.711e-05	PRX	ZNF384	1189	10.6781	MA1125	TTTAAAAAAAAA
NONHSAT184588.1	ADRA1D	0.9961	2.316e-05	ADRA1D	ZNF384	1189	10.6781	MA1125	TTTAAAAAAAAA
NONHSAT184588.1	EGR1	-0.9977	8.003e-06	EGR1	ZNF384	1189	10.6781	MA1125	TTTAAAAAAAAA
NONHSAT184588.1	PRX	0.9966	1.711e-05	PRX	ESR2	764	12.0823	MA0258	CAAGGTCACGGTGACCTG
NONHSAT184588.1	PRX	0.9966	1.711e-05	PRX	TFAP2C	620	8.82149	MA0524	TGCCCCAGGGCA
NONHSAT184588.1	ADRA1D	0.9961	2.316e-05	ADRA1D	TFAP2C	620	8.82149	MA0524	TGCCCCAGGGCA
NONHSAT184588.1	EGR1	-0.9977	8.003e-06	EGR1	TFAP2C	620	8.82149	MA0524	TGCCCCAGGGCA
NONHSAT184588.1	PRX	0.9966	1.711e-05	PRX	MNT	955	9.35088	MA0825	ACCACGTGCC
NONHSAT184588.1	ADRA1D	0.9961	2.316e-05	ADRA1D	MNT	955	9.35088	MA0825	ACCACGTGCC
NONHSAT184588.1	PRX	0.9966	1.711e-05	PRX	CDX2	1217	11.8586	MA0465	AAGCCATAAAA
NONHSAT184588.1	ADRA1D	0.9961	2.316e-05	ADRA1D	CDX2	1217	11.8586	MA0465	AAGCCATAAAA
NONHSAT184588.1	PRX	0.9966	1.711e-05	PRX	ZNF341	1261	9.65712	MA1655	GGGAACAGCCAC
NONHSAT184588.1	EGR1	-0.9977	8.003e-06	EGR1	ZNF341	1261	9.65712	MA1655	GGGAACAGCCAC
NONHSAT184588.1	PRX	0.9966	1.711e-05	PRX	EBF1	511	9.50149	MA0154	AGTCCCCAGGGGACT
NONHSAT184588.1	PRX	0.9966	1.711e-05	PRX	KLF11	937	12.988	MA1512	GCCACGCCCAC
NONHSAT184588.1	ADRA1D	0.9961	2.316e-05	ADRA1D	KLF11	937	12.988	MA1512	GCCACGCCCAC
NONHSAT184588.1	PRX	0.9966	1.711e-05	PRX	ZNF263	748	8.80606	MA0528	GGGGGGAGGAGG
NONHSAT184588.1	ADRA1D	0.9961	2.316e-05	ADRA1D	ZNF263	748	8.80606	MA0528	GGGGGGAGGAGG
NONHSAT184588.1	EGR1	-0.9977	8.003e-06	EGR1	ZNF263	748	8.80606	MA0528	GGGGGGAGGAGG
NONHSAT184588.1	PRX	0.9966	1.711e-05	PRX	SNAI2	126	9.24851	MA0745	AACAGGTGT
NONHSAT184588.1	ADRA1D	0.9961	2.316e-05	ADRA1D	SNAI2	126	9.24851	MA0745	AACAGGTGT
NONHSAT184588.1	EGR1	-0.9977	8.003e-06	EGR1	SNAI2	126	9.24851	MA0745	AACAGGTGT
NONHSAT184588.1	PRX	0.9966	1.711e-05	PRX	MITF	867	4.0404	MA0620	TAAAGTCACGTGACTTTA
NONHSAT184588.1	ADRA1D	0.9961	2.316e-05	ADRA1D	MITF	867	4.0404	MA0620	TAAAGTCACGTGACTTTA
NONHSAT184588.1	PRX	0.9966	1.711e-05	PRX	MAF	1034	6.59012	MA1520	ATGCTGAGTCAGCAA
NONHSAT184588.1	EGR1	-0.9977	8.003e-06	EGR1	MAF	1034	6.59012	MA1520	ATGCTGAGTCAGCAA
NONHSAT184588.1	PRX	0.9966	1.711e-05	PRX	ZBTB7A	946	7.71443	MA0750	GGCGACCACCGA
NONHSAT184588.1	ADRA1D	0.9961	2.316e-05	ADRA1D	ZBTB7A	946	7.71443	MA0750	GGCGACCACCGA
NONHSAT184588.1	EGR1	-0.9977	8.003e-06	EGR1	ZBTB7A	946	7.71443	MA0750	GGCGACCACCGA
NONHSAT184588.1	PRX	0.9966	1.711e-05	PRX	EOMES	850	6.60477	MA0800	AAGGTGTGAAAAT
NONHSAT184588.1	ADRA1D	0.9961	2.316e-05	ADRA1D	EOMES	850	6.60477	MA0800	AAGGTGTGAAAAT
NONHSAT184588.1	PRX	0.9966	1.711e-05	PRX	TFAP2A	598	8.79246	MA0003	CATTGCCTCAGGGCA
NONHSAT184588.1	ADRA1D	0.9961	2.316e-05	ADRA1D	TFAP2A	598	8.79246	MA0003	CATTGCCTCAGGGCA
NONHSAT184588.1	PRX	0.9966	1.711e-05	PRX	NFIC	973	13.3599	MA0161	TACTTGGCAGA
NONHSAT184588.1	ADRA1D	0.9961	2.316e-05	ADRA1D	NFIC	973	13.3599	MA0161	TACTTGGCAGA
NONHSAT184588.1	PRX	0.9966	1.711e-05	PRX	VDR	764	7.136	MA0693	TGAGTTCA
NONHSAT184588.1	ADRA1D	0.9961	2.316e-05	ADRA1D	VDR	764	7.136	MA0693	TGAGTTCA
NONHSAT184588.1	PRX	0.9966	1.711e-05	PRX	ESRRA	736	11.1124	MA0592	CCAAGGTCACA
NONHSAT184588.1	ADRA1D	0.9961	2.316e-05	ADRA1D	ESRRA	736	11.1124	MA0592	CCAAGGTCACA
NONHSAT184588.1	PRX	0.9966	1.711e-05	PRX	SRF	37	11.6499	MA0083	CATGCCCAAATAAGGCAA
NONHSAT184588.1	EGR1	-0.9977	8.003e-06	EGR1	SRF	37	11.6499	MA0083	CATGCCCAAATAAGGCAA
NONHSAT184588.1	PRX	0.9966	1.711e-05	PRX	MYOD1	682	7.67587	MA0499	CAGCACCTGTCCC
NONHSAT184588.1	ADRA1D	0.9961	2.316e-05	ADRA1D	MYOD1	682	7.67587	MA0499	CAGCACCTGTCCC
NONHSAT184588.1	PRX	0.9966	1.711e-05	PRX	ATF2	71	9.15303	MA1632	AAATGAGGTCATT
NONHSAT184588.1	ADRA1D	0.9961	2.316e-05	ADRA1D	ATF2	71	9.15303	MA1632	AAATGAGGTCATT
NONHSAT184588.1	PRX	0.9966	1.711e-05	PRX	FOSL1	317	8.47109	MA0477	TGATGACTCATCC
NONHSAT184588.1	ADRA1D	0.9961	2.316e-05	ADRA1D	FOSL1	317	8.47109	MA0477	TGATGACTCATCC
NONHSAT184588.1	PRX	0.9966	1.711e-05	PRX	FOSL2	317	8.5996	MA0478	GGATGACTCAT
NONHSAT184588.1	ADRA1D	0.9961	2.316e-05	ADRA1D	FOSL2	317	8.5996	MA0478	GGATGACTCAT
NONHSAT184588.1	PRX	0.9966	1.711e-05	PRX	TCF4	682	8.07127	MA0830	CGGCACCTGCCCC
NONHSAT184588.1	PRX	0.9966	1.711e-05	PRX	TCF3	683	9.78748	MA0522	AACACCTGCT
NONHSAT184588.1	ADRA1D	0.9961	2.316e-05	ADRA1D	TCF3	683	9.78748	MA0522	AACACCTGCT
NONHSAT184588.1	EGR1	-0.9977	8.003e-06	EGR1	TCF3	683	9.78748	MA0522	AACACCTGCT
NONHSAT184588.1	PRX	0.9966	1.711e-05	PRX	ZKSCAN1	79	9.12047	MA1585	ATAGTAGGTG
NONHSAT184588.1	ADRA1D	0.9961	2.316e-05	ADRA1D	ZKSCAN1	79	9.12047	MA1585	ATAGTAGGTG
NONHSAT184588.1	PRX	0.9966	1.711e-05	PRX	JUNB	317	8.69438	MA0490	AAATGACTCATTT
NONHSAT184588.1	ADRA1D	0.9961	2.316e-05	ADRA1D	JUNB	317	8.69438	MA0490	AAATGACTCATTT
NONHSAT184588.1	PRX	0.9966	1.711e-05	PRX	JUND	317	7.66903	MA0491	TGATGACTCATCC
NONHSAT184588.1	ADRA1D	0.9961	2.316e-05	ADRA1D	JUND	317	7.66903	MA0491	TGATGACTCATCC
NONHSAT184588.1	EGR1	-0.9977	8.003e-06	EGR1	JUND	317	7.66903	MA0491	TGATGACTCATCC
NONHSAT184588.1	PRX	0.9966	1.711e-05	PRX	CEBPB	306	12.0257	MA0466	ATTGCGCAAT
NONHSAT184588.1	ADRA1D	0.9961	2.316e-05	ADRA1D	CEBPB	306	12.0257	MA0466	ATTGCGCAAT
NONHSAT184588.1	EGR1	-0.9977	8.003e-06	EGR1	CEBPB	306	12.0257	MA0466	ATTGCGCAAT
NONHSAT184588.1	PRX	0.9966	1.711e-05	PRX	NR4A1	736	7.97202	MA1112	AAAAGGTCAC
NONHSAT184588.1	ADRA1D	0.9961	2.316e-05	ADRA1D	NR4A1	736	7.97202	MA1112	AAAAGGTCAC
NONHSAT184588.1	PRX	0.9966	1.711e-05	PRX	YY1	616	9.54497	MA0095	GCCATC
NONHSAT184588.1	ADRA1D	0.9961	2.316e-05	ADRA1D	YY1	616	9.54497	MA0095	GCCATC
NONHSAT184588.1	EGR1	-0.9977	8.003e-06	EGR1	YY1	616	9.54497	MA0095	GCCATC
NONHSAT184588.1	PRX	0.9966	1.711e-05	PRX	MZF1	1242	9.22606	MA0056	TGGGGA
NONHSAT184588.1	PRX	0.9966	1.711e-05	PRX	ZEB1	639	4.50259	MA0103	CCCACCTGCGC
NONHSAT184588.1	ADRA1D	0.9961	2.316e-05	ADRA1D	ZEB1	639	4.50259	MA0103	CCCACCTGCGC
NONHSAT184588.1	PRX	0.9966	1.711e-05	PRX	PBX3	653	5.96726	MA1114	GGGTGAGTGACAGGCGG
NONHSAT184588.1	ADRA1D	0.9961	2.316e-05	ADRA1D	PBX3	653	5.96726	MA1114	GGGTGAGTGACAGGCGG
NONHSAT184588.1	EGR1	-0.9977	8.003e-06	EGR1	PBX3	653	5.96726	MA1114	GGGTGAGTGACAGGCGG
NONHSAT184588.1	PRX	0.9966	1.711e-05	PRX	STAT3	829	11.7566	MA0144	CTTCTGGGAAA
NONHSAT184588.1	ADRA1D	0.9961	2.316e-05	ADRA1D	STAT3	829	11.7566	MA0144	CTTCTGGGAAA
NONHSAT184588.1	PRX	0.9966	1.711e-05	PRX	BCL6	1206	4.86687	MA0463	ATGCTTTCGAGGAATT
NONHSAT184588.1	ADRA1D	0.9961	2.316e-05	ADRA1D	BCL6	1206	4.86687	MA0463	ATGCTTTCGAGGAATT
NONHSAT184588.1	EGR1	-0.9977	8.003e-06	EGR1	BCL6	1206	4.86687	MA0463	ATGCTTTCGAGGAATT
NONHSAT184588.1	PRX	0.9966	1.711e-05	PRX	STAT1	829	7.77228	MA0137	TTTCCAGGAAA
NONHSAT184588.1	ADRA1D	0.9961	2.316e-05	ADRA1D	STAT1	829	7.77228	MA0137	TTTCCAGGAAA
NONHSAT184588.1	PRX	0.9966	1.711e-05	PRX	GATA4	40	4.85021	MA0482	TTCCTTATCTTT
NONHSAT184588.1	ADRA1D	0.9961	2.316e-05	ADRA1D	GATA4	40	4.85021	MA0482	TTCCTTATCTTT
NONHSAT184588.1	PRX	0.9966	1.711e-05	PRX	CEBPA	1130	6.65014	MA0102	TTATTGCACAATAT
NONHSAT184588.1	ADRA1D	0.9961	2.316e-05	ADRA1D	CEBPA	1130	6.65014	MA0102	TTATTGCACAATAT
NONHSAT184588.1	EGR1	-0.9977	8.003e-06	EGR1	CEBPA	1130	6.65014	MA0102	TTATTGCACAATAT
NONHSAT184588.1	PRX	0.9966	1.711e-05	PRX	CEBPG	306	10.8676	MA0838	ATTGCGCAAT
NONHSAT184588.1	ADRA1D	0.9961	2.316e-05	ADRA1D	CEBPG	306	10.8676	MA0838	ATTGCGCAAT
NONHSAT184588.1	EGR1	-0.9977	8.003e-06	EGR1	CEBPG	306	10.8676	MA0838	ATTGCGCAAT
NONHSAT184588.1	PRX	0.9966	1.711e-05	PRX	FOXA1	1153	7.26556	MA0148	ATGTAAACATGT
NONHSAT184588.1	ADRA1D	0.9961	2.316e-05	ADRA1D	FOXA1	1153	7.26556	MA0148	ATGTAAACATGT
NONHSAT184588.1	EGR1	-0.9977	8.003e-06	EGR1	FOXA1	1153	7.26556	MA0148	ATGTAAACATGT
NONHSAT184588.1	PRX	0.9966	1.711e-05	PRX	PKNOX1	866	5.28402	MA0782	TTTGAGTGACAGCTA
NONHSAT184588.1	ADRA1D	0.9961	2.316e-05	ADRA1D	PKNOX1	866	5.28402	MA0782	TTTGAGTGACAGCTA
NONHSAT184588.1	PRX	0.9966	1.711e-05	PRX	MAZ	931	8.56329	MA1522	CGCCCCTCCCC
NONHSAT184588.1	ADRA1D	0.9961	2.316e-05	ADRA1D	MAZ	931	8.56329	MA1522	CGCCCCTCCCC
NONHSAT184588.1	PRX	0.9966	1.711e-05	PRX	ELF3	34	10.1517	MA0640	TTCCACTTCCTGGT
NONHSAT184588.1	ADRA1D	0.9961	2.316e-05	ADRA1D	ELF3	34	10.1517	MA0640	TTCCACTTCCTGGT
NONHSAT184588.1	PRX	0.9966	1.711e-05	PRX	FOXK2	1153	9.86181	MA1103	ATGTAAACAAG
NONHSAT184588.1	PRX	0.9966	1.711e-05	PRX	SP2	932	15.3333	MA0516	GCCCCGCCCCCTCCC
NONHSAT184588.1	PRX	0.9966	1.711e-05	PRX	SP3	936	13.5492	MA0746	GGCCACGCCCACC
NONHSAT184588.1	PRX	0.9966	1.711e-05	PRX	CREM	497	7.53866	MA0609	GCAGTGACGTCACTGC
NONHSAT184588.1	ADRA1D	0.9961	2.316e-05	ADRA1D	CREM	497	7.53866	MA0609	GCAGTGACGTCACTGC
NONHSAT184588.1	PRX	0.9966	1.711e-05	PRX	RBPJ	535	12.4104	MA1116	CCTGGGAAAG
NONHSAT184588.1	PRX	0.9966	1.711e-05	PRX	IKZF1	214	12.5512	MA1508	GAAACAGGAAGT
NONHSAT184588.1	ADRA1D	0.9961	2.316e-05	ADRA1D	IKZF1	214	12.5512	MA1508	GAAACAGGAAGT
NONHSAT184588.1	PRX	0.9966	1.711e-05	PRX	NEUROD1	638	6.17748	MA1109	GGACAGATGGCAG
NONHSAT184588.1	ADRA1D	0.9961	2.316e-05	ADRA1D	NEUROD1	638	6.17748	MA1109	GGACAGATGGCAG
NONHSAT184588.1	EGR1	-0.9977	8.003e-06	EGR1	NEUROD1	638	6.17748	MA1109	GGACAGATGGCAG
NONHSAT184588.1	PRX	0.9966	1.711e-05	PRX	KLF9	935	14.0359	MA1107	CAGCCACACCCACCCC
NONHSAT184588.1	ADRA1D	0.9961	2.316e-05	ADRA1D	KLF9	935	14.0359	MA1107	CAGCCACACCCACCCC
NONHSAT184588.1	EGR1	-0.9977	8.003e-06	EGR1	KLF9	935	14.0359	MA1107	CAGCCACACCCACCCC
NONHSAT184588.1	PRX	0.9966	1.711e-05	PRX	KLF5	937	15.507	MA0599	GCCCCGCCCC
NONHSAT184588.1	ADRA1D	0.9961	2.316e-05	ADRA1D	KLF5	937	15.507	MA0599	GCCCCGCCCC
NONHSAT184588.1	PRX	0.9966	1.711e-05	PRX	VEZF1	943	6.84918	MA1578	CCCCCCACTT
NONHSAT184588.1	ADRA1D	0.9961	2.316e-05	ADRA1D	VEZF1	943	6.84918	MA1578	CCCCCCACTT
NONHSAT184588.1	PRX	0.9966	1.711e-05	PRX	ZBTB6	620	7.98924	MA1581	GTCCTTGAGCCCG
NONHSAT184588.1	PRX	0.9966	1.711e-05	PRX	HLF	304	10.3263	MA0043	TTGTTATGCAACAA
NONHSAT184588.1	ADRA1D	0.9961	2.316e-05	ADRA1D	HLF	304	10.3263	MA0043	TTGTTATGCAACAA
NONHSAT184588.1	PRX	0.9966	1.711e-05	PRX	NFIL3	305	9.51023	MA0025	TATTATGCAATAT
NONHSAT184588.1	ADRA1D	0.9961	2.316e-05	ADRA1D	NFIL3	305	9.51023	MA0025	TATTATGCAATAT
NONHSAT184588.1	EGR1	-0.9977	8.003e-06	EGR1	NFIL3	305	9.51023	MA0025	TATTATGCAATAT
NONHSAT184588.1	PRX	0.9966	1.711e-05	PRX	HIF1A	956	9.82306	MA1106	GTACGTGCCC
NONHSAT184588.1	ADRA1D	0.9961	2.316e-05	ADRA1D	HIF1A	956	9.82306	MA1106	GTACGTGCCC
NONHSAT184588.1	PRX	0.9966	1.711e-05	PRX	ZBTB33	818	6.38642	MA0527	CTCTCGCGAGATCTG
NONHSAT184588.1	PRX	0.9966	1.711e-05	PRX	ZSCAN29	808	6.48609	MA1602	CGTCTACACGGG
NONHSAT184588.1	PRX	0.9966	1.711e-05	PRX	ZSCAN4	210	11.001	MA1155	TGCACACACTGAAAA
NONHSAT184588.1	PRX	0.9966	1.711e-05	PRX	ZNF740	935	13.3482	MA0753	CCGCCCCCCCCAC
NONHSAT184588.1	PRX	0.9966	1.711e-05	PRX	CTCFL	724	9.43172	MA1102	CACCAGGGGGCACC
NONHSAT184588.1	ADRA1D	0.9961	2.316e-05	ADRA1D	CTCFL	724	9.43172	MA1102	CACCAGGGGGCACC
NONHSAT184588.1	PRX	0.9966	1.711e-05	PRX	KLF14	936	7.00799	MA0740	GGCCACGCCCCCTT
NONHSAT184588.1	PRX	0.9966	1.711e-05	PRX	HOXB13	1217	13.1989	MA0901	AACCAATAAAATTT
NONHSAT184588.1	ADRA1D	0.9961	2.316e-05	ADRA1D	HOXB13	1217	13.1989	MA0901	AACCAATAAAATTT
NONHSAT184588.1	PRX	0.9966	1.711e-05	PRX	GATA6	1286	9.02152	MA1104	AAAAGATAAGAAA
NONHSAT184588.1	ADRA1D	0.9961	2.316e-05	ADRA1D	GATA6	1286	9.02152	MA1104	AAAAGATAAGAAA
NONHSAT184588.1	PRX	0.9966	1.711e-05	PRX	NEUROG2	639	7.90882	MA0669	AACATATGTC
NONHSAT184588.1	ADRA1D	0.9961	2.316e-05	ADRA1D	NEUROG2	639	7.90882	MA0669	AACATATGTC
NONHSAT184588.1	PRX	0.9966	1.711e-05	PRX	MIXL1	1056	7.47482	MA0662	TCTAATTAAC
NONHSAT184588.1	ADRA1D	0.9961	2.316e-05	ADRA1D	MIXL1	1056	7.47482	MA0662	TCTAATTAAC
NONHSAT184588.1	PRX	0.9966	1.711e-05	PRX	EBF3	512	8.97286	MA1637	TTCCCAAGGGAAT
NONHSAT184588.1	PRX	0.9966	1.711e-05	PRX	KLF15	932	14.0732	MA1513	GCCCCGCCCCC
NONHSAT184588.1	PRX	0.9966	1.711e-05	PRX	TBX21	850	4.85603	MA0690	AAGGTGTGAA
NONHSAT184588.1	ADRA1D	0.9961	2.316e-05	ADRA1D	TBX21	850	4.85603	MA0690	AAGGTGTGAA
NONHSAT184588.1	EGR1	-0.9977	8.003e-06	EGR1	TBX21	850	4.85603	MA0690	AAGGTGTGAA
lnc-ENPP5-2:7	SCN4B	0.9982	4.838e-06	SCN4B	GATA3	7	4.10805	MA0037	AGATAG
lnc-ENPP5-2:7	ADRA1D	0.998	6.016e-06	ADRA1D	GATA3	7	4.10805	MA0037	AGATAG
lnc-ENPP5-2:7	SCN4B	0.9982	4.838e-06	SCN4B	TEAD1	142	4.52728	MA0090	CCACATTCCAGGC
lnc-ENPP5-2:7	ADRA1D	0.998	6.016e-06	ADRA1D	TEAD1	142	4.52728	MA0090	CCACATTCCAGGC
lnc-ENPP5-2:7	SCN4B	0.9982	4.838e-06	SCN4B	CEBPD	101	5.79231	MA0836	TATTGCACAATAT
lnc-ENPP5-2:7	ADRA1D	0.998	6.016e-06	ADRA1D	CEBPD	101	5.79231	MA0836	TATTGCACAATAT
lnc-ENPP5-2:7	SCN4B	0.9982	4.838e-06	SCN4B	GABPA	519	7.61118	MA0062	CCCACTTCCTGTTT
lnc-ENPP5-2:7	ADRA1D	0.998	6.016e-06	ADRA1D	GABPA	519	7.61118	MA0062	CCCACTTCCTGTTT
lnc-ENPP5-2:7	SCN4B	0.9982	4.838e-06	SCN4B	TBX5	443	6.90073	MA0807	AGGTGTGA
lnc-ENPP5-2:7	SCN4B	0.9982	4.838e-06	SCN4B	TP63	198	10.7125	MA0525	AGACATGCCCAGACATGCCC
lnc-ENPP5-2:7	ADRA1D	0.998	6.016e-06	ADRA1D	TP63	198	10.7125	MA0525	AGACATGCCCAGACATGCCC
lnc-ENPP5-2:7	SCN4B	0.9982	4.838e-06	SCN4B	FOXA2	194	4.77478	MA0047	ATGTAAACATA
lnc-ENPP5-2:7	ADRA1D	0.998	6.016e-06	ADRA1D	FOXA2	194	4.77478	MA0047	ATGTAAACATA
lnc-ENPP5-2:7	SCN4B	0.9982	4.838e-06	SCN4B	OTX2	196	4.75815	MA0712	TTAATCCT
lnc-ENPP5-2:7	ADRA1D	0.998	6.016e-06	ADRA1D	OTX2	196	4.75815	MA0712	TTAATCCT
lnc-ENPP5-2:7	SCN4B	0.9982	4.838e-06	SCN4B	SREBF1	77	10.2775	MA0595	ATCACCCCAC
lnc-ENPP5-2:7	SCN4B	0.9982	4.838e-06	SCN4B	ETV4	302	5.7229	MA0764	ACCGGAAGTA
lnc-ENPP5-2:7	ADRA1D	0.998	6.016e-06	ADRA1D	ETV4	302	5.7229	MA0764	ACCGGAAGTA
lnc-ENPP5-2:7	SCN4B	0.9982	4.838e-06	SCN4B	SOX2	34	5.47804	MA0143	AAACAATGGAA
lnc-ENPP5-2:7	ADRA1D	0.998	6.016e-06	ADRA1D	SOX2	34	5.47804	MA0143	AAACAATGGAA
lnc-ENPP5-2:7	SCN4B	0.9982	4.838e-06	SCN4B	ETV1	300	6.00766	MA0761	AAACAGGAAGTGAA
lnc-ENPP5-2:7	SCN4B	0.9982	4.838e-06	SCN4B	FOXA3	194	4.39224	MA1683	ATGTAAACATA
lnc-ENPP5-2:7	ADRA1D	0.998	6.016e-06	ADRA1D	FOXA3	194	4.39224	MA1683	ATGTAAACATA
lnc-ENPP5-2:7	SCN4B	0.9982	4.838e-06	SCN4B	KLF3	131	10.1803	MA1516	GACCACGCCCA
lnc-ENPP5-2:7	SCN4B	0.9982	4.838e-06	SCN4B	SMAD3	380	4.22052	MA0795	CGTCTAGACA
lnc-ENPP5-2:7	ADRA1D	0.998	6.016e-06	ADRA1D	SMAD3	380	4.22052	MA0795	CGTCTAGACA
lnc-ENPP5-2:7	SCN4B	0.9982	4.838e-06	SCN4B	FOXK1	193	6.48959	MA0852	AATGTAAACAAGGC
lnc-ENPP5-2:7	SCN4B	0.9982	4.838e-06	SCN4B	RELB	133	6.57972	MA1117	GAATTCCCCGG
lnc-ENPP5-2:7	SCN4B	0.9982	4.838e-06	SCN4B	SPIB	302	11.3429	MA0081	AGAGGAA
lnc-ENPP5-2:7	SCN4B	0.9982	4.838e-06	SCN4B	RUNX3	201	5.89831	MA0684	AAAACCTCAAAT
lnc-ENPP5-2:7	SCN4B	0.9982	4.838e-06	SCN4B	RUNX2	422	6.34658	MA0511	GGGGTTTGTGGTTTG
lnc-ENPP5-2:7	SCN4B	0.9982	4.838e-06	SCN4B	TFDP1	468	6.12854	MA1122	GGGCGGGAAGG
lnc-ENPP5-2:7	ADRA1D	0.998	6.016e-06	ADRA1D	TFDP1	468	6.12854	MA1122	GGGCGGGAAGG
lnc-ENPP5-2:7	SCN4B	0.9982	4.838e-06	SCN4B	TWIST1	362	12.4678	MA1123	ATTCCAGATGTTT
lnc-ENPP5-2:7	ADRA1D	0.998	6.016e-06	ADRA1D	TWIST1	362	12.4678	MA1123	ATTCCAGATGTTT
lnc-ENPP5-2:7	SCN4B	0.9982	4.838e-06	SCN4B	BATF	123	6.35544	MA1634	TATGACTCATA
lnc-ENPP5-2:7	SCN4B	0.9982	4.838e-06	SCN4B	OSR2	117	8.16368	MA1646	AAACAGAAGCAG
lnc-ENPP5-2:7	ADRA1D	0.998	6.016e-06	ADRA1D	OSR2	117	8.16368	MA1646	AAACAGAAGCAG
lnc-ENPP5-2:7	SCN4B	0.9982	4.838e-06	SCN4B	THAP11	328	8.21121	MA1573	AGGACTACATTTCCCAGCA
lnc-ENPP5-2:7	ADRA1D	0.998	6.016e-06	ADRA1D	THAP11	328	8.21121	MA1573	AGGACTACATTTCCCAGCA
lnc-ENPP5-2:7	SCN4B	0.9982	4.838e-06	SCN4B	KLF6	69	4.51682	MA1517	GGCCACGCCCA
lnc-ENPP5-2:7	ADRA1D	0.998	6.016e-06	ADRA1D	KLF6	69	4.51682	MA1517	GGCCACGCCCA
lnc-ENPP5-2:7	SCN4B	0.9982	4.838e-06	SCN4B	NKX3-1	548	4.51265	MA0124	ATACTTA
lnc-ENPP5-2:7	SCN4B	0.9982	4.838e-06	SCN4B	KLF16	132	12.5338	MA0741	GCCACGCCCCC
lnc-ENPP5-2:7	ADRA1D	0.998	6.016e-06	ADRA1D	KLF16	132	12.5338	MA0741	GCCACGCCCCC
lnc-ENPP5-2:7	SCN4B	0.9982	4.838e-06	SCN4B	FOXP1	194	5.22571	MA0481	ATGTAAACATA
lnc-ENPP5-2:7	ADRA1D	0.998	6.016e-06	ADRA1D	FOXP1	194	5.22571	MA0481	ATGTAAACATA
lnc-ENPP5-2:7	SCN4B	0.9982	4.838e-06	SCN4B	ZBTB26	361	10.7119	MA1579	TACTCCAGAAAAGAT
lnc-ENPP5-2:7	ADRA1D	0.998	6.016e-06	ADRA1D	ZBTB26	361	10.7119	MA1579	TACTCCAGAAAAGAT
lnc-ENPP5-2:7	SCN4B	0.9982	4.838e-06	SCN4B	MAFF	412	10.4421	MA0495	GCTGAGTCAGCAATTTTT
lnc-ENPP5-2:7	ADRA1D	0.998	6.016e-06	ADRA1D	MAFF	412	10.4421	MA0495	GCTGAGTCAGCAATTTTT
lnc-ENPP5-2:7	SCN4B	0.9982	4.838e-06	SCN4B	SOX13	314	5.37135	MA1120	AAACAATGGCA
lnc-ENPP5-2:7	ADRA1D	0.998	6.016e-06	ADRA1D	SOX13	314	5.37135	MA1120	AAACAATGGCA
ENST00000511849.2	SCN4B	0.9972	1.204e-05	SCN4B	SREBF1	357	13.5795	MA0595	ATCACCCCAC
ENST00000511849.2	TBX3	0.9974	1.01e-05	TBX3	SREBF1	357	13.5795	MA0595	ATCACCCCAC
ENST00000511849.2	SCN4B	0.9972	1.204e-05	SCN4B	PBX2	181	5.9704	MA1113	GTCATAAATCATT
ENST00000511849.2	SCN4B	0.9972	1.204e-05	SCN4B	ETV4	370	5.34613	MA0764	ACCGGAAGTA
ENST00000511849.2	SCN4B	0.9972	1.204e-05	SCN4B	KLF3	2	5.6078	MA1516	GACCACGCCCA
ENST00000511849.2	SCN4B	0.9972	1.204e-05	SCN4B	FOXK1	649	11.9082	MA0852	AATGTAAACAAGGC
ENST00000511849.2	SCN4B	0.9972	1.204e-05	SCN4B	CREB3L1	137	4.63413	MA0839	ATGCCACGTCATCA
lnc-ENPP5-2:7	ADRA1D	0.998	6.016e-06	ADRA1D	MEIS1	33	9.96757	MA0498	TTGACAG
lnc-ENPP5-2:7	ADRA1D	0.998	6.016e-06	ADRA1D	MEIS2	33	8.23345	MA0774	TTGACAGC
lnc-ENPP5-2:7	ADRA1D	0.998	6.016e-06	ADRA1D	TBX3	442	7.74562	MA1566	GAGGTGTGAA
lnc-ENPP5-2:7	ADRA1D	0.998	6.016e-06	ADRA1D	TP73	199	6.25237	MA0861	GACATGTCTGGACATGTC
lnc-ENPP5-2:7	ADRA1D	0.998	6.016e-06	ADRA1D	GLI2	488	7.96692	MA0734	GCGACCACACTG
lnc-ENPP5-2:7	ADRA1D	0.998	6.016e-06	ADRA1D	NR2C1	61	4.07858	MA1535	CGAGGTCAC
lnc-ENPP5-2:7	ADRA1D	0.998	6.016e-06	ADRA1D	MYF5	19	9.59287	MA1641	GAACAGCTGTTC
lnc-ENPP5-2:7	ADRA1D	0.998	6.016e-06	ADRA1D	ETS1	523	8.35509	MA0098	CTTCCG
lnc-ENPP5-2:7	ADRA1D	0.998	6.016e-06	ADRA1D	TFE3	3	9.12473	MA0831	CACGTGAC
lnc-ENPP5-2:7	ADRA1D	0.998	6.016e-06	ADRA1D	HOXA9	324	4.83225	MA0594	GTCGTAAACG
lnc-ENPP5-2:7	ADRA1D	0.998	6.016e-06	ADRA1D	TCF7	242	7.37115	MA0769	TCCTTTGATGT
lnc-ENPP5-2:7	ADRA1D	0.998	6.016e-06	ADRA1D	NFATC3	526	5.16346	MA0625	ATTTTCCATT
lnc-ENPP5-2:7	ADRA1D	0.998	6.016e-06	ADRA1D	KLF10	132	10.5111	MA1511	GCCACACCCCC
lnc-ENPP5-2:7	ADRA1D	0.998	6.016e-06	ADRA1D	HNF4G	68	4.12885	MA0484	TCCAAAGTCCAGA
lnc-ENPP5-2:7	ADRA1D	0.998	6.016e-06	ADRA1D	E2F4	180	5.13818	MA0470	TTTTGGCGCCATTT
lnc-ENPP5-2:7	ADRA1D	0.998	6.016e-06	ADRA1D	SMAD5	380	6.83409	MA1557	TGTCTAGACA
lnc-ENPP5-2:7	ADRA1D	0.998	6.016e-06	ADRA1D	MAFK	411	12.3574	MA0496	TGCTGACTCAGCAAT
lnc-ENPP5-2:7	ADRA1D	0.998	6.016e-06	ADRA1D	LHX2	323	5.68714	MA0700	ACTAATTAAC
lnc-ENPP5-2:7	ADRA1D	0.998	6.016e-06	ADRA1D	HOXA4	196	5.9652	MA1496	GTCATTAG
lnc-ENPP5-2:7	ADRA1D	0.998	6.016e-06	ADRA1D	NFYC	131	4.92146	MA1644	AGCCAATCAGA
lnc-ENPP5-2:7	ADRA1D	0.998	6.016e-06	ADRA1D	EHF	519	8.52973	MA0598	CTCACTTCCTGTTTC
lnc-ENPP5-2:7	ADRA1D	0.998	6.016e-06	ADRA1D	PRDM4	165	7.14355	MA1647	GTCTGTTTCTA
NONHSAT184588.1	ADRA1D	0.9961	2.316e-05	ADRA1D	MEIS1	124	10.3744	MA0498	TTGACAG
NONHSAT184588.1	ADRA1D	0.9961	2.316e-05	ADRA1D	MEIS2	124	13.4737	MA0774	TTGACAGC
NONHSAT184588.1	ADRA1D	0.9961	2.316e-05	ADRA1D	TBX3	497	9.94653	MA1566	GAGGTGTGAA
NONHSAT184588.1	ADRA1D	0.9961	2.316e-05	ADRA1D	TP73	230	7.78702	MA0861	GACATGTCTGGACATGTC
NONHSAT184588.1	ADRA1D	0.9961	2.316e-05	ADRA1D	FOXO3	1154	10.0441	MA0157	TGTAAACA
NONHSAT184588.1	EGR1	-0.9977	8.003e-06	EGR1	FOXO3	1154	10.0441	MA0157	TGTAAACA
NONHSAT184588.1	ADRA1D	0.9961	2.316e-05	ADRA1D	ZBTB14	285	5.44845	MA1650	CCCCGCGCACCC
NONHSAT184588.1	ADRA1D	0.9961	2.316e-05	ADRA1D	GLI2	948	9.54591	MA0734	AGACCACCCACGTCG
NONHSAT184588.1	ADRA1D	0.9961	2.316e-05	ADRA1D	NR2C1	764	11.9068	MA1535	CGAGGTCAC
NONHSAT184588.1	ADRA1D	0.9961	2.316e-05	ADRA1D	MYF5	682	11.1007	MA1641	GAACAGCTGTTC
NONHSAT184588.1	ADRA1D	0.9961	2.316e-05	ADRA1D	ETS1	217	11.335	MA0098	ACCGGAAGTG
NONHSAT184588.1	EGR1	-0.9977	8.003e-06	EGR1	ETS1	217	11.335	MA0098	ACCGGAAGTG
NONHSAT184588.1	ADRA1D	0.9961	2.316e-05	ADRA1D	TFE3	818	5.63562	MA0831	ATCACGTGAC
NONHSAT184588.1	ADRA1D	0.9961	2.316e-05	ADRA1D	RFX1	604	7.85055	MA0509	CTGTTGCTATGGCA
NONHSAT184588.1	ADRA1D	0.9961	2.316e-05	ADRA1D	GATA3	1289	10.5199	MA0037	AGATAAGA
NONHSAT184588.1	ADRA1D	0.9961	2.316e-05	ADRA1D	TEAD1	225	10.0422	MA0090	CCACATTCCAGGC
NONHSAT184588.1	ADRA1D	0.9961	2.316e-05	ADRA1D	HOXA9	115	8.91374	MA0594	GTCGTAAACG
NONHSAT184588.1	ADRA1D	0.9961	2.316e-05	ADRA1D	OTX2	52	6.74953	MA0712	TTAATCCT
NONHSAT184588.1	ADRA1D	0.9961	2.316e-05	ADRA1D	TCF7	1186	6.61568	MA0769	TCCTTTGATGT
NONHSAT184588.1	ADRA1D	0.9961	2.316e-05	ADRA1D	PBX2	1171	8.25497	MA1113	GTCATAAATCATT
NONHSAT184588.1	ADRA1D	0.9961	2.316e-05	ADRA1D	ETV4	217	9.27538	MA0764	ACCGGAAGTA
NONHSAT184588.1	ADRA1D	0.9961	2.316e-05	ADRA1D	SOX2	91	6.97717	MA0143	AAACAATGGAA
NONHSAT184588.1	ADRA1D	0.9961	2.316e-05	ADRA1D	NR2C2	851	5.82812	MA0504	AGGGGTCAGAGGTCA
NONHSAT184588.1	ADRA1D	0.9961	2.316e-05	ADRA1D	CEBPD	306	11.7315	MA0836	ATTGCGCAAT
NONHSAT184588.1	ADRA1D	0.9961	2.316e-05	ADRA1D	PDX1	455	8.46883	MA0132	GTAATTAG
NONHSAT184588.1	ADRA1D	0.9961	2.316e-05	ADRA1D	FOXA3	1153	8.68754	MA1683	ATGTAAACATA
NONHSAT184588.1	ADRA1D	0.9961	2.316e-05	ADRA1D	MEF2A	1332	12.6428	MA0052	AGCTAAAAATAGCAT
NONHSAT184588.1	ADRA1D	0.9961	2.316e-05	ADRA1D	GABPA	1105	7.93974	MA0062	CCCACTTCCTGTTT
NONHSAT184588.1	EGR1	-0.9977	8.003e-06	EGR1	GABPA	1105	7.93974	MA0062	CCCACTTCCTGTTT
NONHSAT184588.1	ADRA1D	0.9961	2.316e-05	ADRA1D	NFATC3	1329	11.1567	MA0625	ATTTTCCATT
NONHSAT184588.1	ADRA1D	0.9961	2.316e-05	ADRA1D	KLF10	937	14.286	MA1511	GCCACACCCCC
NONHSAT184588.1	ADRA1D	0.9961	2.316e-05	ADRA1D	TFDP1	1240	7.32541	MA1122	GGGCGGGAAGG
NONHSAT184588.1	ADRA1D	0.9961	2.316e-05	ADRA1D	HNF4G	521	10.0898	MA0484	AGAGTCCAAAGTCCA
NONHSAT184588.1	ADRA1D	0.9961	2.316e-05	ADRA1D	MGA	851	6.46206	MA0801	AGGTGTGA
NONHSAT184588.1	ADRA1D	0.9961	2.316e-05	ADRA1D	OSR2	77	5.18139	MA1646	AAACAGAAGCAG
NONHSAT184588.1	EGR1	-0.9977	8.003e-06	EGR1	OSR2	77	5.18139	MA1646	AAACAGAAGCAG
NONHSAT184588.1	ADRA1D	0.9961	2.316e-05	ADRA1D	CREB3L1	238	8.69365	MA0839	ATGCCACGTCATCA
NONHSAT184588.1	ADRA1D	0.9961	2.316e-05	ADRA1D	TEAD3	227	8.67175	MA0808	ACATTCCA
NONHSAT184588.1	ADRA1D	0.9961	2.316e-05	ADRA1D	SMAD5	808	6.58978	MA1557	TGTCTAGACA
NONHSAT184588.1	EGR1	-0.9977	8.003e-06	EGR1	SMAD5	808	6.58978	MA1557	TGTCTAGACA
NONHSAT184588.1	ADRA1D	0.9961	2.316e-05	ADRA1D	KLF16	937	14.916	MA0741	GCCACGCCCCC
NONHSAT184588.1	ADRA1D	0.9961	2.316e-05	ADRA1D	FOXP1	1153	9.87261	MA0481	ATGTAAACATA
NONHSAT184588.1	ADRA1D	0.9961	2.316e-05	ADRA1D	ZBTB26	457	8.39193	MA1579	TACTCCAGAAAAGAT
NONHSAT184588.1	EGR1	-0.9977	8.003e-06	EGR1	ZBTB26	457	8.39193	MA1579	TACTCCAGAAAAGAT
NONHSAT184588.1	ADRA1D	0.9961	2.316e-05	ADRA1D	TCF7L1	1340	8.66668	MA1421	AAAGATCAAAGG
NONHSAT184588.1	EGR1	-0.9977	8.003e-06	EGR1	TCF7L1	1340	8.66668	MA1421	AAAGATCAAAGG
NONHSAT184588.1	ADRA1D	0.9961	2.316e-05	ADRA1D	TCF7L2	886	4.82353	MA0523	AAAGATCAAAGGAA
NONHSAT184588.1	ADRA1D	0.9961	2.316e-05	ADRA1D	MAFF	976	7.58589	MA0495	AAGTCAGCATTTTTTT
NONHSAT184588.1	ADRA1D	0.9961	2.316e-05	ADRA1D	SOX13	91	6.72652	MA1120	AAACAATGGCA
NONHSAT184588.1	ADRA1D	0.9961	2.316e-05	ADRA1D	FOXA2	1007	8.03168	MA0047	ATGTAAACATA
NONHSAT184588.1	EGR1	-0.9977	8.003e-06	EGR1	FOXA2	1007	8.03168	MA0047	ATGTAAACATA
NONHSAT184588.1	ADRA1D	0.9961	2.316e-05	ADRA1D	TWIST1	839	8.93087	MA1123	ATTCCAGATGTTT
NONHSAT184588.1	ADRA1D	0.9961	2.316e-05	ADRA1D	GRHL2	1248	11.0648	MA1105	GACAAACCAGTTTTT
NONHSAT184588.1	ADRA1D	0.9961	2.316e-05	ADRA1D	TP63	229	7.94871	MA0525	AGACATGCCCAGACATGCCC
NONHSAT184588.1	ADRA1D	0.9961	2.316e-05	ADRA1D	CLOCK	955	6.52999	MA0819	AACACGTGTT
NONHSAT184588.1	ADRA1D	0.9961	2.316e-05	ADRA1D	MAFK	1348	11.6793	MA0496	CTGAGTCAGCAATTT
NONHSAT184588.1	ADRA1D	0.9961	2.316e-05	ADRA1D	LHX2	454	6.86344	MA0700	ACTAATTAAC
NONHSAT184588.1	ADRA1D	0.9961	2.316e-05	ADRA1D	HOXA4	115	8.65316	MA1496	GTCATTAG
NONHSAT184588.1	ADRA1D	0.9961	2.316e-05	ADRA1D	NFYC	411	4.30758	MA1644	AGCCAATCAGA
NONHSAT184588.1	ADRA1D	0.9961	2.316e-05	ADRA1D	ELF2	215	5.52493	MA1483	AACCCGGAAGTA
NONHSAT184588.1	ADRA1D	0.9961	2.316e-05	ADRA1D	KLF6	936	11.097	MA1517	GGCCACGCCCA
NONHSAT184588.1	ADRA1D	0.9961	2.316e-05	ADRA1D	EHF	35	10.3373	MA0598	CTCACTTCCTGTTTC
NONHSAT184588.1	ADRA1D	0.9961	2.316e-05	ADRA1D	PRDM4	1110	9.74784	MA1647	GTCTGTTTCTA
NONHSAT185560.1	NCKAP5	0.9977	7.95e-06	NCKAP5	TP53	486	4.26272	MA0106	ACATGCCCAGACATG
NONHSAT185560.1	NCKAP5	0.9977	7.95e-06	NCKAP5	AR	618	5.2064	MA0007	AAGAACAGAATGTTC
NONHSAT185560.1	NCKAP5	0.9977	7.95e-06	NCKAP5	CEBPB	288	5.92297	MA0466	ATTGCGCAAT
NONHSAT185560.1	NCKAP5	0.9977	7.95e-06	NCKAP5	SPI1	201	8.46501	MA0080	CGGAAG
NONHSAT185560.1	NCKAP5	0.9977	7.95e-06	NCKAP5	GATA3	492	5.07153	MA0037	AGATAG
NONHSAT185560.1	NCKAP5	0.9977	7.95e-06	NCKAP5	HNF4A	642	8.24649	MA0114	TCCAAAGTCCAAA
NONHSAT185560.1	NCKAP5	0.9977	7.95e-06	NCKAP5	SOX2	167	6.93474	MA0143	AAACAATGGAA
NONHSAT185560.1	NCKAP5	0.9977	7.95e-06	NCKAP5	CTCF	82	4.73137	MA0139	TGGCCACCAGGGGGCGCTA
NONHSAT185560.1	NCKAP5	0.9977	7.95e-06	NCKAP5	TFAP2C	58	8.62981	MA0524	TGCCCCAGGGCA
NONHSAT185560.1	NCKAP5	0.9977	7.95e-06	NCKAP5	EBF1	352	12.4653	MA0154	AGTCCCCAGGGGACT
NONHSAT185560.1	NCKAP5	0.9977	7.95e-06	NCKAP5	MEIS2	172	5.36236	MA0774	TTGACAGC
NONHSAT185560.1	NCKAP5	0.9977	7.95e-06	NCKAP5	NFIC	290	9.7661	MA0161	TTGGCA
NONHSAT185560.1	NCKAP5	0.9977	7.95e-06	NCKAP5	CREB1	550	5.42783	MA0018	TGACGTCA
NONHSAT185560.1	NCKAP5	0.9977	7.95e-06	NCKAP5	YY1	613	8.19475	MA0095	CAAGATGGCGGC
NONHSAT185560.1	NCKAP5	0.9977	7.95e-06	NCKAP5	PBX3	166	6.63162	MA1114	GGGTGAGTGACAGGCGG
NONHSAT185560.1	NCKAP5	0.9977	7.95e-06	NCKAP5	PKNOX1	509	6.49753	MA0782	TTTGAGTGACAGCTA
NONHSAT185560.1	NCKAP5	0.9977	7.95e-06	NCKAP5	MAX	247	6.53304	MA0058	ACCACGTGCT
NONHSAT185560.1	NCKAP5	0.9977	7.95e-06	NCKAP5	FLI1	91	7.04258	MA0475	ACAGGAAGTGG
NONHSAT185560.1	NCKAP5	0.9977	7.95e-06	NCKAP5	TEAD4	578	4.41399	MA0809	CACATTCCAT
NONHSAT185560.1	NCKAP5	0.9977	7.95e-06	NCKAP5	USF2	243	4.22118	MA0526	CGGGGTCACGTGGCCC
NONHSAT185560.1	NCKAP5	0.9977	7.95e-06	NCKAP5	ZNF341	390	5.62794	MA1655	GGGAACAGCCAC
NONHSAT185560.1	NCKAP5	0.9977	7.95e-06	NCKAP5	EBF3	354	10.3425	MA1637	TTCCCAAGGGAAT
NONHSAT185560.1	NCKAP5	0.9977	7.95e-06	NCKAP5	MYC	246	6.28797	MA0147	GGCCACGTGCCC
NONHSAT185560.1	NCKAP5	0.9977	7.95e-06	NCKAP5	ESR1	95	10.6508	MA0112	CCAGGTCACCGTGACCCC
NONHSAT185560.1	NCKAP5	0.9977	7.95e-06	NCKAP5	NR2F1	555	9.8121	MA0017	TGACCTTTGAACCT
NONHSAT185560.1	NCKAP5	0.9977	7.95e-06	NCKAP5	HAND2	582	10.1527	MA1638	ACCAGATGGC
NONHSAT185560.1	NCKAP5	0.9977	7.95e-06	NCKAP5	SCRT1	458	5.97198	MA0743	AATTCAACAGGTGGTT
NONHSAT185560.1	NCKAP5	0.9977	7.95e-06	NCKAP5	TP63	385	9.38187	MA0525	AGACATGCCCAGACATGCCC
NONHSAT185560.1	NCKAP5	0.9977	7.95e-06	NCKAP5	SCRT2	458	6.35342	MA0744	AAAGCAACAGGTGGTT
NONHSAT185560.1	NCKAP5	0.9977	7.95e-06	NCKAP5	TBX21	531	5.5365	MA0690	AAGGTGTGAA
NONHSAT185560.1	NCKAP5	0.9977	7.95e-06	NCKAP5	SNAI2	463	8.00779	MA0745	AACAGGTGT
NONHSAT185560.1	NCKAP5	0.9977	7.95e-06	NCKAP5	MAFK	639	8.09613	MA0496	AATTGCTGAGTCAGCAAAT
NONHSAT185560.1	NCKAP5	0.9977	7.95e-06	NCKAP5	MYCN	246	8.95604	MA0104	GGCCACGTGGCC
NONHSAT185560.1	NCKAP5	0.9977	7.95e-06	NCKAP5	TCF4	246	4.72995	MA0830	CGGCACCTGCCCC
NONHSAT185560.1	NCKAP5	0.9977	7.95e-06	NCKAP5	CEBPA	450	7.19959	MA0102	TTATTGCACAATAT
NONHSAT185560.1	NCKAP5	0.9977	7.95e-06	NCKAP5	E2F1	220	12.2731	MA0024	CGGGCGGGAGG
NONHSAT185560.1	NCKAP5	0.9977	7.95e-06	NCKAP5	POU5F1	579	5.77236	MA1115	ATATGCAAATT
NONHSAT185560.1	NCKAP5	0.9977	7.95e-06	NCKAP5	SPIB	502	6.70731	MA0081	AGAGGAA
NONHSAT185560.1	NCKAP5	0.9977	7.95e-06	NCKAP5	NRF1	309	6.57631	MA0506	GCGCCTGCGCA
NONHSAT185560.1	NCKAP5	0.9977	7.95e-06	NCKAP5	GRHL2	461	5.97192	MA1105	AAAACAGGTTTT
NONHSAT185560.1	NCKAP5	0.9977	7.95e-06	NCKAP5	MAFF	638	8.03047	MA0495	AATTTGCTGAGTCAGCAAATT
NONHSAT185560.1	NCKAP5	0.9977	7.95e-06	NCKAP5	ESRRA	406	5.38948	MA0592	GCTCAAGGTCACA
NONHSAT185560.1	NCKAP5	0.9977	7.95e-06	NCKAP5	GATA2	615	6.45054	MA0036	GGATA
NONHSAT185560.1	NCKAP5	0.9977	7.95e-06	NCKAP5	ZBTB33	143	6.31569	MA0527	CTCTCGCGAGATCTG
NONHSAT185560.1	NCKAP5	0.9977	7.95e-06	NCKAP5	MAFG	638	6.64463	MA0659	AAATTGCTGAGTCAGCATATT
NONHSAT185560.1	NCKAP5	0.9977	7.95e-06	NCKAP5	VDR	578	5.73444	MA0693	TGAGTTCA
NONHSAT185560.1	NCKAP5	0.9977	7.95e-06	NCKAP5	JUNB	489	4.55937	MA0490	AAATGACTCATTT
NONHSAT185560.1	NCKAP5	0.9977	7.95e-06	NCKAP5	GATA4	22	6.77397	MA0482	TTCCTTATCTTT
NONHSAT185560.1	NCKAP5	0.9977	7.95e-06	NCKAP5	PAX5	248	9.57559	MA0014	GAGCGTGACCCC
NONHSAT185560.1	NCKAP5	0.9977	7.95e-06	NCKAP5	IKZF1	499	9.21081	MA1508	GAAACAGGAAGT
NONHSAT185560.1	NCKAP5	0.9977	7.95e-06	NCKAP5	RUNX3	386	5.93989	MA0684	AAACCGCAAA
NONHSAT185560.1	NCKAP5	0.9977	7.95e-06	NCKAP5	RUNX2	386	6.34612	MA0511	AAACCGCAA
NONHSAT185560.1	NCKAP5	0.9977	7.95e-06	NCKAP5	TFAP2A	386	9.69252	MA0003	CGCCTCAGGCA
NONHSAT185560.1	NCKAP5	0.9977	7.95e-06	NCKAP5	MYOD1	599	6.54442	MA0499	CAGCACCTGTCCC
NONHSAT185560.1	NCKAP5	0.9977	7.95e-06	NCKAP5	MYOG	599	7.47832	MA0500	CAGCAGCTGCTG
NONHSAT185560.1	NCKAP5	0.9977	7.95e-06	NCKAP5	ELF1	545	9.80621	MA0473	AAACAGGAAGTGGG
NONHSAT185560.1	NCKAP5	0.9977	7.95e-06	NCKAP5	ZNF449	367	7.33489	MA1656	CCAAGCCCAACCAG
NONHSAT185560.1	NCKAP5	0.9977	7.95e-06	NCKAP5	MAF	641	7.10326	MA1520	ATGCTGAGTCAGCAA
NONHSAT185560.1	NCKAP5	0.9977	7.95e-06	NCKAP5	MYF5	599	6.87205	MA1641	GAACAGCTGTTC
NONHSAT185560.1	NCKAP5	0.9977	7.95e-06	NCKAP5	HIF1A	139	5.96696	MA1106	GTACGTGCCC
NONHSAT185560.1	NCKAP5	0.9977	7.95e-06	NCKAP5	ESR2	252	5.24439	MA0258	CAAGGTCACGGTGACCTG
NONHSAT185560.1	NCKAP5	0.9977	7.95e-06	NCKAP5	ZNF263	213	9.53868	MA0528	GGGGGGAGGAGG
NONHSAT185560.1	NCKAP5	0.9977	7.95e-06	NCKAP5	GABPA	293	4.4557	MA0062	CCCACTTCCTGTTT
NONHSAT185560.1	NCKAP5	0.9977	7.95e-06	NCKAP5	ZNF317	571	6.33393	MA1593	TAACAGCAGACT
NONHSAT185560.1	NCKAP5	0.9977	7.95e-06	NCKAP5	CEBPG	628	4.8889	MA0838	ATTGCGCAAT
NONHSAT185560.1	NCKAP5	0.9977	7.95e-06	NCKAP5	ELF3	292	5.15145	MA0640	TTCCACTTCCTGGT
NONHSAT185560.1	NCKAP5	0.9977	7.95e-06	NCKAP5	CTCFL	468	8.47566	MA1102	AGCAGGGGGCGC
NONHSAT185560.1	NCKAP5	0.9977	7.95e-06	NCKAP5	TBX5	97	5.36338	MA0807	AGGTGTGA
NONHSAT185560.1	NCKAP5	0.9977	7.95e-06	NCKAP5	NR2F2	408	6.22079	MA1111	CAAAGGTCAAA
NONHSAT185560.1	NCKAP5	0.9977	7.95e-06	NCKAP5	FOXO3	202	8.19611	MA0157	TGTAAACA
NONHSAT185560.1	NCKAP5	0.9977	7.95e-06	NCKAP5	ZBTB7A	368	12.408	MA0750	GGCGACCACCGA
NONHSAT185560.1	NCKAP5	0.9977	7.95e-06	NCKAP5	SP1	376	16.0959	MA0079	CCCCGCCCCC
NONHSAT185560.1	NCKAP5	0.9977	7.95e-06	NCKAP5	FOXA3	620	4.10886	MA1683	ATGTAAACATA
NONHSAT185560.1	NCKAP5	0.9977	7.95e-06	NCKAP5	CREM	331	4.23182	MA0609	GCAGTGACGTCACTGC
NONHSAT185560.1	NCKAP5	0.9977	7.95e-06	NCKAP5	NFYC	131	5.39289	MA1644	AGCCAATCAGA
NONHSAT185560.1	NCKAP5	0.9977	7.95e-06	NCKAP5	HNF4G	642	8.66189	MA0484	TCCAAAGTCCAGA
NONHSAT185560.1	NCKAP5	0.9977	7.95e-06	NCKAP5	MIXL1	24	4.29676	MA0662	TCTAATTAAC
NONHSAT185560.1	NCKAP5	0.9977	7.95e-06	NCKAP5	ZBTB26	608	6.51975	MA1579	TACTCCAGAAAAGAT
NONHSAT185560.1	NCKAP5	0.9977	7.95e-06	NCKAP5	SOX13	167	6.56364	MA1120	AAACAATGGCA
NONHSAT185560.1	NCKAP5	0.9977	7.95e-06	NCKAP5	KLF11	375	13.6987	MA1512	GCCACGCCCAC
NONHSAT185560.1	NCKAP5	0.9977	7.95e-06	NCKAP5	KLF4	374	12.6882	MA0039	CGCCCCACCCCC
NONHSAT185560.1	NCKAP5	0.9977	7.95e-06	NCKAP5	EGR2	262	5.89861	MA0472	ACGCCCACGCA
NONHSAT185560.1	NCKAP5	0.9977	7.95e-06	NCKAP5	CUX1	4	8.80442	MA0754	TAATCGATAA
NONHSAT185560.1	NCKAP5	0.9977	7.95e-06	NCKAP5	OSR2	596	8.4102	MA1646	AAACAGAAGCAG
NONHSAT185560.1	NCKAP5	0.9977	7.95e-06	NCKAP5	TCF7L2	524	11.7664	MA0523	AAAGATCAAAGGAA
NONHSAT185560.1	NCKAP5	0.9977	7.95e-06	NCKAP5	HES2	247	9.31946	MA0616	GGCACGTGCC
NONHSAT185560.1	NCKAP5	0.9977	7.95e-06	NCKAP5	SIX2	489	10.7443	MA1119	AACTGAAACCTGATAC
NONHSAT185560.1	NCKAP5	0.9977	7.95e-06	NCKAP5	MEIS1	514	4.85335	MA0498	TTGACAG
NONHSAT185560.1	NCKAP5	0.9977	7.95e-06	NCKAP5	SMAD5	432	4.29861	MA1557	TGTCTAGACA
NONHSAT185560.1	NCKAP5	0.9977	7.95e-06	NCKAP5	MZF1	359	10.2261	MA0056	TGGGGA
NONHSAT185560.1	NCKAP5	0.9977	7.95e-06	NCKAP5	ETV6	502	5.60209	MA0645	AGCGGAAGTG
NONHSAT185560.1	NCKAP5	0.9977	7.95e-06	NCKAP5	ZBTB6	557	7.77086	MA1581	GTCCTTGAGCCCG
NONHSAT185560.1	NCKAP5	0.9977	7.95e-06	NCKAP5	HLF	287	4.80932	MA0043	GGTTACGCAATA
NONHSAT185560.1	NCKAP5	0.9977	7.95e-06	NCKAP5	ETS1	327	5.27377	MA0098	ACCGGAAGTG
NONHSAT185560.1	NCKAP5	0.9977	7.95e-06	NCKAP5	ZEB1	108	6.51911	MA0103	CCCACCTGCGC
NONHSAT185560.1	NCKAP5	0.9977	7.95e-06	NCKAP5	KLF9	373	9.68954	MA1107	CAGCCACACCCACCCC
NONHSAT185560.1	NCKAP5	0.9977	7.95e-06	NCKAP5	HNF1B	67	4.29178	MA0153	GTTAATGATTAAC
NONHSAT185560.1	NCKAP5	0.9977	7.95e-06	NCKAP5	ASCL1	598	8.27373	MA1100	GCAGCAGCTGGCG
NONHSAT185560.1	NCKAP5	0.9977	7.95e-06	NCKAP5	TWIST1	580	8.44742	MA1123	ATTCCAGATGTTT
NONHSAT185560.1	NCKAP5	0.9977	7.95e-06	NCKAP5	E2F6	147	7.96012	MA0471	GGGGGCGGGAAGG
NONHSAT185560.1	NCKAP5	0.9977	7.95e-06	NCKAP5	CLOCK	247	6.57723	MA0819	AACACGTGTT
NONHSAT185560.1	NCKAP5	0.9977	7.95e-06	NCKAP5	SOX10	207	12.5011	MA0442	AAAACAAAGAA
NONHSAT185560.1	NCKAP5	0.9977	7.95e-06	NCKAP5	PRDM1	88	5.60108	MA0508	AGAAAGTGAAAGTGA
NONHSAT185560.1	NCKAP5	0.9977	7.95e-06	NCKAP5	LEF1	205	5.82544	MA0768	AAAGATCAAAGGGTT
NONHSAT185560.1	NCKAP5	0.9977	7.95e-06	NCKAP5	KLF16	375	15.3383	MA0741	GCCACGCCCCC
NONHSAT185560.1	NCKAP5	0.9977	7.95e-06	NCKAP5	MAZ	374	8.5772	MA1522	CGCCCCTCCCC
NONHSAT185560.1	NCKAP5	0.9977	7.95e-06	NCKAP5	CEBPD	451	8.88577	MA0836	TATTGCACAATAT
NONHSAT185560.1	NCKAP5	0.9977	7.95e-06	NCKAP5	FOXP1	620	6.03323	MA0481	AAGTAAACAGAA
NONHSAT185560.1	NCKAP5	0.9977	7.95e-06	NCKAP5	EHF	516	5.91797	MA0598	CTCACTTCCTGTTTC
NONHSAT185560.1	NCKAP5	0.9977	7.95e-06	NCKAP5	RFX2	284	4.61925	MA0600	GTTGCCATGGCAACCGCGG
NONHSAT185560.1	NCKAP5	0.9977	7.95e-06	NCKAP5	SP2	375	15.3912	MA0516	GCCCCGCCCCCTCCC
NONHSAT185560.1	NCKAP5	0.9977	7.95e-06	NCKAP5	SP4	372	9.01212	MA0685	TAAGCCACGCCCCCTTT
NONHSAT185560.1	NCKAP5	0.9977	7.95e-06	NCKAP5	SP3	374	15.5412	MA0746	GGCCACGCCCACC
NONHSAT185560.1	NCKAP5	0.9977	7.95e-06	NCKAP5	SOX4	208	11.6518	MA0867	GAACAAAGGG
NONHSAT185560.1	NCKAP5	0.9977	7.95e-06	NCKAP5	NFYB	427	8.65737	MA0502	CTCATTGGCCAG
NONHSAT185560.1	NCKAP5	0.9977	7.95e-06	NCKAP5	KLF6	374	12.0342	MA1517	GGCCACGCCCA
NONHSAT185560.1	NCKAP5	0.9977	7.95e-06	NCKAP5	SIX1	493	6.73728	MA1118	GTAACCTGATA
NONHSAT185560.1	NCKAP5	0.9977	7.95e-06	NCKAP5	EGR1	375	13.9838	MA0162	CCCCCGCCCCCGCC
NONHSAT185560.1	NCKAP5	0.9977	7.95e-06	NCKAP5	HNF1A	66	4.00162	MA0046	AGTTAATGATTAACT
NONHSAT185560.1	NCKAP5	0.9977	7.95e-06	NCKAP5	KLF5	375	13.1383	MA0599	GCCCCGCCCC
NONHSAT185560.1	NCKAP5	0.9977	7.95e-06	NCKAP5	ETV1	545	8.21481	MA0761	AAACAGGAAGTGAA
NONHSAT185560.1	NCKAP5	0.9977	7.95e-06	NCKAP5	PBX2	168	6.27421	MA1113	GTGATTGACAGG
NONHSAT185560.1	NCKAP5	0.9977	7.95e-06	NCKAP5	SPDEF	611	4.19671	MA0686	ACCCGGATGTA
NONHSAT184588.1	EGR1	-0.9977	8.003e-06	EGR1	POU2F2	790	16.9066	MA0507	TTCATTTGCATAT
NONHSAT184588.1	EGR1	-0.9977	8.003e-06	EGR1	HNF1A	1052	7.28445	MA0046	AGTTAATGATTAACT
NONHSAT184588.1	EGR1	-0.9977	8.003e-06	EGR1	RUNX3	1292	11.4148	MA0684	AAACCGCAAA
NONHSAT184588.1	EGR1	-0.9977	8.003e-06	EGR1	RUNX2	599	11.6167	MA0511	GGGGTTTGTGGTTTG
NONHSAT184588.1	EGR1	-0.9977	8.003e-06	EGR1	SCRT2	1058	5.53387	MA0744	AAAGCAACAGGTGGTT
lnc-SCN4B-2:2	TBX3	0.9976	8.909e-06	TBX3	ESR1	1349	10.2301	MA0112	GGCCCAGGTCACCCTGACCT
lnc-SCN4B-2:2	TBX3	0.9976	8.909e-06	TBX3	NR3C1	3251	15.6393	MA0113	GGGAACATTATGTCCTAA
lnc-SCN4B-2:2	TBX3	0.9976	8.909e-06	TBX3	AR	613	5.96578	MA0007	AAGAACAGAATGTTC
lnc-SCN4B-2:2	TBX3	0.9976	8.909e-06	TBX3	FOXA1	3267	11.9395	MA0148	ATGTAAACATGT
lnc-SCN4B-2:2	TBX3	0.9976	8.909e-06	TBX3	GABPA	369	13.5333	MA0062	CCCACTTCCTGTTT
lnc-SCN4B-2:2	TBX3	0.9976	8.909e-06	TBX3	HOXB13	4337	12.0401	MA0901	AACCAATAAAATTT
lnc-SCN4B-2:2	TBX3	0.9976	8.909e-06	TBX3	NKX3-1	2867	13.0085	MA0124	ATACTTA
lnc-SCN4B-2:2	TBX3	0.9976	8.909e-06	TBX3	FOXA2	3267	10.1955	MA0047	ATGTAAACATA
lnc-SCN4B-2:2	TBX3	0.9976	8.909e-06	TBX3	BHLHE40	789	11.0643	MA0464	ATCACGTGAC
lnc-SCN4B-2:2	TBX3	0.9976	8.909e-06	TBX3	ZNF263	1865	15.0783	MA0528	GGAGGAGGAGGGGGAGGAGGA
lnc-SCN4B-2:2	TBX3	0.9976	8.909e-06	TBX3	SNAI2	4197	9.67951	MA0745	AACAGGTGT
lnc-SCN4B-2:2	TBX3	0.9976	8.909e-06	TBX3	ZBTB14	1693	9.17313	MA1650	CCCCGCGCACCC
lnc-SCN4B-2:2	TBX3	0.9976	8.909e-06	TBX3	PITX3	1332	9.50203	MA0714	CTTAATCCC
lnc-SCN4B-2:2	TBX3	0.9976	8.909e-06	TBX3	PRDM1	3042	10.3055	MA0508	TTCTTTCTCTT
lnc-SCN4B-2:2	TBX3	0.9976	8.909e-06	TBX3	ZBTB7A	1422	11.1652	MA0750	GCCCGGAAGTGGC
lnc-SCN4B-2:2	TBX3	0.9976	8.909e-06	TBX3	EOMES	703	9.97122	MA0800	AAGGTGTGAAAAT
lnc-SCN4B-2:2	TBX3	0.9976	8.909e-06	TBX3	MYC	788	14.1688	MA0147	GGCCACGTGCCC
lnc-SCN4B-2:2	TBX3	0.9976	8.909e-06	TBX3	MYCN	788	11.8327	MA0104	GGCCACGTGGCC
lnc-SCN4B-2:2	TBX3	0.9976	8.909e-06	TBX3	TP53	1996	10.6794	MA0106	ACATGCCCAGACATG
lnc-SCN4B-2:2	TBX3	0.9976	8.909e-06	TBX3	JUN	4167	12.0859	MA0488	AAGATGATGTCAT
lnc-SCN4B-2:2	TBX3	0.9976	8.909e-06	TBX3	TFAP2A	1768	14.0876	MA0003	ATTGCCTCAGGCCA
lnc-SCN4B-2:2	TBX3	0.9976	8.909e-06	TBX3	SP1	1572	15.6948	MA0079	GCCCCGCCCCC
lnc-SCN4B-2:2	TBX3	0.9976	8.909e-06	TBX3	IRF1	3039	11.8725	MA0050	TTTTACTTTCACTTTCACTTT
lnc-SCN4B-2:2	TBX3	0.9976	8.909e-06	TBX3	ERG	4268	9.89422	MA0474	ACCGGAAGTG
lnc-SCN4B-2:2	TBX3	0.9976	8.909e-06	TBX3	VDR	3738	8.17063	MA0693	TGAGTTCA
lnc-SCN4B-2:2	TBX3	0.9976	8.909e-06	TBX3	ESRRA	2061	11.9124	MA0592	CCAAGGTCACA
lnc-SCN4B-2:2	TBX3	0.9976	8.909e-06	TBX3	MYOD1	2551	9.7885	MA0499	CAGCACCTGTCCC
lnc-SCN4B-2:2	TBX3	0.9976	8.909e-06	TBX3	JUND	394	8.09577	MA0491	TGATGACTCATCC
lnc-SCN4B-2:2	TBX3	0.9976	8.909e-06	TBX3	CEBPB	4170	8.97069	MA0466	ATTGCGCAAT
lnc-SCN4B-2:2	TBX3	0.9976	8.909e-06	TBX3	SPI1	1504	10.1066	MA0080	AAAAAAGAGGAAGTGAAAAA
lnc-SCN4B-2:2	TBX3	0.9976	8.909e-06	TBX3	EGR1	1837	13.7492	MA0162	CCCCCGCCCCCGCC
lnc-SCN4B-2:2	TBX3	0.9976	8.909e-06	TBX3	USF1	791	9.84513	MA0093	CACGTGG
lnc-SCN4B-2:2	TBX3	0.9976	8.909e-06	TBX3	RFX1	1408	6.01651	MA0509	CTGTTGCTATGGCA
lnc-SCN4B-2:2	TBX3	0.9976	8.909e-06	TBX3	NFYA	81	12.5884	MA0060	AGAGTGCTGATTGGTCCA
lnc-SCN4B-2:2	TBX3	0.9976	8.909e-06	TBX3	GATA2	1294	9.56806	MA0036	AGATTCTTATCTGT
lnc-SCN4B-2:2	TBX3	0.9976	8.909e-06	TBX3	GATA3	131	8.69602	MA0037	AGATAG
lnc-SCN4B-2:2	TBX3	0.9976	8.909e-06	TBX3	YY1	103	9.54497	MA0095	GCCATC
lnc-SCN4B-2:2	TBX3	0.9976	8.909e-06	TBX3	TEAD1	3518	13.9008	MA0090	CCACATTCCAGGC
lnc-SCN4B-2:2	TBX3	0.9976	8.909e-06	TBX3	OTX2	1333	8.49776	MA0712	TTAATCCT
lnc-SCN4B-2:2	TBX3	0.9976	8.909e-06	TBX3	SREBF1	3917	10.1197	MA0595	ATCACCCCAC
lnc-SCN4B-2:2	TBX3	0.9976	8.909e-06	TBX3	CUX1	4139	4.89398	MA0754	TAATCGATAA
lnc-SCN4B-2:2	TBX3	0.9976	8.909e-06	TBX3	HNF4A	3477	10.636	MA0114	TCCAAAGTCCAAA
lnc-SCN4B-2:2	TBX3	0.9976	8.909e-06	TBX3	SOX2	3290	8.19563	MA0143	AAACAATGGAA
lnc-SCN4B-2:2	TBX3	0.9976	8.909e-06	TBX3	CTCF	445	8.93514	MA0139	TGGCCACCAGGGGGCGCTA
lnc-SCN4B-2:2	TBX3	0.9976	8.909e-06	TBX3	ZNF140	2201	11.4099	MA1589	TAGGAGTGGAATTGCTGGGTC
lnc-SCN4B-2:2	TBX3	0.9976	8.909e-06	TBX3	PKNOX1	1215	9.3072	MA0782	TTTGAGTGACAGCTA
lnc-SCN4B-2:2	TBX3	0.9976	8.909e-06	TBX3	MAZ	2052	16.1485	MA1522	CGCCCCTCCCC
lnc-SCN4B-2:2	TBX3	0.9976	8.909e-06	TBX3	MAX	789	13.2223	MA0058	ACCACGTGCT
lnc-SCN4B-2:2	TBX3	0.9976	8.909e-06	TBX3	HAND2	3801	11.7187	MA1638	ACCAGATGGC
lnc-SCN4B-2:2	TBX3	0.9976	8.909e-06	TBX3	SMAD3	1986	6.63162	MA0795	CGTCTAGACA
lnc-SCN4B-2:2	TBX3	0.9976	8.909e-06	TBX3	HSF1	2803	9.40151	MA0486	CTTCTAGAAGGTTCT
lnc-SCN4B-2:2	TBX3	0.9976	8.909e-06	TBX3	RUNX1	3188	9.51358	MA0002	TATTGTGGTTA
lnc-SCN4B-2:2	TBX3	0.9976	8.909e-06	TBX3	FLI1	1423	11.2975	MA0475	ACAGGAAGTGG
lnc-SCN4B-2:2	TBX3	0.9976	8.909e-06	TBX3	POU5F1	3358	12.4188	MA1115	ATATGCAAATT
lnc-SCN4B-2:2	TBX3	0.9976	8.909e-06	TBX3	RELA	1807	9.37277	MA0107	GGGAATTTCC
lnc-SCN4B-2:2	TBX3	0.9976	8.909e-06	TBX3	EGR3	1689	6.53432	MA0732	CTACGCCCACGCACT
lnc-SCN4B-2:2	TBX3	0.9976	8.909e-06	TBX3	SOX4	3245	12.1196	MA0867	GAACAAAGGG
lnc-SCN4B-2:2	TBX3	0.9976	8.909e-06	TBX3	REST	3935	5.16862	MA0138	TTCAGCACCATGGACAGCGCC
lnc-SCN4B-2:2	TBX3	0.9976	8.909e-06	TBX3	RUNX2	2462	10.8113	MA0511	GGGGTTTGTGGTTTG
lnc-SCN4B-2:2	TBX3	0.9976	8.909e-06	TBX3	TEAD4	3518	13.1902	MA0809	CCACATTCCAGG
lnc-SCN4B-2:2	TBX3	0.9976	8.909e-06	TBX3	TWIST1	993	8.72283	MA1123	ATTCCAGATGTTT
lnc-SCN4B-2:2	TBX3	0.9976	8.909e-06	TBX3	USF2	789	9.84067	MA0526	GTCATGTGACC
lnc-SCN4B-2:2	TBX3	0.9976	8.909e-06	TBX3	NRF1	862	8.63289	MA0506	GCGCCTGCGCA
lnc-SCN4B-2:2	TBX3	0.9976	8.909e-06	TBX3	HIF1A	790	11.6736	MA1106	GTACGTGCCC
lnc-SCN4B-2:2	TBX3	0.9976	8.909e-06	TBX3	ZBTB33	626	11.1177	MA0527	CTCTCGCGAGATCTG
lnc-SCN4B-2:2	TBX3	0.9976	8.909e-06	TBX3	CTCFL	733	10.1546	MA1102	CACCAGGGGGCACC
lnc-SCN4B-2:2	TBX3	0.9976	8.909e-06	TBX3	ZNF384	4337	8.76341	MA1125	TTTAAAAAAAAA
lnc-SCN4B-2:2	TBX3	0.9976	8.909e-06	TBX3	ESR2	128	10.7708	MA0258	AGGTCACCCTGACCT
lnc-SCN4B-2:2	TBX3	0.9976	8.909e-06	TBX3	TFAP2C	1720	14.1256	MA0524	CATGGCCCCAGGGCA
lnc-SCN4B-2:2	TBX3	0.9976	8.909e-06	TBX3	PHOX2B	4161	8.54421	MA0681	TTTAATCAAATTATAT
lnc-SCN4B-2:2	TBX3	0.9976	8.909e-06	TBX3	ZNF341	3604	9.37806	MA1655	GGGAACAGCCAC
lnc-SCN4B-2:2	TBX3	0.9976	8.909e-06	TBX3	NEUROG2	802	8.25715	MA0669	AACATATGTC
lnc-SCN4B-2:2	TBX3	0.9976	8.909e-06	TBX3	FOXP1	3267	9.25181	MA0481	ATGTAAACATA
lnc-SCN4B-2:2	TBX3	0.9976	8.909e-06	TBX3	ZBTB26	23	10.4966	MA1579	TACTCCAGAAAAGAT
lnc-SCN4B-2:2	TBX3	0.9976	8.909e-06	TBX3	TCF7L1	4161	12.0147	MA1421	AAAGATCAAAGG
lnc-SCN4B-2:2	TBX3	0.9976	8.909e-06	TBX3	TCF7L2	3875	11.4784	MA0523	AAAGATCAAAGGAA
lnc-SCN4B-2:2	TBX3	0.9976	8.909e-06	TBX3	DUX4	2101	7.74853	MA0468	TAATTTAATCA
lnc-SCN4B-2:2	TBX3	0.9976	8.909e-06	TBX3	ZNF652	3873	6.46503	MA1657	GAAAGAGTTAAA
ENST00000511849.2	TBX3	0.9974	1.01e-05	TBX3	PITX3	257	6.96991	MA0714	CTTAATCCC
ENST00000511849.2	TBX3	0.9974	1.01e-05	TBX3	HAND2	194	6.13683	MA1638	ACCAGATGGC
ENST00000511849.2	EDNRB	0.9973	1.053e-05	EDNRB	HAND2	194	6.13683	MA1638	ACCAGATGGC
ENST00000511849.2	TBX3	0.9974	1.01e-05	TBX3	SOX4	171	12.9686	MA0867	GAACAAAGGG
ENST00000511849.2	TBX3	0.9974	1.01e-05	TBX3	PHOX2B	183	4.80232	MA0681	TTTAATCAAATTATAT
ENST00000511849.2	TBX3	0.9974	1.01e-05	TBX3	ZNF652	656	5.50384	MA1657	GAAAGAGTTAAA
ENST00000511849.2	EDNRB	0.9973	1.053e-05	EDNRB	BACH1	382	7.08431	MA1633	GATGACTCAGCAA
ENST00000511849.2	EDNRB	0.9973	1.053e-05	EDNRB	HOXA9	441	6.62594	MA0594	GTCGTAAACG
ENST00000511849.2	EDNRB	0.9973	1.053e-05	EDNRB	NFATC3	406	7.51601	MA0625	ATTTTCCATT
ENST00000511849.2	EDNRB	0.9973	1.053e-05	EDNRB	MEIS1	383	8.95612	MA0498	TTGACAG
ENST00000511849.2	EDNRB	0.9973	1.053e-05	EDNRB	PAX7	185	8.42285	MA0680	TAATCGATTA
ENST00000511849.2	EDNRB	0.9973	1.053e-05	EDNRB	SOX10	170	13.6797	MA0442	AAAACAAAGAA
lnc-SGO1-1:1	ADAMTS8	-0.9972	1.207e-05	ADAMTS8	ZBTB6	62	4.16798	MA1581	GTCCTTGAGCCCG
lnc-SGO1-1:1	PTPN21	-0.997	1.355e-05	PTPN21	ZBTB6	62	4.16798	MA1581	GTCCTTGAGCCCG
lnc-SGO1-1:1	ADAMTS8	-0.9972	1.207e-05	ADAMTS8	ZNF341	256	7.85055	MA1655	GGGAACAGCCAC
lnc-SGO1-1:1	PTPN21	-0.997	1.355e-05	PTPN21	ZNF341	256	7.85055	MA1655	GGGAACAGCCAC
lnc-SGO1-1:1	PTPN21	-0.997	1.355e-05	PTPN21	ERF	242	4.99844	MA0760	ACCGGAAGTG
lnc-SGO1-1:1	PTPN21	-0.997	1.355e-05	PTPN21	FOXK2	30	9.95442	MA1103	ATGTAAACAAG
lnc-SGO1-1:1	PTPN21	-0.997	1.355e-05	PTPN21	ETV4	180	6.83337	MA0764	ACCGGAAGTA
lnc-SGO1-1:1	PTPN21	-0.997	1.355e-05	PTPN21	THRB	68	5.09291	MA1574	GGGGTCAAAGGTCAT
lnc-SGO1-1:1	PTPN21	-0.997	1.355e-05	PTPN21	HNF1A	201	4.97795	MA0046	AGTTAATGATTAACT
lnc-SGO1-1:1	PTPN21	-0.997	1.355e-05	PTPN21	MXI1	33	6.50656	MA1108	GACACATGGC
lnc-SGO1-1:1	PTPN21	-0.997	1.355e-05	PTPN21	SOX4	281	10.9188	MA0867	GAACAAAGGG
lnc-SGO1-1:1	PTPN21	-0.997	1.355e-05	PTPN21	NFATC3	376	4.79902	MA0625	ATTTTCCATT
lnc-SGO1-1:1	PTPN21	-0.997	1.355e-05	PTPN21	MGA	46	7.9978	MA0801	AGGTGTGA
lnc-SGO1-1:1	PTPN21	-0.997	1.355e-05	PTPN21	EBF3	141	4.31883	MA1637	TTCCCAAGGGAAT
NONHSAT149915.1	CD1E	0.9968	1.536e-05	CD1E	MAFK	744	9.36767	MA0496	AATTGCTGAGTCAGCAAAT
NONHSAT149915.1	CD1E	0.9968	1.536e-05	CD1E	MYC	596	4.91366	MA0147	GGCCACGTGCCC
NONHSAT149915.1	CD1E	0.9968	1.536e-05	CD1E	MYCN	613	6.00008	MA0104	GGCCACGTGGCC
NONHSAT149915.1	CD1E	0.9968	1.536e-05	CD1E	TFAP2A	154	8.87447	MA0003	GCCCGGGGG
NONHSAT149915.1	CD1E	0.9968	1.536e-05	CD1E	TCF4	95	6.78128	MA0830	CGGCACCTGCCCC
NONHSAT149915.1	CD1E	0.9968	1.536e-05	CD1E	CEBPB	769	12.2416	MA0466	TATTGCACAAT
NONHSAT149915.1	CD1E	0.9968	1.536e-05	CD1E	SPI1	545	11.7548	MA0080	AAAAAAGAGGAAGTGAAAAA
NONHSAT149915.1	CD1E	0.9968	1.536e-05	CD1E	RUNX1	397	4.16962	MA0002	TATTGTGGTTA
NONHSAT149915.1	CD1E	0.9968	1.536e-05	CD1E	SPIB	98	10.1465	MA0081	TTTCACTTCCTCTTTT
NONHSAT149915.1	CD1E	0.9968	1.536e-05	CD1E	RELA	326	9.11231	MA0107	GGGAATTTCC
NONHSAT149915.1	CD1E	0.9968	1.536e-05	CD1E	MAFF	743	10.806	MA0495	AATTTGCTGAGTCAGCAAATT
ENST00000617135.1	AKR1C2	0.9958	2.665e-05	AKR1C2	ESR1	264	9.35553	MA0112	GGCCCAGGTCACCCTGACCT
ENST00000617135.1	AKR1C2	0.9958	2.665e-05	AKR1C2	SP1	95	5.16993	MA0079	GGGGCGGGGT
ENST00000617135.1	AKR1C2	0.9958	2.665e-05	AKR1C2	ATF2	285	5.67453	MA1632	AAATGAGGTCATT
ENST00000617135.1	AKR1C2	0.9958	2.665e-05	AKR1C2	CEBPB	261	6.32556	MA0466	ATTGCGCAAT
ENST00000617135.1	AKR1C2	0.9958	2.665e-05	AKR1C2	SPI1	306	7.36792	MA0080	AGGAAGT
ENST00000617135.1	AKR1C2	0.9958	2.665e-05	AKR1C2	FOXA1	19	10.3149	MA0148	ATGTAAACATGT
ENST00000617135.1	AKR1C2	0.9958	2.665e-05	AKR1C2	NFATC3	2	6.7369	MA0625	ATTTTCCATT
ENST00000617135.1	AKR1C2	0.9958	2.665e-05	AKR1C2	FOXA2	19	7.63618	MA0047	ATGTAAACATA
ENST00000617135.1	AKR1C2	0.9958	2.665e-05	AKR1C2	SNAI2	151	11.2565	MA0745	AACAGGTGT
ENST00000617135.1	AKR1C2	0.9958	2.665e-05	AKR1C2	TP53	133	6.13504	MA0106	ACATGCCCAGACATG
ENST00000617135.1	AKR1C2	0.9958	2.665e-05	AKR1C2	TFAP2A	143	7.12172	MA0003	GCCCGGGGG
ENST00000617135.1	AKR1C2	0.9958	2.665e-05	AKR1C2	NFIC	246	6.70565	MA0161	TTGGCA
ENST00000617135.1	AKR1C2	0.9958	2.665e-05	AKR1C2	IRF1	93	9.7388	MA0050	TTTTACTTTCACTTTCACTTT
ENST00000617135.1	AKR1C2	0.9958	2.665e-05	AKR1C2	ETS1	4	8.35509	MA0098	CTTCCG
ENST00000617135.1	AKR1C2	0.9958	2.665e-05	AKR1C2	TCF4	135	4.29066	MA0830	CGGCACCTGCCCC
ENST00000617135.1	AKR1C2	0.9958	2.665e-05	AKR1C2	GATA1	45	4.42812	MA0035	TTCTAATCTAT
ENST00000617135.1	AKR1C2	0.9958	2.665e-05	AKR1C2	CREB1	285	9.44997	MA0018	TTATGATGTCATA
ENST00000617135.1	AKR1C2	0.9958	2.665e-05	AKR1C2	NR2F2	266	6.58759	MA1111	CAAAGGTCAAA
ENST00000617135.1	AKR1C2	0.9958	2.665e-05	AKR1C2	NFYB	242	6.54444	MA0502	CTCATTGGCCAG
ENST00000617135.1	AKR1C2	0.9958	2.665e-05	AKR1C2	YY1	228	9.32257	MA0095	GCCATC
ENST00000617135.1	AKR1C2	0.9958	2.665e-05	AKR1C2	TEAD1	1	6.35572	MA0090	CACATTCCAT
ENST00000617135.1	AKR1C2	0.9958	2.665e-05	AKR1C2	TCF7	16	5.63641	MA0769	TCCTTTGATGT
ENST00000617135.1	AKR1C2	0.9958	2.665e-05	AKR1C2	CUX1	63	5.16766	MA0754	TAATCGATAA
ENST00000617135.1	AKR1C2	0.9958	2.665e-05	AKR1C2	PBX3	155	4.20983	MA1114	GGGTGAGTGACAGGCGG
ENST00000617135.1	AKR1C2	0.9958	2.665e-05	AKR1C2	BCL6	193	4.84714	MA0463	ATGCTTTCGAGGAATT
ENST00000617135.1	AKR1C2	0.9958	2.665e-05	AKR1C2	GATA4	5	7.5098	MA0482	TTCCTTATCTTT
ENST00000617135.1	AKR1C2	0.9958	2.665e-05	AKR1C2	CEBPA	259	8.8614	MA0102	TTATTGCACAATAT
ENST00000617135.1	AKR1C2	0.9958	2.665e-05	AKR1C2	CEBPD	260	8.77536	MA0836	TATTGCACAATAT
ENST00000617135.1	AKR1C2	0.9958	2.665e-05	AKR1C2	FOXA3	19	9.05097	MA1683	ATGTAAACATA
ENST00000617135.1	AKR1C2	0.9958	2.665e-05	AKR1C2	PKNOX1	156	4.36537	MA0782	TTTGAGTGACAGCTA
ENST00000617135.1	AKR1C2	0.9958	2.665e-05	AKR1C2	ELF3	253	4.11106	MA0640	TTCCACTTCCTGGT
ENST00000617135.1	AKR1C2	0.9958	2.665e-05	AKR1C2	CREM	284	4.82115	MA0609	GCAGTGACGTCACTGC
ENST00000617135.1	AKR1C2	0.9958	2.665e-05	AKR1C2	GABPA	226	4.18195	MA0062	CCCACTTCCTGTTT
ENST00000617135.1	AKR1C2	0.9958	2.665e-05	AKR1C2	REST	193	4.13107	MA0138	GCGCTGTCCATGGTGCTGA
ENST00000617135.1	AKR1C2	0.9958	2.665e-05	AKR1C2	IKZF1	73	4.12256	MA1508	GAAACAGGAAGT
ENST00000617135.1	AKR1C2	0.9958	2.665e-05	AKR1C2	NFYC	45	9.02961	MA1644	AGCCAATCAGA
ENST00000617135.1	AKR1C2	0.9958	2.665e-05	AKR1C2	TEAD4	1	6.15077	MA0809	CACATTCCAT
ENST00000617135.1	AKR1C2	0.9958	2.665e-05	AKR1C2	NFIL3	60	5.50959	MA0025	TATTATGCAATAT
ENST00000617135.1	AKR1C2	0.9958	2.665e-05	AKR1C2	GRHL2	50	5.24539	MA1105	GACAAACCAGTTTTT
ENST00000617135.1	AKR1C2	0.9958	2.665e-05	AKR1C2	HMBOX1	94	5.4119	MA0895	ACTAGTTAAC
ENST00000617135.1	AKR1C2	0.9958	2.665e-05	AKR1C2	TFAP2C	139	5.14286	MA0524	TGCCCCAGGGCA
ENST00000617135.1	AKR1C2	0.9958	2.665e-05	AKR1C2	MNT	151	4.49557	MA0825	ACCACGTGCC
ENST00000617135.1	AKR1C2	0.9958	2.665e-05	AKR1C2	CDX2	306	9.4224	MA0465	AAGCAATAAAAA
ENST00000617135.1	AKR1C2	0.9958	2.665e-05	AKR1C2	KLF16	132	6.18649	MA0741	GCCACGCCCCC
ENST00000617135.1	AKR1C2	0.9958	2.665e-05	AKR1C2	TGIF2	284	5.98217	MA0797	TGACAGCTGTCA
ENST00000617135.1	AKR1C2	0.9958	2.665e-05	AKR1C2	MIXL1	46	5.89471	MA0662	TCTAATTAAC
ENST00000617135.1	AKR1C2	0.9958	2.665e-05	AKR1C2	FOXP1	19	8.80126	MA0481	ATGTAAACATA
ENST00000617135.1	AKR1C2	0.9958	2.665e-05	AKR1C2	TP63	131	4.04236	MA0525	AGACATGCCCAGACATGCCC
ENST00000617135.1	AKR1C2	0.9958	2.665e-05	AKR1C2	TCF7L2	46	4.78367	MA0523	AAAGATCAAAGGAA
ENST00000617135.1	AKR1C2	0.9958	2.665e-05	AKR1C2	MAFF	105	5.46155	MA0495	AATTTGCTGAGTCAGCAAATT
ENST00000617135.1	AKR1C2	0.9958	2.665e-05	AKR1C2	SOX13	264	11.3218	MA1120	AAACAATGGCA
