# Supplementary material for: Integration analysis of cis- and trans-regulatory long non-coding RNAs associated with immune-related pathways in non-small cell lung cancer
Source: Biochem Biophys Rep. 2024 Oct 28;40:101832. doi: 10.1016/j.bbrep.2024.101832 (PMC11558640; doi:10.1016/j.bbrep.2024.101832)
Supplement: Multimedia component 22 [file mmc22.xlsx]

## Sheet: Table S21-TFPCs_AllenrichGO
Table S21-TFPCs_AllenrichGO
Terms	Counts	GeneRatio	BgRatio	pValue	FDR	foldEnrichment	geneID	geneSymbol	Category
GO:0042448~progesterone metabolic process	2	45335	16/18012	5.7376e-05	0.0284585	173.192	ENSG00000151632/ENSG00000120738	AKR1C2/EGR1	GO_BP
GO:0098661~inorganic anion transmembrane transport	2	45335	111/18012	0.00280829	0.101433	24.9647	ENSG00000134917/ENSG00000112782	ADAMTS8/CLIC5	GO_BP
GO:0034754~cellular hormone metabolic process	2	45335	129/18012	0.00377004	0.101433	21.4812	ENSG00000151632/ENSG00000120738	AKR1C2/EGR1	GO_BP
GO:0015698~inorganic anion transport	2	45335	169/18012	0.00637789	0.101433	16.3969	ENSG00000134917/ENSG00000112782	ADAMTS8/CLIC5	GO_BP
GO:0001659~temperature homeostasis	2	45335	173/18012	0.00667344	0.101433	16.0178	ENSG00000136160/ENSG00000120738	EDNRB/EGR1	GO_BP
GO:0001660~fever generation	1	45304	10/18012	0.00719581	0.101433	138.554	ENSG00000136160	EDNRB	GO_BP
GO:0014041~regulation of neuron maturation	1	45304	10/18012	0.00719581	0.101433	138.554	ENSG00000136160	EDNRB	GO_BP
GO:0030647~aminoglycoside antibiotic metabolic process	1	45304	10/18012	0.00719581	0.101433	138.554	ENSG00000151632	AKR1C2	GO_BP
GO:0032275~luteinizing hormone secretion	1	45304	10/18012	0.00719581	0.101433	138.554	ENSG00000135111	TBX3	GO_BP
GO:0043084~penile erection	1	45304	10/18012	0.00719581	0.101433	138.554	ENSG00000136160	EDNRB	GO_BP
GO:0072124~regulation of glomerular mesangial cell proliferation	1	45304	10/18012	0.00719581	0.101433	138.554	ENSG00000120738	EGR1	GO_BP
GO:0072203~cell proliferation involved in metanephros development	1	45304	10/18012	0.00719581	0.101433	138.554	ENSG00000120738	EGR1	GO_BP
GO:0046886~positive regulation of hormone biosynthetic process	1	45304	11/18012	0.00791275	0.101433	125.958	ENSG00000120738	EGR1	GO_BP
GO:0072110~glomerular mesangial cell proliferation	1	45304	11/18012	0.00791275	0.101433	125.958	ENSG00000120738	EGR1	GO_BP
GO:0086016~AV node cell action potential	1	45304	11/18012	0.00791275	0.101433	125.958	ENSG00000177098	SCN4B	GO_BP
GO:0086027~AV node cell to bundle of His cell signaling	1	45304	11/18012	0.00791275	0.101433	125.958	ENSG00000177098	SCN4B	GO_BP
GO:0090193~positive regulation of glomerulus development	1	45304	11/18012	0.00791275	0.101433	125.958	ENSG00000120738	EGR1	GO_BP
GO:0003161~cardiac conduction system development	1	45304	12/18012	0.00862922	0.101433	115.462	ENSG00000135111	TBX3	GO_BP
GO:0045080~positive regulation of chemokine biosynthetic process	1	45304	12/18012	0.00862922	0.101433	115.462	ENSG00000120738	EGR1	GO_BP
GO:0048484~enteric nervous system development	1	45304	12/18012	0.00862922	0.101433	115.462	ENSG00000136160	EDNRB	GO_BP
GO:0050722~regulation of interleukin-1 beta biosynthetic process	1	45304	12/18012	0.00862922	0.101433	115.462	ENSG00000120738	EGR1	GO_BP
GO:0060788~ectodermal placode formation	1	45304	12/18012	0.00862922	0.101433	115.462	ENSG00000135111	TBX3	GO_BP
GO:0060911~cardiac cell fate commitment	1	45304	12/18012	0.00862922	0.101433	115.462	ENSG00000135111	TBX3	GO_BP
GO:0071697~ectodermal placode morphogenesis	1	45304	12/18012	0.00862922	0.101433	115.462	ENSG00000135111	TBX3	GO_BP
GO:0086067~AV node cell to bundle of His cell communication	1	45304	12/18012	0.00862922	0.101433	115.462	ENSG00000177098	SCN4B	GO_BP
GO:0007494~midgut development	1	45304	13/18012	0.00934521	0.101433	106.58	ENSG00000136160	EDNRB	GO_BP
GO:0031650~regulation of heat generation	1	45304	13/18012	0.00934521	0.101433	106.58	ENSG00000136160	EDNRB	GO_BP
GO:0050720~interleukin-1 beta biosynthetic process	1	45304	13/18012	0.00934521	0.101433	106.58	ENSG00000120738	EGR1	GO_BP
GO:0071696~ectodermal placode development	1	45304	13/18012	0.00934521	0.101433	106.58	ENSG00000135111	TBX3	GO_BP
GO:1902947~regulation of tau-protein kinase activity	1	45304	13/18012	0.00934521	0.101433	106.58	ENSG00000120738	EGR1	GO_BP
GO:0071229~cellular response to acid chemical	2	45335	207/18012	0.00943215	0.101433	13.3868	ENSG00000151632/ENSG00000120738	AKR1C2/EGR1	GO_BP
GO:0019935~cyclic-nucleotide-mediated signaling	2	45335	213/18012	0.0099639	0.101433	13.0098	ENSG00000171873/ENSG00000136160	ADRA1D/EDNRB	GO_BP
GO:0035435~phosphate ion transmembrane transport	1	45304	14/18012	0.0100607	0.101433	98.967	ENSG00000134917	ADAMTS8	GO_BP
GO:0035810~positive regulation of urine volume	1	45304	14/18012	0.0100607	0.101433	98.967	ENSG00000136160	EDNRB	GO_BP
GO:0035815~positive regulation of renal sodium excretion	1	45304	14/18012	0.0100607	0.101433	98.967	ENSG00000136160	EDNRB	GO_BP
GO:0045360~regulation of interleukin-1 biosynthetic process	1	45304	14/18012	0.0100607	0.101433	98.967	ENSG00000120738	EGR1	GO_BP
GO:0072216~positive regulation of metanephros development	1	45304	14/18012	0.0100607	0.101433	98.967	ENSG00000120738	EGR1	GO_BP
GO:1901722~regulation of cell proliferation involved in kidney development	1	45304	14/18012	0.0100607	0.101433	98.967	ENSG00000120738	EGR1	GO_BP
GO:0002475~antigen processing and presentation via MHC class Ib	1	45304	15/18012	0.0107758	0.101433	92.3692	ENSG00000158488	CD1E	GO_BP
GO:0007351~tripartite regional subdivision	1	45304	15/18012	0.0107758	0.101433	92.3692	ENSG00000135111	TBX3	GO_BP
GO:0008595~anterior/posterior axis specification, embryo	1	45304	15/18012	0.0107758	0.101433	92.3692	ENSG00000135111	TBX3	GO_BP
GO:0032274~gonadotropin secretion	1	45304	15/18012	0.0107758	0.101433	92.3692	ENSG00000135111	TBX3	GO_BP
GO:0032352~positive regulation of hormone metabolic process	1	45304	15/18012	0.0107758	0.101433	92.3692	ENSG00000120738	EGR1	GO_BP
GO:0042222~interleukin-1 biosynthetic process	1	45304	15/18012	0.0107758	0.101433	92.3692	ENSG00000120738	EGR1	GO_BP
GO:0045073~regulation of chemokine biosynthetic process	1	45304	15/18012	0.0107758	0.101433	92.3692	ENSG00000120738	EGR1	GO_BP
GO:0045475~locomotor rhythm	1	45304	15/18012	0.0107758	0.101433	92.3692	ENSG00000120738	EGR1	GO_BP
GO:0090192~regulation of glomerulus development	1	45304	15/18012	0.0107758	0.101433	92.3692	ENSG00000120738	EGR1	GO_BP
GO:0010566~regulation of ketone biosynthetic process	1	45304	16/18012	0.0114903	0.101433	86.5962	ENSG00000120738	EGR1	GO_BP
GO:0042033~chemokine biosynthetic process	1	45304	16/18012	0.0114903	0.101433	86.5962	ENSG00000120738	EGR1	GO_BP
GO:0044849~estrous cycle	1	45304	16/18012	0.0114903	0.101433	86.5962	ENSG00000120738	EGR1	GO_BP
GO:0050755~chemokine metabolic process	1	45304	16/18012	0.0114903	0.101433	86.5962	ENSG00000120738	EGR1	GO_BP
GO:0072109~glomerular mesangium development	1	45304	16/18012	0.0114903	0.101433	86.5962	ENSG00000120738	EGR1	GO_BP
GO:0072224~metanephric glomerulus development	1	45304	16/18012	0.0114903	0.101433	86.5962	ENSG00000120738	EGR1	GO_BP
GO:0042445~hormone metabolic process	2	45335	232/18012	0.0117344	0.101433	11.9443	ENSG00000151632/ENSG00000120738	AKR1C2/EGR1	GO_BP
GO:0030540~female genitalia development	1	45304	17/18012	0.0122044	0.101433	81.5023	ENSG00000135111	TBX3	GO_BP
GO:0031649~heat generation	1	45304	17/18012	0.0122044	0.101433	81.5023	ENSG00000136160	EDNRB	GO_BP
GO:0042693~muscle cell fate commitment	1	45304	17/18012	0.0122044	0.101433	81.5023	ENSG00000135111	TBX3	GO_BP
GO:0007194~negative regulation of adenylate cyclase activity	1	45304	18/18012	0.012918	0.101433	76.9744	ENSG00000136160	EDNRB	GO_BP
GO:0070633~transepithelial transport	1	45304	18/18012	0.012918	0.101433	76.9744	ENSG00000136160	EDNRB	GO_BP
GO:0042180~cellular ketone metabolic process	2	45335	247/18012	0.0132235	0.101433	11.2189	ENSG00000151632/ENSG00000120738	AKR1C2/EGR1	GO_BP
GO:0007350~blastoderm segmentation	1	45304	19/18012	0.0136311	0.101433	72.9231	ENSG00000135111	TBX3	GO_BP
GO:1902644~tertiary alcohol metabolic process	1	45304	19/18012	0.0136311	0.101433	72.9231	ENSG00000151632	AKR1C2	GO_BP
GO:0007620~copulation	1	45304	20/18012	0.0143438	0.101433	69.2769	ENSG00000136160	EDNRB	GO_BP
GO:0016137~glycoside metabolic process	1	45304	20/18012	0.0143438	0.101433	69.2769	ENSG00000151632	AKR1C2	GO_BP
GO:0031280~negative regulation of cyclase activity	1	45304	20/18012	0.0143438	0.101433	69.2769	ENSG00000136160	EDNRB	GO_BP
GO:0014821~phasic smooth muscle contraction	1	45304	21/18012	0.015056	0.101433	65.978	ENSG00000136160	EDNRB	GO_BP
GO:0019883~antigen processing and presentation of endogenous antigen	1	45304	21/18012	0.015056	0.101433	65.978	ENSG00000158488	CD1E	GO_BP
GO:0035813~regulation of renal sodium excretion	1	45304	21/18012	0.015056	0.101433	65.978	ENSG00000136160	EDNRB	GO_BP
GO:0072111~cell proliferation involved in kidney development	1	45304	21/18012	0.015056	0.101433	65.978	ENSG00000120738	EGR1	GO_BP
GO:0033233~regulation of protein sumoylation	1	45304	22/18012	0.0157677	0.101433	62.979	ENSG00000120738	EGR1	GO_BP
GO:0035809~regulation of urine volume	1	45304	22/18012	0.0157677	0.101433	62.979	ENSG00000136160	EDNRB	GO_BP
GO:0071379~cellular response to prostaglandin stimulus	1	45304	22/18012	0.0157677	0.101433	62.979	ENSG00000151632	AKR1C2	GO_BP
GO:0030539~male genitalia development	1	45304	23/18012	0.0164789	0.101433	60.2408	ENSG00000135111	TBX3	GO_BP
GO:0035812~renal sodium excretion	1	45304	23/18012	0.0164789	0.101433	60.2408	ENSG00000136160	EDNRB	GO_BP
GO:0051350~negative regulation of lyase activity	1	45304	23/18012	0.0164789	0.101433	60.2408	ENSG00000136160	EDNRB	GO_BP
GO:0072215~regulation of metanephros development	1	45304	23/18012	0.0164789	0.101433	60.2408	ENSG00000120738	EGR1	GO_BP
GO:0086012~membrane depolarization during cardiac muscle cell action potential	1	45304	23/18012	0.0164789	0.101433	60.2408	ENSG00000177098	SCN4B	GO_BP
GO:1903429~regulation of cell maturation	1	45304	23/18012	0.0164789	0.101433	60.2408	ENSG00000136160	EDNRB	GO_BP
GO:0014829~vascular smooth muscle contraction	1	45304	24/18012	0.0171897	0.101433	57.7308	ENSG00000136160	EDNRB	GO_BP
GO:0044062~regulation of excretion	1	45304	24/18012	0.0171897	0.101433	57.7308	ENSG00000136160	EDNRB	GO_BP
GO:0060307~regulation of ventricular cardiac muscle cell membrane repolarization	1	45304	24/18012	0.0171897	0.101433	57.7308	ENSG00000177098	SCN4B	GO_BP
GO:0098656~anion transmembrane transport	2	45335	286/18012	0.0174601	0.101433	9.68908	ENSG00000134917/ENSG00000112782	ADAMTS8/CLIC5	GO_BP
GO:0001916~positive regulation of T cell mediated cytotoxicity	1	45304	25/18012	0.0178999	0.101433	55.4215	ENSG00000158488	CD1E	GO_BP
GO:0045662~negative regulation of myoblast differentiation	1	45304	25/18012	0.0178999	0.101433	55.4215	ENSG00000135111	TBX3	GO_BP
GO:0060444~branching involved in mammary gland duct morphogenesis	1	45304	25/18012	0.0178999	0.101433	55.4215	ENSG00000135111	TBX3	GO_BP
GO:0072012~glomerulus vasculature development	1	45304	25/18012	0.0178999	0.101433	55.4215	ENSG00000120738	EGR1	GO_BP
GO:0006817~phosphate ion transport	1	45304	26/18012	0.0186097	0.101433	53.2899	ENSG00000134917	ADAMTS8	GO_BP
GO:0030318~melanocyte differentiation	1	45304	26/18012	0.0186097	0.101433	53.2899	ENSG00000136160	EDNRB	GO_BP
GO:0042044~fluid transport	1	45304	26/18012	0.0186097	0.101433	53.2899	ENSG00000136160	EDNRB	GO_BP
GO:0035116~embryonic hindlimb morphogenesis	1	45304	28/18012	0.0200279	0.102411	49.4835	ENSG00000135111	TBX3	GO_BP
GO:0007568~aging	2	45335	313/18012	0.0206907	0.102852	8.85328	ENSG00000136160/ENSG00000135111	EDNRB/TBX3	GO_BP
GO:0071480~cellular response to gamma radiation	1	45304	30/18012	0.0214442	0.10436	46.1846	ENSG00000120738	EGR1	GO_BP
GO:0034694~response to prostaglandin	1	45304	31/18012	0.0221517	0.10436	44.6948	ENSG00000151632	AKR1C2	GO_BP
GO:0048265~response to pain	1	45304	31/18012	0.0221517	0.10436	44.6948	ENSG00000136160	EDNRB	GO_BP
GO:0008202~steroid metabolic process	2	45335	332/18012	0.0231043	0.10436	8.34662	ENSG00000151632/ENSG00000120738	AKR1C2/EGR1	GO_BP
GO:0001101~response to acid chemical	2	45335	340/18012	0.0241544	0.105601	8.15023	ENSG00000151632/ENSG00000120738	AKR1C2/EGR1	GO_BP
GO:0010765~positive regulation of sodium ion transport	1	45304	34/18012	0.0242712	0.105601	40.7511	ENSG00000177098	SCN4B	GO_BP
GO:0098801~regulation of renal system process	1	45304	35/18012	0.0249767	0.106501	39.5868	ENSG00000136160	EDNRB	GO_BP
GO:0030098~lymphocyte differentiation	2	45335	352/18012	0.0257664	0.106501	7.87238	ENSG00000095585/ENSG00000120738	BLNK/EGR1	GO_BP
GO:0048246~macrophage chemotaxis	1	45304	38/18012	0.0270906	0.107081	36.4615	ENSG00000136160	EDNRB	GO_BP
GO:2000648~positive regulation of stem cell proliferation	1	45304	39/18012	0.0277942	0.107081	35.5266	ENSG00000135111	TBX3	GO_BP
GO:0051930~regulation of sensory perception of pain	1	45304	40/18012	0.0284975	0.107081	34.6385	ENSG00000136160	EDNRB	GO_BP
GO:0014706~striated muscle tissue development	2	45335	383/18012	0.0301304	0.107596	7.23519	ENSG00000120738/ENSG00000135111	EGR1/TBX3	GO_BP
GO:0006692~prostanoid metabolic process	1	45304	43/18012	0.0306042	0.107596	32.2218	ENSG00000151632	AKR1C2	GO_BP
GO:0006693~prostaglandin metabolic process	1	45304	43/18012	0.0306042	0.107596	32.2218	ENSG00000151632	AKR1C2	GO_BP
GO:0060412~ventricular septum morphogenesis	1	45304	43/18012	0.0306042	0.107596	32.2218	ENSG00000135111	TBX3	GO_BP
GO:0007019~microtubule depolymerization	1	45304	44/18012	0.0313056	0.107596	31.4895	ENSG00000176771	NCKAP5	GO_BP
GO:0030857~negative regulation of epithelial cell differentiation	1	45304	44/18012	0.0313056	0.107596	31.4895	ENSG00000135111	TBX3	GO_BP
GO:0060537~muscle tissue development	2	45335	400/18012	0.0326424	0.107596	6.92769	ENSG00000120738/ENSG00000135111	EGR1/TBX3	GO_BP
GO:0060443~mammary gland morphogenesis	1	45304	46/18012	0.0327068	0.107596	30.1204	ENSG00000135111	TBX3	GO_BP
GO:0006953~acute-phase response	1	45304	47/18012	0.0334067	0.107596	29.4795	ENSG00000136160	EDNRB	GO_BP
GO:0048066~developmental pigmentation	1	45304	47/18012	0.0334067	0.107596	29.4795	ENSG00000136160	EDNRB	GO_BP
GO:0001913~T cell mediated cytotoxicity	1	45304	48/18012	0.0341062	0.10844	28.8654	ENSG00000158488	CD1E	GO_BP
GO:0002931~response to ischemia	1	45304	49/18012	0.0348052	0.109958	28.2763	ENSG00000120738	EGR1	GO_BP
GO:0032731~positive regulation of interleukin-1 beta production	1	45304	51/18012	0.0362018	0.111528	27.1674	ENSG00000120738	EGR1	GO_BP
GO:1905517~macrophage migration	1	45304	51/18012	0.0362018	0.111528	27.1674	ENSG00000136160	EDNRB	GO_BP
GO:0086002~cardiac muscle cell action potential involved in contraction	1	45304	53/18012	0.0375965	0.113706	26.1422	ENSG00000177098	SCN4B	GO_BP
GO:0001912~positive regulation of leukocyte mediated cytotoxicity	1	45304	54/18012	0.0382931	0.113779	25.6581	ENSG00000158488	CD1E	GO_BP
GO:0043434~response to peptide hormone	2	45335	437/18012	0.0383888	0.113779	6.34114	ENSG00000136160/ENSG00000120738	EDNRB/EGR1	GO_BP
GO:0010332~response to gamma radiation	1	45304	56/18012	0.039685	0.113779	24.7418	ENSG00000120738	EGR1	GO_BP
GO:0001755~neural crest cell migration	1	45304	57/18012	0.0403803	0.114449	24.3077	ENSG00000136160	EDNRB	GO_BP
GO:0097755~positive regulation of blood vessel diameter	1	45304	59/18012	0.0417694	0.117049	23.4837	ENSG00000136160	EDNRB	GO_BP
GO:0001947~heart looping	1	45304	61/18012	0.0431567	0.118849	22.7137	ENSG00000135111	TBX3	GO_BP
GO:0032922~circadian regulation of gene expression	1	45304	62/18012	0.0438496	0.118849	22.3474	ENSG00000120738	EGR1	GO_BP
GO:0007588~excretion	1	45304	63/18012	0.0445421	0.12007	21.9927	ENSG00000136160	EDNRB	GO_BP
GO:0019748~secondary metabolic process	1	45304	66/18012	0.0466168	0.120951	20.993	ENSG00000151632	AKR1C2	GO_BP
GO:0031343~positive regulation of cell killing	1	45304	66/18012	0.0466168	0.120951	20.993	ENSG00000158488	CD1E	GO_BP
GO:0035914~skeletal muscle cell differentiation	1	45304	67/18012	0.0473074	0.120951	20.6797	ENSG00000120738	EGR1	GO_BP
GO:0061371~determination of heart left/right asymmetry	1	45304	67/18012	0.0473074	0.120951	20.6797	ENSG00000135111	TBX3	GO_BP
GO:2000243~positive regulation of reproductive process	1	45304	69/18012	0.0486873	0.121964	20.0803	ENSG00000136160	EDNRB	GO_BP
GO:0048332~mesoderm morphogenesis	1	45304	76/18012	0.0535023	0.12678	18.2308	ENSG00000135111	TBX3	GO_BP
GO:0061418~regulation of transcription from RNA polymerase II promoter in response to hypoxia	1	45304	77/18012	0.0541883	0.12678	17.994	ENSG00000120738	EGR1	GO_BP
GO:0097756~negative regulation of blood vessel diameter	1	45304	81/18012	0.0569278	0.130723	17.1054	ENSG00000136160	EDNRB	GO_BP
GO:0050886~endocrine process	1	45304	85/18012	0.05966	0.131517	16.3005	ENSG00000135111	TBX3	GO_BP
GO:0032602~chemokine production	1	45304	87/18012	0.0610233	0.133067	15.9257	ENSG00000120738	EGR1	GO_BP
GO:0060021~roof of mouth development	1	45304	89/18012	0.0623848	0.133374	15.5678	ENSG00000135111	TBX3	GO_BP
GO:0097306~cellular response to alcohol	1	45304	89/18012	0.0623848	0.133374	15.5678	ENSG00000151632	AKR1C2	GO_BP
GO:1901655~cellular response to ketone	1	45304	93/18012	0.0651024	0.135947	14.8983	ENSG00000151632	AKR1C2	GO_BP
GO:0060337~type I interferon signaling pathway	1	45304	94/18012	0.0657807	0.135947	14.7398	ENSG00000120738	EGR1	GO_BP
GO:0071357~cellular response to type I interferon	1	45304	94/18012	0.0657807	0.135947	14.7398	ENSG00000120738	EGR1	GO_BP
GO:1901216~positive regulation of neuron death	1	45304	94/18012	0.0657807	0.135947	14.7398	ENSG00000120738	EGR1	GO_BP
GO:0097327~response to antineoplastic agent	1	45304	95/18012	0.0664585	0.136212	14.5846	ENSG00000120738	EGR1	GO_BP
GO:0002673~regulation of acute inflammatory response	1	45304	96/18012	0.0671358	0.136382	14.4327	ENSG00000136160	EDNRB	GO_BP
GO:0043473~pigmentation	1	45304	98/18012	0.0684892	0.136382	14.1381	ENSG00000136160	EDNRB	GO_BP
GO:0035335~peptidyl-tyrosine dephosphorylation	1	45304	102/18012	0.0711904	0.137931	13.5837	ENSG00000070778	PTPN21	GO_BP
GO:0001909~leukocyte mediated cytotoxicity	1	45304	105/18012	0.0732116	0.13913	13.1956	ENSG00000158488	CD1E	GO_BP
GO:0019233~sensory perception of pain	1	45304	105/18012	0.0732116	0.13913	13.1956	ENSG00000136160	EDNRB	GO_BP
GO:0070252~actin-mediated cell contraction	1	45304	113/18012	0.0785815	0.143296	12.2614	ENSG00000177098	SCN4B	GO_BP
GO:0046660~female sex differentiation	1	45304	115/18012	0.0799195	0.144672	12.0482	ENSG00000135111	TBX3	GO_BP
GO:0003014~renal system process	1	45304	117/18012	0.0812557	0.146025	11.8422	ENSG00000136160	EDNRB	GO_BP
GO:0072089~stem cell proliferation	1	45304	117/18012	0.0812557	0.146025	11.8422	ENSG00000135111	TBX3	GO_BP
GO:0043484~regulation of RNA splicing	1	45304	134/18012	0.0925414	0.153513	10.3398	ENSG00000105227	PRX	GO_BP
GO:0007586~digestion	1	45304	139/18012	0.0958363	0.155393	9.9679	ENSG00000151632	AKR1C2	GO_BP
GO:0071236~cellular response to antibiotic	1	45304	139/18012	0.0958363	0.155393	9.9679	ENSG00000120738	EGR1	GO_BP
GO:0035296~regulation of tube diameter	1	45304	140/18012	0.0964939	0.155393	9.8967	ENSG00000136160	EDNRB	GO_BP
GO:0097746~regulation of blood vessel diameter	1	45304	140/18012	0.0964939	0.155393	9.8967	ENSG00000136160	EDNRB	GO_BP
GO:0016999~antibiotic metabolic process	1	45304	151/18012	0.103699	0.158749	9.17575	ENSG00000151632	AKR1C2	GO_BP
GO:0098727~maintenance of cell number	1	45304	159/18012	0.108906	0.162702	8.71408	ENSG00000135111	TBX3	GO_BP
GO:0001906~cell killing	1	45304	167/18012	0.114084	0.167414	8.29664	ENSG00000158488	CD1E	GO_BP
GO:0071772~response to BMP	1	45304	169/18012	0.115375	0.167818	8.19845	ENSG00000120738	EGR1	GO_BP
GO:0071773~cellular response to BMP stimulus	1	45304	169/18012	0.115375	0.167818	8.19845	ENSG00000120738	EGR1	GO_BP
GO:0003018~vascular process in circulatory system	1	45304	170/18012	0.116019	0.168212	8.15023	ENSG00000136160	EDNRB	GO_BP
GO:0051897~positive regulation of protein kinase B signaling	1	45304	173/18012	0.11795	0.169575	8.00889	ENSG00000151632	AKR1C2	GO_BP
GO:0090090~negative regulation of canonical Wnt signaling pathway	1	45304	174/18012	0.118593	0.170006	7.96286	ENSG00000120738	EGR1	GO_BP
GO:0071347~cellular response to interleukin-1	1	45304	178/18012	0.12116	0.171142	7.78392	ENSG00000120738	EGR1	GO_BP
GO:0071466~cellular response to xenobiotic stimulus	1	45304	179/18012	0.1218	0.171142	7.74044	ENSG00000120738	EGR1	GO_BP
GO:0008217~regulation of blood pressure	1	45304	182/18012	0.12372	0.172373	7.61285	ENSG00000136160	EDNRB	GO_BP
GO:0043902~positive regulation of multi-organism process	1	45304	187/18012	0.12691	0.17583	7.4093	ENSG00000136160	EDNRB	GO_BP
GO:0007565~female pregnancy	1	45304	193/18012	0.130724	0.17961	7.17896	ENSG00000112782	CLIC5	GO_BP
GO:1901654~response to ketone	1	45304	193/18012	0.130724	0.17961	7.17896	ENSG00000151632	AKR1C2	GO_BP
GO:0007626~locomotory behavior	1	45304	199/18012	0.134523	0.181671	6.9625	ENSG00000120738	EGR1	GO_BP
GO:0071222~cellular response to lipopolysaccharide	1	45304	200/18012	0.135154	0.181671	6.92769	ENSG00000136160	EDNRB	GO_BP
GO:0071456~cellular response to hypoxia	1	45304	201/18012	0.135786	0.182026	6.89323	ENSG00000120738	EGR1	GO_BP
GO:0035637~multicellular organismal signaling	1	45304	202/18012	0.136416	0.182379	6.8591	ENSG00000177098	SCN4B	GO_BP
GO:0070555~response to interleukin-1	1	45304	205/18012	0.138306	0.183131	6.75872	ENSG00000120738	EGR1	GO_BP
GO:0097164~ammonium ion metabolic process	1	45304	206/18012	0.138935	0.183131	6.72591	ENSG00000151632	AKR1C2	GO_BP
GO:0007623~circadian rhythm	1	45304	207/18012	0.139564	0.183131	6.69342	ENSG00000120738	EGR1	GO_BP
GO:0044706~multi-multicellular organism process	1	45304	223/18012	0.149565	0.189245	6.21318	ENSG00000112782	CLIC5	GO_BP
GO:0071216~cellular response to biotic stimulus	1	45304	231/18012	0.154525	0.193059	5.998	ENSG00000136160	EDNRB	GO_BP
GO:0042113~B cell activation	1	45304	241/18012	0.160688	0.19777	5.74912	ENSG00000095585	BLNK	GO_BP
GO:0002449~lymphocyte mediated immunity	1	45304	247/18012	0.164365	0.201297	5.60947	ENSG00000158488	CD1E	GO_BP
GO:0006959~humoral immune response	1	45304	254/18012	0.168637	0.20501	5.45488	ENSG00000095585	BLNK	GO_BP
GO:0007548~sex differentiation	1	45304	270/18012	0.178326	0.212619	5.13162	ENSG00000135111	TBX3	GO_BP
GO:0032409~regulation of transporter activity	1	45304	279/18012	0.18373	0.215948	4.96609	ENSG00000177098	SCN4B	GO_BP
GO:0009410~response to xenobiotic stimulus	1	45304	293/18012	0.192071	0.221037	4.7288	ENSG00000120738	EGR1	GO_BP
GO:0007204~positive regulation of cytosolic calcium ion concentration	1	45304	317/18012	0.206187	0.234024	4.37078	ENSG00000136160	EDNRB	GO_BP
GO:0046677~response to antibiotic	1	45304	320/18012	0.207935	0.234933	4.32981	ENSG00000120738	EGR1	GO_BP
GO:0009914~hormone transport	1	45304	324/18012	0.210261	0.236484	4.27635	ENSG00000135111	TBX3	GO_BP
GO:0104004~cellular response to environmental stimulus	1	45304	331/18012	0.214315	0.237808	4.18592	ENSG00000120738	EGR1	GO_BP
GO:0070997~neuron death	1	45304	349/18012	0.224654	0.246523	3.97002	ENSG00000120738	EGR1	GO_BP
GO:0001666~response to hypoxia	1	45304	354/18012	0.227503	0.24855	3.91395	ENSG00000120738	EGR1	GO_BP
GO:0035690~cellular response to drug	1	45304	360/18012	0.23091	0.250615	3.84872	ENSG00000120738	EGR1	GO_BP
GO:0001701~in utero embryonic development	1	45304	373/18012	0.238243	0.256331	3.71458	ENSG00000135111	TBX3	GO_BP
GO:0045787~positive regulation of cell cycle	1	45304	385/18012	0.244955	0.261848	3.5988	ENSG00000135111	TBX3	GO_BP
GO:0050673~epithelial cell proliferation	1	45304	417/18012	0.262587	0.274196	3.32263	ENSG00000136160	EDNRB	GO_BP
GO:0062012~regulation of small molecule metabolic process	1	45304	457/18012	0.284093	0.28875	3.03181	ENSG00000120738	EGR1	GO_BP
GO:0008380~RNA splicing	1	45304	463/18012	0.287268	0.290194	2.99252	ENSG00000105227	PRX	GO_BP
GO:0055074~calcium ion homeostasis	1	45304	469/18012	0.290431	0.292792	2.95424	ENSG00000136160	EDNRB	GO_BP
GO:0016311~dephosphorylation	1	45304	476/18012	0.294104	0.295894	2.9108	ENSG00000070778	PTPN21	GO_BP
GO:0050878~regulation of body fluid levels	1	45304	497/18012	0.305018	0.305635	2.7878	ENSG00000136160	EDNRB	GO_BP
GO:0001518~voltage-gated sodium channel complex	1	45304	14/18950	0.00956478	0.0930553	104.121	ENSG00000177098	SCN4B	GO_CC
GO:0035371~microtubule plus-end	1	45304	20/18950	0.0136381	0.0930553	72.8846	ENSG00000176771	NCKAP5	GO_CC
GO:0034706~sodium channel complex	1	45304	23/18950	0.0156689	0.0930553	63.3779	ENSG00000177098	SCN4B	GO_CC
GO:0034702~ion channel complex	2	45335	301/18950	0.0174741	0.0930553	9.68566	ENSG00000112782/ENSG00000177098	CLIC5/SCN4B	GO_CC
GO:1990752~microtubule end	1	45304	29/18950	0.019719	0.0930553	50.2653	ENSG00000176771	NCKAP5	GO_CC
GO:1902495~transmembrane transporter complex	2	45335	324/18950	0.0200724	0.0930553	8.9981	ENSG00000112782/ENSG00000177098	CLIC5/SCN4B	GO_CC
GO:1990351~transporter complex	2	45335	332/18950	0.0210125	0.0930553	8.78128	ENSG00000112782/ENSG00000177098	CLIC5/SCN4B	GO_CC
GO:0014704~intercalated disc	1	45304	50/18950	0.0337735	0.108817	29.1538	ENSG00000177098	SCN4B	GO_CC
GO:0030315~T-tubule	1	45304	52/18950	0.0351023	0.108817	28.0325	ENSG00000105227	PRX	GO_CC
GO:0043202~lysosomal lumen	1	45304	95/18950	0.0632662	0.163438	15.3441	ENSG00000158488	CD1E	GO_CC
GO:0036464~cytoplasmic ribonucleoprotein granule	1	45304	211/18950	0.135503	0.252563	6.90849	ENSG00000095585	BLNK	GO_CC
GO:0035770~ribonucleoprotein granule	1	45304	222/18950	0.142079	0.252563	6.56618	ENSG00000095585	BLNK	GO_CC
GO:0005770~late endosome	1	45304	256/18950	0.162114	0.252563	5.69411	ENSG00000158488	CD1E	GO_CC
GO:0031965~nuclear membrane	1	45304	296/18950	0.185132	0.252563	4.92464	ENSG00000136160	EDNRB	GO_CC
GO:0005938~cell cortex	1	45304	308/18950	0.191922	0.252563	4.73277	ENSG00000112782	CLIC5	GO_CC
GO:0009897~external side of plasma membrane	1	45304	315/18950	0.195859	0.252563	4.62759	ENSG00000158488	CD1E	GO_CC
GO:0045121~membrane raft	1	45304	316/18950	0.19642	0.252563	4.61295	ENSG00000136160	EDNRB	GO_CC
GO:0098857~membrane microdomain	1	45304	317/18950	0.196981	0.252563	4.5984	ENSG00000136160	EDNRB	GO_CC
GO:0016324~apical plasma membrane	1	45304	319/18950	0.198101	0.252563	4.56957	ENSG00000112782	CLIC5	GO_CC
GO:0098589~membrane region	1	45304	329/18950	0.20368	0.252563	4.43068	ENSG00000136160	EDNRB	GO_CC
GO:0045177~apical part of cell	1	45304	386/18950	0.234803	0.266333	3.7764	ENSG00000112782	CLIC5	GO_CC
GO:0062023~collagen-containing extracellular matrix	1	45304	405/18950	0.244925	0.266333	3.59924	ENSG00000134917	ADAMTS8	GO_CC
GO:0015103~inorganic anion transmembrane transporter activity	2	45334	146/17293	0.0044202	0.0883514	19.7409	ENSG00000134917/ENSG00000112782	ADAMTS8/CLIC5	GO_MF
GO:0071723~lipopeptide binding	1	45303	10/17293	0.00691939	0.0883514	144.108	ENSG00000158488	CD1E	GO_MF
GO:0015114~phosphate ion transmembrane transporter activity	1	45303	11/17293	0.00760891	0.0883514	131.008	ENSG00000134917	ADAMTS8	GO_MF
GO:0005244~voltage-gated ion channel activity	2	45334	196/17293	0.00782791	0.0883514	14.7049	ENSG00000112782/ENSG00000177098	CLIC5/SCN4B	GO_MF
GO:0022832~voltage-gated channel activity	2	45334	196/17293	0.00782791	0.0883514	14.7049	ENSG00000112782/ENSG00000177098	CLIC5/SCN4B	GO_MF
GO:0004032~alditol:NADP+ 1-oxidoreductase activity	1	45303	13/17293	0.00898663	0.0883514	110.853	ENSG00000151632	AKR1C2	GO_MF
GO:0005068~transmembrane receptor protein tyrosine kinase adaptor activity	1	45303	13/17293	0.00898663	0.0883514	110.853	ENSG00000095585	BLNK	GO_MF
GO:0004935~adrenergic receptor activity	1	45303	17/17293	0.0117368	0.0883514	84.7696	ENSG00000171873	ADRA1D	GO_MF
GO:0005248~voltage-gated sodium channel activity	1	45303	20/17293	0.0137949	0.0883514	72.0542	ENSG00000177098	SCN4B	GO_MF
GO:0008106~alcohol dehydrogenase (NADP+) activity	1	45303	21/17293	0.01448	0.0883514	68.623	ENSG00000151632	AKR1C2	GO_MF
GO:0042277~peptide binding	2	45334	286/17293	0.0161255	0.0883514	10.0775	ENSG00000158488/ENSG00000136160	CD1E/EDNRB	GO_MF
GO:0004033~aldo-keto reductase (NADP) activity	1	45303	26/17293	0.0178992	0.0883514	55.4263	ENSG00000151632	AKR1C2	GO_MF
GO:0016628~oxidoreductase activity, acting on the CH-CH group of donors, NAD or NADP as acceptor	1	45303	26/17293	0.0178992	0.0883514	55.4263	ENSG00000151632	AKR1C2	GO_MF
GO:0035035~histone acetyltransferase binding	1	45303	29/17293	0.0199455	0.0883514	49.6925	ENSG00000120738	EGR1	GO_MF
GO:0008509~anion transmembrane transporter activity	2	45334	325/17293	0.0205217	0.0883514	8.86821	ENSG00000134917/ENSG00000112782	ADAMTS8/CLIC5	GO_MF
GO:0022839~ion gated channel activity	2	45334	333/17293	0.0214798	0.0883514	8.65516	ENSG00000112782/ENSG00000177098	CLIC5/SCN4B	GO_MF
GO:0022836~gated channel activity	2	45334	342/17293	0.02258	0.0883514	8.42739	ENSG00000112782/ENSG00000177098	CLIC5/SCN4B	GO_MF
GO:0033218~amide binding	2	45334	346/17293	0.0230765	0.0883514	8.32996	ENSG00000158488/ENSG00000136160	CD1E/EDNRB	GO_MF
GO:0017080~sodium channel regulator activity	1	45303	34/17293	0.0233472	0.0883514	42.3848	ENSG00000177098	SCN4B	GO_MF
GO:0016229~steroid dehydrogenase activity	1	45303	35/17293	0.0240263	0.0883514	41.1738	ENSG00000151632	AKR1C2	GO_MF
GO:0016709~oxidoreductase activity, acting on paired donors, with incorporation or reduction of molecular oxygen, NAD(P)H as one donor, and incorporation of one atom of oxygen	1	45303	39/17293	0.0267382	0.0883514	36.9509	ENSG00000151632	AKR1C2	GO_MF
GO:0005272~sodium channel activity	1	45303	41/17293	0.0280916	0.0883514	35.1484	ENSG00000177098	SCN4B	GO_MF
GO:0005216~ion channel activity	2	45334	415/17293	0.0323442	0.0883514	6.94498	ENSG00000112782/ENSG00000177098	CLIC5/SCN4B	GO_MF
GO:1990841~promoter-specific chromatin binding	1	45303	48/17293	0.0328147	0.0883514	30.0226	ENSG00000120738	EGR1	GO_MF
GO:0022838~substrate-specific channel activity	2	45334	427/17293	0.0340865	0.0883514	6.7498	ENSG00000112782/ENSG00000177098	CLIC5/SCN4B	GO_MF
GO:0017046~peptide hormone binding	1	45303	50/17293	0.0341603	0.0883514	28.8217	ENSG00000136160	EDNRB	GO_MF
GO:0001228~DNA-binding transcription activator activity, RNA polymerase II-specific	2	45334	437/17293	0.0355666	0.0883514	6.59535	ENSG00000120738/ENSG00000135111	EGR1/TBX3	GO_MF
GO:0001102~RNA polymerase II activating transcription factor binding	1	45303	53/17293	0.0361755	0.0883514	27.1903	ENSG00000135111	TBX3	GO_MF
GO:0003823~antigen binding	1	45303	53/17293	0.0361755	0.0883514	27.1903	ENSG00000158488	CD1E	GO_MF
GO:0005070~SH3/SH2 adaptor activity	1	45303	53/17293	0.0361755	0.0883514	27.1903	ENSG00000095585	BLNK	GO_MF
GO:0015267~channel activity	2	45334	454/17293	0.0381409	0.0883514	6.34838	ENSG00000112782/ENSG00000177098	CLIC5/SCN4B	GO_MF
GO:0022803~passive transmembrane transporter activity	2	45334	455/17293	0.0382946	0.0883514	6.33443	ENSG00000112782/ENSG00000177098	CLIC5/SCN4B	GO_MF
GO:0008227~G protein-coupled amine receptor activity	1	45303	57/17293	0.0388565	0.0883514	25.2822	ENSG00000171873	ADRA1D	GO_MF
GO:0016627~oxidoreductase activity, acting on the CH-CH group of donors	1	45303	58/17293	0.0395256	0.0883514	24.8463	ENSG00000151632	AKR1C2	GO_MF
GO:0016655~oxidoreductase activity, acting on NAD(P)H, quinone or similar compound as acceptor	1	45303	60/17293	0.0408627	0.0887304	24.0181	ENSG00000151632	AKR1C2	GO_MF
GO:0033293~monocarboxylic acid binding	1	45303	64/17293	0.0435317	0.0919002	22.5169	ENSG00000151632	AKR1C2	GO_MF
GO:0035591~signaling adaptor activity	1	45303	81/17293	0.0547991	0.106788	17.7912	ENSG00000095585	BLNK	GO_MF
GO:0004725~protein tyrosine phosphatase activity	1	45303	100/17293	0.0672479	0.111897	14.4108	ENSG00000070778	PTPN21	GO_MF
GO:0004222~metalloendopeptidase activity	1	45303	101/17293	0.067899	0.111897	14.2682	ENSG00000134917	ADAMTS8	GO_MF
GO:0042562~hormone binding	1	45303	103/17293	0.0691998	0.111897	13.9911	ENSG00000136160	EDNRB	GO_MF
GO:0044325~ion channel binding	1	45303	124/17293	0.082758	0.125792	11.6216	ENSG00000177098	SCN4B	GO_MF
GO:0005178~integrin binding	1	45303	132/17293	0.0878752	0.128433	10.9173	ENSG00000134917	ADAMTS8	GO_MF
GO:0008201~heparin binding	1	45303	169/17293	0.111204	0.143223	8.52712	ENSG00000134917	ADAMTS8	GO_MF
GO:0043177~organic acid binding	1	45303	204/17293	0.132767	0.157661	7.06413	ENSG00000151632	AKR1C2	GO_MF
GO:0005539~glycosaminoglycan binding	1	45303	228/17293	0.147274	0.172198	6.32054	ENSG00000134917	ADAMTS8	GO_MF
GO:1901681~sulfur compound binding	1	45303	250/17293	0.160377	0.179245	5.76433	ENSG00000134917	ADAMTS8	GO_MF
GO:0001664~G protein-coupled receptor binding	1	45303	280/17293	0.177948	0.1932	5.14673	ENSG00000136160	EDNRB	GO_MF
GO:0050839~cell adhesion molecule binding	1	45303	497/17293	0.295344	0.295344	2.89956	ENSG00000134917	ADAMTS8	GO_MF
