# Supplementary material for: Integration analysis of cis- and trans-regulatory long non-coding RNAs associated with immune-related pathways in non-small cell lung cancer
Source: Biochem Biophys Rep. 2024 Oct 28;40:101832. doi: 10.1016/j.bbrep.2024.101832 (PMC11558640; doi:10.1016/j.bbrep.2024.101832)
Supplement: Multimedia component 23 [file mmc23.xlsx]

## Sheet: Table S22-TFPCs_AllenrichKEGG
Table S22-TFPCs_All enrich KEGG
Terms	Counts	GeneRatio	BgRatio	pValue	FDR	foldEnrichment	geneID	geneSymbol
hsa04261~Adrenergic signaling in cardiomyocytes	2	45330	148/7892	0.00908223	0.138361	13.3311	ENSG00000171873/ENSG00000177098	ADRA1D/SCN4B
hsa04022~cGMP-PKG signaling pathway	2	45330	164/7892	0.0110689	0.138361	12.0305	ENSG00000171873/ENSG00000136160	ADRA1D/EDNRB
hsa04020~Calcium signaling pathway	2	45330	236/7892	0.0221362	0.15739	8.36017	ENSG00000171873/ENSG00000136160	ADRA1D/EDNRB
hsa05340~Primary immunodeficiency	1	45299	35/7892	0.0349484	0.15739	28.1857	ENSG00000095585	BLNK
hsa04080~Neuroactive ligand-receptor interaction	2	45330	334/7892	0.0422234	0.15739	5.90719	ENSG00000171873/ENSG00000136160	ADRA1D/EDNRB
hsa00140~Steroid hormone biosynthesis	1	45299	60/7892	0.0592526	0.15739	16.4417	ENSG00000151632	AKR1C2
hsa05204~Chemical carcinogenesis - DNA adducts	1	45299	65/7892	0.0640487	0.15739	15.1769	ENSG00000151632	AKR1C2
hsa04662~B cell receptor signaling pathway	1	45299	78/7892	0.0764184	0.15739	12.6474	ENSG00000095585	BLNK
hsa04970~Salivary secretion	1	45299	91/7892	0.0886449	0.15739	10.8407	ENSG00000171873	ADRA1D
hsa04912~GnRH signaling pathway	1	45299	92/7892	0.0895795	0.15739	10.7228	ENSG00000120738	EGR1
hsa04640~Hematopoietic cell lineage	1	45299	95/7892	0.0923783	0.15739	10.3842	ENSG00000158488	CD1E
hsa04916~Melanogenesis	1	45299	99/7892	0.0960983	0.15739	9.96465	ENSG00000136160	EDNRB
hsa04933~AGE-RAGE signaling pathway in diabetic complications	1	45299	100/7892	0.0970262	0.15739	9.865	ENSG00000120738	EGR1
hsa05146~Amoebiasis	1	45299	100/7892	0.0970262	0.15739	9.865	ENSG00000158488	CD1E
hsa04064~NF-kappa B signaling pathway	1	45299	102/7892	0.0988795	0.15739	9.67157	ENSG00000095585	BLNK
hsa04928~Parathyroid hormone synthesis, secretion and action	1	45299	104/7892	0.10073	0.15739	9.48558	ENSG00000120738	EGR1
hsa04380~Osteoclast differentiation	1	45299	124/7892	0.119047	0.158888	7.95565	ENSG00000095585	BLNK
hsa04926~Relaxin signaling pathway	1	45299	129/7892	0.123576	0.158888	7.64729	ENSG00000136160	EDNRB
hsa04270~Vascular smooth muscle contraction	1	45299	131/7892	0.125381	0.158888	7.53053	ENSG00000171873	ADRA1D
hsa04371~Apelin signaling pathway	1	45299	136/7892	0.129881	0.158888	7.25368	ENSG00000120738	EGR1
hsa04550~Signaling pathways regulating pluripotency of stem cells	1	45299	140/7892	0.133466	0.158888	7.04643	ENSG00000135111	TBX3
hsa04530~Tight junction	1	45299	167/7892	0.157329	0.178783	5.90719	ENSG00000158488	CD1E
hsa05169~Epstein-Barr virus infection	1	45299	198/7892	0.184017	0.200018	4.98232	ENSG00000095585	BLNK
hsa05166~Human T-cell leukemia virus 1 infection	1	45299	216/7892	0.199171	0.20747	4.56713	ENSG00000120738	EGR1
hsa05020~Prion disease	1	45299	272/7892	0.244755	0.244755	3.62684	ENSG00000120738	EGR1
