# Supplementary material for: Integration analysis of cis- and trans-regulatory long non-coding RNAs associated with immune-related pathways in non-small cell lung cancer
Source: Biochem Biophys Rep. 2024 Oct 28;40:101832. doi: 10.1016/j.bbrep.2024.101832 (PMC11558640; doi:10.1016/j.bbrep.2024.101832)
Supplement: Multimedia component 24 [file mmc24.xlsx]

## Sheet: Table S23-comp1_case_vs._con_FC
Table S23_lncRNA_miRNA_mRNA
miRNA	lncRNA	TotalScore_mi-lnc	TotalEnergy_mi-lnc	MaxScore_mi-lnc	MaxEnergy_mi-lnc	miRNALength_mi-lnc	lncRNALength	Positions_mi-lnc	mRNA	TotalScore_mi-m	TotalEnergy_mi-m	MaxScore_mi-m	MaxEnergy_mi-m	miRNALength_mi-m	mRNALength	Positions_mi-m	CorrelationCoefficient	p-value	Gene
hsa-miR-593-5p	ENST00000650061.1	352	-70.32	189	-42.79	25	2982	730 2417	ENST00000304141.5	160	-32.37	160	-32.37	25	3054	33	0.95041	0.00362772	CAVIN2
hsa-miR-762	ENST00000650061.1	161	-34.94	161	-34.94	22	2982	2187	ENST00000304141.5	169	-37.37	169	-37.37	22	3054	225	0.95041	0.00362772	CAVIN2
hsa-miR-5787	ENST00000650061.1	151	-31.46	151	-31.46	20	2982	2188	ENST00000304141.5	326	-65.32	168	-36.51	20	3054	227 257	0.95041	0.00362772	CAVIN2
hsa-miR-593-5p	ENST00000650061.1	352	-70.32	189	-42.79	25	2982	730 2417	ENST00000377211.8	328	-58.5	165	-33.58	25	4471	1612 934	0.9857	0.000305289	EDNRB
hsa-miR-593-5p	ENST00000650061.1	352	-70.32	189	-42.79	25	2982	730 2417	ENST00000370818.7	178	-30.24	178	-30.24	25	2568	2178	0.910253	0.0117203	GPC3
hsa-miR-4739	ENST00000650061.1	167	-32.71	167	-32.71	25	2982	1244	ENST00000370818.7	163	-30.36	163	-30.36	25	2568	2482	0.910253	0.0117203	GPC3
hsa-miR-6848-5p	ENST00000650061.1	322	-59.16	166	-33.99	23	2982	2189 2176	ENST00000370818.7	154	-31.92	154	-31.92	23	2568	505	0.910253	0.0117203	GPC3
hsa-miR-593-5p	ENST00000650061.1	352	-70.32	189	-42.79	25	2982	730 2417	NM_004657	160	-32.37	160	-32.37	25	3265	225	0.944607	0.00451765	SDPR
hsa-miR-762	ENST00000650061.1	161	-34.94	161	-34.94	22	2982	2187	NM_004657	169	-37.37	169	-37.37	22	3265	417	0.944607	0.00451765	SDPR
hsa-miR-5787	ENST00000650061.1	151	-31.46	151	-31.46	20	2982	2188	NM_004657	326	-65.32	168	-36.51	20	3265	419 449	0.944607	0.00451765	SDPR
hsa-miR-593-5p	MSTRG.33789.1	760	-110.47	162	-32.5	25	110957	33179 4233 90878 48436 99731	ENST00000304141.5	160	-32.37	160	-32.37	25	3054	33	0.935136	0.00617451	CAVIN2
hsa-miR-4685-5p	MSTRG.33789.1	591	-92.44	159	-30.84	26	110957	86013 94420 46550 44595	ENST00000304141.5	308	-53.65	166	-36.04	26	3054	781 1300	0.935136	0.00617451	CAVIN2
hsa-miR-593-5p	MSTRG.33789.1	760	-110.47	162	-32.5	25	110957	33179 4233 90878 48436 99731	ENST00000438447.2	318	-57.1	169	-33.91	25	11984	5113 2871	0.923389	0.00857905	PDZD2
hsa-miR-608	MSTRG.33789.1	1519	-243.41	163	-30.36	25	110957	35780 10546 67255 55142 53472 89203 105265 73699 70149 6862	ENST00000438447.2	309	-52.64	163	-31.82	25	11984	6696 8004	0.923389	0.00857905	PDZD2
hsa-miR-671-5p	MSTRG.33789.1	596	-89.02	160	-30.12	23	110957	55528 67073 102355 24959	ENST00000438447.2	167	-36.46	167	-36.46	23	11984	7719	0.923389	0.00857905	PDZD2
hsa-miR-1229-5p	MSTRG.33789.1	923	-143.18	168	-33.02	24	110957	53449 35268 78238 4821 46983 94197	ENST00000438447.2	154	-32.59	154	-32.59	24	11984	5133	0.923389	0.00857905	PDZD2
hsa-miR-378g	MSTRG.33789.1	1085	-147	177	-31.29	20	110957	72184 26673 26628 97012 54497 42896 60244	ENST00000438447.2	751	-103.15	169	-30.48	20	11984	4062 7330 307 8786 1037	0.923389	0.00857905	PDZD2
hsa-miR-4507	MSTRG.33789.1	1486	-191.68	163	-34.41	20	110957	65591 65297 11896 59467 87104 68642 6064 19940 20038 20471	ENST00000438447.2	321	-53.1	173	-35.74	20	11984	6853 4323	0.923389	0.00857905	PDZD2
hsa-miR-4640-5p	MSTRG.33789.1	749	-128.58	160	-31.45	23	110957	54658 94426 72212 108313 46149	ENST00000438447.2	615	-116.87	164	-36.59	23	11984	3273 8216 601 7626	0.923389	0.00857905	PDZD2
hsa-miR-4667-3p	MSTRG.33789.1	905	-150.64	166	-33.49	21	110957	51004 17488 78025 31885 50768 66689	ENST00000438447.2	723	-104.49	147	-30.35	21	11984	8568 3350 4606 5002 5104	0.923389	0.00857905	PDZD2
hsa-miR-1343-3p	MSTRG.33789.1	1049	-164.29	158	-33.35	22	110957	87565 108090 54259 27390 47330 98085 104313	ENST00000438447.2	885	-139.82	167	-35.13	22	11984	607 8343 8205 4771 4693 664	0.923389	0.00857905	PDZD2
hsa-miR-4722-5p	MSTRG.33789.1	2749	-472.71	180	-35.76	23	110957	61760 55173 109211 54046 78639 98469 109122 65391 80069 107787 16449 109190 89876 15684 33906 60441 36282 55393	ENST00000438447.2	772	-145.5	160	-34.29	23	11984	8221 1326 7883 472 5057	0.923389	0.00857905	PDZD2
hsa-miR-4726-5p	MSTRG.33789.1	735	-121.84	155	-30.83	23	110957	72211 54659 108318 94426 46147	ENST00000438447.2	598	-105.71	155	-33.85	23	11984	8215 3272 600 7624	0.923389	0.00857905	PDZD2
hsa-miR-4739	MSTRG.33789.1	1227	-213.72	170	-36.06	25	110957	104238 27755 60600 10791 32445 23935 7821 71839	ENST00000438447.2	321	-58.68	179	-40.34	25	11984	7166 5254	0.923389	0.00857905	PDZD2
hsa-miR-6722-3p	MSTRG.33789.1	775	-128.87	161	-31.55	22	110957	104269 35278 100354 64067 13467	ENST00000438447.2	315	-58.69	162	-34.06	22	11984	1 6349	0.923389	0.00857905	PDZD2
hsa-miR-6782-5p	MSTRG.33789.1	910	-156.07	165	-31.87	25	110957	55143 33610 67260 51370 54556 100346	ENST00000438447.2	159	-33.93	159	-33.93	25	11984	6689	0.923389	0.00857905	PDZD2
hsa-miR-6787-5p	MSTRG.33789.1	312	-61.86	157	-33.66	22	110957	35793 89915	ENST00000438447.2	159	-30.55	159	-30.55	22	11984	5125	0.923389	0.00857905	PDZD2
hsa-miR-6791-5p	MSTRG.33789.1	893	-153.69	167	-33.14	22	110957	70163 75305 28960 35023 60244 102693	ENST00000438447.2	1212	-215.12	161	-34.01	22	11984	4465 571 3609 7013 4367 7204 4896 305	0.923389	0.00857905	PDZD2
hsa-miR-6798-5p	MSTRG.33789.1	459	-74.85	161	-30.35	23	110957	64067 80058 13465	ENST00000438447.2	319	-60.09	165	-36.11	23	11984	8851 4548	0.923389	0.00857905	PDZD2
hsa-miR-1273h-5p	MSTRG.33789.1	3687	-549.97	174	-34.86	21	110957	98621 43426 90028 65543 78791 107769 98882 65294 2981 78657 80221 60290 65590 94911 56601 94897 16346 59927 36567 92592 105255 7624 101693 103444	ENST00000438447.2	908	-137.85	163	-32.87	21	11984	3366 6419 5147 7106 8809 7753	0.923389	0.00857905	PDZD2
hsa-miR-8089	MSTRG.33789.1	1841	-311.9	161	-32.03	24	110957	91449 97720 32082 47325 67842 55815 59805 46949 3126 102842 52963 80812	ENST00000438447.2	159	-31.91	159	-31.91	24	11984	4365	0.923389	0.00857905	PDZD2
hsa-miR-593-5p	MSTRG.33789.1	760	-110.47	162	-32.5	25	110957	33179 4233 90878 48436 99731	ENST00000377211.8	328	-58.5	165	-33.58	25	4471	1612 934	0.943071	0.00476911	EDNRB
hsa-miR-6127	MSTRG.33789.1	1474	-210.66	156	-30.03	19	110957	96384 66874 23872 85116 45686 23936 27762 60613 55175 106115	ENST00000377211.8	152	-30.03	152	-30.03	19	4471	32	0.943071	0.00476911	EDNRB
hsa-miR-593-5p	MSTRG.33789.1	760	-110.47	162	-32.5	25	110957	33179 4233 90878 48436 99731	ENST00000370818.7	178	-30.24	178	-30.24	25	2568	2178	0.950519	0.00361192	GPC3
hsa-miR-4739	MSTRG.33789.1	1227	-213.72	170	-36.06	25	110957	104238 27755 60600 10791 32445 23935 7821 71839	ENST00000370818.7	163	-30.36	163	-30.36	25	2568	2482	0.950519	0.00361192	GPC3
hsa-miR-6756-5p	MSTRG.33789.1	1484	-304.74	178	-39.89	23	110957	105268 89585 35790 53478 104621 73701 10548 15508 70152	ENST00000370818.7	169	-40.37	169	-40.37	23	2568	223	0.950519	0.00361192	GPC3
hsa-miR-6787-5p	MSTRG.33789.1	312	-61.86	157	-33.66	22	110957	35793 89915	ENST00000370818.7	909	-170.05	159	-32.77	22	2568	508 199 240 112 218 139	0.950519	0.00361192	GPC3
hsa-miR-6798-5p	MSTRG.33789.1	459	-74.85	161	-30.35	23	110957	64067 80058 13465	ENST00000370818.7	155	-32.08	155	-32.08	23	2568	173	0.950519	0.00361192	GPC3
hsa-miR-6805-5p	MSTRG.33789.1	773	-125.68	174	-36.36	22	110957	80052 41788 13465 55279 34314	ENST00000370818.7	159	-31.81	159	-31.81	22	2568	173	0.950519	0.00361192	GPC3
hsa-miR-6812-5p	MSTRG.33789.1	907	-150.84	162	-33.97	25	110957	53471 73699 70153 6864 42455 6751	ENST00000370818.7	172	-33.47	172	-33.47	25	2568	221	0.950519	0.00361192	GPC3
hsa-miR-6816-5p	MSTRG.33789.1	443	-80.18	151	-31.21	21	110957	80053 54749 98655	ENST00000370818.7	475	-98.11	162	-35.59	21	2568	200 220 171	0.950519	0.00361192	GPC3
hsa-miR-6819-5p	MSTRG.33789.1	1055	-171.42	165	-31.52	22	110957	6866 73699 53478 105271 70156 6753 42459	ENST00000370818.7	163	-33.9	163	-33.9	22	2568	224	0.950519	0.00361192	GPC3
hsa-miR-593-5p	MSTRG.33789.1	760	-110.47	162	-32.5	25	110957	33179 4233 90878 48436 99731	NM_004657	160	-32.37	160	-32.37	25	3265	225	0.930274	0.00712299	SDPR
hsa-miR-4685-5p	MSTRG.33789.1	591	-92.44	159	-30.84	26	110957	86013 94420 46550 44595	NM_004657	308	-53.65	166	-36.04	26	3265	973 1492	0.930274	0.00712299	SDPR
hsa-miR-596	lnc-NDUFAF8-5:3	169	-33.16	169	-33.16	21	5158	3661	ENST00000458610.6	153	-30.73	153	-30.73	21	705	576	0.912713	0.011096	CD28
hsa-miR-596	MSTRG.44382.1	733	-101.98	162	-30.29	21	54257	43650 15010 42192 38405 30649	ENST00000013222.5	313	-53.32	169	-32.24	21	2559	668 2425	0.982345	0.000464794	INMT
hsa-miR-6771-5p	MSTRG.44382.1	316	-57.24	160	-34.33	22	54257	31272 47987	ENST00000013222.5	160	-34.33	160	-34.33	22	2559	1301	0.982345	0.000464794	INMT
hsa-miR-596	MSTRG.44382.1	733	-101.98	162	-30.29	21	54257	43650 15010 42192 38405 30649	ENST00000313654.13	166	-31.82	166	-31.82	21	10661	3686	0.946446	0.00422521	LAMA3
hsa-miR-3620-5p	MSTRG.44382.1	162	-30.51	162	-30.51	22	54257	14231	ENST00000313654.13	307	-59.82	164	-32.17	22	10661	4089 3000	0.946446	0.00422521	LAMA3
hsa-miR-3135b	MSTRG.44382.1	1085	-186.39	163	-35.54	22	54257	27828 43847 39680 7598 35082 25379 15195	ENST00000313654.13	318	-62.85	163	-32.78	22	10661	20 10078	0.946446	0.00422521	LAMA3
hsa-miR-6803-3p	MSTRG.44382.1	311	-57.04	156	-33.72	22	54257	6406 35652	ENST00000313654.13	162	-32.13	162	-32.13	22	10661	443	0.946446	0.00422521	LAMA3
hsa-miR-328-5p	MSTRG.44382.1	147	-31.04	147	-31.04	23	54257	48008	ENST00000313654.13	158	-31.48	158	-31.48	23	10661	5193	0.946446	0.00422521	LAMA3
hsa-miR-596	MSTRG.44382.1	733	-101.98	162	-30.29	21	54257	43650 15010 42192 38405 30649	ENST00000399516.7	166	-31.82	166	-31.82	21	9834	3445	0.965463	0.00176858	LAMA3
hsa-miR-3620-5p	MSTRG.44382.1	162	-30.51	162	-30.51	22	54257	14231	ENST00000399516.7	307	-59.82	164	-32.17	22	9834	3848 2759	0.965463	0.00176858	LAMA3
hsa-miR-3135b	MSTRG.44382.1	1085	-186.39	163	-35.54	22	54257	27828 43847 39680 7598 35082 25379 15195	ENST00000399516.7	155	-32.78	155	-32.78	22	9834	9669	0.965463	0.00176858	LAMA3
hsa-miR-6803-3p	MSTRG.44382.1	311	-57.04	156	-33.72	22	54257	6406 35652	ENST00000399516.7	162	-32.13	162	-32.13	22	9834	202	0.965463	0.00176858	LAMA3
hsa-miR-328-5p	MSTRG.44382.1	147	-31.04	147	-31.04	23	54257	48008	ENST00000399516.7	158	-31.48	158	-31.48	23	9834	4952	0.965463	0.00176858	LAMA3
hsa-miR-596	MSTRG.44382.1	733	-101.98	162	-30.29	21	54257	43650 15010 42192 38405 30649	NM_001130861	312	-55.24	157	-31.77	21	2332	1829 11	0.973845	0.0010172	CLDN5
hsa-miR-3620-5p	MSTRG.44382.1	162	-30.51	162	-30.51	22	54257	14231	NM_001130861	168	-33.24	168	-33.24	22	2332	659	0.973845	0.0010172	CLDN5
hsa-miR-4722-5p	MSTRG.44382.1	737	-118.06	153	-31.82	23	54257	31251 21618 10018 51344 2163	NM_001130861	608	-109.14	156	-35.12	23	2332	1747 2068 1885 1913	0.973845	0.0010172	CLDN5
hsa-miR-602	MSTRG.27066.3	590	-101.92	155	-33.39	23	93686	50945 28222 60962 85437	ENST00000377939.5	302	-52.1	155	-31.92	23	3981	272 2864	0.962415	0.00209241	RNF207
hsa-miR-1285-3p	MSTRG.27066.3	4797	-785.56	200	-44.27	22	93686	64363 65632 32136 69256 17478 64178 69837 75754 2647 42652 47281 65937 75915 32896 21358 1905 66810 70529 70091 91199 27900 27571 51609 52845 55302 62540 73729 75861 82643	ENST00000377939.5	515	-81.95	184	-33.19	22	3981	2199 2502 3512	0.962415	0.00209241	RNF207
hsa-miR-2861	MSTRG.27066.3	1542	-259.22	173	-35.21	19	93686	51003 67835 88734 41018 89202 67369 67665 4938 67501 58077	ENST00000377939.5	152	-30.69	152	-30.69	19	3981	3010	0.962415	0.00209241	RNF207
hsa-miR-3689b-3p	MSTRG.27066.3	8428	-1146.86	171	-31.12	22	93686	22332 72221 47331 68085 76466 10310 26999 45692 27163 54663 4144 14721 27861 68996 18908 28774 73960 82957 41119 47496 64249 75823 13473 17561 22849 27537 42292 42564 47705 53538 66247 69168 69919 85601 93326 2866 42702 45858 69471 84874 20863 185 8446 9178 13613 19491 62639 64414 65851 34886 1955 10443 22983 39451 66153 70054 84701	ENST00000377939.5	455	-76.47	162	-33.55	22	3981	2553 2416 2721	0.962415	0.00209241	RNF207
hsa-miR-3689c	MSTRG.27066.3	8428	-1146.86	171	-31.12	22	93686	22332 72221 47331 68085 76466 10310 26999 45692 27163 54663 4144 14721 27861 68996 18908 28774 73960 82957 41119 47496 64249 75823 13473 17561 22849 27537 42292 42564 47705 53538 66247 69168 69919 85601 93326 2866 42702 45858 69471 84874 20863 185 8446 9178 13613 19491 62639 64414 65851 34886 1955 10443 22983 39451 66153 70054 84701	ENST00000377939.5	455	-76.47	162	-33.55	22	3981	2553 2416 2721	0.962415	0.00209241	RNF207
hsa-miR-4656	MSTRG.27066.3	1883	-345.26	166	-35.51	23	93686	3513 34195 80673 80490 75412 66862 86195 71803 51571 58620 92981 35174	ENST00000377939.5	164	-31.74	164	-31.74	23	3981	2580	0.962415	0.00209241	RNF207
hsa-miR-4685-5p	MSTRG.27066.3	2246	-434.96	179	-38.82	26	93686	81968 79810 86585 61467 76817 51078 83712 71138 64993 88730 19436 90693 58048 67842	ENST00000377939.5	154	-33.71	154	-33.71	26	3981	594	0.962415	0.00209241	RNF207
hsa-miR-4695-5p	MSTRG.27066.3	6516	-1116.91	176	-35.43	22	93686	86584 81177 66963 18937 92210 65481 68025 69337 75222 85467 21269 64258 75832 60412 20695 62473 92816 8305 27399 32215 34749 43440 55263 66017 2390 4067 64862 53500 54520 86741 46963 70325 73324 84528 72493 92103 75845 59232 73132 93540 66920 12905	ENST00000377939.5	308	-56.3	157	-32.44	22	3981	2247 1617	0.962415	0.00209241	RNF207
hsa-miR-4722-5p	MSTRG.27066.3	5879	-1038.94	169	-37.8	23	93686	66920 40 4312 64395 69900 90088 27387 59230 61010 20211 20710 27843 45710 86760 75947 17543 23731 34738 42145 43429 54511 72275 74218 84548 22830 83856 8290 27013 55248 62488 66006 69013 76480 81176 53485 32204 41596 47691 56302	ENST00000377939.5	150	-32.11	150	-32.11	23	3981	2262	0.962415	0.00209241	RNF207
hsa-miR-6089	MSTRG.27066.3	2799	-665.12	180	-47.37	24	93686	20858 65846 180 2862 9173 19486 75961 8441 34192 27159 45854 62634 69466 50796 60407 51234 73322	ENST00000377939.5	481	-100.49	180	-47.36	24	3981	2716 1975 1889	0.962415	0.00209241	RNF207
hsa-miR-6720-5p	MSTRG.27066.3	6833	-1150.24	162	-35.61	23	93686	90702 60935 77651 8967 55190 85188 75509 48378 39236 40989 65943 76421 88500 27785 42083 58313 76106 85392 8232 20653 27326 53463 54449 77545 17484 32900 47286 57416 65637 69261 75759 20153 26956 71121 34675 56176 13397 21197 68955 75247 23934 70816 16758 38524 83027	ENST00000377939.5	599	-102.6	156	-30.06	23	3981	776 2204 2507 1808	0.962415	0.00209241	RNF207
hsa-miR-6726-5p	MSTRG.27066.3	932	-157.42	167	-31.42	21	93686	78031 83873 91310 69606 79536 74675	ENST00000377939.5	320	-56.25	166	-33.48	21	3981	207 146	0.962415	0.00209241	RNF207
hsa-miR-6743-5p	MSTRG.27066.3	1362	-209.84	167	-32.74	22	93686	76732 56049 82676 59427 80510 3616 6998 52288 91152	ENST00000377939.5	150	-31.69	150	-31.69	22	3981	1325	0.962415	0.00209241	RNF207
hsa-miR-6756-5p	MSTRG.27066.3	2378	-480.65	172	-38.53	23	93686	91601 59214 62164 57898 83874 23745 13603 51357 73616 84778 71095 83358 58083 72223 68091	ENST00000377939.5	160	-31.07	160	-31.07	23	3981	1031	0.962415	0.00209241	RNF207
hsa-miR-6763-5p	MSTRG.27066.3	3089	-525.89	165	-36.27	19	93686	51357 91224 91601 57897 84887 72479 58084 83876 91214 59215 76911 83854 36450 72498 51379 58605 78035 59657 80225 55785	ENST00000377939.5	164	-33.92	164	-33.92	19	3981	1329	0.962415	0.00209241	RNF207
hsa-miR-6771-5p	MSTRG.27066.3	2051	-416.48	168	-40.82	22	93686	39315 20731 47364 65987 55 76500 84569 86781 2262 75968 32185 27994 60563	ENST00000377939.5	160	-34.33	160	-34.33	22	3981	2283	0.962415	0.00209241	RNF207
hsa-miR-6775-5p	MSTRG.27066.3	332	-74.64	173	-44.47	25	93686	66941 45892	ENST00000377939.5	160	-34.43	160	-34.43	25	3981	214	0.962415	0.00209241	RNF207
hsa-miR-6799-3p	MSTRG.27066.3	1988	-307.94	167	-36.2	23	93686	71562 59095 89133 51493 72283 86311 73893 88496 66665 51878 87286 56735 93534	ENST00000377939.5	469	-78.76	158	-31.06	23	3981	3705 1131 764	0.962415	0.00209241	RNF207
hsa-miR-6846-5p	MSTRG.27066.3	1010	-161.53	152	-32.33	22	93686	80763 85943 92984 4333 79361 82888 92276	ENST00000377939.5	158	-31.18	158	-31.18	22	3981	2581	0.962415	0.00209241	RNF207
hsa-miR-6848-5p	MSTRG.27066.3	1063	-199.78	165	-41.85	23	93686	92983 85943 80762 79361 82887 4332 92275	ENST00000377939.5	164	-30.44	164	-30.44	23	3981	2581	0.962415	0.00209241	RNF207
hsa-miR-7851-3p	MSTRG.27066.3	2585	-415.25	184	-34.02	22	93686	27001 45694 47333 76468 54495 69001 81649 83744 75133 31556 89887 61855 59878 79366 82648 23883	ENST00000377939.5	327	-53.31	184	-32.95	22	3981	2555 1818	0.962415	0.00209241	RNF207
hsa-miR-8089	MSTRG.27066.3	2454	-444.66	169	-38.62	24	93686	92290 61850 72525 73985 91340 72497 51376 59653 85326 3801 92157 52231 1258 86123 75334 89453	ENST00000377939.5	324	-63.06	172	-36.1	24	3981	1328 2087	0.962415	0.00209241	RNF207
hsa-miR-149-3p	MSTRG.27066.3	2567	-418.75	163	-33.1	21	93686	59211 4520 82957 83850 57132 84883 4145 4863 93322 58080 84873 27862 51982 85103 75061 72184 92175	ENST00000377939.5	156	-33.78	156	-33.78	21	3981	1325	0.962415	0.00209241	RNF207
hsa-miR-608	ENST00000658164.1	149	-31.54	149	-31.54	25	1271	110	ENST00000263734.5	649	-139.34	174	-39.63	25	5155	1887 1697 2159 2508	0.933333	0.00651858	EPAS1
hsa-miR-6089	ENST00000658164.1	172	-44.09	172	-44.09	24	1271	67	ENST00000263734.5	164	-37.75	164	-37.75	24	5155	102	0.933333	0.00651858	EPAS1
hsa-miR-608	ENST00000658164.1	149	-31.54	149	-31.54	25	1271	110	ENST00000343348.10	484	-85	166	-31.19	25	6878	315 3036 4183	0.937958	0.00565442	SEMA6A
hsa-miR-6089	ENST00000658164.1	172	-44.09	172	-44.09	24	1271	67	ENST00000343348.10	314	-68.29	161	-37.94	24	6878	77 2888	0.937958	0.00565442	SEMA6A
hsa-miR-608	ENST00000658164.1	149	-31.54	149	-31.54	25	1271	110	ENST00000360046.9	467	-82.51	160	-33.15	25	1747	535 967 1085	0.945994	0.00429618	HOXA4
hsa-miR-6089	ENST00000658164.1	172	-44.09	172	-44.09	24	1271	67	ENST00000360046.9	162	-32.15	162	-32.15	24	1747	907	0.945994	0.00429618	HOXA4
hsa-miR-6782-5p	ENST00000658164.1	151	-30.65	151	-30.65	25	1271	113	ENST00000360046.9	157	-31	157	-31	25	1747	1083	0.945994	0.00429618	HOXA4
hsa-miR-608	ENST00000658164.1	149	-31.54	149	-31.54	25	1271	110	ENST00000635855.1	638	-114.17	174	-36.02	25	6169	970 2430 4124 1068	0.905386	0.0130041	AC019257.8
hsa-miR-608	lnc-PRSS36-1:2	174	-35.5	174	-35.5	25	1420	126	ENST00000595883.6	474	-74.95	170	-32.65	25	3792	174 216 3255	0.916048	0.0102761	SPIB
hsa-miR-3127-3p	lnc-PRSS36-1:2	313	-58.94	158	-30.78	22	1420	201 284	ENST00000595883.6	323	-53.04	173	-34.15	22	3792	656 3388	0.916048	0.0102761	SPIB
hsa-miR-4498	lnc-PRSS36-1:2	158	-31.92	158	-31.92	22	1420	67	ENST00000595883.6	451	-72.7	159	-30.47	22	3792	378 2924 960	0.916048	0.0102761	SPIB
hsa-miR-4739	lnc-PRSS36-1:2	164	-32.53	164	-32.53	25	1420	687	ENST00000595883.6	163	-32.96	163	-32.96	25	3792	311	0.916048	0.0102761	SPIB
hsa-miR-608	lnc-PRSS36-1:2	174	-35.5	174	-35.5	25	1420	126	NM_130848	771	-134.78	162	-30.35	25	3144	2823 2727 1088 2314 2352	0.930331	0.00711151	DCANP1
hsa-miR-1913	lnc-PRSS36-1:2	179	-38.06	179	-38.06	22	1420	285	NM_130848	450	-78.45	163	-33.69	22	3144	475 1986 2006	0.930331	0.00711151	DCANP1
hsa-miR-4651	lnc-PRSS36-1:2	156	-30.26	156	-30.26	20	1420	130	NM_130848	766	-141	169	-31.8	20	3144	2732 2319 2829 1094 2357	0.930331	0.00711151	DCANP1
hsa-miR-4763-3p	lnc-PRSS36-1:2	156	-36.83	156	-36.83	24	1420	26	NM_130848	164	-32.21	164	-32.21	24	3144	2197	0.930331	0.00711151	DCANP1
hsa-miR-608	lnc-RTN2-1:1	610	-108.53	164	-35.24	25	1981	1635 1784 600 1653	ENST00000393203.3	328	-56.14	167	-32.01	25	6314	5404 3437	0.919938	0.00935825	PTGFRN
hsa-miR-6756-5p	lnc-RTN2-1:1	810	-165.67	172	-37.26	23	1981	1718 1653 1637 1787 1107	ENST00000393203.3	309	-59.71	155	-30.95	23	6314	3440 5404	0.919938	0.00935825	PTGFRN
hsa-miR-149-5p	lnc-RTN2-1:1	456	-67.16	159	-30.2	23	1981	1914 321 1339	ENST00000393203.3	310	-52.57	169	-37.53	23	6314	95 3319	0.919938	0.00935825	PTGFRN
hsa-miR-608	lnc-RTN2-1:1	610	-108.53	164	-35.24	25	1981	1635 1784 600 1653	ENST00000338488.8	321	-58.14	168	-30.15	25	2588	1132 49	0.959153	0.00246868	NR4A3
hsa-miR-612	lnc-RTN2-1:1	163	-34.15	163	-34.15	25	1981	1470	ENST00000338488.8	479	-83.17	169	-34.32	25	2588	1096 875 1712	0.959153	0.00246868	NR4A3
hsa-miR-6089	lnc-RTN2-1:1	156	-30.68	156	-30.68	24	1981	1818	ENST00000338488.8	170	-40.5	170	-40.5	24	2588	1490	0.959153	0.00246868	NR4A3
hsa-miR-6752-5p	lnc-RTN2-1:1	762	-144.99	162	-33.46	22	1981	997 1659 1793 605 980	ENST00000338488.8	146	-30.57	146	-30.57	22	2588	1139	0.959153	0.00246868	NR4A3
hsa-miR-6756-5p	lnc-RTN2-1:1	810	-165.67	172	-37.26	23	1981	1718 1653 1637 1787 1107	ENST00000338488.8	172	-36.53	172	-36.53	23	2588	51	0.959153	0.00246868	NR4A3
hsa-miR-328-5p	lnc-RTN2-1:1	168	-32.17	168	-32.17	23	1981	1709	ENST00000338488.8	162	-34.98	162	-34.98	23	2588	49	0.959153	0.00246868	NR4A3
hsa-miR-608	lnc-RTN2-1:1	610	-108.53	164	-35.24	25	1981	1635 1784 600 1653	ENST00000362057.4	331	-61.2	171	-32.57	25	4070	1012 2558	0.93353	0.00648047	WHRN
hsa-miR-612	lnc-RTN2-1:1	163	-34.15	163	-34.15	25	1981	1470	ENST00000362057.4	157	-31.32	157	-31.32	25	4070	3409	0.93353	0.00648047	WHRN
hsa-miR-4632-3p	lnc-RTN2-1:1	161	-30.83	161	-30.83	22	1981	587	ENST00000362057.4	602	-114.92	157	-33.74	22	4070	728 35 1036 57	0.93353	0.00648047	WHRN
hsa-miR-4707-5p	lnc-RTN2-1:1	165	-39.14	165	-39.14	23	1981	1825	ENST00000362057.4	152	-35.22	152	-35.22	23	4070	723	0.93353	0.00648047	WHRN
hsa-miR-6732-5p	lnc-RTN2-1:1	487	-88.47	165	-31.78	20	1981	1001 982 1792	ENST00000362057.4	316	-60.98	160	-32.17	20	4070	1019 499	0.93353	0.00648047	WHRN
hsa-miR-6752-5p	lnc-RTN2-1:1	762	-144.99	162	-33.46	22	1981	997 1659 1793 605 980	ENST00000362057.4	641	-129.9	163	-33.95	22	4070	2710 3950 3854 1013	0.93353	0.00648047	WHRN
hsa-miR-6756-5p	lnc-RTN2-1:1	810	-165.67	172	-37.26	23	1981	1718 1653 1637 1787 1107	ENST00000362057.4	302	-57.15	155	-32.04	23	4070	1393 2560	0.93353	0.00648047	WHRN
hsa-miR-328-5p	lnc-RTN2-1:1	168	-32.17	168	-32.17	23	1981	1709	ENST00000362057.4	160	-33.31	160	-33.31	23	4070	343	0.93353	0.00648047	WHRN
hsa-miR-608	lnc-RTN2-1:1	610	-108.53	164	-35.24	25	1981	1635 1784 600 1653	ENST00000335987.8	189	-43.01	189	-43.01	25	2988	1958	0.995219	3.42342e-05	OVOL1
hsa-miR-3972	lnc-RTN2-1:1	158	-32	158	-32	22	1981	1239	ENST00000335987.8	162	-34.15	162	-34.15	22	2988	1569	0.995219	3.42342e-05	OVOL1
hsa-miR-6752-5p	lnc-RTN2-1:1	762	-144.99	162	-33.46	22	1981	997 1659 1793 605 980	ENST00000335987.8	148	-30.97	148	-30.97	22	2988	1959	0.995219	3.42342e-05	OVOL1
hsa-miR-6756-5p	lnc-RTN2-1:1	810	-165.67	172	-37.26	23	1981	1718 1653 1637 1787 1107	ENST00000335987.8	311	-58.76	160	-31.84	23	2988	1172 1960	0.995219	3.42342e-05	OVOL1
hsa-miR-608	lnc-RTN2-1:1	610	-108.53	164	-35.24	25	1981	1635 1784 600 1653	ENST00000349015.7	170	-33.04	170	-33.04	25	2649	2074	0.984185	0.000373191	ALDH3B2
hsa-miR-1913	lnc-RTN2-1:1	161	-32.82	161	-32.82	22	1981	1249	ENST00000349015.7	299	-51.57	155	-31.52	22	2649	160 1884	0.984185	0.000373191	ALDH3B2
hsa-miR-6756-5p	lnc-RTN2-1:1	810	-165.67	172	-37.26	23	1981	1718 1653 1637 1787 1107	ENST00000349015.7	467	-90.18	160	-33.33	23	2649	1825 1584 1509	0.984185	0.000373191	ALDH3B2
hsa-miR-608	lnc-SYT13-8:1	158	-30.96	158	-30.96	25	1422	294	ENST00000263734.5	649	-139.34	174	-39.63	25	5155	1887 1697 2159 2508	0.92508	0.00820922	EPAS1
hsa-miR-10400-3p	lnc-SYT13-8:1	150	-32.21	150	-32.21	22	1422	256	ENST00000263734.5	162	-39.33	162	-39.33	22	5155	446	0.92508	0.00820922	EPAS1
hsa-miR-608	lnc-SYT13-8:1	158	-30.96	158	-30.96	25	1422	294	ENST00000438447.2	309	-52.64	163	-31.82	25	11984	6696 8004	0.920576	0.00921169	PDZD2
hsa-miR-939-3p	lnc-SYT13-8:1	164	-34.8	164	-34.8	21	1422	1255	ENST00000438447.2	907	-154.74	158	-36.54	21	11984	8344 4898 7009 305 8783 4464	0.920576	0.00921169	PDZD2
hsa-miR-608	lnc-SYT13-8:1	158	-30.96	158	-30.96	25	1422	294	ENST00000343348.10	484	-85	166	-31.19	25	6878	315 3036 4183	0.92104	0.00910585	SEMA6A
hsa-miR-4763-3p	lnc-SYT13-8:1	298	-56.34	150	-30.46	24	1422	172 394	ENST00000343348.10	309	-60.84	155	-33.93	24	6878	300 6392	0.92104	0.00910585	SEMA6A
hsa-miR-6784-5p	lnc-SYT13-8:1	166	-35.98	166	-35.98	20	1422	1056	ENST00000343348.10	166	-33.75	166	-33.75	20	6878	705	0.92104	0.00910585	SEMA6A
hsa-miR-608	lnc-SYT13-8:1	158	-30.96	158	-30.96	25	1422	294	ENST00000360046.9	467	-82.51	160	-33.15	25	1747	535 967 1085	0.929443	0.0072918	HOXA4
hsa-miR-6784-5p	lnc-SYT13-8:1	166	-35.98	166	-35.98	20	1422	1056	ENST00000360046.9	290	-56.75	145	-31.89	20	1747	170 380	0.929443	0.0072918	HOXA4
hsa-miR-608	MSTRG.33789.1	1519	-243.41	163	-30.36	25	110957	35780 10546 67255 55142 53472 89203 105265 73699 70149 6862	ENST00000263734.5	649	-139.34	174	-39.63	25	5155	1887 1697 2159 2508	0.943596	0.00468245	EPAS1
hsa-miR-1233-5p	MSTRG.33789.1	1358	-204.84	161	-33.37	22	110957	56598 65979 6724 36568 105256 3678 94894 16346 37969	ENST00000263734.5	312	-52.74	159	-31.36	22	5155	3987 1701	0.943596	0.00468245	EPAS1
hsa-miR-3620-5p	MSTRG.33789.1	784	-139.58	165	-35.01	22	110957	8455 71197 79897 71044 82647	ENST00000263734.5	161	-30.31	161	-30.31	22	5155	2934	0.943596	0.00468245	EPAS1
hsa-miR-4656	MSTRG.33789.1	305	-53.02	164	-33.68	23	110957	71199 42860	ENST00000263734.5	311	-62.47	164	-35.72	23	5155	2929 93	0.943596	0.00468245	EPAS1
hsa-miR-4685-5p	MSTRG.33789.1	591	-92.44	159	-30.84	26	110957	86013 94420 46550 44595	ENST00000263734.5	476	-82.06	168	-33.38	26	5155	3080 4529 4925	0.943596	0.00468245	EPAS1
hsa-miR-4787-5p	MSTRG.33789.1	157	-33.04	157	-33.04	22	110957	35792	ENST00000263734.5	156	-30.12	156	-30.12	22	5155	302	0.943596	0.00468245	EPAS1
hsa-miR-6089	MSTRG.33789.1	520	-130.17	176	-46.89	24	110957	34049 78786 65539	ENST00000263734.5	164	-37.75	164	-37.75	24	5155	102	0.943596	0.00468245	EPAS1
hsa-miR-6751-5p	MSTRG.33789.1	901	-142.21	159	-31.06	23	110957	60879 93109 25169 89208 84641 75520	ENST00000263734.5	155	-32.37	155	-32.37	23	5155	1895	0.943596	0.00468245	EPAS1
hsa-miR-6752-5p	MSTRG.33789.1	579	-107.28	152	-30.83	22	110957	35791 106946 10551 89207	ENST00000263734.5	460	-88.82	167	-34.66	22	5155	1894 303 2165	0.943596	0.00468245	EPAS1
hsa-miR-6756-5p	MSTRG.33789.1	1484	-304.74	178	-39.89	23	110957	105268 89585 35790 53478 104621 73701 10548 15508 70152	ENST00000263734.5	312	-61.97	156	-31.58	23	5155	433 1704	0.943596	0.00468245	EPAS1
hsa-miR-6779-5p	MSTRG.33789.1	3583	-562.33	159	-30.9	21	110957	92593 16343 98882 56602 105255 7624 60291 65590 94913 101693 43422 65296 78659 80223 107771 90024 94895 65546 78793 103443 98619 59926 2981 36567	ENST00000263734.5	154	-31.74	154	-31.74	21	5155	282	0.943596	0.00468245	EPAS1
hsa-miR-6791-5p	MSTRG.33789.1	893	-153.69	167	-33.14	22	110957	70163 75305 28960 35023 60244 102693	ENST00000263734.5	155	-34.54	155	-34.54	22	5155	1451	0.943596	0.00468245	EPAS1
hsa-miR-6798-5p	MSTRG.33789.1	459	-74.85	161	-30.35	23	110957	64067 80058 13465	ENST00000263734.5	299	-60.79	157	-34.61	23	5155	1201 2490	0.943596	0.00468245	EPAS1
hsa-miR-6803-5p	MSTRG.33789.1	868	-134.35	158	-33.73	22	110957	60876 89208 25170 75524 84638 93109	ENST00000263734.5	162	-37.36	162	-37.36	22	5155	1894	0.943596	0.00468245	EPAS1
hsa-miR-6819-5p	MSTRG.33789.1	1055	-171.42	165	-31.52	22	110957	6866 73699 53478 105271 70156 6753 42459	ENST00000263734.5	337	-62.6	175	-31.34	22	5155	2509 1707	0.943596	0.00468245	EPAS1
hsa-miR-10400-3p	MSTRG.33789.1	587	-88.84	150	-30.17	22	110957	62728 94660 26625 75920	ENST00000263734.5	162	-39.33	162	-39.33	22	5155	446	0.943596	0.00468245	EPAS1
hsa-miR-608	MSTRG.33789.1	1519	-243.41	163	-30.36	25	110957	35780 10546 67255 55142 53472 89203 105265 73699 70149 6862	ENST00000343348.10	484	-85	166	-31.19	25	6878	315 3036 4183	0.908235	0.012245	SEMA6A
hsa-miR-711	MSTRG.33789.1	323	-58.4	162	-30.7	22	110957	102839 56597	ENST00000343348.10	312	-55.65	165	-35.36	22	6878	3437 3994	0.908235	0.012245	SEMA6A
hsa-miR-4498	MSTRG.33789.1	886	-133.43	155	-30.35	22	110957	82642 79896 8452 96310 56566 60997	ENST00000343348.10	455	-82.32	156	-30.87	22	6878	308 5284 3264	0.908235	0.012245	SEMA6A
hsa-miR-4651	MSTRG.33789.1	1550	-262.01	174	-36.45	20	110957	53479 105269 70160 35791 73703 67260 6868 10552 55147 89208	ENST00000343348.10	471	-91.84	161	-32.69	20	6878	3043 4186 318	0.908235	0.012245	SEMA6A
hsa-miR-4691-5p	MSTRG.33789.1	1784	-250.42	161	-30.11	23	110957	55265 88627 28524 50999 84064 6487 27554 12215 13987 46568 34457 46690	ENST00000343348.10	329	-59.25	167	-33.59	23	6878	3298 2171	0.908235	0.012245	SEMA6A
hsa-miR-4739	MSTRG.33789.1	1227	-213.72	170	-36.06	25	110957	104238 27755 60600 10791 32445 23935 7821 71839	ENST00000343348.10	292	-59.85	151	-36.57	25	6878	3451 3428	0.908235	0.012245	SEMA6A
hsa-miR-4750-3p	MSTRG.33789.1	747	-109.42	163	-30.91	22	110957	103215 30031 37226 10704 25058	ENST00000343348.10	161	-32.28	161	-32.28	22	6878	3882	0.908235	0.012245	SEMA6A
hsa-miR-6089	MSTRG.33789.1	520	-130.17	176	-46.89	24	110957	34049 78786 65539	ENST00000343348.10	314	-68.29	161	-37.94	24	6878	77 2888	0.908235	0.012245	SEMA6A
hsa-miR-6722-3p	MSTRG.33789.1	775	-128.87	161	-31.55	22	110957	104269 35278 100354 64067 13467	ENST00000343348.10	450	-83.92	156	-31.4	22	6878	3181 300 6392	0.908235	0.012245	SEMA6A
hsa-miR-6754-5p	MSTRG.33789.1	768	-129.75	164	-31.4	22	110957	67343 32447 47348 108926 54653	ENST00000343348.10	461	-84.15	157	-32.52	22	6878	3455 3428 5498	0.908235	0.012245	SEMA6A
hsa-miR-6756-5p	MSTRG.33789.1	1484	-304.74	178	-39.89	23	110957	105268 89585 35790 53478 104621 73701 10548 15508 70152	ENST00000343348.10	657	-140.79	174	-41.62	23	6878	317 4185 3039 5271	0.908235	0.012245	SEMA6A
hsa-miR-6771-5p	MSTRG.33789.1	316	-62.71	160	-32.45	22	110957	95049 98489	ENST00000343348.10	163	-33.98	163	-33.98	22	6878	6416	0.908235	0.012245	SEMA6A
hsa-miR-6784-5p	MSTRG.33789.1	154	-31.72	154	-31.72	20	110957	73718	ENST00000343348.10	166	-33.75	166	-33.75	20	6878	705	0.908235	0.012245	SEMA6A
hsa-miR-6791-5p	MSTRG.33789.1	893	-153.69	167	-33.14	22	110957	70163 75305 28960 35023 60244 102693	ENST00000343348.10	156	-30.01	156	-30.01	22	6878	3869	0.908235	0.012245	SEMA6A
hsa-miR-6803-5p	MSTRG.33789.1	868	-134.35	158	-33.73	22	110957	60876 89208 25170 75524 84638 93109	ENST00000343348.10	340	-68.22	177	-40.6	22	6878	4190 6545	0.908235	0.012245	SEMA6A
hsa-miR-6819-5p	MSTRG.33789.1	1055	-171.42	165	-31.52	22	110957	6866 73699 53478 105271 70156 6753 42459	ENST00000343348.10	162	-36.27	162	-36.27	22	6878	3040	0.908235	0.012245	SEMA6A
hsa-miR-7110-5p	MSTRG.33789.1	600	-102.08	178	-37.39	21	110957	35784 10552 89208 106946	ENST00000343348.10	319	-60.11	162	-30.35	21	6878	6545 4189	0.908235	0.012245	SEMA6A
hsa-miR-370-3p	MSTRG.33789.1	1940	-286.33	164	-35	22	110957	23801 62661 67023 93044 2228 28482 55036 70079 96542 91388 24243 2372 24717	ENST00000343348.10	316	-59.12	168	-35.34	22	6878	3897 3236	0.908235	0.012245	SEMA6A
hsa-miR-608	MSTRG.33789.1	1519	-243.41	163	-30.36	25	110957	35780 10546 67255 55142 53472 89203 105265 73699 70149 6862	ENST00000360046.9	467	-82.51	160	-33.15	25	1747	535 967 1085	0.918695	0.00964691	HOXA4
hsa-miR-4651	MSTRG.33789.1	1550	-262.01	174	-36.45	20	110957	53479 105269 70160 35791 73703 67260 6868 10552 55147 89208	ENST00000360046.9	479	-91.32	169	-35.95	20	1747	1089 539 969	0.918695	0.00964691	HOXA4
hsa-miR-4695-5p	MSTRG.33789.1	1550	-258.16	172	-32.44	22	110957	93793 41395 94877 102362 33917 89891 43282 88278 27637 37541	ENST00000360046.9	175	-36.2	175	-36.2	22	1747	263	0.918695	0.00964691	HOXA4
hsa-miR-6089	MSTRG.33789.1	520	-130.17	176	-46.89	24	110957	34049 78786 65539	ENST00000360046.9	162	-32.15	162	-32.15	24	1747	907	0.918695	0.00964691	HOXA4
hsa-miR-6752-5p	MSTRG.33789.1	579	-107.28	152	-30.83	22	110957	35791 106946 10551 89207	ENST00000360046.9	160	-30.98	160	-30.98	22	1747	971	0.918695	0.00964691	HOXA4
hsa-miR-6756-5p	MSTRG.33789.1	1484	-304.74	178	-39.89	23	110957	105268 89585 35790 53478 104621 73701 10548 15508 70152	ENST00000360046.9	189	-45.19	189	-45.19	23	1747	968	0.918695	0.00964691	HOXA4
hsa-miR-6782-5p	MSTRG.33789.1	910	-156.07	165	-31.87	25	110957	55143 33610 67260 51370 54556 100346	ENST00000360046.9	157	-31	157	-31	25	1747	1083	0.918695	0.00964691	HOXA4
hsa-miR-6784-5p	MSTRG.33789.1	154	-31.72	154	-31.72	20	110957	73718	ENST00000360046.9	290	-56.75	145	-31.89	20	1747	170 380	0.918695	0.00964691	HOXA4
hsa-miR-6787-5p	MSTRG.33789.1	312	-61.86	157	-33.66	22	110957	35793 89915	ENST00000360046.9	153	-30.85	153	-30.85	22	1747	533	0.918695	0.00964691	HOXA4
hsa-miR-6816-5p	MSTRG.33789.1	443	-80.18	151	-31.21	21	110957	80053 54749 98655	ENST00000360046.9	299	-59.39	158	-30.16	21	1747	476 388	0.918695	0.00964691	HOXA4
hsa-miR-6819-5p	MSTRG.33789.1	1055	-171.42	165	-31.52	22	110957	6866 73699 53478 105271 70156 6753 42459	ENST00000360046.9	157	-30.43	157	-30.43	22	1747	538	0.918695	0.00964691	HOXA4
hsa-miR-7110-5p	MSTRG.33789.1	600	-102.08	178	-37.39	21	110957	35784 10552 89208 106946	ENST00000360046.9	157	-30.76	157	-30.76	21	1747	972	0.918695	0.00964691	HOXA4
hsa-miR-149-3p	MSTRG.33789.1	1785	-288.88	165	-33.1	21	110957	56599 31941 73695 89235 23936 67820 105254 71842 104235 7623 92592 101692	ENST00000360046.9	307	-53.74	160	-32.69	21	1747	103 1093	0.918695	0.00964691	HOXA4
hsa-miR-608	MSTRG.33789.1	1519	-243.41	163	-30.36	25	110957	35780 10546 67255 55142 53472 89203 105265 73699 70149 6862	ENST00000635855.1	638	-114.17	174	-36.02	25	6169	970 2430 4124 1068	0.940166	0.00526311	AC019257.8
hsa-miR-711	MSTRG.33789.1	323	-58.4	162	-30.7	22	110957	102839 56597	ENST00000635855.1	155	-31.17	155	-31.17	22	6169	4533	0.940166	0.00526311	AC019257.8
hsa-miR-4667-3p	MSTRG.33789.1	905	-150.64	166	-33.49	21	110957	51004 17488 78025 31885 50768 66689	ENST00000635855.1	169	-34.31	169	-34.31	21	6169	3670	0.940166	0.00526311	AC019257.8
hsa-miR-1343-3p	MSTRG.33789.1	1049	-164.29	158	-33.35	22	110957	87565 108090 54259 27390 47330 98085 104313	ENST00000635855.1	168	-30.06	168	-30.06	22	6169	132	0.940166	0.00526311	AC019257.8
hsa-miR-4722-5p	MSTRG.33789.1	2749	-472.71	180	-35.76	23	110957	61760 55173 109211 54046 78639 98469 109122 65391 80069 107787 16449 109190 89876 15684 33906 60441 36282 55393	ENST00000635855.1	455	-80.44	154	-30.16	23	6169	782 1173 2390	0.940166	0.00526311	AC019257.8
hsa-miR-4787-5p	MSTRG.33789.1	157	-33.04	157	-33.04	22	110957	35792	ENST00000635855.1	319	-66.29	165	-40	22	6169	1069 3604	0.940166	0.00526311	AC019257.8
hsa-miR-608	MSTRG.33789.1	1519	-243.41	163	-30.36	25	110957	35780 10546 67255 55142 53472 89203 105265 73699 70149 6862	ENST00000240328.4	152	-30.56	152	-30.56	25	3433	3257	0.90487	0.0131442	TBX2
hsa-miR-941	MSTRG.33789.1	326	-53.09	171	-30.19	23	110957	4969 65379	ENST00000240328.4	169	-32.91	169	-32.91	23	3433	153	0.90487	0.0131442	TBX2
hsa-miR-3150a-3p	MSTRG.33789.1	1048	-159.64	159	-31.64	22	110957	55813 32085 28758 59811 3611 41443 35776	ENST00000240328.4	312	-53.22	158	-30.87	22	3433	2944 2430	0.90487	0.0131442	TBX2
hsa-miR-3620-5p	MSTRG.33789.1	784	-139.58	165	-35.01	22	110957	8455 71197 79897 71044 82647	ENST00000240328.4	160	-31.18	160	-31.18	22	3433	895	0.90487	0.0131442	TBX2
hsa-miR-4498	MSTRG.33789.1	886	-133.43	155	-30.35	22	110957	82642 79896 8452 96310 56566 60997	ENST00000240328.4	298	-51.42	153	-31.07	22	3433	109 1474	0.90487	0.0131442	TBX2
hsa-miR-1587	MSTRG.33789.1	772	-133.53	165	-31.26	20	110957	79899 8455 71199 71046 82649	ENST00000240328.4	160	-32.6	160	-32.6	20	3433	896	0.90487	0.0131442	TBX2
hsa-miR-6722-3p	MSTRG.33789.1	775	-128.87	161	-31.55	22	110957	104269 35278 100354 64067 13467	ENST00000240328.4	468	-87.76	161	-32.51	22	3433	2476 2509 2295	0.90487	0.0131442	TBX2
hsa-miR-6784-5p	MSTRG.33789.1	154	-31.72	154	-31.72	20	110957	73718	ENST00000240328.4	158	-33.2	158	-33.2	20	3433	282	0.90487	0.0131442	TBX2
hsa-miR-6791-5p	MSTRG.33789.1	893	-153.69	167	-33.14	22	110957	70163 75305 28960 35023 60244 102693	ENST00000240328.4	162	-35.89	162	-35.89	22	3433	3019	0.90487	0.0131442	TBX2
hsa-miR-6798-5p	MSTRG.33789.1	459	-74.85	161	-30.35	23	110957	64067 80058 13465	ENST00000240328.4	305	-59.92	158	-32.56	23	3433	2290 1696	0.90487	0.0131442	TBX2
hsa-miR-6805-5p	MSTRG.33789.1	773	-125.68	174	-36.36	22	110957	80052 41788 13465 55279 34314	ENST00000240328.4	156	-32.77	156	-32.77	22	3433	2288	0.90487	0.0131442	TBX2
hsa-miR-6858-5p	MSTRG.33789.1	591	-89.74	161	-31.19	22	110957	93795 5854 41401 5308	ENST00000240328.4	154	-34.63	154	-34.63	22	3433	2222	0.90487	0.0131442	TBX2
hsa-miR-8089	MSTRG.33789.1	1841	-311.9	161	-32.03	24	110957	91449 97720 32082 47325 67842 55815 59805 46949 3126 102842 52963 80812	ENST00000240328.4	316	-66.34	159	-35.09	24	3433	2431 3016	0.90487	0.0131442	TBX2
hsa-miR-608	NONHSAT151071.1	147	-30.18	147	-30.18	25	2095	1453	ENST00000349015.7	170	-33.04	170	-33.04	25	2649	2074	0.91775	0.00986937	ALDH3B2
hsa-miR-608	NONHSAT151071.1	147	-30.18	147	-30.18	25	2095	1453	ENST00000393067.8	175	-34.12	175	-34.12	25	2875	354	0.951419	0.00348278	POU2AF1
hsa-miR-6124	NONHSAT151071.1	178	-33.84	178	-33.84	20	2095	1493	ENST00000393067.8	348	-61.78	174	-30.89	20	2875	1102 1159	0.951419	0.00348278	POU2AF1
hsa-miR-608	NONHSAT151071.1	147	-30.18	147	-30.18	25	2095	1453	ENST00000641136.1	175	-34.81	175	-34.81	25	2751	1946	0.932883	0.00660587	IGHG3
hsa-miR-608	NONHSAT177249.1	161	-33.31	161	-33.31	25	786	678	ENST00000393067.8	175	-34.12	175	-34.12	25	2875	354	0.919743	0.00940319	POU2AF1
hsa-miR-4739	NONHSAT177249.1	171	-36.05	171	-36.05	25	786	140	ENST00000393067.8	1178	-238.18	173	-36.01	25	2875	1032 1100 1157 1015 1060 1203 2540	0.919743	0.00940319	POU2AF1
hsa-miR-6127	NONHSAT177249.1	164	-30.56	164	-30.56	19	786	145	ENST00000393067.8	1087	-187.19	161	-35.21	19	2875	1023 1039 1220 1070 1109 1166 2551	0.919743	0.00940319	POU2AF1
hsa-miR-608	NONHSAT177249.1	161	-33.31	161	-33.31	25	786	678	ENST00000641136.1	175	-34.81	175	-34.81	25	2751	1946	0.979108	0.000650138	IGHG3
hsa-miR-608	NONHSAT177249.1	161	-33.31	161	-33.31	25	786	678	ENST00000308713.9	786	-143.74	165	-31.43	25	3801	42 235 905 2960 748	0.901482	0.0140806	SEZ6L2
hsa-miR-4739	NONHSAT177249.1	171	-36.05	171	-36.05	25	786	140	ENST00000308713.9	477	-88.86	173	-37.12	25	3801	3339 3514 780	0.901482	0.0140806	SEZ6L2
hsa-miR-608	NONHSAT177249.1	161	-33.31	161	-33.31	25	786	678	ENST00000291232.4	1543	-257.73	168	-34.5	25	3944	3090 488 3133 3164 3225 3310 3246 3265 3194 3280	0.975403	0.000900073	TNFRSF13C
hsa-miR-4739	NONHSAT177249.1	171	-36.05	171	-36.05	25	786	140	ENST00000291232.4	151	-30.27	151	-30.27	25	3944	618	0.975403	0.000900073	TNFRSF13C
hsa-miR-11181-3p	NONHSAT177249.1	316	-56.06	164	-32.64	18	786	158 143	ENST00000291232.4	299	-52.18	153	-32.57	18	3944	471 3509	0.975403	0.000900073	TNFRSF13C
hsa-miR-608	NONHSAT204599.1	166	-30.27	166	-30.27	25	1507	187	ENST00000263734.5	649	-139.34	174	-39.63	25	5155	1887 1697 2159 2508	0.903348	0.013561	EPAS1
hsa-miR-762	NONHSAT204599.1	172	-41.64	172	-41.64	22	1507	184	ENST00000263734.5	148	-30.3	148	-30.3	22	5155	4463	0.903348	0.013561	EPAS1
hsa-miR-6756-5p	NONHSAT204599.1	174	-41.62	174	-41.62	23	1507	189	ENST00000263734.5	312	-61.97	156	-31.58	23	5155	433 1704	0.903348	0.013561	EPAS1
hsa-miR-6848-5p	NONHSAT204599.1	164	-34.38	164	-34.38	23	1507	185	ENST00000263734.5	305	-60.35	153	-32.3	23	5155	429 4467	0.903348	0.013561	EPAS1
hsa-miR-608	NONHSAT204599.1	166	-30.27	166	-30.27	25	1507	187	ENST00000343348.10	484	-85	166	-31.19	25	6878	315 3036 4183	0.902298	0.0138523	SEMA6A
hsa-miR-661	NONHSAT204599.1	160	-34.34	160	-34.34	24	1507	32	ENST00000343348.10	311	-57.15	160	-34.34	24	6878	160 1863	0.902298	0.0138523	SEMA6A
hsa-miR-762	NONHSAT204599.1	172	-41.64	172	-41.64	22	1507	184	ENST00000343348.10	481	-101.35	172	-41.64	22	6878	312 5288 3267	0.902298	0.0138523	SEMA6A
hsa-miR-885-3p	NONHSAT204599.1	171	-31.6	171	-31.6	22	1507	141	ENST00000343348.10	171	-31.6	171	-31.6	22	6878	269	0.902298	0.0138523	SEMA6A
hsa-miR-3124-5p	NONHSAT204599.1	163	-32.16	163	-32.16	21	1507	81	ENST00000343348.10	163	-32.16	163	-32.16	21	6878	209	0.902298	0.0138523	SEMA6A
hsa-miR-3187-5p	NONHSAT204599.1	161	-31.94	161	-31.94	23	1507	28	ENST00000343348.10	318	-50.31	161	-31.94	23	6878	156 2521	0.902298	0.0138523	SEMA6A
hsa-miR-3937	NONHSAT204599.1	157	-33.29	157	-33.29	23	1507	581	ENST00000343348.10	157	-33.29	157	-33.29	23	6878	709	0.902298	0.0138523	SEMA6A
hsa-miR-4498	NONHSAT204599.1	156	-30.87	156	-30.87	22	1507	180	ENST00000343348.10	455	-82.32	156	-30.87	22	6878	308 5284 3264	0.902298	0.0138523	SEMA6A
hsa-miR-4651	NONHSAT204599.1	153	-32.69	153	-32.69	20	1507	190	ENST00000343348.10	471	-91.84	161	-32.69	20	6878	3043 4186 318	0.902298	0.0138523	SEMA6A
hsa-miR-4706	NONHSAT204599.1	173	-33.98	173	-33.98	25	1507	10	ENST00000343348.10	319	-63.54	173	-33.98	25	6878	138 756	0.902298	0.0138523	SEMA6A
hsa-miR-4745-3p	NONHSAT204599.1	147	-30.07	147	-30.07	23	1507	158	ENST00000343348.10	147	-30.07	147	-30.07	23	6878	286	0.902298	0.0138523	SEMA6A
hsa-miR-4763-3p	NONHSAT204599.1	155	-33.93	155	-33.93	24	1507	172	ENST00000343348.10	309	-60.84	155	-33.93	24	6878	300 6392	0.902298	0.0138523	SEMA6A
hsa-miR-4767	NONHSAT204599.1	157	-38.33	157	-38.33	23	1507	78	ENST00000343348.10	300	-60.55	157	-38.33	23	6878	206 3651	0.902298	0.0138523	SEMA6A
hsa-miR-5787	NONHSAT204599.1	164	-36.83	164	-36.83	20	1507	186	ENST00000343348.10	748	-123.74	164	-36.83	20	6878	314 3735 3202 3698 3084	0.902298	0.0138523	SEMA6A
hsa-miR-6722-3p	NONHSAT204599.1	149	-31.4	149	-31.4	22	1507	172	ENST00000343348.10	450	-83.92	156	-31.4	22	6878	3181 300 6392	0.902298	0.0138523	SEMA6A
hsa-miR-6756-5p	NONHSAT204599.1	174	-41.62	174	-41.62	23	1507	189	ENST00000343348.10	657	-140.79	174	-41.62	23	6878	317 4185 3039 5271	0.902298	0.0138523	SEMA6A
hsa-miR-6784-5p	NONHSAT204599.1	166	-33.75	166	-33.75	20	1507	577	ENST00000343348.10	166	-33.75	166	-33.75	20	6878	705	0.902298	0.0138523	SEMA6A
hsa-miR-6846-5p	NONHSAT204599.1	156	-34.34	156	-34.34	22	1507	184	ENST00000343348.10	156	-34.34	156	-34.34	22	6878	312	0.902298	0.0138523	SEMA6A
hsa-miR-6848-5p	NONHSAT204599.1	164	-34.38	164	-34.38	23	1507	185	ENST00000343348.10	164	-34.38	164	-34.38	23	6878	313	0.902298	0.0138523	SEMA6A
hsa-miR-328-5p	NONHSAT204599.1	161	-38.22	161	-38.22	23	1507	195	ENST00000343348.10	463	-97.39	161	-38.22	23	6878	323 3404 3146	0.902298	0.0138523	SEMA6A
hsa-miR-608	NONHSAT204599.1	166	-30.27	166	-30.27	25	1507	187	ENST00000360046.9	467	-82.51	160	-33.15	25	1747	535 967 1085	0.918189	0.00976581	HOXA4
hsa-miR-762	NONHSAT204599.1	172	-41.64	172	-41.64	22	1507	184	ENST00000360046.9	329	-70.22	166	-35.26	22	1747	394 375	0.918189	0.00976581	HOXA4
hsa-miR-4651	NONHSAT204599.1	153	-32.69	153	-32.69	20	1507	190	ENST00000360046.9	479	-91.32	169	-35.95	20	1747	1089 539 969	0.918189	0.00976581	HOXA4
hsa-miR-4767	NONHSAT204599.1	157	-38.33	157	-38.33	23	1507	78	ENST00000360046.9	163	-36.24	163	-36.24	23	1747	285	0.918189	0.00976581	HOXA4
hsa-miR-198	NONHSAT204599.1	174	-33.94	174	-33.94	22	1507	863	ENST00000360046.9	162	-32.69	162	-32.69	22	1747	1102	0.918189	0.00976581	HOXA4
hsa-miR-5787	NONHSAT204599.1	164	-36.83	164	-36.83	20	1507	186	ENST00000360046.9	155	-31.07	155	-31.07	20	1747	395	0.918189	0.00976581	HOXA4
hsa-miR-6756-5p	NONHSAT204599.1	174	-41.62	174	-41.62	23	1507	189	ENST00000360046.9	189	-45.19	189	-45.19	23	1747	968	0.918189	0.00976581	HOXA4
hsa-miR-6784-5p	NONHSAT204599.1	166	-33.75	166	-33.75	20	1507	577	ENST00000360046.9	290	-56.75	145	-31.89	20	1747	170 380	0.918189	0.00976581	HOXA4
hsa-miR-6846-5p	NONHSAT204599.1	156	-34.34	156	-34.34	22	1507	184	ENST00000360046.9	309	-58.84	159	-30.01	22	1747	405 186	0.918189	0.00976581	HOXA4
hsa-miR-6848-5p	NONHSAT204599.1	164	-34.38	164	-34.38	23	1507	185	ENST00000360046.9	301	-65.7	153	-33.35	23	1747	400 181	0.918189	0.00976581	HOXA4
hsa-miR-608	NR_119376	328	-59.01	169	-33.02	25	6717	5618 2632	ENST00000349015.7	170	-33.04	170	-33.04	25	2649	2074	0.921972	0.00889492	ALDH3B2
hsa-miR-874-3p	NR_119376	323	-58.97	163	-30.68	22	6717	3216 1160	ENST00000349015.7	309	-55.88	159	-34.35	22	2649	699 612	0.921972	0.00889492	ALDH3B2
hsa-miR-1343-3p	NR_119376	305	-48.06	165	-32.52	22	6717	3393 2703	ENST00000349015.7	325	-63.44	164	-34.94	22	2649	691 328	0.921972	0.00889492	ALDH3B2
hsa-miR-6727-5p	NR_119376	144	-31.6	144	-31.6	23	6717	6044	ENST00000349015.7	148	-30.62	148	-30.62	23	2649	938	0.921972	0.00889492	ALDH3B2
hsa-miR-6791-5p	NR_119376	465	-88.8	166	-36.3	22	6717	1159 5568 6596	ENST00000349015.7	304	-62.45	160	-33.85	22	2649	2041 158	0.921972	0.00889492	ALDH3B2
hsa-miR-486-3p	NR_119376	744	-103.03	170	-33.27	21	6717	2871 1134 5495 5354 5564	ENST00000349015.7	300	-47.26	160	-31.49	21	2649	641 2009	0.921972	0.00889492	ALDH3B2
hsa-miR-608	NR_119376	328	-59.01	169	-33.02	25	6717	5618 2632	ENST00000393067.8	175	-34.12	175	-34.12	25	2875	354	0.982937	0.000434242	POU2AF1
hsa-miR-762	NR_119376	613	-125.9	157	-32.12	22	6717	5380 1997 1840 404	ENST00000393067.8	636	-146.34	178	-42.26	22	2875	676 121 350 1458	0.982937	0.000434242	POU2AF1
hsa-miR-3620-5p	NR_119376	159	-30.59	159	-30.59	22	6717	1997	ENST00000393067.8	161	-34.83	161	-34.83	22	2875	353	0.982937	0.000434242	POU2AF1
hsa-miR-4498	NR_119376	634	-116.78	170	-34.29	22	6717	1843 1998 401 5378	ENST00000393067.8	592	-99.37	166	-30.73	22	2875	351 672 121 1462	0.982937	0.000434242	POU2AF1
hsa-miR-4640-5p	NR_119376	302	-61.9	156	-35.32	23	6717	700 6066	ENST00000393067.8	166	-36.48	166	-36.48	23	2875	378	0.982937	0.000434242	POU2AF1
hsa-miR-5001-5p	NR_119376	621	-112.79	157	-31.99	24	6717	1996 1836 5379 402	ENST00000393067.8	629	-115.74	160	-32.07	24	2875	1460 119 674 345	0.982937	0.000434242	POU2AF1
hsa-miR-5787	NR_119376	441	-80.61	152	-31.93	20	6717	2630 1999 6385	ENST00000393067.8	610	-126.65	162	-36.23	20	2875	678 119 2459 351	0.982937	0.000434242	POU2AF1
hsa-miR-608	NR_119376	328	-59.01	169	-33.02	25	6717	5618 2632	ENST00000641136.1	175	-34.81	175	-34.81	25	2751	1946	0.957793	0.00263459	IGHG3
hsa-miR-612	NR_119376	460	-76.05	172	-33.76	25	6717	2699 3371 3452	ENST00000641136.1	735	-123.66	159	-30.56	25	2751	2179 318 461 408 367	0.957793	0.00263459	IGHG3
hsa-miR-769-3p	NR_119376	168	-31.71	168	-31.71	23	6717	4324	ENST00000641136.1	173	-30.04	173	-30.04	23	2751	1359	0.957793	0.00263459	IGHG3
hsa-miR-762	NR_119376	613	-125.9	157	-32.12	22	6717	5380 1997 1840 404	ENST00000641136.1	610	-126.76	167	-34.77	22	2751	1821 2352 763 2007	0.957793	0.00263459	IGHG3
hsa-miR-4654	NR_119376	155	-30.71	155	-30.71	22	6717	4327	ENST00000641136.1	165	-36.87	165	-36.87	22	2751	1361	0.957793	0.00263459	IGHG3
hsa-miR-4663	NR_119376	474	-74.84	169	-31.21	24	6717	2104 2661 2169	ENST00000641136.1	154	-32.02	154	-32.02	24	2751	1379	0.957793	0.00263459	IGHG3
hsa-miR-4726-5p	NR_119376	303	-60.58	157	-35.96	23	6717	699 6069	ENST00000641136.1	150	-36.59	150	-36.59	23	2751	1655	0.957793	0.00263459	IGHG3
hsa-miR-4763-3p	NR_119376	477	-95.4	164	-36.71	24	6717	2695 5557 5488	ENST00000641136.1	317	-61.05	169	-37.44	24	2751	1576 822	0.957793	0.00263459	IGHG3
hsa-miR-5193	NR_119376	1379	-214.2	166	-34.75	22	6717	2144 2729 2130 6322 439 6217 5918 3124 3790	ENST00000641136.1	166	-31.73	166	-31.73	22	2751	2257	0.957793	0.00263459	IGHG3
hsa-miR-5787	NR_119376	441	-80.61	152	-31.93	20	6717	2630 1999 6385	ENST00000641136.1	294	-55.36	151	-30.25	20	2751	1822 761	0.957793	0.00263459	IGHG3
hsa-miR-6077	NR_119376	317	-52.76	164	-30.32	21	6717	1437 2823	ENST00000641136.1	293	-44.96	147	-30.73	21	2751	495 1197	0.957793	0.00263459	IGHG3
hsa-miR-6846-5p	NR_119376	312	-54.43	158	-30.71	22	6717	671 405	ENST00000641136.1	161	-32.15	161	-32.15	22	2751	762	0.957793	0.00263459	IGHG3
hsa-miR-328-5p	NR_119376	298	-66.38	154	-40.87	23	6717	1597 3194	ENST00000641136.1	168	-40.8	168	-40.8	23	2751	1478	0.957793	0.00263459	IGHG3
hsa-miR-612	ENST00000443546.1	166	-30.31	166	-30.31	25	910	28	ENST00000259750.9	317	-61.8	173	-34.66	25	7130	3688 6192	0.922132	0.00885913	TTBK1
hsa-miR-3960	ENST00000443546.1	153	-32.67	153	-32.67	20	910	633	ENST00000259750.9	816	-191.31	181	-46.5	20	7130	179 18 3986 83 4492	0.922132	0.00885913	TTBK1
hsa-miR-4632-5p	ENST00000443546.1	170	-33.72	170	-33.72	23	910	821	ENST00000259750.9	1104	-190.37	173	-33.49	23	7130	6388 760 2855 6083 977 2311 3254	0.922132	0.00885913	TTBK1
hsa-miR-4763-3p	ENST00000443546.1	164	-31.7	164	-31.7	24	910	643	ENST00000259750.9	328	-66.85	175	-39.06	24	7130	2112 5687	0.922132	0.00885913	TTBK1
hsa-miR-6724-5p	ENST00000443546.1	167	-44.47	167	-44.47	23	910	770	ENST00000259750.9	331	-84.26	171	-45.41	23	7130	4107 3914	0.922132	0.00885913	TTBK1
hsa-miR-6752-5p	ENST00000443546.1	171	-33.01	171	-33.01	22	910	656	ENST00000259750.9	447	-84.09	155	-30.78	22	7130	2414 4121 1377	0.922132	0.00885913	TTBK1
hsa-miR-612	ENST00000443546.1	166	-30.31	166	-30.31	25	910	28	ENST00000338488.8	479	-83.17	169	-34.32	25	2588	1096 875 1712	0.970345	0.0013061	NR4A3
hsa-miR-3960	ENST00000443546.1	153	-32.67	153	-32.67	20	910	633	ENST00000338488.8	469	-87.77	163	-34.77	20	2588	1306 1403 1422	0.970345	0.0013061	NR4A3
hsa-miR-4763-3p	ENST00000443546.1	164	-31.7	164	-31.7	24	910	643	ENST00000338488.8	170	-37.63	170	-37.63	24	2588	871	0.970345	0.0013061	NR4A3
hsa-miR-6752-5p	ENST00000443546.1	171	-33.01	171	-33.01	22	910	656	ENST00000338488.8	146	-30.57	146	-30.57	22	2588	1139	0.970345	0.0013061	NR4A3
hsa-miR-612	ENST00000443546.1	166	-30.31	166	-30.31	25	910	28	ENST00000362057.4	157	-31.32	157	-31.32	25	4070	3409	0.983093	0.000426363	WHRN
hsa-miR-4763-3p	ENST00000443546.1	164	-31.7	164	-31.7	24	910	643	ENST00000362057.4	326	-72.42	176	-43.47	24	4070	3169 2623	0.983093	0.000426363	WHRN
hsa-miR-6752-5p	ENST00000443546.1	171	-33.01	171	-33.01	22	910	656	ENST00000362057.4	641	-129.9	163	-33.95	22	4070	2710 3950 3854 1013	0.983093	0.000426363	WHRN
hsa-miR-612	ENST00000443546.1	166	-30.31	166	-30.31	25	910	28	ENST00000409687.5	164	-30.92	164	-30.92	25	3814	2240	0.901103	0.0141872	SAPCD2
hsa-miR-3960	ENST00000443546.1	153	-32.67	153	-32.67	20	910	633	ENST00000409687.5	334	-74.62	177	-40.81	20	3814	440 541	0.901103	0.0141872	SAPCD2
hsa-miR-4763-3p	ENST00000443546.1	164	-31.7	164	-31.7	24	910	643	ENST00000409687.5	954	-204.06	165	-40.49	24	3814	2235 1045 1024 497 3232 581	0.901103	0.0141872	SAPCD2
hsa-miR-6752-5p	ENST00000443546.1	171	-33.01	171	-33.01	22	910	656	ENST00000409687.5	314	-66.04	161	-34.06	22	3814	1071 2096	0.901103	0.0141872	SAPCD2
hsa-miR-6762-5p	ENST00000443546.1	159	-33.86	159	-33.86	23	910	830	ENST00000409687.5	161	-33.22	161	-33.22	23	3814	303	0.901103	0.0141872	SAPCD2
hsa-miR-612	ENST00000443546.1	166	-30.31	166	-30.31	25	910	28	ENST00000268720.9	168	-30.31	168	-30.31	25	2657	1538	0.948876	0.00385373	CPNE7
hsa-miR-4763-3p	ENST00000443546.1	164	-31.7	164	-31.7	24	910	643	ENST00000268720.9	468	-88.23	164	-34.96	24	2657	2233 2310 1983	0.948876	0.00385373	CPNE7
hsa-miR-6724-5p	ENST00000443546.1	167	-44.47	167	-44.47	23	910	770	ENST00000268720.9	153	-34.55	153	-34.55	23	2657	407	0.948876	0.00385373	CPNE7
hsa-miR-612	ENST00000443546.1	166	-30.31	166	-30.31	25	910	28	ENST00000372568.4	162	-33.07	162	-33.07	25	914	713	0.914448	0.0106655	UBE2C
hsa-miR-612	ENST00000609111.1	161	-32.67	161	-32.67	25	3822	2718	ENST00000324727.8	329	-62.3	168	-33.46	25	4484	965 80	0.910311	0.0117054	SCN4B
hsa-miR-762	ENST00000609111.1	931	-193.2	166	-37.3	22	3822	1249 3007 1022 3329 292 1732	ENST00000324727.8	297	-56.73	155	-30.46	22	4484	1853 2155	0.910311	0.0117054	SCN4B
hsa-miR-1913	ENST00000609111.1	905	-155.46	163	-37.22	22	3822	2907 589 1261 336 3755 2234	ENST00000324727.8	163	-33.25	163	-33.25	22	4484	1310	0.910311	0.0117054	SCN4B
hsa-miR-4685-5p	ENST00000609111.1	309	-63.6	166	-32.9	26	3822	1529 157	ENST00000324727.8	168	-33.45	168	-33.45	26	4484	1851	0.910311	0.0117054	SCN4B
hsa-miR-4763-3p	ENST00000609111.1	316	-61.46	165	-33.51	24	3822	2571 18	ENST00000324727.8	315	-57	170	-33.83	24	4484	1826 1392	0.910311	0.0117054	SCN4B
hsa-miR-6081	ENST00000609111.1	168	-33.69	168	-33.69	24	3822	2845	ENST00000324727.8	301	-58.46	151	-31.9	24	4484	198 1495	0.910311	0.0117054	SCN4B
hsa-miR-6775-5p	ENST00000609111.1	452	-91.37	157	-35.99	25	3822	1035 245 2779	ENST00000324727.8	181	-43.02	181	-43.02	25	4484	1395	0.910311	0.0117054	SCN4B
hsa-miR-6786-5p	ENST00000609111.1	162	-34.49	162	-34.49	21	3822	2084	ENST00000324727.8	167	-35.78	167	-35.78	21	4484	1808	0.910311	0.0117054	SCN4B
hsa-miR-149-3p	ENST00000609111.1	168	-35.97	168	-35.97	21	3822	3015	ENST00000324727.8	756	-127.36	163	-33.11	21	4484	2167 4165 1957 1424 1684	0.910311	0.0117054	SCN4B
hsa-miR-612	ENST00000609111.1	161	-32.67	161	-32.67	25	3822	2718	ENST00000310160.7	626	-115.31	177	-42.31	25	4246	382 2895 2648 3274	0.960901	0.00226323	FUT1
hsa-miR-1913	ENST00000609111.1	905	-155.46	163	-37.22	22	3822	2907 589 1261 336 3755 2234	ENST00000310160.7	159	-33.11	159	-33.11	22	4246	607	0.960901	0.00226323	FUT1
hsa-miR-3620-5p	ENST00000609111.1	163	-32.96	163	-32.96	22	3822	293	ENST00000310160.7	167	-32.66	167	-32.66	22	4246	2317	0.960901	0.00226323	FUT1
hsa-miR-4640-5p	ENST00000609111.1	300	-56.61	155	-30.93	23	3822	1236 1492	ENST00000310160.7	640	-135.87	171	-37.73	23	4246	1261 1315 1348 3224	0.960901	0.00226323	FUT1
hsa-miR-4685-5p	ENST00000609111.1	309	-63.6	166	-32.9	26	3822	1529 157	ENST00000310160.7	648	-123.63	180	-35.76	26	4246	441 15 1312 561	0.960901	0.00226323	FUT1
hsa-miR-4745-3p	ENST00000609111.1	165	-34.46	165	-34.46	23	3822	2842	ENST00000310160.7	464	-87.91	157	-30.24	23	4246	840 3364 1283	0.960901	0.00226323	FUT1
hsa-miR-4776-5p	ENST00000609111.1	320	-60.63	162	-30.98	22	3822	814 1060	ENST00000310160.7	157	-30.8	157	-30.8	22	4246	521	0.960901	0.00226323	FUT1
hsa-miR-198	ENST00000609111.1	471	-71.87	167	-31.2	22	3822	1697 3489 1420	ENST00000310160.7	184	-33.77	184	-33.77	22	4246	2037	0.960901	0.00226323	FUT1
hsa-miR-5787	ENST00000609111.1	782	-154.57	165	-33.56	20	3822	969 186 3011 1253 3328	ENST00000310160.7	598	-115.33	154	-33.86	20	4246	3969 2315 2906 390	0.960901	0.00226323	FUT1
hsa-miR-6778-5p	ENST00000609111.1	165	-30.37	165	-30.37	22	3822	2071	ENST00000310160.7	324	-62.92	166	-32	22	4246	3186 3312	0.960901	0.00226323	FUT1
hsa-miR-612	ENST00000658415.1	161	-30.71	161	-30.71	25	1998	1506	ENST00000259750.9	317	-61.8	173	-34.66	25	7130	3688 6192	0.906631	0.0126696	TTBK1
hsa-miR-4685-5p	ENST00000658415.1	157	-30.82	157	-30.82	26	1998	986	ENST00000259750.9	465	-89.37	158	-33.72	26	7130	6198 973 6862	0.906631	0.0126696	TTBK1
hsa-miR-612	ENST00000658415.1	161	-30.71	161	-30.71	25	1998	1506	ENST00000338488.8	479	-83.17	169	-34.32	25	2588	1096 875 1712	0.957986	0.00261066	NR4A3
hsa-miR-612	ENST00000658415.1	161	-30.71	161	-30.71	25	1998	1506	ENST00000362057.4	157	-31.32	157	-31.32	25	4070	3409	0.939184	0.00543542	WHRN
hsa-miR-612	lnc-RTN2-1:1	163	-34.15	163	-34.15	25	1981	1470	ENST00000259750.9	317	-61.8	173	-34.66	25	7130	3688 6192	0.912179	0.0112301	TTBK1
hsa-miR-1913	lnc-RTN2-1:1	161	-32.82	161	-32.82	22	1981	1249	ENST00000259750.9	480	-100.5	175	-42.82	22	7130	2029 4863 2969	0.912179	0.0112301	TTBK1
hsa-miR-6089	lnc-RTN2-1:1	156	-30.68	156	-30.68	24	1981	1818	ENST00000259750.9	294	-63.68	152	-36.42	24	7130	3203 4798	0.912179	0.0112301	TTBK1
hsa-miR-6732-5p	lnc-RTN2-1:1	487	-88.47	165	-31.78	20	1981	1001 982 1792	ENST00000259750.9	307	-57.88	165	-34.59	20	7130	4123 3283	0.912179	0.0112301	TTBK1
hsa-miR-6752-5p	lnc-RTN2-1:1	762	-144.99	162	-33.46	22	1981	997 1659 1793 605 980	ENST00000259750.9	447	-84.09	155	-30.78	22	7130	2414 4121 1377	0.912179	0.0112301	TTBK1
hsa-miR-6756-5p	lnc-RTN2-1:1	810	-165.67	172	-37.26	23	1981	1718 1653 1637 1787 1107	ENST00000259750.9	820	-173.52	177	-39.57	23	7130	1436 4277 7022 4261 4698	0.912179	0.0112301	TTBK1
hsa-miR-6812-5p	lnc-RTN2-1:1	477	-84.01	172	-36.95	25	1981	1118 1636 1551	ENST00000259750.9	827	-145.7	182	-33.72	25	7130	5608 7023 2115 5990 6726	0.912179	0.0112301	TTBK1
hsa-miR-6813-5p	lnc-RTN2-1:1	483	-83.7	180	-36.61	23	1981	736 820 1186	ENST00000259750.9	458	-75.76	172	-36.63	23	7130	2108 1517 4042	0.912179	0.0112301	TTBK1
hsa-miR-7113-3p	lnc-RTN2-1:1	157	-30.03	157	-30.03	23	1981	1919	ENST00000259750.9	454	-68.84	164	-30.9	23	7130	6895 1344 432	0.912179	0.0112301	TTBK1
hsa-miR-8089	lnc-RTN2-1:1	161	-35.22	161	-35.22	24	1981	1722	ENST00000259750.9	629	-119.35	164	-37.04	24	7130	6527 1562 5474 6742	0.912179	0.0112301	TTBK1
hsa-miR-149-5p	lnc-RTN2-1:1	456	-67.16	159	-30.2	23	1981	1914 321 1339	ENST00000259750.9	767	-119.22	162	-33.27	23	7130	2660 3935 2912 4017 2127	0.912179	0.0112301	TTBK1
hsa-miR-185-3p	lnc-RTN2-1:1	452	-80.47	155	-30.33	22	1981	822 736 1178	ENST00000259750.9	606	-101.23	160	-30.03	22	7130	3341 4762 2108 2159	0.912179	0.0112301	TTBK1
hsa-miR-328-5p	lnc-RTN2-1:1	168	-32.17	168	-32.17	23	1981	1709	ENST00000259750.9	612	-135.32	156	-36.87	23	7130	3265 2160 4274 1573	0.912179	0.0112301	TTBK1
hsa-miR-612	lnc-SCN4B-2:2	168	-33.46	168	-33.46	25	4362	843	ENST00000013222.5	168	-33.36	168	-33.36	25	2559	41	0.943338	0.0047249	INMT
hsa-miR-6762-3p	lnc-SCN4B-2:2	175	-35.02	175	-35.02	23	4362	3592	ENST00000013222.5	168	-31.94	168	-31.94	23	2559	2455	0.943338	0.0047249	INMT
hsa-miR-612	lnc-SCN4B-2:2	168	-33.46	168	-33.46	25	4362	843	ENST00000396418.7	157	-30.68	157	-30.68	25	3962	2269	0.901089	0.0141911	PKIA
hsa-miR-612	lnc-SCN4B-2:2	168	-33.46	168	-33.46	25	4362	843	ENST00000324727.8	329	-62.3	168	-33.46	25	4484	965 80	0.989684	0.000159091	SCN4B
hsa-miR-623	lnc-SCN4B-2:2	146	-31.17	146	-31.17	23	4362	880	ENST00000324727.8	146	-31.17	146	-31.17	23	4484	1002	0.989684	0.000159091	SCN4B
hsa-miR-1224-3p	lnc-SCN4B-2:2	317	-54.87	167	-34.89	21	4362	3684 1138	ENST00000324727.8	317	-54.87	167	-34.89	21	4484	3806 1260	0.989684	0.000159091	SCN4B
hsa-miR-762	lnc-SCN4B-2:2	297	-56.73	155	-30.46	22	4362	1731 2033	ENST00000324727.8	297	-56.73	155	-30.46	22	4484	1853 2155	0.989684	0.000159091	SCN4B
hsa-miR-873-3p	lnc-SCN4B-2:2	162	-30.36	162	-30.36	22	4362	999	ENST00000324727.8	162	-30.36	162	-30.36	22	4484	1121	0.989684	0.000159091	SCN4B
hsa-miR-939-5p	lnc-SCN4B-2:2	480	-97.65	168	-33.55	24	4362	1673 875 232	ENST00000324727.8	482	-98.93	168	-33.81	24	4484	1795 997 199	0.989684	0.000159091	SCN4B
hsa-miR-1229-5p	lnc-SCN4B-2:2	155	-33.13	155	-33.13	24	4362	2530	ENST00000324727.8	155	-33.13	155	-33.13	24	4484	2652	0.989684	0.000159091	SCN4B
hsa-miR-663b	lnc-SCN4B-2:2	309	-59.56	164	-33.19	22	4362	1824 1491	ENST00000324727.8	309	-59.56	164	-33.19	22	4484	1946 1613	0.989684	0.000159091	SCN4B
hsa-miR-1207-5p	lnc-SCN4B-2:2	457	-77.76	158	-30.79	21	4362	1706 1274 154	ENST00000324727.8	310	-56.15	158	-30.79	21	4484	1828 1396	0.989684	0.000159091	SCN4B
hsa-miR-1268a	lnc-SCN4B-2:2	168	-30.92	168	-30.92	18	4362	1706	ENST00000324727.8	168	-30.92	168	-30.92	18	4484	1828	0.989684	0.000159091	SCN4B
hsa-miR-1913	lnc-SCN4B-2:2	163	-33.25	163	-33.25	22	4362	1188	ENST00000324727.8	163	-33.25	163	-33.25	22	4484	1310	0.989684	0.000159091	SCN4B
hsa-miR-1972	lnc-SCN4B-2:2	164	-31.01	164	-31.01	22	4362	3822	ENST00000324727.8	164	-31.01	164	-31.01	22	4484	3944	0.989684	0.000159091	SCN4B
hsa-miR-3132	lnc-SCN4B-2:2	167	-32.62	167	-32.62	24	4362	2532	ENST00000324727.8	167	-32.62	167	-32.62	24	4484	2654	0.989684	0.000159091	SCN4B
hsa-miR-3180-3p	lnc-SCN4B-2:2	169	-44.51	169	-44.51	22	4362	1533	ENST00000324727.8	169	-44.51	169	-44.51	22	4484	1655	0.989684	0.000159091	SCN4B
hsa-miR-3184-5p	lnc-SCN4B-2:2	310	-59.09	166	-36.8	24	4362	1418 1556	ENST00000324727.8	310	-59.09	166	-36.8	24	4484	1540 1678	0.989684	0.000159091	SCN4B
hsa-miR-3189-5p	lnc-SCN4B-2:2	162	-31.5	162	-31.5	25	4362	3598	ENST00000324727.8	162	-31.5	162	-31.5	25	4484	3720	0.989684	0.000159091	SCN4B
hsa-miR-3194-5p	lnc-SCN4B-2:2	293	-56.14	149	-32.57	21	4362	3952 1336	ENST00000324727.8	293	-56.14	149	-32.57	21	4484	4074 1458	0.989684	0.000159091	SCN4B
hsa-miR-3196	lnc-SCN4B-2:2	147	-31.38	147	-31.38	18	4362	1531	ENST00000324727.8	147	-31.38	147	-31.38	18	4484	1653	0.989684	0.000159091	SCN4B
hsa-miR-3197	lnc-SCN4B-2:2	155	-33.36	155	-33.36	23	4362	2510	ENST00000324727.8	155	-33.36	155	-33.36	23	4484	2632	0.989684	0.000159091	SCN4B
hsa-miR-4298	lnc-SCN4B-2:2	483	-78.57	167	-30.25	22	4362	2990 3248 4018	ENST00000324727.8	483	-78.57	167	-30.25	22	4484	3112 3370 4140	0.989684	0.000159091	SCN4B
hsa-miR-4281	lnc-SCN4B-2:2	171	-42.95	171	-42.95	18	4362	1283	ENST00000324727.8	171	-42.95	171	-42.95	18	4484	1405	0.989684	0.000159091	SCN4B
hsa-miR-3622a-3p	lnc-SCN4B-2:2	170	-36.71	170	-36.71	22	4362	4182	ENST00000324727.8	170	-36.71	170	-36.71	22	4484	4304	0.989684	0.000159091	SCN4B
hsa-miR-3622b-3p	lnc-SCN4B-2:2	162	-32.12	162	-32.12	21	4362	4184	ENST00000324727.8	162	-32.12	162	-32.12	21	4484	4306	0.989684	0.000159091	SCN4B
hsa-miR-3180	lnc-SCN4B-2:2	154	-34.89	154	-34.89	19	4362	1536	ENST00000324727.8	154	-34.89	154	-34.89	19	4484	1658	0.989684	0.000159091	SCN4B
hsa-miR-1268b	lnc-SCN4B-2:2	168	-32.58	168	-32.58	20	4362	1704	ENST00000324727.8	168	-32.58	168	-32.58	20	4484	1826	0.989684	0.000159091	SCN4B
hsa-miR-4446-5p	lnc-SCN4B-2:2	178	-35.09	178	-35.09	22	4362	2220	ENST00000324727.8	178	-35.09	178	-35.09	22	4484	2342	0.989684	0.000159091	SCN4B
hsa-miR-2392	lnc-SCN4B-2:2	459	-59.6	173	-32.96	20	4362	1969 93 2757	ENST00000324727.8	315	-45.58	173	-32.96	20	4484	2091 2879	0.989684	0.000159091	SCN4B
hsa-miR-4640-3p	lnc-SCN4B-2:2	309	-51.56	164	-31.38	22	4362	908 1785	ENST00000324727.8	309	-51.56	164	-31.38	22	4484	1030 1907	0.989684	0.000159091	SCN4B
hsa-miR-4674	lnc-SCN4B-2:2	162	-33.29	162	-33.29	21	4362	1605	ENST00000324727.8	162	-33.29	162	-33.29	21	4484	1727	0.989684	0.000159091	SCN4B
hsa-miR-4675	lnc-SCN4B-2:2	165	-30.6	165	-30.6	22	4362	1911	ENST00000324727.8	165	-30.6	165	-30.6	22	4484	2033	0.989684	0.000159091	SCN4B
hsa-miR-4685-5p	lnc-SCN4B-2:2	168	-33.45	168	-33.45	26	4362	1729	ENST00000324727.8	168	-33.45	168	-33.45	26	4484	1851	0.989684	0.000159091	SCN4B
hsa-miR-1343-5p	lnc-SCN4B-2:2	447	-89.12	159	-33.57	22	4362	1673 237 877	ENST00000324727.8	447	-89.06	159	-33.57	22	4484	1795 205 999	0.989684	0.000159091	SCN4B
hsa-miR-4690-3p	lnc-SCN4B-2:2	456	-75.84	160	-30.63	21	4362	3437 1148 2551	ENST00000324727.8	456	-75.84	160	-30.63	21	4484	3559 1270 2673	0.989684	0.000159091	SCN4B
hsa-miR-4728-5p	lnc-SCN4B-2:2	820	-151.51	181	-33.31	23	4362	1299 4040 2042 1561 1830	ENST00000324727.8	820	-151.51	181	-33.31	23	4484	1421 4162 2164 1683 1952	0.989684	0.000159091	SCN4B
hsa-miR-4740-3p	lnc-SCN4B-2:2	163	-34.88	163	-34.88	22	4362	3983	ENST00000324727.8	163	-34.88	163	-34.88	22	4484	4105	0.989684	0.000159091	SCN4B
hsa-miR-4757-5p	lnc-SCN4B-2:2	176	-32.69	176	-32.69	23	4362	3579	ENST00000324727.8	176	-32.69	176	-32.69	23	4484	3701	0.989684	0.000159091	SCN4B
hsa-miR-4763-3p	lnc-SCN4B-2:2	475	-87.11	170	-33.83	24	4362	1704 150 1270	ENST00000324727.8	315	-57	170	-33.83	24	4484	1826 1392	0.989684	0.000159091	SCN4B
hsa-miR-4769-5p	lnc-SCN4B-2:2	182	-39.53	182	-39.53	24	4362	3045	ENST00000324727.8	182	-39.53	182	-39.53	24	4484	3167	0.989684	0.000159091	SCN4B
hsa-miR-2467-3p	lnc-SCN4B-2:2	309	-57.26	155	-30.14	22	4362	1214 1385	ENST00000324727.8	309	-57.26	155	-30.14	22	4484	1336 1507	0.989684	0.000159091	SCN4B
hsa-miR-5001-5p	lnc-SCN4B-2:2	294	-54.3	149	-33.08	24	4362	2026 1727	ENST00000324727.8	294	-54.3	149	-33.08	24	4484	2148 1849	0.989684	0.000159091	SCN4B
hsa-miR-5196-5p	lnc-SCN4B-2:2	167	-35.34	167	-35.34	22	4362	861	ENST00000324727.8	167	-35.34	167	-35.34	22	4484	983	0.989684	0.000159091	SCN4B
hsa-miR-197-5p	lnc-SCN4B-2:2	174	-36.16	174	-36.16	23	4362	2533	ENST00000324727.8	174	-36.16	174	-36.16	23	4484	2655	0.989684	0.000159091	SCN4B
hsa-miR-6081	lnc-SCN4B-2:2	293	-52.14	150	-31.9	24	4362	1373 232	ENST00000324727.8	301	-58.46	151	-31.9	24	4484	198 1495	0.989684	0.000159091	SCN4B
hsa-miR-6090	lnc-SCN4B-2:2	152	-30.18	152	-30.18	19	4362	1675	ENST00000324727.8	152	-30.18	152	-30.18	19	4484	1797	0.989684	0.000159091	SCN4B
hsa-miR-6165	lnc-SCN4B-2:2	596	-93.59	156	-30.74	19	4362	549 1814 236 314	ENST00000324727.8	596	-93.59	156	-30.74	19	4484	671 1936 204 282	0.989684	0.000159091	SCN4B
hsa-miR-6722-3p	lnc-SCN4B-2:2	472	-91.7	163	-35.86	22	4362	1616 1303 1271	ENST00000324727.8	472	-91.7	163	-35.86	22	4484	1738 1425 1393	0.989684	0.000159091	SCN4B
hsa-miR-6732-5p	lnc-SCN4B-2:2	165	-32.57	165	-32.57	20	4362	1830	ENST00000324727.8	165	-32.57	165	-32.57	20	4484	1952	0.989684	0.000159091	SCN4B
hsa-miR-6749-3p	lnc-SCN4B-2:2	294	-45.26	154	-30.8	21	4362	1852 1065	ENST00000324727.8	294	-45.26	154	-30.8	21	4484	1974 1187	0.989684	0.000159091	SCN4B
hsa-miR-6752-5p	lnc-SCN4B-2:2	294	-60.28	152	-30.19	22	4362	3051 1826	ENST00000324727.8	294	-60.28	152	-30.19	22	4484	3173 1948	0.989684	0.000159091	SCN4B
hsa-miR-6753-3p	lnc-SCN4B-2:2	163	-30.04	163	-30.04	22	4362	2586	ENST00000324727.8	163	-30.04	163	-30.04	22	4484	2708	0.989684	0.000159091	SCN4B
hsa-miR-6756-5p	lnc-SCN4B-2:2	319	-61.38	160	-32.88	23	4362	1837 3049	ENST00000324727.8	319	-61.38	160	-32.88	23	4484	1959 3171	0.989684	0.000159091	SCN4B
hsa-miR-6762-3p	lnc-SCN4B-2:2	175	-35.02	175	-35.02	23	4362	3592	ENST00000324727.8	175	-35.02	175	-35.02	23	4484	3714	0.989684	0.000159091	SCN4B
hsa-miR-6763-5p	lnc-SCN4B-2:2	609	-115.07	160	-36.73	19	4362	878 3530 2047 2772	ENST00000324727.8	609	-115.07	160	-36.73	19	4484	1000 3652 2169 2894	0.989684	0.000159091	SCN4B
hsa-miR-6775-5p	lnc-SCN4B-2:2	181	-43.02	181	-43.02	25	4362	1273	ENST00000324727.8	181	-43.02	181	-43.02	25	4484	1395	0.989684	0.000159091	SCN4B
hsa-miR-6777-5p	lnc-SCN4B-2:2	166	-30.83	166	-30.83	23	4362	238	ENST00000324727.8	166	-30.83	166	-30.83	23	4484	206	0.989684	0.000159091	SCN4B
hsa-miR-6778-3p	lnc-SCN4B-2:2	455	-73.37	161	-30.16	21	4362	4203 201 4178	ENST00000324727.8	301	-45.33	161	-30.16	21	4484	4325 4300	0.989684	0.000159091	SCN4B
hsa-miR-6779-5p	lnc-SCN4B-2:2	616	-104.84	163	-30.3	21	4362	1834 4049 2519 1660	ENST00000324727.8	616	-104.84	163	-30.3	21	4484	1956 4171 2641 1782	0.989684	0.000159091	SCN4B
hsa-miR-6786-5p	lnc-SCN4B-2:2	167	-35.78	167	-35.78	21	4362	1686	ENST00000324727.8	167	-35.78	167	-35.78	21	4484	1808	0.989684	0.000159091	SCN4B
hsa-miR-6791-5p	lnc-SCN4B-2:2	623	-116.24	163	-33.51	22	4362	2047 1712 2774 878	ENST00000324727.8	623	-116.24	163	-33.51	22	4484	2169 1834 2896 1000	0.989684	0.000159091	SCN4B
hsa-miR-6793-5p	lnc-SCN4B-2:2	342	-65.83	179	-38.69	22	4362	773 3004	ENST00000324727.8	342	-65.83	179	-38.69	22	4484	895 3126	0.989684	0.000159091	SCN4B
hsa-miR-6803-5p	lnc-SCN4B-2:2	169	-33.42	169	-33.42	22	4362	1964	ENST00000324727.8	169	-33.42	169	-33.42	22	4484	2086	0.989684	0.000159091	SCN4B
hsa-miR-6816-5p	lnc-SCN4B-2:2	153	-30.59	153	-30.59	21	4362	1537	ENST00000324727.8	153	-30.59	153	-30.59	21	4484	1659	0.989684	0.000159091	SCN4B
hsa-miR-6860	lnc-SCN4B-2:2	178	-34.22	178	-34.22	22	4362	845	ENST00000324727.8	340	-63.28	178	-34.22	22	4484	967 82	0.989684	0.000159091	SCN4B
hsa-miR-6887-3p	lnc-SCN4B-2:2	315	-61	158	-33.67	21	4362	904 958	ENST00000324727.8	315	-61	158	-33.67	21	4484	1026 1080	0.989684	0.000159091	SCN4B
hsa-miR-7110-5p	lnc-SCN4B-2:2	307	-54.91	166	-33.48	21	4362	3051 1826	ENST00000324727.8	307	-54.91	166	-33.48	21	4484	3173 1948	0.989684	0.000159091	SCN4B
hsa-miR-8089	lnc-SCN4B-2:2	471	-98.33	160	-35.12	24	4362	2042 877 2770	ENST00000324727.8	471	-98.33	160	-35.12	24	4484	2164 999 2892	0.989684	0.000159091	SCN4B
hsa-miR-134-3p	lnc-SCN4B-2:2	483	-76.13	166	-30.07	23	4362	1872 1194 1239	ENST00000324727.8	483	-76.13	166	-30.07	23	4484	1994 1316 1361	0.989684	0.000159091	SCN4B
hsa-miR-149-3p	lnc-SCN4B-2:2	756	-127.36	163	-33.11	21	4362	2045 4043 1835 1302 1562	ENST00000324727.8	756	-127.36	163	-33.11	21	4484	2167 4165 1957 1424 1684	0.989684	0.000159091	SCN4B
hsa-miR-324-5p	lnc-SCN4B-2:2	159	-32.17	159	-32.17	22	4362	1520	ENST00000324727.8	159	-32.17	159	-32.17	22	4484	1642	0.989684	0.000159091	SCN4B
hsa-miR-519d-5p	lnc-SCN4B-2:2	176	-30.2	176	-30.2	25	4362	1130	ENST00000324727.8	176	-30.2	176	-30.2	25	4484	1252	0.989684	0.000159091	SCN4B
hsa-miR-574-5p	lnc-SCN4B-2:2	185	-32.04	185	-32.04	23	4362	3022	ENST00000324727.8	185	-32.04	185	-32.04	23	4484	3144	0.989684	0.000159091	SCN4B
hsa-miR-612	lnc-SCN4B-2:2	168	-33.46	168	-33.46	25	4362	843	ENST00000310160.7	626	-115.31	177	-42.31	25	4246	382 2895 2648 3274	0.954712	0.0030301	FUT1
hsa-miR-1268a	lnc-SCN4B-2:2	168	-30.92	168	-30.92	18	4362	1706	ENST00000310160.7	176	-42.53	176	-42.53	18	4246	3090	0.954712	0.0030301	FUT1
hsa-miR-1913	lnc-SCN4B-2:2	163	-33.25	163	-33.25	22	4362	1188	ENST00000310160.7	159	-33.11	159	-33.11	22	4246	607	0.954712	0.0030301	FUT1
hsa-miR-4281	lnc-SCN4B-2:2	171	-42.95	171	-42.95	18	4362	1283	ENST00000310160.7	164	-32.5	164	-32.5	18	4246	368	0.954712	0.0030301	FUT1
hsa-miR-1268b	lnc-SCN4B-2:2	168	-32.58	168	-32.58	20	4362	1704	ENST00000310160.7	178	-44.32	178	-44.32	20	4246	3088	0.954712	0.0030301	FUT1
hsa-miR-4685-5p	lnc-SCN4B-2:2	168	-33.45	168	-33.45	26	4362	1729	ENST00000310160.7	648	-123.63	180	-35.76	26	4246	441 15 1312 561	0.954712	0.0030301	FUT1
hsa-miR-6752-5p	lnc-SCN4B-2:2	294	-60.28	152	-30.19	22	4362	3051 1826	ENST00000310160.7	157	-35.98	157	-35.98	22	4246	1109	0.954712	0.0030301	FUT1
hsa-miR-6803-5p	lnc-SCN4B-2:2	169	-33.42	169	-33.42	22	4362	1964	ENST00000310160.7	149	-34.47	149	-34.47	22	4246	1110	0.954712	0.0030301	FUT1
hsa-miR-8089	lnc-SCN4B-2:2	471	-98.33	160	-35.12	24	4362	2042 877 2770	ENST00000310160.7	174	-35.98	174	-35.98	24	4246	1169	0.954712	0.0030301	FUT1
hsa-miR-612	lnc-SCN4B-2:2	168	-33.46	168	-33.46	25	4362	843	ENST00000374372.1	161	-31.89	161	-31.89	25	2572	1268	0.975281	0.000908964	GDF5
hsa-miR-6752-5p	lnc-SCN4B-2:2	294	-60.28	152	-30.19	22	4362	3051 1826	ENST00000374372.1	297	-58.25	149	-30.09	22	2572	982 888	0.975281	0.000908964	GDF5
hsa-miR-6791-5p	lnc-SCN4B-2:2	623	-116.24	163	-33.51	22	4362	2047 1712 2774 878	ENST00000374372.1	152	-34.92	152	-34.92	22	2572	590	0.975281	0.000908964	GDF5
hsa-miR-612	lnc-SNX13-2:5	304	-49.73	161	-30.71	25	2978	770 2101	ENST00000259750.9	317	-61.8	173	-34.66	25	7130	3688 6192	0.903906	0.0134075	TTBK1
hsa-miR-612	lnc-SNX13-2:5	304	-49.73	161	-30.71	25	2978	770 2101	ENST00000338488.8	479	-83.17	169	-34.32	25	2588	1096 875 1712	0.970296	0.00131038	NR4A3
hsa-miR-612	lnc-SNX13-2:5	304	-49.73	161	-30.71	25	2978	770 2101	ENST00000362057.4	157	-31.32	157	-31.32	25	4070	3409	0.95679	0.00276027	WHRN
hsa-miR-612	lnc-SNX13-2:5	304	-49.73	161	-30.71	25	2978	770 2101	ENST00000409687.5	164	-30.92	164	-30.92	25	3814	2240	0.912563	0.0111335	SAPCD2
hsa-miR-612	lnc-SNX13-2:5	304	-49.73	161	-30.71	25	2978	770 2101	ENST00000268720.9	168	-30.31	168	-30.31	25	2657	1538	0.912441	0.0111643	CPNE7
hsa-miR-612	MSTRG.27066.3	4422	-702.94	170	-30.02	25	93686	82641 27567 73727 47278 65934 17475 70089 21355 42649 51602 64175 75858 2644 62539 55300 75913 52838 65629 69253 69834 64359 70529 27893 66806 75752 32894 32133 1902 91198	ENST00000259750.9	317	-61.8	173	-34.66	25	7130	3688 6192	0.903443	0.0135347	TTBK1
hsa-miR-615-5p	MSTRG.27066.3	593	-100.82	153	-30.78	22	93686	86092 82638 27650 87607	ENST00000259750.9	313	-53.5	167	-30.01	22	7130	2204 2232	0.903443	0.0135347	TTBK1
hsa-miR-637	MSTRG.27066.3	1543	-283.15	180	-38.77	24	93686	79361 80754 61216 87610 34026 7845 92984 33813 49359 4864	ENST00000259750.9	1209	-205.04	165	-33.75	24	7130	3948 3854 6247 1578 2417 3386 4623 6339	0.903443	0.0135347	TTBK1
hsa-miR-663a	MSTRG.27066.3	916	-169.62	162	-42.84	22	93686	3852 3887 84974 67845 85111 51580	ENST00000259750.9	937	-184.67	177	-39.54	22	7130	4400 4079 129 2207 3738 1242	0.903443	0.0135347	TTBK1
hsa-miR-658	MSTRG.27066.3	1986	-399.19	169	-41.34	25	93686	27359 67449 2686 8999 32175 42115 55222 18896 53494 65669 76454 10268 47319	ENST00000259750.9	470	-87.81	158	-32.03	25	7130	169 3748 3882	0.903443	0.0135347	TTBK1
hsa-miR-762	MSTRG.27066.3	3547	-707.91	183	-45.97	22	93686	34206 85943 39490 73333 82090 52098 59656 34925 91211 3810 80759 25393 80560 67716 86244 78046 3165 15795 62909 57403 53250 59064 70358	ENST00000259750.9	1386	-278.63	173	-37.94	22	7130	5539 2884 2107 5479 6868 1743 3332 4761 5682	0.903443	0.0135347	TTBK1
hsa-miR-877-3p	MSTRG.27066.3	2002	-291.84	178	-40.02	21	93686	92524 92570 6983 92559 60081 53323 18485 92374 79513 40387 53343 54267 54029	ENST00000259750.9	1038	-179.28	182	-35.45	21	7130	2553 2568 2505 2538 2523 3554	0.903443	0.0135347	TTBK1
hsa-miR-939-5p	MSTRG.27066.3	1405	-258.36	170	-36.34	24	93686	78029 83869 4831 59651 74670 90882 91206 80221 91582	ENST00000259750.9	772	-133.14	161	-30.35	24	7130	1561 6804 4973 1 4616	0.903443	0.0135347	TTBK1
hsa-miR-1233-5p	MSTRG.27066.3	2257	-354.39	176	-39.08	22	93686	70055 93325 84875 84808 75818 80665 49729 64250 82843 68088 72222 76523 41102 56106 92226	ENST00000259750.9	319	-58.22	160	-30.49	22	7130	2291 6129	0.903443	0.0135347	TTBK1
hsa-miR-1207-5p	MSTRG.27066.3	2122	-376.78	164	-38.28	21	93686	87857 4533 56049 67669 75080 90233 74127 80236 89189 92389 78364 66141 82641 12102	ENST00000259750.9	310	-60.17	157	-34.43	21	7130	2115 5686	0.903443	0.0135347	TTBK1
hsa-miR-1538	MSTRG.27066.3	801	-165.77	173	-40.66	23	93686	51077 4810 50788 51144 3734	ENST00000259750.9	471	-97.28	161	-36.82	23	7130	49 4104 2722	0.903443	0.0135347	TTBK1
hsa-miR-1908-5p	MSTRG.27066.3	910	-155.44	158	-32	21	93686	3859 85110 3890 67848 84974 51581	ENST00000259750.9	904	-152.5	158	-33.6	21	7130	3735 126 2209 4402 1241 4082	0.903443	0.0135347	TTBK1
hsa-miR-1913	MSTRG.27066.3	2265	-396.98	160	-34.44	22	93686	56408 88739 50757 51943 75254 77176 89794 45346 49656 91354 77210 4232 88656 5261 28440	ENST00000259750.9	480	-100.5	175	-42.82	22	7130	2029 4863 2969	0.903443	0.0135347	TTBK1
hsa-miR-1914-3p	MSTRG.27066.3	1054	-177.07	161	-31.6	22	93686	88755 72511 83880 53097 29830 3677 62060	ENST00000259750.9	297	-55.42	153	-32.86	22	7130	249 6964	0.903443	0.0135347	TTBK1
hsa-miR-2861	MSTRG.27066.3	1542	-259.22	173	-35.21	19	93686	51003 67835 88734 41018 89202 67369 67665 4938 67501 58077	ENST00000259750.9	913	-175.29	156	-34.16	19	7130	5702 3946 4063 6203 234 2240	0.903443	0.0135347	TTBK1
hsa-miR-3127-3p	MSTRG.27066.3	3045	-496.27	172	-33.3	22	93686	81080 82599 50772 51397 77378 52208 73888 4221 81849 52618 62202 92633 82872 52737 71542 6969 60540 67535 92583 91839	ENST00000259750.9	317	-58.84	160	-31.08	22	7130	6307 6767	0.903443	0.0135347	TTBK1
hsa-miR-3187-5p	MSTRG.27066.3	4475	-752.23	168	-32.61	23	93686	70528 62537 21359 65939 17480 1904 27567 75914 2648 32132 55300 75862 42653 73731 47282 64359 65628 69252 27891 52845 82643 70089 64177 69833 32894 75753 51606 66809 91200	ENST00000259750.9	303	-54.13	154	-32.12	23	7130	3691 6196	0.903443	0.0135347	TTBK1
hsa-miR-3620-5p	MSTRG.27066.3	1574	-292.18	172	-36	22	93686	80570 67720 34928 59661 3166 73332 82589 53254 77645 35176	ENST00000259750.9	797	-152.92	168	-35.62	22	7130	475 3773 1747 2880 5480	0.903443	0.0135347	TTBK1
hsa-miR-3648	MSTRG.27066.3	607	-119.13	158	-31.55	21	93686	3910 34190 3650 50791	ENST00000259750.9	292	-54.22	152	-30.55	21	7130	4344 3908	0.903443	0.0135347	TTBK1
hsa-miR-3940-3p	MSTRG.27066.3	1058	-150.42	172	-34.97	22	93686	61488 4819 22770 75806 92900 30390 30683	ENST00000259750.9	155	-32.44	155	-32.44	22	7130	4215	0.903443	0.0135347	TTBK1
hsa-miR-4469	MSTRG.27066.3	3430	-549.13	160	-30.79	22	93686	56730 60485 24992 71972 4413 43925 58520 56487 61704 51950 59554 92510 77568 17950 54266 92657 80814 92497 20092 25316 60318 79661 55037	ENST00000259750.9	445	-80.41	152	-30.6	22	7130	90 5340 6102	0.903443	0.0135347	TTBK1
hsa-miR-4492	MSTRG.27066.3	3394	-537.51	165	-32.65	17	93686	34931 3818 39497 80764 67722 80572 59664 91220 73338 78052 82096 34212 3170 25398 52103 62914 85949 59069 86252 15800 53257 57408 70363	ENST00000259750.9	1328	-207.55	155	-30.24	17	7130	4766 2889 2113 5484 5544 6873 1750 3344 5687	0.903443	0.0135347	TTBK1
hsa-miR-1587	MSTRG.27066.3	1558	-273.11	177	-34.7	20	93686	80568 34929 67721 3168 73337 59663 82591 53255 35178 77646	ENST00000259750.9	773	-132.59	163	-30.99	20	7130	477 1749 2887 5482 3775	0.903443	0.0135347	TTBK1
hsa-miR-3960	MSTRG.27066.3	589	-119.37	151	-35.02	20	93686	1988 4829 60990 13590	ENST00000259750.9	816	-191.31	181	-46.5	20	7130	179 18 3986 83 4492	0.903443	0.0135347	TTBK1
hsa-miR-4632-5p	MSTRG.27066.3	1661	-270.01	169	-31.71	23	93686	65220 83193 71142 76820 69153 88234 5560 93471 74224 90230 3506	ENST00000259750.9	1104	-190.37	173	-33.49	23	7130	6388 760 2855 6083 977 2311 3254	0.903443	0.0135347	TTBK1
hsa-miR-4640-5p	MSTRG.27066.3	1846	-348.49	164	-33.2	23	93686	53380 72579 43618 64805 74240 59028 23025 59742 79816 57154 71923 35958	ENST00000259750.9	615	-106.45	165	-32.43	23	7130	5274 5416 2824 801	0.903443	0.0135347	TTBK1
hsa-miR-4640-3p	MSTRG.27066.3	760	-123.7	167	-40.51	22	93686	52980 89671 73714 15875 52301	ENST00000259750.9	172	-36.71	172	-36.71	22	7130	6495	0.903443	0.0135347	TTBK1
hsa-miR-4646-5p	MSTRG.27066.3	1830	-254.16	171	-32.63	22	93686	83740 54492 16191 80481 75131 20148 67658 82044 44967 25781 63455 85302	ENST00000259750.9	464	-84.64	162	-30.92	22	7130	6813 5078 6979	0.903443	0.0135347	TTBK1
hsa-miR-4649-5p	MSTRG.27066.3	604	-111.84	159	-33.51	24	93686	52804 55941 51447 51426	ENST00000259750.9	621	-112.63	159	-33.17	24	7130	4465 3415 3215 1709	0.903443	0.0135347	TTBK1
hsa-miR-4665-5p	MSTRG.27066.3	1184	-189.06	156	-30.67	23	93686	71368 33811 4865 83330 90034 93059 12738 73530	ENST00000259750.9	778	-147.55	165	-38.09	23	7130	4253 4624 1432 1585 3387	0.903443	0.0135347	TTBK1
hsa-miR-4667-3p	MSTRG.27066.3	2152	-348.42	164	-34.13	21	93686	92645 74201 77566 92493 56580 55047 92515 47169 79660 57717 59076 37167 20092 56729	ENST00000259750.9	592	-93.26	157	-34.43	21	7130	3180 2759 2002 2672	0.903443	0.0135347	TTBK1
hsa-miR-4685-5p	MSTRG.27066.3	2246	-434.96	179	-38.82	26	93686	81968 79810 86585 61467 76817 51078 83712 71138 64993 88730 19436 90693 58048 67842	ENST00000259750.9	465	-89.37	158	-33.72	26	7130	6198 973 6862	0.903443	0.0135347	TTBK1
hsa-miR-1343-5p	MSTRG.27066.3	1341	-254.66	168	-37.54	22	93686	80221 4831 90881 78031 91213 59653 74675 83873 91583	ENST00000259750.9	752	-142.95	161	-34.18	22	7130	1 1559 4974 6805 4623	0.903443	0.0135347	TTBK1
hsa-miR-4695-3p	MSTRG.27066.3	2142	-318.42	162	-30.26	22	93686	21896 74924 81503 14631 40213 46815 23914 17346 74587 29634 40684 77763 89099 90545	ENST00000259750.9	171	-31.16	171	-31.16	22	7130	406	0.903443	0.0135347	TTBK1
hsa-miR-4706	MSTRG.27066.3	476	-92.63	164	-32.65	25	93686	85107 3902 50645	ENST00000259750.9	773	-154.99	169	-38.47	25	7130	3970 4745 3350 1 3735	0.903443	0.0135347	TTBK1
hsa-miR-4728-5p	MSTRG.27066.3	2664	-463.92	181	-37.12	23	93686	85104 82954 59209 27859 51981 83847 4863 84868 84882 4518 93323 72181 4142 57128 75058 92173 58077	ENST00000259750.9	1367	-214.07	174	-34.67	23	7130	6911 4127 6748 6965 249 5317 5119 4045 6064	0.903443	0.0135347	TTBK1
hsa-miR-4739	MSTRG.27066.3	2874	-478.45	171	-34.6	25	93686	65699 52064 20190 76258 83170 2725 76712 21562 57131 83114 87850 373 73262 58373 75403 16598 56183 58752 86985	ENST00000259750.9	773	-134.15	160	-32.05	25	7130	248 6910 6402 6665 5315	0.903443	0.0135347	TTBK1
hsa-miR-4745-5p	MSTRG.27066.3	1186	-194.12	160	-32.47	23	93686	80466 92221 52054 83856 62894 55497 56107 84875	ENST00000259750.9	299	-53.95	153	-30.65	23	7130	2180 5485	0.903443	0.0135347	TTBK1
hsa-miR-4745-3p	MSTRG.27066.3	798	-164.03	167	-38.66	23	93686	3735 4813 51147 50788 51077	ENST00000259750.9	446	-86.63	153	-37.78	23	7130	49 2719 4105	0.903443	0.0135347	TTBK1
hsa-miR-4763-3p	MSTRG.27066.3	2166	-403.17	166	-39.22	24	93686	4533 74125 67664 80235 89187 75080 87853 82637 66134 90229 78359 92384 12100 56044	ENST00000259750.9	328	-66.85	175	-39.06	24	7130	2112 5687	0.903443	0.0135347	TTBK1
hsa-miR-4767	MSTRG.27066.3	1494	-243.95	164	-37.07	23	93686	51116 69361 9066 39336 60986 65834 91078 1940 42277 28600	ENST00000259750.9	301	-63.53	151	-34.78	23	7130	3661 4233	0.903443	0.0135347	TTBK1
hsa-miR-4786-3p	MSTRG.27066.3	1831	-273.64	172	-31.8	22	93686	59670 76760 68585 59798 83635 52855 76632 70316 64383 47353 54311 62837	ENST00000259750.9	175	-34.65	175	-34.65	22	7130	5932	0.903443	0.0135347	TTBK1
hsa-miR-5001-5p	MSTRG.27066.3	3464	-574.29	161	-32.08	24	93686	25390 82087 3812 34202 34924 39489 85942 53247 57400 15794 59658 86241 52094 62905 80566 67716 3163 73332 91210 70356 78044 59062 80757	ENST00000259750.9	1422	-255.31	175	-39.9	24	7130	4759 1744 5537 6864 2877 3334 5475 5677 2109	0.903443	0.0135347	TTBK1
hsa-miR-5008-5p	MSTRG.27066.3	2108	-350.47	163	-33.23	22	93686	89276 77218 51048 3501 9033 59896 3984 57463 86983 68702 10440 93538 88006 58752	ENST00000259750.9	459	-85.73	174	-38.46	22	7130	3592 2615 2724	0.903443	0.0135347	TTBK1
hsa-miR-5088-5p	MSTRG.27066.3	1061	-168.59	162	-30.83	24	93686	90689 61463 24979 73903 75532 51755 59086	ENST00000259750.9	473	-79.85	176	-35.14	24	7130	6636 3468 6045	0.903443	0.0135347	TTBK1
hsa-miR-5193	MSTRG.27066.3	3815	-563.83	179	-34.41	22	93686	92598 92661 92623 92514 4614 52447 20089 87656 92564 92644 4743 89764 71408 74197 30753 52730 58526 75313 4670 47167 3566 4763 59073 75617 29612	ENST00000259750.9	2194	-352.13	175	-35.11	22	7130	2470 2540 2570 2524 2555 3182 1529 1874 3655 2753 2081 1686 2003 3452	0.903443	0.0135347	TTBK1
hsa-miR-5196-5p	MSTRG.27066.3	3071	-510.99	168	-32.81	22	93686	72564 72521 9891 52799 57065 76897 51274 61848 57439 73982 1791 26863 3874 59208 83256 50492 25781 90825 3628 50433	ENST00000259750.9	762	-135.91	159	-33.32	22	7130	6975 5742 2179 6746 6907	0.903443	0.0135347	TTBK1
hsa-miR-5787	MSTRG.27066.3	4090	-762.69	166	-36.54	20	93686	59659 20725 82091 34928 82594 34207 72502 52105 86957 64180 86302 85945 91215 93080 39493 53696 78044 27575 73334 3166 25393 80761 75340 67719 70096 61505 80568	ENST00000259750.9	1063	-208.35	157	-35.3	20	7130	5539 6754 2108 4113 2884 6254 5480	0.903443	0.0135347	TTBK1
hsa-miR-6081	MSTRG.27066.3	1990	-337.42	166	-35.25	24	93686	61006 89381 76202 58171 61056 75027 80218 15298 71825 80666 83859 88603 92381	ENST00000259750.9	478	-102.22	161	-38.62	24	7130	1728 6209 1311	0.903443	0.0135347	TTBK1
hsa-miR-6089	MSTRG.27066.3	2799	-665.12	180	-47.37	24	93686	20858 65846 180 2862 9173 19486 75961 8441 34192 27159 45854 62634 69466 50796 60407 51234 73322	ENST00000259750.9	294	-63.68	152	-36.42	24	7130	3203 4798	0.903443	0.0135347	TTBK1
hsa-miR-6722-3p	MSTRG.27066.3	2269	-388.62	166	-32.92	22	93686	25585 80689 51318 51985 74124 82678 84192 82636 12101 80511 66139 71562 86096 6261 72790	ENST00000259750.9	620	-118.99	167	-36.64	22	7130	2193 2111 5705 4978	0.903443	0.0135347	TTBK1
hsa-miR-6724-5p	MSTRG.27066.3	1067	-217.21	167	-36.83	23	93686	50988 55120 3735 4277 89883 93337 16239	ENST00000259750.9	331	-84.26	171	-45.41	23	7130	4107 3914	0.903443	0.0135347	TTBK1
hsa-miR-6726-5p	MSTRG.27066.3	932	-157.42	167	-31.42	21	93686	78031 83873 91310 69606 79536 74675	ENST00000259750.9	607	-93	165	-30.4	21	7130	1563 6015 1 4311	0.903443	0.0135347	TTBK1
hsa-miR-6728-3p	MSTRG.27066.3	1504	-210.81	161	-32.06	21	93686	56632 88672 89484 79423 4013 91729 35976 42465 16804 15840	ENST00000259750.9	319	-53.72	173	-32.56	21	7130	5392 6101	0.903443	0.0135347	TTBK1
hsa-miR-6729-5p	MSTRG.27066.3	608	-104.44	164	-32.82	22	93686	52806 51445 51428 55939	ENST00000259750.9	626	-110.38	163	-30.12	22	7130	3415 4467 1714 3215	0.903443	0.0135347	TTBK1
hsa-miR-6732-5p	MSTRG.27066.3	759	-124.16	160	-31.29	20	93686	70370 86100 31836 84928 63432	ENST00000259750.9	307	-57.88	165	-34.59	20	7130	4123 3283	0.903443	0.0135347	TTBK1
hsa-miR-6743-3p	MSTRG.27066.3	470	-78.3	169	-33.88	23	93686	50923 60876 3918	ENST00000259750.9	319	-47.9	176	-31.5	23	7130	2014 2874	0.903443	0.0135347	TTBK1
hsa-miR-6749-5p	MSTRG.27066.3	320	-61.37	161	-32.07	22	93686	51001 7646	ENST00000259750.9	330	-75.97	171	-40.93	22	7130	4062 235	0.903443	0.0135347	TTBK1
hsa-miR-6751-5p	MSTRG.27066.3	1081	-185.69	171	-35	23	93686	80193 62160 88366 7850 67299 61217 87607	ENST00000259750.9	305	-59.55	157	-31.21	23	7130	6341 1373	0.903443	0.0135347	TTBK1
hsa-miR-6752-5p	MSTRG.27066.3	1379	-250.24	163	-32.83	22	93686	71099 80192 3418 59004 31833 72227 88363 84926 55492	ENST00000259750.9	447	-84.09	155	-30.78	22	7130	2414 4121 1377	0.903443	0.0135347	TTBK1
hsa-miR-6756-5p	MSTRG.27066.3	2378	-480.65	172	-38.53	23	93686	91601 59214 62164 57898 83874 23745 13603 51357 73616 84778 71095 83358 58083 72223 68091	ENST00000259750.9	820	-173.52	177	-39.57	23	7130	1436 4277 7022 4261 4698	0.903443	0.0135347	TTBK1
hsa-miR-6756-3p	MSTRG.27066.3	3107	-519.19	174	-43.1	20	93686	67537 73890 50771 92633 52741 4223 6970 77382 52212 82876 51394 91839 71541 81080 60543 92585 52620 62204 81850 82602	ENST00000259750.9	304	-47.87	157	-32.72	20	7130	6306 6772	0.903443	0.0135347	TTBK1
hsa-miR-6760-3p	MSTRG.27066.3	1481	-179.39	164	-34.55	21	93686	85202 77575 67818 16378 71742 35896 72844 9534 33157 71636	ENST00000259750.9	161	-33.07	161	-33.07	21	7130	2990	0.903443	0.0135347	TTBK1
hsa-miR-6763-5p	MSTRG.27066.3	3089	-525.89	165	-36.27	19	93686	51357 91224 91601 57897 84887 72479 58084 83876 91214 59215 76911 83854 36450 72498 51379 58605 78035 59657 80225 55785	ENST00000259750.9	760	-134.65	158	-31.91	19	7130	6813 6529 1570 6972 6753	0.903443	0.0135347	TTBK1
hsa-miR-6764-5p	MSTRG.27066.3	1843	-313.91	172	-32	22	93686	80791 83069 83717 90692 67852 81971 71249 61471 52907 59434 55008 93446	ENST00000259750.9	168	-31.6	168	-31.6	22	7130	6205	0.903443	0.0135347	TTBK1
hsa-miR-6769a-3p	MSTRG.27066.3	2395	-337.8	169	-32.91	21	93686	74008 52741 67148 74203 79408 71080 71542 81082 90505 3611 13690 56124 79593 24599 59304 86131	ENST00000259750.9	462	-73.1	172	-32.03	21	7130	6794 1407 1940	0.903443	0.0135347	TTBK1
hsa-miR-6773-5p	MSTRG.27066.3	1036	-158.66	154	-30.75	23	93686	89883 4278 93338 50988 55117 3737 16241	ENST00000259750.9	307	-59.98	160	-34.61	23	7130	3914 4106	0.903443	0.0135347	TTBK1
hsa-miR-6781-5p	MSTRG.27066.3	1052	-195.28	163	-32.39	21	93686	2434 83715 34215 84743 3865 3973 3642	ENST00000259750.9	901	-176.68	155	-31.1	21	7130	4274 2050 3322 4063 4101 135	0.903443	0.0135347	TTBK1
hsa-miR-6782-5p	MSTRG.27066.3	917	-170.37	166	-32.59	25	93686	83876 61844 83278 3668 88751 83374	ENST00000259750.9	613	-111.27	172	-36.43	25	7130	4696 2180 6961 244	0.903443	0.0135347	TTBK1
hsa-miR-6784-5p	MSTRG.27066.3	464	-102.59	166	-38.1	20	93686	34211 66949 61178	ENST00000259750.9	736	-138.53	152	-34.67	20	7130	143 2051 4086 3343 4532	0.903443	0.0135347	TTBK1
hsa-miR-6791-5p	MSTRG.27066.3	2727	-490.12	167	-35.62	22	93686	81990 67350 67723 52258 56090 51375 91203 85329 93342 40629 1262 35772 79466 77648 86125 4149 33622 90978	ENST00000259750.9	457	-91.8	162	-37.34	22	7130	3920 3857 4831	0.903443	0.0135347	TTBK1
hsa-miR-6792-3p	MSTRG.27066.3	1836	-272.32	174	-34.79	22	93686	15881 68632 92489 92255 37807 16581 47166 85194 84107 59051 71817 88275	ENST00000259750.9	648	-108.81	171	-35.9	22	7130	3179 6111 983 1527	0.903443	0.0135347	TTBK1
hsa-miR-6798-5p	MSTRG.27066.3	1074	-186.98	168	-33.15	23	93686	66138 63429 93414 52912 73581 72789 86094	ENST00000259750.9	162	-33.99	162	-33.99	23	7130	6593	0.903443	0.0135347	TTBK1
hsa-miR-6803-5p	MSTRG.27066.3	1098	-204.62	168	-36.14	22	93686	61220 80192 62164 88366 67299 87607 7850	ENST00000259750.9	307	-62.32	162	-38.04	22	7130	6337 1378	0.903443	0.0135347	TTBK1
hsa-miR-6812-5p	MSTRG.27066.3	1692	-278.28	167	-34.69	25	93686	13601 83978 91594 62163 36452 73543 68089 53921 70447 71092 72116	ENST00000259750.9	827	-145.7	182	-33.72	25	7130	5608 7023 2115 5990 6726	0.903443	0.0135347	TTBK1
hsa-miR-6813-5p	MSTRG.27066.3	2896	-484.16	176	-36.15	23	93686	58621 88033 80677 57404 75416 75053 93133 86188 62910 57433 25583 61700 51312 75460 33640 92172 82015 54377 62859	ENST00000259750.9	458	-75.76	172	-36.63	23	7130	2108 1517 4042	0.903443	0.0135347	TTBK1
hsa-miR-6815-5p	MSTRG.27066.3	1624	-237.27	165	-31.62	23	93686	68341 65062 43469 83110 64440 58727 56270 53009 33882 41746 62761	ENST00000259750.9	157	-30.51	157	-30.51	23	7130	6923	0.903443	0.0135347	TTBK1
hsa-miR-6816-5p	MSTRG.27066.3	932	-170.35	162	-30.32	21	93686	51582 1989 85113 51360 3453 13598	ENST00000259750.9	1393	-289.65	162	-37.78	21	7130	133 156 4084 1245 3737 122 4532 3885 2096	0.903443	0.0135347	TTBK1
hsa-miR-6819-5p	MSTRG.27066.3	1516	-251.88	168	-30.15	22	93686	13604 36455 68092 91606 62167 70450 53923 83983 72121 73546	ENST00000259750.9	791	-136.22	171	-30.8	22	7130	5991 7020 2117 6728 5611	0.903443	0.0135347	TTBK1
hsa-miR-6845-3p	MSTRG.27066.3	2586	-367.68	167	-35.81	21	93686	54208 71988 92655 50920 38902 87920 36571 92507 89623 56684 91298 57672 56331 71594 31342 49353 66320	ENST00000259750.9	476	-86.25	186	-45.87	21	7130	6786 1162 6461	0.903443	0.0135347	TTBK1
hsa-miR-6858-5p	MSTRG.27066.3	1273	-211.71	188	-42.96	22	93686	66934 37859 71836 70330 27982 69159 92233 84130	ENST00000259750.9	480	-86.92	167	-33.04	22	7130	2862 3024 6826	0.903443	0.0135347	TTBK1
hsa-miR-6858-3p	MSTRG.27066.3	1652	-232	164	-30.22	22	93686	71262 66672 53890 53958 27797 19154 45762 89939 60258 67080 54100	ENST00000259750.9	305	-49.58	164	-30.51	22	7130	5353 1862	0.903443	0.0135347	TTBK1
hsa-miR-6859-3p	MSTRG.27066.3	1567	-277.3	169	-32	23	93686	56473 50306 71551 65421 90877 53876 33570 89674 83721 56913	ENST00000259750.9	476	-75.96	184	-34.92	23	7130	1549 6498 1444	0.903443	0.0135347	TTBK1
hsa-miR-6870-5p	MSTRG.27066.3	1515	-243.94	158	-30.81	19	93686	72190 74253 4861 23730 59631 93061 90037 76773 77084 91587	ENST00000259750.9	1060	-187.67	169	-31.94	19	7130	3391 1590 4625 4135 6600 4053 5884	0.903443	0.0135347	TTBK1
hsa-miR-6881-3p	MSTRG.27066.3	2343	-288.08	173	-30.97	22	93686	92597 92527 92571 45070 92546 53791 91461 92372 79515 86454 69554 74687 40386 71381 54030	ENST00000259750.9	1140	-166.81	182	-32.48	22	7130	2470 2569 2536 2551 2495 2524 5785	0.903443	0.0135347	TTBK1
hsa-miR-6885-5p	MSTRG.27066.3	887	-147.47	157	-30.1	25	93686	84967 4535 69588 68102 13595 80759	ENST00000259750.9	612	-97.82	162	-30.2	25	7130	3265 1575 2156 4273	0.903443	0.0135347	TTBK1
hsa-miR-7107-5p	MSTRG.27066.3	1236	-228.18	175	-41.33	22	93686	4869 2181 60981 90608 75023 4342 30543 50858	ENST00000259750.9	303	-51.41	163	-33.77	22	7130	4500 326	0.903443	0.0135347	TTBK1
hsa-miR-7111-5p	MSTRG.27066.3	1564	-253.56	175	-34.55	22	93686	76769 74250 4853 93058 23724 72186 91584 59628 77081 90034	ENST00000259750.9	1039	-188.2	155	-30.16	22	7130	4622 6595 4125 1588 3391 4048 5881	0.903443	0.0135347	TTBK1
hsa-miR-7113-3p	MSTRG.27066.3	1393	-227.07	175	-33.18	23	93686	59082 72629 52382 34067 79470 51800 35775 65092 4005	ENST00000259750.9	454	-68.84	164	-30.9	23	7130	6895 1344 432	0.903443	0.0135347	TTBK1
hsa-miR-7704	MSTRG.27066.3	768	-132.17	162	-30.58	19	93686	84983 50946 3861 61221 51345	ENST00000259750.9	313	-52.49	159	-30.32	19	7130	2836 4676	0.903443	0.0135347	TTBK1
hsa-miR-8072	MSTRG.27066.3	581	-113.77	149	-32.83	20	93686	4828 60993 13589 1988	ENST00000259750.9	769	-153.42	167	-41.92	20	7130	178 4493 17 3989 83	0.903443	0.0135347	TTBK1
hsa-miR-8073	MSTRG.27066.3	2021	-320.74	172	-35.87	22	93686	50715 27780 42078 85385 87588 79892 56118 89552 27945 13009 72294 65085 19607	ENST00000259750.9	474	-80.05	167	-30.59	22	7130	4810 3408 6165	0.903443	0.0135347	TTBK1
hsa-miR-8089	MSTRG.27066.3	2454	-444.66	169	-38.62	24	93686	92290 61850 72525 73985 91340 72497 51376 59653 85326 3801 92157 52231 1258 86123 75334 89453	ENST00000259750.9	629	-119.35	164	-37.04	24	7130	6527 1562 5474 6742	0.903443	0.0135347	TTBK1
hsa-miR-9899	MSTRG.27066.3	1072	-199.12	162	-35.9	22	93686	39334 39485 9064 69359 3847 85489 88320	ENST00000259750.9	314	-64.53	163	-36.19	22	7130	4392 2266	0.903443	0.0135347	TTBK1
hsa-miR-10392-3p	MSTRG.27066.3	454	-96.15	154	-39.11	24	93686	4300 4179 60542	ENST00000259750.9	462	-103.99	159	-38.08	24	7130	2978 37 2719	0.903443	0.0135347	TTBK1
hsa-miR-10396b-5p	MSTRG.27066.3	904	-171.04	162	-38.3	20	93686	3861 51583 85111 3889 67848 84976	ENST00000259750.9	898	-171.27	155	-39.04	20	7130	2209 4079 133 4402 3737 1246	0.903443	0.0135347	TTBK1
hsa-miR-149-5p	MSTRG.27066.3	2493	-370.36	169	-33.8	23	93686	85267 91250 54216 91291 25164 53165 60063 68223 17917 51527 3392 28340 16763 37151 87822 37989	ENST00000259750.9	767	-119.22	162	-33.27	23	7130	2660 3935 2912 4017 2127	0.903443	0.0135347	TTBK1
hsa-miR-185-3p	MSTRG.27066.3	3122	-485.89	167	-31.61	22	93686	59062 58623 3814 80760 51577 91216 3518 52093 34200 57402 85942 71803 62910 92982 51315 75461 66866 75413 80677 86193 68052	ENST00000259750.9	606	-101.23	160	-30.03	22	7130	3341 4762 2108 2159	0.903443	0.0135347	TTBK1
hsa-miR-370-3p	MSTRG.27066.3	1523	-256.47	160	-30.79	22	93686	51091 79684 4931 64893 88728 66664 68216 92745 71252 60180	ENST00000259750.9	325	-62.49	168	-31.55	22	7130	3524 3834	0.903443	0.0135347	TTBK1
hsa-miR-328-5p	MSTRG.27066.3	956	-213.03	177	-42.13	23	93686	69595 4537 80762 84965 13598 68101	ENST00000259750.9	612	-135.32	156	-36.87	23	7130	3265 2160 4274 1573	0.903443	0.0135347	TTBK1
hsa-miR-612	MSTRG.27066.3	4422	-702.94	170	-30.02	25	93686	82641 27567 73727 47278 65934 17475 70089 21355 42649 51602 64175 75858 2644 62539 55300 75913 52838 65629 69253 69834 64359 70529 27893 66806 75752 32894 32133 1902 91198	ENST00000338488.8	479	-83.17	169	-34.32	25	2588	1096 875 1712	0.955572	0.00291694	NR4A3
hsa-miR-658	MSTRG.27066.3	1986	-399.19	169	-41.34	25	93686	27359 67449 2686 8999 32175 42115 55222 18896 53494 65669 76454 10268 47319	ENST00000338488.8	304	-60.16	159	-34.38	25	2588	74 652	0.955572	0.00291694	NR4A3
hsa-miR-762	MSTRG.27066.3	3547	-707.91	183	-45.97	22	93686	34206 85943 39490 73333 82090 52098 59656 34925 91211 3810 80759 25393 80560 67716 86244 78046 3165 15795 62909 57403 53250 59064 70358	ENST00000338488.8	473	-90.5	164	-31.32	22	2588	1323 1076 678	0.955572	0.00291694	NR4A3
hsa-miR-939-5p	MSTRG.27066.3	1405	-258.36	170	-36.34	24	93686	78029 83869 4831 59651 74670 90882 91206 80221 91582	ENST00000338488.8	158	-30.81	158	-30.81	24	2588	81	0.955572	0.00291694	NR4A3
hsa-miR-1538	MSTRG.27066.3	801	-165.77	173	-40.66	23	93686	51077 4810 50788 51144 3734	ENST00000338488.8	171	-38.1	171	-38.1	23	2588	568	0.955572	0.00291694	NR4A3
hsa-miR-1914-3p	MSTRG.27066.3	1054	-177.07	161	-31.6	22	93686	88755 72511 83880 53097 29830 3677 62060	ENST00000338488.8	292	-61.06	146	-30.79	22	2588	58 186	0.955572	0.00291694	NR4A3
hsa-miR-3187-5p	MSTRG.27066.3	4475	-752.23	168	-32.61	23	93686	70528 62537 21359 65939 17480 1904 27567 75914 2648 32132 55300 75862 42653 73731 47282 64359 65628 69252 27891 52845 82643 70089 64177 69833 32894 75753 51606 66809 91200	ENST00000338488.8	478	-77.55	171	-35.19	23	2588	874 1097 1714	0.955572	0.00291694	NR4A3
hsa-miR-3620-5p	MSTRG.27066.3	1574	-292.18	172	-36	22	93686	80570 67720 34928 59661 3166 73332 82589 53254 77645 35176	ENST00000338488.8	159	-31.09	159	-31.09	22	2588	325	0.955572	0.00291694	NR4A3
hsa-miR-4492	MSTRG.27066.3	3394	-537.51	165	-32.65	17	93686	34931 3818 39497 80764 67722 80572 59664 91220 73338 78052 82096 34212 3170 25398 52103 62914 85949 59069 86252 15800 53257 57408 70363	ENST00000338488.8	462	-71.87	167	-30.53	17	2588	1328 1082 683	0.955572	0.00291694	NR4A3
hsa-miR-1587	MSTRG.27066.3	1558	-273.11	177	-34.7	20	93686	80568 34929 67721 3168 73337 59663 82591 53255 35178 77646	ENST00000338488.8	154	-31.53	154	-31.53	20	2588	327	0.955572	0.00291694	NR4A3
hsa-miR-3960	MSTRG.27066.3	589	-119.37	151	-35.02	20	93686	1988 4829 60990 13590	ENST00000338488.8	469	-87.77	163	-34.77	20	2588	1306 1403 1422	0.955572	0.00291694	NR4A3
hsa-miR-4656	MSTRG.27066.3	1883	-345.26	166	-35.51	23	93686	3513 34195 80673 80490 75412 66862 86195 71803 51571 58620 92981 35174	ENST00000338488.8	148	-30.1	148	-30.1	23	2588	1877	0.955572	0.00291694	NR4A3
hsa-miR-1343-5p	MSTRG.27066.3	1341	-254.66	168	-37.54	22	93686	80221 4831 90881 78031 91213 59653 74675 83873 91583	ENST00000338488.8	150	-31.04	150	-31.04	22	2588	83	0.955572	0.00291694	NR4A3
hsa-miR-3064-5p	MSTRG.27066.3	2241	-309.79	160	-30.29	21	93686	53696 3997 39757 67250 17066 88763 10027 26548 72504 28201 92674 79679 93078 56921 67319	ENST00000338488.8	157	-30.6	157	-30.6	21	2588	1409	0.955572	0.00291694	NR4A3
hsa-miR-4741	MSTRG.27066.3	769	-130.11	164	-32.08	23	93686	75457 51314 77642 49734 85896	ENST00000338488.8	160	-31.13	160	-31.13	23	2588	322	0.955572	0.00291694	NR4A3
hsa-miR-4763-3p	MSTRG.27066.3	2166	-403.17	166	-39.22	24	93686	4533 74125 67664 80235 89187 75080 87853 82637 66134 90229 78359 92384 12100 56044	ENST00000338488.8	170	-37.63	170	-37.63	24	2588	871	0.955572	0.00291694	NR4A3
hsa-miR-4767	MSTRG.27066.3	1494	-243.95	164	-37.07	23	93686	51116 69361 9066 39336 60986 65834 91078 1940 42277 28600	ENST00000338488.8	166	-36.69	166	-36.69	23	2588	341	0.955572	0.00291694	NR4A3
hsa-miR-5001-5p	MSTRG.27066.3	3464	-574.29	161	-32.08	24	93686	25390 82087 3812 34202 34924 39489 85942 53247 57400 15794 59658 86241 52094 62905 80566 67716 3163 73332 91210 70356 78044 59062 80757	ENST00000338488.8	469	-87.78	165	-35.04	24	2588	673 1321 1076	0.955572	0.00291694	NR4A3
hsa-miR-5088-5p	MSTRG.27066.3	1061	-168.59	162	-30.83	24	93686	90689 61463 24979 73903 75532 51755 59086	ENST00000338488.8	167	-33.86	167	-33.86	24	2588	201	0.955572	0.00291694	NR4A3
hsa-miR-5787	MSTRG.27066.3	4090	-762.69	166	-36.54	20	93686	59659 20725 82091 34928 82594 34207 72502 52105 86957 64180 86302 85945 91215 93080 39493 53696 78044 27575 73334 3166 25393 80761 75340 67719 70096 61505 80568	ENST00000338488.8	461	-88.47	168	-41.4	20	2588	1323 1540 679	0.955572	0.00291694	NR4A3
hsa-miR-6089	MSTRG.27066.3	2799	-665.12	180	-47.37	24	93686	20858 65846 180 2862 9173 19486 75961 8441 34192 27159 45854 62634 69466 50796 60407 51234 73322	ENST00000338488.8	170	-40.5	170	-40.5	24	2588	1490	0.955572	0.00291694	NR4A3
hsa-miR-6090	MSTRG.27066.3	741	-128.98	159	-31.97	19	93686	4532 4835 3963 50725 60748	ENST00000338488.8	308	-60.19	157	-35.46	19	2588	85 115	0.955572	0.00291694	NR4A3
hsa-miR-6127	MSTRG.27066.3	1983	-303.43	177	-34.85	19	93686	84883 72437 5013 92194 76721 93612 75410 23660 76860 83183 65706 37477 58759	ENST00000338488.8	173	-36.75	173	-36.75	19	2588	116	0.955572	0.00291694	NR4A3
hsa-miR-6752-5p	MSTRG.27066.3	1379	-250.24	163	-32.83	22	93686	71099 80192 3418 59004 31833 72227 88363 84926 55492	ENST00000338488.8	146	-30.57	146	-30.57	22	2588	1139	0.955572	0.00291694	NR4A3
hsa-miR-6756-5p	MSTRG.27066.3	2378	-480.65	172	-38.53	23	93686	91601 59214 62164 57898 83874 23745 13603 51357 73616 84778 71095 83358 58083 72223 68091	ENST00000338488.8	172	-36.53	172	-36.53	23	2588	51	0.955572	0.00291694	NR4A3
hsa-miR-6763-5p	MSTRG.27066.3	3089	-525.89	165	-36.27	19	93686	51357 91224 91601 57897 84887 72479 58084 83876 91214 59215 76911 83854 36450 72498 51379 58605 78035 59657 80225 55785	ENST00000338488.8	161	-31.85	161	-31.85	19	2588	87	0.955572	0.00291694	NR4A3
hsa-miR-6782-5p	MSTRG.27066.3	917	-170.37	166	-32.59	25	93686	83876 61844 83278 3668 88751 83374	ENST00000338488.8	319	-60.03	161	-35.62	25	2588	49 184	0.955572	0.00291694	NR4A3
hsa-miR-6785-5p	MSTRG.27066.3	2410	-379.36	161	-30.59	22	93686	84884 72182 4862 82957 4520 57132 27858 58079 83844 59211 75061 93323 4145 51982 85101 92174	ENST00000338488.8	311	-58.25	163	-32.95	22	2588	1500 241	0.955572	0.00291694	NR4A3
hsa-miR-6803-5p	MSTRG.27066.3	1098	-204.62	168	-36.14	22	93686	61220 80192 62164 88366 67299 87607 7850	ENST00000338488.8	314	-72.62	169	-38.01	22	2588	1140 666	0.955572	0.00291694	NR4A3
hsa-miR-6780b-5p	MSTRG.27066.3	2169	-347.67	171	-35.07	23	93686	61849 72524 72565 3874 90825 9892 57066 73979 12097 52797 52910 91339 51272 66640	ENST00000338488.8	311	-55.49	161	-30.9	23	2588	1156 742	0.955572	0.00291694	NR4A3
hsa-miR-6845-3p	MSTRG.27066.3	2586	-367.68	167	-35.81	21	93686	54208 71988 92655 50920 38902 87920 36571 92507 89623 56684 91298 57672 56331 71594 31342 49353 66320	ENST00000338488.8	162	-30.24	162	-30.24	21	2588	1824	0.955572	0.00291694	NR4A3
hsa-miR-7108-3p	MSTRG.27066.3	2000	-356.52	166	-34.57	20	93686	4400 67796 4194 60558 3747 51171 4438 24607 50778 51160 4327 4155 50756	ENST00000338488.8	160	-31.22	160	-31.22	20	2588	983	0.955572	0.00291694	NR4A3
hsa-miR-9899	MSTRG.27066.3	1072	-199.12	162	-35.9	22	93686	39334 39485 9064 69359 3847 85489 88320	ENST00000338488.8	306	-61.43	159	-32.68	22	2588	987 1201	0.955572	0.00291694	NR4A3
hsa-miR-149-3p	MSTRG.27066.3	2567	-418.75	163	-33.1	21	93686	59211 4520 82957 83850 57132 84883 4145 4863 93322 58080 84873 27862 51982 85103 75061 72184 92175	ENST00000338488.8	313	-63.59	159	-33.06	21	2588	1503 241	0.955572	0.00291694	NR4A3
hsa-miR-328-5p	MSTRG.27066.3	956	-213.03	177	-42.13	23	93686	69595 4537 80762 84965 13598 68101	ENST00000338488.8	162	-34.98	162	-34.98	23	2588	49	0.955572	0.00291694	NR4A3
hsa-miR-612	MSTRG.27066.3	4422	-702.94	170	-30.02	25	93686	82641 27567 73727 47278 65934 17475 70089 21355 42649 51602 64175 75858 2644 62539 55300 75913 52838 65629 69253 69834 64359 70529 27893 66806 75752 32894 32133 1902 91198	ENST00000362057.4	157	-31.32	157	-31.32	25	4070	3409	0.956072	0.00285215	WHRN
hsa-miR-615-5p	MSTRG.27066.3	593	-100.82	153	-30.78	22	93686	86092 82638 27650 87607	ENST00000362057.4	162	-32.2	162	-32.2	22	4070	3922	0.956072	0.00285215	WHRN
hsa-miR-637	MSTRG.27066.3	1543	-283.15	180	-38.77	24	93686	79361 80754 61216 87610 34026 7845 92984 33813 49359 4864	ENST00000362057.4	617	-104.2	168	-33.41	24	4070	2178 197 3786 3951	0.956072	0.00285215	WHRN
hsa-miR-661	MSTRG.27066.3	6186	-908.01	170	-32.68	24	93686	4279 88979 66529 61210 7 39231 19146 21357 27321 1030 53457 75999 76416 85804 22425 52238 65938 1904 8226 32136 42652 47281 47619 54443 69256 75754 85927 40950 2179 2648 20647 65632 75914 77842 17479 32895 34264 64363 4866 20147 67658 72527	ENST00000362057.4	648	-116.38	178	-33.18	24	4070	2981 1587 536 2177	0.956072	0.00285215	WHRN
hsa-miR-663a	MSTRG.27066.3	916	-169.62	162	-42.84	22	93686	3852 3887 84974 67845 85111 51580	ENST00000362057.4	160	-31.22	160	-31.22	22	4070	456	0.956072	0.00285215	WHRN
hsa-miR-658	MSTRG.27066.3	1986	-399.19	169	-41.34	25	93686	27359 67449 2686 8999 32175 42115 55222 18896 53494 65669 76454 10268 47319	ENST00000362057.4	150	-31.35	150	-31.35	25	4070	167	0.956072	0.00285215	WHRN
hsa-miR-762	MSTRG.27066.3	3547	-707.91	183	-45.97	22	93686	34206 85943 39490 73333 82090 52098 59656 34925 91211 3810 80759 25393 80560 67716 86244 78046 3165 15795 62909 57403 53250 59064 70358	ENST00000362057.4	935	-191.98	174	-45.79	22	4070	1412 3516 3720 204 3415 3168	0.956072	0.00285215	WHRN
hsa-miR-939-5p	MSTRG.27066.3	1405	-258.36	170	-36.34	24	93686	78029 83869 4831 59651 74670 90882 91206 80221 91582	ENST00000362057.4	307	-56.42	155	-30.97	24	4070	52 527	0.956072	0.00285215	WHRN
hsa-miR-1233-5p	MSTRG.27066.3	2257	-354.39	176	-39.08	22	93686	70055 93325 84875 84808 75818 80665 49729 64250 82843 68088 72222 76523 41102 56106 92226	ENST00000362057.4	307	-58.54	159	-35.74	22	4070	3398 2438	0.956072	0.00285215	WHRN
hsa-miR-1207-5p	MSTRG.27066.3	2122	-376.78	164	-38.28	21	93686	87857 4533 56049 67669 75080 90233 74127 80236 89189 92389 78364 66141 82641 12102	ENST00000362057.4	315	-62.29	159	-31.84	21	4070	2625 3177	0.956072	0.00285215	WHRN
hsa-miR-1292-3p	MSTRG.27066.3	896	-150.82	155	-30.03	20	93686	60821 17123 10553 16823 74368 72737	ENST00000362057.4	166	-37.06	166	-37.06	20	4070	744	0.956072	0.00285215	WHRN
hsa-miR-1908-5p	MSTRG.27066.3	910	-155.44	158	-32	21	93686	3859 85110 3890 67848 84974 51581	ENST00000362057.4	154	-31.85	154	-31.85	21	4070	453	0.956072	0.00285215	WHRN
hsa-miR-1908-3p	MSTRG.27066.3	468	-116.13	158	-41.17	21	93686	50783 50924 51067	ENST00000362057.4	322	-68.79	164	-37.32	21	4070	719 31	0.956072	0.00285215	WHRN
hsa-miR-1909-3p	MSTRG.27066.3	2249	-354.26	165	-32.78	22	93686	25585 71562 82673 80511 74126 51316 12101 51986 82638 84192 6261 80687 86093 72790 66141	ENST00000362057.4	307	-53.21	160	-30.48	22	4070	3170 2620	0.956072	0.00285215	WHRN
hsa-miR-2861	MSTRG.27066.3	1542	-259.22	173	-35.21	19	93686	51003 67835 88734 41018 89202 67369 67665 4938 67501 58077	ENST00000362057.4	157	-31.36	157	-31.36	19	4070	2187	0.956072	0.00285215	WHRN
hsa-miR-3620-5p	MSTRG.27066.3	1574	-292.18	172	-36	22	93686	80570 67720 34928 59661 3166 73332 82589 53254 77645 35176	ENST00000362057.4	343	-70.93	172	-36.8	22	4070	3517 3720	0.956072	0.00285215	WHRN
hsa-miR-3689a-3p	MSTRG.27066.3	8396	-1153.87	169	-30.27	22	93686	72221 22332 4144 68087 10310 28774 47331 73960 54663 14721 27861 68996 18905 76466 93326 27163 82957 41119 42704 47496 66248 84876 13473 17561 22849 27537 42292 42564 47705 53538 69168 69919 85601 26999 45692 2866 45858 69471 20863 185 8446 9178 13613 19491 62639 64414 65851 34886 64243 75822 1955 10443 22983 39451 66153 70054 84701	ENST00000362057.4	624	-98.25	166	-32.7	22	4070	2369 2336 2438 3399	0.956072	0.00285215	WHRN
hsa-miR-3943	MSTRG.27066.3	1856	-316.43	168	-31.69	23	93686	61573 88890 82696 71226 76841 81250 86151 60113 81018 88873 73191 58260	ENST00000362057.4	466	-84.8	160	-34	23	4070	2757 1332 1128	0.956072	0.00285215	WHRN
hsa-miR-4466	MSTRG.27066.3	1019	-171.17	155	-30.64	18	93686	67899 3771 67448 220 13653 32377 62676	ENST00000362057.4	604	-110.98	156	-33.16	18	4070	1757 2559 103 2721	0.956072	0.00285215	WHRN
hsa-miR-4492	MSTRG.27066.3	3394	-537.51	165	-32.65	17	93686	34931 3818 39497 80764 67722 80572 59664 91220 73338 78052 82096 34212 3170 25398 52103 62914 85949 59069 86252 15800 53257 57408 70363	ENST00000362057.4	882	-144.76	151	-32.49	17	4070	3419 1415 207 3175 3521 3725	0.956072	0.00285215	WHRN
hsa-miR-1587	MSTRG.27066.3	1558	-273.11	177	-34.7	20	93686	80568 34929 67721 3168 73337 59663 82591 53255 35178 77646	ENST00000362057.4	324	-62.13	163	-31.8	20	4070	3519 3722	0.956072	0.00285215	WHRN
hsa-miR-4632-3p	MSTRG.27066.3	907	-161.02	160	-32.04	22	93686	50980 4246 50781 3756 33629 51237	ENST00000362057.4	602	-114.92	157	-33.74	22	4070	728 35 1036 57	0.956072	0.00285215	WHRN
hsa-miR-4640-5p	MSTRG.27066.3	1846	-348.49	164	-33.2	23	93686	53380 72579 43618 64805 74240 59028 23025 59742 79816 57154 71923 35958	ENST00000362057.4	468	-96.74	161	-34.94	23	4070	1243 2661 2420	0.956072	0.00285215	WHRN
hsa-miR-4649-5p	MSTRG.27066.3	604	-111.84	159	-33.51	24	93686	52804 55941 51447 51426	ENST00000362057.4	159	-30.74	159	-30.74	24	4070	2404	0.956072	0.00285215	WHRN
hsa-miR-4707-5p	MSTRG.27066.3	1227	-262.57	169	-43.99	23	93686	51210 80701 82154 50749 50821 74191 60540 61194	ENST00000362057.4	152	-35.22	152	-35.22	23	4070	723	0.956072	0.00285215	WHRN
hsa-miR-4707-3p	MSTRG.27066.3	1850	-335.77	169	-36.92	22	93686	63989 38860 40135 1453 4393 30595 60557 30693 74366 4257 64646 55286	ENST00000362057.4	167	-36.32	167	-36.32	22	4070	727	0.956072	0.00285215	WHRN
hsa-miR-4726-5p	MSTRG.27066.3	1846	-338.27	168	-37.12	23	93686	53383 59027 72580 64801 71922 59741 23024 57153 74241 79820 35958 43617	ENST00000362057.4	467	-84.17	161	-30.7	23	4070	2662 2419 1244	0.956072	0.00285215	WHRN
hsa-miR-4763-3p	MSTRG.27066.3	2166	-403.17	166	-39.22	24	93686	4533 74125 67664 80235 89187 75080 87853 82637 66134 90229 78359 92384 12100 56044	ENST00000362057.4	326	-72.42	176	-43.47	24	4070	3169 2623	0.956072	0.00285215	WHRN
hsa-miR-4767	MSTRG.27066.3	1494	-243.95	164	-37.07	23	93686	51116 69361 9066 39336 60986 65834 91078 1940 42277 28600	ENST00000362057.4	306	-62.1	158	-33.95	23	4070	3295 117	0.956072	0.00285215	WHRN
hsa-miR-4787-5p	MSTRG.27066.3	459	-82.49	155	-30.37	22	93686	59005 72227 50947	ENST00000362057.4	313	-67.91	158	-34.91	22	4070	449 2714	0.956072	0.00285215	WHRN
hsa-miR-5196-5p	MSTRG.27066.3	3071	-510.99	168	-32.81	22	93686	72564 72521 9891 52799 57065 76897 51274 61848 57439 73982 1791 26863 3874 59208 83256 50492 25781 90825 3628 50433	ENST00000362057.4	175	-33.25	175	-33.25	22	4070	2693	0.956072	0.00285215	WHRN
hsa-miR-5787	MSTRG.27066.3	4090	-762.69	166	-36.54	20	93686	59659 20725 82091 34928 82594 34207 72502 52105 86957 64180 86302 85945 91215 93080 39493 53696 78044 27575 73334 3166 25393 80761 75340 67719 70096 61505 80568	ENST00000362057.4	1060	-208.99	158	-33.84	20	4070	3517 3955 1412 3413 3719 203 1881	0.956072	0.00285215	WHRN
hsa-miR-6722-3p	MSTRG.27066.3	2269	-388.62	166	-32.92	22	93686	25585 80689 51318 51985 74124 82678 84192 82636 12101 80511 66139 71562 86096 6261 72790	ENST00000362057.4	309	-55.67	159	-30.32	22	4070	3174 2622	0.956072	0.00285215	WHRN
hsa-miR-6732-5p	MSTRG.27066.3	759	-124.16	160	-31.29	20	93686	70370 86100 31836 84928 63432	ENST00000362057.4	316	-60.98	160	-32.17	20	4070	1019 499	0.956072	0.00285215	WHRN
hsa-miR-6751-5p	MSTRG.27066.3	1081	-185.69	171	-35	23	93686	80193 62160 88366 7850 67299 61217 87607	ENST00000362057.4	319	-56.3	162	-30.43	23	4070	3854 3950	0.956072	0.00285215	WHRN
hsa-miR-6752-5p	MSTRG.27066.3	1379	-250.24	163	-32.83	22	93686	71099 80192 3418 59004 31833 72227 88363 84926 55492	ENST00000362057.4	641	-129.9	163	-33.95	22	4070	2710 3950 3854 1013	0.956072	0.00285215	WHRN
hsa-miR-6756-5p	MSTRG.27066.3	2378	-480.65	172	-38.53	23	93686	91601 59214 62164 57898 83874 23745 13603 51357 73616 84778 71095 83358 58083 72223 68091	ENST00000362057.4	302	-57.15	155	-32.04	23	4070	1393 2560	0.956072	0.00285215	WHRN
hsa-miR-6775-5p	MSTRG.27066.3	332	-74.64	173	-44.47	25	93686	66941 45892	ENST00000362057.4	163	-31.93	163	-31.93	25	4070	92	0.956072	0.00285215	WHRN
hsa-miR-6779-5p	MSTRG.27066.3	8419	-1329.52	156	-35.49	21	93686	27166 4146 82958 64245 13475 22981 27001 41121 45694 47333 47498 73962 76468 2864 13615 14720 75819 84874 10314 17563 20865 22851 27863 42294 42566 47707 53540 68088 68999 69170 69921 72222 85603 10441 34884 93327 18908 19492 54660 66150 187 8448 9180 28776 45861 62641 64416 65853 66249 69474 1953 22334 27530 70052 39453 84703 42703	ENST00000362057.4	618	-106.29	158	-30.65	21	4070	2338 2377 3399 2438	0.956072	0.00285215	WHRN
hsa-miR-6782-5p	MSTRG.27066.3	917	-170.37	166	-32.59	25	93686	83876 61844 83278 3668 88751 83374	ENST00000362057.4	177	-36.27	177	-36.27	25	4070	97	0.956072	0.00285215	WHRN
hsa-miR-6785-5p	MSTRG.27066.3	2410	-379.36	161	-30.59	22	93686	84884 72182 4862 82957 4520 57132 27858 58079 83844 59211 75061 93323 4145 51982 85101 92174	ENST00000362057.4	334	-54.41	175	-31.91	22	4070	2337 3904	0.956072	0.00285215	WHRN
hsa-miR-6787-5p	MSTRG.27066.3	901	-156.06	157	-34.59	22	93686	84972 3887 51580 3858 67845 85108	ENST00000362057.4	157	-34.37	157	-34.37	22	4070	451	0.956072	0.00285215	WHRN
hsa-miR-6791-5p	MSTRG.27066.3	2727	-490.12	167	-35.62	22	93686	81990 67350 67723 52258 56090 51375 91203 85329 93342 40629 1262 35772 79466 77648 86125 4149 33622 90978	ENST00000362057.4	310	-66.37	156	-36.13	22	4070	2567 2374	0.956072	0.00285215	WHRN
hsa-miR-6793-3p	MSTRG.27066.3	1949	-302.21	163	-33.37	20	93686	51550 90873 45345 12506 58860 77402 16713 82779 4228 72197 84636 60246 25312	ENST00000362057.4	464	-84.15	157	-33.19	20	4070	1623 3472 3688	0.956072	0.00285215	WHRN
hsa-miR-6803-5p	MSTRG.27066.3	1098	-204.62	168	-36.14	22	93686	61220 80192 62164 88366 67299 87607 7850	ENST00000362057.4	318	-67.26	162	-41.13	22	4070	3946 3857	0.956072	0.00285215	WHRN
hsa-miR-6842-3p	MSTRG.27066.3	1771	-239.15	169	-32.5	22	93686	28198 93078 80187 33667 49892 17065 53694 10026 72501 75339 83386 84962	ENST00000362057.4	597	-92.57	153	-30.41	22	4070	2476 2449 287 511	0.956072	0.00285215	WHRN
hsa-miR-6850-3p	MSTRG.27066.3	742	-136.66	165	-32.72	20	93686	50850 50786 21671 20404 50928	ENST00000362057.4	601	-115.71	158	-30.85	20	4070	33 1518 720 640	0.956072	0.00285215	WHRN
hsa-miR-7107-5p	MSTRG.27066.3	1236	-228.18	175	-41.33	22	93686	4869 2181 60981 90608 75023 4342 30543 50858	ENST00000362057.4	161	-31.2	161	-31.2	22	4070	2985	0.956072	0.00285215	WHRN
hsa-miR-7110-5p	MSTRG.27066.3	1565	-282.15	179	-37.58	21	93686	31834 59002 72227 3419 80194 84926 88364 23750 71100 55493	ENST00000362057.4	621	-110.49	163	-32.03	21	4070	3855 3951 1014 2713	0.956072	0.00285215	WHRN
hsa-miR-7851-3p	MSTRG.27066.3	2585	-415.25	184	-34.02	22	93686	27001 45694 47333 76468 54495 69001 81649 83744 75133 31556 89887 61855 59878 79366 82648 23883	ENST00000362057.4	156	-31.53	156	-31.53	22	4070	1893	0.956072	0.00285215	WHRN
hsa-miR-10400-3p	MSTRG.27066.3	1752	-282.83	158	-31.89	22	93686	52112 93041 93074 65293 31460 61206 61665 43858 14600 29282 30953 83963	ENST00000362057.4	167	-32.57	167	-32.57	22	4070	3087	0.956072	0.00285215	WHRN
hsa-miR-10396b-5p	MSTRG.27066.3	904	-171.04	162	-38.3	20	93686	3861 51583 85111 3889 67848 84976	ENST00000362057.4	164	-37.04	164	-37.04	20	4070	455	0.956072	0.00285215	WHRN
hsa-miR-128-1-5p	MSTRG.27066.3	1064	-197.18	157	-33.94	23	93686	34212 61173 84740 67842 3764 4981 3866	ENST00000362057.4	445	-73.53	151	-34.17	23	4070	1039 3782 2689	0.956072	0.00285215	WHRN
hsa-miR-328-5p	MSTRG.27066.3	956	-213.03	177	-42.13	23	93686	69595 4537 80762 84965 13598 68101	ENST00000362057.4	160	-33.31	160	-33.31	23	4070	343	0.956072	0.00285215	WHRN
hsa-miR-612	MSTRG.27066.3	4422	-702.94	170	-30.02	25	93686	82641 27567 73727 47278 65934 17475 70089 21355 42649 51602 64175 75858 2644 62539 55300 75913 52838 65629 69253 69834 64359 70529 27893 66806 75752 32894 32133 1902 91198	ENST00000409687.5	164	-30.92	164	-30.92	25	3814	2240	0.905906	0.0128639	SAPCD2
hsa-miR-619-5p	MSTRG.27066.3	8138	-1620.94	200	-47.05	22	93686	10574 14424 21697 29430 39650 74726 46619 1430 11751 16844 21996 25390 30572 40015 41251 78533 7345 28142 38741 40610 13057 25896 30415 63537 81302 74858 7480 11887 10707 18030 35419 13174 17280 24628 18164 29885 81437 21830 74524 64005 66906 49701 91699 69863 34264	ENST00000409687.5	180	-35.35	180	-35.35	22	3814	3537	0.905906	0.0128639	SAPCD2
hsa-miR-637	MSTRG.27066.3	1543	-283.15	180	-38.77	24	93686	79361 80754 61216 87610 34026 7845 92984 33813 49359 4864	ENST00000409687.5	485	-90.88	166	-34.97	24	3814	1286 2180 2018	0.905906	0.0128639	SAPCD2
hsa-miR-661	MSTRG.27066.3	6186	-908.01	170	-32.68	24	93686	4279 88979 66529 61210 7 39231 19146 21357 27321 1030 53457 75999 76416 85804 22425 52238 65938 1904 8226 32136 42652 47281 47619 54443 69256 75754 85927 40950 2179 2648 20647 65632 75914 77842 17479 32895 34264 64363 4866 20147 67658 72527	ENST00000409687.5	606	-110.64	158	-31.64	24	3814	1369 1419 2030 2243	0.905906	0.0128639	SAPCD2
hsa-miR-663a	MSTRG.27066.3	916	-169.62	162	-42.84	22	93686	3852 3887 84974 67845 85111 51580	ENST00000409687.5	150	-31.18	150	-31.18	22	3814	933	0.905906	0.0128639	SAPCD2
hsa-miR-874-5p	MSTRG.27066.3	1962	-294.25	165	-30.17	23	93686	92340 57458 56393 63073 93016 4301 49843 3654 4181 58749 88006 55009 67855	ENST00000409687.5	152	-32.04	152	-32.04	23	3814	29	0.905906	0.0128639	SAPCD2
hsa-miR-874-3p	MSTRG.27066.3	1057	-174.3	166	-33.66	22	93686	52754 14442 71567 85328 66411 51495 89137	ENST00000409687.5	482	-83.79	168	-33.3	22	3814	2498 253 1719	0.905906	0.0128639	SAPCD2
hsa-miR-744-5p	MSTRG.27066.3	594	-103.55	163	-32.26	22	93686	51579 45894 3765 67845	ENST00000409687.5	297	-55.45	156	-31.38	22	3814	593 276	0.905906	0.0128639	SAPCD2
hsa-miR-939-5p	MSTRG.27066.3	1405	-258.36	170	-36.34	24	93686	78029 83869 4831 59651 74670 90882 91206 80221 91582	ENST00000409687.5	462	-92.25	168	-38.62	24	3814	2007 1423 707	0.905906	0.0128639	SAPCD2
hsa-miR-1228-5p	MSTRG.27066.3	602	-105.92	158	-33.37	21	93686	3964 75998 64542 20851	ENST00000409687.5	300	-56.73	160	-32.4	21	3814	939 3011	0.905906	0.0128639	SAPCD2
hsa-miR-1233-5p	MSTRG.27066.3	2257	-354.39	176	-39.08	22	93686	70055 93325 84875 84808 75818 80665 49729 64250 82843 68088 72222 76523 41102 56106 92226	ENST00000409687.5	159	-31	159	-31	22	3814	1921	0.905906	0.0128639	SAPCD2
hsa-miR-1207-5p	MSTRG.27066.3	2122	-376.78	164	-38.28	21	93686	87857 4533 56049 67669 75080 90233 74127 80236 89189 92389 78364 66141 82641 12102	ENST00000409687.5	913	-160.21	175	-37.34	21	3814	1051 1023 2241 589 502 3238	0.905906	0.0128639	SAPCD2
hsa-miR-1292-3p	MSTRG.27066.3	896	-150.82	155	-30.03	20	93686	60821 17123 10553 16823 74368 72737	ENST00000409687.5	164	-33.75	164	-33.75	20	3814	1671	0.905906	0.0128639	SAPCD2
hsa-miR-1471	MSTRG.27066.3	307	-58.27	154	-35.82	22	93686	90580 3983	ENST00000409687.5	318	-65.26	162	-33.82	22	3814	1690 50	0.905906	0.0128639	SAPCD2
hsa-miR-1914-3p	MSTRG.27066.3	1054	-177.07	161	-31.6	22	93686	88755 72511 83880 53097 29830 3677 62060	ENST00000409687.5	169	-34.08	169	-34.08	22	3814	1561	0.905906	0.0128639	SAPCD2
hsa-miR-1915-3p	MSTRG.27066.3	1795	-316.43	158	-32.05	20	93686	67853 52915 93449 90697 83717 71250 59434 81973 55010 61472 80793 83072	ENST00000409687.5	763	-143.17	165	-36.22	20	3814	1605 2930 3305 508 1933	0.905906	0.0128639	SAPCD2
hsa-miR-2861	MSTRG.27066.3	1542	-259.22	173	-35.21	19	93686	51003 67835 88734 41018 89202 67369 67665 4938 67501 58077	ENST00000409687.5	469	-87.97	161	-32.01	19	3814	1371 2248 2669	0.905906	0.0128639	SAPCD2
hsa-miR-3151-5p	MSTRG.27066.3	1514	-259.19	162	-33.87	21	93686	52051 75088 83319 81985 59614 76167 66870 43623 3867 4939	ENST00000409687.5	310	-57.85	156	-30.16	21	3814	1971 2793	0.905906	0.0128639	SAPCD2
hsa-miR-3187-5p	MSTRG.27066.3	4475	-752.23	168	-32.61	23	93686	70528 62537 21359 65939 17480 1904 27567 75914 2648 32132 55300 75862 42653 73731 47282 64359 65628 69252 27891 52845 82643 70089 64177 69833 32894 75753 51606 66809 91200	ENST00000409687.5	156	-33.07	156	-33.07	23	3814	2240	0.905906	0.0128639	SAPCD2
hsa-miR-3620-5p	MSTRG.27066.3	1574	-292.18	172	-36	22	93686	80570 67720 34928 59661 3166 73332 82589 53254 77645 35176	ENST00000409687.5	474	-88.3	169	-33.13	22	3814	2296 2676 2365	0.905906	0.0128639	SAPCD2
hsa-miR-4466	MSTRG.27066.3	1019	-171.17	155	-30.64	18	93686	67899 3771 67448 220 13653 32377 62676	ENST00000409687.5	305	-64.22	155	-33.55	18	3814	1452 132	0.905906	0.0128639	SAPCD2
hsa-miR-1587	MSTRG.27066.3	1558	-273.11	177	-34.7	20	93686	80568 34929 67721 3168 73337 59663 82591 53255 35178 77646	ENST00000409687.5	462	-78.2	165	-30.33	20	3814	2298 2678 2365	0.905906	0.0128639	SAPCD2
hsa-miR-3960	MSTRG.27066.3	589	-119.37	151	-35.02	20	93686	1988 4829 60990 13590	ENST00000409687.5	334	-74.62	177	-40.81	20	3814	440 541	0.905906	0.0128639	SAPCD2
hsa-miR-4656	MSTRG.27066.3	1883	-345.26	166	-35.51	23	93686	3513 34195 80673 80490 75412 66862 86195 71803 51571 58620 92981 35174	ENST00000409687.5	632	-129.07	167	-35.6	23	3814	1306 2232 2297 2671	0.905906	0.0128639	SAPCD2
hsa-miR-4685-5p	MSTRG.27066.3	2246	-434.96	179	-38.82	26	93686	81968 79810 86585 61467 76817 51078 83712 71138 64993 88730 19436 90693 58048 67842	ENST00000409687.5	740	-136.4	154	-33.77	26	3814	2925 2542 668 1597 3157	0.905906	0.0128639	SAPCD2
hsa-miR-1343-5p	MSTRG.27066.3	1341	-254.66	168	-37.54	22	93686	80221 4831 90881 78031 91213 59653 74675 83873 91583	ENST00000409687.5	464	-88.2	161	-32.71	22	3814	707 2005 1424	0.905906	0.0128639	SAPCD2
hsa-miR-1343-3p	MSTRG.27066.3	3432	-544.6	166	-30.06	22	93686	34030 49366 68209 40190 85085 70455 88832 13214 15609 29605 31462 35459 43860 66901 91344 17017 29281 41291 82960 14603 30956 53397 81479	ENST00000409687.5	446	-74.79	155	-31.12	22	3814	2011 2659 1135	0.905906	0.0128639	SAPCD2
hsa-miR-4707-5p	MSTRG.27066.3	1227	-262.57	169	-43.99	23	93686	51210 80701 82154 50749 50821 74191 60540 61194	ENST00000409687.5	154	-37.78	154	-37.78	23	3814	85	0.905906	0.0128639	SAPCD2
hsa-miR-4722-3p	MSTRG.27066.3	1961	-289.29	162	-32.69	22	93686	1550 18150 80725 80097 22118 74510 87286 11872 93533 45503 72158 52429 56265	ENST00000409687.5	465	-76.64	165	-32.88	22	3814	2549 249 3200	0.905906	0.0128639	SAPCD2
hsa-miR-4725-3p	MSTRG.27066.3	2139	-336.57	176	-30.12	22	93686	57065 52796 61848 12099 73984 9893 51273 90827 3878 52909 66642 72523 72566 91338	ENST00000409687.5	157	-31.14	157	-31.14	22	3814	1945	0.905906	0.0128639	SAPCD2
hsa-miR-4739	MSTRG.27066.3	2874	-478.45	171	-34.6	25	93686	65699 52064 20190 76258 83170 2725 76712 21562 57131 83114 87850 373 73262 58373 75403 16598 56183 58752 86985	ENST00000409687.5	304	-54	157	-30.5	25	3814	359 2153	0.905906	0.0128639	SAPCD2
hsa-miR-4745-3p	MSTRG.27066.3	798	-164.03	167	-38.66	23	93686	3735 4813 51147 50788 51077	ENST00000409687.5	459	-88.1	172	-41.98	23	3814	9 1018 1041	0.905906	0.0128639	SAPCD2
hsa-miR-4758-3p	MSTRG.27066.3	1245	-218.57	172	-36.89	23	93686	52363 56405 80376 58748 57820 88001 88739 33793	ENST00000409687.5	308	-51.67	163	-30.97	23	3814	2435 28	0.905906	0.0128639	SAPCD2
hsa-miR-4763-3p	MSTRG.27066.3	2166	-403.17	166	-39.22	24	93686	4533 74125 67664 80235 89187 75080 87853 82637 66134 90229 78359 92384 12100 56044	ENST00000409687.5	954	-204.06	165	-40.49	24	3814	2235 1045 1024 497 3232 581	0.905906	0.0128639	SAPCD2
hsa-miR-5090	MSTRG.27066.3	323	-61.31	171	-37.82	23	93686	66947 45894	ENST00000409687.5	303	-59.08	154	-34.32	23	3814	270 590	0.905906	0.0128639	SAPCD2
hsa-miR-6085	MSTRG.27066.3	2862	-410.79	171	-32.38	19	93686	75417 86197 80678 62914 51319 88040 54381 58627 57408 75465 25586 57437 61702 93141 33644 62863 75059 82017 92174	ENST00000409687.5	311	-47.15	171	-32.99	19	3814	2238 499	0.905906	0.0128639	SAPCD2
hsa-miR-6721-5p	MSTRG.27066.3	1931	-313.01	172	-38.18	23	93686	82639 75080 4533 20715 81183 56046 74223 65218 76818 51198 66943 59609 71141	ENST00000409687.5	1226	-219.6	172	-36.19	23	3814	497 2238 1051 1024 3250 588 2601 1431	0.905906	0.0128639	SAPCD2
hsa-miR-6752-5p	MSTRG.27066.3	1379	-250.24	163	-32.83	22	93686	71099 80192 3418 59004 31833 72227 88363 84926 55492	ENST00000409687.5	314	-66.04	161	-34.06	22	3814	1071 2096	0.905906	0.0128639	SAPCD2
hsa-miR-6756-5p	MSTRG.27066.3	2378	-480.65	172	-38.53	23	93686	91601 59214 62164 57898 83874 23745 13603 51357 73616 84778 71095 83358 58083 72223 68091	ENST00000409687.5	156	-34.96	156	-34.96	23	3814	1342	0.905906	0.0128639	SAPCD2
hsa-miR-6764-5p	MSTRG.27066.3	1843	-313.91	172	-32	22	93686	80791 83069 83717 90692 67852 81971 71249 61471 52907 59434 55008 93446	ENST00000409687.5	767	-127.22	165	-30.37	22	3814	1932 2930 3299 505 1603	0.905906	0.0128639	SAPCD2
hsa-miR-6765-3p	MSTRG.27066.3	2832	-437.79	178	-43.04	21	93686	56924 73375 79897 24737 78509 58301 59882 40586 81653 59020 72290 78374 89890 87590 79368 93265 54191 58666 92889	ENST00000409687.5	304	-55.43	157	-34.25	21	3814	301 2809	0.905906	0.0128639	SAPCD2
hsa-miR-6781-5p	MSTRG.27066.3	1052	-195.28	163	-32.39	21	93686	2434 83715 34215 84743 3865 3973 3642	ENST00000409687.5	286	-58.66	146	-34.29	21	3814	417 19	0.905906	0.0128639	SAPCD2
hsa-miR-6784-5p	MSTRG.27066.3	464	-102.59	166	-38.1	20	93686	34211 66949 61178	ENST00000409687.5	597	-111.27	154	-33.66	20	3814	3193 308 408 571	0.905906	0.0128639	SAPCD2
hsa-miR-6791-5p	MSTRG.27066.3	2727	-490.12	167	-35.62	22	93686	81990 67350 67723 52258 56090 51375 91203 85329 93342 40629 1262 35772 79466 77648 86125 4149 33622 90978	ENST00000409687.5	613	-105	164	-32.25	22	3814	1820 1292 2367 2184	0.905906	0.0128639	SAPCD2
hsa-miR-6798-5p	MSTRG.27066.3	1074	-186.98	168	-33.15	23	93686	66138 63429 93414 52912 73581 72789 86094	ENST00000409687.5	148	-32.89	148	-32.89	23	3814	1045	0.905906	0.0128639	SAPCD2
hsa-miR-6799-5p	MSTRG.27066.3	1946	-324.57	162	-31.11	20	93686	72222 83117 56187 73267 68088 58378 87853 20190 58603 85431 27535 50645 22334	ENST00000409687.5	319	-62.09	173	-40.41	20	3814	362 2158	0.905906	0.0128639	SAPCD2
hsa-miR-6813-5p	MSTRG.27066.3	2896	-484.16	176	-36.15	23	93686	58621 88033 80677 57404 75416 75053 93133 86188 62910 57433 25583 61700 51312 75460 33640 92172 82015 54377 62859	ENST00000409687.5	311	-58.3	156	-30.48	23	3814	2234 495	0.905906	0.0128639	SAPCD2
hsa-miR-6858-3p	MSTRG.27066.3	1652	-232	164	-30.22	22	93686	71262 66672 53890 53958 27797 19154 45762 89939 60258 67080 54100	ENST00000409687.5	152	-31.09	152	-31.09	22	3814	998	0.905906	0.0128639	SAPCD2
hsa-miR-6879-5p	MSTRG.27066.3	1689	-284.05	162	-34.34	22	93686	71143 74223 76821 93472 65219 83192 3507 5565 69154 90229 88240	ENST00000409687.5	480	-87.29	174	-36.52	22	3814	1057 2689 3248	0.905906	0.0128639	SAPCD2
hsa-miR-6894-3p	MSTRG.27066.3	1960	-281.56	165	-30.9	21	93686	63563 66326 67709 11777 16870 24654 18152 88406 64897 4601 79910 87373 88202	ENST00000409687.5	161	-31.72	161	-31.72	21	3814	2551	0.905906	0.0128639	SAPCD2
hsa-miR-7851-3p	MSTRG.27066.3	2585	-415.25	184	-34.02	22	93686	27001 45694 47333 76468 54495 69001 81649 83744 75133 31556 89887 61855 59878 79366 82648 23883	ENST00000409687.5	159	-30.09	159	-30.09	22	3814	2134	0.905906	0.0128639	SAPCD2
hsa-miR-8072	MSTRG.27066.3	581	-113.77	149	-32.83	20	93686	4828 60993 13589 1988	ENST00000409687.5	299	-61.75	155	-31.07	20	3814	440 540	0.905906	0.0128639	SAPCD2
hsa-miR-8089	MSTRG.27066.3	2454	-444.66	169	-38.62	24	93686	92290 61850 72525 73985 91340 72497 51376 59653 85326 3801 92157 52231 1258 86123 75334 89453	ENST00000409687.5	608	-119.06	164	-37.93	24	3814	2124 3418 2008 1419	0.905906	0.0128639	SAPCD2
hsa-miR-9899	MSTRG.27066.3	1072	-199.12	162	-35.9	22	93686	39334 39485 9064 69359 3847 85489 88320	ENST00000409687.5	465	-82.58	159	-30.24	22	3814	586 1327 76	0.905906	0.0128639	SAPCD2
hsa-miR-10392-3p	MSTRG.27066.3	454	-96.15	154	-39.11	24	93686	4300 4179 60542	ENST00000409687.5	648	-138.6	167	-39.21	24	3814	108 830 86 29	0.905906	0.0128639	SAPCD2
hsa-miR-10398-3p	MSTRG.27066.3	604	-108.95	155	-32.85	21	93686	92895 56375 57022 75807	ENST00000409687.5	152	-30.97	152	-30.97	21	3814	1039	0.905906	0.0128639	SAPCD2
hsa-miR-10400-3p	MSTRG.27066.3	1752	-282.83	158	-31.89	22	93686	52112 93041 93074 65293 31460 61206 61665 43858 14600 29282 30953 83963	ENST00000409687.5	158	-32.86	158	-32.86	22	3814	2580	0.905906	0.0128639	SAPCD2
hsa-miR-12121	MSTRG.27066.3	162	-31.36	162	-31.36	21	93686	4721	ENST00000409687.5	157	-30.5	157	-30.5	21	3814	2560	0.905906	0.0128639	SAPCD2
hsa-miR-296-5p	MSTRG.27066.3	1475	-235.03	170	-37.28	21	93686	67798 80749 63074 68102 89884 81852 92341 4279 51218 93022	ENST00000409687.5	318	-59.54	161	-32.24	21	3814	2285 2546	0.905906	0.0128639	SAPCD2
hsa-miR-328-5p	MSTRG.27066.3	956	-213.03	177	-42.13	23	93686	69595 4537 80762 84965 13598 68101	ENST00000409687.5	300	-62.53	160	-39.88	23	3814	1044 2857	0.905906	0.0128639	SAPCD2
hsa-miR-612	MSTRG.27066.3	4422	-702.94	170	-30.02	25	93686	82641 27567 73727 47278 65934 17475 70089 21355 42649 51602 64175 75858 2644 62539 55300 75913 52838 65629 69253 69834 64359 70529 27893 66806 75752 32894 32133 1902 91198	ENST00000268720.9	168	-30.31	168	-30.31	25	2657	1538	0.938083	0.00563193	CPNE7
hsa-miR-661	MSTRG.27066.3	6186	-908.01	170	-32.68	24	93686	4279 88979 66529 61210 7 39231 19146 21357 27321 1030 53457 75999 76416 85804 22425 52238 65938 1904 8226 32136 42652 47281 47619 54443 69256 75754 85927 40950 2179 2648 20647 65632 75914 77842 17479 32895 34264 64363 4866 20147 67658 72527	ENST00000268720.9	158	-30.78	158	-30.78	24	2657	2001	0.938083	0.00563193	CPNE7
hsa-miR-1225-3p	MSTRG.27066.3	905	-143.84	156	-30.93	22	93686	52743 76837 82697 86131 72405 89420	ENST00000268720.9	165	-35.34	165	-35.34	22	2657	2339	0.938083	0.00563193	CPNE7
hsa-miR-1207-5p	MSTRG.27066.3	2122	-376.78	164	-38.28	21	93686	87857 4533 56049 67669 75080 90233 74127 80236 89189 92389 78364 66141 82641 12102	ENST00000268720.9	453	-82.31	160	-32.62	21	2657	2232 1983 2310	0.938083	0.00563193	CPNE7
hsa-miR-1268a	MSTRG.27066.3	1776	-323.26	172	-34.78	18	93686	1859 86817 2768 27440 53693 54701 55438 8346 66876 81992 52797	ENST00000268720.9	152	-30.84	152	-30.84	18	2657	2400	0.938083	0.00563193	CPNE7
hsa-miR-1913	MSTRG.27066.3	2265	-396.98	160	-34.44	22	93686	56408 88739 50757 51943 75254 77176 89794 45346 49656 91354 77210 4232 88656 5261 28440	ENST00000268720.9	607	-112.48	160	-34.85	22	2657	2042 2327 1116 463	0.938083	0.00563193	CPNE7
hsa-miR-2861	MSTRG.27066.3	1542	-259.22	173	-35.21	19	93686	51003 67835 88734 41018 89202 67369 67665 4938 67501 58077	ENST00000268720.9	441	-73.81	159	-33.4	19	2657	2139 1122 2220	0.938083	0.00563193	CPNE7
hsa-miR-3620-5p	MSTRG.27066.3	1574	-292.18	172	-36	22	93686	80570 67720 34928 59661 3166 73332 82589 53254 77645 35176	ENST00000268720.9	321	-60.15	162	-31.02	22	2657	476 1994	0.938083	0.00563193	CPNE7
hsa-miR-1268b	MSTRG.27066.3	1792	-337.1	172	-35.3	20	93686	1857 66874 86815 27438 2766 53691 54699 55436 8344 81990 52795	ENST00000268720.9	152	-32.21	152	-32.21	20	2657	2398	0.938083	0.00563193	CPNE7
hsa-miR-4469	MSTRG.27066.3	3430	-549.13	160	-30.79	22	93686	56730 60485 24992 71972 4413 43925 58520 56487 61704 51950 59554 92510 77568 17950 54266 92657 80814 92497 20092 25316 60318 79661 55037	ENST00000268720.9	313	-58.34	166	-32.42	22	2657	2283 2253	0.938083	0.00563193	CPNE7
hsa-miR-4632-3p	MSTRG.27066.3	907	-161.02	160	-32.04	22	93686	50980 4246 50781 3756 33629 51237	ENST00000268720.9	295	-51.59	155	-31.33	22	2657	140 1244	0.938083	0.00563193	CPNE7
hsa-miR-1343-5p	MSTRG.27066.3	1341	-254.66	168	-37.54	22	93686	80221 4831 90881 78031 91213 59653 74675 83873 91583	ENST00000268720.9	147	-31.62	147	-31.62	22	2657	1810	0.938083	0.00563193	CPNE7
hsa-miR-4695-5p	MSTRG.27066.3	6516	-1116.91	176	-35.43	22	93686	86584 81177 66963 18937 92210 65481 68025 69337 75222 85467 21269 64258 75832 60412 20695 62473 92816 8305 27399 32215 34749 43440 55263 66017 2390 4067 64862 53500 54520 86741 46963 70325 73324 84528 72493 92103 75845 59232 73132 93540 66920 12905	ENST00000268720.9	151	-32.82	151	-32.82	22	2657	2477	0.938083	0.00563193	CPNE7
hsa-miR-4728-5p	MSTRG.27066.3	2664	-463.92	181	-37.12	23	93686	85104 82954 59209 27859 51981 83847 4863 84868 84882 4518 93323 72181 4142 57128 75058 92173 58077	ENST00000268720.9	148	-30.47	148	-30.47	23	2657	1440	0.938083	0.00563193	CPNE7
hsa-miR-4745-5p	MSTRG.27066.3	1186	-194.12	160	-32.47	23	93686	80466 92221 52054 83856 62894 55497 56107 84875	ENST00000268720.9	156	-32.2	156	-32.2	23	2657	2137	0.938083	0.00563193	CPNE7
hsa-miR-4750-5p	MSTRG.27066.3	307	-54.08	161	-30.63	22	93686	54700 3851	ENST00000268720.9	157	-30.27	157	-30.27	22	2657	2397	0.938083	0.00563193	CPNE7
hsa-miR-4763-3p	MSTRG.27066.3	2166	-403.17	166	-39.22	24	93686	4533 74125 67664 80235 89187 75080 87853 82637 66134 90229 78359 92384 12100 56044	ENST00000268720.9	468	-88.23	164	-34.96	24	2657	2233 2310 1983	0.938083	0.00563193	CPNE7
hsa-miR-4787-5p	MSTRG.27066.3	459	-82.49	155	-30.37	22	93686	59005 72227 50947	ENST00000268720.9	164	-31.06	164	-31.06	22	2657	150	0.938083	0.00563193	CPNE7
hsa-miR-5001-5p	MSTRG.27066.3	3464	-574.29	161	-32.08	24	93686	25390 82087 3812 34202 34924 39489 85942 53247 57400 15794 59658 86241 52094 62905 80566 67716 3163 73332 91210 70356 78044 59062 80757	ENST00000268720.9	320	-60.81	174	-32.31	24	2657	1994 470	0.938083	0.00563193	CPNE7
hsa-miR-5787	MSTRG.27066.3	4090	-762.69	166	-36.54	20	93686	59659 20725 82091 34928 82594 34207 72502 52105 86957 64180 86302 85945 91215 93080 39493 53696 78044 27575 73334 3166 25393 80761 75340 67719 70096 61505 80568	ENST00000268720.9	157	-32.62	157	-32.62	20	2657	90	0.938083	0.00563193	CPNE7
hsa-miR-6075	MSTRG.27066.3	750	-126.17	155	-30.93	21	93686	50482 74192 92763 3665 57105	ENST00000268720.9	160	-32.03	160	-32.03	21	2657	24	0.938083	0.00563193	CPNE7
hsa-miR-6090	MSTRG.27066.3	741	-128.98	159	-31.97	19	93686	4532 4835 3963 50725 60748	ENST00000268720.9	159	-32	159	-32	19	2657	1815	0.938083	0.00563193	CPNE7
hsa-miR-6724-5p	MSTRG.27066.3	1067	-217.21	167	-36.83	23	93686	50988 55120 3735 4277 89883 93337 16239	ENST00000268720.9	153	-34.55	153	-34.55	23	2657	407	0.938083	0.00563193	CPNE7
hsa-miR-6765-3p	MSTRG.27066.3	2832	-437.79	178	-43.04	21	93686	56924 73375 79897 24737 78509 58301 59882 40586 81653 59020 72290 78374 89890 87590 79368 93265 54191 58666 92889	ENST00000268720.9	158	-30.2	158	-30.2	21	2657	2244	0.938083	0.00563193	CPNE7
hsa-miR-6779-5p	MSTRG.27066.3	8419	-1329.52	156	-35.49	21	93686	27166 4146 82958 64245 13475 22981 27001 41121 45694 47333 47498 73962 76468 2864 13615 14720 75819 84874 10314 17563 20865 22851 27863 42294 42566 47707 53540 68088 68999 69170 69921 72222 85603 10441 34884 93327 18908 19492 54660 66150 187 8448 9180 28776 45861 62641 64416 65853 66249 69474 1953 22334 27530 70052 39453 84703 42703	ENST00000268720.9	314	-58.21	165	-31.21	21	2657	1443 2108	0.938083	0.00563193	CPNE7
hsa-miR-6808-5p	MSTRG.27066.3	6926	-1044.8	170	-35.33	22	93686	87857 67668 59238 89191 60096 43 80660 90232 9167 34737 39443 42144 45709 66143 84691 27387 78362 55255 57594 85130 13510 20214 27846 43429 67447 17546 69904 75955 86767 69460 80409 66009 64404 174 8297 22838 27020 32207 45848 47694 55389 69020 76487 84556 85590 65100	ENST00000268720.9	154	-32.28	154	-32.28	22	2657	2231	0.938083	0.00563193	CPNE7
hsa-miR-6877-3p	MSTRG.27066.3	1487	-215.32	167	-34.21	21	93686	81134 10746 77617 56665 17296 39800 43835 19878 73096 86393	ENST00000268720.9	160	-31.04	160	-31.04	21	2657	379	0.938083	0.00563193	CPNE7
hsa-miR-10398-3p	MSTRG.27066.3	604	-108.95	155	-32.85	21	93686	92895 56375 57022 75807	ENST00000268720.9	154	-31.01	154	-31.01	21	2657	1837	0.938083	0.00563193	CPNE7
hsa-miR-612	NR_026800	637	-117.24	176	-34.66	25	9643	3598 1948 4140 4263	ENST00000379416.4	305	-52.78	154	-30.28	25	5715	2948 897	0.906396	0.0127325	XDH
hsa-miR-4763-3p	NR_026800	633	-113.04	167	-31.19	24	9643	3780 3230 3669 4779	ENST00000379416.4	478	-93.91	164	-33.13	24	5715	1790 3625 3960	0.906396	0.0127325	XDH
hsa-miR-6791-5p	NR_026800	1070	-211.71	163	-38.71	22	9643	6944 3009 3506 51 380 5694 3366	ENST00000379416.4	154	-30.17	154	-30.17	22	5715	2815	0.906396	0.0127325	XDH
hsa-miR-612	NR_026800	637	-117.24	176	-34.66	25	9643	3598 1948 4140 4263	ENST00000641136.1	735	-123.66	159	-30.56	25	2751	2179 318 461 408 367	0.952686	0.00330502	IGHG3
hsa-miR-661	NR_026800	816	-149.18	173	-32.02	24	9643	7042 3511 4181 2569 6283	ENST00000641136.1	466	-87.99	158	-30.42	24	2751	1398 2218 1644	0.952686	0.00330502	IGHG3
hsa-miR-769-3p	NR_026800	320	-56.15	169	-30.9	23	9643	4180 4212	ENST00000641136.1	173	-30.04	173	-30.04	23	2751	1359	0.952686	0.00330502	IGHG3
hsa-miR-762	NR_026800	313	-65.4	161	-34.31	22	9643	2149 4146	ENST00000641136.1	610	-126.76	167	-34.77	22	2751	1821 2352 763 2007	0.952686	0.00330502	IGHG3
hsa-miR-663b	NR_026800	161	-33.4	161	-33.4	22	9643	443	ENST00000641136.1	310	-64.85	158	-32.55	22	2751	1322 1349	0.952686	0.00330502	IGHG3
hsa-miR-4508	NR_026800	318	-62.01	161	-32.54	17	9643	4155 2156	ENST00000641136.1	311	-52.95	166	-33.07	17	2751	2360 805	0.952686	0.00330502	IGHG3
hsa-miR-4690-3p	NR_026800	2097	-333.87	170	-33.39	21	9643	3348 5621 692 6199 7743 2101 9501 7197 7245 7293 7145 7337 7385 7433	ENST00000641136.1	150	-31.26	150	-31.26	21	2751	55	0.952686	0.00330502	IGHG3
hsa-miR-4763-3p	NR_026800	633	-113.04	167	-31.19	24	9643	3780 3230 3669 4779	ENST00000641136.1	317	-61.05	169	-37.44	24	2751	1576 822	0.952686	0.00330502	IGHG3
hsa-miR-5787	NR_026800	454	-85.1	152	-30.9	20	9643	2804 4149 4218	ENST00000641136.1	294	-55.36	151	-30.25	20	2751	1822 761	0.952686	0.00330502	IGHG3
hsa-miR-6808-5p	NR_026800	617	-110.05	161	-32.38	22	9643	4780 6274 3234 788	ENST00000641136.1	450	-75.36	152	-31.52	22	2751	872 1963 2578	0.952686	0.00330502	IGHG3
hsa-miR-6851-5p	NR_026800	471	-78.2	170	-32.58	23	9643	5820 5794 7677	ENST00000641136.1	605	-99.66	155	-30.51	23	2751	2060 347 392 437	0.952686	0.00330502	IGHG3
hsa-miR-370-3p	NR_026800	614	-105.84	168	-34	22	9643	3792 9250 3211 388	ENST00000641136.1	468	-87.17	176	-38.87	22	2751	1568 2372 1027	0.952686	0.00330502	IGHG3
hsa-miR-612	NR_110416	310	-58.14	160	-31.73	25	5151	3922 1714	ENST00000379416.4	305	-52.78	154	-30.28	25	5715	2948 897	0.937311	0.00577164	XDH
hsa-miR-3943	NR_110416	160	-33.21	160	-33.21	23	5151	4145	ENST00000379416.4	151	-31.57	151	-31.57	23	5715	198	0.937311	0.00577164	XDH
hsa-miR-6831-5p	NR_110416	471	-66.26	174	-32.56	24	5151	2108 1326 3197	ENST00000379416.4	329	-52.35	182	-31.49	24	5715	1616 2289	0.937311	0.00577164	XDH
hsa-miR-612	NR_110416	310	-58.14	160	-31.73	25	5151	3922 1714	ENST00000409687.5	164	-30.92	164	-30.92	25	3814	2240	0.939382	0.0054004	SAPCD2
hsa-miR-4656	NR_110416	157	-33.2	157	-33.2	23	5151	3110	ENST00000409687.5	632	-129.07	167	-35.6	23	3814	1306 2232 2297 2671	0.939382	0.0054004	SAPCD2
hsa-miR-4685-5p	NR_110416	484	-82.05	173	-33.27	26	5151	2418 1474 284	ENST00000409687.5	740	-136.4	154	-33.77	26	3814	2925 2542 668 1597 3157	0.939382	0.0054004	SAPCD2
hsa-miR-4739	NR_110416	491	-87.67	173	-33.28	25	5151	4400 901 3416	ENST00000409687.5	304	-54	157	-30.5	25	3814	359 2153	0.939382	0.0054004	SAPCD2
hsa-miR-4758-3p	NR_110416	311	-61.2	159	-34.25	23	5151	3338 820	ENST00000409687.5	308	-51.67	163	-30.97	23	3814	2435 28	0.939382	0.0054004	SAPCD2
hsa-miR-6756-5p	NR_110416	164	-32.47	164	-32.47	23	5151	1863	ENST00000409687.5	156	-34.96	156	-34.96	23	3814	1342	0.939382	0.0054004	SAPCD2
hsa-miR-6813-5p	NR_110416	320	-58.27	168	-30.33	23	5151	737 3730	ENST00000409687.5	311	-58.3	156	-30.48	23	3814	2234 495	0.939382	0.0054004	SAPCD2
hsa-miR-612	NR_110416	310	-58.14	160	-31.73	25	5151	3922 1714	ENST00000641136.1	735	-123.66	159	-30.56	25	2751	2179 318 461 408 367	0.958601	0.00253535	IGHG3
hsa-miR-612	NR_110416	310	-58.14	160	-31.73	25	5151	3922 1714	ENST00000559435.1	169	-32.28	169	-32.28	25	608	261	0.922282	0.00882545	BUB1B-PAK6
hsa-miR-612	NR_110416	310	-58.14	160	-31.73	25	5151	3922 1714	ENST00000291232.4	461	-84.08	161	-32.92	25	3944	1781 1433 2870	0.952133	0.0033821	TNFRSF13C
hsa-miR-4685-5p	NR_110416	484	-82.05	173	-33.27	26	5151	2418 1474 284	ENST00000291232.4	333	-70.9	177	-39.44	26	3944	2710 2604	0.952133	0.0033821	TNFRSF13C
hsa-miR-4739	NR_110416	491	-87.67	173	-33.28	25	5151	4400 901 3416	ENST00000291232.4	151	-30.27	151	-30.27	25	3944	618	0.952133	0.0033821	TNFRSF13C
hsa-miR-6756-5p	NR_110416	164	-32.47	164	-32.47	23	5151	1863	ENST00000291232.4	1162	-245.73	172	-38.58	23	3944	3135 3104 3282 3310 3166 3227 3196	0.952133	0.0033821	TNFRSF13C
hsa-miR-6813-5p	NR_110416	320	-58.27	168	-30.33	23	5151	737 3730	ENST00000291232.4	155	-30.82	155	-30.82	23	3944	402	0.952133	0.0033821	TNFRSF13C
hsa-miR-612	NR_119376	460	-76.05	172	-33.76	25	6717	2699 3371 3452	ENST00000379416.4	305	-52.78	154	-30.28	25	5715	2948 897	0.923028	0.00865896	XDH
hsa-miR-3180-3p	NR_119376	294	-66.72	150	-37.77	22	6717	6383 3223	ENST00000379416.4	155	-32.97	155	-32.97	22	5715	3849	0.923028	0.00865896	XDH
hsa-miR-4763-3p	NR_119376	477	-95.4	164	-36.71	24	6717	2695 5557 5488	ENST00000379416.4	478	-93.91	164	-33.13	24	5715	1790 3625 3960	0.923028	0.00865896	XDH
hsa-miR-6791-5p	NR_119376	465	-88.8	166	-36.3	22	6717	1159 5568 6596	ENST00000379416.4	154	-30.17	154	-30.17	22	5715	2815	0.923028	0.00865896	XDH
hsa-miR-6792-3p	NR_119376	1081	-175.65	167	-31.67	22	6717	6320 2043 1892 3246 3807 3959 5916	ENST00000379416.4	307	-51.98	167	-32.44	22	5715	572 469	0.923028	0.00865896	XDH
hsa-miR-612	NR_119376	460	-76.05	172	-33.76	25	6717	2699 3371 3452	ENST00000346872.8	924	-152.61	161	-32.17	25	9788	9530 8261 6047 6525 3046 4621	0.935312	0.00614142	IKZF3
hsa-miR-762	NR_119376	613	-125.9	157	-32.12	22	6717	5380 1997 1840 404	ENST00000346872.8	159	-30.02	159	-30.02	22	9788	152	0.935312	0.00614142	IKZF3
hsa-miR-3937	NR_119376	320	-53.28	173	-32.85	23	6717	6117 1461	ENST00000346872.8	164	-30.37	164	-30.37	23	9788	1147	0.935312	0.00614142	IKZF3
hsa-miR-4632-5p	NR_119376	167	-34.6	167	-34.6	23	6717	2908	ENST00000346872.8	313	-58.24	166	-30.85	23	9788	2132 14	0.935312	0.00614142	IKZF3
hsa-miR-4722-5p	NR_119376	440	-81.68	150	-32.11	23	6717	4976 1190 4387	ENST00000346872.8	303	-56.17	153	-30.59	23	9788	9 4694	0.935312	0.00614142	IKZF3
hsa-miR-5189-5p	NR_119376	469	-86.98	167	-32.57	24	6717	3452 3373 2697	ENST00000346872.8	911	-144.16	164	-30.32	24	9788	4623 6524 3045 8262 9536 6045	0.935312	0.00614142	IKZF3
hsa-miR-6744-3p	NR_119376	164	-31.93	164	-31.93	23	6717	1215	ENST00000346872.8	324	-54.92	172	-31.66	23	9788	123 1294	0.935312	0.00614142	IKZF3
hsa-miR-6846-5p	NR_119376	312	-54.43	158	-30.71	22	6717	671 405	ENST00000346872.8	321	-58.06	162	-30.63	22	9788	6144 1458	0.935312	0.00614142	IKZF3
hsa-miR-6889-5p	NR_119376	151	-33.63	151	-33.63	23	6717	2632	ENST00000346872.8	179	-43.98	179	-43.98	23	9788	58	0.935312	0.00614142	IKZF3
hsa-miR-1273h-5p	NR_119376	612	-95.49	161	-32.89	21	6717	4665 1997 5131 4787	ENST00000346872.8	1255	-183.22	174	-34.78	21	9788	4842 8179 4708 6013 6442 6580 8315 3113	0.935312	0.00614142	IKZF3
hsa-miR-615-5p	ENST00000527847.5	159	-32.47	159	-32.47	22	2503	303	ENST00000619224.1	316	-66.64	171	-39	22	2252	625 1951	0.980829	0.000547771	RXRG
hsa-miR-615-5p	ENST00000527847.5	159	-32.47	159	-32.47	22	2503	303	ENST00000282406.9	171	-35.35	171	-35.35	22	6994	4514	0.923997	0.00844508	PLEKHH2
hsa-miR-615-5p	ENST00000527847.5	159	-32.47	159	-32.47	22	2503	303	ENST00000438447.2	610	-110.34	158	-35.85	22	11984	570 2231 27 1483	0.945833	0.00432163	PDZD2
hsa-miR-615-5p	lnc-CYB5R2-1:2	159	-32.47	159	-32.47	22	1654	640	ENST00000619224.1	316	-66.64	171	-39	22	2252	625 1951	0.936767	0.00587114	RXRG
hsa-miR-615-5p	lnc-CYB5R2-1:2	159	-32.47	159	-32.47	22	1654	640	ENST00000282406.9	171	-35.35	171	-35.35	22	6994	4514	0.952219	0.00337002	PLEKHH2
hsa-miR-615-5p	lnc-EVA1A-1:1	157	-34.73	157	-34.73	22	524	90	ENST00000328089.11	464	-84.56	156	-30.71	22	3106	358 1656 2213	0.916315	0.0102118	SPSB1
hsa-miR-4707-5p	lnc-EVA1A-1:1	158	-39.42	158	-39.42	23	524	275	ENST00000328089.11	461	-110.03	167	-45.24	23	3106	49 2349 2264	0.916315	0.0102118	SPSB1
hsa-miR-4722-3p	lnc-EVA1A-1:1	165	-30.06	165	-30.06	22	524	37	ENST00000328089.11	162	-32.14	162	-32.14	22	3106	1515	0.916315	0.0102118	SPSB1
hsa-miR-10396a-3p	lnc-EVA1A-1:1	154	-35.95	154	-35.95	21	524	277	ENST00000328089.11	296	-63.92	156	-41.24	21	3106	58 2352	0.916315	0.0102118	SPSB1
hsa-miR-10396b-3p	lnc-EVA1A-1:1	159	-33.53	159	-33.53	22	524	276	ENST00000328089.11	301	-60.45	161	-41.37	22	3106	57 2351	0.916315	0.0102118	SPSB1
hsa-miR-615-5p	lnc-EVA1A-1:1	157	-34.73	157	-34.73	22	524	90	ENST00000379416.4	303	-54.97	163	-34.25	22	5715	46 1679	0.910168	0.0117421	XDH
hsa-miR-615-5p	lnc-EVA1A-1:1	157	-34.73	157	-34.73	22	524	90	ENST00000388996.10	460	-81.55	164	-32.37	22	11583	787 3142 3072	0.926084	0.00799347	KCNQ3
hsa-miR-661	lnc-EVA1A-1:1	319	-54.5	167	-30.9	24	524	84 107	ENST00000388996.10	753	-128.97	166	-33.13	24	11583	5076 3300 7646 2831 8545	0.926084	0.00799347	KCNQ3
hsa-miR-6794-5p	lnc-EVA1A-1:1	165	-34.15	165	-34.15	20	524	228	ENST00000388996.10	162	-30.23	162	-30.23	20	11583	10326	0.926084	0.00799347	KCNQ3
hsa-miR-10400-5p	lnc-EVA1A-1:1	156	-34.05	156	-34.05	21	524	70	ENST00000388996.10	514	-127.5	175	-47.65	21	11583	464 192 233	0.926084	0.00799347	KCNQ3
hsa-miR-615-5p	lnc-EVA1A-1:1	157	-34.73	157	-34.73	22	524	90	ENST00000349015.7	305	-59.2	157	-31.61	22	2649	684 183	0.913733	0.010842	ALDH3B2
hsa-miR-615-5p	lnc-EVA1A-1:1	157	-34.73	157	-34.73	22	524	90	ENST00000261622.5	504	-108.54	173	-41.65	22	4556	3162 3968 2877	0.961353	0.00221158	SLC7A5
hsa-miR-661	lnc-EVA1A-1:1	319	-54.5	167	-30.9	24	524	84 107	ENST00000261622.5	155	-31.16	155	-31.16	24	4556	42	0.961353	0.00221158	SLC7A5
hsa-miR-4707-5p	lnc-EVA1A-1:1	158	-39.42	158	-39.42	23	524	275	ENST00000261622.5	155	-30.54	155	-30.54	23	4556	314	0.961353	0.00221158	SLC7A5
hsa-miR-8089	lnc-EVA1A-1:1	158	-33.08	158	-33.08	24	524	105	ENST00000261622.5	321	-62.69	173	-37.93	24	4556	2954 4132	0.961353	0.00221158	SLC7A5
hsa-miR-10400-5p	lnc-EVA1A-1:1	156	-34.05	156	-34.05	21	524	70	ENST00000261622.5	157	-35.85	157	-35.85	21	4556	671	0.961353	0.00221158	SLC7A5
hsa-miR-615-5p	MSTRG.24433.4	1781	-312.92	158	-32.79	22	105831	64131 43334 86290 44085 79556 63219 34079 79595 23686 5882 27725 55695	ENST00000349015.7	305	-59.2	157	-31.61	22	2649	684 183	0.953597	0.0031799	ALDH3B2
hsa-miR-874-3p	MSTRG.24433.4	2778	-415.93	160	-30.62	22	105831	28854 17782 37969 65896 29809 73505 34568 42621 72730 37105 38195 74609 98509 97868 11266 84417 75190 87859 98150	ENST00000349015.7	309	-55.88	159	-34.35	22	2649	699 612	0.953597	0.0031799	ALDH3B2
hsa-miR-665	MSTRG.24433.4	5944	-930.64	182	-38.63	20	105831	18290 17275 50641 32248 52064 64162 32898 25500 45671 19219 25780 17243 56388 63617 47927 39597 13639 17799 32392 15262 37190 21128 37692 14853 61324 28180 56917 29689 49454 83118 98263 23361 26240 31153 63491 1786 3140 21715	ENST00000349015.7	305	-52.33	157	-30.25	20	2649	48 553	0.953597	0.0031799	ALDH3B2
hsa-miR-939-5p	MSTRG.24433.4	1092	-205.72	165	-34.94	24	105831	39245 35046 14543 14560 62094 94040 19183	ENST00000349015.7	151	-35.56	151	-35.56	24	2649	1011	0.953597	0.0031799	ALDH3B2
hsa-miR-663b	MSTRG.24433.4	777	-128.76	166	-31.43	22	105831	14202 16715 28743 43748 38062	ENST00000349015.7	450	-79.72	158	-31.76	22	2649	280 1028 2286	0.953597	0.0031799	ALDH3B2
hsa-miR-1913	MSTRG.24433.4	2139	-369.57	165	-32.28	22	105831	64088 64184 34679 64870 36116 57076 21459 34484 42175 13925 8954 17889 37150 23934	ENST00000349015.7	299	-51.57	155	-31.52	22	2649	160 1884	0.953597	0.0031799	ALDH3B2
hsa-miR-4254	MSTRG.24433.4	2838	-406.08	170	-34.54	23	105831	22446 8782 62548 23826 102302 104213 96343 117 49037 11752 91730 93909 23876 37097 23001 23563 34011 42382 52012	ENST00000349015.7	317	-54.28	159	-32.36	23	2649	1962 269	0.953597	0.0031799	ALDH3B2
hsa-miR-4488	MSTRG.24433.4	750	-127.84	157	-30.06	18	105831	65161 67842 33631 18255 43952	ENST00000349015.7	292	-54.38	151	-30.81	18	2649	1476 1134	0.953597	0.0031799	ALDH3B2
hsa-miR-4516	MSTRG.24433.4	2520	-345.06	171	-32.43	17	105831	92416 103764 43193 44170 65769 14405 57420 673 92279 9242 42948 47791 13641 94031 8356 15890 103492	ENST00000349015.7	311	-59.82	158	-31.05	17	2649	1449 1283	0.953597	0.0031799	ALDH3B2
hsa-miR-1343-3p	MSTRG.24433.4	3717	-570.55	164	-33	22	105831	35888 44091 12038 25942 32040 34739 72282 41738 73568 59397 20027 37127 34509 78169 94145 53693 65849 77403 91235 53855 47109 84609 54140 105527 40664	ENST00000349015.7	325	-63.44	164	-34.94	22	2649	691 328	0.953597	0.0031799	ALDH3B2
hsa-miR-4721	MSTRG.24433.4	1495	-212.63	160	-30.67	22	105831	79412 69419 62628 89914 41920 91324 23758 1714 34294 92213	ENST00000349015.7	477	-77.58	167	-32.25	22	2649	747 1958 2297	0.953597	0.0031799	ALDH3B2
hsa-miR-4733-3p	MSTRG.24433.4	1965	-280.27	164	-33.73	22	105831	26907 51622 30222 78321 55625 92266 101996 29108 31702 37071 42776 76553 98873	ENST00000349015.7	156	-30.31	156	-30.31	22	2649	557	0.953597	0.0031799	ALDH3B2
hsa-miR-6727-5p	MSTRG.24433.4	465	-78.67	161	-30.89	23	105831	14305 23434 97458	ENST00000349015.7	148	-30.62	148	-30.62	23	2649	938	0.953597	0.0031799	ALDH3B2
hsa-miR-6746-3p	MSTRG.24433.4	607	-104.09	158	-30.78	22	105831	62176 21712 29263 13737	ENST00000349015.7	163	-31.62	163	-31.62	22	2649	207	0.953597	0.0031799	ALDH3B2
hsa-miR-6756-5p	MSTRG.24433.4	1988	-415.12	189	-46.51	23	105831	13553 63775 44338 14335 43173 91279 61956 38969 11305 61892 24411 37924	ENST00000349015.7	467	-90.18	160	-33.33	23	2649	1825 1584 1509	0.953597	0.0031799	ALDH3B2
hsa-miR-6791-5p	MSTRG.24433.4	3864	-733.07	173	-40.61	22	105831	13579 65617 63696 26554 79823 87624 94271 64115 41863 63109 79560 43444 83125 94054 28209 60525 72728 14343 78250 79597 30210 61901 38062 23626 38193	ENST00000349015.7	304	-62.45	160	-33.85	22	2649	2041 158	0.953597	0.0031799	ALDH3B2
hsa-miR-6808-5p	MSTRG.24433.4	5278	-805.74	168	-35.96	22	105831	14536 44658 62046 45686 13418 49383 56734 14239 60932 89240 33100 18412 35285 52218 59962 13670 14872 30741 47982 43624 85600 17487 89938 59641 21993 22773 52083 60099 61509 49098 39743 60605 30282 72046 86462	ENST00000349015.7	453	-78.01	158	-31.05	22	2649	1461 1914 1723	0.953597	0.0031799	ALDH3B2
hsa-miR-6893-5p	MSTRG.24433.4	5313	-772.02	167	-31.78	21	105831	62046 45690 47986 85605 49384 39748 60936 89244 43622 49102 33104 13673 21992 56734 60100 14238 30283 13419 14536 14871 52218 60607 89941 86463 30741 35289 59641 59966 17489 18413 22774 52084 61510 72047 44658	ENST00000349015.7	468	-81.75	169	-33.84	21	2649	1462 1722 1916	0.953597	0.0031799	ALDH3B2
hsa-miR-8069	MSTRG.24433.4	1205	-165.2	172	-32.59	23	105831	100457 70076 5767 6763 78921 6215 7870 16473	ENST00000349015.7	152	-30.12	152	-30.12	23	2649	2445	0.953597	0.0031799	ALDH3B2
hsa-miR-486-3p	MSTRG.24433.4	2367	-335.78	165	-35.82	21	105831	42998 13715 34339 68564 73478 94188 9827 41695 73742 30748 47767 55844 9019 42447 42575 67951	ENST00000349015.7	300	-47.26	160	-31.49	21	2649	641 2009	0.953597	0.0031799	ALDH3B2
hsa-miR-615-5p	MSTRG.27066.3	593	-100.82	153	-30.78	22	93686	86092 82638 27650 87607	ENST00000645284.1	636	-120.71	164	-35.17	22	3543	553 1927 3319 985	0.936679	0.0058873	ESPN
hsa-miR-663a	MSTRG.27066.3	916	-169.62	162	-42.84	22	93686	3852 3887 84974 67845 85111 51580	ENST00000645284.1	603	-109.79	158	-33.98	22	3543	2014 1489 350 3235	0.936679	0.0058873	ESPN
hsa-miR-658	MSTRG.27066.3	1986	-399.19	169	-41.34	25	93686	27359 67449 2686 8999 32175 42115 55222 18896 53494 65669 76454 10268 47319	ENST00000645284.1	453	-88.33	161	-33.13	25	3543	391 2767 1863	0.936679	0.0058873	ESPN
hsa-miR-762	MSTRG.27066.3	3547	-707.91	183	-45.97	22	93686	34206 85943 39490 73333 82090 52098 59656 34925 91211 3810 80759 25393 80560 67716 86244 78046 3165 15795 62909 57403 53250 59064 70358	ENST00000645284.1	801	-170.96	173	-41.18	22	3543	2781 2220 2884 3043 1802	0.936679	0.0058873	ESPN
hsa-miR-939-5p	MSTRG.27066.3	1405	-258.36	170	-36.34	24	93686	78029 83869 4831 59651 74670 90882 91206 80221 91582	ENST00000645284.1	161	-31.28	161	-31.28	24	3543	1868	0.936679	0.0058873	ESPN
hsa-miR-1227-5p	MSTRG.27066.3	1195	-209.44	162	-35.46	17	93686	3872 43622 76169 84279 4990 85087 4942 63080	ENST00000645284.1	157	-34.08	157	-34.08	17	3543	3338	0.936679	0.0058873	ESPN
hsa-miR-1237-5p	MSTRG.27066.3	943	-191.83	174	-42.64	21	93686	51584 85111 1990 51445 3457 13598	ENST00000645284.1	313	-57.81	157	-30.31	21	3543	1959 1494	0.936679	0.0058873	ESPN
hsa-miR-1207-5p	MSTRG.27066.3	2122	-376.78	164	-38.28	21	93686	87857 4533 56049 67669 75080 90233 74127 80236 89189 92389 78364 66141 82641 12102	ENST00000645284.1	454	-83.55	153	-32.13	21	3543	1834 1979 583	0.936679	0.0058873	ESPN
hsa-miR-1538	MSTRG.27066.3	801	-165.77	173	-40.66	23	93686	51077 4810 50788 51144 3734	ENST00000645284.1	314	-58.58	163	-32.16	23	3543	3217 3293	0.936679	0.0058873	ESPN
hsa-miR-1908-5p	MSTRG.27066.3	910	-155.44	158	-32	21	93686	3859 85110 3890 67848 84974 51581	ENST00000645284.1	641	-112.18	166	-33.97	21	3543	2014 350 1489 3236	0.936679	0.0058873	ESPN
hsa-miR-2861	MSTRG.27066.3	1542	-259.22	173	-35.21	19	93686	51003 67835 88734 41018 89202 67369 67665 4938 67501 58077	ENST00000645284.1	454	-78.79	162	-33.82	19	3543	2798 33 3155	0.936679	0.0058873	ESPN
hsa-miR-3620-5p	MSTRG.27066.3	1574	-292.18	172	-36	22	93686	80570 67720 34928 59661 3166 73332 82589 53254 77645 35176	ENST00000645284.1	312	-61.63	159	-31.33	22	3543	819 1698	0.936679	0.0058873	ESPN
hsa-miR-3648	MSTRG.27066.3	607	-119.13	158	-31.55	21	93686	3910 34190 3650 50791	ENST00000645284.1	760	-156.07	157	-37.13	21	3543	1844 916 560 802 352	0.936679	0.0058873	ESPN
hsa-miR-3663-3p	MSTRG.27066.3	1202	-187.11	164	-34.12	23	93686	80103 70794 65158 73301 68792 45319 58945 70273	ENST00000645284.1	143	-30.42	143	-30.42	23	3543	924	0.936679	0.0058873	ESPN
hsa-miR-4433a-3p	MSTRG.27066.3	5510	-804.46	178	-35.13	21	93686	83858 21307 72277 15336 88626 49326 89691 1923 2361 21376 34854 85568 2833 4311 9145 19045 20331 22951 27504 42670 53622 54630 64381 73228 75933 76603 87195 65819 69136 17664 8413 19165 84669 43546 52577 66215 68042	ENST00000645284.1	473	-73.21	170	-33.18	21	3543	2345 1309 2742	0.936679	0.0058873	ESPN
hsa-miR-4466	MSTRG.27066.3	1019	-171.17	155	-30.64	18	93686	67899 3771 67448 220 13653 32377 62676	ENST00000645284.1	310	-66.01	158	-33.06	18	3543	80 3113	0.936679	0.0058873	ESPN
hsa-miR-4469	MSTRG.27066.3	3430	-549.13	160	-30.79	22	93686	56730 60485 24992 71972 4413 43925 58520 56487 61704 51950 59554 92510 77568 17950 54266 92657 80814 92497 20092 25316 60318 79661 55037	ENST00000645284.1	310	-61.42	165	-34.62	22	3543	652 2569	0.936679	0.0058873	ESPN
hsa-miR-4488	MSTRG.27066.3	891	-161.38	155	-32.14	18	93686	51586 85116 3459 1992 51451 13601	ENST00000645284.1	295	-55.33	150	-30.54	18	3543	1495 1963	0.936679	0.0058873	ESPN
hsa-miR-3960	MSTRG.27066.3	589	-119.37	151	-35.02	20	93686	1988 4829 60990 13590	ENST00000645284.1	494	-112.19	174	-46.59	20	3543	1975 353 1957	0.936679	0.0058873	ESPN
hsa-miR-4640-5p	MSTRG.27066.3	1846	-348.49	164	-33.2	23	93686	53380 72579 43618 64805 74240 59028 23025 59742 79816 57154 71923 35958	ENST00000645284.1	610	-125.28	168	-39	23	3543	90 2869 3326 2036	0.936679	0.0058873	ESPN
hsa-miR-4685-5p	MSTRG.27066.3	2246	-434.96	179	-38.82	26	93686	81968 79810 86585 61467 76817 51078 83712 71138 64993 88730 19436 90693 58048 67842	ENST00000645284.1	621	-121.07	170	-38.46	26	3543	2793 165 2030 2675	0.936679	0.0058873	ESPN
hsa-miR-1343-5p	MSTRG.27066.3	1341	-254.66	168	-37.54	22	93686	80221 4831 90881 78031 91213 59653 74675 83873 91583	ENST00000645284.1	155	-35.28	155	-35.28	22	3543	1866	0.936679	0.0058873	ESPN
hsa-miR-4695-5p	MSTRG.27066.3	6516	-1116.91	176	-35.43	22	93686	86584 81177 66963 18937 92210 65481 68025 69337 75222 85467 21269 64258 75832 60412 20695 62473 92816 8305 27399 32215 34749 43440 55263 66017 2390 4067 64862 53500 54520 86741 46963 70325 73324 84528 72493 92103 75845 59232 73132 93540 66920 12905	ENST00000645284.1	311	-64.49	161	-35.47	22	3543	240 1544	0.936679	0.0058873	ESPN
hsa-miR-4706	MSTRG.27066.3	476	-92.63	164	-32.65	25	93686	85107 3902 50645	ENST00000645284.1	318	-60.98	165	-32.23	25	3543	3229 347	0.936679	0.0058873	ESPN
hsa-miR-4722-5p	MSTRG.27066.3	5879	-1038.94	169	-37.8	23	93686	66920 40 4312 64395 69900 90088 27387 59230 61010 20211 20710 27843 45710 86760 75947 17543 23731 34738 42145 43429 54511 72275 74218 84548 22830 83856 8290 27013 55248 62488 66006 69013 76480 81176 53485 32204 41596 47691 56302	ENST00000645284.1	607	-101.25	159	-33.04	23	3543	2540 2836 2345 1308	0.936679	0.0058873	ESPN
hsa-miR-4726-5p	MSTRG.27066.3	1846	-338.27	168	-37.12	23	93686	53383 59027 72580 64801 71922 59741 23024 57153 74241 79820 35958 43617	ENST00000645284.1	632	-132.64	185	-43.35	23	3543	91 3325 2038 2870	0.936679	0.0058873	ESPN
hsa-miR-4739	MSTRG.27066.3	2874	-478.45	171	-34.6	25	93686	65699 52064 20190 76258 83170 2725 76712 21562 57131 83114 87850 373 73262 58373 75403 16598 56183 58752 86985	ENST00000645284.1	473	-87.94	168	-33.18	25	3543	3335 618 2847	0.936679	0.0058873	ESPN
hsa-miR-4745-5p	MSTRG.27066.3	1186	-194.12	160	-32.47	23	93686	80466 92221 52054 83856 62894 55497 56107 84875	ENST00000645284.1	168	-32.49	168	-32.49	23	3543	3370	0.936679	0.0058873	ESPN
hsa-miR-4763-3p	MSTRG.27066.3	2166	-403.17	166	-39.22	24	93686	4533 74125 67664 80235 89187 75080 87853 82637 66134 90229 78359 92384 12100 56044	ENST00000645284.1	491	-117.23	166	-40.3	24	3543	1980 1835 577	0.936679	0.0058873	ESPN
hsa-miR-4767	MSTRG.27066.3	1494	-243.95	164	-37.07	23	93686	51116 69361 9066 39336 60986 65834 91078 1940 42277 28600	ENST00000645284.1	309	-67.12	157	-34.36	23	3543	366 1843	0.936679	0.0058873	ESPN
hsa-miR-4787-5p	MSTRG.27066.3	459	-82.49	155	-30.37	22	93686	59005 72227 50947	ENST00000645284.1	174	-38.47	174	-38.47	22	3543	1486	0.936679	0.0058873	ESPN
hsa-miR-5001-5p	MSTRG.27066.3	3464	-574.29	161	-32.08	24	93686	25390 82087 3812 34202 34924 39489 85942 53247 57400 15794 59658 86241 52094 62905 80566 67716 3163 73332 91210 70356 78044 59062 80757	ENST00000645284.1	722	-134.7	149	-33.72	24	3543	2220 2885 2775 3039 1802	0.936679	0.0058873	ESPN
hsa-miR-5090	MSTRG.27066.3	323	-61.31	171	-37.82	23	93686	66947 45894	ENST00000645284.1	299	-65.26	152	-32.9	23	3543	1743 3395	0.936679	0.0058873	ESPN
hsa-miR-5787	MSTRG.27066.3	4090	-762.69	166	-36.54	20	93686	59659 20725 82091 34928 82594 34207 72502 52105 86957 64180 86302 85945 91215 93080 39493 53696 78044 27575 73334 3166 25393 80761 75340 67719 70096 61505 80568	ENST00000645284.1	642	-135.09	168	-38.86	20	3543	2783 3366 2886 3042	0.936679	0.0058873	ESPN
hsa-miR-6090	MSTRG.27066.3	741	-128.98	159	-31.97	19	93686	4532 4835 3963 50725 60748	ENST00000645284.1	161	-33.34	161	-33.34	19	3543	1872	0.936679	0.0058873	ESPN
hsa-miR-6726-5p	MSTRG.27066.3	932	-157.42	167	-31.42	21	93686	78031 83873 91310 69606 79536 74675	ENST00000645284.1	157	-30.65	157	-30.65	21	3543	1536	0.936679	0.0058873	ESPN
hsa-miR-6743-5p	MSTRG.27066.3	1362	-209.84	167	-32.74	22	93686	76732 56049 82676 59427 80510 3616 6998 52288 91152	ENST00000645284.1	171	-35.67	171	-35.67	22	3543	2020	0.936679	0.0058873	ESPN
hsa-miR-6751-5p	MSTRG.27066.3	1081	-185.69	171	-35	23	93686	80193 62160 88366 7850 67299 61217 87607	ENST00000645284.1	486	-92.54	163	-35.99	23	3543	1461 1510 2859	0.936679	0.0058873	ESPN
hsa-miR-6752-5p	MSTRG.27066.3	1379	-250.24	163	-32.83	22	93686	71099 80192 3418 59004 31833 72227 88363 84926 55492	ENST00000645284.1	456	-86.75	156	-30.69	22	3543	1453 1515 1484	0.936679	0.0058873	ESPN
hsa-miR-6753-5p	MSTRG.27066.3	1510	-253.68	163	-32.15	22	93686	86594 58052 80453 51081 20199 27830 58942 88735 82702 57408	ENST00000645284.1	154	-32.42	154	-32.42	22	3543	2802	0.936679	0.0058873	ESPN
hsa-miR-6756-5p	MSTRG.27066.3	2378	-480.65	172	-38.53	23	93686	91601 59214 62164 57898 83874 23745 13603 51357 73616 84778 71095 83358 58083 72223 68091	ENST00000645284.1	498	-95.98	173	-34.19	23	3543	1464 2863 1514	0.936679	0.0058873	ESPN
hsa-miR-6775-5p	MSTRG.27066.3	332	-74.64	173	-44.47	25	93686	66941 45892	ENST00000645284.1	305	-68.37	160	-36.14	25	3543	3397 1740	0.936679	0.0058873	ESPN
hsa-miR-6781-5p	MSTRG.27066.3	1052	-195.28	163	-32.39	21	93686	2434 83715 34215 84743 3865 3973 3642	ENST00000645284.1	594	-108.93	157	-34.18	21	3543	52 2010 384 2408	0.936679	0.0058873	ESPN
hsa-miR-6786-5p	MSTRG.27066.3	471	-87.94	159	-30.55	21	93686	76914 72674 3358	ENST00000645284.1	317	-65.55	170	-39.52	21	3543	1963 558	0.936679	0.0058873	ESPN
hsa-miR-6787-5p	MSTRG.27066.3	901	-156.06	157	-34.59	22	93686	84972 3887 51580 3858 67845 85108	ENST00000645284.1	645	-119.77	170	-35.57	22	3543	1480 3234 2013 352	0.936679	0.0058873	ESPN
hsa-miR-6803-5p	MSTRG.27066.3	1098	-204.62	168	-36.14	22	93686	61220 80192 62164 88366 67299 87607 7850	ENST00000645284.1	500	-105.78	174	-38.12	22	3543	1514 1461 2863	0.936679	0.0058873	ESPN
hsa-miR-6808-5p	MSTRG.27066.3	6926	-1044.8	170	-35.33	22	93686	87857 67668 59238 89191 60096 43 80660 90232 9167 34737 39443 42144 45709 66143 84691 27387 78362 55255 57594 85130 13510 20214 27846 43429 67447 17546 69904 75955 86767 69460 80409 66009 64404 174 8297 22838 27020 32207 45848 47694 55389 69020 76487 84556 85590 65100	ENST00000645284.1	455	-79.4	166	-34.05	22	3543	416 583 1419	0.936679	0.0058873	ESPN
hsa-miR-6812-5p	MSTRG.27066.3	1692	-278.28	167	-34.69	25	93686	13601 83978 91594 62163 36452 73543 68089 53921 70447 71092 72116	ENST00000645284.1	158	-31.28	158	-31.28	25	3543	3451	0.936679	0.0058873	ESPN
hsa-miR-6816-5p	MSTRG.27066.3	932	-170.35	162	-30.32	21	93686	51582 1989 85113 51360 3453 13598	ENST00000645284.1	628	-126.3	166	-39.21	21	3543	1955 2780 1491 1976	0.936679	0.0058873	ESPN
hsa-miR-6857-5p	MSTRG.27066.3	1969	-279.9	161	-34.1	22	93686	47128 52229 85953 65212 59500 72298 1258 23743 75335 66731 34274 89454 66709	ENST00000645284.1	302	-54.82	156	-32.9	22	3543	2883 2384	0.936679	0.0058873	ESPN
hsa-miR-6870-5p	MSTRG.27066.3	1515	-243.94	158	-30.81	19	93686	72190 74253 4861 23730 59631 93061 90037 76773 77084 91587	ENST00000645284.1	304	-61.76	155	-31.8	19	3543	1875 3109	0.936679	0.0058873	ESPN
hsa-miR-6882-3p	MSTRG.27066.3	1667	-243.61	171	-30.13	24	93686	92668 60080 67284 67709 89247 58717 58544 68009 54130 71433 83338	ENST00000645284.1	315	-53.56	158	-30.88	24	3543	1558 4	0.936679	0.0058873	ESPN
hsa-miR-7110-5p	MSTRG.27066.3	1565	-282.15	179	-37.58	21	93686	31834 59002 72227 3419 80194 84926 88364 23750 71100 55493	ENST00000645284.1	635	-121.41	160	-31.58	21	3543	1453 1485 1516 1461	0.936679	0.0058873	ESPN
hsa-miR-7111-5p	MSTRG.27066.3	1564	-253.56	175	-34.55	22	93686	76769 74250 4853 93058 23724 72186 91584 59628 77081 90034	ENST00000645284.1	299	-57.11	153	-30.99	22	3543	1874 3106	0.936679	0.0058873	ESPN
hsa-miR-8072	MSTRG.27066.3	581	-113.77	149	-32.83	20	93686	4828 60993 13589 1988	ENST00000645284.1	479	-97.65	174	-37.39	20	3543	353 1974 1959	0.936679	0.0058873	ESPN
hsa-miR-8089	MSTRG.27066.3	2454	-444.66	169	-38.62	24	93686	92290 61850 72525 73985 91340 72497 51376 59653 85326 3801 92157 52231 1258 86123 75334 89453	ENST00000645284.1	474	-84.14	164	-34.59	24	3543	2879 3354 3036	0.936679	0.0058873	ESPN
hsa-miR-10396b-5p	MSTRG.27066.3	904	-171.04	162	-38.3	20	93686	3861 51583 85111 3889 67848 84976	ENST00000645284.1	595	-108.49	157	-30.2	20	3543	2013 3237 1483 351	0.936679	0.0058873	ESPN
hsa-miR-328-5p	MSTRG.27066.3	956	-213.03	177	-42.13	23	93686	69595 4537 80762 84965 13598 68101	ENST00000645284.1	171	-45.55	171	-45.55	23	3543	2870	0.936679	0.0058873	ESPN
hsa-miR-615-5p	MSTRG.27066.3	593	-100.82	153	-30.78	22	93686	86092 82638 27650 87607	ENST00000410026.6	164	-35.16	164	-35.16	22	11521	3029	0.940589	0.00518969	NABP1
hsa-miR-619-5p	MSTRG.27066.3	8138	-1620.94	200	-47.05	22	93686	10574 14424 21697 29430 39650 74726 46619 1430 11751 16844 21996 25390 30572 40015 41251 78533 7345 28142 38741 40610 13057 25896 30415 63537 81302 74858 7480 11887 10707 18030 35419 13174 17280 24628 18164 29885 81437 21830 74524 64005 66906 49701 91699 69863 34264	ENST00000410026.6	562	-121.13	200	-47.05	22	11521	9907 9563 10042	0.940589	0.00518969	NABP1
hsa-miR-650	MSTRG.27066.3	4720	-665.84	162	-30.56	21	93686	73958 92101 13439 17527 20695 26997 34718 45690 62473 66963 2227 47671 65986 59233 92814 46964 75221 81177 91521 42700 65486 68997 79884 34167 51 72518 92206 67451 86584 34885 84225	ENST00000410026.6	483	-73.06	170	-33.54	21	11521	5229 7338 4269	0.940589	0.00518969	NABP1
hsa-miR-1304-3p	MSTRG.27066.3	5783	-912.91	186	-36.15	22	93686	31620 30976 10754 21890 28337 35479 38935 7870 11947 15629 17037 18222 24821 64065 74918 78593 81497 35263 40210 46812 41311 1624 29945 39093 77580 91879 17340 75575 30768 89835 77307 83789 8000 6359 28968 65203	ENST00000410026.6	330	-56.37	171	-32.24	22	11521	10102 9757	0.940589	0.00518969	NABP1
hsa-miR-3135b	MSTRG.27066.3	5425	-980.55	163	-36	22	93686	24846 29653 38960 64090 74943 10024 1654 7565 7900 11977 14646 29343 31649 35509 63761 66578 75275 10784 15659 22216 30499 39874 17362 13259 74609 84959 74265 83386 86247 84061 3789 64557 89513 41080 82619	ENST00000410026.6	307	-52.65	159	-33.68	22	11521	9787 11058	0.940589	0.00518969	NABP1
hsa-miR-4469	MSTRG.27066.3	3430	-549.13	160	-30.79	22	93686	56730 60485 24992 71972 4413 43925 58520 56487 61704 51950 59554 92510 77568 17950 54266 92657 80814 92497 20092 25316 60318 79661 55037	ENST00000410026.6	321	-57.88	171	-32.42	22	11521	8760 8233	0.940589	0.00518969	NABP1
hsa-miR-4695-5p	MSTRG.27066.3	6516	-1116.91	176	-35.43	22	93686	86584 81177 66963 18937 92210 65481 68025 69337 75222 85467 21269 64258 75832 60412 20695 62473 92816 8305 27399 32215 34749 43440 55263 66017 2390 4067 64862 53500 54520 86741 46963 70325 73324 84528 72493 92103 75845 59232 73132 93540 66920 12905	ENST00000410026.6	151	-30.33	151	-30.33	22	11521	5230	0.940589	0.00518969	NABP1
hsa-miR-6729-5p	MSTRG.27066.3	608	-104.44	164	-32.82	22	93686	52806 51445 51428 55939	ENST00000410026.6	165	-32.02	165	-32.02	22	11521	2958	0.940589	0.00518969	NABP1
hsa-miR-6756-5p	MSTRG.27066.3	2378	-480.65	172	-38.53	23	93686	91601 59214 62164 57898 83874 23745 13603 51357 73616 84778 71095 83358 58083 72223 68091	ENST00000410026.6	164	-34.98	164	-34.98	23	11521	8447	0.940589	0.00518969	NABP1
hsa-miR-6793-3p	MSTRG.27066.3	1949	-302.21	163	-33.37	20	93686	51550 90873 45345 12506 58860 77402 16713 82779 4228 72197 84636 60246 25312	ENST00000410026.6	161	-33.37	161	-33.37	20	11521	3026	0.940589	0.00518969	NABP1
hsa-miR-6799-5p	MSTRG.27066.3	1946	-324.57	162	-31.11	20	93686	72222 83117 56187 73267 68088 58378 87853 20190 58603 85431 27535 50645 22334	ENST00000410026.6	158	-31.82	158	-31.82	20	11521	10608	0.940589	0.00518969	NABP1
hsa-miR-6780b-5p	MSTRG.27066.3	2169	-347.67	171	-35.07	23	93686	61849 72524 72565 3874 90825 9892 57066 73979 12097 52797 52910 91339 51272 66640	ENST00000410026.6	301	-47.13	158	-30.1	23	11521	7798 1696	0.940589	0.00518969	NABP1
hsa-miR-8089	MSTRG.27066.3	2454	-444.66	169	-38.62	24	93686	92290 61850 72525 73985 91340 72497 51376 59653 85326 3801 92157 52231 1258 86123 75334 89453	ENST00000410026.6	305	-53.62	154	-30.49	24	11521	7801 4824	0.940589	0.00518969	NABP1
hsa-miR-504-3p	MSTRG.27066.3	4572	-743.35	175	-32.12	21	93686	23345 28360 40233 66571 11970 13257 63754 15652 31642 74941 64089 74091 7893 29336 38958 1647 35502 7564 14645 24845 10777 74607 5010 17363 22215 19820 68191 53363 82617	ENST00000410026.6	326	-56.82	170	-33.92	21	11521	9780 10126	0.940589	0.00518969	NABP1
hsa-miR-615-5p	MSTRG.27066.3	593	-100.82	153	-30.78	22	93686	86092 82638 27650 87607	ENST00000340607.5	161	-32.48	161	-32.48	22	1751	1290	0.901849	0.0139778	PTGES
hsa-miR-637	MSTRG.27066.3	1543	-283.15	180	-38.77	24	93686	79361 80754 61216 87610 34026 7845 92984 33813 49359 4864	ENST00000340607.5	172	-35.67	172	-35.67	24	1751	178	0.901849	0.0139778	PTGES
hsa-miR-665	MSTRG.27066.3	6326	-970.36	170	-35.99	20	93686	60415 68714 20699 53508 62477 64384 69138 87198 84537 69889 86749 70840 19168 21379 65490 66966 72440 42534 39283 51664 87319 58138 89695 56862 60971 81794 91165 57474 68617 73542 19048 39302 59682 68044 73232 58850 21309 71208 88629 92713 13462	ENST00000340607.5	166	-32.07	166	-32.07	20	1751	1159	0.901849	0.0139778	PTGES
hsa-miR-939-5p	MSTRG.27066.3	1405	-258.36	170	-36.34	24	93686	78029 83869 4831 59651 74670 90882 91206 80221 91582	ENST00000340607.5	166	-37.07	166	-37.07	24	1751	418	0.901849	0.0139778	PTGES
hsa-miR-1285-3p	MSTRG.27066.3	4797	-785.56	200	-44.27	22	93686	64363 65632 32136 69256 17478 64178 69837 75754 2647 42652 47281 65937 75915 32896 21358 1905 66810 70529 70091 91199 27900 27571 51609 52845 55302 62540 73729 75861 82643	ENST00000340607.5	172	-30.07	172	-30.07	22	1751	1138	0.901849	0.0139778	PTGES
hsa-miR-1909-3p	MSTRG.27066.3	2249	-354.26	165	-32.78	22	93686	25585 71562 82673 80511 74126 51316 12101 51986 82638 84192 6261 80687 86093 72790 66141	ENST00000340607.5	291	-52.09	146	-30.65	22	1751	1292 419	0.901849	0.0139778	PTGES
hsa-miR-4640-5p	MSTRG.27066.3	1846	-348.49	164	-33.2	23	93686	53380 72579 43618 64805 74240 59028 23025 59742 79816 57154 71923 35958	ENST00000340607.5	311	-61.36	165	-31.18	23	1751	409 904	0.901849	0.0139778	PTGES
hsa-miR-1343-5p	MSTRG.27066.3	1341	-254.66	168	-37.54	22	93686	80221 4831 90881 78031 91213 59653 74675 83873 91583	ENST00000340607.5	168	-31.71	168	-31.71	22	1751	418	0.901849	0.0139778	PTGES
hsa-miR-4726-5p	MSTRG.27066.3	1846	-338.27	168	-37.12	23	93686	53383 59027 72580 64801 71922 59741 23024 57153 74241 79820 35958 43617	ENST00000340607.5	305	-58.68	155	-32.54	23	1751	903 405	0.901849	0.0139778	PTGES
hsa-miR-4749-3p	MSTRG.27066.3	1504	-236.39	165	-36.61	20	93686	74201 75255 50767 60554 74005 67149 56976 79410 3610 13690	ENST00000340607.5	174	-32.29	174	-32.29	20	1751	1461	0.901849	0.0139778	PTGES
hsa-miR-4763-3p	MSTRG.27066.3	2166	-403.17	166	-39.22	24	93686	4533 74125 67664 80235 89187 75080 87853 82637 66134 90229 78359 92384 12100 56044	ENST00000340607.5	159	-35.09	159	-35.09	24	1751	1288	0.901849	0.0139778	PTGES
hsa-miR-6089	MSTRG.27066.3	2799	-665.12	180	-47.37	24	93686	20858 65846 180 2862 9173 19486 75961 8441 34192 27159 45854 62634 69466 50796 60407 51234 73322	ENST00000340607.5	160	-37.94	160	-37.94	24	1751	1184	0.901849	0.0139778	PTGES
hsa-miR-6722-3p	MSTRG.27066.3	2269	-388.62	166	-32.92	22	93686	25585 80689 51318 51985 74124 82678 84192 82636 12101 80511 66139 71562 86096 6261 72790	ENST00000340607.5	324	-71.29	165	-39.09	22	1751	423 1288	0.901849	0.0139778	PTGES
hsa-miR-6786-5p	MSTRG.27066.3	471	-87.94	159	-30.55	21	93686	76914 72674 3358	ENST00000340607.5	166	-35.67	166	-35.67	21	1751	228	0.901849	0.0139778	PTGES
hsa-miR-6858-3p	MSTRG.27066.3	1652	-232	164	-30.22	22	93686	71262 66672 53890 53958 27797 19154 45762 89939 60258 67080 54100	ENST00000340607.5	166	-33.3	166	-33.3	22	1751	1364	0.901849	0.0139778	PTGES
hsa-miR-8485	MSTRG.27066.3	1592	-199.46	191	-39.52	21	93686	35592 35608 80893 80911 82133 40464 36839 80867 67767 78971	ENST00000340607.5	905	-167.19	190	-38.28	21	1751	1638 1654 1670 655 632	0.901849	0.0139778	PTGES
hsa-miR-149-3p	MSTRG.27066.3	2567	-418.75	163	-33.1	21	93686	59211 4520 82957 83850 57132 84883 4145 4863 93322 58080 84873 27862 51982 85103 75061 72184 92175	ENST00000340607.5	326	-63.14	166	-33.32	21	1751	791 51	0.901849	0.0139778	PTGES
hsa-miR-296-5p	MSTRG.27066.3	1475	-235.03	170	-37.28	21	93686	67798 80749 63074 68102 89884 81852 92341 4279 51218 93022	ENST00000340607.5	153	-31.77	153	-31.77	21	1751	1459	0.901849	0.0139778	PTGES
hsa-miR-615-5p	NR_036678	159	-32.47	159	-32.47	22	2503	303	ENST00000619224.1	316	-66.64	171	-39	22	2252	625 1951	0.915416	0.010429	RXRG
hsa-miR-615-5p	NR_036678	159	-32.47	159	-32.47	22	2503	303	ENST00000282406.9	171	-35.35	171	-35.35	22	6994	4514	0.91517	0.0104889	PLEKHH2
hsa-miR-615-5p	NR_036678	159	-32.47	159	-32.47	22	2503	303	ENST00000438447.2	610	-110.34	158	-35.85	22	11984	570 2231 27 1483	0.944936	0.00446454	PDZD2
hsa-miR-615-5p	NR_040772	153	-33.7	153	-33.7	22	1617	87	ENST00000645284.1	636	-120.71	164	-35.17	22	3543	553 1927 3319 985	0.959676	0.00240625	ESPN
hsa-miR-939-5p	NR_040772	157	-33.2	157	-33.2	24	1617	644	ENST00000645284.1	161	-31.28	161	-31.28	24	3543	1868	0.959676	0.00240625	ESPN
hsa-miR-1207-5p	NR_040772	324	-57.38	179	-37.96	21	1617	120 1059	ENST00000645284.1	454	-83.55	153	-32.13	21	3543	1834 1979 583	0.959676	0.00240625	ESPN
hsa-miR-1343-5p	NR_040772	168	-33.25	168	-33.25	22	1617	645	ENST00000645284.1	155	-35.28	155	-35.28	22	3543	1866	0.959676	0.00240625	ESPN
hsa-miR-4695-5p	NR_040772	159	-30.03	159	-30.03	22	1617	123	ENST00000645284.1	311	-64.49	161	-35.47	22	3543	240 1544	0.959676	0.00240625	ESPN
hsa-miR-4706	NR_040772	172	-34.16	172	-34.16	25	1617	10	ENST00000645284.1	318	-60.98	165	-32.23	25	3543	3229 347	0.959676	0.00240625	ESPN
hsa-miR-4739	NR_040772	160	-32.99	160	-32.99	25	1617	91	ENST00000645284.1	473	-87.94	168	-33.18	25	3543	3335 618 2847	0.959676	0.00240625	ESPN
hsa-miR-6869-3p	NR_040772	304	-54.44	153	-30.23	21	1617	188 133	ENST00000645284.1	459	-75.91	165	-31.54	21	3543	3203 193 1	0.959676	0.00240625	ESPN
hsa-miR-6870-5p	NR_040772	163	-30.87	163	-30.87	19	1617	1387	ENST00000645284.1	304	-61.76	155	-31.8	19	3543	1875 3109	0.959676	0.00240625	ESPN
hsa-miR-615-5p	NR_040772	153	-33.7	153	-33.7	22	1617	87	ENST00000410026.6	164	-35.16	164	-35.16	22	11521	3029	0.984753	0.00034694	NABP1
hsa-miR-4695-5p	NR_040772	159	-30.03	159	-30.03	22	1617	123	ENST00000410026.6	151	-30.33	151	-30.33	22	11521	5230	0.984753	0.00034694	NABP1
hsa-miR-4783-5p	NR_040772	146	-31.17	146	-31.17	21	1617	64	ENST00000410026.6	178	-46.02	178	-46.02	21	11521	78	0.984753	0.00034694	NABP1
hsa-miR-615-5p	TBX2-AS1:26	311	-69.22	157	-39.21	22	4297	446 614	ENST00000226760.5	489	-94.23	173	-36.54	22	3640	290 451 2980	0.961575	0.00218631	WFS1
hsa-miR-762	TBX2-AS1:26	329	-80.71	174	-43.82	22	4297	3102 3022	ENST00000226760.5	161	-34.82	161	-34.82	22	3640	2892	0.961575	0.00218631	WFS1
hsa-miR-4640-5p	TBX2-AS1:26	317	-54.53	160	-30.42	23	4297	199 3531	ENST00000226760.5	317	-68.69	166	-38.29	23	3640	304 1881	0.961575	0.00218631	WFS1
hsa-miR-4665-3p	TBX2-AS1:26	503	-130.41	182	-54.55	26	4297	2329 3435 329	ENST00000226760.5	159	-30.07	159	-30.07	26	3640	2397	0.961575	0.00218631	WFS1
hsa-miR-4685-5p	TBX2-AS1:26	617	-115.34	164	-31.03	26	4297	3009 3390 3593 2134	ENST00000226760.5	792	-142.23	163	-30.4	26	3640	2380 299 1520 692 1884	0.961575	0.00218631	WFS1
hsa-miR-5787	TBX2-AS1:26	613	-111.97	167	-34.22	20	4297	211 3105 2072 3380	ENST00000226760.5	156	-36.92	156	-36.92	20	3640	2889	0.961575	0.00218631	WFS1
hsa-miR-6791-5p	TBX2-AS1:26	313	-59.02	158	-30.06	22	4297	4259 1333	ENST00000226760.5	171	-40.73	171	-40.73	22	3640	107	0.961575	0.00218631	WFS1
hsa-miR-615-5p	TBX2-AS1:26	311	-69.22	157	-39.21	22	4297	446 614	ENST00000556564.6	167	-34.18	167	-34.18	22	6443	5151	0.972623	0.00111399	AL162171.1
hsa-miR-762	TBX2-AS1:26	329	-80.71	174	-43.82	22	4297	3102 3022	ENST00000556564.6	474	-104.82	164	-36	22	6443	1547 2565 2016	0.972623	0.00111399	AL162171.1
hsa-miR-1207-5p	TBX2-AS1:26	157	-30.88	157	-30.88	21	4297	716	ENST00000556564.6	304	-57.51	156	-33.56	21	6443	2121 4302	0.972623	0.00111399	AL162171.1
hsa-miR-1908-3p	TBX2-AS1:26	937	-179.76	166	-36.15	21	4297	2336 330 3438 2752 538 3040	ENST00000556564.6	318	-62.43	166	-41.92	21	6443	260 2062	0.972623	0.00111399	AL162171.1
hsa-miR-4498	TBX2-AS1:26	311	-51.32	167	-30.2	22	4297	3025 3107	ENST00000556564.6	454	-78.56	163	-33.28	22	6443	2019 2564 1547	0.972623	0.00111399	AL162171.1
hsa-miR-4640-5p	TBX2-AS1:26	317	-54.53	160	-30.42	23	4297	199 3531	ENST00000556564.6	303	-53	152	-30.56	23	6443	5539 2760	0.972623	0.00111399	AL162171.1
hsa-miR-4739	TBX2-AS1:26	478	-94.29	166	-32.37	25	4297	3194 2422 3919	ENST00000556564.6	179	-33.02	179	-33.02	25	6443	6125	0.972623	0.00111399	AL162171.1
hsa-miR-5787	TBX2-AS1:26	613	-111.97	167	-34.22	20	4297	211 3105 2072 3380	ENST00000556564.6	307	-60.58	154	-31.15	20	6443	1548 2564	0.972623	0.00111399	AL162171.1
hsa-miR-6720-5p	TBX2-AS1:26	320	-66.39	171	-43.23	23	4297	2295 3811	ENST00000556564.6	155	-32.49	155	-32.49	23	6443	707	0.972623	0.00111399	AL162171.1
hsa-miR-6749-5p	TBX2-AS1:26	316	-66.7	164	-37.98	22	4297	185 509	ENST00000556564.6	328	-65.02	168	-37.63	22	6443	2262 1998	0.972623	0.00111399	AL162171.1
hsa-miR-6784-5p	TBX2-AS1:26	606	-113.28	157	-34.67	20	4297	2229 266 3537 2265	ENST00000556564.6	300	-62.05	151	-31.81	20	6443	4311 278	0.972623	0.00111399	AL162171.1
hsa-miR-6791-5p	TBX2-AS1:26	313	-59.02	158	-30.06	22	4297	4259 1333	ENST00000556564.6	309	-62.47	157	-36.69	22	6443	158 5166	0.972623	0.00111399	AL162171.1
hsa-miR-6816-5p	TBX2-AS1:26	455	-85.23	163	-31.58	21	4297	2005 1375 2417	ENST00000556564.6	595	-108.91	152	-30.29	21	6443	70 3 2254 1883	0.972623	0.00111399	AL162171.1
hsa-miR-8089	TBX2-AS1:26	307	-55.1	162	-32.25	24	4297	4257 3787	ENST00000556564.6	173	-38.18	173	-38.18	24	6443	5163	0.972623	0.00111399	AL162171.1
hsa-miR-10396a-5p	TBX2-AS1:26	464	-91.29	162	-37.57	19	4297	521 2497 2009	ENST00000556564.6	149	-31.03	149	-31.03	19	6443	5	0.972623	0.00111399	AL162171.1
hsa-miR-615-5p	TBX2-AS1:26	311	-69.22	157	-39.21	22	4297	446 614	NM_007039	167	-34.18	167	-34.18	22	6215	4923	0.959577	0.00241804	PTPN21
hsa-miR-762	TBX2-AS1:26	329	-80.71	174	-43.82	22	4297	3102 3022	NM_007039	474	-104.82	164	-36	22	6215	1319 2337 1788	0.959577	0.00241804	PTPN21
hsa-miR-1207-5p	TBX2-AS1:26	157	-30.88	157	-30.88	21	4297	716	NM_007039	304	-57.51	156	-33.56	21	6215	1893 4074	0.959577	0.00241804	PTPN21
hsa-miR-1908-3p	TBX2-AS1:26	937	-179.76	166	-36.15	21	4297	2336 330 3438 2752 538 3040	NM_007039	318	-62.43	166	-41.92	21	6215	32 1834	0.959577	0.00241804	PTPN21
hsa-miR-4498	TBX2-AS1:26	311	-51.32	167	-30.2	22	4297	3025 3107	NM_007039	454	-78.56	163	-33.28	22	6215	1791 2336 1319	0.959577	0.00241804	PTPN21
hsa-miR-4640-5p	TBX2-AS1:26	317	-54.53	160	-30.42	23	4297	199 3531	NM_007039	303	-53	152	-30.56	23	6215	5311 2532	0.959577	0.00241804	PTPN21
hsa-miR-4739	TBX2-AS1:26	478	-94.29	166	-32.37	25	4297	3194 2422 3919	NM_007039	179	-33.02	179	-33.02	25	6215	5897	0.959577	0.00241804	PTPN21
hsa-miR-5787	TBX2-AS1:26	613	-111.97	167	-34.22	20	4297	211 3105 2072 3380	NM_007039	307	-60.58	154	-31.15	20	6215	1320 2336	0.959577	0.00241804	PTPN21
hsa-miR-6720-5p	TBX2-AS1:26	320	-66.39	171	-43.23	23	4297	2295 3811	NM_007039	155	-32.49	155	-32.49	23	6215	479	0.959577	0.00241804	PTPN21
hsa-miR-6749-5p	TBX2-AS1:26	316	-66.7	164	-37.98	22	4297	185 509	NM_007039	328	-65.02	168	-37.63	22	6215	2034 1770	0.959577	0.00241804	PTPN21
hsa-miR-6784-5p	TBX2-AS1:26	606	-113.28	157	-34.67	20	4297	2229 266 3537 2265	NM_007039	300	-62.05	151	-31.81	20	6215	4083 50	0.959577	0.00241804	PTPN21
hsa-miR-8089	TBX2-AS1:26	307	-55.1	162	-32.25	24	4297	4257 3787	NM_007039	173	-38.18	173	-38.18	24	6215	4935	0.959577	0.00241804	PTPN21
hsa-miR-615-5p	MSTRG.9929.60	159	-32.47	159	-32.47	22	1748	636	ENST00000302909.4	651	-123.86	171	-35.14	22	6191	1509 3412 1366 1418	0.901902	0.0139627	KCNK3
hsa-miR-615-5p	MSTRG.9929.60	159	-32.47	159	-32.47	22	1748	636	ENST00000261275.4	289	-52.1	147	-30.11	22	4705	4382 3672	0.907958	0.0123177	FAM189A1
hsa-miR-4632-5p	MSTRG.9929.60	352	-57.46	180	-31.1	23	1748	1057 152	ENST00000261275.4	454	-90.49	154	-33.85	23	4705	1086 4283 3120	0.907958	0.0123177	FAM189A1
hsa-miR-615-3p	lnc-NDUFAF8-5:3	322	-56.52	171	-34.96	22	5158	4399 307	ENST00000268720.9	155	-30.75	155	-30.75	22	2657	125	0.919912	0.00936423	CPNE7
hsa-miR-2861	lnc-NDUFAF8-5:3	158	-30.78	158	-30.78	19	5158	1640	ENST00000268720.9	441	-73.81	159	-33.4	19	2657	2139 1122 2220	0.919912	0.00936423	CPNE7
hsa-miR-3620-5p	lnc-NDUFAF8-5:3	165	-30.63	165	-30.63	22	5158	1176	ENST00000268720.9	321	-60.15	162	-31.02	22	2657	476 1994	0.919912	0.00936423	CPNE7
hsa-miR-4665-3p	lnc-NDUFAF8-5:3	149	-38.73	149	-38.73	26	5158	4586	ENST00000268720.9	168	-41.07	168	-41.07	26	2657	1609	0.919912	0.00936423	CPNE7
hsa-miR-5001-5p	lnc-NDUFAF8-5:3	325	-61.49	175	-36.02	24	5158	3725 1172	ENST00000268720.9	320	-60.81	174	-32.31	24	2657	1994 470	0.919912	0.00936423	CPNE7
hsa-miR-5787	lnc-NDUFAF8-5:3	298	-56.01	150	-31.42	20	5158	1176 2371	ENST00000268720.9	157	-32.62	157	-32.62	20	2657	90	0.919912	0.00936423	CPNE7
hsa-miR-10398-3p	lnc-NDUFAF8-5:3	150	-30.47	150	-30.47	21	5158	3682	ENST00000268720.9	154	-31.01	154	-31.01	21	2657	1837	0.919912	0.00936423	CPNE7
hsa-miR-619-5p	ENST00000451775.1	363	-73.14	192	-42.14	22	1338	1067 1203	ENST00000260505.13	177	-34.18	177	-34.18	22	7980	3877	0.908187	0.0122574	TTLL7
hsa-miR-619-5p	ENST00000451775.1	363	-73.14	192	-42.14	22	1338	1067 1203	ENST00000222693.5	184	-38.73	184	-38.73	22	2953	1816	0.945933	0.00430588	CAV2
hsa-miR-1304-3p	ENST00000451775.1	171	-32.24	171	-32.24	22	1338	1263	ENST00000222693.5	167	-30.42	167	-30.42	22	2953	2011	0.945933	0.00430588	CAV2
hsa-miR-619-5p	ENST00000451775.1	363	-73.14	192	-42.14	22	1338	1067 1203	ENST00000368990.7	520	-92.87	188	-38.35	22	14010	9398 11015 12484	0.915007	0.0105287	PLEKHA1
hsa-miR-4667-3p	ENST00000451775.1	162	-33.77	162	-33.77	21	1338	305	ENST00000368990.7	175	-34.2	175	-34.2	21	14010	8342	0.915007	0.0105287	PLEKHA1
hsa-miR-619-5p	ENST00000451775.1	363	-73.14	192	-42.14	22	1338	1067 1203	ENST00000649564.1	694	-126.89	200	-47.05	22	6403	3464 3168 3301 453	0.952613	0.00331508	CCBE1
hsa-miR-1304-3p	ENST00000451775.1	171	-32.24	171	-32.24	22	1338	1263	ENST00000649564.1	171	-32.24	171	-32.24	22	6403	5297	0.952613	0.00331508	CCBE1
hsa-miR-619-5p	ENST00000504409.3	329	-52.6	177	-32.91	22	10626	4349 1820	ENST00000393316.8	200	-47.05	200	-47.05	22	5005	2684	0.97134	0.00122034	BCL2L15
hsa-miR-619-5p	ENST00000504409.3	329	-52.6	177	-32.91	22	10626	4349 1820	ENST00000442561.6	690	-129.94	200	-47.05	22	3023	2037 2955 2166 1278	0.924402	0.00835654	LAX1
hsa-miR-619-5p	ENST00000504409.3	329	-52.6	177	-32.91	22	10626	4349 1820	ENST00000379416.4	321	-49.13	176	-32.39	22	5715	4879 3388	0.940843	0.00514585	XDH
hsa-miR-1304-3p	ENST00000504409.3	594	-71.34	167	-30.42	22	10626	9126 10419 6715 1331	ENST00000379416.4	332	-50.87	182	-33.52	22	5715	5076 3436	0.940843	0.00514585	XDH
hsa-miR-619-5p	ENST00000504409.3	329	-52.6	177	-32.91	22	10626	4349 1820	ENST00000508632.5	392	-86.66	200	-44.9	22	1163	907 1042	0.944326	0.00456303	OCIAD2
hsa-miR-619-5p	ENST00000504409.3	329	-52.6	177	-32.91	22	10626	4349 1820	ENST00000346872.8	1102	-216.23	192	-42.14	22	9788	3501 5650 6896 7030 7198 7372	0.968067	0.00151329	IKZF3
hsa-miR-1304-3p	ENST00000504409.3	594	-71.34	167	-30.42	22	10626	9126 10419 6715 1331	ENST00000346872.8	171	-32.24	171	-32.24	22	9788	7258	0.968067	0.00151329	IKZF3
hsa-miR-3187-5p	ENST00000504409.3	316	-52.1	164	-31.53	23	10626	6516 164	ENST00000346872.8	943	-162.43	166	-32.66	23	9788	6529 8261 3046 4624 9539 6047	0.968067	0.00151329	IKZF3
hsa-miR-6796-5p	ENST00000504409.3	153	-30.93	153	-30.93	23	10626	239	ENST00000346872.8	163	-31.75	163	-31.75	23	9788	2675	0.968067	0.00151329	IKZF3
hsa-miR-7843-5p	ENST00000504409.3	460	-71.03	159	-30.26	22	10626	9359 5107 5435	ENST00000346872.8	321	-58.36	167	-32.68	22	9788	15 2128	0.968067	0.00151329	IKZF3
hsa-miR-1273h-5p	ENST00000504409.3	167	-32.88	167	-32.88	21	10626	6398	ENST00000346872.8	1255	-183.22	174	-34.78	21	9788	4842 8179 4708 6013 6442 6580 8315 3113	0.968067	0.00151329	IKZF3
hsa-miR-619-5p	ENST00000504409.3	329	-52.6	177	-32.91	22	10626	4349 1820	ENST00000595883.6	376	-80.79	192	-42.14	22	3792	2953 1912	0.913657	0.0108608	SPIB
hsa-miR-1304-3p	ENST00000504409.3	594	-71.34	167	-30.42	22	10626	9126 10419 6715 1331	ENST00000595883.6	313	-44.87	167	-30.42	22	3792	2406 1155	0.913657	0.0108608	SPIB
hsa-miR-3187-5p	ENST00000504409.3	316	-52.1	164	-31.53	23	10626	6516 164	ENST00000595883.6	172	-33.89	172	-33.89	23	3792	225	0.913657	0.0108608	SPIB
hsa-miR-6784-5p	ENST00000504409.3	168	-33.45	168	-33.45	20	10626	7705	ENST00000595883.6	319	-66.93	166	-35.62	20	3792	1803 300	0.913657	0.0108608	SPIB
hsa-miR-619-5p	ENST00000504409.3	329	-52.6	177	-32.91	22	10626	4349 1820	ENST00000302548.5	563	-120.53	200	-47.05	22	3318	2638 1662 1798	0.939086	0.00545275	GPR82
hsa-miR-1304-3p	ENST00000504409.3	594	-71.34	167	-30.42	22	10626	9126 10419 6715 1331	ENST00000302548.5	335	-59.85	168	-30.5	22	3318	1856 2864	0.939086	0.00545275	GPR82
hsa-miR-619-5p	ENST00000527847.5	184	-38.65	184	-38.65	22	2503	2233	ENST00000368990.7	520	-92.87	188	-38.35	22	14010	9398 11015 12484	0.956077	0.00285152	PLEKHA1
hsa-miR-619-5p	ENST00000622718.1	349	-60.88	184	-38.65	22	1018	449 582	ENST00000379416.4	321	-49.13	176	-32.39	22	5715	4879 3388	0.950304	0.00364316	XDH
hsa-miR-619-5p	ENST00000622718.1	349	-60.88	184	-38.65	22	1018	449 582	ENST00000346872.8	1102	-216.23	192	-42.14	22	9788	3501 5650 6896 7030 7198 7372	0.953144	0.00324177	IKZF3
hsa-miR-762	ENST00000622718.1	154	-33.19	154	-33.19	22	1018	667	ENST00000346872.8	159	-30.02	159	-30.02	22	9788	152	0.953144	0.00324177	IKZF3
hsa-miR-619-5p	ENST00000623726.1	2020	-411.72	200	-47.05	22	19416	3085 10153 11194 5891 6026 13685 6396 10288 6587 7498 7168	ENST00000393316.8	200	-47.05	200	-47.05	22	5005	2684	0.936255	0.00596561	BCL2L15
hsa-miR-3135b	ENST00000623726.1	2139	-371.68	159	-36	22	19416	6486 6809 7385 7718 9998 7105 10373 1596 18840 11114 561 10984 11819 250	ENST00000393316.8	155	-33.31	155	-33.31	22	5005	2905	0.936255	0.00596561	BCL2L15
hsa-miR-4632-5p	ENST00000623726.1	319	-53.67	173	-32.82	23	19416	18920 11106	ENST00000393316.8	314	-53.61	167	-30.58	23	5005	4631 4554	0.936255	0.00596561	BCL2L15
hsa-miR-619-5p	ENST00000623726.1	2020	-411.72	200	-47.05	22	19416	3085 10153 11194 5891 6026 13685 6396 10288 6587 7498 7168	ENST00000442561.6	690	-129.94	200	-47.05	22	3023	2037 2955 2166 1278	0.92923	0.00733537	LAX1
hsa-miR-619-5p	ENST00000623726.1	2020	-411.72	200	-47.05	22	19416	3085 10153 11194 5891 6026 13685 6396 10288 6587 7498 7168	ENST00000206262.2	360	-70.55	192	-42.14	22	7932	4514 6254	0.989239	0.000173072	RGS17
hsa-miR-762	ENST00000623726.1	306	-57.24	160	-32.92	22	19416	13183 18840	ENST00000206262.2	303	-61.34	153	-32.75	22	7932	89 5268	0.989239	0.000173072	RGS17
hsa-miR-3135b	ENST00000623726.1	2139	-371.68	159	-36	22	19416	6486 6809 7385 7718 9998 7105 10373 1596 18840 11114 561 10984 11819 250	ENST00000206262.2	310	-55.76	159	-31.32	22	7932	4733 5263	0.989239	0.000173072	RGS17
hsa-miR-4492	ENST00000623726.1	303	-48.34	161	-30.39	17	19416	13189 18844	ENST00000206262.2	299	-50.74	158	-31.11	17	7932	95 5271	0.989239	0.000173072	RGS17
hsa-miR-619-5p	ENST00000623726.1	2020	-411.72	200	-47.05	22	19416	3085 10153 11194 5891 6026 13685 6396 10288 6587 7498 7168	ENST00000409687.5	180	-35.35	180	-35.35	22	3814	3537	0.978127	0.000712417	SAPCD2
hsa-miR-663a	ENST00000623726.1	156	-30.04	156	-30.04	22	19416	12873	ENST00000409687.5	150	-31.18	150	-31.18	22	3814	933	0.978127	0.000712417	SAPCD2
hsa-miR-1207-5p	ENST00000623726.1	454	-76.25	158	-30.38	21	19416	19173 8557 8662	ENST00000409687.5	913	-160.21	175	-37.34	21	3814	1051 1023 2241 589 502 3238	0.978127	0.000712417	SAPCD2
hsa-miR-2861	ENST00000623726.1	301	-49.65	152	-30.41	19	19416	18042 1798	ENST00000409687.5	469	-87.97	161	-32.01	19	3814	1371 2248 2669	0.978127	0.000712417	SAPCD2
hsa-miR-3187-5p	ENST00000623726.1	2627	-418.59	167	-32.45	23	19416	12670 4450 13182 2341 16403 15113 8961 16348 4533 5404 9703 4279 17978 2457 14371 17853 14017	ENST00000409687.5	156	-33.07	156	-33.07	23	3814	2240	0.978127	0.000712417	SAPCD2
hsa-miR-4685-5p	ENST00000623726.1	328	-57.25	174	-32.56	26	19416	14170 1954	ENST00000409687.5	740	-136.4	154	-33.77	26	3814	2925 2542 668 1597 3157	0.978127	0.000712417	SAPCD2
hsa-miR-4739	ENST00000623726.1	174	-34.47	174	-34.47	25	19416	11557	ENST00000409687.5	304	-54	157	-30.5	25	3814	359 2153	0.978127	0.000712417	SAPCD2
hsa-miR-4763-3p	ENST00000623726.1	470	-81.67	163	-32.71	24	19416	8553 19174 8659	ENST00000409687.5	954	-204.06	165	-40.49	24	3814	2235 1045 1024 497 3232 581	0.978127	0.000712417	SAPCD2
hsa-miR-6752-5p	ENST00000623726.1	158	-32.37	158	-32.37	22	19416	18912	ENST00000409687.5	314	-66.04	161	-34.06	22	3814	1071 2096	0.978127	0.000712417	SAPCD2
hsa-miR-6756-5p	ENST00000623726.1	490	-93.43	169	-35.44	23	19416	19169 18907 19230	ENST00000409687.5	156	-34.96	156	-34.96	23	3814	1342	0.978127	0.000712417	SAPCD2
hsa-miR-6836-5p	ENST00000623726.1	607	-91.77	166	-30.6	22	19416	10551 18590 18921 11856	ENST00000409687.5	650	-114.73	179	-40.75	22	3814	1020 587 2288 1054	0.978127	0.000712417	SAPCD2
hsa-miR-6879-5p	ENST00000623726.1	301	-51.96	161	-34.4	22	19416	18919 11105	ENST00000409687.5	480	-87.29	174	-36.52	22	3814	1057 2689 3248	0.978127	0.000712417	SAPCD2
hsa-miR-6887-5p	ENST00000623726.1	453	-77.35	160	-30.36	23	19416	7859 17615 17141	ENST00000409687.5	296	-55.32	154	-32.16	23	3814	1573 121	0.978127	0.000712417	SAPCD2
hsa-miR-6894-3p	ENST00000623726.1	767	-111.81	165	-30.9	21	19416	7192 17032 15422 16915 17758	ENST00000409687.5	161	-31.72	161	-31.72	21	3814	2551	0.978127	0.000712417	SAPCD2
hsa-miR-7851-3p	ENST00000623726.1	1686	-275.53	184	-32.95	22	19416	2393 2873 14255 12979 18199 4043 12672 12929 821 5555	ENST00000409687.5	159	-30.09	159	-30.09	22	3814	2134	0.978127	0.000712417	SAPCD2
hsa-miR-8089	ENST00000623726.1	307	-53.19	156	-30.3	24	19416	1507 7903	ENST00000409687.5	608	-119.06	164	-37.93	24	3814	2124 3418 2008 1419	0.978127	0.000712417	SAPCD2
hsa-miR-619-5p	ENST00000623726.1	2020	-411.72	200	-47.05	22	19416	3085 10153 11194 5891 6026 13685 6396 10288 6587 7498 7168	ENST00000355112.8	473	-70.41	180	-37.13	22	5240	4885 2586 4789	0.984934	0.000338786	BLM
hsa-miR-1229-5p	ENST00000623726.1	303	-63.31	156	-37.32	24	19416	7869 13540	ENST00000355112.8	314	-44.17	168	-30.46	24	5240	308 445	0.984934	0.000338786	BLM
hsa-miR-3135b	ENST00000623726.1	2139	-371.68	159	-36	22	19416	6486 6809 7385 7718 9998 7105 10373 1596 18840 11114 561 10984 11819 250	ENST00000355112.8	453	-68.43	159	-31.32	22	5240	5111 363 4206	0.984934	0.000338786	BLM
hsa-miR-4763-3p	ENST00000623726.1	470	-81.67	163	-32.71	24	19416	8553 19174 8659	ENST00000355112.8	162	-32.93	162	-32.93	24	5240	2185	0.984934	0.000338786	BLM
hsa-miR-504-3p	ENST00000623726.1	1137	-198.16	170	-32.05	21	19416	7716 6479 7098 10371 7382 9997 6800	ENST00000355112.8	170	-34.16	170	-34.16	21	5240	5104	0.984934	0.000338786	BLM
hsa-miR-619-5p	ENST00000623726.1	2020	-411.72	200	-47.05	22	19416	3085 10153 11194 5891 6026 13685 6396 10288 6587 7498 7168	ENST00000302548.5	563	-120.53	200	-47.05	22	3318	2638 1662 1798	0.982668	0.000447991	GPR82
hsa-miR-1304-3p	ENST00000623726.1	1659	-270.41	175	-32.24	22	19416	11377 7075 7693 3274 6086 10348 6456 9973 13879 16112	ENST00000302548.5	335	-59.85	168	-30.5	22	3318	1856 2864	0.982668	0.000447991	GPR82
hsa-miR-619-5p	ENST00000623726.1	2020	-411.72	200	-47.05	22	19416	3085 10153 11194 5891 6026 13685 6396 10288 6587 7498 7168	NM_014736	192	-42.14	192	-42.14	22	1515	1217	0.945668	0.00434782	KIAA0101
hsa-miR-4258	ENST00000623726.1	618	-110.06	157	-30.71	17	19416	9901 6709 13809 10276	NM_014736	307	-49.07	160	-31.02	17	1515	1341 41	0.945668	0.00434782	KIAA0101
hsa-miR-619-5p	ENST00000648436.1	200	-47.05	200	-47.05	22	996	42	ENST00000393316.8	200	-47.05	200	-47.05	22	5005	2684	0.91637	0.0101984	BCL2L15
hsa-miR-3135b	ENST00000648436.1	159	-31.32	159	-31.32	22	996	131	ENST00000393316.8	155	-33.31	155	-33.31	22	5005	2905	0.91637	0.0101984	BCL2L15
hsa-miR-6737-5p	ENST00000648436.1	149	-32	149	-32	21	996	499	ENST00000393316.8	153	-31.74	153	-31.74	21	5005	1690	0.91637	0.0101984	BCL2L15
hsa-miR-619-5p	ENST00000648436.1	200	-47.05	200	-47.05	22	996	42	ENST00000379416.4	321	-49.13	176	-32.39	22	5715	4879 3388	0.935542	0.00609838	XDH
hsa-miR-619-5p	ENST00000648436.1	200	-47.05	200	-47.05	22	996	42	ENST00000508632.5	392	-86.66	200	-44.9	22	1163	907 1042	0.947131	0.00411883	OCIAD2
hsa-miR-3135b	ENST00000648436.1	159	-31.32	159	-31.32	22	996	131	ENST00000508632.5	159	-31.32	159	-31.32	22	1163	1135	0.947131	0.00411883	OCIAD2
hsa-miR-504-3p	ENST00000648436.1	170	-34.16	170	-34.16	21	996	124	ENST00000508632.5	166	-32.05	166	-32.05	21	1163	1128	0.947131	0.00411883	OCIAD2
hsa-miR-619-5p	ENST00000648436.1	200	-47.05	200	-47.05	22	996	42	ENST00000346872.8	1102	-216.23	192	-42.14	22	9788	3501 5650 6896 7030 7198 7372	0.95052	0.00361188	IKZF3
hsa-miR-762	ENST00000648436.1	159	-30.12	159	-30.12	22	996	274	ENST00000346872.8	159	-30.02	159	-30.02	22	9788	152	0.95052	0.00361188	IKZF3
hsa-miR-3135b	ENST00000648436.1	159	-31.32	159	-31.32	22	996	131	ENST00000346872.8	478	-94.7	164	-34.15	22	9788	150 5740 7120	0.95052	0.00361188	IKZF3
hsa-miR-504-3p	ENST00000648436.1	170	-34.16	170	-34.16	21	996	124	ENST00000346872.8	469	-75.8	166	-31.22	21	9788	7113 5734 3585	0.95052	0.00361188	IKZF3
hsa-miR-619-5p	LINC02289:41	699	-122.47	190	-39.99	22	7006	2680 483 3985 3345	ENST00000222693.5	184	-38.73	184	-38.73	22	2953	1816	0.915891	0.0103141	CAV2
hsa-miR-6089	LINC02289:41	160	-38.66	160	-38.66	24	7006	5115	ENST00000222693.5	162	-34.6	162	-34.6	24	2953	96	0.915891	0.0103141	CAV2
hsa-miR-619-5p	LINC02289:41	699	-122.47	190	-39.99	22	7006	2680 483 3985 3345	ENST00000368990.7	520	-92.87	188	-38.35	22	14010	9398 11015 12484	0.949531	0.00375648	PLEKHA1
hsa-miR-619-5p	lnc-ATG7-2:2	361	-71.79	184	-38.25	22	956	354 488	ENST00000368990.7	520	-92.87	188	-38.35	22	14010	9398 11015 12484	0.936738	0.00587647	PLEKHA1
hsa-miR-1538	lnc-ATG7-2:2	159	-33.19	159	-33.19	23	956	3	ENST00000368990.7	151	-34.58	151	-34.58	23	14010	80	0.936738	0.00587647	PLEKHA1
hsa-miR-619-5p	lnc-GPR34-1:1	188	-39.67	188	-39.67	22	503	342	ENST00000393316.8	200	-47.05	200	-47.05	22	5005	2684	0.944382	0.00455399	BCL2L15
hsa-miR-619-5p	lnc-GPR34-1:1	188	-39.67	188	-39.67	22	503	342	ENST00000379416.4	321	-49.13	176	-32.39	22	5715	4879 3388	0.954687	0.00303344	XDH
hsa-miR-1304-3p	lnc-GPR34-1:1	168	-30.5	168	-30.5	22	503	400	ENST00000379416.4	332	-50.87	182	-33.52	22	5715	5076 3436	0.954687	0.00303344	XDH
hsa-miR-619-5p	lnc-GPR34-1:1	188	-39.67	188	-39.67	22	503	342	ENST00000508632.5	392	-86.66	200	-44.9	22	1163	907 1042	0.987744	0.000224376	OCIAD2
hsa-miR-619-5p	lnc-GPR34-1:1	188	-39.67	188	-39.67	22	503	342	ENST00000346872.8	1102	-216.23	192	-42.14	22	9788	3501 5650 6896 7030 7198 7372	0.917793	0.00985929	IKZF3
hsa-miR-1304-3p	lnc-GPR34-1:1	168	-30.5	168	-30.5	22	503	400	ENST00000346872.8	171	-32.24	171	-32.24	22	9788	7258	0.917793	0.00985929	IKZF3
hsa-miR-619-5p	lnc-GPR34-1:1	188	-39.67	188	-39.67	22	503	342	ENST00000302548.5	563	-120.53	200	-47.05	22	3318	2638 1662 1798	0.915923	0.0103064	GPR82
hsa-miR-1304-3p	lnc-GPR34-1:1	168	-30.5	168	-30.5	22	503	400	ENST00000302548.5	335	-59.85	168	-30.5	22	3318	1856 2864	0.915923	0.0103064	GPR82
hsa-miR-4449	lnc-GPR34-1:1	158	-31.47	158	-31.47	22	503	385	ENST00000302548.5	158	-31.47	158	-31.47	22	3318	1841	0.915923	0.0103064	GPR82
hsa-miR-619-5p	lnc-MGST2-3:1	524	-101.69	192	-42.14	22	7085	3482 4322 3304	ENST00000260505.13	177	-34.18	177	-34.18	22	7980	3877	0.972132	0.00115409	TTLL7
hsa-miR-619-5p	lnc-MGST2-3:1	524	-101.69	192	-42.14	22	7085	3482 4322 3304	ENST00000222693.5	184	-38.73	184	-38.73	22	2953	1816	0.936049	0.00600376	CAV2
hsa-miR-6089	lnc-MGST2-3:1	163	-37.82	163	-37.82	24	7085	4089	ENST00000222693.5	162	-34.6	162	-34.6	24	2953	96	0.936049	0.00600376	CAV2
hsa-miR-504-3p	lnc-MGST2-3:1	162	-30.54	162	-30.54	21	7085	3700	ENST00000222693.5	319	-52.7	174	-33.1	21	2953	2034 218	0.936049	0.00600376	CAV2
hsa-miR-619-5p	lnc-MGST2-3:1	524	-101.69	192	-42.14	22	7085	3482 4322 3304	ENST00000649564.1	694	-126.89	200	-47.05	22	6403	3464 3168 3301 453	0.922524	0.00877123	CCBE1
hsa-miR-3135b	lnc-MGST2-3:1	310	-54.06	159	-35.53	22	7085	3702 1659	ENST00000649564.1	617	-112.33	159	-33.68	22	6403	3676 5327 3379 4615	0.922524	0.00877123	CCBE1
hsa-miR-504-3p	lnc-MGST2-3:1	162	-30.54	162	-30.54	21	7085	3700	ENST00000649564.1	482	-83.87	170	-34.16	21	6403	3669 5320 3372	0.922524	0.00877123	CCBE1
hsa-miR-619-5p	lnc-NDUFAF8-5:3	1025	-188.32	184	-38.65	22	5158	1940 2237 2368 2074 4461 4391	ENST00000206262.2	360	-70.55	192	-42.14	22	7932	4514 6254	0.944767	0.00449183	RGS17
hsa-miR-762	lnc-NDUFAF8-5:3	309	-61.6	160	-33.01	22	5158	1173 3729	ENST00000206262.2	303	-61.34	153	-32.75	22	7932	89 5268	0.944767	0.00449183	RGS17
hsa-miR-4298	lnc-NDUFAF8-5:3	170	-32.31	170	-32.31	22	5158	3869	ENST00000206262.2	173	-33.01	173	-33.01	22	7932	6542	0.944767	0.00449183	RGS17
hsa-miR-619-5p	lnc-NDUFAF8-5:3	1025	-188.32	184	-38.65	22	5158	1940 2237 2368 2074 4461 4391	ENST00000355112.8	473	-70.41	180	-37.13	22	5240	4885 2586 4789	0.95095	0.00354988	BLM
hsa-miR-1908-3p	lnc-NDUFAF8-5:3	166	-32.9	166	-32.9	21	5158	4589	ENST00000355112.8	166	-35.06	166	-35.06	21	5240	17	0.95095	0.00354988	BLM
hsa-miR-619-5p	lnc-NDUFAF8-5:3	1025	-188.32	184	-38.65	22	5158	1940 2237 2368 2074 4461 4391	ENST00000595883.6	376	-80.79	192	-42.14	22	3792	2953 1912	0.903202	0.0136013	SPIB
hsa-miR-637	lnc-NDUFAF8-5:3	157	-30.38	157	-30.38	24	5158	4530	ENST00000595883.6	466	-93.33	168	-36.9	24	3792	279 2761 216	0.903202	0.0136013	SPIB
hsa-miR-762	lnc-NDUFAF8-5:3	309	-61.6	160	-33.01	22	5158	1173 3729	ENST00000595883.6	466	-85.61	168	-37.41	22	3792	381 961 2924	0.903202	0.0136013	SPIB
hsa-miR-3127-3p	lnc-NDUFAF8-5:3	162	-32.76	162	-32.76	22	5158	110	ENST00000595883.6	323	-53.04	173	-34.15	22	3792	656 3388	0.903202	0.0136013	SPIB
hsa-miR-4298	lnc-NDUFAF8-5:3	170	-32.31	170	-32.31	22	5158	3869	ENST00000595883.6	322	-68.8	163	-36.07	22	3792	2211 167	0.903202	0.0136013	SPIB
hsa-miR-4270	lnc-NDUFAF8-5:3	332	-65.8	169	-33.45	20	5158	3101 4487	ENST00000595883.6	477	-80.67	171	-32	20	3792	139 1033 316	0.903202	0.0136013	SPIB
hsa-miR-4739	lnc-NDUFAF8-5:3	310	-53.91	165	-30.48	25	5158	3095 1360	ENST00000595883.6	163	-32.96	163	-32.96	25	3792	311	0.903202	0.0136013	SPIB
hsa-miR-5088-5p	lnc-NDUFAF8-5:3	297	-50.46	157	-30.37	24	5158	4539 4412	ENST00000595883.6	306	-57.43	166	-35.79	24	3792	1239 2750	0.903202	0.0136013	SPIB
hsa-miR-5787	lnc-NDUFAF8-5:3	298	-56.01	150	-31.42	20	5158	1176 2371	ENST00000595883.6	795	-156.01	168	-37.65	20	3792	383 849 172 963 290	0.903202	0.0136013	SPIB
hsa-miR-6754-5p	lnc-NDUFAF8-5:3	308	-59.29	159	-30.94	22	5158	3099 4484	ENST00000595883.6	461	-77.29	159	-32.98	22	3792	313 1030 137	0.903202	0.0136013	SPIB
hsa-miR-10396a-3p	lnc-NDUFAF8-5:3	155	-33.18	155	-33.18	21	5158	29	ENST00000595883.6	164	-38.48	164	-38.48	21	3792	304	0.903202	0.0136013	SPIB
hsa-miR-10396b-3p	lnc-NDUFAF8-5:3	159	-35.64	159	-35.64	22	5158	25	ENST00000595883.6	164	-34.46	164	-34.46	22	3792	303	0.903202	0.0136013	SPIB
hsa-miR-296-5p	lnc-NDUFAF8-5:3	294	-50.46	154	-34.19	21	5158	222 31	ENST00000595883.6	298	-50.17	158	-30.47	21	3792	1219 1294	0.903202	0.0136013	SPIB
hsa-miR-619-5p	lnc-OSBPL9-6:1	921	-185.09	200	-47.05	22	7998	834 312 973 669 3767	ENST00000379416.4	321	-49.13	176	-32.39	22	5715	4879 3388	0.954307	0.00308407	XDH
hsa-miR-1304-3p	lnc-OSBPL9-6:1	689	-121.65	187	-35.14	22	7998	452 729 1033 3959	ENST00000379416.4	332	-50.87	182	-33.52	22	5715	5076 3436	0.954307	0.00308407	XDH
hsa-miR-6782-5p	lnc-OSBPL9-6:1	166	-31.61	166	-31.61	25	7998	6230	ENST00000379416.4	310	-58.92	157	-31.45	25	5715	4863 406	0.954307	0.00308407	XDH
hsa-miR-619-5p	lnc-OSBPL9-6:1	921	-185.09	200	-47.05	22	7998	834 312 973 669 3767	ENST00000508632.5	392	-86.66	200	-44.9	22	1163	907 1042	0.958807	0.00251036	OCIAD2
hsa-miR-3135b	lnc-OSBPL9-6:1	779	-153.76	159	-34.15	22	7998	1063 3271 3989 477 759	ENST00000508632.5	159	-31.32	159	-31.32	22	1163	1135	0.958807	0.00251036	OCIAD2
hsa-miR-6894-3p	lnc-OSBPL9-6:1	309	-43.44	165	-30.08	21	7998	584 6266	ENST00000508632.5	165	-30.08	165	-30.08	21	1163	933	0.958807	0.00251036	OCIAD2
hsa-miR-504-3p	lnc-OSBPL9-6:1	648	-113.3	170	-34.16	21	7998	1056 3982 475 3264	ENST00000508632.5	166	-32.05	166	-32.05	21	1163	1128	0.958807	0.00251036	OCIAD2
hsa-miR-619-5p	lnc-OSBPL9-6:1	921	-185.09	200	-47.05	22	7998	834 312 973 669 3767	ENST00000409687.5	180	-35.35	180	-35.35	22	3814	3537	0.904826	0.013156	SAPCD2
hsa-miR-3960	lnc-OSBPL9-6:1	160	-37.75	160	-37.75	20	7998	5627	ENST00000409687.5	334	-74.62	177	-40.81	20	3814	440 541	0.904826	0.013156	SAPCD2
hsa-miR-4656	lnc-OSBPL9-6:1	155	-31.33	155	-31.33	23	7998	7468	ENST00000409687.5	632	-129.07	167	-35.6	23	3814	1306 2232 2297 2671	0.904826	0.013156	SAPCD2
hsa-miR-4685-5p	lnc-OSBPL9-6:1	179	-38.77	179	-38.77	26	7998	1649	ENST00000409687.5	740	-136.4	154	-33.77	26	3814	2925 2542 668 1597 3157	0.904826	0.013156	SAPCD2
hsa-miR-4722-3p	lnc-OSBPL9-6:1	166	-33.16	166	-33.16	22	7998	3552	ENST00000409687.5	465	-76.64	165	-32.88	22	3814	2549 249 3200	0.904826	0.013156	SAPCD2
hsa-miR-6813-5p	lnc-OSBPL9-6:1	465	-79.05	170	-38.55	23	7998	7472 5158 4636	ENST00000409687.5	311	-58.3	156	-30.48	23	3814	2234 495	0.904826	0.013156	SAPCD2
hsa-miR-6894-3p	lnc-OSBPL9-6:1	309	-43.44	165	-30.08	21	7998	584 6266	ENST00000409687.5	161	-31.72	161	-31.72	21	3814	2551	0.904826	0.013156	SAPCD2
hsa-miR-8072	lnc-OSBPL9-6:1	161	-33.86	161	-33.86	20	7998	5626	ENST00000409687.5	299	-61.75	155	-31.07	20	3814	440 540	0.904826	0.013156	SAPCD2
hsa-miR-619-5p	lnc-OSBPL9-6:1	921	-185.09	200	-47.05	22	7998	834 312 973 669 3767	ENST00000302548.5	563	-120.53	200	-47.05	22	3318	2638 1662 1798	0.94741	0.00407585	GPR82
hsa-miR-1304-3p	lnc-OSBPL9-6:1	689	-121.65	187	-35.14	22	7998	452 729 1033 3959	ENST00000302548.5	335	-59.85	168	-30.5	22	3318	1856 2864	0.94741	0.00407585	GPR82
hsa-miR-378a-5p	lnc-OSBPL9-6:1	484	-82.9	164	-30.31	22	7998	876 3806 7893	ENST00000302548.5	314	-54.49	164	-30.31	22	3318	2680 1705	0.94741	0.00407585	GPR82
hsa-miR-619-5p	lnc-PAK1IP1-1:1	200	-47.05	200	-47.05	22	1303	853	ENST00000368990.7	520	-92.87	188	-38.35	22	14010	9398 11015 12484	0.908529	0.0121678	PLEKHA1
hsa-miR-504-3p	lnc-PAK1IP1-1:1	162	-30.54	162	-30.54	21	1303	1071	ENST00000368990.7	304	-48.57	158	-30.95	21	14010	12823 11768	0.908529	0.0121678	PLEKHA1
hsa-miR-619-5p	lnc-QKI-1:1	353	-63.66	192	-39.34	22	600	82 207	ENST00000260505.13	177	-34.18	177	-34.18	22	7980	3877	0.940866	0.00514177	TTLL7
hsa-miR-619-5p	lnc-QKI-1:1	353	-63.66	192	-39.34	22	600	82 207	ENST00000222693.5	184	-38.73	184	-38.73	22	2953	1816	0.972566	0.0011186	CAV2
hsa-miR-619-5p	lnc-QKI-1:1	353	-63.66	192	-39.34	22	600	82 207	ENST00000368990.7	520	-92.87	188	-38.35	22	14010	9398 11015 12484	0.934848	0.00622897	PLEKHA1
hsa-miR-619-5p	lnc-QKI-1:1	353	-63.66	192	-39.34	22	600	82 207	ENST00000649564.1	694	-126.89	200	-47.05	22	6403	3464 3168 3301 453	0.974647	0.000955978	CCBE1
hsa-miR-3135b	lnc-QKI-1:1	159	-31.32	159	-31.32	22	600	299	ENST00000649564.1	617	-112.33	159	-33.68	22	6403	3676 5327 3379 4615	0.974647	0.000955978	CCBE1
hsa-miR-619-5p	MSTRG.27066.3	8138	-1620.94	200	-47.05	22	93686	10574 14424 21697 29430 39650 74726 46619 1430 11751 16844 21996 25390 30572 40015 41251 78533 7345 28142 38741 40610 13057 25896 30415 63537 81302 74858 7480 11887 10707 18030 35419 13174 17280 24628 18164 29885 81437 21830 74524 64005 66906 49701 91699 69863 34264	ENST00000477657.5	192	-41	192	-41	22	2788	271	0.937386	0.00575802	AMY2B
hsa-miR-766-3p	MSTRG.27066.3	6167	-896.59	162	-30.64	22	93686	63039 16759 77552 85189 42084 85393 13397 75250 26953 88688 55191 86705 65944 68952 8229 20650 34676 47284 69259 75757 8968 17486 20154 21198 23936 27327 32902 39238 48382 53464 54450 60939 65639 67425 76423 83029 83049 84107 18865 33460 62432 71969	ENST00000477657.5	171	-33.61	171	-33.61	22	2788	2291	0.937386	0.00575802	AMY2B
hsa-miR-619-5p	MSTRG.27066.3	8138	-1620.94	200	-47.05	22	93686	10574 14424 21697 29430 39650 74726 46619 1430 11751 16844 21996 25390 30572 40015 41251 78533 7345 28142 38741 40610 13057 25896 30415 63537 81302 74858 7480 11887 10707 18030 35419 13174 17280 24628 18164 29885 81437 21830 74524 64005 66906 49701 91699 69863 34264	ENST00000442561.6	690	-129.94	200	-47.05	22	3023	2037 2955 2166 1278	0.902732	0.0137314	LAX1
hsa-miR-4665-5p	MSTRG.27066.3	1184	-189.06	156	-30.67	23	93686	71368 33811 4865 83330 90034 93059 12738 73530	ENST00000442561.6	158	-33.9	158	-33.9	23	3023	856	0.902732	0.0137314	LAX1
hsa-miR-619-5p	MSTRG.27066.3	8138	-1620.94	200	-47.05	22	93686	10574 14424 21697 29430 39650 74726 46619 1430 11751 16844 21996 25390 30572 40015 41251 78533 7345 28142 38741 40610 13057 25896 30415 63537 81302 74858 7480 11887 10707 18030 35419 13174 17280 24628 18164 29885 81437 21830 74524 64005 66906 49701 91699 69863 34264	ENST00000206262.2	360	-70.55	192	-42.14	22	7932	4514 6254	0.902589	0.0137711	RGS17
hsa-miR-762	MSTRG.27066.3	3547	-707.91	183	-45.97	22	93686	34206 85943 39490 73333 82090 52098 59656 34925 91211 3810 80759 25393 80560 67716 86244 78046 3165 15795 62909 57403 53250 59064 70358	ENST00000206262.2	303	-61.34	153	-32.75	22	7932	89 5268	0.902589	0.0137711	RGS17
hsa-miR-939-5p	MSTRG.27066.3	1405	-258.36	170	-36.34	24	93686	78029 83869 4831 59651 74670 90882 91206 80221 91582	ENST00000206262.2	159	-32.03	159	-32.03	24	7932	98	0.902589	0.0137711	RGS17
hsa-miR-4298	MSTRG.27066.3	1383	-220.54	170	-30.79	22	93686	72670 16151 71175 57602 61435 86555 6320 33359 52686	ENST00000206262.2	173	-33.01	173	-33.01	22	7932	6542	0.902589	0.0137711	RGS17
hsa-miR-3135b	MSTRG.27066.3	5425	-980.55	163	-36	22	93686	24846 29653 38960 64090 74943 10024 1654 7565 7900 11977 14646 29343 31649 35509 63761 66578 75275 10784 15659 22216 30499 39874 17362 13259 74609 84959 74265 83386 86247 84061 3789 64557 89513 41080 82619	ENST00000206262.2	310	-55.76	159	-31.32	22	7932	4733 5263	0.902589	0.0137711	RGS17
hsa-miR-4492	MSTRG.27066.3	3394	-537.51	165	-32.65	17	93686	34931 3818 39497 80764 67722 80572 59664 91220 73338 78052 82096 34212 3170 25398 52103 62914 85949 59069 86252 15800 53257 57408 70363	ENST00000206262.2	299	-50.74	158	-31.11	17	7932	95 5271	0.902589	0.0137711	RGS17
hsa-miR-4649-5p	MSTRG.27066.3	604	-111.84	159	-33.51	24	93686	52804 55941 51447 51426	ENST00000206262.2	159	-34.19	159	-34.19	24	7932	23	0.902589	0.0137711	RGS17
hsa-miR-1343-5p	MSTRG.27066.3	1341	-254.66	168	-37.54	22	93686	80221 4831 90881 78031 91213 59653 74675 83873 91583	ENST00000206262.2	158	-34.35	158	-34.35	22	7932	100	0.902589	0.0137711	RGS17
hsa-miR-6090	MSTRG.27066.3	741	-128.98	159	-31.97	19	93686	4532 4835 3963 50725 60748	ENST00000206262.2	155	-34	155	-34	19	7932	98	0.902589	0.0137711	RGS17
hsa-miR-6729-5p	MSTRG.27066.3	608	-104.44	164	-32.82	22	93686	52806 51445 51428 55939	ENST00000206262.2	159	-38.86	159	-38.86	22	7932	22	0.902589	0.0137711	RGS17
hsa-miR-6870-5p	MSTRG.27066.3	1515	-243.94	158	-30.81	19	93686	72190 74253 4861 23730 59631 93061 90037 76773 77084 91587	ENST00000206262.2	294	-46.88	154	-32.33	19	7932	104 1	0.902589	0.0137711	RGS17
hsa-miR-185-3p	MSTRG.27066.3	3122	-485.89	167	-31.61	22	93686	59062 58623 3814 80760 51577 91216 3518 52093 34200 57402 85942 71803 62910 92982 51315 75461 66866 75413 80677 86193 68052	ENST00000206262.2	303	-50.58	158	-31.23	22	7932	86 5267	0.902589	0.0137711	RGS17
hsa-miR-619-5p	MSTRG.27066.3	8138	-1620.94	200	-47.05	22	93686	10574 14424 21697 29430 39650 74726 46619 1430 11751 16844 21996 25390 30572 40015 41251 78533 7345 28142 38741 40610 13057 25896 30415 63537 81302 74858 7480 11887 10707 18030 35419 13174 17280 24628 18164 29885 81437 21830 74524 64005 66906 49701 91699 69863 34264	ENST00000355112.8	473	-70.41	180	-37.13	22	5240	4885 2586 4789	0.915921	0.0103067	BLM
hsa-miR-1908-3p	MSTRG.27066.3	468	-116.13	158	-41.17	21	93686	50783 50924 51067	ENST00000355112.8	166	-35.06	166	-35.06	21	5240	17	0.915921	0.0103067	BLM
hsa-miR-3135b	MSTRG.27066.3	5425	-980.55	163	-36	22	93686	24846 29653 38960 64090 74943 10024 1654 7565 7900 11977 14646 29343 31649 35509 63761 66578 75275 10784 15659 22216 30499 39874 17362 13259 74609 84959 74265 83386 86247 84061 3789 64557 89513 41080 82619	ENST00000355112.8	453	-68.43	159	-31.32	22	5240	5111 363 4206	0.915921	0.0103067	BLM
hsa-miR-4763-3p	MSTRG.27066.3	2166	-403.17	166	-39.22	24	93686	4533 74125 67664 80235 89187 75080 87853 82637 66134 90229 78359 92384 12100 56044	ENST00000355112.8	162	-32.93	162	-32.93	24	5240	2185	0.915921	0.0103067	BLM
hsa-miR-5003-5p	MSTRG.27066.3	1479	-165.12	181	-33.27	23	93686	67916 2570 34347 39598 68466 7961 37921 85216 52293 67572	ENST00000355112.8	169	-31.35	169	-31.35	23	5240	4543	0.915921	0.0103067	BLM
hsa-miR-6791-5p	MSTRG.27066.3	2727	-490.12	167	-35.62	22	93686	81990 67350 67723 52258 56090 51375 91203 85329 93342 40629 1262 35772 79466 77648 86125 4149 33622 90978	ENST00000355112.8	441	-83.41	150	-32.12	22	5240	3966 2588 4793	0.915921	0.0103067	BLM
hsa-miR-6808-5p	MSTRG.27066.3	6926	-1044.8	170	-35.33	22	93686	87857 67668 59238 89191 60096 43 80660 90232 9167 34737 39443 42144 45709 66143 84691 27387 78362 55255 57594 85130 13510 20214 27846 43429 67447 17546 69904 75955 86767 69460 80409 66009 64404 174 8297 22838 27020 32207 45848 47694 55389 69020 76487 84556 85590 65100	ENST00000355112.8	176	-34.35	176	-34.35	22	5240	2189	0.915921	0.0103067	BLM
hsa-miR-504-3p	MSTRG.27066.3	4572	-743.35	175	-32.12	21	93686	23345 28360 40233 66571 11970 13257 63754 15652 31642 74941 64089 74091 7893 29336 38958 1647 35502 7564 14645 24845 10777 74607 5010 17363 22215 19820 68191 53363 82617	ENST00000355112.8	170	-34.16	170	-34.16	21	5240	5104	0.915921	0.0103067	BLM
hsa-miR-619-5p	MSTRG.27066.3	8138	-1620.94	200	-47.05	22	93686	10574 14424 21697 29430 39650 74726 46619 1430 11751 16844 21996 25390 30572 40015 41251 78533 7345 28142 38741 40610 13057 25896 30415 63537 81302 74858 7480 11887 10707 18030 35419 13174 17280 24628 18164 29885 81437 21830 74524 64005 66906 49701 91699 69863 34264	NM_014736	192	-42.14	192	-42.14	22	1515	1217	0.940794	0.0051542	KIAA0101
hsa-miR-4258	MSTRG.27066.3	1061	-183.07	158	-32.81	17	93686	17269 38866 40140 63993 60785 74369 30696	NM_014736	307	-49.07	160	-31.02	17	1515	1341 41	0.940794	0.0051542	KIAA0101
hsa-miR-619-5p	MSTRG.33789.1	771	-119.62	184	-38.73	22	110957	51383 22557 37261 8449 45599	ENST00000289166.6	155	-33.4	155	-33.4	22	2382	1831	0.943521	0.00469475	TENT5B
hsa-miR-671-5p	MSTRG.33789.1	596	-89.02	160	-30.12	23	110957	55528 67073 102355 24959	ENST00000289166.6	164	-32.12	164	-32.12	23	2382	1027	0.943521	0.00469475	TENT5B
hsa-miR-3620-5p	MSTRG.33789.1	784	-139.58	165	-35.01	22	110957	8455 71197 79897 71044 82647	ENST00000289166.6	452	-77.19	155	-30.91	22	2382	2112 2099 1855	0.943521	0.00469475	TENT5B
hsa-miR-4685-5p	MSTRG.33789.1	591	-92.44	159	-30.84	26	110957	86013 94420 46550 44595	ENST00000289166.6	322	-59.19	161	-30.64	26	2382	932 1321	0.943521	0.00469475	TENT5B
hsa-miR-4691-5p	MSTRG.33789.1	1784	-250.42	161	-30.11	23	110957	55265 88627 28524 50999 84064 6487 27554 12215 13987 46568 34457 46690	ENST00000289166.6	299	-52.04	156	-30.84	23	2382	450 1510	0.943521	0.00469475	TENT5B
hsa-miR-4722-5p	MSTRG.33789.1	2749	-472.71	180	-35.76	23	110957	61760 55173 109211 54046 78639 98469 109122 65391 80069 107787 16449 109190 89876 15684 33906 60441 36282 55393	ENST00000289166.6	161	-30.96	161	-30.96	23	2382	2166	0.943521	0.00469475	TENT5B
hsa-miR-6721-5p	MSTRG.33789.1	1045	-160.68	157	-30.51	23	110957	104272 56584 6165 53462 108929 31733 44433	ENST00000289166.6	159	-30.76	159	-30.76	23	2382	88	0.943521	0.00469475	TENT5B
hsa-miR-6722-3p	MSTRG.33789.1	775	-128.87	161	-31.55	22	110957	104269 35278 100354 64067 13467	ENST00000289166.6	164	-35.28	164	-35.28	22	2382	85	0.943521	0.00469475	TENT5B
hsa-miR-6803-5p	MSTRG.33789.1	868	-134.35	158	-33.73	22	110957	60876 89208 25170 75524 84638 93109	ENST00000289166.6	305	-57.3	154	-30.88	22	2382	124 2037	0.943521	0.00469475	TENT5B
hsa-miR-7110-5p	MSTRG.33789.1	600	-102.08	178	-37.39	21	110957	35784 10552 89208 106946	ENST00000289166.6	307	-58.18	157	-34.69	21	2382	123 2292	0.943521	0.00469475	TENT5B
hsa-miR-619-5p	MSTRG.33789.1	771	-119.62	184	-38.73	22	110957	51383 22557 37261 8449 45599	ENST00000260505.13	177	-34.18	177	-34.18	22	7980	3877	0.947049	0.00413151	TTLL7
hsa-miR-619-5p	MSTRG.33789.1	771	-119.62	184	-38.73	22	110957	51383 22557 37261 8449 45599	ENST00000222693.5	184	-38.73	184	-38.73	22	2953	1816	0.972856	0.00109516	CAV2
hsa-miR-1304-3p	MSTRG.33789.1	2103	-266.41	171	-30.93	22	110957	48273 51579 87585 91507 42513 88443 63115 16272 95248 109393 106614 96437 50697 92831	ENST00000222693.5	167	-30.42	167	-30.42	22	2953	2011	0.972856	0.00109516	CAV2
hsa-miR-6089	MSTRG.33789.1	520	-130.17	176	-46.89	24	110957	34049 78786 65539	ENST00000222693.5	162	-34.6	162	-34.6	24	2953	96	0.972856	0.00109516	CAV2
hsa-miR-504-3p	MSTRG.33789.1	636	-106.07	174	-34	21	110957	48295 51608 87608 47798	ENST00000222693.5	319	-52.7	174	-33.1	21	2953	2034 218	0.972856	0.00109516	CAV2
hsa-miR-619-5p	MSTRG.33789.1	771	-119.62	184	-38.73	22	110957	51383 22557 37261 8449 45599	ENST00000368990.7	520	-92.87	188	-38.35	22	14010	9398 11015 12484	0.939566	0.00536807	PLEKHA1
hsa-miR-671-5p	MSTRG.33789.1	596	-89.02	160	-30.12	23	110957	55528 67073 102355 24959	ENST00000368990.7	313	-52.59	164	-30.38	23	14010	13567 10181	0.939566	0.00536807	PLEKHA1
hsa-miR-4651	MSTRG.33789.1	1550	-262.01	174	-36.45	20	110957	53479 105269 70160 35791 73703 67260 6868 10552 55147 89208	ENST00000368990.7	157	-30.05	157	-30.05	20	14010	6119	0.939566	0.00536807	PLEKHA1
hsa-miR-4667-3p	MSTRG.33789.1	905	-150.64	166	-33.49	21	110957	51004 17488 78025 31885 50768 66689	ENST00000368990.7	175	-34.2	175	-34.2	21	14010	8342	0.939566	0.00536807	PLEKHA1
hsa-miR-4728-5p	MSTRG.33789.1	1652	-278.9	172	-33.59	23	110957	31938 73691 56596 71837 101690 92589 104236 105251 7621 23934 89237	ENST00000368990.7	334	-66.23	168	-35.74	23	14010	8282 6107	0.939566	0.00536807	PLEKHA1
hsa-miR-6752-5p	MSTRG.33789.1	579	-107.28	152	-30.83	22	110957	35791 106946 10551 89207	ENST00000368990.7	161	-37.3	161	-37.3	22	14010	6121	0.939566	0.00536807	PLEKHA1
hsa-miR-6756-5p	MSTRG.33789.1	1484	-304.74	178	-39.89	23	110957	105268 89585 35790 53478 104621 73701 10548 15508 70152	ENST00000368990.7	170	-38.88	170	-38.88	23	14010	6118	0.939566	0.00536807	PLEKHA1
hsa-miR-6882-3p	MSTRG.33789.1	1348	-177.24	173	-31.48	24	110957	72332 48232 62700 48785 5003 31996 18328 71039 97040	ENST00000368990.7	177	-31.76	177	-31.76	24	14010	9172	0.939566	0.00536807	PLEKHA1
hsa-miR-7110-5p	MSTRG.33789.1	600	-102.08	178	-37.39	21	110957	35784 10552 89208 106946	ENST00000368990.7	171	-31.63	171	-31.63	21	14010	6120	0.939566	0.00536807	PLEKHA1
hsa-miR-8089	MSTRG.33789.1	1841	-311.9	161	-32.03	24	110957	91449 97720 32082 47325 67842 55815 59805 46949 3126 102842 52963 80812	ENST00000368990.7	164	-34.97	164	-34.97	24	14010	6127	0.939566	0.00536807	PLEKHA1
hsa-miR-149-3p	MSTRG.33789.1	1785	-288.88	165	-33.1	21	110957	56599 31941 73695 89235 23936 67820 105254 71842 104235 7623 92592 101692	ENST00000368990.7	325	-56.34	167	-30.06	21	14010	8285 6111	0.939566	0.00536807	PLEKHA1
hsa-miR-504-3p	MSTRG.33789.1	636	-106.07	174	-34	21	110957	48295 51608 87608 47798	ENST00000368990.7	304	-48.57	158	-30.95	21	14010	12823 11768	0.939566	0.00536807	PLEKHA1
hsa-miR-619-5p	MSTRG.33789.1	771	-119.62	184	-38.73	22	110957	51383 22557 37261 8449 45599	ENST00000649564.1	694	-126.89	200	-47.05	22	6403	3464 3168 3301 453	0.95277	0.00329327	CCBE1
hsa-miR-1229-5p	MSTRG.33789.1	923	-143.18	168	-33.02	24	110957	53449 35268 78238 4821 46983 94197	ENST00000649564.1	312	-54.24	161	-31.64	24	6403	1406 1328	0.95277	0.00329327	CCBE1
hsa-miR-1304-3p	MSTRG.33789.1	2103	-266.41	171	-30.93	22	110957	48273 51579 87585 91507 42513 88443 63115 16272 95248 109393 106614 96437 50697 92831	ENST00000649564.1	171	-32.24	171	-32.24	22	6403	5297	0.95277	0.00329327	CCBE1
hsa-miR-2861	MSTRG.33789.1	1051	-173.7	160	-34.06	19	110957	96397 4262 73712 30366 105781 86015 69505	ENST00000649564.1	151	-31.72	151	-31.72	19	6403	1020	0.95277	0.00329327	CCBE1
hsa-miR-3135a	MSTRG.33789.1	1808	-243.4	178	-36.31	22	110957	87618 93336 15964 49678 15305 78096 570 9247 26119 68485 55618 82981	ENST00000649564.1	334	-53.58	178	-35.03	22	6403	3382 1596	0.95277	0.00329327	CCBE1
hsa-miR-3135b	MSTRG.33789.1	932	-158.55	169	-32.78	22	110957	51609 87615 48298 98891 5093 7960	ENST00000649564.1	617	-112.33	159	-33.68	22	6403	3676 5327 3379 4615	0.95277	0.00329327	CCBE1
hsa-miR-6722-3p	MSTRG.33789.1	775	-128.87	161	-31.55	22	110957	104269 35278 100354 64067 13467	ENST00000649564.1	461	-83.47	158	-31.38	22	6403	86 100 2693	0.95277	0.00329327	CCBE1
hsa-miR-6791-5p	MSTRG.33789.1	893	-153.69	167	-33.14	22	110957	70163 75305 28960 35023 60244 102693	ENST00000649564.1	151	-30.28	151	-30.28	22	6403	6172	0.95277	0.00329327	CCBE1
hsa-miR-6798-5p	MSTRG.33789.1	459	-74.85	161	-30.35	23	110957	64067 80058 13465	ENST00000649564.1	304	-65.39	153	-35.03	23	6403	99 1188	0.95277	0.00329327	CCBE1
hsa-miR-504-3p	MSTRG.33789.1	636	-106.07	174	-34	21	110957	48295 51608 87608 47798	ENST00000649564.1	482	-83.87	170	-34.16	21	6403	3669 5320 3372	0.95277	0.00329327	CCBE1
hsa-miR-619-5p	MSTRG.33789.1	771	-119.62	184	-38.73	22	110957	51383 22557 37261 8449 45599	NM_052943	155	-33.4	155	-33.4	22	2391	1823	0.977656	0.00074332	FAM46B
hsa-miR-671-5p	MSTRG.33789.1	596	-89.02	160	-30.12	23	110957	55528 67073 102355 24959	NM_052943	164	-32.12	164	-32.12	23	2391	1019	0.977656	0.00074332	FAM46B
hsa-miR-3620-5p	MSTRG.33789.1	784	-139.58	165	-35.01	22	110957	8455 71197 79897 71044 82647	NM_052943	452	-77.19	155	-30.91	22	2391	2104 2091 1847	0.977656	0.00074332	FAM46B
hsa-miR-4685-5p	MSTRG.33789.1	591	-92.44	159	-30.84	26	110957	86013 94420 46550 44595	NM_052943	322	-59.19	161	-30.64	26	2391	924 1313	0.977656	0.00074332	FAM46B
hsa-miR-4691-5p	MSTRG.33789.1	1784	-250.42	161	-30.11	23	110957	55265 88627 28524 50999 84064 6487 27554 12215 13987 46568 34457 46690	NM_052943	299	-52.04	156	-30.84	23	2391	442 1502	0.977656	0.00074332	FAM46B
hsa-miR-4722-5p	MSTRG.33789.1	2749	-472.71	180	-35.76	23	110957	61760 55173 109211 54046 78639 98469 109122 65391 80069 107787 16449 109190 89876 15684 33906 60441 36282 55393	NM_052943	161	-30.96	161	-30.96	23	2391	2158	0.977656	0.00074332	FAM46B
hsa-miR-6721-5p	MSTRG.33789.1	1045	-160.68	157	-30.51	23	110957	104272 56584 6165 53462 108929 31733 44433	NM_052943	159	-30.76	159	-30.76	23	2391	80	0.977656	0.00074332	FAM46B
hsa-miR-6722-3p	MSTRG.33789.1	775	-128.87	161	-31.55	22	110957	104269 35278 100354 64067 13467	NM_052943	164	-35.28	164	-35.28	22	2391	77	0.977656	0.00074332	FAM46B
hsa-miR-6803-5p	MSTRG.33789.1	868	-134.35	158	-33.73	22	110957	60876 89208 25170 75524 84638 93109	NM_052943	305	-57.3	154	-30.88	22	2391	116 2029	0.977656	0.00074332	FAM46B
hsa-miR-7110-5p	MSTRG.33789.1	600	-102.08	178	-37.39	21	110957	35784 10552 89208 106946	NM_052943	307	-58.18	157	-34.69	21	2391	115 2284	0.977656	0.00074332	FAM46B
hsa-miR-619-5p	MSTRG.44382.1	1891	-288.92	192	-42.14	22	54257	7378 27610 43626 22039 41141 5858 20517 40797 18913 18610 38808 14309	ENST00000289166.6	155	-33.4	155	-33.4	22	2382	1831	0.917878	0.00983905	TENT5B
hsa-miR-3620-5p	MSTRG.44382.1	162	-30.51	162	-30.51	22	54257	14231	ENST00000289166.6	452	-77.19	155	-30.91	22	2382	2112 2099 1855	0.917878	0.00983905	TENT5B
hsa-miR-4685-5p	MSTRG.44382.1	457	-80.47	159	-33.11	26	54257	25382 5356 15064	ENST00000289166.6	322	-59.19	161	-30.64	26	2382	932 1321	0.917878	0.00983905	TENT5B
hsa-miR-4691-5p	MSTRG.44382.1	911	-137.67	177	-31.95	23	54257	5640 43198 50190 43212 43098 25590	ENST00000289166.6	299	-52.04	156	-30.84	23	2382	450 1510	0.917878	0.00983905	TENT5B
hsa-miR-4722-5p	MSTRG.44382.1	737	-118.06	153	-31.82	23	54257	31251 21618 10018 51344 2163	ENST00000289166.6	161	-30.96	161	-30.96	23	2382	2166	0.917878	0.00983905	TENT5B
hsa-miR-7110-5p	MSTRG.44382.1	460	-77.77	162	-30.59	21	54257	15513 48239 2137	ENST00000289166.6	307	-58.18	157	-34.69	21	2382	123 2292	0.917878	0.00983905	TENT5B
hsa-miR-328-5p	MSTRG.44382.1	147	-31.04	147	-31.04	23	54257	48008	ENST00000289166.6	163	-38.08	163	-38.08	23	2382	71	0.917878	0.00983905	TENT5B
hsa-miR-619-5p	MSTRG.44382.1	1891	-288.92	192	-42.14	22	54257	7378 27610 43626 22039 41141 5858 20517 40797 18913 18610 38808 14309	ENST00000260505.13	177	-34.18	177	-34.18	22	7980	3877	0.972306	0.00113982	TTLL7
hsa-miR-619-5p	MSTRG.44382.1	1891	-288.92	192	-42.14	22	54257	7378 27610 43626 22039 41141 5858 20517 40797 18913 18610 38808 14309	ENST00000222693.5	184	-38.73	184	-38.73	22	2953	1816	0.918824	0.00961688	CAV2
hsa-miR-1304-3p	MSTRG.44382.1	1051	-126.68	171	-30.36	22	54257	27803 46931 7573 47490 17981 37388 40515	ENST00000222693.5	167	-30.42	167	-30.42	22	2953	2011	0.918824	0.00961688	CAV2
hsa-miR-6089	MSTRG.44382.1	344	-88.76	172	-45.06	24	54257	10168 31399	ENST00000222693.5	162	-34.6	162	-34.6	24	2953	96	0.918824	0.00961688	CAV2
hsa-miR-504-3p	MSTRG.44382.1	471	-82.1	162	-31.89	21	54257	7596 27826 36843	ENST00000222693.5	319	-52.7	174	-33.1	21	2953	2034 218	0.918824	0.00961688	CAV2
hsa-miR-619-5p	MSTRG.44382.1	1891	-288.92	192	-42.14	22	54257	7378 27610 43626 22039 41141 5858 20517 40797 18913 18610 38808 14309	ENST00000649564.1	694	-126.89	200	-47.05	22	6403	3464 3168 3301 453	0.929682	0.00724318	CCBE1
hsa-miR-1304-3p	MSTRG.44382.1	1051	-126.68	171	-30.36	22	54257	27803 46931 7573 47490 17981 37388 40515	ENST00000649564.1	171	-32.24	171	-32.24	22	6403	5297	0.929682	0.00724318	CCBE1
hsa-miR-3135b	MSTRG.44382.1	1085	-186.39	163	-35.54	22	54257	27828 43847 39680 7598 35082 25379 15195	ENST00000649564.1	617	-112.33	159	-33.68	22	6403	3676 5327 3379 4615	0.929682	0.00724318	CCBE1
hsa-miR-504-3p	MSTRG.44382.1	471	-82.1	162	-31.89	21	54257	7596 27826 36843	ENST00000649564.1	482	-83.87	170	-34.16	21	6403	3669 5320 3372	0.929682	0.00724318	CCBE1
hsa-miR-619-5p	MSTRG.44382.1	1891	-288.92	192	-42.14	22	54257	7378 27610 43626 22039 41141 5858 20517 40797 18913 18610 38808 14309	NM_052943	155	-33.4	155	-33.4	22	2391	1823	0.905436	0.0129908	FAM46B
hsa-miR-3620-5p	MSTRG.44382.1	162	-30.51	162	-30.51	22	54257	14231	NM_052943	452	-77.19	155	-30.91	22	2391	2104 2091 1847	0.905436	0.0129908	FAM46B
hsa-miR-4685-5p	MSTRG.44382.1	457	-80.47	159	-33.11	26	54257	25382 5356 15064	NM_052943	322	-59.19	161	-30.64	26	2391	924 1313	0.905436	0.0129908	FAM46B
hsa-miR-4691-5p	MSTRG.44382.1	911	-137.67	177	-31.95	23	54257	5640 43198 50190 43212 43098 25590	NM_052943	299	-52.04	156	-30.84	23	2391	442 1502	0.905436	0.0129908	FAM46B
hsa-miR-4722-5p	MSTRG.44382.1	737	-118.06	153	-31.82	23	54257	31251 21618 10018 51344 2163	NM_052943	161	-30.96	161	-30.96	23	2391	2158	0.905436	0.0129908	FAM46B
hsa-miR-7110-5p	MSTRG.44382.1	460	-77.77	162	-30.59	21	54257	15513 48239 2137	NM_052943	307	-58.18	157	-34.69	21	2391	115 2284	0.905436	0.0129908	FAM46B
hsa-miR-328-5p	MSTRG.44382.1	147	-31.04	147	-31.04	23	54257	48008	NM_052943	163	-38.08	163	-38.08	23	2391	63	0.905436	0.0129908	FAM46B
hsa-miR-619-5p	MSTRG.52599.16	357	-67.24	184	-35.43	22	6816	711 845	ENST00000508632.5	392	-86.66	200	-44.9	22	1163	907 1042	0.937157	0.00579976	OCIAD2
hsa-miR-3135b	MSTRG.52599.16	596	-97.94	159	-31.55	22	6816	5063 6353 930 6321	ENST00000508632.5	159	-31.32	159	-31.32	22	1163	1135	0.937157	0.00579976	OCIAD2
hsa-miR-504-3p	MSTRG.52599.16	162	-31.76	162	-31.76	21	6816	5056	ENST00000508632.5	166	-32.05	166	-32.05	21	1163	1128	0.937157	0.00579976	OCIAD2
hsa-miR-619-5p	MSTRG.52767.1	184	-31.52	184	-31.52	22	564	281	ENST00000289166.6	155	-33.4	155	-33.4	22	2382	1831	0.930024	0.00717366	TENT5B
hsa-miR-619-5p	MSTRG.52767.1	184	-31.52	184	-31.52	22	564	281	ENST00000260505.13	177	-34.18	177	-34.18	22	7980	3877	0.936248	0.00596688	TTLL7
hsa-miR-619-5p	MSTRG.52767.1	184	-31.52	184	-31.52	22	564	281	ENST00000649564.1	694	-126.89	200	-47.05	22	6403	3464 3168 3301 453	0.942403	0.00488057	CCBE1
hsa-miR-1304-3p	MSTRG.52767.1	183	-32.94	183	-32.94	22	564	473	ENST00000649564.1	171	-32.24	171	-32.24	22	6403	5297	0.942403	0.00488057	CCBE1
hsa-miR-619-5p	MSTRG.52767.1	184	-31.52	184	-31.52	22	564	281	NM_052943	155	-33.4	155	-33.4	22	2391	1823	0.925439	0.0081317	FAM46B
hsa-miR-619-5p	MSTRG.5435.1	180	-36.49	180	-36.49	22	14764	5898	ENST00000260505.13	177	-34.18	177	-34.18	22	7980	3877	0.950071	0.00367712	TTLL7
hsa-miR-619-5p	MSTRG.5435.1	180	-36.49	180	-36.49	22	14764	5898	ENST00000649564.1	694	-126.89	200	-47.05	22	6403	3464 3168 3301 453	0.939116	0.0054475	CCBE1
hsa-miR-1304-3p	MSTRG.5435.1	314	-46.65	167	-32.54	22	14764	6091 9785	ENST00000649564.1	171	-32.24	171	-32.24	22	6403	5297	0.939116	0.0054475	CCBE1
hsa-miR-3135b	MSTRG.5435.1	301	-49.03	155	-30.1	22	14764	6120 12048	ENST00000649564.1	617	-112.33	159	-33.68	22	6403	3676 5327 3379 4615	0.939116	0.0054475	CCBE1
hsa-miR-619-5p	MSTRG.55461.6	854	-155.03	200	-47.05	22	37172	32335 12106 32469 15508 17360	ENST00000289166.6	155	-33.4	155	-33.4	22	2382	1831	0.906837	0.0126147	TENT5B
hsa-miR-4685-5p	MSTRG.55461.6	329	-60.32	168	-33.81	26	37172	34567 15186	ENST00000289166.6	322	-59.19	161	-30.64	26	2382	932 1321	0.906837	0.0126147	TENT5B
hsa-miR-4722-5p	MSTRG.55461.6	292	-53.32	150	-32.11	23	37172	8735 15177	ENST00000289166.6	161	-30.96	161	-30.96	23	2382	2166	0.906837	0.0126147	TENT5B
hsa-miR-6803-5p	MSTRG.55461.6	152	-31.81	152	-31.81	22	37172	2723	ENST00000289166.6	305	-57.3	154	-30.88	22	2382	124 2037	0.906837	0.0126147	TENT5B
hsa-miR-328-5p	MSTRG.55461.6	311	-66.6	156	-35.38	23	37172	34551 2474	ENST00000289166.6	163	-38.08	163	-38.08	23	2382	71	0.906837	0.0126147	TENT5B
hsa-miR-619-5p	MSTRG.55461.6	854	-155.03	200	-47.05	22	37172	32335 12106 32469 15508 17360	ENST00000260505.13	177	-34.18	177	-34.18	22	7980	3877	0.931224	0.00693252	TTLL7
hsa-miR-619-5p	MSTRG.55461.6	854	-155.03	200	-47.05	22	37172	32335 12106 32469 15508 17360	ENST00000222693.5	184	-38.73	184	-38.73	22	2953	1816	0.939772	0.00533189	CAV2
hsa-miR-1304-3p	MSTRG.55461.6	619	-82.74	167	-30.42	22	37172	32529 5392 17304 19672	ENST00000222693.5	167	-30.42	167	-30.42	22	2953	2011	0.939772	0.00533189	CAV2
hsa-miR-6089	MSTRG.55461.6	504	-127.81	168	-46.22	24	37172	2428 8889 23012	ENST00000222693.5	162	-34.6	162	-34.6	24	2953	96	0.939772	0.00533189	CAV2
hsa-miR-619-5p	MSTRG.55461.6	854	-155.03	200	-47.05	22	37172	32335 12106 32469 15508 17360	ENST00000368990.7	520	-92.87	188	-38.35	22	14010	9398 11015 12484	0.931904	0.00679765	PLEKHA1
hsa-miR-4651	MSTRG.55461.6	307	-58.67	157	-30.53	20	37172	98 34559	ENST00000368990.7	157	-30.05	157	-30.05	20	14010	6119	0.931904	0.00679765	PLEKHA1
hsa-miR-4655-5p	MSTRG.55461.6	298	-59.7	151	-33.94	22	37172	2387 13349	ENST00000368990.7	158	-30.36	158	-30.36	22	14010	1023	0.931904	0.00679765	PLEKHA1
hsa-miR-4728-5p	MSTRG.55461.6	1209	-201.79	164	-31.68	23	37172	88 25239 20917 21849 13325 34538 16994 34224	ENST00000368990.7	334	-66.23	168	-35.74	23	14010	8282 6107	0.931904	0.00679765	PLEKHA1
hsa-miR-5585-3p	MSTRG.55461.6	806	-109.41	200	-45.46	22	37172	5339 14133 15864 29406 6489	ENST00000368990.7	520	-74.44	200	-45.45	22	14010	7200 10456 4549	0.931904	0.00679765	PLEKHA1
hsa-miR-6752-5p	MSTRG.55461.6	167	-38.07	167	-38.07	22	37172	34557	ENST00000368990.7	161	-37.3	161	-37.3	22	14010	6121	0.931904	0.00679765	PLEKHA1
hsa-miR-6756-5p	MSTRG.55461.6	787	-154.69	170	-38.88	23	37172	97 34551 2754 23774 34589	ENST00000368990.7	170	-38.88	170	-38.88	23	14010	6118	0.931904	0.00679765	PLEKHA1
hsa-miR-8089	MSTRG.55461.6	160	-32.08	160	-32.08	24	37172	105	ENST00000368990.7	164	-34.97	164	-34.97	24	14010	6127	0.931904	0.00679765	PLEKHA1
hsa-miR-10396b-3p	MSTRG.55461.6	154	-32.01	154	-32.01	22	37172	10475	ENST00000368990.7	148	-32.15	148	-32.15	22	14010	57	0.931904	0.00679765	PLEKHA1
hsa-miR-484	MSTRG.55461.6	769	-113.08	175	-36.25	22	37172	19025 2687 23356 15848 27955	ENST00000368990.7	621	-90.91	166	-36.35	22	14010	9567 1347 12783 5466	0.931904	0.00679765	PLEKHA1
hsa-miR-619-5p	MSTRG.55461.6	854	-155.03	200	-47.05	22	37172	32335 12106 32469 15508 17360	ENST00000649564.1	694	-126.89	200	-47.05	22	6403	3464 3168 3301 453	0.931007	0.00697582	CCBE1
hsa-miR-1304-3p	MSTRG.55461.6	619	-82.74	167	-30.42	22	37172	32529 5392 17304 19672	ENST00000649564.1	171	-32.24	171	-32.24	22	6403	5297	0.931007	0.00697582	CCBE1
hsa-miR-2861	MSTRG.55461.6	908	-166.61	164	-34.16	19	37172	34571 2743 13345 21833 1074 23637	ENST00000649564.1	151	-31.72	151	-31.72	19	6403	1020	0.931007	0.00697582	CCBE1
hsa-miR-3135b	MSTRG.55461.6	1055	-162.84	159	-31.32	22	37172	5422 18875 10995 25745 8522 14619 28865	ENST00000649564.1	617	-112.33	159	-33.68	22	6403	3676 5327 3379 4615	0.931007	0.00697582	CCBE1
hsa-miR-619-5p	MSTRG.55461.6	854	-155.03	200	-47.05	22	37172	32335 12106 32469 15508 17360	NM_052943	155	-33.4	155	-33.4	22	2391	1823	0.92753	0.00768764	FAM46B
hsa-miR-4685-5p	MSTRG.55461.6	329	-60.32	168	-33.81	26	37172	34567 15186	NM_052943	322	-59.19	161	-30.64	26	2391	924 1313	0.92753	0.00768764	FAM46B
hsa-miR-4722-5p	MSTRG.55461.6	292	-53.32	150	-32.11	23	37172	8735 15177	NM_052943	161	-30.96	161	-30.96	23	2391	2158	0.92753	0.00768764	FAM46B
hsa-miR-6803-5p	MSTRG.55461.6	152	-31.81	152	-31.81	22	37172	2723	NM_052943	305	-57.3	154	-30.88	22	2391	116 2029	0.92753	0.00768764	FAM46B
hsa-miR-328-5p	MSTRG.55461.6	311	-66.6	156	-35.38	23	37172	34551 2474	NM_052943	163	-38.08	163	-38.08	23	2391	63	0.92753	0.00768764	FAM46B
hsa-miR-619-5p	MSTRG.7787.4	192	-42.14	192	-42.14	22	5901	1558	ENST00000393316.8	200	-47.05	200	-47.05	22	5005	2684	0.931527	0.00687223	BCL2L15
hsa-miR-619-5p	MSTRG.7787.4	192	-42.14	192	-42.14	22	5901	1558	ENST00000442561.6	690	-129.94	200	-47.05	22	3023	2037 2955 2166 1278	0.939657	0.00535199	LAX1
hsa-miR-619-5p	MSTRG.7787.4	192	-42.14	192	-42.14	22	5901	1558	ENST00000206262.2	360	-70.55	192	-42.14	22	7932	4514 6254	0.98035	0.000575393	RGS17
hsa-miR-619-5p	MSTRG.7787.4	192	-42.14	192	-42.14	22	5901	1558	ENST00000409687.5	180	-35.35	180	-35.35	22	3814	3537	0.938954	0.00547617	SAPCD2
hsa-miR-619-5p	MSTRG.7787.4	192	-42.14	192	-42.14	22	5901	1558	ENST00000355112.8	473	-70.41	180	-37.13	22	5240	4885 2586 4789	0.986219	0.000283562	BLM
hsa-miR-619-5p	MSTRG.7787.4	192	-42.14	192	-42.14	22	5901	1558	ENST00000595883.6	376	-80.79	192	-42.14	22	3792	2953 1912	0.929251	0.00733106	SPIB
hsa-miR-1304-3p	MSTRG.7787.4	312	-45.74	167	-30.42	22	5901	1753 3155	ENST00000595883.6	313	-44.87	167	-30.42	22	3792	2406 1155	0.929251	0.00733106	SPIB
hsa-miR-619-5p	MSTRG.7787.4	192	-42.14	192	-42.14	22	5901	1558	ENST00000302548.5	563	-120.53	200	-47.05	22	3318	2638 1662 1798	0.935282	0.00614715	GPR82
hsa-miR-1304-3p	MSTRG.7787.4	312	-45.74	167	-30.42	22	5901	1753 3155	ENST00000302548.5	335	-59.85	168	-30.5	22	3318	1856 2864	0.935282	0.00614715	GPR82
hsa-miR-619-5p	MSTRG.7787.4	192	-42.14	192	-42.14	22	5901	1558	NM_014736	192	-42.14	192	-42.14	22	1515	1217	0.951613	0.00345536	KIAA0101
hsa-miR-619-5p	T002765	184	-38.4	184	-38.4	22	1417	509	ENST00000393316.8	200	-47.05	200	-47.05	22	5005	2684	0.957466	0.0026752	BCL2L15
hsa-miR-3135b	T002765	159	-34.15	159	-34.15	22	1417	596	ENST00000393316.8	155	-33.31	155	-33.31	22	5005	2905	0.957466	0.0026752	BCL2L15
hsa-miR-619-5p	T002765	184	-38.4	184	-38.4	22	1417	509	ENST00000379416.4	321	-49.13	176	-32.39	22	5715	4879 3388	0.932879	0.00660666	XDH
hsa-miR-1304-3p	T002765	167	-30.42	167	-30.42	22	1417	566	ENST00000379416.4	332	-50.87	182	-33.52	22	5715	5076 3436	0.932879	0.00660666	XDH
hsa-miR-4733-3p	T002765	161	-31.94	161	-31.94	22	1417	132	ENST00000379416.4	296	-49.95	156	-32.26	22	5715	1566 995	0.932879	0.00660666	XDH
hsa-miR-619-5p	T002765	184	-38.4	184	-38.4	22	1417	509	ENST00000508632.5	392	-86.66	200	-44.9	22	1163	907 1042	0.986045	0.000290757	OCIAD2
hsa-miR-3135b	T002765	159	-34.15	159	-34.15	22	1417	596	ENST00000508632.5	159	-31.32	159	-31.32	22	1163	1135	0.986045	0.000290757	OCIAD2
hsa-miR-619-5p	T002765	184	-38.4	184	-38.4	22	1417	509	ENST00000346872.8	1102	-216.23	192	-42.14	22	9788	3501 5650 6896 7030 7198 7372	0.91601	0.0102852	IKZF3
hsa-miR-1304-3p	T002765	167	-30.42	167	-30.42	22	1417	566	ENST00000346872.8	171	-32.24	171	-32.24	22	9788	7258	0.91601	0.0102852	IKZF3
hsa-miR-3135b	T002765	159	-34.15	159	-34.15	22	1417	596	ENST00000346872.8	478	-94.7	164	-34.15	22	9788	150 5740 7120	0.91601	0.0102852	IKZF3
hsa-miR-4722-5p	T002765	321	-53.96	167	-30.49	23	1417	887 434	ENST00000346872.8	303	-56.17	153	-30.59	23	9788	9 4694	0.91601	0.0102852	IKZF3
hsa-miR-619-5p	T002765	184	-38.4	184	-38.4	22	1417	509	ENST00000595883.6	376	-80.79	192	-42.14	22	3792	2953 1912	0.923783	0.00849227	SPIB
hsa-miR-1304-3p	T002765	167	-30.42	167	-30.42	22	1417	566	ENST00000595883.6	313	-44.87	167	-30.42	22	3792	2406 1155	0.923783	0.00849227	SPIB
hsa-miR-3135b	T002765	159	-34.15	159	-34.15	22	1417	596	ENST00000595883.6	318	-62.64	159	-31.32	22	3792	2142 2436	0.923783	0.00849227	SPIB
hsa-miR-10396a-3p	T002765	156	-37.1	156	-37.1	21	1417	111	ENST00000595883.6	164	-38.48	164	-38.48	21	3792	304	0.923783	0.00849227	SPIB
hsa-miR-10396b-3p	T002765	158	-37.1	158	-37.1	22	1417	110	ENST00000595883.6	164	-34.46	164	-34.46	22	3792	303	0.923783	0.00849227	SPIB
hsa-miR-619-5p	T002765	184	-38.4	184	-38.4	22	1417	509	ENST00000302548.5	563	-120.53	200	-47.05	22	3318	2638 1662 1798	0.920382	0.0092562	GPR82
hsa-miR-1304-3p	T002765	167	-30.42	167	-30.42	22	1417	566	ENST00000302548.5	335	-59.85	168	-30.5	22	3318	1856 2864	0.920382	0.0092562	GPR82
hsa-miR-619-5p	T159902	200	-47.05	200	-47.05	22	1194	305	ENST00000289166.6	155	-33.4	155	-33.4	22	2382	1831	0.931263	0.00692469	TENT5B
hsa-miR-7110-5p	T159902	165	-32.19	165	-32.19	21	1194	792	ENST00000289166.6	307	-58.18	157	-34.69	21	2382	123 2292	0.931263	0.00692469	TENT5B
hsa-miR-619-5p	T159902	200	-47.05	200	-47.05	22	1194	305	ENST00000260505.13	177	-34.18	177	-34.18	22	7980	3877	0.982291	0.000467614	TTLL7
hsa-miR-619-5p	T159902	200	-47.05	200	-47.05	22	1194	305	ENST00000222693.5	184	-38.73	184	-38.73	22	2953	1816	0.945553	0.00436596	CAV2
hsa-miR-1304-3p	T159902	187	-36.77	187	-36.77	22	1194	499	ENST00000222693.5	167	-30.42	167	-30.42	22	2953	2011	0.945553	0.00436596	CAV2
hsa-miR-619-5p	T159902	200	-47.05	200	-47.05	22	1194	305	ENST00000649564.1	694	-126.89	200	-47.05	22	6403	3464 3168 3301 453	0.977906	0.000726809	CCBE1
hsa-miR-1304-3p	T159902	187	-36.77	187	-36.77	22	1194	499	ENST00000649564.1	171	-32.24	171	-32.24	22	6403	5297	0.977906	0.000726809	CCBE1
hsa-miR-3135b	T159902	304	-48.91	155	-30.88	22	1194	529 831	ENST00000649564.1	617	-112.33	159	-33.68	22	6403	3676 5327 3379 4615	0.977906	0.000726809	CCBE1
hsa-miR-6798-5p	T159902	167	-34.29	167	-34.29	23	1194	792	ENST00000649564.1	304	-65.39	153	-35.03	23	6403	99 1188	0.977906	0.000726809	CCBE1
hsa-miR-619-5p	T159902	200	-47.05	200	-47.05	22	1194	305	NM_052943	155	-33.4	155	-33.4	22	2391	1823	0.943158	0.00475467	FAM46B
hsa-miR-7110-5p	T159902	165	-32.19	165	-32.19	21	1194	792	NM_052943	307	-58.18	157	-34.69	21	2391	115 2284	0.943158	0.00475467	FAM46B
hsa-miR-619-5p	T310279	174	-31.11	174	-31.11	22	2785	1144	ENST00000368990.7	520	-92.87	188	-38.35	22	14010	9398 11015 12484	0.913341	0.0109392	PLEKHA1
hsa-miR-504-3p	T310279	170	-30.23	170	-30.23	21	2785	1227	ENST00000368990.7	304	-48.57	158	-30.95	21	14010	12823 11768	0.913341	0.0109392	PLEKHA1
hsa-miR-619-5p	T311709	476	-69.16	174	-31.19	22	2721	1619 2187 179	ENST00000289166.6	155	-33.4	155	-33.4	22	2382	1831	0.916364	0.0102	TENT5B
hsa-miR-619-5p	T311709	476	-69.16	174	-31.19	22	2721	1619 2187 179	ENST00000260505.13	177	-34.18	177	-34.18	22	7980	3877	0.994257	4.9384e-05	TTLL7
hsa-miR-619-5p	T311709	476	-69.16	174	-31.19	22	2721	1619 2187 179	ENST00000222693.5	184	-38.73	184	-38.73	22	2953	1816	0.98448	0.000359414	CAV2
hsa-miR-619-5p	T311709	476	-69.16	174	-31.19	22	2721	1619 2187 179	ENST00000649564.1	694	-126.89	200	-47.05	22	6403	3464 3168 3301 453	0.986021	0.000291748	CCBE1
hsa-miR-619-5p	T311709	476	-69.16	174	-31.19	22	2721	1619 2187 179	NM_052943	155	-33.4	155	-33.4	22	2391	1823	0.941413	0.00504812	FAM46B
hsa-miR-619-5p	T346986	491	-80.93	181	-38.35	22	40447	14671 12496 31546	ENST00000260505.13	177	-34.18	177	-34.18	22	7980	3877	0.920089	0.00932357	TTLL7
hsa-miR-4758-5p	T346986	159	-39.77	159	-39.77	23	40447	32198	ENST00000260505.13	298	-50.74	154	-30.68	23	7980	5290 4189	0.920089	0.00932357	TTLL7
hsa-miR-619-5p	T346986	491	-80.93	181	-38.35	22	40447	14671 12496 31546	ENST00000222693.5	184	-38.73	184	-38.73	22	2953	1816	0.962024	0.00213587	CAV2
hsa-miR-504-3p	T346986	162	-30.54	162	-30.54	21	40447	14754	ENST00000222693.5	319	-52.7	174	-33.1	21	2953	2034 218	0.962024	0.00213587	CAV2
hsa-miR-619-5p	T346986	491	-80.93	181	-38.35	22	40447	14671 12496 31546	ENST00000368990.7	520	-92.87	188	-38.35	22	14010	9398 11015 12484	0.939821	0.00532322	PLEKHA1
hsa-miR-4651	T346986	747	-117.89	162	-30.05	20	40447	1480 33965 28505 34324 37099	ENST00000368990.7	157	-30.05	157	-30.05	20	14010	6119	0.939821	0.00532322	PLEKHA1
hsa-miR-4758-5p	T346986	159	-39.77	159	-39.77	23	40447	32198	ENST00000368990.7	302	-50.77	162	-30.86	23	14010	575 3084	0.939821	0.00532322	PLEKHA1
hsa-miR-6752-5p	T346986	146	-31.15	146	-31.15	22	40447	33965	ENST00000368990.7	161	-37.3	161	-37.3	22	14010	6121	0.939821	0.00532322	PLEKHA1
hsa-miR-6756-5p	T346986	1055	-183.19	160	-35.19	23	40447	28501 34320 38632 37101 32955 1220 1475	ENST00000368990.7	170	-38.88	170	-38.88	23	14010	6118	0.939821	0.00532322	PLEKHA1
hsa-miR-6787-3p	T346986	450	-65.58	167	-32.92	22	40447	14735 36044 23686	ENST00000368990.7	599	-80.58	166	-31.64	22	14010	11077 11361 7210 12980	0.939821	0.00532322	PLEKHA1
hsa-miR-149-3p	T346986	781	-145.05	167	-33.77	21	40447	27768 10591 29483 24902 30067	ENST00000368990.7	325	-56.34	167	-30.06	21	14010	8285 6111	0.939821	0.00532322	PLEKHA1
hsa-miR-504-3p	T346986	162	-30.54	162	-30.54	21	40447	14754	ENST00000368990.7	304	-48.57	158	-30.95	21	14010	12823 11768	0.939821	0.00532322	PLEKHA1
hsa-miR-619-5p	T346986	491	-80.93	181	-38.35	22	40447	14671 12496 31546	ENST00000649564.1	694	-126.89	200	-47.05	22	6403	3464 3168 3301 453	0.931347	0.0069081	CCBE1
hsa-miR-1207-5p	T346986	291	-53.35	151	-31.77	21	40447	27773 22507	ENST00000649564.1	160	-34.78	160	-34.78	21	6403	102	0.931347	0.0069081	CCBE1
hsa-miR-3135b	T346986	904	-122.72	159	-32.52	22	40447	14756 30462 4295 7278 25806 2657	ENST00000649564.1	617	-112.33	159	-33.68	22	6403	3676 5327 3379 4615	0.931347	0.0069081	CCBE1
hsa-miR-504-3p	T346986	162	-30.54	162	-30.54	21	40447	14754	ENST00000649564.1	482	-83.87	170	-34.16	21	6403	3669 5320 3372	0.931347	0.0069081	CCBE1
hsa-miR-619-5p	MSTRG.16859.1	354	-69.92	184	-38.65	22	1624	1378 1513	ENST00000260505.13	177	-34.18	177	-34.18	22	7980	3877	0.943916	0.00463	TTLL7
hsa-miR-619-5p	MSTRG.16859.1	354	-69.92	184	-38.65	22	1624	1378 1513	ENST00000222693.5	184	-38.73	184	-38.73	22	2953	1816	0.975417	0.000899057	CAV2
hsa-miR-619-5p	MSTRG.16859.1	354	-69.92	184	-38.65	22	1624	1378 1513	ENST00000368990.7	520	-92.87	188	-38.35	22	14010	9398 11015 12484	0.936105	0.00599341	PLEKHA1
hsa-miR-4651	MSTRG.16859.1	160	-33.49	160	-33.49	20	1624	14	ENST00000368990.7	157	-30.05	157	-30.05	20	14010	6119	0.936105	0.00599341	PLEKHA1
hsa-miR-4749-3p	MSTRG.16859.1	156	-35.01	156	-35.01	20	1624	122	ENST00000368990.7	160	-33.44	160	-33.44	20	14010	8342	0.936105	0.00599341	PLEKHA1
hsa-miR-6752-5p	MSTRG.16859.1	159	-34.07	159	-34.07	22	1624	11	ENST00000368990.7	161	-37.3	161	-37.3	22	14010	6121	0.936105	0.00599341	PLEKHA1
hsa-miR-6756-5p	MSTRG.16859.1	171	-38.8	171	-38.8	23	1624	6	ENST00000368990.7	170	-38.88	170	-38.88	23	14010	6118	0.936105	0.00599341	PLEKHA1
hsa-miR-6787-3p	MSTRG.16859.1	167	-31.63	167	-31.63	22	1624	1577	ENST00000368990.7	599	-80.58	166	-31.64	22	14010	11077 11361 7210 12980	0.936105	0.00599341	PLEKHA1
hsa-miR-619-5p	MSTRG.16859.1	354	-69.92	184	-38.65	22	1624	1378 1513	ENST00000649564.1	694	-126.89	200	-47.05	22	6403	3464 3168 3301 453	0.954558	0.00305054	CCBE1
hsa-miR-3135b	MSTRG.16859.1	159	-31.15	159	-31.15	22	1624	1598	ENST00000649564.1	617	-112.33	159	-33.68	22	6403	3676 5327 3379 4615	0.954558	0.00305054	CCBE1
hsa-miR-619-5p	MSTRG.16859.1	354	-69.92	184	-38.65	22	1624	1378 1513	NM_052943	155	-33.4	155	-33.4	22	2391	1823	0.908831	0.0120888	FAM46B
hsa-miR-4745-3p	MSTRG.16859.1	159	-30.04	159	-30.04	23	1624	341	NM_052943	156	-34.82	156	-34.82	23	2391	636	0.908831	0.0120888	FAM46B
hsa-miR-637	ENST00000499842.1	152	-31.32	152	-31.32	24	2533	1556	ENST00000438447.2	779	-141.02	160	-31.59	24	11984	8199 3968 606 6507 10796	0.935257	0.00615181	PDZD2
hsa-miR-6842-5p	ENST00000499842.1	165	-31.06	165	-31.06	22	2533	1689	ENST00000438447.2	340	-68.95	178	-39.65	22	11984	8200 7363	0.935257	0.00615181	PDZD2
hsa-miR-637	ENST00000499842.1	152	-31.32	152	-31.32	24	2533	1556	ENST00000360046.9	309	-60.34	157	-32.87	24	1747	183 496	0.964714	0.00184566	HOXA4
hsa-miR-762	ENST00000499842.1	167	-32.82	167	-32.82	22	2533	520	ENST00000360046.9	329	-70.22	166	-35.26	22	1747	394 375	0.964714	0.00184566	HOXA4
hsa-miR-5787	ENST00000499842.1	166	-36.95	166	-36.95	20	2533	521	ENST00000360046.9	155	-31.07	155	-31.07	20	1747	395	0.964714	0.00184566	HOXA4
hsa-miR-637	ENST00000499842.1	152	-31.32	152	-31.32	24	2533	1556	ENST00000649564.1	179	-36.59	179	-36.59	24	6403	1395	0.940346	0.00523173	CCBE1
hsa-miR-637	ENST00000499842.1	152	-31.32	152	-31.32	24	2533	1556	ENST00000291825.11	761	-131.3	162	-30.43	24	5502	1646 4697 1778 4946 1540	0.910472	0.0116642	PRX
hsa-miR-762	ENST00000499842.1	167	-32.82	167	-32.82	22	2533	520	ENST00000291825.11	453	-82.65	157	-30.02	22	5502	825 4953 4146	0.910472	0.0116642	PRX
hsa-miR-1226-5p	ENST00000499842.1	306	-57.46	160	-31.4	26	2533	2376 520	ENST00000291825.11	478	-88.51	163	-35.32	26	5502	1799 3906 831	0.910472	0.0116642	PRX
hsa-miR-4685-5p	ENST00000499842.1	166	-32.89	166	-32.89	26	2533	1549	ENST00000291825.11	322	-63.03	170	-34.44	26	5502	658 950	0.910472	0.0116642	PRX
hsa-miR-6735-5p	ENST00000499842.1	439	-76.57	152	-34.15	25	2533	509 1545 2356	ENST00000291825.11	310	-57.37	160	-30.56	25	5502	3902 3861	0.910472	0.0116642	PRX
hsa-miR-6808-5p	ENST00000499842.1	161	-30.45	161	-30.45	22	2533	1484	ENST00000291825.11	490	-83.16	172	-33.16	22	5502	1833 1260 1796	0.910472	0.0116642	PRX
hsa-miR-6877-3p	ENST00000499842.1	171	-30.18	171	-30.18	21	2533	1409	ENST00000291825.11	317	-56.66	172	-36.21	21	5502	3744 1501	0.910472	0.0116642	PRX
hsa-miR-637	ENST00000499842.1	152	-31.32	152	-31.32	24	2533	1556	ENST00000310160.7	297	-56.08	149	-30.52	24	4246	2350 1105	0.970018	0.00133492	FUT1
hsa-miR-4685-5p	ENST00000499842.1	166	-32.89	166	-32.89	26	2533	1549	ENST00000310160.7	648	-123.63	180	-35.76	26	4246	441 15 1312 561	0.970018	0.00133492	FUT1
hsa-miR-5787	ENST00000499842.1	166	-36.95	166	-36.95	20	2533	521	ENST00000310160.7	598	-115.33	154	-33.86	20	4246	3969 2315 2906 390	0.970018	0.00133492	FUT1
hsa-miR-6879-5p	ENST00000499842.1	472	-82.48	164	-30.29	22	2533	1553 509 2358	ENST00000310160.7	314	-55.38	161	-30.83	22	4246	137 563	0.970018	0.00133492	FUT1
hsa-miR-637	lnc-PPIL4-9:1	158	-31.43	158	-31.43	24	1335	435	ENST00000491024.1	470	-89.04	162	-34.04	24	698	313 463 392	0.975274	0.000909521	PLEKHN1
hsa-miR-637	lnc-PPIL4-9:1	158	-31.43	158	-31.43	24	1335	435	ENST00000332947.6	615	-110.02	161	-30.01	24	2448	1230 358 2063 93	0.915838	0.0103267	FAM43B
hsa-miR-4492	lnc-PPIL4-9:1	593	-92.05	159	-30.32	17	1335	559 445 438 338	ENST00000332947.6	465	-83.23	163	-31.88	17	2448	369 86 102	0.915838	0.0103267	FAM43B
hsa-miR-4640-5p	lnc-PPIL4-9:1	152	-30.25	152	-30.25	23	1335	965	ENST00000332947.6	480	-98.4	164	-34.82	23	2448	1261 952 191	0.915838	0.0103267	FAM43B
hsa-miR-4685-5p	lnc-PPIL4-9:1	150	-32.98	150	-32.98	26	1335	281	ENST00000332947.6	458	-89.51	158	-33.21	26	2448	2052 383 947	0.915838	0.0103267	FAM43B
hsa-miR-637	lnc-PPIL4-9:1	158	-31.43	158	-31.43	24	1335	435	ENST00000259750.9	1209	-205.04	165	-33.75	24	7130	3948 3854 6247 1578 2417 3386 4623 6339	0.969637	0.00136884	TTBK1
hsa-miR-1913	lnc-PPIL4-9:1	172	-38.33	172	-38.33	22	1335	818	ENST00000259750.9	480	-100.5	175	-42.82	22	7130	2029 4863 2969	0.969637	0.00136884	TTBK1
hsa-miR-4492	lnc-PPIL4-9:1	593	-92.05	159	-30.32	17	1335	559 445 438 338	ENST00000259750.9	1328	-207.55	155	-30.24	17	7130	4766 2889 2113 5484 5544 6873 1750 3344 5687	0.969637	0.00136884	TTBK1
hsa-miR-4640-5p	lnc-PPIL4-9:1	152	-30.25	152	-30.25	23	1335	965	ENST00000259750.9	615	-106.45	165	-32.43	23	7130	5274 5416 2824 801	0.969637	0.00136884	TTBK1
hsa-miR-4667-3p	lnc-PPIL4-9:1	156	-30.14	156	-30.14	21	1335	815	ENST00000259750.9	592	-93.26	157	-34.43	21	7130	3180 2759 2002 2672	0.969637	0.00136884	TTBK1
hsa-miR-4685-5p	lnc-PPIL4-9:1	150	-32.98	150	-32.98	26	1335	281	ENST00000259750.9	465	-89.37	158	-33.72	26	7130	6198 973 6862	0.969637	0.00136884	TTBK1
hsa-miR-6732-5p	lnc-PPIL4-9:1	151	-30.1	151	-30.1	20	1335	675	ENST00000259750.9	307	-57.88	165	-34.59	20	7130	4123 3283	0.969637	0.00136884	TTBK1
hsa-miR-185-3p	lnc-PPIL4-9:1	174	-35.35	174	-35.35	22	1335	435	ENST00000259750.9	606	-101.23	160	-30.03	22	7130	3341 4762 2108 2159	0.969637	0.00136884	TTBK1
hsa-miR-637	lnc-PPIL4-9:1	158	-31.43	158	-31.43	24	1335	435	ENST00000620364.5	782	-140.73	160	-31	24	8740	3446 2744 2123 1365 1248	0.963892	0.00193211	COL19A1
hsa-miR-665	lnc-PPIL4-9:1	320	-57.5	161	-34.26	20	1335	299 1	ENST00000620364.5	311	-54.85	156	-31.34	20	8740	2639 1388	0.963892	0.00193211	COL19A1
hsa-miR-4640-5p	lnc-PPIL4-9:1	152	-30.25	152	-30.25	23	1335	965	ENST00000620364.5	624	-118.35	167	-33.96	23	8740	2643 112 2661 1215	0.963892	0.00193211	COL19A1
hsa-miR-637	lnc-PPIL4-9:1	158	-31.43	158	-31.43	24	1335	435	ENST00000317216.3	596	-108.41	152	-32.61	24	4514	205 1688 1033 1006	0.954146	0.00310569	EGR3
hsa-miR-6848-5p	lnc-PPIL4-9:1	150	-30.55	150	-30.55	23	1335	434	ENST00000317216.3	328	-70.62	172	-37.05	23	4514	218 745	0.954146	0.00310569	EGR3
hsa-miR-637	lnc-PPIL4-9:1	158	-31.43	158	-31.43	24	1335	435	ENST00000362057.4	617	-104.2	168	-33.41	24	4070	2178 197 3786 3951	0.924986	0.00822954	WHRN
hsa-miR-4492	lnc-PPIL4-9:1	593	-92.05	159	-30.32	17	1335	559 445 438 338	ENST00000362057.4	882	-144.76	151	-32.49	17	4070	3419 1415 207 3175 3521 3725	0.924986	0.00822954	WHRN
hsa-miR-4640-5p	lnc-PPIL4-9:1	152	-30.25	152	-30.25	23	1335	965	ENST00000362057.4	468	-96.74	161	-34.94	23	4070	1243 2661 2420	0.924986	0.00822954	WHRN
hsa-miR-4787-5p	lnc-PPIL4-9:1	158	-36.78	158	-36.78	22	1335	265	ENST00000362057.4	313	-67.91	158	-34.91	22	4070	449 2714	0.924986	0.00822954	WHRN
hsa-miR-6732-5p	lnc-PPIL4-9:1	151	-30.1	151	-30.1	20	1335	675	ENST00000362057.4	316	-60.98	160	-32.17	20	4070	1019 499	0.924986	0.00822954	WHRN
hsa-miR-637	lnc-PPIL4-9:1	158	-31.43	158	-31.43	24	1335	435	ENST00000409687.5	485	-90.88	166	-34.97	24	3814	1286 2180 2018	0.965925	0.00172186	SAPCD2
hsa-miR-4685-5p	lnc-PPIL4-9:1	150	-32.98	150	-32.98	26	1335	281	ENST00000409687.5	740	-136.4	154	-33.77	26	3814	2925 2542 668 1597 3157	0.965925	0.00172186	SAPCD2
hsa-miR-637	lnc-PPIL4-9:1	158	-31.43	158	-31.43	24	1335	435	ENST00000644200.1	296	-58.57	149	-31.5	24	5912	3300 1705	0.919792	0.00939191	PAPLN
hsa-miR-4492	lnc-PPIL4-9:1	593	-92.05	159	-30.32	17	1335	559 445 438 338	ENST00000644200.1	1175	-197.27	157	-32.95	17	5912	4850 3771 996 2324 2934 3946 2214 3237	0.919792	0.00939191	PAPLN
hsa-miR-4685-5p	lnc-PPIL4-9:1	150	-32.98	150	-32.98	26	1335	281	ENST00000644200.1	911	-183.31	162	-38.14	26	5912	1895 2850 1377 2634 2037 41	0.919792	0.00939191	PAPLN
hsa-miR-637	lnc-PPIL4-9:1	158	-31.43	158	-31.43	24	1335	435	ENST00000415495.5	181	-38.02	181	-38.02	24	1640	1354	0.940891	0.00513749	CEACAM3
hsa-miR-4685-5p	lnc-PPIL4-9:1	150	-32.98	150	-32.98	26	1335	281	ENST00000415495.5	328	-70.32	166	-35.54	26	1640	1494 1356	0.940891	0.00513749	CEACAM3
hsa-miR-6752-3p	lnc-PPIL4-9:1	173	-37.68	173	-37.68	21	1335	822	ENST00000415495.5	314	-54.74	174	-38.65	21	1640	1441 92	0.940891	0.00513749	CEACAM3
hsa-miR-637	lnc-PPIL4-9:1	158	-31.43	158	-31.43	24	1335	435	ENST00000595883.6	466	-93.33	168	-36.9	24	3792	279 2761 216	0.963481	0.00197615	SPIB
hsa-miR-637	lnc-PPIL4-9:1	158	-31.43	158	-31.43	24	1335	435	ENST00000371497.10	311	-49.77	168	-31.59	24	12236	2520 8306	0.946534	0.00421149	TSHZ2
hsa-miR-637	lnc-PPIL4-9:1	158	-31.43	158	-31.43	24	1335	435	ENST00000215743.8	160	-31.9	160	-31.9	24	2261	823	0.982485	0.00045748	MMP11
hsa-miR-4640-5p	lnc-PPIL4-9:1	152	-30.25	152	-30.25	23	1335	965	ENST00000215743.8	466	-94.83	159	-33.59	23	2261	536 97 787	0.982485	0.00045748	MMP11
hsa-miR-4685-5p	lnc-PPIL4-9:1	150	-32.98	150	-32.98	26	1335	281	ENST00000215743.8	780	-142.56	163	-36.14	26	2261	2069 1891 810 150 781	0.982485	0.00045748	MMP11
hsa-miR-637	lnc-PPIL4-9:1	158	-31.43	158	-31.43	24	1335	435	ENST00000291232.4	447	-81.11	157	-32.43	24	3944	2952 626 2393	0.953839	0.00314703	TNFRSF13C
hsa-miR-4492	lnc-PPIL4-9:1	593	-92.05	159	-30.32	17	1335	559 445 438 338	ENST00000291232.4	296	-54.7	151	-30.94	17	3944	77 2433	0.953839	0.00314703	TNFRSF13C
hsa-miR-4685-5p	lnc-PPIL4-9:1	150	-32.98	150	-32.98	26	1335	281	ENST00000291232.4	333	-70.9	177	-39.44	26	3944	2710 2604	0.953839	0.00314703	TNFRSF13C
hsa-miR-6752-3p	lnc-PPIL4-9:1	173	-37.68	173	-37.68	21	1335	822	ENST00000291232.4	165	-32.1	165	-32.1	21	3944	59	0.953839	0.00314703	TNFRSF13C
hsa-miR-6848-5p	lnc-PPIL4-9:1	150	-30.55	150	-30.55	23	1335	434	ENST00000291232.4	473	-94.38	166	-33.48	23	3944	2430 73 742	0.953839	0.00314703	TNFRSF13C
hsa-miR-185-3p	lnc-PPIL4-9:1	174	-35.35	174	-35.35	22	1335	435	ENST00000291232.4	467	-82.72	163	-30.79	22	3944	72 738 2428	0.953839	0.00314703	TNFRSF13C
hsa-miR-637	lnc-PPIL4-9:1	158	-31.43	158	-31.43	24	1335	435	NM_025108	515	-106.99	177	-41.28	24	1650	1068 532 325	0.94927	0.00379498	C16orf59
hsa-miR-4492	lnc-PPIL4-9:1	593	-92.05	159	-30.32	17	1335	559 445 438 338	NM_025108	153	-32.97	153	-32.97	17	1650	783	0.94927	0.00379498	C16orf59
hsa-miR-125a-5p	lnc-PPIL4-9:1	296	-48.35	156	-32.86	24	1335	531 280	NM_025108	155	-30.28	155	-30.28	24	1650	547	0.94927	0.00379498	C16orf59
hsa-miR-637	MSTRG.24433.4	1498	-245.42	168	-36.15	24	105831	86013 88670 65158 91231 13545 9494 94046 30308 34990 41859	ENST00000332947.6	615	-110.02	161	-30.01	24	2448	1230 358 2063 93	0.907311	0.0124886	FAM43B
hsa-miR-762	MSTRG.24433.4	3813	-742.33	168	-39.01	22	105831	50709 65167 13470 30749 68856 97533 13548 22160 17454 23432 62119 105513 44317 61691 64800 91353 105480 44947 62628 1799 13382 63678 37865 11373 19130	ENST00000332947.6	467	-104.18	160	-37.49	22	2448	97 364 76	0.907311	0.0124886	FAM43B
hsa-miR-1237-5p	MSTRG.24433.4	765	-134.24	159	-33.58	21	105831	33628 18253 65158 67840 43948	ENST00000332947.6	460	-87.25	163	-35.53	21	2448	1615 1306 362	0.907311	0.0124886	FAM43B
hsa-miR-3180-3p	MSTRG.24433.4	1202	-208.99	168	-32.89	22	105831	18252 43000 45824 67838 15469 43944 65155 33626	ENST00000332947.6	306	-63.52	160	-37.57	22	2448	1503 1614	0.907311	0.0124886	FAM43B
hsa-miR-3189-5p	MSTRG.24433.4	1398	-232.17	168	-33.57	25	105831	36280 54882 64086 86147 42923 79043 8224 28648 96924	ENST00000332947.6	173	-30.99	173	-30.99	25	2448	2147	0.907311	0.0124886	FAM43B
hsa-miR-4292	MSTRG.24433.4	3663	-581.03	156	-32.3	18	105831	83129 94056 94273 14345 38065 43449 65620 26563 30214 61903 23629 63112 64117 28211 38198 87627 60529 72733 79566 79605 63699 13583 41867 78254 79829	ENST00000332947.6	317	-63.45	171	-34.9	18	2448	1351 2071	0.907311	0.0124886	FAM43B
hsa-miR-3620-5p	MSTRG.24433.4	2778	-504.97	169	-36.4	22	105831	50712 61694 44952 68856 73202 17457 5168 61790 13468 64802 36563 63678 11374 26524 44316 42645 102222 36763	ENST00000332947.6	155	-33	155	-33	22	2448	81	0.907311	0.0124886	FAM43B
hsa-miR-3620-3p	MSTRG.24433.4	2670	-386.44	164	-32.51	22	105831	64091 23944 49913 28007 39109 44271 37300 54079 20799 61256 94051 64077 87840 24163 48976 19916 23911 54327	ENST00000332947.6	290	-48.01	147	-30.34	22	2448	1734 1528	0.907311	0.0124886	FAM43B
hsa-miR-3663-3p	MSTRG.24433.4	2981	-438.14	171	-31.84	23	105831	60457 73140 48359 26982 19919 79218 79328 2048 62757 78894 78952 79030 79491 79662 79852 3863 79812 28010 48976 79113	ENST00000332947.6	154	-32.54	154	-32.54	23	2448	1255	0.907311	0.0124886	FAM43B
hsa-miR-4488	MSTRG.24433.4	750	-127.84	157	-30.06	18	105831	65161 67842 33631 18255 43952	ENST00000332947.6	438	-79.97	157	-32.36	18	2448	1619 1307 363	0.907311	0.0124886	FAM43B
hsa-miR-4508	MSTRG.24433.4	730	-117.5	163	-30.54	17	105831	23439 41938 57969 37123 97463	ENST00000332947.6	476	-91.71	159	-33.77	17	2448	104 1330 1920	0.907311	0.0124886	FAM43B
hsa-miR-4632-5p	MSTRG.24433.4	3620	-570.18	167	-33.54	23	105831	41817 23833 13091 17791 35427 35996 9563 43485 13005 37052 11286 91261 12927 49695 78186 101861 62475 58113 105389 46789 42379 19908 26544 60220	ENST00000332947.6	339	-74.16	173	-38.16	23	2448	390 2049	0.907311	0.0124886	FAM43B
hsa-miR-4640-5p	MSTRG.24433.4	1385	-251.55	166	-34.39	23	105831	26737 31150 16870 72848 83120 37176 38975 35682 36223	ENST00000332947.6	480	-98.4	164	-34.82	23	2448	1261 952 191	0.907311	0.0124886	FAM43B
hsa-miR-4646-5p	MSTRG.24433.4	2443	-369.46	166	-33.62	22	105831	47969 103781 14069 35347 88221 93042 72295 105523 58060 73566 91396 103018 14715 12492 29254 98787	ENST00000332947.6	158	-31.42	158	-31.42	22	2448	113	0.907311	0.0124886	FAM43B
hsa-miR-4685-5p	MSTRG.24433.4	2661	-493.8	173	-37.9	26	105831	101995 19979 105075 38976 26158 97532 88286 35682 16486 13935 35996 68929 94166 37865 18825 14756 26543	ENST00000332947.6	458	-89.51	158	-33.21	26	2448	2052 383 947	0.907311	0.0124886	FAM43B
hsa-miR-4691-5p	MSTRG.24433.4	2772	-428.19	171	-33	23	105831	28038 18764 19274 99846 25166 34275 29443 22325 26375 28828 42409 42235 16342 29309 16236 73395 28053 42595	ENST00000332947.6	310	-56.11	160	-33.3	23	2448	1934 420	0.907311	0.0124886	FAM43B
hsa-miR-4707-5p	MSTRG.24433.4	443	-84.2	154	-30.56	23	105831	65741 19011 64101	ENST00000332947.6	310	-61.2	157	-32.34	23	2448	771 1841	0.907311	0.0124886	FAM43B
hsa-miR-371b-3p	MSTRG.24433.4	2285	-357.76	164	-31.8	23	105831	64329 79006 79173 79283 79828 105384 79129 79346 23643 97503 11283 79045 79888 35452 39156	ENST00000332947.6	154	-31.05	154	-31.05	23	2448	701	0.907311	0.0124886	FAM43B
hsa-miR-4763-3p	MSTRG.24433.4	3266	-610.81	177	-40.07	24	105831	47761 13670 13417 9562 42901 62101 13088 33099 38836 91260 9013 17790 41686 42570 13002 78179 60341 101858 49692 14533 17484	ENST00000332947.6	473	-89.86	164	-30.48	24	2448	1441 268 227	0.907311	0.0124886	FAM43B
hsa-miR-5001-5p	MSTRG.24433.4	3966	-673.63	166	-33.86	24	105831	17453 68854 13465 19129 50708 11370 91344 1796 105471 19428 62114 30748 37859 97531 44950 61690 63677 105509 23430 64794 65163 13378 13547 22156 44315 62625	ENST00000332947.6	308	-59.38	154	-31.94	24	2448	78 364	0.907311	0.0124886	FAM43B
hsa-miR-5090	MSTRG.24433.4	462	-78.87	161	-32.02	23	105831	13714 43001 73478	ENST00000332947.6	302	-66.09	154	-38.72	23	2448	1454 1078	0.907311	0.0124886	FAM43B
hsa-miR-5189-5p	MSTRG.24433.4	4250	-693.83	167	-34.73	24	105831	59395 41732 105717 39795 17448 35659 30007 17186 22697 32191 32964 51429 25447 60516 18203 47745 40326 33287 42861 60979 38058 59569 14800 15209 18078 50447 10962 21681	ENST00000332947.6	163	-31.74	163	-31.74	24	2448	272	0.907311	0.0124886	FAM43B
hsa-miR-5193	MSTRG.24433.4	2921	-438.73	167	-33.52	22	105831	20924 10623 58292 18681 48135 79957 19469 36071 65051 46515 88325 58307 22024 36705 79734 98803 22589 20128 96792	ENST00000332947.6	311	-46.63	170	-30.03	22	2448	1195 1180	0.907311	0.0124886	FAM43B
hsa-miR-5787	MSTRG.24433.4	4066	-728.79	165	-38.71	20	105831	13549 19435 30751 55850 65166 22954 62120 68858 11413 91387 105514 17457 39800 50712 61694 14097 64800 85471 23434 25905 103785 65608 40466 14719 85523 91353 105480	ENST00000332947.6	333	-76.93	177	-44.3	20	2448	364 99	0.907311	0.0124886	FAM43B
hsa-miR-6081	MSTRG.24433.4	2135	-352.73	168	-32.79	24	105831	34554 44112 38456 102125 14225 79904 51677 104209 15686 34945 96181 64890 44691 86342	ENST00000332947.6	180	-37.1	180	-37.1	24	2448	963	0.907311	0.0124886	FAM43B
hsa-miR-6749-5p	MSTRG.24433.4	315	-71.08	166	-37.74	22	105831	13728 26425	ENST00000332947.6	179	-42.93	179	-42.93	22	2448	1405	0.907311	0.0124886	FAM43B
hsa-miR-6751-5p	MSTRG.24433.4	1203	-197.32	161	-32.29	23	105831	61937 39619 13544 36693 43135 49640 50989 63220	ENST00000332947.6	328	-67.93	173	-38.92	23	2448	92 2061	0.907311	0.0124886	FAM43B
hsa-miR-6752-5p	MSTRG.24433.4	1235	-227.37	163	-31.68	22	105831	61933 13544 43134 36689 42623 39622 72521 49638	ENST00000332947.6	314	-57.38	164	-30.07	22	2448	2063 91	0.907311	0.0124886	FAM43B
hsa-miR-6775-5p	MSTRG.24433.4	465	-89.97	161	-32.86	25	105831	13711 42993 73476	ENST00000332947.6	323	-71.25	164	-36.02	25	2448	1077 1453	0.907311	0.0124886	FAM43B
hsa-miR-6784-5p	MSTRG.24433.4	307	-61.66	155	-32.14	20	105831	37120 36199	ENST00000332947.6	458	-96.82	174	-42.94	20	2448	102 1302 1461	0.907311	0.0124886	FAM43B
hsa-miR-6787-5p	MSTRG.24433.4	762	-145.41	161	-36.92	22	105831	43784 41932 25399 33620 43000	ENST00000332947.6	608	-106.52	157	-31.37	22	2448	1328 1917 1313 1504	0.907311	0.0124886	FAM43B
hsa-miR-6791-5p	MSTRG.24433.4	3864	-733.07	173	-40.61	22	105831	13579 65617 63696 26554 79823 87624 94271 64115 41863 63109 79560 43444 83125 94054 28209 60525 72728 14343 78250 79597 30210 61901 38062 23626 38193	ENST00000332947.6	323	-68.73	163	-34.62	22	2448	1348 2068	0.907311	0.0124886	FAM43B
hsa-miR-6803-5p	MSTRG.24433.4	1252	-221.46	170	-37.21	22	105831	61933 36690 13546 39623 43137 49636 50995 63221	ENST00000332947.6	341	-89.15	179	-50.41	22	2448	91 2063	0.907311	0.0124886	FAM43B
hsa-miR-6813-5p	MSTRG.24433.4	2671	-420.16	168	-30.97	23	105831	1802 78274 36586 35820 84514 43407 35796 93210 35850 37200 91046 16845 102239 13702 34000 47799 11075 42265	ENST00000332947.6	175	-33.1	175	-33.1	23	2448	365	0.907311	0.0124886	FAM43B
hsa-miR-6870-5p	MSTRG.24433.4	2423	-404.67	167	-34.39	19	105831	64932 33680 23993 26273 65179 39251 41862 65069 65556 13976 43197 19190 24039 43787 94051 30311	ENST00000332947.6	307	-58.9	161	-33.02	19	2448	1483 323	0.907311	0.0124886	FAM43B
hsa-miR-6879-5p	MSTRG.24433.4	3681	-584.46	172	-33.87	22	105831	13092 41822 9562 13006 49696 60221 58113 12928 91260 105383 78187 101862 23832 35997 46795 17792 11287 42380 19909 26545 35428 43488 62476 37053	ENST00000332947.6	300	-60.4	157	-32.79	22	2448	2054 392	0.907311	0.0124886	FAM43B
hsa-miR-7110-5p	MSTRG.24433.4	1284	-244.7	185	-43.4	21	105831	13545 43137 42624 39623 61934 49637 36690 72523	ENST00000332947.6	314	-57.81	163	-32.1	21	2448	2064 93	0.907311	0.0124886	FAM43B
hsa-miR-7111-5p	MSTRG.24433.4	2308	-402.52	162	-37.88	22	105831	30303 23992 43193 65556 26269 24038 39247 41861 43784 33680 65175 13974 64929 19187 94048	ENST00000332947.6	312	-59.16	159	-31.08	22	2448	320 1479	0.907311	0.0124886	FAM43B
hsa-miR-7160-5p	MSTRG.24433.4	6613	-933.51	163	-31.44	21	105831	88075 105400 19211 39735 40234 18282 33386 15286 47566 55985 56874 61920 14878 19503 72814 50525 61348 22907 23517 25360 30605 45696 56740 60942 69314 89250 39617 51505 17267 34881 35294 39753 49477 59971 25802 52088 59646 61514 63641 69442 103811 43054 12073 14497	ENST00000332947.6	310	-53.83	158	-31.52	21	2448	1164 156	0.907311	0.0124886	FAM43B
hsa-miR-9899	MSTRG.24433.4	449	-85.25	154	-37.45	22	105831	21969 60968 22975	ENST00000332947.6	160	-36.47	160	-36.47	22	2448	1303	0.907311	0.0124886	FAM43B
hsa-miR-10392-3p	MSTRG.24433.4	611	-125.2	159	-42.99	24	105831	21939 19006 42461 47676	ENST00000332947.6	479	-105.87	167	-40.38	24	2448	726 1851 778	0.907311	0.0124886	FAM43B
hsa-miR-10396a-5p	MSTRG.24433.4	576	-111.91	149	-30.91	19	105831	41936 57964 13717 43004	ENST00000332947.6	610	-120.62	161	-32.6	19	2448	1083 1921 1328 1507	0.907311	0.0124886	FAM43B
hsa-miR-10396b-5p	MSTRG.24433.4	738	-124.77	154	-30.15	20	105831	41936 43790 43004 25403 33628	ENST00000332947.6	614	-131.22	158	-36.52	20	2448	1921 1328 1310 1507	0.907311	0.0124886	FAM43B
hsa-miR-12119	MSTRG.24433.4	1967	-323.36	175	-32.7	25	105831	77729 77762 77836 101408 101371 77799 21061 96909 95826 33038 19616 1720	ENST00000332947.6	168	-32.33	168	-32.33	25	2448	2248	0.907311	0.0124886	FAM43B
hsa-miR-637	MSTRG.24433.4	1498	-245.42	168	-36.15	24	105831	86013 88670 65158 91231 13545 9494 94046 30308 34990 41859	ENST00000455737.2	174	-34.9	174	-34.9	24	417	226	0.957678	0.00264883	IGHV4-4
hsa-miR-762	MSTRG.24433.4	3813	-742.33	168	-39.01	22	105831	50709 65167 13470 30749 68856 97533 13548 22160 17454 23432 62119 105513 44317 61691 64800 91353 105480 44947 62628 1799 13382 63678 37865 11373 19130	ENST00000455737.2	152	-32.33	152	-32.33	22	417	227	0.957678	0.00264883	IGHV4-4
hsa-miR-1910-5p	MSTRG.24433.4	907	-129.85	161	-30.56	21	105831	95908 26377 11450 91424 15991 35620	ENST00000455737.2	167	-32.98	167	-32.98	21	417	135	0.957678	0.00264883	IGHV4-4
hsa-miR-3130-3p	MSTRG.24433.4	2276	-344.08	167	-32.74	21	105831	98877 105732 11637 75003 38985 95577 29799 64403 64711 91628 54934 17883 6956 52765 58316	ENST00000455737.2	171	-30.35	171	-30.35	21	417	111	0.957678	0.00264883	IGHV4-4
hsa-miR-1343-3p	MSTRG.24433.4	3717	-570.55	164	-33	22	105831	35888 44091 12038 25942 32040 34739 72282 41738 73568 59397 20027 37127 34509 78169 94145 53693 65849 77403 91235 53855 47109 84609 54140 105527 40664	ENST00000455737.2	163	-31.5	163	-31.5	22	417	133	0.957678	0.00264883	IGHV4-4
hsa-miR-4730	MSTRG.24433.4	163	-30.07	163	-30.07	23	105831	11744	ENST00000455737.2	171	-34.06	171	-34.06	23	417	219	0.957678	0.00264883	IGHV4-4
hsa-miR-6791-5p	MSTRG.24433.4	3864	-733.07	173	-40.61	22	105831	13579 65617 63696 26554 79823 87624 94271 64115 41863 63109 79560 43444 83125 94054 28209 60525 72728 14343 78250 79597 30210 61901 38062 23626 38193	ENST00000455737.2	163	-31.78	163	-31.78	22	417	230	0.957678	0.00264883	IGHV4-4
hsa-miR-6846-5p	MSTRG.24433.4	1227	-207.09	167	-32.98	22	105831	65167 23455 36647 9485 34262 25364 26297 88671	ENST00000455737.2	154	-30.17	154	-30.17	22	417	227	0.957678	0.00264883	IGHV4-4
hsa-miR-6848-5p	MSTRG.24433.4	1241	-225.81	169	-36.32	23	105831	65166 34262 36647 23453 25362 26295 88671 9485	ENST00000455737.2	159	-35.01	159	-35.01	23	417	227	0.957678	0.00264883	IGHV4-4
hsa-miR-6852-5p	MSTRG.24433.4	3637	-582.92	182	-39.34	21	105831	79825 79560 79599 91233 77402 44091 78250 65614 27122 47462 60440 16878 34144 44280 31080 41863 64114 28210 35888 65849 20029 43008 9501 94052	ENST00000455737.2	154	-30.53	154	-30.53	21	417	230	0.957678	0.00264883	IGHV4-4
hsa-miR-637	MSTRG.24433.4	1498	-245.42	168	-36.15	24	105831	86013 88670 65158 91231 13545 9494 94046 30308 34990 41859	ENST00000390612.3	174	-36	174	-36	24	425	234	0.938404	0.00557421	IGHV4-28
hsa-miR-1910-5p	MSTRG.24433.4	907	-129.85	161	-30.56	21	105831	95908 26377 11450 91424 15991 35620	ENST00000390612.3	167	-32.98	167	-32.98	21	425	143	0.938404	0.00557421	IGHV4-28
hsa-miR-1343-3p	MSTRG.24433.4	3717	-570.55	164	-33	22	105831	35888 44091 12038 25942 32040 34739 72282 41738 73568 59397 20027 37127 34509 78169 94145 53693 65849 77403 91235 53855 47109 84609 54140 105527 40664	ENST00000390612.3	163	-31.5	163	-31.5	22	425	141	0.938404	0.00557421	IGHV4-28
hsa-miR-6724-5p	MSTRG.24433.4	904	-185.7	155	-42.6	23	105831	35828 24017 60532 43441 50704 47417	ENST00000390612.3	147	-30.45	147	-30.45	23	425	131	0.938404	0.00557421	IGHV4-28
hsa-miR-6754-5p	MSTRG.24433.4	3711	-584.97	172	-33.48	22	105831	49106 78835 47912 78191 101866 2016 11973 21820 34626 20019 17727 24349 90055 41690 14253 14533 19674 68591 16072 18747 16692 23028 42950 87667	ENST00000390612.3	169	-31.28	169	-31.28	22	425	349	0.938404	0.00557421	IGHV4-28
hsa-miR-6846-5p	MSTRG.24433.4	1227	-207.09	167	-32.98	22	105831	65167 23455 36647 9485 34262 25364 26297 88671	ENST00000390612.3	147	-31.07	147	-31.07	22	425	234	0.938404	0.00557421	IGHV4-28
hsa-miR-6848-5p	MSTRG.24433.4	1241	-225.81	169	-36.32	23	105831	65166 34262 36647 23453 25362 26295 88671 9485	ENST00000390612.3	156	-30.51	156	-30.51	23	425	230	0.938404	0.00557421	IGHV4-28
hsa-miR-637	MSTRG.24433.4	1498	-245.42	168	-36.15	24	105831	86013 88670 65158 91231 13545 9494 94046 30308 34990 41859	ENST00000415495.5	181	-38.02	181	-38.02	24	1640	1354	0.902602	0.0137677	CEACAM3
hsa-miR-762	MSTRG.24433.4	3813	-742.33	168	-39.01	22	105831	50709 65167 13470 30749 68856 97533 13548 22160 17454 23432 62119 105513 44317 61691 64800 91353 105480 44947 62628 1799 13382 63678 37865 11373 19130	ENST00000415495.5	330	-70.19	170	-36.83	22	1640	780 1357	0.902602	0.0137677	CEACAM3
hsa-miR-1233-5p	MSTRG.24433.4	3159	-497.09	176	-38.3	22	105831	48705 43175 41830 31763 35400 9516 22898 41806 88238 30594 50514 3795 50654 103973 61341 69859 5294 9274 55879 69842 48900	ENST00000415495.5	163	-31.63	163	-31.63	22	1640	1155	0.902602	0.0137677	CEACAM3
hsa-miR-1915-3p	MSTRG.24433.4	2501	-407.05	157	-31.6	20	105831	26161 19986 36002 38417 38982 13942 26551 4730 18833 16696 35829 42952 18751 26312 55684 35367 45023	ENST00000415495.5	295	-59.34	148	-30.92	20	1640	1502 1367	0.902602	0.0137677	CEACAM3
hsa-miR-2861	MSTRG.24433.4	1923	-332.09	160	-35.08	19	105831	65615 19385 78438 49847 104257 42696 101997 75115 34687 26434 34918 87867 11026	ENST00000415495.5	163	-34.69	163	-34.69	19	1640	1202	0.902602	0.0137677	CEACAM3
hsa-miR-4298	MSTRG.24433.4	1526	-234.58	175	-37.43	22	105831	105404 48658 34505 105065 94141 26145 99394 26348 100889 27860	ENST00000415495.5	176	-30.97	176	-30.97	22	1640	872	0.902602	0.0137677	CEACAM3
hsa-miR-3620-5p	MSTRG.24433.4	2778	-504.97	169	-36.4	22	105831	50712 61694 44952 68856 73202 17457 5168 61790 13468 64802 36563 63678 11374 26524 44316 42645 102222 36763	ENST00000415495.5	161	-36.18	161	-36.18	22	1640	779	0.902602	0.0137677	CEACAM3
hsa-miR-1587	MSTRG.24433.4	2728	-439.34	170	-35.53	20	105831	50713 68857 61695 17458 73204 64802 61792 5168 13472 44954 36564 44323 11376 63681 102224 26526 36768 42649	ENST00000415495.5	157	-30.76	157	-30.76	20	1640	781	0.902602	0.0137677	CEACAM3
hsa-miR-4685-5p	MSTRG.24433.4	2661	-493.8	173	-37.9	26	105831	101995 19979 105075 38976 26158 97532 88286 35682 16486 13935 35996 68929 94166 37865 18825 14756 26543	ENST00000415495.5	328	-70.32	166	-35.54	26	1640	1494 1356	0.902602	0.0137677	CEACAM3
hsa-miR-4728-5p	MSTRG.24433.4	4492	-733.9	164	-31.78	23	105831	24344 43200 65074 42947 16928 65553 78191 101866 33675 43394 65687 101952 26755 40286 88229 19426 9510 65171 68590 76925 101595 43802 34295 69856 11351 18744 42900 43451 91325 96524	ENST00000415495.5	150	-31.34	150	-31.34	23	1640	1149	0.902602	0.0137677	CEACAM3
hsa-miR-4750-3p	MSTRG.24433.4	1178	-179.64	157	-32.34	22	105831	7517 1826 27718 92369 26362 26461 29844 42786	ENST00000415495.5	160	-30.77	160	-30.77	22	1640	1507	0.902602	0.0137677	CEACAM3
hsa-miR-5787	MSTRG.24433.4	4066	-728.79	165	-38.71	20	105831	13549 19435 30751 55850 65166 22954 62120 68858 11413 91387 105514 17457 39800 50712 61694 14097 64800 85471 23434 25905 103785 65608 40466 14719 85523 91353 105480	ENST00000415495.5	302	-59.66	156	-33.73	20	1640	1359 894	0.902602	0.0137677	CEACAM3
hsa-miR-6752-3p	MSTRG.24433.4	4025	-633.33	165	-30.22	21	105831	64091 28375 58305 47498 82866 64872 47610 22319 77462 36083 52968 13927 22625 37294 34517 32353 22490 22644 26437 44271 16374 35035 65901 43013 48325 54078 93963	ENST00000415495.5	314	-54.74	174	-38.65	21	1640	1441 92	0.902602	0.0137677	CEACAM3
hsa-miR-6763-5p	MSTRG.24433.4	2702	-458.73	168	-34.46	19	105831	62001 71337 61359 61525 14546 103566 86233 87834 66409 89923 13541 98857 26728 65851 49751 47893 85469 104028	ENST00000415495.5	173	-31.82	173	-31.82	19	1640	70	0.902602	0.0137677	CEACAM3
hsa-miR-6764-5p	MSTRG.24433.4	2531	-411.38	161	-31.05	22	105831	18832 19985 26161 35828 38980 55684 45022 26549 38413 13940 16697 4729 18750 36002 35365 42952 26310	ENST00000415495.5	315	-61.37	164	-35.37	22	1640	1498 1365	0.902602	0.0137677	CEACAM3
hsa-miR-7113-3p	MSTRG.24433.4	5264	-826.42	179	-35.33	23	105831	20910 14190 17977 58305 39060 79951 82863 63927 29709 30107 28140 34518 24129 28602 58354 102334 30208 62149 94272 23245 26559 78251 83669 79410 37112 79236 79865 28565 6859 37252 5367 49651 70632 75507 93839	ENST00000415495.5	157	-35.32	157	-35.32	23	1640	1441	0.902602	0.0137677	CEACAM3
hsa-miR-7974	MSTRG.24433.4	2707	-398.8	184	-36.86	24	105831	36989 62695 92342 70773 4448 14200 34287 41649 13899 67052 4935 68752 61786 72397 97409 75226 24004 78006	ENST00000415495.5	444	-81.8	152	-31.7	24	1640	957 102 789	0.902602	0.0137677	CEACAM3
hsa-miR-637	MSTRG.27066.3	1543	-283.15	180	-38.77	24	93686	79361 80754 61216 87610 34026 7845 92984 33813 49359 4864	ENST00000371497.10	311	-49.77	168	-31.59	24	12236	2520 8306	0.912809	0.0110721	TSHZ2
hsa-miR-1229-3p	MSTRG.27066.3	320	-57.49	169	-39.79	23	93686	29266 62181	ENST00000371497.10	167	-37.3	167	-37.3	23	12236	6567	0.912809	0.0110721	TSHZ2
hsa-miR-1304-3p	MSTRG.27066.3	5783	-912.91	186	-36.15	22	93686	31620 30976 10754 21890 28337 35479 38935 7870 11947 15629 17037 18222 24821 64065 74918 78593 81497 35263 40210 46812 41311 1624 29945 39093 77580 91879 17340 75575 30768 89835 77307 83789 8000 6359 28968 65203	ENST00000371497.10	774	-101.94	163	-30.86	22	12236	11119 276 2807 6154 6971	0.912809	0.0110721	TSHZ2
hsa-miR-1268a	MSTRG.27066.3	1776	-323.26	172	-34.78	18	93686	1859 86817 2768 27440 53693 54701 55438 8346 66876 81992 52797	ENST00000371497.10	163	-35.68	163	-35.68	18	12236	2978	0.912809	0.0110721	TSHZ2
hsa-miR-1306-5p	MSTRG.27066.3	2542	-398.38	162	-30.3	22	93686	30301 61159 76052 73298 49508 63715 73207 4671 40196 7526 38921 61583 59387 90116 13218 63045 66909	ENST00000371497.10	456	-84.18	155	-31.25	22	12236	6566 371 359	0.912809	0.0110721	TSHZ2
hsa-miR-3126-5p	MSTRG.27066.3	1053	-146.01	169	-30.2	22	93686	70257 82942 80486 569 14314 61346 72553	ENST00000371497.10	168	-30.27	168	-30.27	22	12236	11877	0.912809	0.0110721	TSHZ2
hsa-miR-1268b	MSTRG.27066.3	1792	-337.1	172	-35.3	20	93686	1857 66874 86815 27438 2766 53691 54699 55436 8344 81990 52795	ENST00000371497.10	173	-39.89	173	-39.89	20	12236	2976	0.912809	0.0110721	TSHZ2
hsa-miR-378g	MSTRG.27066.3	3432	-434.45	164	-30.84	20	93686	4994 59660 66663 76116 52116 29286 30957 14601 69739 73337 31461 53254 67721 93076 61669 83966 43859 61209 80566 82595 23276 35179 77647	ENST00000371497.10	332	-52.82	173	-33.02	20	12236	3493 1695	0.912809	0.0110721	TSHZ2
hsa-miR-3135b	MSTRG.27066.3	5425	-980.55	163	-36	22	93686	24846 29653 38960 64090 74943 10024 1654 7565 7900 11977 14646 29343 31649 35509 63761 66578 75275 10784 15659 22216 30499 39874 17362 13259 74609 84959 74265 83386 86247 84061 3789 64557 89513 41080 82619	ENST00000371497.10	313	-58.5	159	-31.32	22	12236	11150 3077	0.912809	0.0110721	TSHZ2
hsa-miR-4523	MSTRG.27066.3	618	-100.71	165	-34.44	21	93686	74142 32162 72804 65966	ENST00000371497.10	158	-31.63	158	-31.63	21	12236	1467	0.912809	0.0110721	TSHZ2
hsa-miR-1343-3p	MSTRG.27066.3	3432	-544.6	166	-30.06	22	93686	34030 49366 68209 40190 85085 70455 88832 13214 15609 29605 31462 35459 43860 66901 91344 17017 29281 41291 82960 14603 30956 53397 81479	ENST00000371497.10	571	-86.93	145	-31.28	22	12236	966 8907 444 1694	0.912809	0.0110721	TSHZ2
hsa-miR-4723-3p	MSTRG.27066.3	1672	-242.64	166	-33.93	22	93686	92502 87916 54211 4409 18422 67379 5101 79853 67703 77556 34021	ENST00000371497.10	618	-88.07	174	-35.81	22	12236	841 734 7407 636	0.912809	0.0110721	TSHZ2
hsa-miR-4750-3p	MSTRG.27066.3	1786	-274.16	159	-31.91	22	93686	72808 4225 33569 56915 84651 56584 83685 11723 56865 75492 63505 16799	ENST00000371497.10	171	-34.48	171	-34.48	22	12236	9701	0.912809	0.0110721	TSHZ2
hsa-miR-4763-5p	MSTRG.27066.3	2253	-349.02	164	-30.92	21	93686	63560 16868 38765 11775 1548 18148 74508 88402 4341 37408 50856 66325 51261 56267 67709	ENST00000371497.10	324	-54.22	168	-33.32	21	12236	10945 961	0.912809	0.0110721	TSHZ2
hsa-miR-4763-3p	MSTRG.27066.3	2166	-403.17	166	-39.22	24	93686	4533 74125 67664 80235 89187 75080 87853 82637 66134 90229 78359 92384 12100 56044	ENST00000371497.10	325	-65.25	164	-33.87	24	12236	9063 2980	0.912809	0.0110721	TSHZ2
hsa-miR-4786-3p	MSTRG.27066.3	1831	-273.64	172	-31.8	22	93686	59670 76760 68585 59798 83635 52855 76632 70316 64383 47353 54311 62837	ENST00000371497.10	310	-47.36	167	-31.59	22	12236	1349 11975	0.912809	0.0110721	TSHZ2
hsa-miR-5088-5p	MSTRG.27066.3	1061	-168.59	162	-30.83	24	93686	90689 61463 24979 73903 75532 51755 59086	ENST00000371497.10	309	-51.76	156	-30.41	24	12236	6410 3050	0.912809	0.0110721	TSHZ2
hsa-miR-5193	MSTRG.27066.3	3815	-563.83	179	-34.41	22	93686	92598 92661 92623 92514 4614 52447 20089 87656 92564 92644 4743 89764 71408 74197 30753 52730 58526 75313 4670 47167 3566 4763 59073 75617 29612	ENST00000371497.10	1287	-201.52	178	-34.64	22	12236	367 379 337 1016 991 1376 7672 2881	0.912809	0.0110721	TSHZ2
hsa-miR-6722-3p	MSTRG.27066.3	2269	-388.62	166	-32.92	22	93686	25585 80689 51318 51985 74124 82678 84192 82636 12101 80511 66139 71562 86096 6261 72790	ENST00000371497.10	484	-86.32	167	-34.94	22	12236	4595 10919 9066	0.912809	0.0110721	TSHZ2
hsa-miR-6724-5p	MSTRG.27066.3	1067	-217.21	167	-36.83	23	93686	50988 55120 3735 4277 89883 93337 16239	ENST00000371497.10	451	-76.49	156	-31.14	23	12236	3551 1089 5062	0.912809	0.0110721	TSHZ2
hsa-miR-6743-5p	MSTRG.27066.3	1362	-209.84	167	-32.74	22	93686	76732 56049 82676 59427 80510 3616 6998 52288 91152	ENST00000371497.10	163	-32.55	163	-32.55	22	12236	4594	0.912809	0.0110721	TSHZ2
hsa-miR-6751-5p	MSTRG.27066.3	1081	-185.69	171	-35	23	93686	80193 62160 88366 7850 67299 61217 87607	ENST00000371497.10	326	-58.63	164	-31.59	23	12236	7523 10292	0.912809	0.0110721	TSHZ2
hsa-miR-6784-5p	MSTRG.27066.3	464	-102.59	166	-38.1	20	93686	34211 66949 61178	ENST00000371497.10	157	-36.21	157	-36.21	20	12236	2978	0.912809	0.0110721	TSHZ2
hsa-miR-6792-3p	MSTRG.27066.3	1836	-272.32	174	-34.79	22	93686	15881 68632 92489 92255 37807 16581 47166 85194 84107 59051 71817 88275	ENST00000371497.10	614	-95.47	162	-30.97	22	12236	364 379 759 6782	0.912809	0.0110721	TSHZ2
hsa-miR-6797-5p	MSTRG.27066.3	1677	-274.45	171	-34.38	25	93686	569 72433 59208 84867 27355 59693 35203 4140 89141 90587 72551	ENST00000371497.10	322	-56.36	172	-34.35	25	12236	7001 1775	0.912809	0.0110721	TSHZ2
hsa-miR-6812-5p	MSTRG.27066.3	1692	-278.28	167	-34.69	25	93686	13601 83978 91594 62163 36452 73543 68089 53921 70447 71092 72116	ENST00000371497.10	443	-63.23	158	-32.05	25	12236	3333 4184 3686	0.912809	0.0110721	TSHZ2
hsa-miR-6813-5p	MSTRG.27066.3	2896	-484.16	176	-36.15	23	93686	58621 88033 80677 57404 75416 75053 93133 86188 62910 57433 25583 61700 51312 75460 33640 92172 82015 54377 62859	ENST00000371497.10	321	-59.5	181	-39.48	23	12236	2924 11647	0.912809	0.0110721	TSHZ2
hsa-miR-8485	MSTRG.27066.3	1592	-199.46	191	-39.52	21	93686	35592 35608 80893 80911 82133 40464 36839 80867 67767 78971	ENST00000371497.10	1010	-157.84	179	-31.94	21	12236	68 167 101 39 11380 54	0.912809	0.0110721	TSHZ2
hsa-miR-330-5p	MSTRG.27066.3	1973	-297.5	162	-30.56	22	93686	83965 67370 4993 69741 73338 59067 52115 80539 92159 87608 91701 7853 55402	ENST00000371497.10	467	-80.25	174	-30.37	22	12236	1094 837 731	0.912809	0.0110721	TSHZ2
hsa-miR-637	NONHSAT185560.1	161	-37.26	161	-37.26	24	668	365	ENST00000438447.2	779	-141.02	160	-31.59	24	11984	8199 3968 606 6507 10796	0.942393	0.00488226	PDZD2
hsa-miR-4739	NONHSAT185560.1	154	-30.99	154	-30.99	25	668	105	ENST00000438447.2	321	-58.68	179	-40.34	25	11984	7166 5254	0.942393	0.00488226	PDZD2
hsa-miR-637	NONHSAT185560.1	161	-37.26	161	-37.26	24	668	365	ENST00000360046.9	309	-60.34	157	-32.87	24	1747	183 496	0.955832	0.00288318	HOXA4
hsa-miR-762	NONHSAT185560.1	172	-36.4	172	-36.4	22	668	371	ENST00000360046.9	329	-70.22	166	-35.26	22	1747	394 375	0.955832	0.00288318	HOXA4
hsa-miR-1237-5p	NONHSAT185560.1	158	-33.65	158	-33.65	21	668	367	ENST00000360046.9	291	-59.12	149	-30.97	21	1747	566 191	0.955832	0.00288318	HOXA4
hsa-miR-4651	NONHSAT185560.1	151	-32.66	151	-32.66	20	668	362	ENST00000360046.9	479	-91.32	169	-35.95	20	1747	1089 539 969	0.955832	0.00288318	HOXA4
hsa-miR-5787	NONHSAT185560.1	325	-69.24	168	-41.54	20	668	373 5	ENST00000360046.9	155	-31.07	155	-31.07	20	1747	395	0.955832	0.00288318	HOXA4
hsa-miR-6816-5p	NONHSAT185560.1	157	-31.52	157	-31.52	21	668	366	ENST00000360046.9	299	-59.39	158	-30.16	21	1747	476 388	0.955832	0.00288318	HOXA4
hsa-miR-637	NONHSAT185560.1	161	-37.26	161	-37.26	24	668	365	ENST00000291825.11	761	-131.3	162	-30.43	24	5502	1646 4697 1778 4946 1540	0.913696	0.0108512	PRX
hsa-miR-762	NONHSAT185560.1	172	-36.4	172	-36.4	22	668	371	ENST00000291825.11	453	-82.65	157	-30.02	22	5502	825 4953 4146	0.913696	0.0108512	PRX
hsa-miR-5008-5p	NONHSAT185560.1	162	-33.25	162	-33.25	22	668	103	ENST00000291825.11	452	-81.09	152	-30.48	22	5502	5001 988 1409	0.913696	0.0108512	PRX
hsa-miR-637	NONHSAT185560.1	161	-37.26	161	-37.26	24	668	365	ENST00000310160.7	297	-56.08	149	-30.52	24	4246	2350 1105	0.974516	0.000965894	FUT1
hsa-miR-4498	NONHSAT185560.1	147	-30.52	147	-30.52	22	668	368	ENST00000310160.7	320	-60.12	166	-30.89	22	4246	2315 2900	0.974516	0.000965894	FUT1
hsa-miR-5787	NONHSAT185560.1	325	-69.24	168	-41.54	20	668	373 5	ENST00000310160.7	598	-115.33	154	-33.86	20	4246	3969 2315 2906 390	0.974516	0.000965894	FUT1
hsa-miR-637	NR_026800	311	-60.86	156	-30.76	24	9643	4328 5631	ENST00000491024.1	470	-89.04	162	-34.04	24	698	313 463 392	0.91478	0.0105843	PLEKHN1
hsa-miR-6786-5p	NR_026800	302	-57.72	151	-32.62	21	9643	4285 9017	ENST00000491024.1	152	-30.28	152	-30.28	21	698	78	0.91478	0.0105843	PLEKHN1
hsa-miR-10396a-3p	NR_026800	319	-67.96	167	-40.47	21	9643	2692 5057	ENST00000491024.1	306	-62.01	154	-31.27	21	698	283 99	0.91478	0.0105843	PLEKHN1
hsa-miR-10396b-3p	NR_026800	319	-68.09	167	-40.47	22	9643	2691 5056	ENST00000491024.1	311	-62.16	159	-31.4	22	698	282 98	0.91478	0.0105843	PLEKHN1
hsa-miR-637	NR_026800	311	-60.86	156	-30.76	24	9643	4328 5631	ENST00000317216.3	596	-108.41	152	-32.61	24	4514	205 1688 1033 1006	0.951893	0.00341571	EGR3
hsa-miR-762	NR_026800	313	-65.4	161	-34.31	22	9643	2149 4146	ENST00000317216.3	469	-93.97	162	-36	22	4514	746 217 3327	0.951893	0.00341571	EGR3
hsa-miR-4745-3p	NR_026800	154	-31.37	154	-31.37	23	9643	4252	ENST00000317216.3	160	-33.87	160	-33.87	23	4514	1984	0.951893	0.00341571	EGR3
hsa-miR-5787	NR_026800	454	-85.1	152	-30.9	20	9643	2804 4149 4218	ENST00000317216.3	477	-90.81	166	-32.9	20	4514	264 218 1264	0.951893	0.00341571	EGR3
hsa-miR-6752-5p	NR_026800	596	-112.52	155	-31.01	22	9643	4329 5491 960 3223	ENST00000317216.3	306	-68.4	154	-36.76	22	4514	227 248	0.951893	0.00341571	EGR3
hsa-miR-6756-5p	NR_026800	613	-110.76	166	-34.29	23	9643	2323 3666 6445 3858	ENST00000317216.3	511	-119.67	174	-41.82	23	4514	222 3274 243	0.951893	0.00341571	EGR3
hsa-miR-6791-5p	NR_026800	1070	-211.71	163	-38.71	22	9643	6944 3009 3506 51 380 5694 3366	ENST00000317216.3	158	-30.14	158	-30.14	22	4514	1007	0.951893	0.00341571	EGR3
hsa-miR-6780b-5p	NR_026800	463	-79	160	-30.49	23	9643	6494 7103 7664	ENST00000317216.3	927	-142.5	173	-30.66	23	4514	2634 2302 3304 1886 1082 1816	0.951893	0.00341571	EGR3
hsa-miR-6852-5p	NR_026800	1354	-203.83	168	-32.97	21	9643	2389 4334 6288 3008 8010 5633 6350 51 3995	ENST00000317216.3	301	-52.26	161	-31.93	21	4514	1007 1040	0.951893	0.00341571	EGR3
hsa-miR-637	NR_026800	311	-60.86	156	-30.76	24	9643	4328 5631	ENST00000455737.2	174	-34.9	174	-34.9	24	417	226	0.990372	0.000138613	IGHV4-4
hsa-miR-762	NR_026800	313	-65.4	161	-34.31	22	9643	2149 4146	ENST00000455737.2	152	-32.33	152	-32.33	22	417	227	0.990372	0.000138613	IGHV4-4
hsa-miR-1343-3p	NR_026800	1328	-208.93	155	-31.39	22	9643	2386 5633 1947 2735 4334 8010 506 8140 2329	ENST00000455737.2	163	-31.5	163	-31.5	22	417	133	0.990372	0.000138613	IGHV4-4
hsa-miR-6791-5p	NR_026800	1070	-211.71	163	-38.71	22	9643	6944 3009 3506 51 380 5694 3366	ENST00000455737.2	163	-31.78	163	-31.78	22	417	230	0.990372	0.000138613	IGHV4-4
hsa-miR-6852-5p	NR_026800	1354	-203.83	168	-32.97	21	9643	2389 4334 6288 3008 8010 5633 6350 51 3995	ENST00000455737.2	154	-30.53	154	-30.53	21	417	230	0.990372	0.000138613	IGHV4-4
hsa-miR-637	NR_026800	311	-60.86	156	-30.76	24	9643	4328 5631	ENST00000390612.3	174	-36	174	-36	24	425	234	0.994817	4.02265e-05	IGHV4-28
hsa-miR-1343-3p	NR_026800	1328	-208.93	155	-31.39	22	9643	2386 5633 1947 2735 4334 8010 506 8140 2329	ENST00000390612.3	163	-31.5	163	-31.5	22	425	141	0.994817	4.02265e-05	IGHV4-28
hsa-miR-6724-5p	NR_026800	305	-62.69	158	-32.37	23	9643	4280 2582	ENST00000390612.3	147	-30.45	147	-30.45	23	425	131	0.994817	4.02265e-05	IGHV4-28
hsa-miR-6754-5p	NR_026800	633	-104.72	171	-30.77	22	9643	7062 3402 208 5227	ENST00000390612.3	169	-31.28	169	-31.28	22	425	349	0.994817	4.02265e-05	IGHV4-28
hsa-miR-637	NR_026800	311	-60.86	156	-30.76	24	9643	4328 5631	ENST00000261622.5	317	-59.71	171	-32.95	24	4556	2879 1571	0.952057	0.00339276	SLC7A5
hsa-miR-650	NR_026800	1536	-238.08	171	-30.8	21	9643	453 5687 3424 8107 1528 2775 4868 4783 3241 3991	ENST00000261622.5	170	-33.82	170	-33.82	21	4556	2856	0.952057	0.00339276	SLC7A5
hsa-miR-661	NR_026800	816	-149.18	173	-32.02	24	9643	7042 3511 4181 2569 6283	ENST00000261622.5	155	-31.16	155	-31.16	24	4556	42	0.952057	0.00339276	SLC7A5
hsa-miR-663a	NR_026800	302	-60.45	153	-31.09	22	9643	4151 6488	ENST00000261622.5	159	-35.44	159	-35.44	22	4556	3146	0.952057	0.00339276	SLC7A5
hsa-miR-663b	NR_026800	161	-33.4	161	-33.4	22	9643	443	ENST00000261622.5	156	-30.35	156	-30.35	22	4556	4065	0.952057	0.00339276	SLC7A5
hsa-miR-1291	NR_026800	1074	-165.83	165	-31.43	24	9643	2681 932 4827 3369 6326 6037 4717	ENST00000261622.5	296	-57.19	152	-31.14	24	4556	4053 4358	0.952057	0.00339276	SLC7A5
hsa-miR-1266-5p	NR_026800	497	-79.36	168	-31.29	23	9643	4801 1064 886	ENST00000261622.5	176	-32.43	176	-32.43	23	4556	3039	0.952057	0.00339276	SLC7A5
hsa-miR-1915-3p	NR_026800	2584	-455.78	162	-33.53	20	9643	7191 442 7143 7254 7350 7383 7398 7431 7110 7239 7287 5293 5232 3407 6049 7335 7539	ENST00000261622.5	430	-76.06	147	-33.58	20	4556	2482 2712 1991	0.952057	0.00339276	SLC7A5
hsa-miR-4640-5p	NR_026800	329	-64.31	169	-32.39	23	9643	210 3254	ENST00000261622.5	325	-73.51	171	-38.57	23	4556	689 1367	0.952057	0.00339276	SLC7A5
hsa-miR-4685-5p	NR_026800	1635	-329.29	163	-37.92	26	9643	3258 5284 7185 6039 7229 7277 432 342 7136 7376 7424	ENST00000261622.5	481	-87.35	170	-37.55	26	4556	680 1294 511	0.952057	0.00339276	SLC7A5
hsa-miR-4692	NR_026800	1224	-190.72	170	-31.93	22	9643	6273 6977 3232 696 4603 5337 3028 8197	ENST00000261622.5	325	-53.7	169	-34.62	22	4556	3488 1374	0.952057	0.00339276	SLC7A5
hsa-miR-4706	NR_026800	161	-33.48	161	-33.48	25	9643	6485	ENST00000261622.5	313	-61.79	160	-32.36	25	4556	1669 2607	0.952057	0.00339276	SLC7A5
hsa-miR-4707-5p	NR_026800	297	-54.91	152	-30.17	23	9643	2687 3290	ENST00000261622.5	155	-30.54	155	-30.54	23	4556	314	0.952057	0.00339276	SLC7A5
hsa-miR-4751	NR_026800	315	-49.42	166	-30.81	24	9643	5326 1084	ENST00000261622.5	168	-30.57	168	-30.57	24	4556	3652	0.952057	0.00339276	SLC7A5
hsa-miR-4763-3p	NR_026800	633	-113.04	167	-31.19	24	9643	3780 3230 3669 4779	ENST00000261622.5	648	-118.7	170	-34.78	24	4556	2501 910 1370 3265	0.952057	0.00339276	SLC7A5
hsa-miR-5787	NR_026800	454	-85.1	152	-30.9	20	9643	2804 4149 4218	ENST00000261622.5	332	-69.4	166	-36.52	20	4556	2963 4352	0.952057	0.00339276	SLC7A5
hsa-miR-6724-5p	NR_026800	305	-62.69	158	-32.37	23	9643	4280 2582	ENST00000261622.5	316	-66.82	159	-36.81	23	4556	3608 1977	0.952057	0.00339276	SLC7A5
hsa-miR-6727-5p	NR_026800	150	-37.96	150	-37.96	23	9643	3546	ENST00000261622.5	306	-67.7	155	-34.98	23	4556	2212 2242	0.952057	0.00339276	SLC7A5
hsa-miR-6747-3p	NR_026800	2172	-340.74	169	-32.22	21	9643	275 4076 6431 4050 2030 3742 5397 6405 952 33 9107 1450 5966 6631	ENST00000261622.5	479	-76.3	170	-33.61	21	4556	1950 305 3400	0.952057	0.00339276	SLC7A5
hsa-miR-6752-5p	NR_026800	596	-112.52	155	-31.01	22	9643	4329 5491 960 3223	ENST00000261622.5	168	-33.77	168	-33.77	22	4556	1184	0.952057	0.00339276	SLC7A5
hsa-miR-6756-5p	NR_026800	613	-110.76	166	-34.29	23	9643	2323 3666 6445 3858	ENST00000261622.5	318	-64.8	165	-33.26	23	4556	2737 2474	0.952057	0.00339276	SLC7A5
hsa-miR-6779-5p	NR_026800	641	-124.53	170	-33.87	21	9643	3240 2707 382 5688	ENST00000261622.5	297	-51.86	155	-30.97	21	4556	1721 2200	0.952057	0.00339276	SLC7A5
hsa-miR-6791-5p	NR_026800	1070	-211.71	163	-38.71	22	9643	6944 3009 3506 51 380 5694 3366	ENST00000261622.5	160	-32.25	160	-32.25	22	4556	2281	0.952057	0.00339276	SLC7A5
hsa-miR-6803-5p	NR_026800	315	-62.1	158	-33.83	22	9643	4331 3223	ENST00000261622.5	153	-30.74	153	-30.74	22	4556	2880	0.952057	0.00339276	SLC7A5
hsa-miR-6808-5p	NR_026800	617	-110.05	161	-32.38	22	9643	4780 6274 3234 788	ENST00000261622.5	604	-105	156	-31.73	22	4556	3489 1393 1371 591	0.952057	0.00339276	SLC7A5
hsa-miR-6780b-5p	NR_026800	463	-79	160	-30.49	23	9643	6494 7103 7664	ENST00000261622.5	305	-55.71	162	-32.42	23	4556	545 4013	0.952057	0.00339276	SLC7A5
hsa-miR-6837-5p	NR_026800	1657	-242.25	170	-31.55	21	9643	3259 7142 7382 7430 440 7285 7190 7238 6047 349 5291	ENST00000261622.5	484	-82.25	167	-32.07	21	4556	1296 691 517	0.952057	0.00339276	SLC7A5
hsa-miR-637	NR_026800	311	-60.86	156	-30.76	24	9643	4328 5631	ENST00000415495.5	181	-38.02	181	-38.02	24	1640	1354	0.96497	0.00181913	CEACAM3
hsa-miR-762	NR_026800	313	-65.4	161	-34.31	22	9643	2149 4146	ENST00000415495.5	330	-70.19	170	-36.83	22	1640	780 1357	0.96497	0.00181913	CEACAM3
hsa-miR-1915-3p	NR_026800	2584	-455.78	162	-33.53	20	9643	7191 442 7143 7254 7350 7383 7398 7431 7110 7239 7287 5293 5232 3407 6049 7335 7539	ENST00000415495.5	295	-59.34	148	-30.92	20	1640	1502 1367	0.96497	0.00181913	CEACAM3
hsa-miR-2861	NR_026800	453	-82.01	155	-31.3	19	9643	2323 3796 4190	ENST00000415495.5	163	-34.69	163	-34.69	19	1640	1202	0.96497	0.00181913	CEACAM3
hsa-miR-4685-5p	NR_026800	1635	-329.29	163	-37.92	26	9643	3258 5284 7185 6039 7229 7277 432 342 7136 7376 7424	ENST00000415495.5	328	-70.32	166	-35.54	26	1640	1494 1356	0.96497	0.00181913	CEACAM3
hsa-miR-5787	NR_026800	454	-85.1	152	-30.9	20	9643	2804 4149 4218	ENST00000415495.5	302	-59.66	156	-33.73	20	1640	1359 894	0.96497	0.00181913	CEACAM3
hsa-miR-7113-3p	NR_026800	462	-87.22	162	-34.92	23	9643	64 5301 754	ENST00000415495.5	157	-35.32	157	-35.32	23	1640	1441	0.96497	0.00181913	CEACAM3
hsa-miR-637	NR_029392	320	-61.95	161	-34.8	24	1575	187 1153	ENST00000644200.1	296	-58.57	149	-31.5	24	5912	3300 1705	0.939199	0.0054327	PAPLN
hsa-miR-637	NR_029392	320	-61.95	161	-34.8	24	1575	187 1153	ENST00000301653.9	157	-34.8	157	-34.8	24	1658	186	0.966845	0.00163066	KRT16
hsa-miR-3194-3p	NR_029392	170	-33.2	170	-33.2	22	1575	1552	ENST00000301653.9	322	-54.47	170	-33.2	22	1658	1248 1448	0.966845	0.00163066	KRT16
hsa-miR-4695-3p	NR_029392	165	-33.64	165	-33.64	22	1575	540	ENST00000301653.9	165	-33.64	165	-33.64	22	1658	537	0.966845	0.00163066	KRT16
hsa-miR-4739	NR_029392	164	-31.92	164	-31.92	25	1575	48	ENST00000301653.9	164	-33.5	164	-33.5	25	1658	47	0.966845	0.00163066	KRT16
hsa-miR-6858-3p	NR_029392	162	-30.29	162	-30.29	22	1575	365	ENST00000301653.9	320	-57.75	162	-30.29	22	1658	362 338	0.966845	0.00163066	KRT16
hsa-miR-637	NR_029392	320	-61.95	161	-34.8	24	1575	187 1153	ENST00000616721.6	318	-57.97	166	-33.33	24	12787	11556 3240	0.956544	0.00279156	FCGBP
hsa-miR-3934-3p	NR_029392	444	-74.56	160	-30.41	22	1575	913 991 7	ENST00000616721.6	926	-162.96	158	-31.4	22	12787	4483 8086 6507 10110 4902 8505	0.956544	0.00279156	FCGBP
hsa-miR-637	NR_029392	320	-61.95	161	-34.8	24	1575	187 1153	ENST00000291232.4	447	-81.11	157	-32.43	24	3944	2952 626 2393	0.913069	0.0110069	TNFRSF13C
hsa-miR-4739	NR_029392	164	-31.92	164	-31.92	25	1575	48	ENST00000291232.4	151	-30.27	151	-30.27	25	3944	618	0.913069	0.0110069	TNFRSF13C
hsa-miR-637	NR_029393	161	-34.8	161	-34.8	24	2051	182	ENST00000358127.9	474	-78.57	161	-31.1	24	8704	1490 4876 787	0.910026	0.0117788	PAX5
hsa-miR-4640-5p	NR_029393	581	-97.29	148	-32.68	23	2051	1726 688 1302 1519	ENST00000358127.9	151	-30.3	151	-30.3	23	8704	7698	0.910026	0.0117788	PAX5
hsa-miR-4739	NR_029393	164	-31.92	164	-31.92	25	2051	43	ENST00000358127.9	332	-64.79	170	-33.75	25	8704	3902 4182	0.910026	0.0117788	PAX5
hsa-miR-637	NR_029393	161	-34.8	161	-34.8	24	2051	182	ENST00000301653.9	157	-34.8	157	-34.8	24	1658	186	0.924277	0.00838376	KRT16
hsa-miR-3194-3p	NR_029393	170	-33.2	170	-33.2	22	2051	1547	ENST00000301653.9	322	-54.47	170	-33.2	22	1658	1248 1448	0.924277	0.00838376	KRT16
hsa-miR-4316	NR_029393	171	-36.57	171	-36.57	17	2051	1832	ENST00000301653.9	171	-36.57	171	-36.57	17	1658	1533	0.924277	0.00838376	KRT16
hsa-miR-4695-5p	NR_029393	320	-56.52	167	-32.86	22	2051	1807 450	ENST00000301653.9	320	-56.52	167	-32.86	22	1658	1508 452	0.924277	0.00838376	KRT16
hsa-miR-4695-3p	NR_029393	165	-33.64	165	-33.64	22	2051	535	ENST00000301653.9	165	-33.64	165	-33.64	22	1658	537	0.924277	0.00838376	KRT16
hsa-miR-4722-5p	NR_029393	310	-50.07	166	-31.92	23	2051	1810 108	ENST00000301653.9	310	-50.14	166	-31.92	23	1658	1511 112	0.924277	0.00838376	KRT16
hsa-miR-4739	NR_029393	164	-31.92	164	-31.92	25	2051	43	ENST00000301653.9	164	-33.5	164	-33.5	25	1658	47	0.924277	0.00838376	KRT16
hsa-miR-6858-3p	NR_029393	320	-57.75	162	-30.29	22	2051	360 336	ENST00000301653.9	320	-57.75	162	-30.29	22	1658	362 338	0.924277	0.00838376	KRT16
hsa-miR-637	NR_029393	161	-34.8	161	-34.8	24	2051	182	ENST00000616721.6	318	-57.97	166	-33.33	24	12787	11556 3240	0.903836	0.0134266	FCGBP
hsa-miR-3934-3p	NR_029393	444	-74.56	160	-30.41	22	2051	908 986 2	ENST00000616721.6	926	-162.96	158	-31.4	22	12787	4483 8086 6507 10110 4902 8505	0.903836	0.0134266	FCGBP
hsa-miR-4640-5p	NR_029393	581	-97.29	148	-32.68	23	2051	1726 688 1302 1519	ENST00000616721.6	823	-146.86	166	-31.17	23	12787	3607 7210 6431 10034 5634	0.903836	0.0134266	FCGBP
hsa-miR-4695-5p	NR_029393	320	-56.52	167	-32.86	22	2051	1807 450	ENST00000616721.6	750	-123.83	157	-34.8	22	12787	11118 2545 156 6158 9761	0.903836	0.0134266	FCGBP
hsa-miR-4722-5p	NR_029393	310	-50.07	166	-31.92	23	2051	1810 108	ENST00000616721.6	1569	-275.08	168	-35.7	23	12787	1319 4408 8011 11021 2274 6494 10097 6160 9763 10639	0.903836	0.0134266	FCGBP
hsa-miR-6760-5p	NR_029393	171	-30.13	171	-30.13	23	2051	1882	ENST00000616721.6	444	-74.9	151	-30.68	23	12787	1670 4270 7872	0.903836	0.0134266	FCGBP
hsa-miR-637	NR_038230	152	-31.32	152	-31.32	24	2533	1556	ENST00000438447.2	779	-141.02	160	-31.59	24	11984	8199 3968 606 6507 10796	0.921366	0.00903189	PDZD2
hsa-miR-6842-5p	NR_038230	165	-31.06	165	-31.06	22	2533	1689	ENST00000438447.2	340	-68.95	178	-39.65	22	11984	8200 7363	0.921366	0.00903189	PDZD2
hsa-miR-637	NR_038230	152	-31.32	152	-31.32	24	2533	1556	ENST00000360046.9	309	-60.34	157	-32.87	24	1747	183 496	0.950297	0.00364413	HOXA4
hsa-miR-762	NR_038230	167	-32.82	167	-32.82	22	2533	520	ENST00000360046.9	329	-70.22	166	-35.26	22	1747	394 375	0.950297	0.00364413	HOXA4
hsa-miR-5787	NR_038230	166	-36.95	166	-36.95	20	2533	521	ENST00000360046.9	155	-31.07	155	-31.07	20	1747	395	0.950297	0.00364413	HOXA4
hsa-miR-637	NR_038230	152	-31.32	152	-31.32	24	2533	1556	ENST00000649564.1	179	-36.59	179	-36.59	24	6403	1395	0.915458	0.0104189	CCBE1
hsa-miR-637	NR_038230	152	-31.32	152	-31.32	24	2533	1556	ENST00000310160.7	297	-56.08	149	-30.52	24	4246	2350 1105	0.945096	0.00443894	FUT1
hsa-miR-4685-5p	NR_038230	166	-32.89	166	-32.89	26	2533	1549	ENST00000310160.7	648	-123.63	180	-35.76	26	4246	441 15 1312 561	0.945096	0.00443894	FUT1
hsa-miR-5787	NR_038230	166	-36.95	166	-36.95	20	2533	521	ENST00000310160.7	598	-115.33	154	-33.86	20	4246	3969 2315 2906 390	0.945096	0.00443894	FUT1
hsa-miR-6879-5p	NR_038230	472	-82.48	164	-30.29	22	2533	1553 509 2358	ENST00000310160.7	314	-55.38	161	-30.83	22	4246	137 563	0.945096	0.00443894	FUT1
hsa-miR-637	NR_038921	337	-77.51	169	-40.37	24	6477	754 517	ENST00000294339.3	469	-94.49	159	-36.88	24	5001	703 1387 598	0.902847	0.0136997	TAL1
hsa-miR-1908-3p	NR_038921	296	-50.43	148	-31.19	21	6477	859 1641	ENST00000294339.3	466	-89.96	162	-32.98	21	5001	693 626 573	0.902847	0.0136997	TAL1
hsa-miR-2277-5p	NR_038921	322	-67.28	178	-42.52	24	6477	437 1240	ENST00000294339.3	450	-83.68	153	-31.03	24	5001	929 1483 866	0.902847	0.0136997	TAL1
hsa-miR-4479	NR_038921	303	-62.61	158	-31.8	22	6477	1641 1263	ENST00000294339.3	315	-62.88	163	-32.97	22	5001	961 688	0.902847	0.0136997	TAL1
hsa-miR-4734	NR_038921	329	-63.22	167	-31.82	22	6477	1321 1170	ENST00000294339.3	159	-36.82	159	-36.82	22	5001	1503	0.902847	0.0136997	TAL1
hsa-miR-6784-5p	NR_038921	298	-51.52	158	-30.42	20	6477	1559 984	ENST00000294339.3	143	-32.7	143	-32.7	20	5001	860	0.902847	0.0136997	TAL1
hsa-miR-6848-5p	NR_038921	160	-34.88	160	-34.88	23	6477	518	ENST00000294339.3	306	-57.32	160	-30.87	23	5001	704 3170	0.902847	0.0136997	TAL1
hsa-miR-637	NR_038921	337	-77.51	169	-40.37	24	6477	754 517	ENST00000266031.8	158	-32.31	158	-32.31	24	2517	508	0.94829	0.00394168	HYAL1
hsa-miR-637	NR_038921	337	-77.51	169	-40.37	24	6477	754 517	ENST00000296233.4	151	-30.38	151	-30.38	24	2540	83	0.925362	0.00814843	KLF15
hsa-miR-661	NR_038921	486	-92.87	166	-33.03	24	6477	759 383 1225	ENST00000296233.4	306	-48.09	159	-31.3	24	2540	1644 426	0.925362	0.00814843	KLF15
hsa-miR-1226-5p	NR_038921	163	-31.57	163	-31.57	26	6477	1159	ENST00000296233.4	321	-60.92	164	-35.12	26	2540	2022 286	0.925362	0.00814843	KLF15
hsa-miR-3648	NR_038921	463	-86.6	164	-35.42	21	6477	516 741 1697	ENST00000296233.4	147	-31.2	147	-31.2	21	2540	42	0.925362	0.00814843	KLF15
hsa-miR-6791-5p	NR_038921	156	-35.7	156	-35.7	22	6477	522	ENST00000296233.4	434	-75.28	151	-30.71	22	2540	2129 789 1573	0.925362	0.00814843	KLF15
hsa-miR-6845-3p	NR_038921	430	-56.54	150	-30.71	21	6477	632 3730 4849	ENST00000296233.4	167	-35.14	167	-35.14	21	2540	2199	0.925362	0.00814843	KLF15
hsa-miR-637	NR_038921	337	-77.51	169	-40.37	24	6477	754 517	ENST00000261275.4	316	-55.1	169	-32.63	24	4705	2235 734	0.940558	0.00519498	FAM189A1
hsa-miR-1226-5p	NR_038921	163	-31.57	163	-31.57	26	6477	1159	ENST00000261275.4	174	-34.17	174	-34.17	26	4705	527	0.940558	0.00519498	FAM189A1
hsa-miR-4734	NR_038921	329	-63.22	167	-31.82	22	6477	1321 1170	ENST00000261275.4	154	-35.22	154	-35.22	22	4705	31	0.940558	0.00519498	FAM189A1
hsa-miR-4739	NR_038921	155	-31.72	155	-31.72	25	6477	1499	ENST00000261275.4	488	-92.07	171	-36.13	25	4705	2301 4160 3758	0.940558	0.00519498	FAM189A1
hsa-miR-6784-5p	NR_038921	298	-51.52	158	-30.42	20	6477	1559 984	ENST00000261275.4	622	-112.48	160	-30.29	20	4705	842 4273 4115 4073	0.940558	0.00519498	FAM189A1
hsa-miR-6791-5p	NR_038921	156	-35.7	156	-35.7	22	6477	522	ENST00000261275.4	163	-32.73	163	-32.73	22	4705	2239	0.940558	0.00519498	FAM189A1
hsa-miR-6848-5p	NR_038921	160	-34.88	160	-34.88	23	6477	518	ENST00000261275.4	319	-61.34	169	-32.91	23	4705	2690 896	0.940558	0.00519498	FAM189A1
hsa-miR-149-3p	NR_038921	145	-32.5	145	-32.5	21	6477	404	ENST00000261275.4	467	-83.05	165	-32.48	21	4705	4289 1492 4163	0.940558	0.00519498	FAM189A1
hsa-miR-637	NR_119376	449	-88.08	154	-32	24	6717	5566 403 5621	ENST00000491024.1	470	-89.04	162	-34.04	24	698	313 463 392	0.925648	0.00808674	PLEKHN1
hsa-miR-4726-5p	NR_119376	303	-60.58	157	-35.96	23	6717	699 6069	ENST00000491024.1	170	-33.13	170	-33.13	23	698	225	0.925648	0.00808674	PLEKHN1
hsa-miR-4783-3p	NR_119376	156	-31.88	156	-31.88	23	6717	2919	ENST00000491024.1	161	-33.66	161	-33.66	23	698	280	0.925648	0.00808674	PLEKHN1
hsa-miR-6786-5p	NR_119376	310	-61.65	157	-33.76	21	6717	4796 1986	ENST00000491024.1	152	-30.28	152	-30.28	21	698	78	0.925648	0.00808674	PLEKHN1
hsa-miR-10392-3p	NR_119376	317	-67.65	160	-33.97	24	6717	2734 6078	ENST00000491024.1	156	-32.95	156	-32.95	24	698	299	0.925648	0.00808674	PLEKHN1
hsa-miR-10396a-3p	NR_119376	459	-97.73	169	-44.43	21	6717	6039 2784 2361	ENST00000491024.1	306	-62.01	154	-31.27	21	698	283 99	0.925648	0.00808674	PLEKHN1
hsa-miR-10396b-3p	NR_119376	459	-96.51	169	-44.43	22	6717	6038 2783 2360	ENST00000491024.1	311	-62.16	159	-31.4	22	698	282 98	0.925648	0.00808674	PLEKHN1
hsa-miR-637	NR_119376	449	-88.08	154	-32	24	6717	5566 403 5621	ENST00000332947.6	615	-110.02	161	-30.01	24	2448	1230 358 2063 93	0.907643	0.0124009	FAM43B
hsa-miR-762	NR_119376	613	-125.9	157	-32.12	22	6717	5380 1997 1840 404	ENST00000332947.6	467	-104.18	160	-37.49	22	2448	97 364 76	0.907643	0.0124009	FAM43B
hsa-miR-3180-3p	NR_119376	294	-66.72	150	-37.77	22	6717	6383 3223	ENST00000332947.6	306	-63.52	160	-37.57	22	2448	1503 1614	0.907643	0.0124009	FAM43B
hsa-miR-3620-5p	NR_119376	159	-30.59	159	-30.59	22	6717	1997	ENST00000332947.6	155	-33	155	-33	22	2448	81	0.907643	0.0124009	FAM43B
hsa-miR-3937	NR_119376	320	-53.28	173	-32.85	23	6717	6117 1461	ENST00000332947.6	298	-55.96	156	-33.2	23	2448	1101 958	0.907643	0.0124009	FAM43B
hsa-miR-3960	NR_119376	314	-63.22	166	-38.19	20	6717	6117 1445	ENST00000332947.6	953	-222.18	169	-39.96	20	2448	379 1314 1129 1330 1069 1510	0.907643	0.0124009	FAM43B
hsa-miR-4632-5p	NR_119376	167	-34.6	167	-34.6	23	6717	2908	ENST00000332947.6	339	-74.16	173	-38.16	23	2448	390 2049	0.907643	0.0124009	FAM43B
hsa-miR-4640-5p	NR_119376	302	-61.9	156	-35.32	23	6717	700 6066	ENST00000332947.6	480	-98.4	164	-34.82	23	2448	1261 952 191	0.907643	0.0124009	FAM43B
hsa-miR-4685-5p	NR_119376	640	-117.26	168	-32.68	26	6717	2463 3946 690 5908	ENST00000332947.6	458	-89.51	158	-33.21	26	2448	2052 383 947	0.907643	0.0124009	FAM43B
hsa-miR-4707-5p	NR_119376	159	-34.66	159	-34.66	23	6717	2355	ENST00000332947.6	310	-61.2	157	-32.34	23	2448	771 1841	0.907643	0.0124009	FAM43B
hsa-miR-4745-3p	NR_119376	447	-96.2	155	-36.68	23	6717	3702 6083 1536	ENST00000332947.6	307	-64.39	156	-35.91	23	2448	1854 1595	0.907643	0.0124009	FAM43B
hsa-miR-4763-3p	NR_119376	477	-95.4	164	-36.71	24	6717	2695 5557 5488	ENST00000332947.6	473	-89.86	164	-30.48	24	2448	1441 268 227	0.907643	0.0124009	FAM43B
hsa-miR-5001-5p	NR_119376	621	-112.79	157	-31.99	24	6717	1996 1836 5379 402	ENST00000332947.6	308	-59.38	154	-31.94	24	2448	78 364	0.907643	0.0124009	FAM43B
hsa-miR-5189-5p	NR_119376	469	-86.98	167	-32.57	24	6717	3452 3373 2697	ENST00000332947.6	163	-31.74	163	-31.74	24	2448	272	0.907643	0.0124009	FAM43B
hsa-miR-5193	NR_119376	1379	-214.2	166	-34.75	22	6717	2144 2729 2130 6322 439 6217 5918 3124 3790	ENST00000332947.6	311	-46.63	170	-30.03	22	2448	1195 1180	0.907643	0.0124009	FAM43B
hsa-miR-5787	NR_119376	441	-80.61	152	-31.93	20	6717	2630 1999 6385	ENST00000332947.6	333	-76.93	177	-44.3	20	2448	364 99	0.907643	0.0124009	FAM43B
hsa-miR-6749-5p	NR_119376	155	-33.31	155	-33.31	22	6717	2970	ENST00000332947.6	179	-42.93	179	-42.93	22	2448	1405	0.907643	0.0124009	FAM43B
hsa-miR-6791-5p	NR_119376	465	-88.8	166	-36.3	22	6717	1159 5568 6596	ENST00000332947.6	323	-68.73	163	-34.62	22	2448	1348 2068	0.907643	0.0124009	FAM43B
hsa-miR-6803-5p	NR_119376	158	-34.92	158	-34.92	22	6717	5621	ENST00000332947.6	341	-89.15	179	-50.41	22	2448	91 2063	0.907643	0.0124009	FAM43B
hsa-miR-9899	NR_119376	306	-56.04	163	-37.28	22	6717	1398 1927	ENST00000332947.6	160	-36.47	160	-36.47	22	2448	1303	0.907643	0.0124009	FAM43B
hsa-miR-10392-3p	NR_119376	317	-67.65	160	-33.97	24	6717	2734 6078	ENST00000332947.6	479	-105.87	167	-40.38	24	2448	726 1851 778	0.907643	0.0124009	FAM43B
hsa-miR-10400-5p	NR_119376	163	-32.08	163	-32.08	21	6717	6117	ENST00000332947.6	1111	-237.04	175	-39.91	21	2448	1314 1069 375 1131 770 1511 1093	0.907643	0.0124009	FAM43B
hsa-miR-637	NR_119376	449	-88.08	154	-32	24	6717	5566 403 5621	ENST00000317216.3	596	-108.41	152	-32.61	24	4514	205 1688 1033 1006	0.941099	0.00510183	EGR3
hsa-miR-762	NR_119376	613	-125.9	157	-32.12	22	6717	5380 1997 1840 404	ENST00000317216.3	469	-93.97	162	-36	22	4514	746 217 3327	0.941099	0.00510183	EGR3
hsa-miR-874-3p	NR_119376	323	-58.97	163	-30.68	22	6717	3216 1160	ENST00000317216.3	454	-77.86	156	-32.91	22	4514	2503 1010 1162	0.941099	0.00510183	EGR3
hsa-miR-1307-3p	NR_119376	460	-92.68	158	-33.41	22	6717	1255 1214 1388	ENST00000317216.3	159	-33.71	159	-33.71	22	4514	536	0.941099	0.00510183	EGR3
hsa-miR-3180-3p	NR_119376	294	-66.72	150	-37.77	22	6717	6383 3223	ENST00000317216.3	299	-59.59	153	-31.38	22	4514	1185 317	0.941099	0.00510183	EGR3
hsa-miR-4498	NR_119376	634	-116.78	170	-34.29	22	6717	1843 1998 401 5378	ENST00000317216.3	484	-85.45	175	-35.68	22	4514	3324 749 212	0.941099	0.00510183	EGR3
hsa-miR-3960	NR_119376	314	-63.22	166	-38.19	20	6717	6117 1445	ENST00000317216.3	479	-94.34	170	-37.62	20	4514	1269 2447 2146	0.941099	0.00510183	EGR3
hsa-miR-4649-5p	NR_119376	161	-33.45	161	-33.45	24	6717	1597	ENST00000317216.3	166	-38.92	166	-38.92	24	4514	2030	0.941099	0.00510183	EGR3
hsa-miR-4745-3p	NR_119376	447	-96.2	155	-36.68	23	6717	3702 6083 1536	ENST00000317216.3	160	-33.87	160	-33.87	23	4514	1984	0.941099	0.00510183	EGR3
hsa-miR-4758-5p	NR_119376	306	-52.83	160	-30.52	23	6717	3673 5716	ENST00000317216.3	157	-32.76	157	-32.76	23	4514	1482	0.941099	0.00510183	EGR3
hsa-miR-5001-5p	NR_119376	621	-112.79	157	-31.99	24	6717	1996 1836 5379 402	ENST00000317216.3	469	-84.39	159	-32.43	24	4514	216 3320 744	0.941099	0.00510183	EGR3
hsa-miR-5787	NR_119376	441	-80.61	152	-31.93	20	6717	2630 1999 6385	ENST00000317216.3	477	-90.81	166	-32.9	20	4514	264 218 1264	0.941099	0.00510183	EGR3
hsa-miR-6791-5p	NR_119376	465	-88.8	166	-36.3	22	6717	1159 5568 6596	ENST00000317216.3	158	-30.14	158	-30.14	22	4514	1007	0.941099	0.00510183	EGR3
hsa-miR-6816-5p	NR_119376	298	-61.07	157	-34.9	21	6717	3227 6390	ENST00000317216.3	318	-60.68	171	-34.09	21	4514	322 1188	0.941099	0.00510183	EGR3
hsa-miR-6846-5p	NR_119376	312	-54.43	158	-30.71	22	6717	671 405	ENST00000317216.3	329	-69.61	166	-34.88	22	4514	749 218	0.941099	0.00510183	EGR3
hsa-miR-10392-3p	NR_119376	317	-67.65	160	-33.97	24	6717	2734 6078	ENST00000317216.3	304	-61.21	153	-33.41	24	4514	1776 1971	0.941099	0.00510183	EGR3
hsa-miR-328-5p	NR_119376	298	-66.38	154	-40.87	23	6717	1597 3194	ENST00000317216.3	330	-80.01	176	-46.21	23	4514	320 1643	0.941099	0.00510183	EGR3
hsa-miR-637	NR_119376	449	-88.08	154	-32	24	6717	5566 403 5621	ENST00000455737.2	174	-34.9	174	-34.9	24	417	226	0.977669	0.00074247	IGHV4-4
hsa-miR-762	NR_119376	613	-125.9	157	-32.12	22	6717	5380 1997 1840 404	ENST00000455737.2	152	-32.33	152	-32.33	22	417	227	0.977669	0.00074247	IGHV4-4
hsa-miR-1343-3p	NR_119376	305	-48.06	165	-32.52	22	6717	3393 2703	ENST00000455737.2	163	-31.5	163	-31.5	22	417	133	0.977669	0.00074247	IGHV4-4
hsa-miR-6791-5p	NR_119376	465	-88.8	166	-36.3	22	6717	1159 5568 6596	ENST00000455737.2	163	-31.78	163	-31.78	22	417	230	0.977669	0.00074247	IGHV4-4
hsa-miR-6846-5p	NR_119376	312	-54.43	158	-30.71	22	6717	671 405	ENST00000455737.2	154	-30.17	154	-30.17	22	417	227	0.977669	0.00074247	IGHV4-4
hsa-miR-637	NR_119376	449	-88.08	154	-32	24	6717	5566 403 5621	ENST00000390612.3	174	-36	174	-36	24	425	234	0.967905	0.00152863	IGHV4-28
hsa-miR-1343-3p	NR_119376	305	-48.06	165	-32.52	22	6717	3393 2703	ENST00000390612.3	163	-31.5	163	-31.5	22	425	141	0.967905	0.00152863	IGHV4-28
hsa-miR-6846-5p	NR_119376	312	-54.43	158	-30.71	22	6717	671 405	ENST00000390612.3	147	-31.07	147	-31.07	22	425	234	0.967905	0.00152863	IGHV4-28
hsa-miR-637	NR_119376	449	-88.08	154	-32	24	6717	5566 403 5621	ENST00000261622.5	317	-59.71	171	-32.95	24	4556	2879 1571	0.972604	0.00111553	SLC7A5
hsa-miR-3960	NR_119376	314	-63.22	166	-38.19	20	6717	6117 1445	ENST00000261622.5	168	-37.66	168	-37.66	20	4556	675	0.972604	0.00111553	SLC7A5
hsa-miR-4632-5p	NR_119376	167	-34.6	167	-34.6	23	6717	2908	ENST00000261622.5	155	-31.02	155	-31.02	23	4556	1146	0.972604	0.00111553	SLC7A5
hsa-miR-4640-5p	NR_119376	302	-61.9	156	-35.32	23	6717	700 6066	ENST00000261622.5	325	-73.51	171	-38.57	23	4556	689 1367	0.972604	0.00111553	SLC7A5
hsa-miR-4685-5p	NR_119376	640	-117.26	168	-32.68	26	6717	2463 3946 690 5908	ENST00000261622.5	481	-87.35	170	-37.55	26	4556	680 1294 511	0.972604	0.00111553	SLC7A5
hsa-miR-4707-5p	NR_119376	159	-34.66	159	-34.66	23	6717	2355	ENST00000261622.5	155	-30.54	155	-30.54	23	4556	314	0.972604	0.00111553	SLC7A5
hsa-miR-4726-5p	NR_119376	303	-60.58	157	-35.96	23	6717	699 6069	ENST00000261622.5	314	-62.82	163	-34.69	23	4556	688 1367	0.972604	0.00111553	SLC7A5
hsa-miR-4745-5p	NR_119376	168	-35.19	168	-35.19	23	6717	3417	ENST00000261622.5	477	-83.58	167	-33.91	23	4556	3950 2589 1664	0.972604	0.00111553	SLC7A5
hsa-miR-4763-3p	NR_119376	477	-95.4	164	-36.71	24	6717	2695 5557 5488	ENST00000261622.5	648	-118.7	170	-34.78	24	4556	2501 910 1370 3265	0.972604	0.00111553	SLC7A5
hsa-miR-4783-3p	NR_119376	156	-31.88	156	-31.88	23	6717	2919	ENST00000261622.5	162	-30.51	162	-30.51	23	4556	3155	0.972604	0.00111553	SLC7A5
hsa-miR-5787	NR_119376	441	-80.61	152	-31.93	20	6717	2630 1999 6385	ENST00000261622.5	332	-69.4	166	-36.52	20	4556	2963 4352	0.972604	0.00111553	SLC7A5
hsa-miR-6727-5p	NR_119376	144	-31.6	144	-31.6	23	6717	6044	ENST00000261622.5	306	-67.7	155	-34.98	23	4556	2212 2242	0.972604	0.00111553	SLC7A5
hsa-miR-6749-5p	NR_119376	155	-33.31	155	-33.31	22	6717	2970	ENST00000261622.5	163	-40.71	163	-40.71	22	4556	49	0.972604	0.00111553	SLC7A5
hsa-miR-6791-5p	NR_119376	465	-88.8	166	-36.3	22	6717	1159 5568 6596	ENST00000261622.5	160	-32.25	160	-32.25	22	4556	2281	0.972604	0.00111553	SLC7A5
hsa-miR-6803-5p	NR_119376	158	-34.92	158	-34.92	22	6717	5621	ENST00000261622.5	153	-30.74	153	-30.74	22	4556	2880	0.972604	0.00111553	SLC7A5
hsa-miR-6889-5p	NR_119376	151	-33.63	151	-33.63	23	6717	2632	ENST00000261622.5	159	-31.5	159	-31.5	23	4556	2607	0.972604	0.00111553	SLC7A5
hsa-miR-10400-5p	NR_119376	163	-32.08	163	-32.08	21	6717	6117	ENST00000261622.5	157	-35.85	157	-35.85	21	4556	671	0.972604	0.00111553	SLC7A5
hsa-miR-637	NR_119376	449	-88.08	154	-32	24	6717	5566 403 5621	ENST00000415495.5	181	-38.02	181	-38.02	24	1640	1354	0.975807	0.000870901	CEACAM3
hsa-miR-762	NR_119376	613	-125.9	157	-32.12	22	6717	5380 1997 1840 404	ENST00000415495.5	330	-70.19	170	-36.83	22	1640	780 1357	0.975807	0.000870901	CEACAM3
hsa-miR-1229-5p	NR_119376	157	-31.47	157	-31.47	24	6717	3034	ENST00000415495.5	164	-37.44	164	-37.44	24	1640	1200	0.975807	0.000870901	CEACAM3
hsa-miR-2861	NR_119376	624	-115.84	162	-31.74	19	6717	5170 2969 5359 1746	ENST00000415495.5	163	-34.69	163	-34.69	19	1640	1202	0.975807	0.000870901	CEACAM3
hsa-miR-3620-5p	NR_119376	159	-30.59	159	-30.59	22	6717	1997	ENST00000415495.5	161	-36.18	161	-36.18	22	1640	779	0.975807	0.000870901	CEACAM3
hsa-miR-4685-5p	NR_119376	640	-117.26	168	-32.68	26	6717	2463 3946 690 5908	ENST00000415495.5	328	-70.32	166	-35.54	26	1640	1494 1356	0.975807	0.000870901	CEACAM3
hsa-miR-5787	NR_119376	441	-80.61	152	-31.93	20	6717	2630 1999 6385	ENST00000415495.5	302	-59.66	156	-33.73	20	1640	1359 894	0.975807	0.000870901	CEACAM3
hsa-miR-6763-5p	NR_119376	308	-58.34	158	-31.33	19	6717	5000 1742	ENST00000415495.5	173	-31.82	173	-31.82	19	1640	70	0.975807	0.000870901	CEACAM3
hsa-miR-6859-3p	NR_119376	165	-33.8	165	-33.8	23	6717	3989	ENST00000415495.5	167	-30.68	167	-30.68	23	1640	1453	0.975807	0.000870901	CEACAM3
hsa-miR-638	MSTRG.27066.3	320	-61.59	164	-33.49	25	93686	34270 4139	ENST00000395348.7	162	-33	162	-33	25	4178	499	0.923891	0.00846835	SLC16A9
hsa-miR-1908-3p	MSTRG.27066.3	468	-116.13	158	-41.17	21	93686	50783 50924 51067	ENST00000395348.7	165	-36.97	165	-36.97	21	4178	497	0.923891	0.00846835	SLC16A9
hsa-miR-1913	MSTRG.27066.3	2265	-396.98	160	-34.44	22	93686	56408 88739 50757 51943 75254 77176 89794 45346 49656 91354 77210 4232 88656 5261 28440	ENST00000395348.7	319	-64.38	160	-33.29	22	4178	387 363	0.923891	0.00846835	SLC16A9
hsa-miR-2276-5p	MSTRG.27066.3	3339	-490.13	166	-31.06	22	93686	43918 57985 59549 51948 4239 88490 88676 77212 79406 89485 50762 58799 3103 35695 56489 25037 85041 67273 90317 53041 13758 54328	ENST00000395348.7	161	-33.61	161	-33.61	22	4178	371	0.923891	0.00846835	SLC16A9
hsa-miR-4433a-3p	MSTRG.27066.3	5510	-804.46	178	-35.13	21	93686	83858 21307 72277 15336 88626 49326 89691 1923 2361 21376 34854 85568 2833 4311 9145 19045 20331 22951 27504 42670 53622 54630 64381 73228 75933 76603 87195 65819 69136 17664 8413 19165 84669 43546 52577 66215 68042	ENST00000395348.7	171	-31.72	171	-31.72	21	4178	93	0.923891	0.00846835	SLC16A9
hsa-miR-3960	MSTRG.27066.3	589	-119.37	151	-35.02	20	93686	1988 4829 60990 13590	ENST00000395348.7	158	-34.6	158	-34.6	20	4178	348	0.923891	0.00846835	SLC16A9
hsa-miR-4632-3p	MSTRG.27066.3	907	-161.02	160	-32.04	22	93686	50980 4246 50781 3756 33629 51237	ENST00000395348.7	160	-32.59	160	-32.59	22	4178	374	0.923891	0.00846835	SLC16A9
hsa-miR-1343-5p	MSTRG.27066.3	1341	-254.66	168	-37.54	22	93686	80221 4831 90881 78031 91213 59653 74675 83873 91583	ENST00000395348.7	166	-37.09	166	-37.09	22	4178	323	0.923891	0.00846835	SLC16A9
hsa-miR-4707-5p	MSTRG.27066.3	1227	-262.57	169	-43.99	23	93686	51210 80701 82154 50749 50821 74191 60540 61194	ENST00000395348.7	458	-100.65	155	-38.06	23	4178	59 430 217	0.923891	0.00846835	SLC16A9
hsa-miR-5196-5p	MSTRG.27066.3	3071	-510.99	168	-32.81	22	93686	72564 72521 9891 52799 57065 76897 51274 61848 57439 73982 1791 26863 3874 59208 83256 50492 25781 90825 3628 50433	ENST00000395348.7	309	-47.61	164	-30.12	22	4178	179 3599	0.923891	0.00846835	SLC16A9
hsa-miR-1273h-5p	MSTRG.27066.3	9083	-1423.33	174	-35.89	21	93686	39451 70054 84701 1956 22984 66154 27537 26999 45692 64414 68999 76466 8445 9177 185 10444 27164 34887 45859 65851 69472 62639 47331 19492 2868 17561 18908 20864 22849 47705 69919 42292 42565 53539 85601 54663 10312 27861 4144 42702 66246 73961 84873 13614 13473 22333 28773 41119 47497 69168 64250 68088 14718 93325 72224 75821 82957	ENST00000395348.7	147	-30.56	147	-30.56	21	4178	3054	0.923891	0.00846835	SLC16A9
hsa-miR-8485	MSTRG.27066.3	1592	-199.46	191	-39.52	21	93686	35592 35608 80893 80911 82133 40464 36839 80867 67767 78971	ENST00000395348.7	187	-35	187	-35	21	4178	3143	0.923891	0.00846835	SLC16A9
hsa-miR-9899	MSTRG.27066.3	1072	-199.12	162	-35.9	22	93686	39334 39485 9064 69359 3847 85489 88320	ENST00000395348.7	158	-34.04	158	-34.04	22	4178	12	0.923891	0.00846835	SLC16A9
hsa-miR-10392-3p	MSTRG.27066.3	454	-96.15	154	-39.11	24	93686	4300 4179 60542	ENST00000395348.7	480	-101.88	161	-39.66	24	4178	61 431 312	0.923891	0.00846835	SLC16A9
hsa-miR-10396b-5p	MSTRG.27066.3	904	-171.04	162	-38.3	20	93686	3861 51583 85111 3889 67848 84976	ENST00000395348.7	155	-35.28	155	-35.28	20	4178	566	0.923891	0.00846835	SLC16A9
hsa-miR-11181-3p	MSTRG.27066.3	3767	-574.12	163	-31.12	18	93686	42533 73140 72564 84407 84445 92850 76772 4073 67192 82517 4858 48132 51658 88614 81123 65165 65704 72498 14572 34090 84439 68195 71116 58849 74081	ENST00000395348.7	456	-71.79	161	-30.09	18	4178	176 164 2364	0.923891	0.00846835	SLC16A9
hsa-miR-149-3p	MSTRG.27066.3	2567	-418.75	163	-33.1	21	93686	59211 4520 82957 83850 57132 84883 4145 4863 93322 58080 84873 27862 51982 85103 75061 72184 92175	ENST00000395348.7	149	-31.05	149	-31.05	21	4178	81	0.923891	0.00846835	SLC16A9
hsa-miR-638	MSTRG.27066.3	320	-61.59	164	-33.49	25	93686	34270 4139	ENST00000209728.9	158	-30.55	158	-30.55	25	4564	218	0.986417	0.000275506	CDC6
hsa-miR-1285-3p	MSTRG.27066.3	4797	-785.56	200	-44.27	22	93686	64363 65632 32136 69256 17478 64178 69837 75754 2647 42652 47281 65937 75915 32896 21358 1905 66810 70529 70091 91199 27900 27571 51609 52845 55302 62540 73729 75861 82643	ENST00000209728.9	324	-52.91	184	-33.54	22	4564	2286 925	0.986417	0.000275506	CDC6
hsa-miR-4632-5p	MSTRG.27066.3	1661	-270.01	169	-31.71	23	93686	65220 83193 71142 76820 69153 88234 5560 93471 74224 90230 3506	ENST00000209728.9	323	-60.32	166	-32.18	23	4564	2904 4171	0.986417	0.000275506	CDC6
hsa-miR-4656	MSTRG.27066.3	1883	-345.26	166	-35.51	23	93686	3513 34195 80673 80490 75412 66862 86195 71803 51571 58620 92981 35174	ENST00000209728.9	166	-30.59	166	-30.59	23	4564	367	0.986417	0.000275506	CDC6
hsa-miR-4685-3p	MSTRG.27066.3	2407	-344.26	164	-31.57	22	93686	50594 12511 49928 73998 44875 16250 16544 37399 26434 74295 92313 89573 6934 75370 3141 56614	ENST00000209728.9	158	-30.88	158	-30.88	22	4564	742	0.986417	0.000275506	CDC6
hsa-miR-4739	MSTRG.27066.3	2874	-478.45	171	-34.6	25	93686	65699 52064 20190 76258 83170 2725 76712 21562 57131 83114 87850 373 73262 58373 75403 16598 56183 58752 86985	ENST00000209728.9	306	-56.63	156	-30.86	25	4564	3924 2497	0.986417	0.000275506	CDC6
hsa-miR-6165	MSTRG.27066.3	1658	-242.54	164	-31.49	19	93686	83860 56307 23735 90957 61013 93492 73289 54516 62498 60257 16220	ENST00000209728.9	156	-30.55	156	-30.55	19	4564	3277	0.986417	0.000275506	CDC6
hsa-miR-6721-5p	MSTRG.27066.3	1931	-313.01	172	-38.18	23	93686	82639 75080 4533 20715 81183 56046 74223 65218 76818 51198 66943 59609 71141	ENST00000209728.9	173	-33.94	173	-33.94	23	4564	3807	0.986417	0.000275506	CDC6
hsa-miR-6734-5p	MSTRG.27066.3	1114	-194.44	175	-33.41	23	93686	73140 31826 3276 80682 75414 51582 88756	ENST00000209728.9	316	-44.71	175	-30.33	23	4564	4059 465	0.986417	0.000275506	CDC6
hsa-miR-6756-5p	MSTRG.27066.3	2378	-480.65	172	-38.53	23	93686	91601 59214 62164 57898 83874 23745 13603 51357 73616 84778 71095 83358 58083 72223 68091	ENST00000209728.9	322	-58.24	163	-31.06	23	4564	1910 4457	0.986417	0.000275506	CDC6
hsa-miR-6771-5p	MSTRG.27066.3	2051	-416.48	168	-40.82	22	93686	39315 20731 47364 65987 55 76500 84569 86781 2262 75968 32185 27994 60563	ENST00000209728.9	158	-31.39	158	-31.39	22	4564	2369	0.986417	0.000275506	CDC6
hsa-miR-6812-5p	MSTRG.27066.3	1692	-278.28	167	-34.69	25	93686	13601 83978 91594 62163 36452 73543 68089 53921 70447 71092 72116	ENST00000209728.9	321	-54.96	162	-30.23	25	4564	1905 4458	0.986417	0.000275506	CDC6
hsa-miR-6879-5p	MSTRG.27066.3	1689	-284.05	162	-34.34	22	93686	71143 74223 76821 93472 65219 83192 3507 5565 69154 90229 88240	ENST00000209728.9	324	-54.39	166	-30.41	22	4564	2903 4170	0.986417	0.000275506	CDC6
hsa-miR-6882-3p	MSTRG.27066.3	1667	-243.61	171	-30.13	24	93686	92668 60080 67284 67709 89247 58717 58544 68009 54130 71433 83338	ENST00000209728.9	153	-33.75	153	-33.75	24	4564	147	0.986417	0.000275506	CDC6
hsa-miR-642a-3p	MSTRG.7787.4	188	-34.18	188	-34.18	22	5901	3863	ENST00000362057.4	172	-30.44	172	-30.44	22	4070	2347	0.960722	0.00228381	WHRN
hsa-miR-642b-3p	MSTRG.7787.4	183	-34.13	183	-34.13	22	5901	3863	ENST00000362057.4	172	-30.44	172	-30.44	22	4070	2347	0.960722	0.00228381	WHRN
hsa-miR-650	MSTRG.27066.3	4720	-665.84	162	-30.56	21	93686	73958 92101 13439 17527 20695 26997 34718 45690 62473 66963 2227 47671 65986 59233 92814 46964 75221 81177 91521 42700 65486 68997 79884 34167 51 72518 92206 67451 86584 34885 84225	NM_152335	319	-56.62	161	-32.38	21	2414	1307 1860	0.943483	0.00470098	C15orf27
hsa-miR-762	MSTRG.27066.3	3547	-707.91	183	-45.97	22	93686	34206 85943 39490 73333 82090 52098 59656 34925 91211 3810 80759 25393 80560 67716 86244 78046 3165 15795 62909 57403 53250 59064 70358	NM_152335	932	-194.86	174	-42.43	22	2414	1519 1541 1558 1653 2120 1221	0.943483	0.00470098	C15orf27
hsa-miR-1471	MSTRG.27066.3	307	-58.27	154	-35.82	22	93686	90580 3983	NM_152335	164	-31.75	164	-31.75	22	2414	1819	0.943483	0.00470098	C15orf27
hsa-miR-1908-3p	MSTRG.27066.3	468	-116.13	158	-41.17	21	93686	50783 50924 51067	NM_152335	331	-70.63	169	-37.46	21	2414	1061 1	0.943483	0.00470098	C15orf27
hsa-miR-3620-5p	MSTRG.27066.3	1574	-292.18	172	-36	22	93686	80570 67720 34928 59661 3166 73332 82589 53254 77645 35176	NM_152335	484	-92.16	184	-42.41	22	2414	1539 1654 1222	0.943483	0.00470098	C15orf27
hsa-miR-4492	MSTRG.27066.3	3394	-537.51	165	-32.65	17	93686	34931 3818 39497 80764 67722 80572 59664 91220 73338 78052 82096 34212 3170 25398 52103 62914 85949 59069 86252 15800 53257 57408 70363	NM_152335	879	-139.01	158	-30.89	17	2414	1542 2126 1524 1658 1226 1567	0.943483	0.00470098	C15orf27
hsa-miR-4516	MSTRG.27066.3	2653	-378.5	163	-31.86	17	93686	74252 36450 67190 84319 84420 89516 56603 92193 84402 65174 66935 90910 84307 84437 51271 67298 71238 76769	NM_152335	311	-49.65	171	-37.1	17	2414	1417 519	0.943483	0.00470098	C15orf27
hsa-miR-1587	MSTRG.27066.3	1558	-273.11	177	-34.7	20	93686	80568 34929 67721 3168 73337 59663 82591 53255 35178 77646	NM_152335	476	-85.51	172	-39.7	20	2414	1541 1655 1226	0.943483	0.00470098	C15orf27
hsa-miR-3960	MSTRG.27066.3	589	-119.37	151	-35.02	20	93686	1988 4829 60990 13590	NM_152335	170	-34.01	170	-34.01	20	2414	1422	0.943483	0.00470098	C15orf27
hsa-miR-4649-5p	MSTRG.27066.3	604	-111.84	159	-33.51	24	93686	52804 55941 51447 51426	NM_152335	331	-69.69	169	-38.15	24	2414	1524 1936	0.943483	0.00470098	C15orf27
hsa-miR-1343-3p	MSTRG.27066.3	3432	-544.6	166	-30.06	22	93686	34030 49366 68209 40190 85085 70455 88832 13214 15609 29605 31462 35459 43860 66901 91344 17017 29281 41291 82960 14603 30956 53397 81479	NM_152335	450	-72.84	162	-32.31	22	2414	1827 721 2147	0.943483	0.00470098	C15orf27
hsa-miR-4739	MSTRG.27066.3	2874	-478.45	171	-34.6	25	93686	65699 52064 20190 76258 83170 2725 76712 21562 57131 83114 87850 373 73262 58373 75403 16598 56183 58752 86985	NM_152335	303	-61.54	154	-35.41	25	2414	1473 1837	0.943483	0.00470098	C15orf27
hsa-miR-4763-3p	MSTRG.27066.3	2166	-403.17	166	-39.22	24	93686	4533 74125 67664 80235 89187 75080 87853 82637 66134 90229 78359 92384 12100 56044	NM_152335	153	-31.73	153	-31.73	24	2414	1488	0.943483	0.00470098	C15orf27
hsa-miR-5787	MSTRG.27066.3	4090	-762.69	166	-36.54	20	93686	59659 20725 82091 34928 82594 34207 72502 52105 86957 64180 86302 85945 91215 93080 39493 53696 78044 27575 73334 3166 25393 80761 75340 67719 70096 61505 80568	NM_152335	310	-64.31	160	-36.71	20	2414	1540 1521	0.943483	0.00470098	C15orf27
hsa-miR-6127	MSTRG.27066.3	1983	-303.43	177	-34.85	19	93686	84883 72437 5013 92194 76721 93612 75410 23660 76860 83183 65706 37477 58759	NM_152335	159	-30.26	159	-30.26	19	2414	1846	0.943483	0.00470098	C15orf27
hsa-miR-6510-5p	MSTRG.27066.3	2285	-349.98	180	-32.55	22	93686	6262 73148 82678 51986 80513 69643 84188 81170 71238 51318 83049 54121 72131 25470 81214	NM_152335	169	-30.5	169	-30.5	22	2414	1940	0.943483	0.00470098	C15orf27
hsa-miR-6724-5p	MSTRG.27066.3	1067	-217.21	167	-36.83	23	93686	50988 55120 3735 4277 89883 93337 16239	NM_152335	450	-105.06	155	-42.29	23	2414	1821 1323 1149	0.943483	0.00470098	C15orf27
hsa-miR-6729-5p	MSTRG.27066.3	608	-104.44	164	-32.82	22	93686	52806 51445 51428 55939	NM_152335	327	-63.61	174	-35.84	22	2414	1528 1934	0.943483	0.00470098	C15orf27
hsa-miR-6735-5p	MSTRG.27066.3	1718	-287.76	169	-38.21	25	93686	3502 5560 76818 93470 90228 83190 74220 65217 69145 71140 88237	NM_152335	151	-32.37	151	-32.37	25	2414	1486	0.943483	0.00470098	C15orf27
hsa-miR-6756-5p	MSTRG.27066.3	2378	-480.65	172	-38.53	23	93686	91601 59214 62164 57898 83874 23745 13603 51357 73616 84778 71095 83358 58083 72223 68091	NM_152335	322	-62.13	170	-32.66	23	2414	2126 2077	0.943483	0.00470098	C15orf27
hsa-miR-6781-5p	MSTRG.27066.3	1052	-195.28	163	-32.39	21	93686	2434 83715 34215 84743 3865 3973 3642	NM_152335	307	-57.87	160	-31.88	21	2414	1407 1534	0.943483	0.00470098	C15orf27
hsa-miR-6782-5p	MSTRG.27066.3	917	-170.37	166	-32.59	25	93686	83876 61844 83278 3668 88751 83374	NM_152335	155	-30.43	155	-30.43	25	2414	2126	0.943483	0.00470098	C15orf27
hsa-miR-6787-5p	MSTRG.27066.3	901	-156.06	157	-34.59	22	93686	84972 3887 51580 3858 67845 85108	NM_152335	158	-35.51	158	-35.51	22	2414	1415	0.943483	0.00470098	C15orf27
hsa-miR-6826-3p	MSTRG.27066.3	3004	-469.24	167	-35.04	22	93686	54211 92644 61645 92514 56618 46283 53193 52479 88695 59077 90319 77119 88512 53043 92148 47171 83581 87421 52332 77095	NM_152335	159	-31.3	159	-31.3	22	2414	1761	0.943483	0.00470098	C15orf27
hsa-miR-6848-5p	MSTRG.27066.3	1063	-199.78	165	-41.85	23	93686	92983 85943 80762 79361 82887 4332 92275	NM_152335	163	-34	163	-34	23	2414	1518	0.943483	0.00470098	C15orf27
hsa-miR-8072	MSTRG.27066.3	581	-113.77	149	-32.83	20	93686	4828 60993 13589 1988	NM_152335	165	-33.74	165	-33.74	20	2414	1422	0.943483	0.00470098	C15orf27
hsa-miR-10396b-5p	MSTRG.27066.3	904	-171.04	162	-38.3	20	93686	3861 51583 85111 3889 67848 84976	NM_152335	145	-37.07	145	-37.07	20	2414	1419	0.943483	0.00470098	C15orf27
hsa-miR-185-3p	MSTRG.27066.3	3122	-485.89	167	-31.61	22	93686	59062 58623 3814 80760 51577 91216 3518 52093 34200 57402 85942 71803 62910 92982 51315 75461 66866 75413 80677 86193 68052	NM_152335	471	-79.75	163	-30.58	22	2414	2123 1515 1564	0.943483	0.00470098	C15orf27
hsa-miR-370-3p	MSTRG.27066.3	1523	-256.47	160	-30.79	22	93686	51091 79684 4931 64893 88728 66664 68216 92745 71252 60180	NM_152335	735	-113.09	155	-30.12	22	2414	1435 2020 943 40 95	0.943483	0.00470098	C15orf27
hsa-miR-328-5p	MSTRG.27066.3	956	-213.03	177	-42.13	23	93686	69595 4537 80762 84965 13598 68101	NM_152335	149	-33.46	149	-33.46	23	2414	1517	0.943483	0.00470098	C15orf27
hsa-miR-650	NR_110515	165	-34.28	165	-34.28	21	1965	1047	ENST00000323224.7	179	-32.91	179	-32.91	21	1327	460	0.91569	0.0103627	TYMS
hsa-miR-650	NR_110515	165	-34.28	165	-34.28	21	1965	1047	NM_152335	319	-56.62	161	-32.38	21	2414	1307 1860	0.983816	0.000390781	C15orf27
hsa-miR-6127	NR_110515	161	-32.11	161	-32.11	19	1965	599	NM_152335	159	-30.26	159	-30.26	19	2414	1846	0.983816	0.000390781	C15orf27
hsa-miR-661	ENST00000451775.1	161	-30.72	161	-30.72	24	1338	591	ENST00000226760.5	465	-81.61	159	-32.53	24	3640	214 293 343	0.941184	0.00508719	WFS1
hsa-miR-661	ENST00000451775.1	161	-30.72	161	-30.72	24	1338	591	ENST00000343348.10	311	-57.15	160	-34.34	24	6878	160 1863	0.920555	0.00921652	SEMA6A
hsa-miR-6749-3p	ENST00000451775.1	165	-36.75	165	-36.75	21	1338	312	ENST00000343348.10	451	-69.08	153	-30.53	21	6878	2574 5631 1561	0.920555	0.00921652	SEMA6A
hsa-miR-6803-5p	ENST00000451775.1	174	-38.93	174	-38.93	22	1338	23	ENST00000343348.10	340	-68.22	177	-40.6	22	6878	4190 6545	0.920555	0.00921652	SEMA6A
hsa-miR-661	ENST00000451775.1	161	-30.72	161	-30.72	24	1338	591	ENST00000297469.3	168	-39.98	168	-39.98	24	2778	715	0.984615	0.000353206	GPER1
hsa-miR-1471	ENST00000451775.1	160	-36.15	160	-36.15	22	1338	150	ENST00000297469.3	315	-61.69	163	-37.04	22	2778	108 381	0.984615	0.000353206	GPER1
hsa-miR-3180-3p	ENST00000451775.1	150	-30.95	150	-30.95	22	1338	55	ENST00000297469.3	160	-37.66	160	-37.66	22	2778	212	0.984615	0.000353206	GPER1
hsa-miR-3180	ENST00000451775.1	150	-30.95	150	-30.95	19	1338	58	ENST00000297469.3	160	-34.59	160	-34.59	19	2778	215	0.984615	0.000353206	GPER1
hsa-miR-661	ENST00000451775.1	161	-30.72	161	-30.72	24	1338	591	ENST00000417816.2	161	-37.46	161	-37.46	24	3008	155	0.921875	0.00891676	NEBL
hsa-miR-3180-3p	ENST00000451775.1	150	-30.95	150	-30.95	22	1338	55	ENST00000417816.2	156	-30.32	156	-30.32	22	3008	320	0.921875	0.00891676	NEBL
hsa-miR-661	ENST00000451775.1	161	-30.72	161	-30.72	24	1338	591	ENST00000313654.13	630	-107.66	168	-32.15	24	10661	5816 9165 493 4713	0.917445	0.00994173	LAMA3
hsa-miR-3180-3p	ENST00000451775.1	150	-30.95	150	-30.95	22	1338	55	ENST00000313654.13	148	-32.81	148	-32.81	22	10661	490	0.917445	0.00994173	LAMA3
hsa-miR-3180	ENST00000451775.1	150	-30.95	150	-30.95	19	1338	58	ENST00000313654.13	148	-32.48	148	-32.48	19	10661	493	0.917445	0.00994173	LAMA3
hsa-miR-661	ENST00000451775.1	161	-30.72	161	-30.72	24	1338	591	ENST00000399516.7	630	-107.66	168	-32.15	24	9834	5575 8756 252 4472	0.904318	0.0132946	LAMA3
hsa-miR-3180-3p	ENST00000451775.1	150	-30.95	150	-30.95	22	1338	55	ENST00000399516.7	148	-32.81	148	-32.81	22	9834	249	0.904318	0.0132946	LAMA3
hsa-miR-3180	ENST00000451775.1	150	-30.95	150	-30.95	19	1338	58	ENST00000399516.7	148	-32.48	148	-32.48	19	9834	252	0.904318	0.0132946	LAMA3
hsa-miR-661	LINC02289:41	434	-70.8	148	-32.02	24	7006	3878 3387 4905	ENST00000226760.5	465	-81.61	159	-32.53	24	3640	214 293 343	0.920393	0.00925361	WFS1
hsa-miR-4685-5p	LINC02289:41	334	-66.19	168	-33.9	26	7006	6354 6470	ENST00000226760.5	792	-142.23	163	-30.4	26	3640	2380 299 1520 692 1884	0.920393	0.00925361	WFS1
hsa-miR-4722-5p	LINC02289:41	760	-141.82	162	-32.55	23	7006	939 2043 3450 179 5862	ENST00000226760.5	154	-30.18	154	-30.18	23	3640	188	0.920393	0.00925361	WFS1
hsa-miR-5787	LINC02289:41	302	-61.31	153	-34.08	20	7006	3348 4451	ENST00000226760.5	156	-36.92	156	-36.92	20	3640	2889	0.920393	0.00925361	WFS1
hsa-miR-6791-5p	LINC02289:41	156	-30.95	156	-30.95	22	7006	1504	ENST00000226760.5	171	-40.73	171	-40.73	22	3640	107	0.920393	0.00925361	WFS1
hsa-miR-661	LINC02289:41	434	-70.8	148	-32.02	24	7006	3878 3387 4905	ENST00000297469.3	168	-39.98	168	-39.98	24	2778	715	0.964666	0.0018507	GPER1
hsa-miR-1226-5p	LINC02289:41	318	-65.13	163	-35.51	26	7006	6407 4399	ENST00000297469.3	160	-31.48	160	-31.48	26	2778	128	0.964666	0.0018507	GPER1
hsa-miR-1915-3p	LINC02289:41	290	-52.16	150	-30.38	20	7006	6362 6505	ENST00000297469.3	162	-34.59	162	-34.59	20	2778	1961	0.964666	0.0018507	GPER1
hsa-miR-4685-5p	LINC02289:41	334	-66.19	168	-33.9	26	7006	6354 6470	ENST00000297469.3	450	-76.52	162	-30.09	26	2778	1144 793 313	0.964666	0.0018507	GPER1
hsa-miR-128-1-5p	LINC02289:41	163	-30.34	163	-30.34	23	7006	2107	ENST00000297469.3	493	-96.56	173	-34.32	23	2778	235 1424 742	0.964666	0.0018507	GPER1
hsa-miR-661	LINC02289:41	434	-70.8	148	-32.02	24	7006	3878 3387 4905	ENST00000417816.2	161	-37.46	161	-37.46	24	3008	155	0.920341	0.00926564	NEBL
hsa-miR-661	lnc-EVA1A-1:1	319	-54.5	167	-30.9	24	524	84 107	ENST00000641136.1	466	-87.99	158	-30.42	24	2751	1398 2218 1644	0.9452	0.00442224	IGHG3
hsa-miR-661	lnc-SHC3-7:1	170	-31.48	170	-31.48	24	493	114	ENST00000361516.8	164	-33.67	164	-33.67	24	2589	966	0.925426	0.00813465	FCRL2
hsa-miR-4512	lnc-SHC3-7:1	309	-53.7	159	-31.39	22	493	133 393	ENST00000361516.8	163	-30.67	163	-30.67	22	2589	1010	0.925426	0.00813465	FCRL2
hsa-miR-661	lnc-SHC3-7:1	170	-31.48	170	-31.48	24	493	114	ENST00000469986.1	164	-33.67	164	-33.67	24	902	289	0.956447	0.00280403	FCRL2
hsa-miR-4512	lnc-SHC3-7:1	309	-53.7	159	-31.39	22	493	133 393	ENST00000469986.1	318	-49.26	163	-30.67	22	902	333 164	0.956447	0.00280403	FCRL2
hsa-miR-661	lnc-SHC3-7:1	170	-31.48	170	-31.48	24	493	114	ENST00000362057.4	648	-116.38	178	-33.18	24	4070	2981 1587 536 2177	0.979333	0.000636286	WHRN
hsa-miR-661	lnc-SHC3-7:1	170	-31.48	170	-31.48	24	493	114	ENST00000409687.5	606	-110.64	158	-31.64	24	3814	1369 1419 2030 2243	0.931032	0.00697087	SAPCD2
hsa-miR-4739	lnc-SHC3-7:1	160	-31.15	160	-31.15	25	493	177	ENST00000409687.5	304	-54	157	-30.5	25	3814	359 2153	0.931032	0.00697087	SAPCD2
hsa-miR-6836-5p	lnc-SHC3-7:1	154	-35.11	154	-35.11	22	493	130	ENST00000409687.5	650	-114.73	179	-40.75	22	3814	1020 587 2288 1054	0.931032	0.00697087	SAPCD2
hsa-miR-661	lnc-SHC3-7:1	170	-31.48	170	-31.48	24	493	114	ENST00000423218.6	766	-111.84	168	-30.81	24	10192	3711 3907 7851 8106 7692	0.913846	0.0108141	ITGA11
hsa-miR-4739	lnc-SHC3-7:1	160	-31.15	160	-31.15	25	493	177	ENST00000423218.6	452	-87.92	159	-33.67	25	10192	4581 3925 3029	0.913846	0.0108141	ITGA11
hsa-miR-661	lnc-SHC3-7:1	170	-31.48	170	-31.48	24	493	114	ENST00000268720.9	158	-30.78	158	-30.78	24	2657	2001	0.969869	0.0013481	CPNE7
hsa-miR-6836-5p	lnc-SHC3-7:1	154	-35.11	154	-35.11	22	493	130	ENST00000268720.9	473	-86.54	163	-30.65	22	2657	530 170 2234	0.969869	0.0013481	CPNE7
hsa-miR-661	lnc-SHC3-7:1	170	-31.48	170	-31.48	24	493	114	NM_207311	303	-50.69	158	-30.75	24	3081	2073 2768	0.978451	0.000691555	CCDC64
hsa-miR-661	MSTRG.22825.1	1052	-161.96	175	-35.38	24	4062	1517 1674 3434 2635 1944 3601 3484	ENST00000302909.4	166	-30.76	166	-30.76	24	6191	50	0.969236	0.0014051	KCNK3
hsa-miR-939-5p	MSTRG.22825.1	159	-31.03	159	-31.03	24	4062	505	ENST00000302909.4	300	-55.65	159	-31.16	24	6191	4910 4623	0.969236	0.0014051	KCNK3
hsa-miR-4763-3p	MSTRG.22825.1	165	-31.58	165	-31.58	24	4062	2401	ENST00000302909.4	632	-116.85	164	-31.64	24	6191	4026 3554 5307 3289	0.969236	0.0014051	KCNK3
hsa-miR-6780a-5p	MSTRG.22825.1	614	-106.95	162	-32.13	23	4062	3653 3513 2542 3375	ENST00000302909.4	158	-30.31	158	-30.31	23	6191	4680	0.969236	0.0014051	KCNK3
hsa-miR-661	MSTRG.22825.1	1052	-161.96	175	-35.38	24	4062	1517 1674 3434 2635 1944 3601 3484	ENST00000226760.5	465	-81.61	159	-32.53	24	3640	214 293 343	0.944231	0.00457856	WFS1
hsa-miR-661	MSTRG.22825.1	1052	-161.96	175	-35.38	24	4062	1517 1674 3434 2635 1944 3601 3484	ENST00000379987.6	157	-33.33	157	-33.33	24	4598	276	0.972913	0.00109064	NPNT
hsa-miR-4739	MSTRG.22825.1	154	-31.34	154	-31.34	25	4062	1077	ENST00000379987.6	165	-31.68	165	-31.68	25	4598	3173	0.972913	0.00109064	NPNT
hsa-miR-4763-3p	MSTRG.22825.1	165	-31.58	165	-31.58	24	4062	2401	ENST00000379987.6	330	-64.3	173	-35.93	24	4598	1199 4116	0.972913	0.00109064	NPNT
hsa-miR-661	MSTRG.22825.1	1052	-161.96	175	-35.38	24	4062	1517 1674 3434 2635 1944 3601 3484	ENST00000343348.10	311	-57.15	160	-34.34	24	6878	160 1863	0.907838	0.0123494	SEMA6A
hsa-miR-939-5p	MSTRG.22825.1	159	-31.03	159	-31.03	24	4062	505	ENST00000343348.10	468	-90.14	165	-33.05	24	6878	3818 136 3160	0.907838	0.0123494	SEMA6A
hsa-miR-3187-5p	MSTRG.22825.1	160	-31.06	160	-31.06	23	4062	2638	ENST00000343348.10	318	-50.31	161	-31.94	23	6878	156 2521	0.907838	0.0123494	SEMA6A
hsa-miR-4739	MSTRG.22825.1	154	-31.34	154	-31.34	25	4062	1077	ENST00000343348.10	292	-59.85	151	-36.57	25	6878	3451 3428	0.907838	0.0123494	SEMA6A
hsa-miR-4763-3p	MSTRG.22825.1	165	-31.58	165	-31.58	24	4062	2401	ENST00000343348.10	309	-60.84	155	-33.93	24	6878	300 6392	0.907838	0.0123494	SEMA6A
hsa-miR-661	MSTRG.22825.1	1052	-161.96	175	-35.38	24	4062	1517 1674 3434 2635 1944 3601 3484	ENST00000297469.3	168	-39.98	168	-39.98	24	2778	715	0.932745	0.00663284	GPER1
hsa-miR-4763-3p	MSTRG.22825.1	165	-31.58	165	-31.58	24	4062	2401	ENST00000297469.3	154	-33.29	154	-33.29	24	2778	2095	0.932745	0.00663284	GPER1
hsa-miR-661	MSTRG.22825.1	1052	-161.96	175	-35.38	24	4062	1517 1674 3434 2635 1944 3601 3484	ENST00000417816.2	161	-37.46	161	-37.46	24	3008	155	0.975351	0.000903899	NEBL
hsa-miR-149-5p	MSTRG.22825.1	159	-34.05	159	-34.05	23	4062	2922	ENST00000417816.2	315	-49.57	167	-30.3	23	3008	82 297	0.975351	0.000903899	NEBL
hsa-miR-661	MSTRG.22825.1	1052	-161.96	175	-35.38	24	4062	1517 1674 3434 2635 1944 3601 3484	ENST00000313654.13	630	-107.66	168	-32.15	24	10661	5816 9165 493 4713	0.952363	0.00334986	LAMA3
hsa-miR-4763-3p	MSTRG.22825.1	165	-31.58	165	-31.58	24	4062	2401	ENST00000313654.13	306	-57.57	154	-30.04	24	10661	5194 4013	0.952363	0.00334986	LAMA3
hsa-miR-661	MSTRG.22825.1	1052	-161.96	175	-35.38	24	4062	1517 1674 3434 2635 1944 3601 3484	ENST00000399516.7	630	-107.66	168	-32.15	24	9834	5575 8756 252 4472	0.962825	0.00204725	LAMA3
hsa-miR-4763-3p	MSTRG.22825.1	165	-31.58	165	-31.58	24	4062	2401	ENST00000399516.7	306	-57.57	154	-30.04	24	9834	4953 3772	0.962825	0.00204725	LAMA3
hsa-miR-661	MSTRG.27066.3	6186	-908.01	170	-32.68	24	93686	4279 88979 66529 61210 7 39231 19146 21357 27321 1030 53457 75999 76416 85804 22425 52238 65938 1904 8226 32136 42652 47281 47619 54443 69256 75754 85927 40950 2179 2648 20647 65632 75914 77842 17479 32895 34264 64363 4866 20147 67658 72527	ENST00000393203.3	319	-54.85	174	-36.14	24	6314	165 4301	0.905452	0.0129863	PTGFRN
hsa-miR-663a	MSTRG.27066.3	916	-169.62	162	-42.84	22	93686	3852 3887 84974 67845 85111 51580	ENST00000393203.3	163	-35.2	163	-35.2	22	6314	733	0.905452	0.0129863	PTGFRN
hsa-miR-939-3p	MSTRG.27066.3	4939	-688.05	169	-39.42	21	93686	77646 61210 89886 79465 4283 40629 67723 30954 93342 43859 82646 31459 8228 14604 20649 29286 32138 47283 47621 69258 75756 91202 1907 2181 2650 17481 21360 32897 42654 64365 65634 65940 75917 76002	ENST00000393203.3	320	-59.83	162	-31.65	21	6314	1721 162	0.905452	0.0129863	PTGFRN
hsa-miR-1229-3p	MSTRG.27066.3	320	-57.49	169	-39.79	23	93686	29266 62181	ENST00000393203.3	322	-51.91	172	-35.56	23	6314	341 5361	0.905452	0.0129863	PTGFRN
hsa-miR-1281	MSTRG.27066.3	2055	-286.59	166	-33.54	17	93686	92667 4620 61202 30759 46803 64056 78584 60493 1615 11938 17331 18213 24812 63690	ENST00000393203.3	320	-59.95	163	-32.69	17	6314	80 1589	0.905452	0.0129863	PTGFRN
hsa-miR-1538	MSTRG.27066.3	801	-165.77	173	-40.66	23	93686	51077 4810 50788 51144 3734	ENST00000393203.3	464	-85.72	157	-33.47	23	6314	892 38 4758	0.905452	0.0129863	PTGFRN
hsa-miR-1908-5p	MSTRG.27066.3	910	-155.44	158	-32	21	93686	3859 85110 3890 67848 84974 51581	ENST00000393203.3	158	-35.23	158	-35.23	21	6314	732	0.905452	0.0129863	PTGFRN
hsa-miR-3127-3p	MSTRG.27066.3	3045	-496.27	172	-33.3	22	93686	81080 82599 50772 51397 77378 52208 73888 4221 81849 52618 62202 92633 82872 52737 71542 6969 60540 67535 92583 91839	ENST00000393203.3	481	-80.28	171	-30.3	22	6314	3718 5275 3262	0.905452	0.0129863	PTGFRN
hsa-miR-4270	MSTRG.27066.3	2862	-441.3	169	-36.43	20	93686	69609 27831 4533 71250 57858 87855 71008 92088 20202 57135 82702 92389 79539 76267 21568 16604 56189 71238 82142	ENST00000393203.3	456	-86.99	155	-32.71	20	6314	706 4355 5798	0.905452	0.0129863	PTGFRN
hsa-miR-3960	MSTRG.27066.3	589	-119.37	151	-35.02	20	93686	1988 4829 60990 13590	ENST00000393203.3	156	-31.45	156	-31.45	20	6314	784	0.905452	0.0129863	PTGFRN
hsa-miR-4667-3p	MSTRG.27066.3	2152	-348.42	164	-34.13	21	93686	92645 74201 77566 92493 56580 55047 92515 47169 79660 57717 59076 37167 20092 56729	ENST00000393203.3	466	-81.72	162	-33.24	21	6314	242 63 3853	0.905452	0.0129863	PTGFRN
hsa-miR-4722-5p	MSTRG.27066.3	5879	-1038.94	169	-37.8	23	93686	66920 40 4312 64395 69900 90088 27387 59230 61010 20211 20710 27843 45710 86760 75947 17543 23731 34738 42145 43429 54511 72275 74218 84548 22830 83856 8290 27013 55248 62488 66006 69013 76480 81176 53485 32204 41596 47691 56302	ENST00000393203.3	159	-34.94	159	-34.94	23	6314	5825	0.905452	0.0129863	PTGFRN
hsa-miR-5193	MSTRG.27066.3	3815	-563.83	179	-34.41	22	93686	92598 92661 92623 92514 4614 52447 20089 87656 92564 92644 4743 89764 71408 74197 30753 52730 58526 75313 4670 47167 3566 4763 59073 75617 29612	ENST00000393203.3	646	-111.13	170	-31.95	22	6314	216 5820 244 61	0.905452	0.0129863	PTGFRN
hsa-miR-6081	MSTRG.27066.3	1990	-337.42	166	-35.25	24	93686	61006 89381 76202 58171 61056 75027 80218 15298 71825 80666 83859 88603 92381	ENST00000393203.3	459	-65.59	171	-31.55	24	6314	4258 4622 3753	0.905452	0.0129863	PTGFRN
hsa-miR-6720-5p	MSTRG.27066.3	6833	-1150.24	162	-35.61	23	93686	90702 60935 77651 8967 55190 85188 75509 48378 39236 40989 65943 76421 88500 27785 42083 58313 76106 85392 8232 20653 27326 53463 54449 77545 17484 32900 47286 57416 65637 69261 75759 20153 26956 71121 34675 56176 13397 21197 68955 75247 23934 70816 16758 38524 83027	ENST00000393203.3	315	-59.77	161	-31.15	23	6314	5188 57	0.905452	0.0129863	PTGFRN
hsa-miR-6722-3p	MSTRG.27066.3	2269	-388.62	166	-32.92	22	93686	25585 80689 51318 51985 74124 82678 84192 82636 12101 80511 66139 71562 86096 6261 72790	ENST00000393203.3	641	-130.77	177	-38.49	22	6314	5408 4617 4368 397	0.905452	0.0129863	PTGFRN
hsa-miR-6724-5p	MSTRG.27066.3	1067	-217.21	167	-36.83	23	93686	50988 55120 3735 4277 89883 93337 16239	ENST00000393203.3	161	-32.24	161	-32.24	23	6314	1718	0.905452	0.0129863	PTGFRN
hsa-miR-6729-5p	MSTRG.27066.3	608	-104.44	164	-32.82	22	93686	52806 51445 51428 55939	ENST00000393203.3	307	-61.38	161	-30.79	22	6314	864 4360	0.905452	0.0129863	PTGFRN
hsa-miR-6734-3p	MSTRG.27066.3	2487	-377.16	172	-32.21	23	93686	6985 16593 56626 77375 16669 61649 67532 88777 91836 17782 81077 12507 79373 73161 85783 82871	ENST00000393203.3	338	-61.44	174	-33.02	23	6314	69 232	0.905452	0.0129863	PTGFRN
hsa-miR-6756-5p	MSTRG.27066.3	2378	-480.65	172	-38.53	23	93686	91601 59214 62164 57898 83874 23745 13603 51357 73616 84778 71095 83358 58083 72223 68091	ENST00000393203.3	309	-59.71	155	-30.95	23	6314	3440 5404	0.905452	0.0129863	PTGFRN
hsa-miR-6756-3p	MSTRG.27066.3	3107	-519.19	174	-43.1	20	93686	67537 73890 50771 92633 52741 4223 6970 77382 52212 82876 51394 91839 71541 81080 60543 92585 52620 62204 81850 82602	ENST00000393203.3	504	-90.35	174	-32.44	20	6314	5278 3722 3264	0.905452	0.0129863	PTGFRN
hsa-miR-6760-3p	MSTRG.27066.3	1481	-179.39	164	-34.55	21	93686	85202 77575 67818 16378 71742 35896 72844 9534 33157 71636	ENST00000393203.3	174	-32.26	174	-32.26	21	6314	2972	0.905452	0.0129863	PTGFRN
hsa-miR-6777-3p	MSTRG.27066.3	1678	-260.9	165	-34.17	20	93686	10600 51679 25323 47185 54342 17802 82758 91389 78115 26820 65614	ENST00000393203.3	313	-57.44	157	-35.17	20	6314	1579 3854	0.905452	0.0129863	PTGFRN
hsa-miR-6781-5p	MSTRG.27066.3	1052	-195.28	163	-32.39	21	93686	2434 83715 34215 84743 3865 3973 3642	ENST00000393203.3	171	-36.17	171	-36.17	21	6314	1202	0.905452	0.0129863	PTGFRN
hsa-miR-6782-5p	MSTRG.27066.3	917	-170.37	166	-32.59	25	93686	83876 61844 83278 3668 88751 83374	ENST00000393203.3	155	-33.75	155	-33.75	25	6314	5403	0.905452	0.0129863	PTGFRN
hsa-miR-6787-5p	MSTRG.27066.3	901	-156.06	157	-34.59	22	93686	84972 3887 51580 3858 67845 85108	ENST00000393203.3	157	-35.38	157	-35.38	22	6314	730	0.905452	0.0129863	PTGFRN
hsa-miR-6794-5p	MSTRG.27066.3	2767	-452.52	162	-30.48	20	93686	72188 23729 52803 4861 59633 61454 90832 73581 87168 66137 72790 73430 74253 76773 93420 72017 66646 52911	ENST00000393203.3	151	-30.5	151	-30.5	20	6314	4621	0.905452	0.0129863	PTGFRN
hsa-miR-6798-5p	MSTRG.27066.3	1074	-186.98	168	-33.15	23	93686	66138 63429 93414 52912 73581 72789 86094	ENST00000393203.3	470	-84.53	164	-32.65	23	6314	4616 3442 4368	0.905452	0.0129863	PTGFRN
hsa-miR-6799-3p	MSTRG.27066.3	1988	-307.94	167	-36.2	23	93686	71562 59095 89133 51493 72283 86311 73893 88496 66665 51878 87286 56735 93534	ENST00000393203.3	308	-51.3	164	-32.85	23	6314	1037 2220	0.905452	0.0129863	PTGFRN
hsa-miR-6870-5p	MSTRG.27066.3	1515	-243.94	158	-30.81	19	93686	72190 74253 4861 23730 59631 93061 90037 76773 77084 91587	ENST00000393203.3	159	-31.39	159	-31.39	19	6314	4628	0.905452	0.0129863	PTGFRN
hsa-miR-8072	MSTRG.27066.3	581	-113.77	149	-32.83	20	93686	4828 60993 13589 1988	ENST00000393203.3	150	-33.03	150	-33.03	20	6314	783	0.905452	0.0129863	PTGFRN
hsa-miR-10392-3p	MSTRG.27066.3	454	-96.15	154	-39.11	24	93686	4300 4179 60542	ENST00000393203.3	161	-37.79	161	-37.79	24	6314	28	0.905452	0.0129863	PTGFRN
hsa-miR-10396b-5p	MSTRG.27066.3	904	-171.04	162	-38.3	20	93686	3861 51583 85111 3889 67848 84976	ENST00000393203.3	153	-34	153	-34	20	6314	733	0.905452	0.0129863	PTGFRN
hsa-miR-149-5p	MSTRG.27066.3	2493	-370.36	169	-33.8	23	93686	85267 91250 54216 91291 25164 53165 60063 68223 17917 51527 3392 28340 16763 37151 87822 37989	ENST00000393203.3	310	-52.57	169	-37.53	23	6314	95 3319	0.905452	0.0129863	PTGFRN
hsa-miR-661	MSTRG.27066.3	6186	-908.01	170	-32.68	24	93686	4279 88979 66529 61210 7 39231 19146 21357 27321 1030 53457 75999 76416 85804 22425 52238 65938 1904 8226 32136 42652 47281 47619 54443 69256 75754 85927 40950 2179 2648 20647 65632 75914 77842 17479 32895 34264 64363 4866 20147 67658 72527	ENST00000423218.6	766	-111.84	168	-30.81	24	10192	3711 3907 7851 8106 7692	0.949143	0.00381394	ITGA11
hsa-miR-665	MSTRG.27066.3	6326	-970.36	170	-35.99	20	93686	60415 68714 20699 53508 62477 64384 69138 87198 84537 69889 86749 70840 19168 21379 65490 66966 72440 42534 39283 51664 87319 58138 89695 56862 60971 81794 91165 57474 68617 73542 19048 39302 59682 68044 73232 58850 21309 71208 88629 92713 13462	ENST00000423218.6	333	-57.67	168	-30.02	20	10192	8158 7873	0.949143	0.00381394	ITGA11
hsa-miR-1229-3p	MSTRG.27066.3	320	-57.49	169	-39.79	23	93686	29266 62181	ENST00000423218.6	170	-32.83	170	-32.83	23	10192	9657	0.949143	0.00381394	ITGA11
hsa-miR-1237-5p	MSTRG.27066.3	943	-191.83	174	-42.64	21	93686	51584 85111 1990 51445 3457 13598	ENST00000423218.6	166	-34.78	166	-34.78	21	10192	33	0.949143	0.00381394	ITGA11
hsa-miR-1285-3p	MSTRG.27066.3	4797	-785.56	200	-44.27	22	93686	64363 65632 32136 69256 17478 64178 69837 75754 2647 42652 47281 65937 75915 32896 21358 1905 66810 70529 70091 91199 27900 27571 51609 52845 55302 62540 73729 75861 82643	ENST00000423218.6	652	-108.06	192	-37.06	22	10192	7692 7852 90 8224	0.949143	0.00381394	ITGA11
hsa-miR-1908-5p	MSTRG.27066.3	910	-155.44	158	-32	21	93686	3859 85110 3890 67848 84974 51581	ENST00000423218.6	154	-33.11	154	-33.11	21	10192	38	0.949143	0.00381394	ITGA11
hsa-miR-1915-3p	MSTRG.27066.3	1795	-316.43	158	-32.05	20	93686	67853 52915 93449 90697 83717 71250 59434 81973 55010 61472 80793 83072	ENST00000423218.6	722	-121.53	153	-33.76	20	10192	1115 3533 611 4178 4469	0.949143	0.00381394	ITGA11
hsa-miR-3162-3p	MSTRG.27066.3	1486	-216.7	166	-34.71	21	93686	61477 52340 56653 50294 9728 18532 12546 50418 53111 82650	ENST00000423218.6	165	-32.54	165	-32.54	21	10192	4559	0.949143	0.00381394	ITGA11
hsa-miR-3187-5p	MSTRG.27066.3	4475	-752.23	168	-32.61	23	93686	70528 62537 21359 65939 17480 1904 27567 75914 2648 32132 55300 75862 42653 73731 47282 64359 65628 69252 27891 52845 82643 70089 64177 69833 32894 75753 51606 66809 91200	ENST00000423218.6	621	-111.92	157	-31.08	23	10192	7851 88 7690 8222	0.949143	0.00381394	ITGA11
hsa-miR-3135b	MSTRG.27066.3	5425	-980.55	163	-36	22	93686	24846 29653 38960 64090 74943 10024 1654 7565 7900 11977 14646 29343 31649 35509 63761 66578 75275 10784 15659 22216 30499 39874 17362 13259 74609 84959 74265 83386 86247 84061 3789 64557 89513 41080 82619	ENST00000423218.6	159	-34.15	159	-34.15	22	10192	9724	0.949143	0.00381394	ITGA11
hsa-miR-3960	MSTRG.27066.3	589	-119.37	151	-35.02	20	93686	1988 4829 60990 13590	ENST00000423218.6	168	-39.46	168	-39.46	20	10192	44	0.949143	0.00381394	ITGA11
hsa-miR-4640-5p	MSTRG.27066.3	1846	-348.49	164	-33.2	23	93686	53380 72579 43618 64805 74240 59028 23025 59742 79816 57154 71923 35958	ENST00000423218.6	456	-84.34	160	-30.38	23	10192	7886 3551 2374	0.949143	0.00381394	ITGA11
hsa-miR-4685-5p	MSTRG.27066.3	2246	-434.96	179	-38.82	26	93686	81968 79810 86585 61467 76817 51078 83712 71138 64993 88730 19436 90693 58048 67842	ENST00000423218.6	153	-35.11	153	-35.11	26	10192	1104	0.949143	0.00381394	ITGA11
hsa-miR-4726-5p	MSTRG.27066.3	1846	-338.27	168	-37.12	23	93686	53383 59027 72580 64801 71922 59741 23024 57153 74241 79820 35958 43617	ENST00000423218.6	303	-59.57	159	-35.19	23	10192	7882 2378	0.949143	0.00381394	ITGA11
hsa-miR-4728-5p	MSTRG.27066.3	2664	-463.92	181	-37.12	23	93686	85104 82954 59209 27859 51981 83847 4863 84868 84882 4518 93323 72181 4142 57128 75058 92173 58077	ENST00000423218.6	466	-81.71	160	-30.42	23	10192	4586 4571 4410	0.949143	0.00381394	ITGA11
hsa-miR-4739	MSTRG.27066.3	2874	-478.45	171	-34.6	25	93686	65699 52064 20190 76258 83170 2725 76712 21562 57131 83114 87850 373 73262 58373 75403 16598 56183 58752 86985	ENST00000423218.6	452	-87.92	159	-33.67	25	10192	4581 3925 3029	0.949143	0.00381394	ITGA11
hsa-miR-4756-5p	MSTRG.27066.3	2821	-379.57	165	-30.26	23	93686	58755 58373 16600 76716 86987 75404 76263 83178 374 65700 57129 73265 87850 2728 56185 20195 83114 21567 52064	ENST00000423218.6	593	-83.06	151	-30.44	23	10192	4573 3030 3927 4588	0.949143	0.00381394	ITGA11
hsa-miR-2467-3p	MSTRG.27066.3	5005	-727.58	170	-31.03	22	93686	3502 85131 48 47665 33475 89052 59605 80425 82146 84138 13432 90483 8266 20687 22807 26989 34710 45682 62465 68989 76781 2222 65980 21232 57585 82848 5557 37376 67479 72513 14711 30113 56482	ENST00000423218.6	304	-49.72	156	-30.98	22	10192	2099 7733	0.949143	0.00381394	ITGA11
hsa-miR-6089	MSTRG.27066.3	2799	-665.12	180	-47.37	24	93686	20858 65846 180 2862 9173 19486 75961 8441 34192 27159 45854 62634 69466 50796 60407 51234 73322	ENST00000423218.6	152	-35.81	152	-35.81	24	10192	1874	0.949143	0.00381394	ITGA11
hsa-miR-6734-3p	MSTRG.27066.3	2487	-377.16	172	-32.21	23	93686	6985 16593 56626 77375 16669 61649 67532 88777 91836 17782 81077 12507 79373 73161 85783 82871	ENST00000423218.6	626	-97.64	171	-31.51	23	10192	1281 9827 4688 345	0.949143	0.00381394	ITGA11
hsa-miR-6752-5p	MSTRG.27066.3	1379	-250.24	163	-32.83	22	93686	71099 80192 3418 59004 31833 72227 88363 84926 55492	ENST00000423218.6	319	-61.96	163	-31.92	22	10192	4583 3632	0.949143	0.00381394	ITGA11
hsa-miR-6754-5p	MSTRG.27066.3	2706	-434.03	159	-31.64	22	93686	20196 57857 76261 87854 57133 16602 4534 71005 71248 27828 21566 56187 79535 82703 69609 82139 92387 92082	ENST00000423218.6	459	-75.34	157	-30.54	22	10192	7883 8139 4574	0.949143	0.00381394	ITGA11
hsa-miR-6756-5p	MSTRG.27066.3	2378	-480.65	172	-38.53	23	93686	91601 59214 62164 57898 83874 23745 13603 51357 73616 84778 71095 83358 58083 72223 68091	ENST00000423218.6	461	-85.21	156	-30.33	23	10192	4124 3629 3218	0.949143	0.00381394	ITGA11
hsa-miR-6778-5p	MSTRG.27066.3	2287	-359.76	167	-33.54	22	93686	70053 80665 93323 84872 49729 75819 82842 84808 56106 64248 92221 41106 68088 72222 76522	ENST00000423218.6	443	-66.59	157	-30.71	22	10192	8171 5501 9415	0.949143	0.00381394	ITGA11
hsa-miR-6782-5p	MSTRG.27066.3	917	-170.37	166	-32.59	25	93686	83876 61844 83278 3668 88751 83374	ENST00000423218.6	307	-61.46	158	-30.88	25	10192	4121 3886	0.949143	0.00381394	ITGA11
hsa-miR-6786-5p	MSTRG.27066.3	471	-87.94	159	-30.55	21	93686	76914 72674 3358	ENST00000423218.6	168	-35.82	168	-35.82	21	10192	3728	0.949143	0.00381394	ITGA11
hsa-miR-6791-5p	MSTRG.27066.3	2727	-490.12	167	-35.62	22	93686	81990 67350 67723 52258 56090 51375 91203 85329 93342 40629 1262 35772 79466 77648 86125 4149 33622 90978	ENST00000423218.6	438	-75.77	147	-30.36	22	10192	91 667 4010	0.949143	0.00381394	ITGA11
hsa-miR-6799-5p	MSTRG.27066.3	1946	-324.57	162	-31.11	20	93686	72222 83117 56187 73267 68088 58378 87853 20190 58603 85431 27535 50645 22334	ENST00000423218.6	159	-31.14	159	-31.14	20	10192	9422	0.949143	0.00381394	ITGA11
hsa-miR-6803-5p	MSTRG.27066.3	1098	-204.62	168	-36.14	22	93686	61220 80192 62164 88366 67299 87607 7850	ENST00000423218.6	167	-38.27	167	-38.27	22	10192	3628	0.949143	0.00381394	ITGA11
hsa-miR-6812-5p	MSTRG.27066.3	1692	-278.28	167	-34.69	25	93686	13601 83978 91594 62163 36452 73543 68089 53921 70447 71092 72116	ENST00000423218.6	315	-62.12	165	-38.87	25	10192	2114 3217	0.949143	0.00381394	ITGA11
hsa-miR-6821-5p	MSTRG.27066.3	477	-79.3	161	-31.41	23	93686	69624 51490 60517	ENST00000423218.6	168	-36.33	168	-36.33	23	10192	1786	0.949143	0.00381394	ITGA11
hsa-miR-6848-5p	MSTRG.27066.3	1063	-199.78	165	-41.85	23	93686	92983 85943 80762 79361 82887 4332 92275	ENST00000423218.6	452	-82.4	157	-30.88	23	10192	448 1417 1771	0.949143	0.00381394	ITGA11
hsa-miR-7106-3p	MSTRG.27066.3	1493	-234.38	160	-32.15	23	93686	59084 4418 79661 61477 4004 54267 53896 26432 56730 75370	ENST00000423218.6	461	-73.42	170	-34.98	23	10192	4563 3609 6183	0.949143	0.00381394	ITGA11
hsa-miR-7107-5p	MSTRG.27066.3	1236	-228.18	175	-41.33	22	93686	4869 2181 60981 90608 75023 4342 30543 50858	ENST00000423218.6	163	-36.58	163	-36.58	22	10192	5332	0.949143	0.00381394	ITGA11
hsa-miR-7111-3p	MSTRG.27066.3	1668	-223.76	178	-33.63	22	93686	92504 87916 79858 77583 91655 3058 51701 3564 3829 15768 52278	ENST00000423218.6	768	-98.64	163	-31.71	22	10192	9659 2735 3743 784 5072	0.949143	0.00381394	ITGA11
hsa-miR-8072	MSTRG.27066.3	581	-113.77	149	-32.83	20	93686	4828 60993 13589 1988	ENST00000423218.6	161	-39.33	161	-39.33	20	10192	40	0.949143	0.00381394	ITGA11
hsa-miR-9899	MSTRG.27066.3	1072	-199.12	162	-35.9	22	93686	39334 39485 9064 69359 3847 85489 88320	ENST00000423218.6	313	-61.63	159	-31.77	22	10192	4862 258	0.949143	0.00381394	ITGA11
hsa-miR-10398-5p	MSTRG.27066.3	1865	-292.84	179	-37.85	21	93686	54217 59087 61484 51756 93040 92276 53902 67475 60592 57558 60713 61466	ENST00000423218.6	773	-134.3	163	-31.79	21	10192	1769 3612 4563 1955 1226	0.949143	0.00381394	ITGA11
hsa-miR-10396b-5p	MSTRG.27066.3	904	-171.04	162	-38.3	20	93686	3861 51583 85111 3889 67848 84976	ENST00000423218.6	157	-37.63	157	-37.63	20	10192	38	0.949143	0.00381394	ITGA11
hsa-miR-328-5p	MSTRG.27066.3	956	-213.03	177	-42.13	23	93686	69595 4537 80762 84965 13598 68101	ENST00000423218.6	431	-77.35	151	-33.37	23	10192	35 1414 1771	0.949143	0.00381394	ITGA11
hsa-miR-661	NONHSAT169522.1	148	-32.02	148	-32.02	24	1051	429	ENST00000226760.5	465	-81.61	159	-32.53	24	3640	214 293 343	0.901962	0.0139461	WFS1
hsa-miR-661	NONHSAT169522.1	148	-32.02	148	-32.02	24	1051	429	ENST00000297469.3	168	-39.98	168	-39.98	24	2778	715	0.952855	0.00328158	GPER1
hsa-miR-661	NONHSAT185560.1	313	-62.37	157	-33.96	24	668	240 45	ENST00000236495.9	327	-64.93	167	-32.73	24	3272	824 445	0.962511	0.00208182	SLC5A9
hsa-miR-661	NONHSAT185560.1	313	-62.37	157	-33.96	24	668	240 45	ENST00000294889.6	165	-37.17	165	-37.17	24	2891	2337	0.97002	0.00133477	C1orf115
hsa-miR-6816-5p	NONHSAT185560.1	157	-31.52	157	-31.52	21	668	366	ENST00000294889.6	159	-31.95	159	-31.95	21	2891	410	0.97002	0.00133477	C1orf115
hsa-miR-661	NONHSAT185560.1	313	-62.37	157	-33.96	24	668	240 45	ENST00000226760.5	465	-81.61	159	-32.53	24	3640	214 293 343	0.949193	0.00380647	WFS1
hsa-miR-762	NONHSAT185560.1	172	-36.4	172	-36.4	22	668	371	ENST00000226760.5	161	-34.82	161	-34.82	22	3640	2892	0.949193	0.00380647	WFS1
hsa-miR-5787	NONHSAT185560.1	325	-69.24	168	-41.54	20	668	373 5	ENST00000226760.5	156	-36.92	156	-36.92	20	3640	2889	0.949193	0.00380647	WFS1
hsa-miR-661	NONHSAT185560.1	313	-62.37	157	-33.96	24	668	240 45	ENST00000379987.6	157	-33.33	157	-33.33	24	4598	276	0.910979	0.0115343	NPNT
hsa-miR-4739	NONHSAT185560.1	154	-30.99	154	-30.99	25	668	105	ENST00000379987.6	165	-31.68	165	-31.68	25	4598	3173	0.910979	0.0115343	NPNT
hsa-miR-661	NONHSAT185560.1	313	-62.37	157	-33.96	24	668	240 45	ENST00000343348.10	311	-57.15	160	-34.34	24	6878	160 1863	0.933875	0.00641429	SEMA6A
hsa-miR-762	NONHSAT185560.1	172	-36.4	172	-36.4	22	668	371	ENST00000343348.10	481	-101.35	172	-41.64	22	6878	312 5288 3267	0.933875	0.00641429	SEMA6A
hsa-miR-4498	NONHSAT185560.1	147	-30.52	147	-30.52	22	668	368	ENST00000343348.10	455	-82.32	156	-30.87	22	6878	308 5284 3264	0.933875	0.00641429	SEMA6A
hsa-miR-4651	NONHSAT185560.1	151	-32.66	151	-32.66	20	668	362	ENST00000343348.10	471	-91.84	161	-32.69	20	6878	3043 4186 318	0.933875	0.00641429	SEMA6A
hsa-miR-4739	NONHSAT185560.1	154	-30.99	154	-30.99	25	668	105	ENST00000343348.10	292	-59.85	151	-36.57	25	6878	3451 3428	0.933875	0.00641429	SEMA6A
hsa-miR-5787	NONHSAT185560.1	325	-69.24	168	-41.54	20	668	373 5	ENST00000343348.10	748	-123.74	164	-36.83	20	6878	314 3735 3202 3698 3084	0.933875	0.00641429	SEMA6A
hsa-miR-661	NONHSAT185560.1	313	-62.37	157	-33.96	24	668	240 45	ENST00000297469.3	168	-39.98	168	-39.98	24	2778	715	0.920189	0.00930061	GPER1
hsa-miR-1915-3p	NONHSAT185560.1	149	-31.87	149	-31.87	20	668	343	ENST00000297469.3	162	-34.59	162	-34.59	20	2778	1961	0.920189	0.00930061	GPER1
hsa-miR-5008-5p	NONHSAT185560.1	162	-33.25	162	-33.25	22	668	103	ENST00000297469.3	312	-61.24	159	-31.52	22	2778	1928 122	0.920189	0.00930061	GPER1
hsa-miR-661	NONHSAT185560.1	313	-62.37	157	-33.96	24	668	240 45	ENST00000417816.2	161	-37.46	161	-37.46	24	3008	155	0.927024	0.00779395	NEBL
hsa-miR-1237-5p	NONHSAT185560.1	158	-33.65	158	-33.65	21	668	367	ENST00000417816.2	162	-36.63	162	-36.63	21	3008	321	0.927024	0.00779395	NEBL
hsa-miR-4488	NONHSAT185560.1	152	-31.42	152	-31.42	18	668	370	ENST00000417816.2	151	-31.05	151	-31.05	18	3008	323	0.927024	0.00779395	NEBL
hsa-miR-4734	NONHSAT185560.1	176	-35.65	176	-35.65	22	668	375	ENST00000417816.2	164	-34.59	164	-34.59	22	3008	231	0.927024	0.00779395	NEBL
hsa-miR-661	NONHSAT185560.1	313	-62.37	157	-33.96	24	668	240 45	ENST00000313654.13	630	-107.66	168	-32.15	24	10661	5816 9165 493 4713	0.902394	0.0138255	LAMA3
hsa-miR-762	NONHSAT185560.1	172	-36.4	172	-36.4	22	668	371	ENST00000313654.13	307	-60.14	160	-34.36	22	10661	455 4088	0.902394	0.0138255	LAMA3
hsa-miR-1915-3p	NONHSAT185560.1	149	-31.87	149	-31.87	20	668	343	ENST00000313654.13	311	-58.79	165	-38.15	20	10661	1764 8999	0.902394	0.0138255	LAMA3
hsa-miR-4498	NONHSAT185560.1	147	-30.52	147	-30.52	22	668	368	ENST00000313654.13	309	-59.68	169	-36.85	22	10661	4088 455	0.902394	0.0138255	LAMA3
hsa-miR-6816-5p	NONHSAT185560.1	157	-31.52	157	-31.52	21	668	366	ENST00000313654.13	157	-38.78	157	-38.78	21	10661	495	0.902394	0.0138255	LAMA3
hsa-miR-661	NONHSAT204599.1	160	-34.34	160	-34.34	24	1507	32	ENST00000226760.5	465	-81.61	159	-32.53	24	3640	214 293 343	0.920846	0.0091501	WFS1
hsa-miR-762	NONHSAT204599.1	172	-41.64	172	-41.64	22	1507	184	ENST00000226760.5	161	-34.82	161	-34.82	22	3640	2892	0.920846	0.0091501	WFS1
hsa-miR-5787	NONHSAT204599.1	164	-36.83	164	-36.83	20	1507	186	ENST00000226760.5	156	-36.92	156	-36.92	20	3640	2889	0.920846	0.0091501	WFS1
hsa-miR-6846-5p	NONHSAT204599.1	156	-34.34	156	-34.34	22	1507	184	ENST00000226760.5	154	-32.38	154	-32.38	22	3640	200	0.920846	0.0091501	WFS1
hsa-miR-6848-5p	NONHSAT204599.1	164	-34.38	164	-34.38	23	1507	185	ENST00000226760.5	155	-33.25	155	-33.25	23	3640	195	0.920846	0.0091501	WFS1
hsa-miR-661	NONHSAT204599.1	160	-34.34	160	-34.34	24	1507	32	ENST00000297469.3	168	-39.98	168	-39.98	24	2778	715	0.980075	0.000591535	GPER1
hsa-miR-4706	NONHSAT204599.1	173	-33.98	173	-33.98	25	1507	10	ENST00000297469.3	171	-33.11	171	-33.11	25	2778	2083	0.980075	0.000591535	GPER1
hsa-miR-4763-3p	NONHSAT204599.1	155	-33.93	155	-33.93	24	1507	172	ENST00000297469.3	154	-33.29	154	-33.29	24	2778	2095	0.980075	0.000591535	GPER1
hsa-miR-4767	NONHSAT204599.1	157	-38.33	157	-38.33	23	1507	78	ENST00000297469.3	318	-56.66	160	-30.59	23	2778	2482 415	0.980075	0.000591535	GPER1
hsa-miR-6756-5p	NONHSAT204599.1	174	-41.62	174	-41.62	23	1507	189	ENST00000297469.3	469	-91.4	161	-34.28	23	2778	1578 774 40	0.980075	0.000591535	GPER1
hsa-miR-661	NR_026800	816	-149.18	173	-32.02	24	9643	7042 3511 4181 2569 6283	ENST00000393203.3	319	-54.85	174	-36.14	24	6314	165 4301	0.916813	0.0100922	PTGFRN
hsa-miR-663a	NR_026800	302	-60.45	153	-31.09	22	9643	4151 6488	ENST00000393203.3	163	-35.2	163	-35.2	22	6314	733	0.916813	0.0100922	PTGFRN
hsa-miR-4667-3p	NR_026800	462	-79.87	168	-33.5	21	9643	4447 106 510	ENST00000393203.3	466	-81.72	162	-33.24	21	6314	242 63 3853	0.916813	0.0100922	PTGFRN
hsa-miR-4747-3p	NR_026800	166	-30.18	166	-30.18	22	9643	7175	ENST00000393203.3	307	-57.56	156	-32.41	22	6314	4760 893	0.916813	0.0100922	PTGFRN
hsa-miR-6724-5p	NR_026800	305	-62.69	158	-32.37	23	9643	4280 2582	ENST00000393203.3	161	-32.24	161	-32.24	23	6314	1718	0.916813	0.0100922	PTGFRN
hsa-miR-6734-3p	NR_026800	474	-74.04	180	-33.37	23	9643	4440 6160 1009	ENST00000393203.3	338	-61.44	174	-33.02	23	6314	69 232	0.916813	0.0100922	PTGFRN
hsa-miR-6756-5p	NR_026800	613	-110.76	166	-34.29	23	9643	2323 3666 6445 3858	ENST00000393203.3	309	-59.71	155	-30.95	23	6314	3440 5404	0.916813	0.0100922	PTGFRN
hsa-miR-661	NR_026800	816	-149.18	173	-32.02	24	9643	7042 3511 4181 2569 6283	ENST00000388996.10	753	-128.97	166	-33.13	24	11583	5076 3300 7646 2831 8545	0.966184	0.00169592	KCNQ3
hsa-miR-665	NR_026800	1200	-189.33	165	-35	20	9643	3343 2368 979 1104 6928 6642 2845 2456	ENST00000388996.10	315	-47.92	170	-30.4	20	11583	810 7477	0.966184	0.00169592	KCNQ3
hsa-miR-1226-5p	NR_026800	306	-64.37	160	-39.09	26	9643	3566 4133	ENST00000388996.10	157	-32.77	157	-32.77	26	11583	1607	0.966184	0.00169592	KCNQ3
hsa-miR-1913	NR_026800	731	-124.04	160	-33.19	22	9643	3049 3976 5676 1694 5233	ENST00000388996.10	463	-77.44	163	-32.26	22	11583	776 10899 10968	0.966184	0.00169592	KCNQ3
hsa-miR-4667-3p	NR_026800	462	-79.87	168	-33.5	21	9643	4447 106 510	ENST00000388996.10	463	-72.37	166	-33.2	21	11583	78 4353 10895	0.966184	0.00169592	KCNQ3
hsa-miR-4749-3p	NR_026800	470	-82.76	172	-37.9	20	9643	71 3049 2589	ENST00000388996.10	471	-91.3	165	-36.58	20	11583	417 56 776	0.966184	0.00169592	KCNQ3
hsa-miR-4763-3p	NR_026800	633	-113.04	167	-31.19	24	9643	3780 3230 3669 4779	ENST00000388996.10	306	-66.22	157	-36.59	24	11583	368 353	0.966184	0.00169592	KCNQ3
hsa-miR-6727-5p	NR_026800	150	-37.96	150	-37.96	23	9643	3546	ENST00000388996.10	158	-35.45	158	-35.45	23	11583	2707	0.966184	0.00169592	KCNQ3
hsa-miR-6756-5p	NR_026800	613	-110.76	166	-34.29	23	9643	2323 3666 6445 3858	ENST00000388996.10	595	-97.87	152	-30.77	23	11583	3295 7557 2085 10906	0.966184	0.00169592	KCNQ3
hsa-miR-6779-5p	NR_026800	641	-124.53	170	-33.87	21	9643	3240 2707 382 5688	ENST00000388996.10	157	-36.01	157	-36.01	21	11583	272	0.966184	0.00169592	KCNQ3
hsa-miR-6791-5p	NR_026800	1070	-211.71	163	-38.71	22	9643	6944 3009 3506 51 380 5694 3366	ENST00000388996.10	166	-38.89	166	-38.89	22	11583	373	0.966184	0.00169592	KCNQ3
hsa-miR-6808-5p	NR_026800	617	-110.05	161	-32.38	22	9643	4780 6274 3234 788	ENST00000388996.10	459	-75.55	162	-30.26	22	11583	2790 354 5400	0.966184	0.00169592	KCNQ3
hsa-miR-661	T163288	761	-119.16	169	-32.02	24	3752	262 467 1443 1094 2554	ENST00000361516.8	164	-33.67	164	-33.67	24	2589	966	0.941796	0.00498291	FCRL2
hsa-miR-661	T163288	761	-119.16	169	-32.02	24	3752	262 467 1443 1094 2554	ENST00000469986.1	164	-33.67	164	-33.67	24	902	289	0.946636	0.0041956	FCRL2
hsa-miR-661	T163288	761	-119.16	169	-32.02	24	3752	262 467 1443 1094 2554	ENST00000379802.8	304	-52.63	163	-33.88	24	9697	6381 564	0.989893	0.000152725	DSP
hsa-miR-328-5p	T163288	154	-33.8	154	-33.8	23	3752	277	ENST00000379802.8	151	-32.74	151	-32.74	23	9697	9289	0.989893	0.000152725	DSP
hsa-miR-661	T163288	761	-119.16	169	-32.02	24	3752	262 467 1443 1094 2554	ENST00000369651.7	316	-59.94	162	-32.82	24	3918	138 221	0.90471	0.0131877	NT5E
hsa-miR-4707-5p	T163288	160	-37.62	160	-37.62	23	3752	247	ENST00000369651.7	160	-45.75	160	-45.75	23	3918	444	0.90471	0.0131877	NT5E
hsa-miR-6124	T163288	173	-33.97	173	-33.97	20	3752	3562	ENST00000369651.7	170	-30.34	170	-30.34	20	3918	39	0.90471	0.0131877	NT5E
hsa-miR-661	T163288	761	-119.16	169	-32.02	24	3752	262 467 1443 1094 2554	ENST00000388996.10	753	-128.97	166	-33.13	24	11583	5076 3300 7646 2831 8545	0.916512	0.0101644	KCNQ3
hsa-miR-3196	T163288	320	-60.05	164	-33.27	18	3752	280 290	ENST00000388996.10	159	-32.58	159	-32.58	18	11583	207	0.916512	0.0101644	KCNQ3
hsa-miR-4632-3p	T163288	162	-30.93	162	-30.93	22	3752	4	ENST00000388996.10	826	-167.35	169	-37.75	22	11583	124 602 580 759 620	0.916512	0.0101644	KCNQ3
hsa-miR-6746-3p	T163288	162	-31.57	162	-31.57	22	3752	5	ENST00000388996.10	484	-102.44	167	-35.71	22	11583	620 580 124	0.916512	0.0101644	KCNQ3
hsa-miR-6808-5p	T163288	301	-54.82	153	-34.41	22	3752	1294 1245	ENST00000388996.10	459	-75.55	162	-30.26	22	11583	2790 354 5400	0.916512	0.0101644	KCNQ3
hsa-miR-6893-5p	T163288	314	-53.08	160	-30.85	21	3752	1298 1247	ENST00000388996.10	448	-69.1	153	-30.08	21	11583	354 5402 2789	0.916512	0.0101644	KCNQ3
hsa-miR-328-5p	T163288	154	-33.8	154	-33.8	23	3752	277	ENST00000388996.10	319	-74.36	179	-45.05	23	11583	371 2620	0.916512	0.0101644	KCNQ3
hsa-miR-661	T163288	761	-119.16	169	-32.02	24	3752	262 467 1443 1094 2554	ENST00000362057.4	648	-116.38	178	-33.18	24	4070	2981 1587 536 2177	0.958194	0.00258507	WHRN
hsa-miR-3196	T163288	320	-60.05	164	-33.27	18	3752	280 290	ENST00000362057.4	297	-63.82	152	-34.54	18	4070	178 2845	0.958194	0.00258507	WHRN
hsa-miR-4632-3p	T163288	162	-30.93	162	-30.93	22	3752	4	ENST00000362057.4	602	-114.92	157	-33.74	22	4070	728 35 1036 57	0.958194	0.00258507	WHRN
hsa-miR-4707-5p	T163288	160	-37.62	160	-37.62	23	3752	247	ENST00000362057.4	152	-35.22	152	-35.22	23	4070	723	0.958194	0.00258507	WHRN
hsa-miR-6752-5p	T163288	147	-30.67	147	-30.67	22	3752	3532	ENST00000362057.4	641	-129.9	163	-33.95	22	4070	2710 3950 3854 1013	0.958194	0.00258507	WHRN
hsa-miR-328-5p	T163288	154	-33.8	154	-33.8	23	3752	277	ENST00000362057.4	160	-33.31	160	-33.31	23	4070	343	0.958194	0.00258507	WHRN
hsa-miR-661	T163288	761	-119.16	169	-32.02	24	3752	262 467 1443 1094 2554	ENST00000460253.1	171	-41.09	171	-41.09	24	3947	3488	0.91749	0.00993108	CRB2
hsa-miR-3187-5p	T163288	158	-30.13	158	-30.13	23	3752	1445	ENST00000460253.1	612	-100.47	155	-31.79	23	3947	250 1621 3488 803	0.91749	0.00993108	CRB2
hsa-miR-4707-5p	T163288	160	-37.62	160	-37.62	23	3752	247	ENST00000460253.1	292	-58.06	148	-31.88	23	3947	3481 104	0.91749	0.00993108	CRB2
hsa-miR-661	T163288	761	-119.16	169	-32.02	24	3752	262 467 1443 1094 2554	ENST00000409687.5	606	-110.64	158	-31.64	24	3814	1369 1419 2030 2243	0.96138	0.00220851	SAPCD2
hsa-miR-3187-5p	T163288	158	-30.13	158	-30.13	23	3752	1445	ENST00000409687.5	156	-33.07	156	-33.07	23	3814	2240	0.96138	0.00220851	SAPCD2
hsa-miR-4707-5p	T163288	160	-37.62	160	-37.62	23	3752	247	ENST00000409687.5	154	-37.78	154	-37.78	23	3814	85	0.96138	0.00220851	SAPCD2
hsa-miR-6752-5p	T163288	147	-30.67	147	-30.67	22	3752	3532	ENST00000409687.5	314	-66.04	161	-34.06	22	3814	1071 2096	0.96138	0.00220851	SAPCD2
hsa-miR-328-5p	T163288	154	-33.8	154	-33.8	23	3752	277	ENST00000409687.5	300	-62.53	160	-39.88	23	3814	1044 2857	0.96138	0.00220851	SAPCD2
hsa-miR-661	T163288	761	-119.16	169	-32.02	24	3752	262 467 1443 1094 2554	ENST00000546420.5	158	-30.75	158	-30.75	24	2397	1986	0.968807	0.00144431	BICDL1
hsa-miR-3192-5p	T163288	164	-31.73	164	-31.73	23	3752	1091	ENST00000546420.5	494	-90.16	175	-34.91	23	2397	2312 252 1921	0.968807	0.00144431	BICDL1
hsa-miR-4707-5p	T163288	160	-37.62	160	-37.62	23	3752	247	ENST00000546420.5	460	-103.24	163	-38.99	23	2397	62 166 2228	0.968807	0.00144431	BICDL1
hsa-miR-6786-5p	T163288	309	-58.74	156	-33.22	21	3752	616 281	ENST00000546420.5	159	-32.06	159	-32.06	21	2397	1858	0.968807	0.00144431	BICDL1
hsa-miR-1273h-5p	T163288	324	-54.97	167	-32.88	21	3752	1095 1257	ENST00000546420.5	448	-79.89	157	-30.4	21	2397	253 1920 2313	0.968807	0.00144431	BICDL1
hsa-miR-661	T163288	761	-119.16	169	-32.02	24	3752	262 467 1443 1094 2554	ENST00000423218.6	766	-111.84	168	-30.81	24	10192	3711 3907 7851 8106 7692	0.962545	0.00207801	ITGA11
hsa-miR-3187-5p	T163288	158	-30.13	158	-30.13	23	3752	1445	ENST00000423218.6	621	-111.92	157	-31.08	23	10192	7851 88 7690 8222	0.962545	0.00207801	ITGA11
hsa-miR-6752-5p	T163288	147	-30.67	147	-30.67	22	3752	3532	ENST00000423218.6	319	-61.96	163	-31.92	22	10192	4583 3632	0.962545	0.00207801	ITGA11
hsa-miR-6786-5p	T163288	309	-58.74	156	-33.22	21	3752	616 281	ENST00000423218.6	168	-35.82	168	-35.82	21	10192	3728	0.962545	0.00207801	ITGA11
hsa-miR-328-5p	T163288	154	-33.8	154	-33.8	23	3752	277	ENST00000423218.6	431	-77.35	151	-33.37	23	10192	35 1414 1771	0.962545	0.00207801	ITGA11
hsa-miR-574-5p	T163288	181	-32.85	181	-32.85	23	3752	731	ENST00000423218.6	487	-62.84	175	-31.66	23	10192	7802 5742 4048	0.962545	0.00207801	ITGA11
hsa-miR-661	T163288	761	-119.16	169	-32.02	24	3752	262 467 1443 1094 2554	ENST00000308713.9	499	-94.43	174	-35.74	24	3801	176 202 1221	0.929262	0.00732876	SEZ6L2
hsa-miR-3187-5p	T163288	158	-30.13	158	-30.13	23	3752	1445	ENST00000308713.9	167	-32.25	167	-32.25	23	3801	3544	0.929262	0.00732876	SEZ6L2
hsa-miR-4707-5p	T163288	160	-37.62	160	-37.62	23	3752	247	ENST00000308713.9	149	-30.81	149	-30.81	23	3801	806	0.929262	0.00732876	SEZ6L2
hsa-miR-6752-5p	T163288	147	-30.67	147	-30.67	22	3752	3532	ENST00000308713.9	306	-65.48	159	-39.23	22	3801	240 909	0.929262	0.00732876	SEZ6L2
hsa-miR-328-5p	T163288	154	-33.8	154	-33.8	23	3752	277	ENST00000308713.9	628	-141.16	168	-43.98	23	3801	2015 1231 3472 3603	0.929262	0.00732876	SEZ6L2
hsa-miR-661	T163288	761	-119.16	169	-32.02	24	3752	262 467 1443 1094 2554	ENST00000268720.9	158	-30.78	158	-30.78	24	2657	2001	0.983864	0.000388478	CPNE7
hsa-miR-4632-3p	T163288	162	-30.93	162	-30.93	22	3752	4	ENST00000268720.9	295	-51.59	155	-31.33	22	2657	140 1244	0.983864	0.000388478	CPNE7
hsa-miR-6808-5p	T163288	301	-54.82	153	-34.41	22	3752	1294 1245	ENST00000268720.9	154	-32.28	154	-32.28	22	2657	2231	0.983864	0.000388478	CPNE7
hsa-miR-661	T163288	761	-119.16	169	-32.02	24	3752	262 467 1443 1094 2554	ENST00000361673.4	488	-93.38	174	-37.14	24	7437	6822 5482 2149	0.947934	0.00399578	ALPK2
hsa-miR-3187-5p	T163288	158	-30.13	158	-30.13	23	3752	1445	ENST00000361673.4	310	-49.87	162	-31.43	23	7437	6267 1264	0.947934	0.00399578	ALPK2
hsa-miR-661	T163288	761	-119.16	169	-32.02	24	3752	262 467 1443 1094 2554	NM_025108	612	-102.98	166	-32.73	24	1650	782 532 257 390	0.95765	0.0026523	C16orf59
hsa-miR-6786-5p	T163288	309	-58.74	156	-33.22	21	3752	616 281	NM_025108	166	-37.14	166	-37.14	21	1650	382	0.95765	0.0026523	C16orf59
hsa-miR-661	T163288	761	-119.16	169	-32.02	24	3752	262 467 1443 1094 2554	NM_130848	164	-31.16	164	-31.16	24	3144	2263	0.927105	0.00777679	DCANP1
hsa-miR-6786-5p	T163288	309	-58.74	156	-33.22	21	3752	616 281	NM_130848	162	-30.51	162	-30.51	21	3144	931	0.927105	0.00777679	DCANP1
hsa-miR-661	T163288	761	-119.16	169	-32.02	24	3752	262 467 1443 1094 2554	NM_207311	303	-50.69	158	-30.75	24	3081	2073 2768	0.916833	0.0100876	CCDC64
hsa-miR-3192-5p	T163288	164	-31.73	164	-31.73	23	3752	1091	NM_207311	494	-90.16	175	-34.91	23	3081	2399 288 2008	0.916833	0.0100876	CCDC64
hsa-miR-4707-5p	T163288	160	-37.62	160	-37.62	23	3752	247	NM_207311	460	-103.24	163	-38.99	23	3081	98 202 2315	0.916833	0.0100876	CCDC64
hsa-miR-6786-5p	T163288	309	-58.74	156	-33.22	21	3752	616 281	NM_207311	159	-32.06	159	-32.06	21	3081	1945	0.916833	0.0100876	CCDC64
hsa-miR-1273h-5p	T163288	324	-54.97	167	-32.88	21	3752	1095 1257	NM_207311	598	-101.76	157	-30.4	21	3081	289 2526 2007 2400	0.916833	0.0100876	CCDC64
hsa-miR-661	T194191	157	-35.11	157	-35.11	24	9194	4186	ENST00000236495.9	327	-64.93	167	-32.73	24	3272	824 445	0.910481	0.0116617	SLC5A9
hsa-miR-339-5p	T194191	151	-35.68	151	-35.68	23	9194	3896	ENST00000236495.9	158	-30.7	158	-30.7	23	3272	327	0.910481	0.0116617	SLC5A9
hsa-miR-661	T194191	157	-35.11	157	-35.11	24	9194	4186	ENST00000297469.3	168	-39.98	168	-39.98	24	2778	715	0.952409	0.00334348	GPER1
hsa-miR-1236-3p	T194191	293	-40.85	152	-30.2	22	9194	1039 2702	ENST00000297469.3	155	-38.36	155	-38.36	22	2778	320	0.952409	0.00334348	GPER1
hsa-miR-661	T194191	157	-35.11	157	-35.11	24	9194	4186	ENST00000417816.2	161	-37.46	161	-37.46	24	3008	155	0.912147	0.0112383	NEBL
hsa-miR-661	T346986	587	-94.96	151	-30.19	24	40447	36823 20768 37017 12498	ENST00000236495.9	327	-64.93	167	-32.73	24	3272	824 445	0.931457	0.00688612	SLC5A9
hsa-miR-1972	T346986	617	-94.61	178	-34.58	22	40447	32094 26697 28339 34158	ENST00000236495.9	166	-34.86	166	-34.86	22	3272	1597	0.931457	0.00688612	SLC5A9
hsa-miR-4281	T346986	148	-30.95	148	-30.95	18	40447	30625	ENST00000236495.9	155	-30.02	155	-30.02	18	3272	926	0.931457	0.00688612	SLC5A9
hsa-miR-4433a-3p	T346986	635	-102.56	170	-31.02	21	40447	28440 34259 37983 19976	ENST00000236495.9	167	-31.5	167	-31.5	21	3272	3105	0.931457	0.00688612	SLC5A9
hsa-miR-4640-5p	T346986	288	-51.24	148	-30.97	23	40447	30685 7142	ENST00000236495.9	338	-68.74	173	-35.44	23	3272	466 1509	0.931457	0.00688612	SLC5A9
hsa-miR-6165	T346986	926	-135.88	169	-31.18	19	40447	28685 29562 1410 33928 29198 29077	ENST00000236495.9	459	-78.62	165	-30.09	19	3272	1538 3110 687	0.931457	0.00688612	SLC5A9
hsa-miR-6756-5p	T346986	1055	-183.19	160	-35.19	23	40447	28501 34320 38632 37101 32955 1220 1475	ENST00000236495.9	164	-34.15	164	-34.15	23	3272	1512	0.931457	0.00688612	SLC5A9
hsa-miR-661	T346986	587	-94.96	151	-30.19	24	40447	36823 20768 37017 12498	ENST00000294889.6	165	-37.17	165	-37.17	24	2891	2337	0.948763	0.00387058	C1orf115
hsa-miR-4722-5p	T346986	779	-139.51	159	-32.13	23	40447	20788 28437 19509 28680 29863	ENST00000294889.6	313	-58.21	159	-32.19	23	2891	240 69	0.948763	0.00387058	C1orf115
hsa-miR-6727-5p	T346986	310	-53.59	163	-30.61	23	40447	32990 29261	ENST00000294889.6	172	-39.93	172	-39.93	23	2891	81	0.948763	0.00387058	C1orf115
hsa-miR-661	T346986	587	-94.96	151	-30.19	24	40447	36823 20768 37017 12498	ENST00000226760.5	465	-81.61	159	-32.53	24	3640	214 293 343	0.962924	0.00203644	WFS1
hsa-miR-4640-5p	T346986	288	-51.24	148	-30.97	23	40447	30685 7142	ENST00000226760.5	317	-68.69	166	-38.29	23	3640	304 1881	0.962924	0.00203644	WFS1
hsa-miR-4722-5p	T346986	779	-139.51	159	-32.13	23	40447	20788 28437 19509 28680 29863	ENST00000226760.5	154	-30.18	154	-30.18	23	3640	188	0.962924	0.00203644	WFS1
hsa-miR-4758-5p	T346986	159	-39.77	159	-39.77	23	40447	32198	ENST00000226760.5	160	-36.33	160	-36.33	23	3640	136	0.962924	0.00203644	WFS1
hsa-miR-6846-5p	T346986	318	-59.59	165	-32.4	22	40447	565 31639	ENST00000226760.5	154	-32.38	154	-32.38	22	3640	200	0.962924	0.00203644	WFS1
hsa-miR-6848-5p	T346986	305	-54.67	160	-31.34	23	40447	564 31637	ENST00000226760.5	155	-33.25	155	-33.25	23	3640	195	0.962924	0.00203644	WFS1
hsa-miR-661	T346986	587	-94.96	151	-30.19	24	40447	36823 20768 37017 12498	ENST00000379987.6	157	-33.33	157	-33.33	24	4598	276	0.94865	0.00388757	NPNT
hsa-miR-4739	T346986	938	-162.67	165	-32.14	25	40447	10587 29483 31472 32918 26294 24899	ENST00000379987.6	165	-31.68	165	-31.68	25	4598	3173	0.94865	0.00388757	NPNT
[truncated: 6,703 more rows]
