# Supplementary material for: Integration analysis of cis- and trans-regulatory long non-coding RNAs associated with immune-related pathways in non-small cell lung cancer
Source: Biochem Biophys Rep. 2024 Oct 28;40:101832. doi: 10.1016/j.bbrep.2024.101832 (PMC11558640; doi:10.1016/j.bbrep.2024.101832)
Supplement: Multimedia component 25 [file mmc25.xlsx]

## Sheet: Table S24-ceRNAPCs_AllenrichGO
Table S24-ceRNAPCs_All enrich GO
Terms	Counts	GeneRatio	BgRatio	pValue	FDR	foldEnrichment	geneID	geneSymbol	Category
GO:0042113~B cell activation	15	15/250	241/18012	1.45941e-06	0.00439283	4.48432	ENSG00000095585/ENSG00000134061/ENSG00000177455/ENSG00000012124/ENSG00000139193/ENSG00000178562/ENSG00000004468/ENSG00000007312/ENSG00000135905/ENSG00000174371/ENSG00000161405/ENSG00000122188/ENSG00000138795/ENSG00000156738/ENSG00000159958	BLNK/CD180/CD19/CD22/CD27/CD28/CD38/CD79B/DOCK10/EXO1/IKZF3/LAX1/LEF1/MS4A1/TNFRSF13C	GO_BP
GO:0050853~B cell receptor signaling pathway	7	7/250	58/18012	1.50074e-05	0.0225862	8.69545	ENSG00000177455/ENSG00000012124/ENSG00000004468/ENSG00000007312/ENSG00000156738/ENSG00000196092/ENSG00000107679	CD19/CD22/CD38/CD79B/MS4A1/PAX5/PLEKHA1	GO_BP
GO:0048568~embryonic organ development	18	18/250	428/18012	3.18514e-05	0.0319575	3.03006	ENSG00000148204/ENSG00000251380/ENSG00000129173/ENSG00000116016/ENSG00000164683/ENSG00000197576/ENSG00000173917/ENSG00000114378/ENSG00000138795/ENSG00000119508/ENSG00000196092/ENSG00000158286/ENSG00000124813/ENSG00000162367/ENSG00000121068/ENSG00000135111/ENSG00000137203/ENSG00000095397	CRB2/DCANP1/E2F8/EPAS1/HEY1/HOXA4/HOXB2/HYAL1/LEF1/NR4A3/PAX5/RNF207/RUNX2/TAL1/TBX2/TBX3/TFAP2A/WHRN	GO_BP
GO:0006939~smooth muscle contraction	8	8/250	108/18012	0.000131234	0.0554768	5.33689	ENSG00000120907/ENSG00000004468/ENSG00000105664/ENSG00000251380/ENSG00000136160/ENSG00000164850/ENSG00000065534/ENSG00000168743	ADRA1A/CD38/COMP/DCANP1/EDNRB/GPER1/MYLK/NPNT	GO_BP
GO:0030098~lymphocyte differentiation	14	14/250	352/18012	0.000425488	0.128072	2.86555	ENSG00000095585/ENSG00000172724/ENSG00000126353/ENSG00000177455/ENSG00000139193/ENSG00000178562/ENSG00000007312/ENSG00000135905/ENSG00000120738/ENSG00000179388/ENSG00000161405/ENSG00000138795/ENSG00000156738/ENSG00000124813	BLNK/CCL19/CCR7/CD19/CD27/CD28/CD79B/DOCK10/EGR1/EGR3/IKZF3/LEF1/MS4A1/RUNX2	GO_BP
GO:0050954~sensory perception of mechanical stimulus	9	9/250	165/18012	0.000506448	0.138583	3.92989	ENSG00000089685/ENSG00000112782/ENSG00000100473/ENSG00000187017/ENSG00000165474/ENSG00000144285/ENSG00000137203/ENSG00000109501/ENSG00000095397	BIRC5/CLIC5/COCH/ESPN/GJB2/SCN1A/TFAP2A/WFS1/WHRN	GO_BP
GO:0046677~response to antibiotic	13	13/250	320/18012	0.000557506	0.139841	2.92695	ENSG00000141433/ENSG00000131471/ENSG00000139193/ENSG00000138061/ENSG00000120738/ENSG00000165474/ENSG00000170775/ENSG00000114378/ENSG00000198125/ENSG00000119508/ENSG00000107679/ENSG00000171132/ENSG00000176890	ADCYAP1/AOC3/CD27/CYP1B1/EGR1/GJB2/GPR37/HYAL1/MB/NR4A3/PLEKHA1/PRKCE/TYMS	GO_BP
GO:0034694~response to prostaglandin	4	4/250	31/18012	0.000848936	0.177661	9.29652	ENSG00000151632/ENSG00000172724/ENSG00000126353/ENSG00000171132	AKR1C2/CCL19/CCR7/PRKCE	GO_BP
GO:0031295~T cell costimulation	5	5/250	55/18012	0.000977821	0.177661	6.54982	ENSG00000186265/ENSG00000172724/ENSG00000126353/ENSG00000178562/ENSG00000159958	BTLA/CCL19/CCR7/CD28/TNFRSF13C	GO_BP
GO:0031294~lymphocyte costimulation	5	5/250	56/18012	0.0010617	0.177661	6.43286	ENSG00000186265/ENSG00000172724/ENSG00000126353/ENSG00000178562/ENSG00000159958	BTLA/CCL19/CCR7/CD28/TNFRSF13C	GO_BP
GO:0007351~tripartite regional subdivision	3	3/250	15/18012	0.00106242	0.177661	14.4096	ENSG00000251380/ENSG00000140479/ENSG00000135111	DCANP1/PCSK6/TBX3	GO_BP
GO:0008595~anterior/posterior axis specification, embryo	3	3/250	15/18012	0.00106242	0.177661	14.4096	ENSG00000251380/ENSG00000140479/ENSG00000135111	DCANP1/PCSK6/TBX3	GO_BP
GO:0050864~regulation of B cell activation	7	7/250	116/18012	0.00117878	0.186744	4.34772	ENSG00000177455/ENSG00000012124/ENSG00000139193/ENSG00000178562/ENSG00000004468/ENSG00000161405/ENSG00000159958	CD19/CD22/CD27/CD28/CD38/IKZF3/TNFRSF13C	GO_BP
GO:0051480~regulation of cytosolic calcium ion concentration	13	13/250	355/18012	0.00143876	0.188179	2.63838	ENSG00000141433/ENSG00000120907/ENSG00000172724/ENSG00000126353/ENSG00000177455/ENSG00000004468/ENSG00000168329/ENSG00000136160/ENSG00000204442/ENSG00000164850/ENSG00000171303/ENSG00000156738/ENSG00000171132	ADCYAP1/ADRA1A/CCL19/CCR7/CD19/CD38/CX3CR1/EDNRB/FAM155A/GPER1/KCNK3/MS4A1/PRKCE	GO_BP
GO:0060402~calcium ion transport into cytosol	8	8/250	155/18012	0.0014698	0.188179	3.71861	ENSG00000120907/ENSG00000172724/ENSG00000126353/ENSG00000177455/ENSG00000204442/ENSG00000164850/ENSG00000156738/ENSG00000171132	ADRA1A/CCL19/CCR7/CD19/FAM155A/GPER1/MS4A1/PRKCE	GO_BP
GO:0060021~roof of mouth development	6	6/250	89/18012	0.00149692	0.188179	4.85717	ENSG00000184113/ENSG00000138795/ENSG00000107679/ENSG00000121068/ENSG00000135111/ENSG00000137203	CLDN5/LEF1/PLEKHA1/TBX2/TBX3/TFAP2A	GO_BP
GO:0030509~BMP signaling pathway	8	8/250	156/18012	0.00153108	0.188179	3.69477	ENSG00000105664/ENSG00000148204/ENSG00000120738/ENSG00000125965/ENSG00000147257/ENSG00000138795/ENSG00000140479/ENSG00000124813	COMP/CRB2/EGR1/GDF5/GPC3/LEF1/PCSK6/RUNX2	GO_BP
GO:0007204~positive regulation of cytosolic calcium ion concentration	12	12/250	317/18012	0.00164871	0.188179	2.72737	ENSG00000141433/ENSG00000120907/ENSG00000172724/ENSG00000126353/ENSG00000177455/ENSG00000004468/ENSG00000168329/ENSG00000136160/ENSG00000204442/ENSG00000164850/ENSG00000156738/ENSG00000171132	ADCYAP1/ADRA1A/CCL19/CCR7/CD19/CD38/CX3CR1/EDNRB/FAM155A/GPER1/MS4A1/PRKCE	GO_BP
GO:0030326~embryonic limb morphogenesis	7	7/250	125/18012	0.00181518	0.188179	4.03469	ENSG00000125965/ENSG00000147257/ENSG00000138795/ENSG00000124813/ENSG00000121068/ENSG00000135111/ENSG00000137203	GDF5/GPC3/LEF1/RUNX2/TBX2/TBX3/TFAP2A	GO_BP
GO:0035113~embryonic appendage morphogenesis	7	7/250	125/18012	0.00181518	0.188179	4.03469	ENSG00000125965/ENSG00000147257/ENSG00000138795/ENSG00000124813/ENSG00000121068/ENSG00000135111/ENSG00000137203	GDF5/GPC3/LEF1/RUNX2/TBX2/TBX3/TFAP2A	GO_BP
GO:0060004~reflex	3	3/250	19/18012	0.00217174	0.190592	11.376	ENSG00000120907/ENSG00000168743/ENSG00000119508	ADRA1A/NPNT/NR4A3	GO_BP
GO:0035924~cellular response to vascular endothelial growth factor stimulus	5	5/250	66/18012	0.00222056	0.190592	5.45818	ENSG00000183287/ENSG00000179388/ENSG00000092421/ENSG00000165197/ENSG00000158125	CCBE1/EGR3/SEMA6A/VEGFD/XDH	GO_BP
GO:0060401~cytosolic calcium ion transport	8	8/250	168/18012	0.00243687	0.190592	3.43086	ENSG00000120907/ENSG00000172724/ENSG00000126353/ENSG00000177455/ENSG00000204442/ENSG00000164850/ENSG00000156738/ENSG00000171132	ADRA1A/CCL19/CCR7/CD19/FAM155A/GPER1/MS4A1/PRKCE	GO_BP
GO:0071772~response to BMP	8	8/250	169/18012	0.00252803	0.190592	3.41056	ENSG00000105664/ENSG00000148204/ENSG00000120738/ENSG00000125965/ENSG00000147257/ENSG00000138795/ENSG00000140479/ENSG00000124813	COMP/CRB2/EGR1/GDF5/GPC3/LEF1/PCSK6/RUNX2	GO_BP
GO:0071773~cellular response to BMP stimulus	8	8/250	169/18012	0.00252803	0.190592	3.41056	ENSG00000105664/ENSG00000148204/ENSG00000120738/ENSG00000125965/ENSG00000147257/ENSG00000138795/ENSG00000140479/ENSG00000124813	COMP/CRB2/EGR1/GDF5/GPC3/LEF1/PCSK6/RUNX2	GO_BP
GO:0051145~smooth muscle cell differentiation	5	5/250	68/18012	0.00253278	0.190592	5.29765	ENSG00000105664/ENSG00000136160/ENSG00000164850/ENSG00000164683/ENSG00000168743	COMP/EDNRB/GPER1/HEY1/NPNT	GO_BP
GO:0007498~mesoderm development	7	7/250	134/18012	0.00269082	0.19402	3.7637	ENSG00000148204/ENSG00000161405/ENSG00000138795/ENSG00000119508/ENSG00000172818/ENSG00000162367/ENSG00000135111	CRB2/IKZF3/LEF1/NR4A3/OVOL1/TAL1/TBX3	GO_BP
GO:0120034~positive regulation of plasma membrane bounded cell projection assembly	6	6/250	100/18012	0.00270726	0.19402	4.32288	ENSG00000011426/ENSG00000172724/ENSG00000126353/ENSG00000187017/ENSG00000150625/ENSG00000181404	ANLN/CCL19/CCR7/ESPN/GPM6A/WASHC1	GO_BP
GO:0038084~vascular endothelial growth factor signaling pathway	4	4/250	43/18012	0.00292376	0.197738	6.70214	ENSG00000183287/ENSG00000092421/ENSG00000165197/ENSG00000158125	CCBE1/SEMA6A/VEGFD/XDH	GO_BP
GO:1900746~regulation of vascular endothelial growth factor signaling pathway	3	3/250	22/18012	0.00334724	0.197738	9.82473	ENSG00000183287/ENSG00000092421/ENSG00000158125	CCBE1/SEMA6A/XDH	GO_BP
GO:0035296~regulation of tube diameter	7	7/250	140/18012	0.00343397	0.197738	3.6024	ENSG00000141433/ENSG00000120907/ENSG00000126895/ENSG00000004468/ENSG00000105664/ENSG00000136160/ENSG00000164850	ADCYAP1/ADRA1A/AVPR2/CD38/COMP/EDNRB/GPER1	GO_BP
GO:0050880~regulation of blood vessel size	7	7/250	140/18012	0.00343397	0.197738	3.6024	ENSG00000141433/ENSG00000120907/ENSG00000126895/ENSG00000004468/ENSG00000105664/ENSG00000136160/ENSG00000164850	ADCYAP1/ADRA1A/AVPR2/CD38/COMP/EDNRB/GPER1	GO_BP
GO:0097746~regulation of blood vessel diameter	7	7/250	140/18012	0.00343397	0.197738	3.6024	ENSG00000141433/ENSG00000120907/ENSG00000126895/ENSG00000004468/ENSG00000105664/ENSG00000136160/ENSG00000164850	ADCYAP1/ADRA1A/AVPR2/CD38/COMP/EDNRB/GPER1	GO_BP
GO:0002312~B cell activation involved in immune response	5	5/250	73/18012	0.00345123	0.197738	4.93479	ENSG00000134061/ENSG00000177455/ENSG00000178562/ENSG00000135905/ENSG00000174371	CD180/CD19/CD28/DOCK10/EXO1	GO_BP
GO:0007178~transmembrane receptor protein serine/threonine kinase signaling pathway	12	12/250	347/18012	0.00345823	0.197738	2.49157	ENSG00000105971/ENSG00000184113/ENSG00000105664/ENSG00000148204/ENSG00000120738/ENSG00000266524/ENSG00000125965/ENSG00000147257/ENSG00000138795/ENSG00000168743/ENSG00000140479/ENSG00000124813	CAV2/CLDN5/COMP/CRB2/EGR1/GDF10/GDF5/GPC3/LEF1/NPNT/PCSK6/RUNX2	GO_BP
GO:0035150~regulation of tube size	7	7/250	141/18012	0.00357166	0.197738	3.57685	ENSG00000141433/ENSG00000120907/ENSG00000126895/ENSG00000004468/ENSG00000105664/ENSG00000136160/ENSG00000164850	ADCYAP1/ADRA1A/AVPR2/CD38/COMP/EDNRB/GPER1	GO_BP
GO:0007188~adenylate cyclase-modulating G protein-coupled receptor signaling pathway	9	9/250	219/18012	0.00359907	0.197738	2.96088	ENSG00000141433/ENSG00000153292/ENSG00000120907/ENSG00000171873/ENSG00000126895/ENSG00000204681/ENSG00000164850/ENSG00000170775/ENSG00000090104	ADCYAP1/ADGRF1/ADRA1A/ADRA1D/AVPR2/GABBR1/GPER1/GPR37/RGS1	GO_BP
GO:0009952~anterior/posterior pattern specification	9	9/250	220/18012	0.00370836	0.197738	2.94742	ENSG00000148204/ENSG00000251380/ENSG00000147257/ENSG00000164683/ENSG00000197576/ENSG00000173917/ENSG00000138795/ENSG00000140479/ENSG00000135111	CRB2/DCANP1/GPC3/HEY1/HOXA4/HOXB2/LEF1/PCSK6/TBX3	GO_BP
GO:0002285~lymphocyte activation involved in immune response	8	8/250	180/18012	0.0037174	0.197738	3.20213	ENSG00000172724/ENSG00000134061/ENSG00000177455/ENSG00000158481/ENSG00000178562/ENSG00000135905/ENSG00000174371/ENSG00000138795	CCL19/CD180/CD19/CD1C/CD28/DOCK10/EXO1/LEF1	GO_BP
GO:0045933~positive regulation of muscle contraction	4	4/250	46/18012	0.00374289	0.197738	6.26504	ENSG00000120907/ENSG00000164850/ENSG00000168743/ENSG00000158286	ADRA1A/GPER1/NPNT/RNF207	GO_BP
GO:0048332~mesoderm morphogenesis	5	5/250	76/18012	0.00410523	0.205946	4.74	ENSG00000148204/ENSG00000138795/ENSG00000119508/ENSG00000162367/ENSG00000135111	CRB2/LEF1/NR4A3/TAL1/TBX3	GO_BP
GO:0002861~regulation of inflammatory response to antigenic stimulus	3	3/250	24/18012	0.00431035	0.209261	9.006	ENSG00000141433/ENSG00000126353/ENSG00000178562	ADCYAP1/CCR7/CD28	GO_BP
GO:0001228~DNA-binding transcription activator activity, RNA polymerase II-specific	16	16/232	437/17293	0.000285518	0.125628	2.72911	ENSG00000120738/ENSG00000116016/ENSG00000164749/ENSG00000197576/ENSG00000173917/ENSG00000161405/ENSG00000163884/ENSG00000138795/ENSG00000119508/ENSG00000172818/ENSG00000196092/ENSG00000124813/ENSG00000269404/ENSG00000121068/ENSG00000135111/ENSG00000137203	EGR1/EPAS1/HNF4G/HOXA4/HOXB2/IKZF3/KLF15/LEF1/NR4A3/OVOL1/PAX5/RUNX2/SPIB/TBX2/TBX3/TFAP2A	GO_MF
GO:0003707~steroid hormone receptor activity	5	5/232	56/17293	0.000911089	0.20044	6.65525	ENSG00000164850/ENSG00000164749/ENSG00000138795/ENSG00000119508/ENSG00000143171	GPER1/HNF4G/LEF1/NR4A3/RXRG	GO_MF
