# Supplementary material for: Integration analysis of cis- and trans-regulatory long non-coding RNAs associated with immune-related pathways in non-small cell lung cancer
Source: Biochem Biophys Rep. 2024 Oct 28;40:101832. doi: 10.1016/j.bbrep.2024.101832 (PMC11558640; doi:10.1016/j.bbrep.2024.101832)
Supplement: Multimedia component 26 [file mmc26.xlsx]

## Sheet: Table S25-ceRNAPCs_AllenrichKEG
Table S25-ceRNAPCs_All enrich KEGG
Terms	Counts	GeneRatio	BgRatio	pValue	FDR	foldEnrichment	geneID	geneSymbol
hsa04510~Focal adhesion	12	12/115	199/7892	3.00338e-05	0.00351548	4.13826	ENSG00000137843/ENSG00000105971/ENSG00000206384/ENSG00000112280/ENSG00000105664/ENSG00000137809/ENSG00000053747/ENSG00000050555/ENSG00000065534/ENSG00000107242/ENSG00000118785/ENSG00000165197	PAK6/CAV2/COL6A6/COL9A1/COMP/ITGA11/LAMA3/LAMC3/MYLK/PIP5K1B/SPP1/VEGFD
hsa04512~ECM-receptor interaction	8	8/115	87/7892	3.56901e-05	0.00351548	6.31044	ENSG00000206384/ENSG00000112280/ENSG00000105664/ENSG00000137809/ENSG00000053747/ENSG00000050555/ENSG00000168743/ENSG00000118785	COL6A6/COL9A1/COMP/ITGA11/LAMA3/LAMC3/NPNT/SPP1
hsa04970~Salivary secretion	6	6/115	91/7892	0.00204717	0.125428	4.5248	ENSG00000120907/ENSG00000171873/ENSG00000174876/ENSG00000240038/ENSG00000004468/ENSG00000101441	ADRA1A/ADRA1D/AMY1B/AMY2B/CD38/CST4
hsa04640~Hematopoietic cell lineage	6	6/115	95/7892	0.00254676	0.125428	4.33428	ENSG00000177455/ENSG00000158481/ENSG00000158488/ENSG00000012124/ENSG00000004468/ENSG00000156738	CD19/CD1C/CD1E/CD22/CD38/MS4A1
hsa04151~PI3K-Akt signaling pathway	12	12/115	352/7892	0.00504766	0.198878	2.33953	ENSG00000177455/ENSG00000206384/ENSG00000112280/ENSG00000105664/ENSG00000127920/ENSG00000168243/ENSG00000137809/ENSG00000053747/ENSG00000050555/ENSG00000225950/ENSG00000118785/ENSG00000165197	CD19/COL6A6/COL9A1/COMP/GNG11/GNG4/ITGA11/LAMA3/LAMC3/NTF4/SPP1/VEGFD
hsa04060~Cytokine-cytokine receptor interaction	10	10/115	292/7892	0.00997917	0.280991	2.35021	ENSG00000172724/ENSG00000102962/ENSG00000126353/ENSG00000139193/ENSG00000168329/ENSG00000266524/ENSG00000125965/ENSG00000016402/ENSG00000227507/ENSG00000159958	CCL19/CCL22/CCR7/CD27/CX3CR1/GDF10/GDF5/IL20RA/LTB/TNFRSF13C
hsa00760~Nicotinate and nicotinamide metabolism	3	3/115	34/7892	0.0129879	0.280991	6.05524	ENSG00000004468/ENSG00000157064/ENSG00000135318	CD38/NMNAT2/NT5E
hsa04061~Viral protein interaction with cytokine and cytokine receptor	5	5/115	98/7892	0.0139715	0.280991	3.50133	ENSG00000172724/ENSG00000102962/ENSG00000126353/ENSG00000168329/ENSG00000016402	CCL19/CCL22/CCR7/CX3CR1/IL20RA
hsa05340~Primary immunodeficiency	3	3/115	35/7892	0.0140573	0.280991	5.88224	ENSG00000095585/ENSG00000177455/ENSG00000159958	BLNK/CD19/TNFRSF13C
hsa04371~Apelin signaling pathway	6	6/115	136/7892	0.0142635	0.280991	3.02762	ENSG00000120738/ENSG00000127920/ENSG00000168243/ENSG00000065534/ENSG00000171132/ENSG00000118785	EGR1/GNG11/GNG4/MYLK/PRKCE/SPP1
hsa04064~NF-kappa B signaling pathway	5	5/115	102/7892	0.016373	0.293226	3.36402	ENSG00000095585/ENSG00000172724/ENSG00000227507/ENSG00000159958/ENSG00000082512	BLNK/CCL19/LTB/TNFRSF13C/TRAF5
hsa05412~Arrhythmogenic right ventricular cardiomyopathy	4	4/115	76/7892	0.0245909	0.376132	3.6119	ENSG00000157445/ENSG00000096696/ENSG00000137809/ENSG00000138795	CACNA2D3/DSP/ITGA11/LEF1
hsa00360~Phenylalanine metabolism	2	2/115	17/7892	0.0248209	0.376132	8.07366	ENSG00000132746/ENSG00000131471	ALDH3B2/AOC3
hsa04662~B cell receptor signaling pathway	4	4/115	78/7892	0.0267469	0.376367	3.51929	ENSG00000095585/ENSG00000177455/ENSG00000012124/ENSG00000007312	BLNK/CD19/CD22/CD79B
hsa05222~Small cell lung cancer	4	4/115	92/7892	0.0449592	0.590464	2.98374	ENSG00000053747/ENSG00000050555/ENSG00000143171/ENSG00000082512	LAMA3/LAMC3/RXRG/TRAF5
hsa05165~Human papillomavirus infection	9	9/115	329/7892	0.0502856	0.608792	1.87731	ENSG00000206384/ENSG00000112280/ENSG00000105664/ENSG00000164683/ENSG00000137809/ENSG00000053747/ENSG00000050555/ENSG00000118785/ENSG00000135925	COL6A6/COL9A1/COMP/HEY1/ITGA11/LAMA3/LAMC3/SPP1/WNT10A
hsa00140~Steroid hormone biosynthesis	3	3/115	60/7892	0.0566826	0.608792	3.4313	ENSG00000151632/ENSG00000138061/ENSG00000160870	AKR1C2/CYP1B1/CYP3A7
hsa05146~Amoebiasis	4	4/115	100/7892	0.0578404	0.608792	2.74504	ENSG00000158481/ENSG00000158488/ENSG00000053747/ENSG00000050555	CD1C/CD1E/LAMA3/LAMC3
hsa04062~Chemokine signaling pathway	6	6/115	190/7892	0.058716	0.608792	2.16714	ENSG00000172724/ENSG00000102962/ENSG00000126353/ENSG00000168329/ENSG00000127920/ENSG00000168243	CCL19/CCL22/CCR7/CX3CR1/GNG11/GNG4
hsa04929~GnRH secretion	3	3/115	64/7892	0.0662329	0.629431	3.21685	ENSG00000204681/ENSG00000164850/ENSG00000118785	GABBR1/GPER1/SPP1
hsa05204~Chemical carcinogenesis - DNA adducts	3	3/115	65/7892	0.068729	0.629431	3.16736	ENSG00000151632/ENSG00000138061/ENSG00000160870	AKR1C2/CYP1B1/CYP3A7
hsa00410~beta-Alanine metabolism	2	2/115	30/7892	0.0702918	0.629431	4.57507	ENSG00000132746/ENSG00000131471	ALDH3B2/AOC3
hsa04390~Hippo signaling pathway	5	5/115	155/7892	0.0755743	0.64731	2.21374	ENSG00000089685/ENSG00000148204/ENSG00000125965/ENSG00000138795/ENSG00000135925	BIRC5/CRB2/GDF5/LEF1/WNT10A
hsa04022~cGMP-PKG signaling pathway	5	5/115	164/7892	0.0909916	0.72335	2.09226	ENSG00000120907/ENSG00000171873/ENSG00000136160/ENSG00000065534/ENSG00000171132	ADRA1A/ADRA1D/EDNRB/MYLK/PRKCE
hsa00500~Starch and sucrose metabolism	2	2/115	35/7892	0.0917956	0.72335	3.92149	ENSG00000174876/ENSG00000240038	AMY1B/AMY2B
hsa00350~Tyrosine metabolism	2	2/115	36/7892	0.0963027	0.729678	3.81256	ENSG00000132746/ENSG00000131471	ALDH3B2/AOC3
hsa05216~Thyroid cancer	2	2/115	37/7892	0.100872	0.735991	3.70952	ENSG00000138795/ENSG00000143171	LEF1/RXRG
hsa04014~Ras signaling pathway	6	6/115	229/7892	0.117067	0.768616	1.79806	ENSG00000137843/ENSG00000127920/ENSG00000168243/ENSG00000225950/ENSG00000111344/ENSG00000165197	PAK6/GNG11/GNG4/NTF4/RASAL1/VEGFD
hsa04926~Relaxin signaling pathway	4	4/115	129/7892	0.118874	0.768616	2.12794	ENSG00000136160/ENSG00000127920/ENSG00000168243/ENSG00000165197	EDNRB/GNG11/GNG4/VEGFD
hsa04270~Vascular smooth muscle contraction	4	4/115	131/7892	0.123841	0.768616	2.09545	ENSG00000120907/ENSG00000171873/ENSG00000065534/ENSG00000171132	ADRA1A/ADRA1D/MYLK/PRKCE
hsa00380~Tryptophan metabolism	2	2/115	42/7892	0.124556	0.768616	3.26791	ENSG00000138061/ENSG00000241644	CYP1B1/INMT
hsa04020~Calcium signaling pathway	6	6/115	236/7892	0.129845	0.768616	1.74473	ENSG00000120907/ENSG00000171873/ENSG00000004468/ENSG00000136160/ENSG00000065534/ENSG00000165197	ADRA1A/ADRA1D/CD38/EDNRB/MYLK/VEGFD
hsa04727~GABAergic synapse	3	3/115	88/7892	0.13668	0.768616	2.33953	ENSG00000204681/ENSG00000127920/ENSG00000168243	GABBR1/GNG11/GNG4
hsa05032~Morphine addiction	3	3/115	89/7892	0.140032	0.768616	2.31324	ENSG00000204681/ENSG00000127920/ENSG00000168243	GABBR1/GNG11/GNG4
hsa05202~Transcriptional misregulation in cancer	5	5/115	189/7892	0.141488	0.768616	1.8155	ENSG00000119508/ENSG00000196092/ENSG00000124813/ENSG00000143171/ENSG00000156298	NR4A3/PAX5/RUNX2/RXRG/TSPAN7
hsa04672~Intestinal immune network for IgA production	2	2/115	46/7892	0.144359	0.768616	2.98374	ENSG00000178562/ENSG00000159958	CD28/TNFRSF13C
hsa04973~Carbohydrate digestion and absorption	2	2/115	46/7892	0.144359	0.768616	2.98374	ENSG00000174876/ENSG00000240038	AMY1B/AMY2B
hsa04666~Fc gamma R-mediated phagocytosis	3	3/115	94/7892	0.157196	0.795184	2.19019	ENSG00000107242/ENSG00000171132/ENSG00000132970	PIP5K1B/PRKCE/WASF3
hsa04514~Cell adhesion molecules	4	4/115	144/7892	0.158175	0.795184	1.90628	ENSG00000162706/ENSG00000012124/ENSG00000178562/ENSG00000184113	CADM3/CD22/CD28/CLDN5
hsa04713~Circadian entrainment	3	3/115	96/7892	0.164239	0.795184	2.14457	ENSG00000141433/ENSG00000127920/ENSG00000168243	ADCYAP1/GNG11/GNG4
hsa04261~Adrenergic signaling in cardiomyocytes	4	4/115	148/7892	0.169391	0.795184	1.85476	ENSG00000120907/ENSG00000171873/ENSG00000157445/ENSG00000177098	ADRA1A/ADRA1D/CACNA2D3/SCN4B
hsa04916~Melanogenesis	3	3/115	99/7892	0.174976	0.795184	2.07958	ENSG00000136160/ENSG00000138795/ENSG00000135925	EDNRB/LEF1/WNT10A
hsa04933~AGE-RAGE signaling pathway in diabetic complications	3	3/115	100/7892	0.178599	0.795184	2.05878	ENSG00000120738/ENSG00000171132/ENSG00000165197	EGR1/PRKCE/VEGFD
hsa04972~Pancreatic secretion	3	3/115	101/7892	0.182242	0.795184	2.0384	ENSG00000174876/ENSG00000240038/ENSG00000004468	AMY1B/AMY2B/CD38
hsa05170~Human immunodeficiency virus 1 infection	5	5/115	208/7892	0.186483	0.795184	1.64967	ENSG00000137843/ENSG00000157456/ENSG00000127920/ENSG00000168243/ENSG00000082512	PAK6/CCNB2/GNG11/GNG4/TRAF5
hsa04974~Protein digestion and absorption	3	3/115	103/7892	0.189589	0.795184	1.99882	ENSG00000082293/ENSG00000206384/ENSG00000112280	COL19A1/COL6A6/COL9A1
hsa04928~Parathyroid hormone synthesis, secretion and action	3	3/115	104/7892	0.193291	0.795184	1.9796	ENSG00000120738/ENSG00000124813/ENSG00000143171	EGR1/RUNX2/RXRG
hsa00240~Pyrimidine metabolism	2	2/115	56/7892	0.19622	0.795184	2.45093	ENSG00000135318/ENSG00000176890	NT5E/TYMS
hsa00603~Glycosphingolipid biosynthesis - globo and isoglobo series	1	1/115	15/7892	0.197787	0.795184	4.57507	ENSG00000174951	FUT1
hsa00450~Selenocompound metabolism	1	1/115	17/7892	0.221041	0.848763	4.03683	ENSG00000241644	INMT
hsa04725~Cholinergic synapse	3	3/115	112/7892	0.223517	0.848763	1.8382	ENSG00000127920/ENSG00000168243/ENSG00000184156	GNG11/GNG4/KCNQ3
hsa04530~Tight junction	4	4/115	167/7892	0.226087	0.848763	1.64374	ENSG00000158481/ENSG00000158488/ENSG00000184113/ENSG00000171132	CD1C/CD1E/CLDN5/PRKCE
hsa05217~Basal cell carcinoma	2	2/115	62/7892	0.228348	0.848763	2.21374	ENSG00000138795/ENSG00000135925	LEF1/WNT10A
hsa00531~Glycosaminoglycan degradation	1	1/115	19/7892	0.243627	0.856261	3.6119	ENSG00000114378	HYAL1
hsa05221~Acute myeloid leukemia	2	2/115	66/7892	0.249972	0.856261	2.07958	ENSG00000138795/ENSG00000102096	LEF1/PIM2
hsa00670~One carbon pool by folate	1	1/115	20/7892	0.254675	0.856261	3.4313	ENSG00000176890	TYMS
hsa05211~Renal cell carcinoma	2	2/115	68/7892	0.260813	0.856261	2.01841	ENSG00000137843/ENSG00000116016	PAK6/EPAS1
hsa00982~Drug metabolism - cytochrome P450	2	2/115	69/7892	0.266237	0.856261	1.98916	ENSG00000132746/ENSG00000094963	ALDH3B2/FMO2
hsa04110~Cell cycle	3	3/115	124/7892	0.270388	0.856261	1.66031	ENSG00000157456/ENSG00000094804/ENSG00000133740	CCNB2/CDC6/E2F5
hsa05230~Central carbon metabolism in cancer	2	2/115	70/7892	0.27166	0.856261	1.96075	ENSG00000152256/ENSG00000103257	PDK1/SLC7A5
hsa00340~Histidine metabolism	1	1/115	22/7892	0.276294	0.856261	3.11937	ENSG00000132746	ALDH3B2
hsa03430~Mismatch repair	1	1/115	22/7892	0.276294	0.856261	3.11937	ENSG00000174371	EXO1
hsa04520~Adherens junction	2	2/115	71/7892	0.277083	0.856261	1.93313	ENSG00000138795/ENSG00000132970	LEF1/WASF3
hsa01524~Platinum drug resistance	2	2/115	72/7892	0.282504	0.856261	1.90628	ENSG00000089685/ENSG00000131747	BIRC5/TOP2A
hsa04142~Lysosome	3	3/115	128/7892	0.286277	0.856261	1.60842	ENSG00000150967/ENSG00000196188/ENSG00000114378	ABCB9/CTSE/HYAL1
hsa04977~Vitamin digestion and absorption	1	1/115	23/7892	0.286869	0.856261	2.98374	ENSG00000114113	RBP2
hsa04728~Dopaminergic synapse	3	3/115	131/7892	0.298247	0.865476	1.57159	ENSG00000127920/ENSG00000168243/ENSG00000144285	GNG11/GNG4/SCN1A
hsa00980~Metabolism of xenobiotics by cytochrome P450	2	2/115	75/7892	0.298743	0.865476	1.83003	ENSG00000132746/ENSG00000138061	ALDH3B2/CYP1B1
hsa05100~Bacterial invasion of epithelial cells	2	2/115	77/7892	0.30954	0.883056	1.7825	ENSG00000114790/ENSG00000105971	ARHGEF26/CAV2
hsa04950~Maturity onset diabetes of the young	1	1/115	26/7892	0.317684	0.883056	2.63946	ENSG00000164749	HNF4G
hsa04915~Estrogen signaling pathway	3	3/115	136/7892	0.318259	0.883056	1.51381	ENSG00000204681/ENSG00000164850/ENSG00000186832	GABBR1/GPER1/KRT16
hsa00601~Glycosphingolipid biosynthesis - lacto and neolacto series	1	1/115	27/7892	0.327659	0.896513	2.54171	ENSG00000174951	FUT1
hsa05207~Chemical carcinogenesis - receptor activation	4	4/115	204/7892	0.34645	0.89844	1.34561	ENSG00000089685/ENSG00000094804/ENSG00000138061/ENSG00000143171	BIRC5/CDC6/CYP1B1/RXRG
hsa05210~Colorectal cancer	2	2/115	86/7892	0.357631	0.89844	1.59596	ENSG00000089685/ENSG00000138795	BIRC5/LEF1
hsa05224~Breast cancer	3	3/115	146/7892	0.35831	0.89844	1.41013	ENSG00000164683/ENSG00000138795/ENSG00000135925	HEY1/LEF1/WNT10A
hsa05226~Gastric cancer	3	3/115	146/7892	0.35831	0.89844	1.41013	ENSG00000138795/ENSG00000143171/ENSG00000135925	LEF1/RXRG/WNT10A
hsa04080~Neuroactive ligand-receptor interaction	6	6/115	334/7892	0.359937	0.89844	1.2328	ENSG00000141433/ENSG00000120907/ENSG00000171873/ENSG00000126895/ENSG00000136160/ENSG00000204681	ADCYAP1/ADRA1A/ADRA1D/AVPR2/EDNRB/GABBR1
hsa01523~Antifolate resistance	1	1/115	31/7892	0.366136	0.89844	2.21374	ENSG00000176890	TYMS
hsa05323~Rheumatoid arthritis	2	2/115	89/7892	0.373413	0.89844	1.54216	ENSG00000178562/ENSG00000227507	CD28/LTB
hsa05410~Hypertrophic cardiomyopathy	2	2/115	89/7892	0.373413	0.89844	1.54216	ENSG00000157445/ENSG00000137809	CACNA2D3/ITGA11
hsa04215~Apoptosis - multiple species	1	1/115	32/7892	0.375409	0.89844	2.14457	ENSG00000089685	BIRC5
hsa04921~Oxytocin signaling pathway	3	3/115	152/7892	0.382219	0.89844	1.35446	ENSG00000157445/ENSG00000004468/ENSG00000065534	CACNA2D3/CD38/MYLK
hsa04934~Cushing syndrome	3	3/115	152/7892	0.382219	0.89844	1.35446	ENSG00000171303/ENSG00000138795/ENSG00000135925	KCNK3/LEF1/WNT10A
hsa04810~Regulation of actin cytoskeleton	4	4/115	215/7892	0.383091	0.89844	1.27676	ENSG00000137843/ENSG00000137809/ENSG00000065534/ENSG00000107242	PAK6/ITGA11/MYLK/PIP5K1B
hsa04350~TGF-beta signaling pathway	2	2/115	94/7892	0.399366	0.910128	1.46013	ENSG00000133740/ENSG00000125965	E2F5/GDF5
hsa05414~Dilated cardiomyopathy	2	2/115	94/7892	0.399366	0.910128	1.46013	ENSG00000157445/ENSG00000137809	CACNA2D3/ITGA11
hsa05330~Allograft rejection	1	1/115	35/7892	0.402428	0.910128	1.96075	ENSG00000178562	CD28
hsa04925~Aldosterone synthesis and secretion	2	2/115	96/7892	0.40961	0.910128	1.42971	ENSG00000171303/ENSG00000171132	KCNK3/PRKCE
hsa00512~Mucin type O-glycan biosynthesis	1	1/115	36/7892	0.411175	0.910128	1.90628	ENSG00000144278	GALNT13
hsa05231~Choline metabolism in cancer	2	2/115	98/7892	0.41977	0.91883	1.40053	ENSG00000107242/ENSG00000132970	PIP5K1B/WASF3
hsa05332~Graft-versus-host disease	1	1/115	38/7892	0.428288	0.927174	1.80595	ENSG00000178562	CD28
hsa04660~T cell receptor signaling pathway	2	2/115	102/7892	0.439823	0.929674	1.34561	ENSG00000137843/ENSG00000178562	PAK6/CD28
hsa04625~C-type lectin receptor signaling pathway	2	2/115	103/7892	0.444778	0.929674	1.33255	ENSG00000102962/ENSG00000179388	CCL22/EGR3
hsa00260~Glycine, serine and threonine metabolism	1	1/115	40/7892	0.444909	0.929674	1.71565	ENSG00000131471	AOC3
hsa03440~Homologous recombination	1	1/115	41/7892	0.453039	0.929674	1.67381	ENSG00000197299	BLM
hsa04940~Type I diabetes mellitus	1	1/115	41/7892	0.453039	0.929674	1.67381	ENSG00000178562	CD28
hsa02010~ABC transporters	1	1/115	44/7892	0.476727	0.931559	1.55968	ENSG00000150967	ABCB9
hsa04962~Vasopressin-regulated water reabsorption	1	1/115	44/7892	0.476727	0.931559	1.55968	ENSG00000126895	AVPR2
hsa05145~Toxoplasmosis	2	2/115	110/7892	0.478773	0.931559	1.24775	ENSG00000053747/ENSG00000050555	LAMA3/LAMC3
hsa04668~TNF signaling pathway	2	2/115	112/7892	0.488254	0.931559	1.22547	ENSG00000082512/ENSG00000165197	TRAF5/VEGFD
hsa04930~Type II diabetes mellitus	1	1/115	46/7892	0.491951	0.931559	1.49187	ENSG00000171132	PRKCE
hsa04726~Serotonergic synapse	2	2/115	113/7892	0.492955	0.931559	1.21462	ENSG00000127920/ENSG00000168243	GNG11/GNG4
hsa05034~Alcoholism	3	3/115	182/7892	0.497603	0.931559	1.1312	ENSG00000127920/ENSG00000168243/ENSG00000171033	GNG11/GNG4/PKIA
hsa04724~Glutamatergic synapse	2	2/115	114/7892	0.497629	0.931559	1.20397	ENSG00000127920/ENSG00000168243	GNG11/GNG4
hsa00514~Other types of O-glycan biosynthesis	1	1/115	47/7892	0.499398	0.931559	1.46013	ENSG00000144278	GALNT13
hsa05144~Malaria	1	1/115	49/7892	0.513968	0.931559	1.40053	ENSG00000105664	COMP
hsa05320~Autoimmune thyroid disease	1	1/115	50/7892	0.521094	0.931559	1.37252	ENSG00000178562	CD28
hsa03460~Fanconi anemia pathway	1	1/115	51/7892	0.528117	0.931559	1.34561	ENSG00000197299	BLM
hsa04913~Ovarian steroidogenesis	1	1/115	51/7892	0.528117	0.931559	1.34561	ENSG00000138061	CYP1B1
hsa05167~Kaposi sarcoma-associated herpesvirus infection	3	3/115	192/7892	0.533731	0.931559	1.07228	ENSG00000127920/ENSG00000168243/ENSG00000138795	GNG11/GNG4/LEF1
hsa05169~Epstein-Barr virus infection	3	3/115	198/7892	0.554708	0.931559	1.03979	ENSG00000095585/ENSG00000177455/ENSG00000082512	BLNK/CD19/TRAF5
hsa00480~Glutathione metabolism	1	1/115	55/7892	0.555203	0.931559	1.24775	ENSG00000006625	GGCT
hsa00230~Purine metabolism	2	2/115	128/7892	0.560134	0.931559	1.07228	ENSG00000135318/ENSG00000158125	NT5E/XDH
hsa05205~Proteoglycans in cancer	3	3/115	200/7892	0.561577	0.931559	1.02939	ENSG00000105971/ENSG00000147257/ENSG00000135925	CAV2/GPC3/WNT10A
hsa04330~Notch signaling pathway	1	1/115	57/7892	0.568162	0.931559	1.20397	ENSG00000164683	HEY1
hsa05416~Viral myocarditis	1	1/115	57/7892	0.568162	0.931559	1.20397	ENSG00000178562	CD28
hsa05213~Endometrial cancer	1	1/115	58/7892	0.5745	0.931559	1.18321	ENSG00000138795	LEF1
hsa00590~Arachidonic acid metabolism	1	1/115	60/7892	0.586901	0.931559	1.14377	ENSG00000148344	PTGES
hsa04623~Cytosolic DNA-sensing pathway	1	1/115	61/7892	0.592967	0.931559	1.12502	ENSG00000163568	AIM2
hsa04120~Ubiquitin mediated proteolysis	2	2/115	139/7892	0.605273	0.931559	0.987426	ENSG00000175063/ENSG00000215218	UBE2C/UBE2QL1
hsa04550~Signaling pathways regulating pluripotency of stem cells	2	2/115	140/7892	0.6092	0.931559	0.980373	ENSG00000135111/ENSG00000135925	TBX3/WNT10A
hsa04927~Cortisol synthesis and secretion	1	1/115	64/7892	0.610639	0.931559	1.07228	ENSG00000171303	KCNK3
hsa05166~Human T-cell leukemia virus 1 infection	3	3/115	216/7892	0.614193	0.931559	0.95314	ENSG00000157456/ENSG00000120738/ENSG00000159958	CCNB2/EGR1/TNFRSF13C
hsa00830~Retinol metabolism	1	1/115	66/7892	0.621996	0.931559	1.03979	ENSG00000160870	CYP3A7
hsa05163~Human cytomegalovirus infection	3	3/115	220/7892	0.626677	0.931559	0.93581	ENSG00000127920/ENSG00000168243/ENSG00000082512	GNG11/GNG4/TRAF5
hsa00010~Glycolysis / Gluconeogenesis	1	1/115	67/7892	0.627551	0.931559	1.02427	ENSG00000132746	ALDH3B2
hsa04924~Renin secretion	1	1/115	67/7892	0.627551	0.931559	1.02427	ENSG00000141433	ADCYAP1
hsa04072~Phospholipase D signaling pathway	2	2/115	147/7892	0.635869	0.931559	0.933688	ENSG00000126895/ENSG00000107242	AVPR2/PIP5K1B
hsa04723~Retrograde endocannabinoid signaling	2	2/115	147/7892	0.635869	0.931559	0.933688	ENSG00000127920/ENSG00000168243	GNG11/GNG4
hsa04920~Adipocytokine signaling pathway	1	1/115	69/7892	0.638418	0.931559	0.994581	ENSG00000143171	RXRG
hsa05223~Non-small cell lung cancer	1	1/115	72/7892	0.654133	0.931559	0.95314	ENSG00000143171	RXRG
hsa04150~mTOR signaling pathway	2	2/115	153/7892	0.65759	0.931559	0.897073	ENSG00000103257/ENSG00000135925	SLC7A5/WNT10A
hsa00562~Inositol phosphate metabolism	1	1/115	73/7892	0.659219	0.931559	0.940083	ENSG00000107242	PIP5K1B
hsa04115~p53 signaling pathway	1	1/115	73/7892	0.659219	0.931559	0.940083	ENSG00000157456	CCNB2
hsa04218~Cellular senescence	2	2/115	155/7892	0.664599	0.931559	0.885498	ENSG00000157456/ENSG00000133740	CCNB2/E2F5
hsa03320~PPAR signaling pathway	1	1/115	75/7892	0.669171	0.931559	0.915014	ENSG00000143171	RXRG
hsa04971~Gastric acid secretion	1	1/115	75/7892	0.669171	0.931559	0.915014	ENSG00000065534	MYLK
hsa00983~Drug metabolism - other enzymes	1	1/115	79/7892	0.688217	0.931559	0.868685	ENSG00000158125	XDH
hsa05161~Hepatitis B	2	2/115	162/7892	0.688233	0.931559	0.847236	ENSG00000089685/ENSG00000179388	BIRC5/EGR3
hsa04310~Wnt signaling pathway	2	2/115	163/7892	0.691497	0.931559	0.842038	ENSG00000138795/ENSG00000135925	LEF1/WNT10A
hsa04146~Peroxisome	1	1/115	80/7892	0.692806	0.931559	0.857826	ENSG00000158125	XDH
hsa05225~Hepatocellular carcinoma	2	2/115	165/7892	0.697941	0.931559	0.831831	ENSG00000138795/ENSG00000135925	LEF1/WNT10A
hsa05132~Salmonella infection	3	3/115	249/7892	0.708874	0.931559	0.82682	ENSG00000114790/ENSG00000138795/ENSG00000132970	ARHGEF26/LEF1/WASF3
hsa04012~ErbB signaling pathway	1	1/115	84/7892	0.710502	0.931559	0.816977	ENSG00000137843	PAK6
hsa04742~Taste transduction	1	1/115	84/7892	0.710502	0.931559	0.816977	ENSG00000204681	GABBR1
hsa04141~Protein processing in endoplasmic reticulum	2	2/115	170/7892	0.713569	0.931559	0.807366	ENSG00000135924/ENSG00000109501	DNAJB2/WFS1
hsa04144~Endocytosis	3	3/115	252/7892	0.716541	0.931559	0.816977	ENSG00000105971/ENSG00000107242/ENSG00000181404	CAV2/PIP5K1B/WASHC1
hsa04260~Cardiac muscle contraction	1	1/115	86/7892	0.718968	0.931559	0.797978	ENSG00000157445	CACNA2D3
hsa04911~Insulin secretion	1	1/115	86/7892	0.718968	0.931559	0.797978	ENSG00000141433	ADCYAP1
hsa04976~Bile secretion	1	1/115	89/7892	0.731208	0.931559	0.77108	ENSG00000084453	SLCO1A2
hsa05150~Staphylococcus aureus infection	1	1/115	89/7892	0.731208	0.931559	0.77108	ENSG00000186832	KRT16
hsa05235~PD-L1 expression and PD-1 checkpoint pathway in cancer	1	1/115	89/7892	0.731208	0.931559	0.77108	ENSG00000178562	CD28
hsa04621~NOD-like receptor signaling pathway	2	2/115	179/7892	0.740007	0.931559	0.766772	ENSG00000163568/ENSG00000082512	AIM2/TRAF5
hsa04912~GnRH signaling pathway	1	1/115	92/7892	0.74292	0.931559	0.745936	ENSG00000120738	EGR1
hsa04360~Axon guidance	2	2/115	181/7892	0.745595	0.931559	0.758299	ENSG00000137843/ENSG00000092421	PAK6/SEMA6A
hsa04657~IL-17 signaling pathway	1	1/115	94/7892	0.750445	0.931559	0.730065	ENSG00000082512	TRAF5
hsa01522~Endocrine resistance	1	1/115	96/7892	0.757752	0.931559	0.714855	ENSG00000164850	GPER1
hsa04070~Phosphatidylinositol signaling system	1	1/115	96/7892	0.757752	0.931559	0.714855	ENSG00000107242	PIP5K1B
hsa04914~Progesterone-mediated oocyte maturation	1	1/115	96/7892	0.757752	0.931559	0.714855	ENSG00000157456	CCNB2
hsa04750~Inflammatory mediator regulation of TRP channels	1	1/115	97/7892	0.761325	0.931559	0.707485	ENSG00000171132	PRKCE
hsa05215~Prostate cancer	1	1/115	97/7892	0.761325	0.931559	0.707485	ENSG00000138795	LEF1
hsa05130~Pathogenic Escherichia coli infection	2	2/115	192/7892	0.774533	0.935009	0.714855	ENSG00000184113/ENSG00000132970	CLDN5/WASF3
hsa04620~Toll-like receptor signaling pathway	1	1/115	102/7892	0.778423	0.935009	0.672805	ENSG00000118785	SPP1
hsa04659~Th17 cell differentiation	1	1/115	104/7892	0.784917	0.935009	0.659866	ENSG00000143171	RXRG
hsa05203~Viral carcinogenesis	2	2/115	201/7892	0.796053	0.935009	0.682847	ENSG00000179388/ENSG00000082512	EGR3/TRAF5
hsa04931~Insulin resistance	1	1/115	108/7892	0.797345	0.935009	0.635427	ENSG00000171132	PRKCE
hsa04066~HIF-1 signaling pathway	1	1/115	109/7892	0.800339	0.935009	0.629597	ENSG00000152256	PDK1
hsa04010~MAPK signaling pathway	3	3/115	294/7892	0.808192	0.935009	0.700266	ENSG00000157445/ENSG00000225950/ENSG00000165197	CACNA2D3/NTF4/VEGFD
hsa04670~Leukocyte transendothelial migration	1	1/115	113/7892	0.811883	0.935009	0.607311	ENSG00000184113	CLDN5
hsa04071~Sphingolipid signaling pathway	1	1/115	117/7892	0.822765	0.935009	0.586548	ENSG00000171132	PRKCE
hsa04722~Neurotrophin signaling pathway	1	1/115	118/7892	0.825386	0.935009	0.581577	ENSG00000225950	NTF4
hsa04024~cAMP signaling pathway	2	2/115	215/7892	0.825956	0.935009	0.638382	ENSG00000141433/ENSG00000204681	ADCYAP1/GABBR1
hsa04152~AMPK signaling pathway	1	1/115	119/7892	0.827969	0.935009	0.57669	ENSG00000120907	ADRA1A
hsa04611~Platelet activation	1	1/115	121/7892	0.833022	0.935009	0.567158	ENSG00000065534	MYLK
hsa04919~Thyroid hormone signaling pathway	1	1/115	121/7892	0.833022	0.935009	0.567158	ENSG00000143171	RXRG
hsa04114~Oocyte meiosis	1	1/115	124/7892	0.840327	0.935009	0.553436	ENSG00000157456	CCNB2
hsa04380~Osteoclast differentiation	1	1/115	124/7892	0.840327	0.935009	0.553436	ENSG00000095585	BLNK
hsa05322~Systemic lupus erythematosus	1	1/115	127/7892	0.847315	0.935009	0.540363	ENSG00000178562	CD28
hsa04068~FoxO signaling pathway	1	1/115	128/7892	0.849576	0.935009	0.536141	ENSG00000157456	CCNB2
hsa05135~Yersinia infection	1	1/115	133/7892	0.860394	0.937647	0.515986	ENSG00000107242	PIP5K1B
hsa04210~Apoptosis	1	1/115	136/7892	0.866511	0.937647	0.504604	ENSG00000089685	BIRC5
hsa05418~Fluid shear stress and atherosclerosis	1	1/115	136/7892	0.866511	0.937647	0.504604	ENSG00000105971	CAV2
hsa05162~Measles	1	1/115	139/7892	0.872362	0.937647	0.493713	ENSG00000178562	CD28
hsa05131~Shigellosis	2	2/115	244/7892	0.875772	0.937647	0.562509	ENSG00000171132/ENSG00000082512	PRKCE/TRAF5
hsa04145~Phagosome	1	1/115	148/7892	0.888432	0.939791	0.46369	ENSG00000105664	COMP
hsa01240~Biosynthesis of cofactors	1	1/115	153/7892	0.896476	0.939791	0.448537	ENSG00000157064	NMNAT2
hsa05160~Hepatitis C	1	1/115	156/7892	0.901023	0.939791	0.439911	ENSG00000184113	CLDN5
hsa05206~MicroRNAs in cancer	2	2/115	265/7892	0.903319	0.939791	0.517933	ENSG00000138061/ENSG00000171132	CYP1B1/PRKCE
hsa04217~Necroptosis	1	1/115	158/7892	0.903944	0.939791	0.434342	ENSG00000082512	TRAF5
hsa04630~JAK-STAT signaling pathway	1	1/115	162/7892	0.909532	0.939791	0.423618	ENSG00000016402	IL20RA
hsa05020~Prion disease	2	2/115	272/7892	0.911168	0.939791	0.504604	ENSG00000105971/ENSG00000120738	CAV2/EGR1
hsa04015~Rap1 signaling pathway	1	1/115	209/7892	0.95537	0.976525	0.328354	ENSG00000165197	VEGFD
hsa05417~Lipid and atherosclerosis	1	1/115	211/7892	0.956697	0.976525	0.325242	ENSG00000143171	RXRG
hsa05012~Parkinson disease	1	1/115	247/7892	0.974874	0.989949	0.277838	ENSG00000170775	GPR37
hsa05022~Pathways of neurodegeneration - multiple diseases	2	2/115	470/7892	0.99317	0.995792	0.292026	ENSG00000170775/ENSG00000135925	GPR37/WNT10A
hsa05168~Herpes simplex virus 1 infection	2	2/115	491/7892	0.994875	0.995792	0.279536	ENSG00000082512/ENSG00000187801	TRAF5/ZFP69B
hsa05010~Alzheimer disease	1	1/115	364/7892	0.995792	0.995792	0.188533	ENSG00000135925	WNT10A
