# Supplementary material for: Integration analysis of cis- and trans-regulatory long non-coding RNAs associated with immune-related pathways in non-small cell lung cancer
Source: Biochem Biophys Rep. 2024 Oct 28;40:101832. doi: 10.1016/j.bbrep.2024.101832 (PMC11558640; doi:10.1016/j.bbrep.2024.101832)
Supplement: Multimedia component 27 [file mmc27.xlsx]

## Sheet: Table S26. immune_GO Term
Table S26 immune_GO Term
InteractionType	Terms	Counts	GeneRatio	BgRatio	pValue	FDR	foldEnrichment	geneID	geneSymbol	Category
ceRNA	GO:0042113~B cell activation	15	15/250	241/18012	1.45941e-06	0.00439283	4.48432	ENSG00000095585/ENSG00000134061/ENSG00000177455/ENSG00000012124/ENSG00000139193/ENSG00000178562/ENSG00000004468/ENSG00000007312/ENSG00000135905/ENSG00000174371/ENSG00000161405/ENSG00000122188/ENSG00000138795/ENSG00000156738/ENSG00000159958	BLNK/CD180/CD19/CD22/CD27/CD28/CD38/CD79B/DOCK10/EXO1/IKZF3/LAX1/LEF1/MS4A1/TNFRSF13C	GO_BP
ceRNA	GO:0050853~B cell receptor signaling pathway	7	7/250	58/18012	1.50074e-05	0.0225862	8.69545	ENSG00000177455/ENSG00000012124/ENSG00000004468/ENSG00000007312/ENSG00000156738/ENSG00000196092/ENSG00000107679	CD19/CD22/CD38/CD79B/MS4A1/PAX5/PLEKHA1	GO_BP
ceRNA	GO:0030098~lymphocyte differentiation	14	14/250	352/18012	0.000425488	0.128072	2.86555	ENSG00000095585/ENSG00000172724/ENSG00000126353/ENSG00000177455/ENSG00000139193/ENSG00000178562/ENSG00000007312/ENSG00000135905/ENSG00000120738/ENSG00000179388/ENSG00000161405/ENSG00000138795/ENSG00000156738/ENSG00000124813	BLNK/CCL19/CCR7/CD19/CD27/CD28/CD79B/DOCK10/EGR1/EGR3/IKZF3/LEF1/MS4A1/RUNX2	GO_BP
ceRNA	GO:0031295~T cell costimulation	5	5/250	55/18012	0.000977821	0.177661	6.54982	ENSG00000186265/ENSG00000172724/ENSG00000126353/ENSG00000178562/ENSG00000159958	BTLA/CCL19/CCR7/CD28/TNFRSF13C	GO_BP
ceRNA	GO:0031294~lymphocyte costimulation	5	5/250	56/18012	0.0010617	0.177661	6.43286	ENSG00000186265/ENSG00000172724/ENSG00000126353/ENSG00000178562/ENSG00000159958	BTLA/CCL19/CCR7/CD28/TNFRSF13C	GO_BP
ceRNA	GO:0050864~regulation of B cell activation	7	7/250	116/18012	0.00117878	0.186744	4.34772	ENSG00000177455/ENSG00000012124/ENSG00000139193/ENSG00000178562/ENSG00000004468/ENSG00000161405/ENSG00000159958	CD19/CD22/CD27/CD28/CD38/IKZF3/TNFRSF13C	GO_BP
ceRNA	GO:0002312~B cell activation involved in immune response	5	5/250	73/18012	0.00345123	0.197738	4.93479	ENSG00000134061/ENSG00000177455/ENSG00000178562/ENSG00000135905/ENSG00000174371	CD180/CD19/CD28/DOCK10/EXO1	GO_BP
ceRNA	GO:0002861~regulation of inflammatory response to antigenic stimulus	3	3/250	24/18012	0.00431035	0.209261	9.006	ENSG00000141433/ENSG00000126353/ENSG00000178562	ADCYAP1/CCR7/CD28	GO_BP
CIS	GO:0050855~regulation of B cell receptor signaling pathway	2	44247	26/18012	0.000374648	0.030876	69.2769	ENSG00000177455/ENSG00000196092	CD19/PAX5	GO_BP
CIS	GO:0006959~humoral immune response	3	44275	254/18012	0.00264534	0.0872963	10.637	ENSG00000095585/ENSG00000177455/ENSG00000196092	BLNK/CD19/PAX5	GO_BP
CIS	GO:0030183~B cell differentiation	2	44247	131/18012	0.00915439	0.118486	13.7496	ENSG00000095585/ENSG00000177455	BLNK/CD19	GO_BP
CIS	GO:0042113~B cell activation	2	44247	241/18012	0.0289107	0.139001	7.47386	ENSG00000095585/ENSG00000177455	BLNK/CD19	GO_BP
CIS	GO:0002449~lymphocyte mediated immunity	2	44247	247/18012	0.0302514	0.139956	7.29231	ENSG00000177455/ENSG00000158488	CD19/CD1E	GO_BP
TF	GO:0045080~positive regulation of chemokine biosynthetic process	1	44209	12/18012	0.00862922	0.101433	115.462	ENSG00000120738	EGR1	GO_BP
TF	GO:0050722~regulation of interleukin-1 beta biosynthetic process	1	44209	12/18012	0.00862922	0.101433	115.462	ENSG00000120738	EGR1	GO_BP
TF	GO:0050720~interleukin-1 beta biosynthetic process	1	44209	13/18012	0.00934521	0.101433	106.58	ENSG00000120738	EGR1	GO_BP
TF	GO:0045360~regulation of interleukin-1 biosynthetic process	1	44209	14/18012	0.0100607	0.101433	98.967	ENSG00000120738	EGR1	GO_BP
TF	GO:0042222~interleukin-1 biosynthetic process	1	44209	15/18012	0.0107758	0.101433	92.3692	ENSG00000120738	EGR1	GO_BP
TF	GO:0045073~regulation of chemokine biosynthetic process	1	44209	15/18012	0.0107758	0.101433	92.3692	ENSG00000120738	EGR1	GO_BP
TF	GO:0042033~chemokine biosynthetic process	1	44209	16/18012	0.0114903	0.101433	86.5962	ENSG00000120738	EGR1	GO_BP
TF	GO:0050755~chemokine metabolic process	1	44209	16/18012	0.0114903	0.101433	86.5962	ENSG00000120738	EGR1	GO_BP
TF	GO:0030098~lymphocyte differentiation	2	44240	352/18012	0.0257664	0.106501	7.87238	ENSG00000095585/ENSG00000120738	BLNK/EGR1	GO_BP
TF	GO:0048246~macrophage chemotaxis	1	44209	38/18012	0.0270906	0.107081	36.4615	ENSG00000136160	EDNRB	GO_BP
TF	GO:0032731~positive regulation of interleukin-1 beta production	1	44209	51/18012	0.0362018	0.111528	27.1674	ENSG00000120738	EGR1	GO_BP
TF	GO:1905517~macrophage migration	1	44209	51/18012	0.0362018	0.111528	27.1674	ENSG00000136160	EDNRB	GO_BP
trans	GO:0042100~B cell proliferation	5	5/79	95/18012	6.07763e-05	0.0311948	12	ENSG00000134061/ENSG00000012124/ENSG00000004468/ENSG00000161405/ENSG00000159958	CD180/CD22/CD38/IKZF3/TNFRSF13C	GO_BP
trans	GO:0050851~antigen receptor-mediated signaling pathway	7	7/79	238/18012	8.31581e-05	0.0311948	6.70588	ENSG00000012124/ENSG00000178562/ENSG00000004468/ENSG00000232629/ENSG00000122188/ENSG00000196092/ENSG00000107679	CD22/CD28/CD38/HLA-DQB2/LAX1/PAX5/PLEKHA1	GO_BP
trans	GO:0042113~B cell activation	7	7/79	241/18012	8.99325e-05	0.0311948	6.62241	ENSG00000134061/ENSG00000012124/ENSG00000178562/ENSG00000004468/ENSG00000161405/ENSG00000122188/ENSG00000159958	CD180/CD22/CD28/CD38/IKZF3/LAX1/TNFRSF13C	GO_BP
trans	GO:0050853~B cell receptor signaling pathway	4	4/79	58/18012	0.000121477	0.0311948	15.7241	ENSG00000012124/ENSG00000004468/ENSG00000196092/ENSG00000107679	CD22/CD38/PAX5/PLEKHA1	GO_BP
trans	GO:0030888~regulation of B cell proliferation	4	4/79	61/18012	0.000147937	0.0311948	14.9508	ENSG00000012124/ENSG00000004468/ENSG00000161405/ENSG00000159958	CD22/CD38/IKZF3/TNFRSF13C	GO_BP
trans	GO:0050864~regulation of B cell activation	5	5/79	116/18012	0.000156608	0.0311948	9.82759	ENSG00000012124/ENSG00000178562/ENSG00000004468/ENSG00000161405/ENSG00000159958	CD22/CD28/CD38/IKZF3/TNFRSF13C	GO_BP
trans	GO:0002429~immune response-activating cell surface receptor signaling pathway	8	8/79	357/18012	0.000168751	0.0311948	5.10924	ENSG00000012124/ENSG00000178562/ENSG00000004468/ENSG00000232629/ENSG00000122188/ENSG00000204544/ENSG00000196092/ENSG00000107679	CD22/CD28/CD38/HLA-DQB2/LAX1/MUC21/PAX5/PLEKHA1	GO_BP
