# Supplementary material for: Integration analysis of cis- and trans-regulatory long non-coding RNAs associated with immune-related pathways in non-small cell lung cancer
Source: Biochem Biophys Rep. 2024 Oct 28;40:101832. doi: 10.1016/j.bbrep.2024.101832 (PMC11558640; doi:10.1016/j.bbrep.2024.101832)
Supplement: Multimedia component 28 [file mmc28.xlsx]

## Sheet: Table S27. immune_KEGG pathways
Table S27 immune_KEGG pathways
InteractionType	Terms	Counts	GeneRatio	BgRatio	pValue	FDR	foldEnrichment	geneID	geneSymbol
ceRNA	hsa04151~PI3K-Akt signaling pathway	12	12/115	352/7892	0.00504766	0.198878	2.33953	ENSG00000177455/ENSG00000206384/ENSG00000112280/ENSG00000105664/ENSG00000127920/ENSG00000168243/ENSG00000137809/ENSG00000053747/ENSG00000050555/ENSG00000225950/ENSG00000118785/ENSG00000165197	CD19/COL6A6/COL9A1/COMP/GNG11/GNG4/ITGA11/LAMA3/LAMC3/NTF4/SPP1/VEGFD
ceRNA	hsa04060~Cytokine-cytokine receptor interaction	10	10/115	292/7892	0.00997917	0.280991	2.35021	ENSG00000172724/ENSG00000102962/ENSG00000126353/ENSG00000139193/ENSG00000168329/ENSG00000266524/ENSG00000125965/ENSG00000016402/ENSG00000227507/ENSG00000159958	CCL19/CCL22/CCR7/CD27/CX3CR1/GDF10/GDF5/IL20RA/LTB/TNFRSF13C
ceRNA	hsa05340~Primary immunodeficiency	3	3/115	35/7892	0.0140573	0.280991	5.88224	ENSG00000095585/ENSG00000177455/ENSG00000159958	BLNK/CD19/TNFRSF13C
ceRNA	hsa04064~NF-kappa B signaling pathway	5	5/115	102/7892	0.016373	0.293226	3.36402	ENSG00000095585/ENSG00000172724/ENSG00000227507/ENSG00000159958/ENSG00000082512	BLNK/CCL19/LTB/TNFRSF13C/TRAF5
ceRNA	hsa04662~B cell receptor signaling pathway	4	4/115	78/7892	0.0267469	0.376367	3.51929	ENSG00000095585/ENSG00000177455/ENSG00000012124/ENSG00000007312	BLNK/CD19/CD22/CD79B
CIS	hsa05340~Primary immunodeficiency	2	44241	35/7892	0.00168166	0.0504498	32.2122	ENSG00000095585/ENSG00000177455	BLNK/CD19
CIS	hsa04662~B cell receptor signaling pathway	2	44241	78/7892	0.0081258	0.118758	14.4542	ENSG00000095585/ENSG00000177455	BLNK/CD19
TF	hsa05340~Primary immunodeficiency	1	44204	35/7892	0.0349484	0.15739	28.1857	ENSG00000095585	BLNK
ceRNA	hsa04510~Focal adhesion	12	12/115	199/7892	3.00338e-05	0.00351548	4.13826	ENSG00000137843/ENSG00000105971/ENSG00000206384/ENSG00000112280/ENSG00000105664/ENSG00000137809/ENSG00000053747/ENSG00000050555/ENSG00000065534/ENSG00000107242/ENSG00000118785/ENSG00000165197	PAK6/CAV2/COL6A6/COL9A1/COMP/ITGA11/LAMA3/LAMC3/MYLK/PIP5K1B/SPP1/VEGFD
ceRNA	hsa04512~ECM-receptor interaction	8	8/115	87/7892	3.56901e-05	0.00351548	6.31044	ENSG00000206384/ENSG00000112280/ENSG00000105664/ENSG00000137809/ENSG00000053747/ENSG00000050555/ENSG00000168743/ENSG00000118785	COL6A6/COL9A1/COMP/ITGA11/LAMA3/LAMC3/NPNT/SPP1
TF	hsa04020~Calcium signaling pathway	2	44235	236/7892	0.0221362	0.15739	8.36017	ENSG00000171873/ENSG00000136160	ADRA1D/EDNRB
trans	hsa04510~Focal adhesion	4	44314	199/7892	0.00499685	0.387937	5.66547	ENSG00000105971/ENSG00000137809/ENSG00000050555/ENSG00000065534	CAV2/ITGA11/LAMC3/MYLK
trans	hsa04512~ECM-receptor interaction	2	44255	87/7892	0.037726	0.441676	6.47947	ENSG00000137809/ENSG00000050555	ITGA11/LAMC3
