# Supplementary material for: Integration analysis of cis- and trans-regulatory long non-coding RNAs associated with immune-related pathways in non-small cell lung cancer
Source: Biochem Biophys Rep. 2024 Oct 28;40:101832. doi: 10.1016/j.bbrep.2024.101832 (PMC11558640; doi:10.1016/j.bbrep.2024.101832)
Supplement: Multimedia component 29 [file mmc29.xlsx]

## Sheet: comp1_case_vs._con_FC2.0P0.05_c
Table S28 circRNA_miRNA_mRNA
miRNA	circRNA	TotalScore_mi-circ	TotalEnergy_mi-circ	MaxScore_mi-circ	MaxEnergy_mi-circ	miRNALength_mi-circ	circRNALength	Positions_mi-circ	mRNA	TotalScore_mi-m	TotalEnergy_mi-m	MaxScore_mi-m	MaxEnergy_mi-m	miRNALength_mi-m	mRNALength	Positions_mi-m	CorrelationCoefficient	p-value	Gene
hsa-miR-608	hsa_circ_0055711	1042	-211.41	156	-35.42	25	1441	1169 1262 1212 715 828 985 496	ENST00000393203.3	328	-56.14	167	-32.01	25	6314	5404 3437	0.902667	0.0137495	PTGFRN
hsa-miR-608	hsa_circ_0055711	1042	-211.41	156	-35.42	25	1441	1169 1262 1212 715 828 985 496	ENST00000393203.3	328	-56.14	167	-32.01	25	6314	5404 3437	0.902667	0.0137495	PTGFRN
hsa-miR-608	hsa_circ_0055711	1042	-211.41	156	-35.42	25	1441	1169 1262 1212 715 828 985 496	ENST00000362057.4	331	-61.2	171	-32.57	25	4070	1012 2558	0.938709	0.00551979	WHRN
hsa-miR-608	hsa_circ_0055711	1042	-211.41	156	-35.42	25	1441	1169 1262 1212 715 828 985 496	ENST00000362057.4	331	-61.2	171	-32.57	25	4070	1012 2558	0.938709	0.00551979	WHRN
hsa-miR-762	hsa_circ_0055711	730	-147.79	151	-31.17	22	1441	991 1286 568 305 1010	ENST00000362057.4	935	-191.98	174	-45.79	22	4070	1412 3516 3720 204 3415 3168	0.938709	0.00551979	WHRN
hsa-miR-762	hsa_circ_0055711	730	-147.79	151	-31.17	22	1441	991 1286 568 305 1010	ENST00000362057.4	935	-191.98	174	-45.79	22	4070	1412 3516 3720 204 3415 3168	0.938709	0.00551979	WHRN
hsa-miR-608	hsa_circ_0055711	1042	-211.41	156	-35.42	25	1441	1169 1262 1212 715 828 985 496	ENST00000335987.8	189	-43.01	189	-43.01	25	2988	1958	0.913946	0.0107893	OVOL1
hsa-miR-608	hsa_circ_0055711	1042	-211.41	156	-35.42	25	1441	1169 1262 1212 715 828 985 496	ENST00000335987.8	189	-43.01	189	-43.01	25	2988	1958	0.913946	0.0107893	OVOL1
hsa-miR-762	hsa_circ_0055711	730	-147.79	151	-31.17	22	1441	991 1286 568 305 1010	ENST00000335987.8	313	-63.53	165	-37.5	22	2988	2694 1172	0.913946	0.0107893	OVOL1
hsa-miR-762	hsa_circ_0055711	730	-147.79	151	-31.17	22	1441	991 1286 568 305 1010	ENST00000335987.8	313	-63.53	165	-37.5	22	2988	2694 1172	0.913946	0.0107893	OVOL1
hsa-miR-608	hsa_circ_0055711	1042	-211.41	156	-35.42	25	1441	1169 1262 1212 715 828 985 496	ENST00000349015.7	170	-33.04	170	-33.04	25	2649	2074	0.904113	0.0133506	ALDH3B2
hsa-miR-608	hsa_circ_0055711	1042	-211.41	156	-35.42	25	1441	1169 1262 1212 715 828 985 496	ENST00000349015.7	170	-33.04	170	-33.04	25	2649	2074	0.904113	0.0133506	ALDH3B2
hsa-miR-608	hsa_circ_0055711	1042	-211.41	156	-35.42	25	1441	1169 1262 1212 715 828 985 496	ENST00000308713.9	786	-143.74	165	-31.43	25	3801	42 235 905 2960 748	0.935046	0.0061915	SEZ6L2
hsa-miR-608	hsa_circ_0055711	1042	-211.41	156	-35.42	25	1441	1169 1262 1212 715 828 985 496	ENST00000308713.9	786	-143.74	165	-31.43	25	3801	42 235 905 2960 748	0.935046	0.0061915	SEZ6L2
hsa-miR-4688	hsa_circ_0055711	739	-134.7	163	-35.41	22	1441	92 422 1163 473 712	ENST00000308713.9	304	-55.55	153	-30.67	22	3801	346 596	0.935046	0.0061915	SEZ6L2
hsa-miR-4688	hsa_circ_0055711	739	-134.7	163	-35.41	22	1441	92 422 1163 473 712	ENST00000308713.9	304	-55.55	153	-30.67	22	3801	346 596	0.935046	0.0061915	SEZ6L2
hsa-miR-762	hsa_circ_0055711	730	-147.79	151	-31.17	22	1441	991 1286 568 305 1010	ENST00000308713.9	441	-82.22	151	-30.05	22	3801	918 1016 2986	0.935046	0.0061915	SEZ6L2
hsa-miR-762	hsa_circ_0055711	730	-147.79	151	-31.17	22	1441	991 1286 568 305 1010	ENST00000308713.9	441	-82.22	151	-30.05	22	3801	918 1016 2986	0.935046	0.0061915	SEZ6L2
hsa-miR-608	hsa_circ_0055711	1042	-211.41	156	-35.42	25	1441	1169 1262 1212 715 828 985 496	ENST00000595883.6	474	-74.95	170	-32.65	25	3792	174 216 3255	0.954879	0.00300791	SPIB
hsa-miR-608	hsa_circ_0055711	1042	-211.41	156	-35.42	25	1441	1169 1262 1212 715 828 985 496	ENST00000595883.6	474	-74.95	170	-32.65	25	3792	174 216 3255	0.954879	0.00300791	SPIB
hsa-miR-762	hsa_circ_0055711	730	-147.79	151	-31.17	22	1441	991 1286 568 305 1010	ENST00000595883.6	466	-85.61	168	-37.41	22	3792	381 961 2924	0.954879	0.00300791	SPIB
hsa-miR-762	hsa_circ_0055711	730	-147.79	151	-31.17	22	1441	991 1286 568 305 1010	ENST00000595883.6	466	-85.61	168	-37.41	22	3792	381 961 2924	0.954879	0.00300791	SPIB
hsa-miR-608	hsa_circ_0055711	1042	-211.41	156	-35.42	25	1441	1169 1262 1212 715 828 985 496	ENST00000291232.4	1543	-257.73	168	-34.5	25	3944	3090 488 3133 3164 3225 3310 3246 3265 3194 3280	0.916795	0.0100966	TNFRSF13C
hsa-miR-608	hsa_circ_0055711	1042	-211.41	156	-35.42	25	1441	1169 1262 1212 715 828 985 496	ENST00000291232.4	1543	-257.73	168	-34.5	25	3944	3090 488 3133 3164 3225 3310 3246 3265 3194 3280	0.916795	0.0100966	TNFRSF13C
hsa-miR-4688	hsa_circ_0055711	739	-134.7	163	-35.41	22	1441	92 422 1163 473 712	ENST00000291232.4	469	-86.38	163	-30.89	22	3944	2807 2945 248	0.916795	0.0100966	TNFRSF13C
hsa-miR-4688	hsa_circ_0055711	739	-134.7	163	-35.41	22	1441	92 422 1163 473 712	ENST00000291232.4	469	-86.38	163	-30.89	22	3944	2807 2945 248	0.916795	0.0100966	TNFRSF13C
hsa-miR-762	hsa_circ_0055711	730	-147.79	151	-31.17	22	1441	991 1286 568 305 1010	ENST00000291232.4	310	-63.67	163	-35.41	22	3944	2425 71	0.916795	0.0100966	TNFRSF13C
hsa-miR-762	hsa_circ_0055711	730	-147.79	151	-31.17	22	1441	991 1286 568 305 1010	ENST00000291232.4	310	-63.67	163	-35.41	22	3944	2425 71	0.916795	0.0100966	TNFRSF13C
hsa-miR-608	hsa_circ_0055711	1042	-211.41	156	-35.42	25	1441	1169 1262 1212 715 828 985 496	NM_152335	185	-41.8	185	-41.8	25	2414	2126	0.901009	0.0142137	C15orf27
hsa-miR-608	hsa_circ_0055711	1042	-211.41	156	-35.42	25	1441	1169 1262 1212 715 828 985 496	NM_152335	185	-41.8	185	-41.8	25	2414	2126	0.901009	0.0142137	C15orf27
hsa-miR-762	hsa_circ_0055711	730	-147.79	151	-31.17	22	1441	991 1286 568 305 1010	NM_152335	932	-194.86	174	-42.43	22	2414	1519 1541 1558 1653 2120 1221	0.901009	0.0142137	C15orf27
hsa-miR-762	hsa_circ_0055711	730	-147.79	151	-31.17	22	1441	991 1286 568 305 1010	NM_152335	932	-194.86	174	-42.43	22	2414	1519 1541 1558 1653 2120 1221	0.901009	0.0142137	C15orf27
hsa-miR-608	hsa_circ_0054448	910	-185.38	174	-38.92	25	3407	133 405 754 2705 1384 3098	ENST00000263734.5	649	-139.34	174	-39.63	25	5155	1887 1697 2159 2508	0.985355	0.000320136	EPAS1
hsa-miR-608	hsa_circ_0054448	910	-185.38	174	-38.92	25	3407	133 405 754 2705 1384 3098	ENST00000263734.5	649	-139.34	174	-39.63	25	5155	1887 1697 2159 2508	0.985355	0.000320136	EPAS1
hsa-miR-4685-5p	hsa_circ_0054448	770	-138.38	168	-33.38	26	3407	1326 2775 181 2707 3171	ENST00000263734.5	476	-82.06	168	-33.38	26	5155	3080 4529 4925	0.985355	0.000320136	EPAS1
hsa-miR-4685-5p	hsa_circ_0054448	770	-138.38	168	-33.38	26	3407	1326 2775 181 2707 3171	ENST00000263734.5	476	-82.06	168	-33.38	26	5155	3080 4529 4925	0.985355	0.000320136	EPAS1
hsa-miR-608	hsa_circ_0054448	910	-185.38	174	-38.92	25	3407	133 405 754 2705 1384 3098	ENST00000343348.10	484	-85	166	-31.19	25	6878	315 3036 4183	0.986831	0.000259006	SEMA6A
hsa-miR-608	hsa_circ_0054448	910	-185.38	174	-38.92	25	3407	133 405 754 2705 1384 3098	ENST00000343348.10	484	-85	166	-31.19	25	6878	315 3036 4183	0.986831	0.000259006	SEMA6A
hsa-miR-4763-3p	hsa_circ_0054448	1027	-232.44	153	-37.66	24	3407	2711 581 480 1375 459 542 2780	ENST00000343348.10	309	-60.84	155	-33.93	24	6878	300 6392	0.986831	0.000259006	SEMA6A
hsa-miR-4763-3p	hsa_circ_0054448	1027	-232.44	153	-37.66	24	3407	2711 581 480 1375 459 542 2780	ENST00000343348.10	309	-60.84	155	-33.93	24	6878	300 6392	0.986831	0.000259006	SEMA6A
hsa-miR-608	hsa_circ_0054448	910	-185.38	174	-38.92	25	3407	133 405 754 2705 1384 3098	ENST00000360046.9	467	-82.51	160	-33.15	25	1747	535 967 1085	0.988582	0.000194798	HOXA4
hsa-miR-608	hsa_circ_0054448	910	-185.38	174	-38.92	25	3407	133 405 754 2705 1384 3098	ENST00000360046.9	467	-82.51	160	-33.15	25	1747	535 967 1085	0.988582	0.000194798	HOXA4
hsa-miR-637	hsa_circ_0054448	759	-134.2	157	-31.29	24	3407	653 2752 415 2717 141	ENST00000360046.9	309	-60.34	157	-32.87	24	1747	183 496	0.988582	0.000194798	HOXA4
hsa-miR-637	hsa_circ_0054448	759	-134.2	157	-31.29	24	3407	653 2752 415 2717 141	ENST00000360046.9	309	-60.34	157	-32.87	24	1747	183 496	0.988582	0.000194798	HOXA4
hsa-miR-608	hsa_circ_0054448	910	-185.38	174	-38.92	25	3407	133 405 754 2705 1384 3098	ENST00000635855.1	638	-114.17	174	-36.02	25	6169	970 2430 4124 1068	0.987789	0.000222753	AC019257.8
hsa-miR-608	hsa_circ_0054448	910	-185.38	174	-38.92	25	3407	133 405 754 2705 1384 3098	ENST00000635855.1	638	-114.17	174	-36.02	25	6169	970 2430 4124 1068	0.987789	0.000222753	AC019257.8
hsa-miR-4763-3p	hsa_circ_0054448	1027	-232.44	153	-37.66	24	3407	2711 581 480 1375 459 542 2780	ENST00000635855.1	622	-117.72	177	-40.37	24	6169	768 3185 4944 4231	0.987789	0.000222753	AC019257.8
hsa-miR-4763-3p	hsa_circ_0054448	1027	-232.44	153	-37.66	24	3407	2711 581 480 1375 459 542 2780	ENST00000635855.1	622	-117.72	177	-40.37	24	6169	768 3185 4944 4231	0.987789	0.000222753	AC019257.8
hsa-miR-608	hsa_circ_0054448	910	-185.38	174	-38.92	25	3407	133 405 754 2705 1384 3098	ENST00000361069.9	302	-59.72	155	-32.2	25	7455	7324 7140	0.940468	0.00521054	LAMC3
hsa-miR-608	hsa_circ_0054448	910	-185.38	174	-38.92	25	3407	133 405 754 2705 1384 3098	ENST00000361069.9	302	-59.72	155	-32.2	25	7455	7324 7140	0.940468	0.00521054	LAMC3
hsa-miR-4763-3p	hsa_circ_0054448	1027	-232.44	153	-37.66	24	3407	2711 581 480 1375 459 542 2780	ENST00000361069.9	799	-154.59	174	-37.71	24	7455	1958 2292 2442 4892 4922	0.940468	0.00521054	LAMC3
hsa-miR-4763-3p	hsa_circ_0054448	1027	-232.44	153	-37.66	24	3407	2711 581 480 1375 459 542 2780	ENST00000361069.9	799	-154.59	174	-37.71	24	7455	1958 2292 2442 4892 4922	0.940468	0.00521054	LAMC3
hsa-miR-4685-5p	hsa_circ_0054448	770	-138.38	168	-33.38	26	3407	1326 2775 181 2707 3171	ENST00000361069.9	1074	-188.98	162	-31.31	26	7455	2294 3073 5186 3840 6067 688 2582	0.940468	0.00521054	LAMC3
hsa-miR-4685-5p	hsa_circ_0054448	770	-138.38	168	-33.38	26	3407	1326 2775 181 2707 3171	ENST00000361069.9	1074	-188.98	162	-31.31	26	7455	2294 3073 5186 3840 6067 688 2582	0.940468	0.00521054	LAMC3
hsa-miR-637	hsa_circ_0054448	759	-134.2	157	-31.29	24	3407	653 2752 415 2717 141	ENST00000361069.9	457	-87.24	157	-30.61	24	7455	1803 269 2431	0.940468	0.00521054	LAMC3
hsa-miR-637	hsa_circ_0054448	759	-134.2	157	-31.29	24	3407	653 2752 415 2717 141	ENST00000361069.9	457	-87.24	157	-30.61	24	7455	1803 269 2431	0.940468	0.00521054	LAMC3
hsa-miR-6880-5p	hsa_circ_0054448	749	-135.12	160	-31.33	22	3407	752 765 552 1092 104	ENST00000361069.9	318	-52.72	170	-32.12	22	7455	6861 648	0.940468	0.00521054	LAMC3
hsa-miR-6880-5p	hsa_circ_0054448	749	-135.12	160	-31.33	22	3407	752 765 552 1092 104	ENST00000361069.9	318	-52.72	170	-32.12	22	7455	6861 648	0.940468	0.00521054	LAMC3
hsa-miR-608	hsa_circ_0054448	910	-185.38	174	-38.92	25	3407	133 405 754 2705 1384 3098	ENST00000240328.4	152	-30.56	152	-30.56	25	3433	3257	0.956004	0.00286094	TBX2
hsa-miR-608	hsa_circ_0054448	910	-185.38	174	-38.92	25	3407	133 405 754 2705 1384 3098	ENST00000240328.4	152	-30.56	152	-30.56	25	3433	3257	0.956004	0.00286094	TBX2
hsa-miR-4763-3p	hsa_circ_0054448	1027	-232.44	153	-37.66	24	3407	2711 581 480 1375 459 542 2780	ENST00000240328.4	331	-72.46	168	-39.08	24	3433	2477 2289	0.956004	0.00286094	TBX2
hsa-miR-4763-3p	hsa_circ_0054448	1027	-232.44	153	-37.66	24	3407	2711 581 480 1375 459 542 2780	ENST00000240328.4	331	-72.46	168	-39.08	24	3433	2477 2289	0.956004	0.00286094	TBX2
hsa-miR-608	hsa_circ_0054448	910	-185.38	174	-38.92	25	3407	133 405 754 2705 1384 3098	ENST00000374372.1	167	-32.54	167	-32.54	25	2572	979	0.93563	0.00608184	GDF5
hsa-miR-608	hsa_circ_0054448	910	-185.38	174	-38.92	25	3407	133 405 754 2705 1384 3098	ENST00000374372.1	167	-32.54	167	-32.54	25	2572	979	0.93563	0.00608184	GDF5
hsa-miR-608	hsa_circ_0054447	795	-160.83	174	-39.63	25	1508	603 413 875 1224 5	ENST00000263734.5	649	-139.34	174	-39.63	25	5155	1887 1697 2159 2508	0.997379	1.02992e-05	EPAS1
hsa-miR-6752-5p	hsa_circ_0054447	760	-168.47	167	-41.27	22	1508	610 1225 421 881 1083	ENST00000263734.5	460	-88.82	167	-34.66	22	5155	1894 303 2165	0.997379	1.02992e-05	EPAS1
hsa-miR-608	hsa_circ_0054447	795	-160.83	174	-39.63	25	1508	603 413 875 1224 5	ENST00000343348.10	484	-85	166	-31.19	25	6878	315 3036 4183	0.984804	0.00034462	SEMA6A
hsa-miR-608	hsa_circ_0054447	795	-160.83	174	-39.63	25	1508	603 413 875 1224 5	ENST00000360046.9	467	-82.51	160	-33.15	25	1747	535 967 1085	0.990695	0.000129458	HOXA4
hsa-miR-6752-5p	hsa_circ_0054447	760	-168.47	167	-41.27	22	1508	610 1225 421 881 1083	ENST00000360046.9	160	-30.98	160	-30.98	22	1747	971	0.990695	0.000129458	HOXA4
hsa-miR-608	hsa_circ_0054447	795	-160.83	174	-39.63	25	1508	603 413 875 1224 5	ENST00000635855.1	638	-114.17	174	-36.02	25	6169	970 2430 4124 1068	0.981478	0.000511442	AC019257.8
hsa-miR-608	hsa_circ_0054447	795	-160.83	174	-39.63	25	1508	603 413 875 1224 5	ENST00000361069.9	302	-59.72	155	-32.2	25	7455	7324 7140	0.902436	0.0138137	LAMC3
hsa-miR-6880-5p	hsa_circ_0054447	603	-107.58	160	-31.33	22	1508	1222 1235 1022 574	ENST00000361069.9	318	-52.72	170	-32.12	22	7455	6861 648	0.902436	0.0138137	LAMC3
hsa-miR-6752-5p	hsa_circ_0054447	760	-168.47	167	-41.27	22	1508	610 1225 421 881 1083	ENST00000361069.9	446	-93.18	154	-35.18	22	7455	1586 2428 7329	0.902436	0.0138137	LAMC3
hsa-miR-608	hsa_circ_0054447	795	-160.83	174	-39.63	25	1508	603 413 875 1224 5	ENST00000240328.4	152	-30.56	152	-30.56	25	3433	3257	0.983155	0.000423217	TBX2
hsa-miR-608	hsa_circ_0054447	795	-160.83	174	-39.63	25	1508	603 413 875 1224 5	ENST00000374372.1	167	-32.54	167	-32.54	25	2572	979	0.954673	0.00303521	GDF5
hsa-miR-6752-5p	hsa_circ_0054447	760	-168.47	167	-41.27	22	1508	610 1225 421 881 1083	ENST00000374372.1	297	-58.25	149	-30.09	22	2572	982 888	0.954673	0.00303521	GDF5
hsa-miR-4656	hsa_circ_0055711	1041	-203.64	162	-34.53	23	1441	1270 1011 1340 64 1068 654 569	ENST00000610745.5	162	-30.32	162	-30.32	23	5218	373	0.917058	0.0100337	CYP1B1
hsa-miR-4656	hsa_circ_0055711	1041	-203.64	162	-34.53	23	1441	1270 1011 1340 64 1068 654 569	ENST00000610745.5	162	-30.32	162	-30.32	23	5218	373	0.917058	0.0100337	CYP1B1
hsa-miR-4656	hsa_circ_0055711	1041	-203.64	162	-34.53	23	1441	1270 1011 1340 64 1068 654 569	ENST00000502843.5	159	-31.31	159	-31.31	23	1560	140	0.900838	0.0142622	CD38
hsa-miR-4656	hsa_circ_0055711	1041	-203.64	162	-34.53	23	1441	1270 1011 1340 64 1068 654 569	ENST00000502843.5	159	-31.31	159	-31.31	23	1560	140	0.900838	0.0142622	CD38
hsa-miR-4656	hsa_circ_0055711	1041	-203.64	162	-34.53	23	1441	1270 1011 1340 64 1068 654 569	ENST00000409687.5	632	-129.07	167	-35.6	23	3814	1306 2232 2297 2671	0.914737	0.0105948	SAPCD2
hsa-miR-4656	hsa_circ_0055711	1041	-203.64	162	-34.53	23	1441	1270 1011 1340 64 1068 654 569	ENST00000409687.5	632	-129.07	167	-35.6	23	3814	1306 2232 2297 2671	0.914737	0.0105948	SAPCD2
hsa-miR-4656	hsa_circ_0055711	1041	-203.64	162	-34.53	23	1441	1270 1011 1340 64 1068 654 569	ENST00000266557.3	158	-31.24	158	-31.24	23	1338	636	0.908726	0.0121161	CD27
hsa-miR-4656	hsa_circ_0055711	1041	-203.64	162	-34.53	23	1441	1270 1011 1340 64 1068 654 569	ENST00000266557.3	158	-31.24	158	-31.24	23	1338	636	0.908726	0.0121161	CD27
hsa-miR-762	hsa_circ_0055711	730	-147.79	151	-31.17	22	1441	991 1286 568 305 1010	ENST00000266557.3	148	-30.48	148	-30.48	22	1338	275	0.908726	0.0121161	CD27
hsa-miR-762	hsa_circ_0055711	730	-147.79	151	-31.17	22	1441	991 1286 568 305 1010	ENST00000266557.3	148	-30.48	148	-30.48	22	1338	275	0.908726	0.0121161	CD27
hsa-miR-4656	hsa_circ_0055711	1041	-203.64	162	-34.53	23	1441	1270 1011 1340 64 1068 654 569	ENST00000346872.8	160	-30.29	160	-30.29	23	9788	3250	0.966061	0.00170826	IKZF3
hsa-miR-4656	hsa_circ_0055711	1041	-203.64	162	-34.53	23	1441	1270 1011 1340 64 1068 654 569	ENST00000346872.8	160	-30.29	160	-30.29	23	9788	3250	0.966061	0.00170826	IKZF3
hsa-miR-762	hsa_circ_0055711	730	-147.79	151	-31.17	22	1441	991 1286 568 305 1010	ENST00000346872.8	159	-30.02	159	-30.02	22	9788	152	0.966061	0.00170826	IKZF3
hsa-miR-762	hsa_circ_0055711	730	-147.79	151	-31.17	22	1441	991 1286 568 305 1010	ENST00000346872.8	159	-30.02	159	-30.02	22	9788	152	0.966061	0.00170826	IKZF3
hsa-miR-4656	hsa_circ_0055711	1041	-203.64	162	-34.53	23	1441	1270 1011 1340 64 1068 654 569	ENST00000301633.8	329	-66.56	168	-35.95	23	2711	1521 2290	0.921905	0.00891012	BIRC5
hsa-miR-4656	hsa_circ_0055711	1041	-203.64	162	-34.53	23	1441	1270 1011 1340 64 1068 654 569	ENST00000301633.8	329	-66.56	168	-35.95	23	2711	1521 2290	0.921905	0.00891012	BIRC5
hsa-miR-4656	hsa_circ_0055711	1041	-203.64	162	-34.53	23	1441	1270 1011 1340 64 1068 654 569	ENST00000215743.8	325	-65.78	172	-35.47	23	2261	1893 740	0.91725	0.00998812	MMP11
hsa-miR-4656	hsa_circ_0055711	1041	-203.64	162	-34.53	23	1441	1270 1011 1340 64 1068 654 569	ENST00000215743.8	325	-65.78	172	-35.47	23	2261	1893 740	0.91725	0.00998812	MMP11
hsa-miR-762	hsa_circ_0055711	730	-147.79	151	-31.17	22	1441	991 1286 568 305 1010	ENST00000215743.8	449	-80.98	162	-33.31	22	2261	811 1029 782	0.91725	0.00998812	MMP11
hsa-miR-762	hsa_circ_0055711	730	-147.79	151	-31.17	22	1441	991 1286 568 305 1010	ENST00000215743.8	449	-80.98	162	-33.31	22	2261	811 1029 782	0.91725	0.00998812	MMP11
hsa-miR-4656	hsa_circ_0055711	1041	-203.64	162	-34.53	23	1441	1270 1011 1340 64 1068 654 569	ENST00000376509.4	168	-33.21	168	-33.21	23	2075	1610	0.984479	0.000359499	PIM2
hsa-miR-4656	hsa_circ_0055711	1041	-203.64	162	-34.53	23	1441	1270 1011 1340 64 1068 654 569	ENST00000376509.4	168	-33.21	168	-33.21	23	2075	1610	0.984479	0.000359499	PIM2
hsa-miR-762	hsa_circ_0055711	730	-147.79	151	-31.17	22	1441	991 1286 568 305 1010	ENST00000376509.4	312	-65.63	160	-33.48	22	2075	87 929	0.984479	0.000359499	PIM2
hsa-miR-762	hsa_circ_0055711	730	-147.79	151	-31.17	22	1441	991 1286 568 305 1010	ENST00000376509.4	312	-65.63	160	-33.48	22	2075	87 929	0.984479	0.000359499	PIM2
hsa-miR-4763-3p	hsa_circ_0054448	1027	-232.44	153	-37.66	24	3407	2711 581 480 1375 459 542 2780	ENST00000289166.6	333	-73.71	174	-39.75	24	2382	85 58	0.905182	0.0130595	TENT5B
hsa-miR-4763-3p	hsa_circ_0054448	1027	-232.44	153	-37.66	24	3407	2711 581 480 1375 459 542 2780	ENST00000289166.6	333	-73.71	174	-39.75	24	2382	85 58	0.905182	0.0130595	TENT5B
hsa-miR-4685-5p	hsa_circ_0054448	770	-138.38	168	-33.38	26	3407	1326 2775 181 2707 3171	ENST00000289166.6	322	-59.19	161	-30.64	26	2382	932 1321	0.905182	0.0130595	TENT5B
hsa-miR-4685-5p	hsa_circ_0054448	770	-138.38	168	-33.38	26	3407	1326 2775 181 2707 3171	ENST00000289166.6	322	-59.19	161	-30.64	26	2382	932 1321	0.905182	0.0130595	TENT5B
hsa-miR-4763-3p	hsa_circ_0054448	1027	-232.44	153	-37.66	24	3407	2711 581 480 1375 459 542 2780	ENST00000343433.7	348	-72.34	184	-43.34	24	3183	809 1441	0.942568	0.00485285	FYB2
hsa-miR-4763-3p	hsa_circ_0054448	1027	-232.44	153	-37.66	24	3407	2711 581 480 1375 459 542 2780	ENST00000343433.7	348	-72.34	184	-43.34	24	3183	809 1441	0.942568	0.00485285	FYB2
hsa-miR-4763-3p	hsa_circ_0054448	1027	-232.44	153	-37.66	24	3407	2711 581 480 1375 459 542 2780	ENST00000302909.4	632	-116.85	164	-31.64	24	6191	4026 3554 5307 3289	0.956099	0.00284866	KCNK3
hsa-miR-4763-3p	hsa_circ_0054448	1027	-232.44	153	-37.66	24	3407	2711 581 480 1375 459 542 2780	ENST00000302909.4	632	-116.85	164	-31.64	24	6191	4026 3554 5307 3289	0.956099	0.00284866	KCNK3
hsa-miR-4685-5p	hsa_circ_0054448	770	-138.38	168	-33.38	26	3407	1326 2775 181 2707 3171	ENST00000302909.4	160	-32.35	160	-32.35	26	6191	3320	0.956099	0.00284866	KCNK3
hsa-miR-4685-5p	hsa_circ_0054448	770	-138.38	168	-33.38	26	3407	1326 2775 181 2707 3171	ENST00000302909.4	160	-32.35	160	-32.35	26	6191	3320	0.956099	0.00284866	KCNK3
hsa-miR-4763-3p	hsa_circ_0054448	1027	-232.44	153	-37.66	24	3407	2711 581 480 1375 459 542 2780	ENST00000306156.8	158	-31.63	158	-31.63	24	5749	3063	0.992151	9.21608e-05	PRKCE
hsa-miR-4763-3p	hsa_circ_0054448	1027	-232.44	153	-37.66	24	3407	2711 581 480 1375 459 542 2780	ENST00000306156.8	158	-31.63	158	-31.63	24	5749	3063	0.992151	9.21608e-05	PRKCE
hsa-miR-6880-5p	hsa_circ_0054448	749	-135.12	160	-31.33	22	3407	752 765 552 1092 104	ENST00000306156.8	170	-33.82	170	-33.82	22	5749	1976	0.992151	9.21608e-05	PRKCE
hsa-miR-6880-5p	hsa_circ_0054448	749	-135.12	160	-31.33	22	3407	752 765 552 1092 104	ENST00000306156.8	170	-33.82	170	-33.82	22	5749	1976	0.992151	9.21608e-05	PRKCE
hsa-miR-4763-3p	hsa_circ_0054448	1027	-232.44	153	-37.66	24	3407	2711 581 480 1375 459 542 2780	ENST00000304141.5	304	-53.16	159	-34.23	24	3054	2802 644	0.959136	0.00247073	CAVIN2
hsa-miR-4763-3p	hsa_circ_0054448	1027	-232.44	153	-37.66	24	3407	2711 581 480 1375 459 542 2780	ENST00000304141.5	304	-53.16	159	-34.23	24	3054	2802 644	0.959136	0.00247073	CAVIN2
hsa-miR-4685-5p	hsa_circ_0054448	770	-138.38	168	-33.38	26	3407	1326 2775 181 2707 3171	ENST00000304141.5	308	-53.65	166	-36.04	26	3054	781 1300	0.959136	0.00247073	CAVIN2
hsa-miR-4685-5p	hsa_circ_0054448	770	-138.38	168	-33.38	26	3407	1326 2775 181 2707 3171	ENST00000304141.5	308	-53.65	166	-36.04	26	3054	781 1300	0.959136	0.00247073	CAVIN2
hsa-miR-4763-3p	hsa_circ_0054448	1027	-232.44	153	-37.66	24	3407	2711 581 480 1375 459 542 2780	ENST00000379987.6	330	-64.3	173	-35.93	24	4598	1199 4116	0.978951	0.000659952	NPNT
hsa-miR-4763-3p	hsa_circ_0054448	1027	-232.44	153	-37.66	24	3407	2711 581 480 1375 459 542 2780	ENST00000379987.6	330	-64.3	173	-35.93	24	4598	1199 4116	0.978951	0.000659952	NPNT
hsa-miR-4763-3p	hsa_circ_0054448	1027	-232.44	153	-37.66	24	3407	2711 581 480 1375 459 542 2780	ENST00000185206.12	160	-32.03	160	-32.03	24	5971	2005	0.987902	0.000218674	CLIC5
hsa-miR-4763-3p	hsa_circ_0054448	1027	-232.44	153	-37.66	24	3407	2711 581 480 1375 459 542 2780	ENST00000185206.12	160	-32.03	160	-32.03	24	5971	2005	0.987902	0.000218674	CLIC5
hsa-miR-4763-3p	hsa_circ_0054448	1027	-232.44	153	-37.66	24	3407	2711 581 480 1375 459 542 2780	ENST00000281156.5	164	-30.01	164	-30.01	24	2329	197	0.976362	0.000831511	KHDRBS2
hsa-miR-4763-3p	hsa_circ_0054448	1027	-232.44	153	-37.66	24	3407	2711 581 480 1375 459 542 2780	ENST00000281156.5	164	-30.01	164	-30.01	24	2329	197	0.976362	0.000831511	KHDRBS2
hsa-miR-4763-3p	hsa_circ_0054448	1027	-232.44	153	-37.66	24	3407	2711 581 480 1375 459 542 2780	ENST00000275230.5	169	-32.86	169	-32.86	24	4468	1137	0.961352	0.00221166	SLC2A12
hsa-miR-4763-3p	hsa_circ_0054448	1027	-232.44	153	-37.66	24	3407	2711 581 480 1375 459 542 2780	ENST00000275230.5	169	-32.86	169	-32.86	24	4468	1137	0.961352	0.00221166	SLC2A12
hsa-miR-4763-3p	hsa_circ_0054448	1027	-232.44	153	-37.66	24	3407	2711 581 480 1375 459 542 2780	ENST00000297469.3	154	-33.29	154	-33.29	24	2778	2095	0.93457	0.00628152	GPER1
hsa-miR-4763-3p	hsa_circ_0054448	1027	-232.44	153	-37.66	24	3407	2711 581 480 1375 459 542 2780	ENST00000297469.3	154	-33.29	154	-33.29	24	2778	2095	0.93457	0.00628152	GPER1
hsa-miR-4685-5p	hsa_circ_0054448	770	-138.38	168	-33.38	26	3407	1326 2775 181 2707 3171	ENST00000297469.3	450	-76.52	162	-30.09	26	2778	1144 793 313	0.93457	0.00628152	GPER1
hsa-miR-4685-5p	hsa_circ_0054448	770	-138.38	168	-33.38	26	3407	1326 2775 181 2707 3171	ENST00000297469.3	450	-76.52	162	-30.09	26	2778	1144 793 313	0.93457	0.00628152	GPER1
hsa-miR-4763-3p	hsa_circ_0054448	1027	-232.44	153	-37.66	24	3407	2711 581 480 1375 459 542 2780	ENST00000324727.8	315	-57	170	-33.83	24	4484	1826 1392	0.982036	0.000481164	SCN4B
hsa-miR-4763-3p	hsa_circ_0054448	1027	-232.44	153	-37.66	24	3407	2711 581 480 1375 459 542 2780	ENST00000324727.8	315	-57	170	-33.83	24	4484	1826 1392	0.982036	0.000481164	SCN4B
hsa-miR-4685-5p	hsa_circ_0054448	770	-138.38	168	-33.38	26	3407	1326 2775 181 2707 3171	ENST00000324727.8	168	-33.45	168	-33.45	26	4484	1851	0.982036	0.000481164	SCN4B
hsa-miR-4685-5p	hsa_circ_0054448	770	-138.38	168	-33.38	26	3407	1326 2775 181 2707 3171	ENST00000324727.8	168	-33.45	168	-33.45	26	4484	1851	0.982036	0.000481164	SCN4B
hsa-miR-4763-3p	hsa_circ_0054448	1027	-232.44	153	-37.66	24	3407	2711 581 480 1375 459 542 2780	ENST00000257359.7	158	-30.3	158	-30.3	24	3628	1603	0.989495	0.000164955	ADAMTS8
hsa-miR-4763-3p	hsa_circ_0054448	1027	-232.44	153	-37.66	24	3407	2711 581 480 1375 459 542 2780	ENST00000257359.7	158	-30.3	158	-30.3	24	3628	1603	0.989495	0.000164955	ADAMTS8
hsa-miR-4763-3p	hsa_circ_0054448	1027	-232.44	153	-37.66	24	3407	2711 581 480 1375 459 542 2780	ENST00000349155.7	778	-157.74	167	-38.91	24	4733	2877 2387 2631 2109 137	0.983713	0.000395724	TBX3
hsa-miR-4763-3p	hsa_circ_0054448	1027	-232.44	153	-37.66	24	3407	2711 581 480 1375 459 542 2780	ENST00000349155.7	778	-157.74	167	-38.91	24	4733	2877 2387 2631 2109 137	0.983713	0.000395724	TBX3
hsa-miR-4763-3p	hsa_circ_0054448	1027	-232.44	153	-37.66	24	3407	2711 581 480 1375 459 542 2780	ENST00000261275.4	475	-93.64	163	-31.39	24	4705	4281 898 3119	0.903034	0.0136478	FAM189A1
hsa-miR-4763-3p	hsa_circ_0054448	1027	-232.44	153	-37.66	24	3407	2711 581 480 1375 459 542 2780	ENST00000261275.4	475	-93.64	163	-31.39	24	4705	4281 898 3119	0.903034	0.0136478	FAM189A1
hsa-miR-4685-5p	hsa_circ_0054448	770	-138.38	168	-33.38	26	3407	1326 2775 181 2707 3171	ENST00000261275.4	460	-80.46	162	-34.57	26	4705	3417 3122 3388	0.903034	0.0136478	FAM189A1
hsa-miR-4685-5p	hsa_circ_0054448	770	-138.38	168	-33.38	26	3407	1326 2775 181 2707 3171	ENST00000261275.4	460	-80.46	162	-34.57	26	4705	3417 3122 3388	0.903034	0.0136478	FAM189A1
hsa-miR-637	hsa_circ_0054448	759	-134.2	157	-31.29	24	3407	653 2752 415 2717 141	ENST00000261275.4	316	-55.1	169	-32.63	24	4705	2235 734	0.903034	0.0136478	FAM189A1
hsa-miR-637	hsa_circ_0054448	759	-134.2	157	-31.29	24	3407	653 2752 415 2717 141	ENST00000261275.4	316	-55.1	169	-32.63	24	4705	2235 734	0.903034	0.0136478	FAM189A1
hsa-miR-4763-3p	hsa_circ_0054448	1027	-232.44	153	-37.66	24	3407	2711 581 480 1375 459 542 2780	ENST00000313654.13	306	-57.57	154	-30.04	24	10661	5194 4013	0.986383	0.000276856	LAMA3
hsa-miR-4763-3p	hsa_circ_0054448	1027	-232.44	153	-37.66	24	3407	2711 581 480 1375 459 542 2780	ENST00000313654.13	306	-57.57	154	-30.04	24	10661	5194 4013	0.986383	0.000276856	LAMA3
hsa-miR-4763-3p	hsa_circ_0054448	1027	-232.44	153	-37.66	24	3407	2711 581 480 1375 459 542 2780	ENST00000399516.7	306	-57.57	154	-30.04	24	9834	4953 3772	0.976584	0.000816073	LAMA3
hsa-miR-4763-3p	hsa_circ_0054448	1027	-232.44	153	-37.66	24	3407	2711 581 480 1375 459 542 2780	ENST00000399516.7	306	-57.57	154	-30.04	24	9834	4953 3772	0.976584	0.000816073	LAMA3
hsa-miR-4763-3p	hsa_circ_0054448	1027	-232.44	153	-37.66	24	3407	2711 581 480 1375 459 542 2780	ENST00000649564.1	162	-36.92	162	-36.92	24	6403	101	0.984593	0.000354228	CCBE1
hsa-miR-4763-3p	hsa_circ_0054448	1027	-232.44	153	-37.66	24	3407	2711 581 480 1375 459 542 2780	ENST00000649564.1	162	-36.92	162	-36.92	24	6403	101	0.984593	0.000354228	CCBE1
hsa-miR-637	hsa_circ_0054448	759	-134.2	157	-31.29	24	3407	653 2752 415 2717 141	ENST00000649564.1	179	-36.59	179	-36.59	24	6403	1395	0.984593	0.000354228	CCBE1
hsa-miR-637	hsa_circ_0054448	759	-134.2	157	-31.29	24	3407	653 2752 415 2717 141	ENST00000649564.1	179	-36.59	179	-36.59	24	6403	1395	0.984593	0.000354228	CCBE1
hsa-miR-4763-3p	hsa_circ_0054448	1027	-232.44	153	-37.66	24	3407	2711 581 480 1375 459 542 2780	ENST00000291825.11	484	-113.14	163	-40.19	24	5502	4356 1833 1445	0.978718	0.000674585	PRX
hsa-miR-4763-3p	hsa_circ_0054448	1027	-232.44	153	-37.66	24	3407	2711 581 480 1375 459 542 2780	ENST00000291825.11	484	-113.14	163	-40.19	24	5502	4356 1833 1445	0.978718	0.000674585	PRX
hsa-miR-4685-5p	hsa_circ_0054448	770	-138.38	168	-33.38	26	3407	1326 2775 181 2707 3171	ENST00000291825.11	322	-63.03	170	-34.44	26	5502	658 950	0.978718	0.000674585	PRX
hsa-miR-4685-5p	hsa_circ_0054448	770	-138.38	168	-33.38	26	3407	1326 2775 181 2707 3171	ENST00000291825.11	322	-63.03	170	-34.44	26	5502	658 950	0.978718	0.000674585	PRX
hsa-miR-637	hsa_circ_0054448	759	-134.2	157	-31.29	24	3407	653 2752 415 2717 141	ENST00000291825.11	761	-131.3	162	-30.43	24	5502	1646 4697 1778 4946 1540	0.978718	0.000674585	PRX
hsa-miR-637	hsa_circ_0054448	759	-134.2	157	-31.29	24	3407	653 2752 415 2717 141	ENST00000291825.11	761	-131.3	162	-30.43	24	5502	1646 4697 1778 4946 1540	0.978718	0.000674585	PRX
hsa-miR-4763-3p	hsa_circ_0054448	1027	-232.44	153	-37.66	24	3407	2711 581 480 1375 459 542 2780	ENST00000379453.5	157	-33.42	157	-33.42	24	2728	44	0.961005	0.00225127	ADRA1D
hsa-miR-4763-3p	hsa_circ_0054448	1027	-232.44	153	-37.66	24	3407	2711 581 480 1375 459 542 2780	ENST00000379453.5	157	-33.42	157	-33.42	24	2728	44	0.961005	0.00225127	ADRA1D
hsa-miR-4685-5p	hsa_circ_0054448	770	-138.38	168	-33.38	26	3407	1326 2775 181 2707 3171	ENST00000379453.5	167	-30.97	167	-30.97	26	2728	768	0.961005	0.00225127	ADRA1D
hsa-miR-4685-5p	hsa_circ_0054448	770	-138.38	168	-33.38	26	3407	1326 2775 181 2707 3171	ENST00000379453.5	167	-30.97	167	-30.97	26	2728	768	0.961005	0.00225127	ADRA1D
hsa-miR-4763-3p	hsa_circ_0054448	1027	-232.44	153	-37.66	24	3407	2711 581 480 1375 459 542 2780	ENST00000370818.7	158	-33.45	158	-33.45	24	2568	239	0.954415	0.00306966	GPC3
hsa-miR-4763-3p	hsa_circ_0054448	1027	-232.44	153	-37.66	24	3407	2711 581 480 1375 459 542 2780	ENST00000370818.7	158	-33.45	158	-33.45	24	2568	239	0.954415	0.00306966	GPC3
hsa-miR-4763-3p	hsa_circ_0054448	1027	-232.44	153	-37.66	24	3407	2711 581 480 1375 459 542 2780	NM_000054	173	-35.43	173	-35.43	24	1682	1328	0.933436	0.00649872	AVPR2
hsa-miR-4763-3p	hsa_circ_0054448	1027	-232.44	153	-37.66	24	3407	2711 581 480 1375 459 542 2780	NM_000054	173	-35.43	173	-35.43	24	1682	1328	0.933436	0.00649872	AVPR2
hsa-miR-4685-5p	hsa_circ_0054448	770	-138.38	168	-33.38	26	3407	1326 2775 181 2707 3171	NM_000054	314	-58.31	162	-33.79	26	1682	644 1306	0.933436	0.00649872	AVPR2
hsa-miR-4685-5p	hsa_circ_0054448	770	-138.38	168	-33.38	26	3407	1326 2775 181 2707 3171	NM_000054	314	-58.31	162	-33.79	26	1682	644 1306	0.933436	0.00649872	AVPR2
hsa-miR-4763-3p	hsa_circ_0054448	1027	-232.44	153	-37.66	24	3407	2711 581 480 1375 459 542 2780	NM_004657	304	-53.16	159	-34.23	24	3265	2994 836	0.953966	0.00312996	SDPR
hsa-miR-4763-3p	hsa_circ_0054448	1027	-232.44	153	-37.66	24	3407	2711 581 480 1375 459 542 2780	NM_004657	304	-53.16	159	-34.23	24	3265	2994 836	0.953966	0.00312996	SDPR
hsa-miR-4685-5p	hsa_circ_0054448	770	-138.38	168	-33.38	26	3407	1326 2775 181 2707 3171	NM_004657	308	-53.65	166	-36.04	26	3265	973 1492	0.953966	0.00312996	SDPR
hsa-miR-4685-5p	hsa_circ_0054448	770	-138.38	168	-33.38	26	3407	1326 2775 181 2707 3171	NM_004657	308	-53.65	166	-36.04	26	3265	973 1492	0.953966	0.00312996	SDPR
hsa-miR-4763-3p	hsa_circ_0054448	1027	-232.44	153	-37.66	24	3407	2711 581 480 1375 459 542 2780	NM_019018	310	-58.47	160	-30.86	24	7064	2932 2368	0.923974	0.00845032	FAM105A
hsa-miR-4763-3p	hsa_circ_0054448	1027	-232.44	153	-37.66	24	3407	2711 581 480 1375 459 542 2780	NM_019018	310	-58.47	160	-30.86	24	7064	2932 2368	0.923974	0.00845032	FAM105A
hsa-miR-4763-3p	hsa_circ_0054448	1027	-232.44	153	-37.66	24	3407	2711 581 480 1375 459 542 2780	NM_052943	333	-73.71	174	-39.75	24	2391	77 50	0.938211	0.00560895	FAM46B
hsa-miR-4763-3p	hsa_circ_0054448	1027	-232.44	153	-37.66	24	3407	2711 581 480 1375 459 542 2780	NM_052943	333	-73.71	174	-39.75	24	2391	77 50	0.938211	0.00560895	FAM46B
hsa-miR-4685-5p	hsa_circ_0054448	770	-138.38	168	-33.38	26	3407	1326 2775 181 2707 3171	NM_052943	322	-59.19	161	-30.64	26	2391	924 1313	0.938211	0.00560895	FAM46B
hsa-miR-4685-5p	hsa_circ_0054448	770	-138.38	168	-33.38	26	3407	1326 2775 181 2707 3171	NM_052943	322	-59.19	161	-30.64	26	2391	924 1313	0.938211	0.00560895	FAM46B
hsa-miR-4763-3p	hsa_circ_0026371	600	-127.39	156	-33.76	24	581	483 389 501 259	ENST00000379416.4	478	-93.91	164	-33.13	24	5715	1790 3625 3960	0.960815	0.00227314	XDH
hsa-miR-4763-3p	hsa_circ_0026371	600	-127.39	156	-33.76	24	581	483 389 501 259	ENST00000379416.4	478	-93.91	164	-33.13	24	5715	1790 3625 3960	0.960815	0.00227314	XDH
hsa-miR-4763-3p	hsa_circ_0026371	600	-127.39	156	-33.76	24	581	483 389 501 259	ENST00000435145.6	167	-35.71	167	-35.71	24	2026	1711	0.930485	0.00708051	HLA-DQB2
hsa-miR-4763-3p	hsa_circ_0026371	600	-127.39	156	-33.76	24	581	483 389 501 259	ENST00000435145.6	167	-35.71	167	-35.71	24	2026	1711	0.930485	0.00708051	HLA-DQB2
hsa-miR-4763-3p	hsa_circ_0026371	600	-127.39	156	-33.76	24	581	483 389 501 259	ENST00000641136.1	317	-61.05	169	-37.44	24	2751	1576 822	0.938254	0.0056011	IGHG3
hsa-miR-4763-3p	hsa_circ_0026371	600	-127.39	156	-33.76	24	581	483 389 501 259	ENST00000641136.1	317	-61.05	169	-37.44	24	2751	1576 822	0.938254	0.0056011	IGHG3
hsa-miR-4763-3p	hsa_circ_0026371	600	-127.39	156	-33.76	24	581	483 389 501 259	ENST00000252590.9	163	-35.56	163	-35.56	24	2290	2218	0.902703	0.0137396	PLVAP
hsa-miR-4763-3p	hsa_circ_0026371	600	-127.39	156	-33.76	24	581	483 389 501 259	ENST00000252590.9	163	-35.56	163	-35.56	24	2290	2218	0.902703	0.0137396	PLVAP
hsa-miR-4763-3p	hsa_circ_0026371	600	-127.39	156	-33.76	24	581	483 389 501 259	ENST00000373345.8	157	-33	157	-33	24	2841	766	0.953295	0.00322104	ARHGAP40
hsa-miR-4763-3p	hsa_circ_0026371	600	-127.39	156	-33.76	24	581	483 389 501 259	ENST00000373345.8	157	-33	157	-33	24	2841	766	0.953295	0.00322104	ARHGAP40
hsa-miR-4763-3p	hsa_circ_0026371	600	-127.39	156	-33.76	24	581	483 389 501 259	ENST00000291232.4	485	-102.43	164	-36.35	24	3944	248 607 2944	0.931199	0.00693743	TNFRSF13C
hsa-miR-4763-3p	hsa_circ_0026371	600	-127.39	156	-33.76	24	581	483 389 501 259	ENST00000291232.4	485	-102.43	164	-36.35	24	3944	248 607 2944	0.931199	0.00693743	TNFRSF13C
hsa-miR-4722-5p	hsa_circ_0026371	588	-104.78	152	-32.81	23	581	504 322 261 148	ENST00000291232.4	933	-165.8	164	-32.07	23	3944	2569 457 1549 138 1086 2797	0.931199	0.00693743	TNFRSF13C
hsa-miR-4722-5p	hsa_circ_0026371	588	-104.78	152	-32.81	23	581	504 322 261 148	ENST00000291232.4	933	-165.8	164	-32.07	23	3944	2569 457 1549 138 1086 2797	0.931199	0.00693743	TNFRSF13C
hsa-miR-6836-5p	hsa_circ_0026371	444	-71.46	161	-32.28	22	581	116 390 265	ENST00000291232.4	471	-86.51	167	-35.47	22	3944	179 82 1225	0.931199	0.00693743	TNFRSF13C
hsa-miR-6836-5p	hsa_circ_0026371	444	-71.46	161	-32.28	22	581	116 390 265	ENST00000291232.4	471	-86.51	167	-35.47	22	3944	179 82 1225	0.931199	0.00693743	TNFRSF13C
hsa-miR-4763-3p	hsa_circ_0026371	600	-127.39	156	-33.76	24	581	483 389 501 259	NM_013378	148	-30.24	148	-30.24	24	602	48	0.948425	0.0039214	VPREB3
hsa-miR-4763-3p	hsa_circ_0026371	600	-127.39	156	-33.76	24	581	483 389 501 259	NM_013378	148	-30.24	148	-30.24	24	602	48	0.948425	0.0039214	VPREB3
hsa-miR-4763-3p	hsa_circ_0124953	317	-66.04	173	-35.93	24	894	718 252	ENST00000289166.6	333	-73.71	174	-39.75	24	2382	85 58	0.966213	0.00169305	TENT5B
hsa-miR-4763-3p	hsa_circ_0124953	317	-66.04	173	-35.93	24	894	718 252	ENST00000302909.4	632	-116.85	164	-31.64	24	6191	4026 3554 5307 3289	0.970212	0.00131774	KCNK3
hsa-miR-4763-3p	hsa_circ_0124953	317	-66.04	173	-35.93	24	894	718 252	ENST00000306156.8	158	-31.63	158	-31.63	24	5749	3063	0.963055	0.00202215	PRKCE
hsa-miR-4763-3p	hsa_circ_0124953	317	-66.04	173	-35.93	24	894	718 252	ENST00000304141.5	304	-53.16	159	-34.23	24	3054	2802 644	0.965689	0.00174563	CAVIN2
hsa-miR-4763-3p	hsa_circ_0124953	317	-66.04	173	-35.93	24	894	718 252	ENST00000379987.6	330	-64.3	173	-35.93	24	4598	1199 4116	0.994025	5.34387e-05	NPNT
hsa-miR-4763-3p	hsa_circ_0124953	317	-66.04	173	-35.93	24	894	718 252	ENST00000343348.10	309	-60.84	155	-33.93	24	6878	300 6392	0.906887	0.0126014	SEMA6A
hsa-miR-4763-3p	hsa_circ_0124953	317	-66.04	173	-35.93	24	894	718 252	ENST00000185206.12	160	-32.03	160	-32.03	24	5971	2005	0.961665	0.00217618	CLIC5
hsa-miR-4763-3p	hsa_circ_0124953	317	-66.04	173	-35.93	24	894	718 252	ENST00000281156.5	164	-30.01	164	-30.01	24	2329	197	0.953312	0.00321875	KHDRBS2
hsa-miR-4763-3p	hsa_circ_0124953	317	-66.04	173	-35.93	24	894	718 252	ENST00000275230.5	169	-32.86	169	-32.86	24	4468	1137	0.983686	0.000397026	SLC2A12
hsa-miR-4763-3p	hsa_circ_0124953	317	-66.04	173	-35.93	24	894	718 252	ENST00000297469.3	154	-33.29	154	-33.29	24	2778	2095	0.91281	0.0110716	GPER1
hsa-miR-4763-3p	hsa_circ_0124953	317	-66.04	173	-35.93	24	894	718 252	ENST00000635855.1	622	-117.72	177	-40.37	24	6169	768 3185 4944 4231	0.943374	0.00471904	AC019257.8
hsa-miR-4763-3p	hsa_circ_0124953	317	-66.04	173	-35.93	24	894	718 252	ENST00000528753.2	159	-31.55	159	-31.55	24	2392	340	0.90342	0.0135411	TRMT9B
hsa-miR-4763-3p	hsa_circ_0124953	317	-66.04	173	-35.93	24	894	718 252	ENST00000361069.9	799	-154.59	174	-37.71	24	7455	1958 2292 2442 4892 4922	0.930202	0.00713765	LAMC3
hsa-miR-4763-3p	hsa_circ_0124953	317	-66.04	173	-35.93	24	894	718 252	ENST00000324727.8	315	-57	170	-33.83	24	4484	1826 1392	0.956705	0.00277108	SCN4B
hsa-miR-4763-3p	hsa_circ_0124953	317	-66.04	173	-35.93	24	894	718 252	ENST00000257359.7	158	-30.3	158	-30.3	24	3628	1603	0.972675	0.00110974	ADAMTS8
hsa-miR-4763-3p	hsa_circ_0124953	317	-66.04	173	-35.93	24	894	718 252	ENST00000349155.7	778	-157.74	167	-38.91	24	4733	2877 2387 2631 2109 137	0.928914	0.00740024	TBX3
hsa-miR-4763-3p	hsa_circ_0124953	317	-66.04	173	-35.93	24	894	718 252	ENST00000261275.4	475	-93.64	163	-31.39	24	4705	4281 898 3119	0.925473	0.00812444	FAM189A1
hsa-miR-4763-3p	hsa_circ_0124953	317	-66.04	173	-35.93	24	894	718 252	ENST00000313654.13	306	-57.57	154	-30.04	24	10661	5194 4013	0.962687	0.00206247	LAMA3
hsa-miR-4763-3p	hsa_circ_0124953	317	-66.04	173	-35.93	24	894	718 252	ENST00000399516.7	306	-57.57	154	-30.04	24	9834	4953 3772	0.962386	0.00209565	LAMA3
hsa-miR-4763-3p	hsa_circ_0124953	317	-66.04	173	-35.93	24	894	718 252	ENST00000649564.1	162	-36.92	162	-36.92	24	6403	101	0.974385	0.000975765	CCBE1
hsa-miR-4763-3p	hsa_circ_0124953	317	-66.04	173	-35.93	24	894	718 252	ENST00000291825.11	484	-113.14	163	-40.19	24	5502	4356 1833 1445	0.939307	0.0054137	PRX
hsa-miR-4763-3p	hsa_circ_0124953	317	-66.04	173	-35.93	24	894	718 252	ENST00000379453.5	157	-33.42	157	-33.42	24	2728	44	0.92114	0.00908321	ADRA1D
hsa-miR-4763-3p	hsa_circ_0124953	317	-66.04	173	-35.93	24	894	718 252	ENST00000370818.7	158	-33.45	158	-33.45	24	2568	239	0.91681	0.0100929	GPC3
hsa-miR-4763-3p	hsa_circ_0124953	317	-66.04	173	-35.93	24	894	718 252	NM_004657	304	-53.16	159	-34.23	24	3265	2994 836	0.963726	0.00194984	SDPR
hsa-miR-4763-3p	hsa_circ_0124953	317	-66.04	173	-35.93	24	894	718 252	NM_019018	310	-58.47	160	-30.86	24	7064	2932 2368	0.928296	0.00752786	FAM105A
hsa-miR-4763-3p	hsa_circ_0124953	317	-66.04	173	-35.93	24	894	718 252	NM_052943	333	-73.71	174	-39.75	24	2391	77 50	0.995099	3.59757e-05	FAM46B
hsa-miR-4763-3p	hsa_circ_0124951	317	-66.04	173	-35.93	24	1224	862 396	ENST00000289166.6	333	-73.71	174	-39.75	24	2382	85 58	0.956477	0.00280015	TENT5B
hsa-miR-4763-3p	hsa_circ_0124951	317	-66.04	173	-35.93	24	1224	862 396	ENST00000343433.7	348	-72.34	184	-43.34	24	3183	809 1441	0.91152	0.0113967	FYB2
hsa-miR-4763-3p	hsa_circ_0124951	317	-66.04	173	-35.93	24	1224	862 396	ENST00000302909.4	632	-116.85	164	-31.64	24	6191	4026 3554 5307 3289	0.964031	0.00191743	KCNK3
hsa-miR-4763-3p	hsa_circ_0124951	317	-66.04	173	-35.93	24	1224	862 396	ENST00000306156.8	158	-31.63	158	-31.63	24	5749	3063	0.969753	0.00135847	PRKCE
hsa-miR-4763-3p	hsa_circ_0124951	317	-66.04	173	-35.93	24	1224	862 396	ENST00000304141.5	304	-53.16	159	-34.23	24	3054	2802 644	0.960546	0.00230426	CAVIN2
hsa-miR-4763-3p	hsa_circ_0124951	317	-66.04	173	-35.93	24	1224	862 396	ENST00000379987.6	330	-64.3	173	-35.93	24	4598	1199 4116	0.994394	4.7051e-05	NPNT
hsa-miR-4763-3p	hsa_circ_0124951	317	-66.04	173	-35.93	24	1224	862 396	ENST00000343348.10	309	-60.84	155	-33.93	24	6878	300 6392	0.918362	0.00972503	SEMA6A
hsa-miR-4763-3p	hsa_circ_0124951	317	-66.04	173	-35.93	24	1224	862 396	ENST00000185206.12	160	-32.03	160	-32.03	24	5971	2005	0.96152	0.00219261	CLIC5
hsa-miR-4763-3p	hsa_circ_0124951	317	-66.04	173	-35.93	24	1224	862 396	ENST00000281156.5	164	-30.01	164	-30.01	24	2329	197	0.958964	0.00249135	KHDRBS2
hsa-miR-4763-3p	hsa_circ_0124951	317	-66.04	173	-35.93	24	1224	862 396	ENST00000275230.5	169	-32.86	169	-32.86	24	4468	1137	0.98428	0.00036874	SLC2A12
hsa-miR-4763-3p	hsa_circ_0124951	317	-66.04	173	-35.93	24	1224	862 396	ENST00000297469.3	154	-33.29	154	-33.29	24	2778	2095	0.928312	0.00752447	GPER1
hsa-miR-4763-3p	hsa_circ_0124951	317	-66.04	173	-35.93	24	1224	862 396	ENST00000635855.1	622	-117.72	177	-40.37	24	6169	768 3185 4944 4231	0.945322	0.00440283	AC019257.8
hsa-miR-4763-3p	hsa_circ_0124951	317	-66.04	173	-35.93	24	1224	862 396	ENST00000528753.2	159	-31.55	159	-31.55	24	2392	340	0.915224	0.0104758	TRMT9B
hsa-miR-4763-3p	hsa_circ_0124951	317	-66.04	173	-35.93	24	1224	862 396	ENST00000361069.9	799	-154.59	174	-37.71	24	7455	1958 2292 2442 4892 4922	0.926031	0.00800473	LAMC3
hsa-miR-4763-3p	hsa_circ_0124951	317	-66.04	173	-35.93	24	1224	862 396	ENST00000324727.8	315	-57	170	-33.83	24	4484	1826 1392	0.955993	0.00286237	SCN4B
hsa-miR-4763-3p	hsa_circ_0124951	317	-66.04	173	-35.93	24	1224	862 396	ENST00000257359.7	158	-30.3	158	-30.3	24	3628	1603	0.972369	0.00113468	ADAMTS8
hsa-miR-4763-3p	hsa_circ_0124951	317	-66.04	173	-35.93	24	1224	862 396	ENST00000349155.7	778	-157.74	167	-38.91	24	4733	2877 2387 2631 2109 137	0.93139	0.00689952	TBX3
hsa-miR-4763-3p	hsa_circ_0124951	317	-66.04	173	-35.93	24	1224	862 396	ENST00000261275.4	475	-93.64	163	-31.39	24	4705	4281 898 3119	0.923408	0.00857485	FAM189A1
hsa-miR-4763-3p	hsa_circ_0124951	317	-66.04	173	-35.93	24	1224	862 396	ENST00000313654.13	306	-57.57	154	-30.04	24	10661	5194 4013	0.969669	0.00136604	LAMA3
hsa-miR-4763-3p	hsa_circ_0124951	317	-66.04	173	-35.93	24	1224	862 396	ENST00000399516.7	306	-57.57	154	-30.04	24	9834	4953 3772	0.964496	0.00186844	LAMA3
hsa-miR-4763-3p	hsa_circ_0124951	317	-66.04	173	-35.93	24	1224	862 396	ENST00000649564.1	162	-36.92	162	-36.92	24	6403	101	0.978869	0.000665046	CCBE1
hsa-miR-4763-3p	hsa_circ_0124951	317	-66.04	173	-35.93	24	1224	862 396	ENST00000291825.11	484	-113.14	163	-40.19	24	5502	4356 1833 1445	0.938666	0.00552739	PRX
hsa-miR-4763-3p	hsa_circ_0124951	317	-66.04	173	-35.93	24	1224	862 396	ENST00000379453.5	157	-33.42	157	-33.42	24	2728	44	0.918915	0.00959551	ADRA1D
hsa-miR-4763-3p	hsa_circ_0124951	317	-66.04	173	-35.93	24	1224	862 396	ENST00000370818.7	158	-33.45	158	-33.45	24	2568	239	0.929353	0.00731011	GPC3
hsa-miR-4763-3p	hsa_circ_0124951	317	-66.04	173	-35.93	24	1224	862 396	NM_004657	304	-53.16	159	-34.23	24	3265	2994 836	0.957923	0.00261842	SDPR
hsa-miR-4763-3p	hsa_circ_0124951	317	-66.04	173	-35.93	24	1224	862 396	NM_019018	310	-58.47	160	-30.86	24	7064	2932 2368	0.943126	0.00476003	FAM105A
hsa-miR-4763-3p	hsa_circ_0124951	317	-66.04	173	-35.93	24	1224	862 396	NM_052943	333	-73.71	174	-39.75	24	2391	77 50	0.988999	0.000180872	FAM46B
hsa-miR-4763-3p	hsa_circ_0043628	448	-92.94	150	-31.77	24	807	660 705 738	ENST00000484445.5	152	-31.7	152	-31.7	24	1976	370	0.933222	0.00653998	ZFP69B
hsa-miR-4763-3p	hsa_circ_0043628	448	-92.94	150	-31.77	24	807	660 705 738	ENST00000410101.7	164	-32.77	164	-32.77	24	1369	1074	0.964127	0.00190722	CDCA7
hsa-miR-4706	hsa_circ_0043628	579	-121.39	146	-35.07	25	807	498 734 524 551	ENST00000410101.7	166	-38.45	166	-38.45	25	1369	37	0.964127	0.00190722	CDCA7
hsa-miR-4763-3p	hsa_circ_0043628	448	-92.94	150	-31.77	24	807	660 705 738	ENST00000306721.8	164	-32.77	164	-32.77	24	2778	1206	0.965555	0.00175928	CDCA7
hsa-miR-4706	hsa_circ_0043628	579	-121.39	146	-35.07	25	807	498 734 524 551	ENST00000306721.8	166	-38.45	166	-38.45	25	2778	37	0.965555	0.00175928	CDCA7
hsa-miR-4763-3p	hsa_circ_0043628	448	-92.94	150	-31.77	24	807	660 705 738	ENST00000382480.6	468	-90.13	164	-31.09	24	2538	769 416 529	0.926773	0.00784699	CPZ
hsa-miR-4763-3p	hsa_circ_0043628	448	-92.94	150	-31.77	24	807	660 705 738	ENST00000321870.2	152	-31.06	152	-31.06	24	3262	1368	0.900377	0.0143929	BHLHE22
hsa-miR-4763-3p	hsa_circ_0043628	448	-92.94	150	-31.77	24	807	660 705 738	ENST00000340607.5	159	-35.09	159	-35.09	24	1751	1288	0.905194	0.0130562	PTGES
hsa-miR-4763-3p	hsa_circ_0043628	448	-92.94	150	-31.77	24	807	660 705 738	ENST00000409687.5	954	-204.06	165	-40.49	24	3814	2235 1045 1024 497 3232 581	0.929551	0.0072697	SAPCD2
hsa-miR-4763-3p	hsa_circ_0043628	448	-92.94	150	-31.77	24	807	660 705 738	ENST00000224337.9	319	-59.52	162	-33.78	24	1784	583 456	0.966412	0.00167326	BLNK
hsa-miR-4763-3p	hsa_circ_0043628	448	-92.94	150	-31.77	24	807	660 705 738	ENST00000371176.6	319	-59.52	162	-33.78	24	1715	583 456	0.94782	0.00401312	BLNK
hsa-miR-4763-3p	hsa_circ_0043628	448	-92.94	150	-31.77	24	807	660 705 738	ENST00000644200.1	628	-123	160	-34.21	24	5912	821 1326 1784 1744	0.915236	0.0104729	PAPLN
hsa-miR-4763-3p	hsa_circ_0043628	448	-92.94	150	-31.77	24	807	660 705 738	ENST00000355112.8	162	-32.93	162	-32.93	24	5240	2185	0.923455	0.00856456	BLM
hsa-miR-4763-3p	hsa_circ_0043628	448	-92.94	150	-31.77	24	807	660 705 738	ENST00000308713.9	320	-65.71	160	-35.89	24	3801	785 923	0.954438	0.00306658	SEZ6L2
hsa-miR-4763-3p	hsa_circ_0043628	448	-92.94	150	-31.77	24	807	660 705 738	ENST00000616721.6	1966	-380.57	158	-34.08	24	12787	6825 10428 1512 7003 2227 10606 11193 7877 6296 9899 4274 5876 9479	0.960196	0.00234504	FCGBP
hsa-miR-4763-3p	hsa_circ_0043628	448	-92.94	150	-31.77	24	807	660 705 738	ENST00000380605.3	328	-63.09	165	-32.17	24	2376	1444 1687	0.924815	0.00826673	CPXM1
hsa-miR-4706	hsa_circ_0043628	579	-121.39	146	-35.07	25	807	498 734 524 551	ENST00000380605.3	154	-31.85	154	-31.85	25	2376	29	0.924815	0.00826673	CPXM1
hsa-miR-4763-3p	hsa_circ_0043628	448	-92.94	150	-31.77	24	807	660 705 738	ENST00000373345.8	157	-33	157	-33	24	2841	766	0.951226	0.00351032	ARHGAP40
hsa-miR-4706	hsa_circ_0043628	579	-121.39	146	-35.07	25	807	498 734 524 551	ENST00000373345.8	174	-35.06	174	-35.06	25	2841	11	0.951226	0.00351032	ARHGAP40
hsa-miR-4763-3p	hsa_circ_0043628	448	-92.94	150	-31.77	24	807	660 705 738	ENST00000291232.4	485	-102.43	164	-36.35	24	3944	248 607 2944	0.906559	0.0126889	TNFRSF13C
hsa-miR-4763-3p	hsa_circ_0043628	448	-92.94	150	-31.77	24	807	660 705 738	NM_000095	168	-35.67	168	-35.67	24	2471	358	0.985894	0.000297079	COMP
hsa-miR-4706	hsa_circ_0043628	579	-121.39	146	-35.07	25	807	498 734 524 551	NM_000095	158	-34.62	158	-34.62	25	2471	8	0.985894	0.000297079	COMP
hsa-miR-4763-3p	hsa_circ_0043626	448	-92.94	150	-31.77	24	298	151 196 229	ENST00000410101.7	164	-32.77	164	-32.77	24	1369	1074	0.946282	0.00425091	CDCA7
hsa-miR-4706	hsa_circ_0043626	433	-89.94	146	-35.07	25	298	225 15 42	ENST00000410101.7	166	-38.45	166	-38.45	25	1369	37	0.946282	0.00425091	CDCA7
hsa-miR-4763-3p	hsa_circ_0043626	448	-92.94	150	-31.77	24	298	151 196 229	ENST00000306721.8	164	-32.77	164	-32.77	24	2778	1206	0.935495	0.00610715	CDCA7
hsa-miR-4706	hsa_circ_0043626	433	-89.94	146	-35.07	25	298	225 15 42	ENST00000306721.8	166	-38.45	166	-38.45	25	2778	37	0.935495	0.00610715	CDCA7
hsa-miR-4763-3p	hsa_circ_0043626	448	-92.94	150	-31.77	24	298	151 196 229	ENST00000382480.6	468	-90.13	164	-31.09	24	2538	769 416 529	0.929569	0.00726614	CPZ
hsa-miR-4763-3p	hsa_circ_0043626	448	-92.94	150	-31.77	24	298	151 196 229	ENST00000355973.7	168	-34.8	168	-34.8	24	3506	216	0.903894	0.0134107	GABBR1
hsa-miR-4763-3p	hsa_circ_0043626	448	-92.94	150	-31.77	24	298	151 196 229	ENST00000357250.10	164	-34.86	164	-34.86	24	4761	2732	0.93489	0.00622101	COL9A1
hsa-miR-4763-3p	hsa_circ_0043626	448	-92.94	150	-31.77	24	298	151 196 229	ENST00000321870.2	152	-31.06	152	-31.06	24	3262	1368	0.936247	0.00596709	BHLHE22
hsa-miR-4763-3p	hsa_circ_0043626	448	-92.94	150	-31.77	24	298	151 196 229	ENST00000224337.9	319	-59.52	162	-33.78	24	1784	583 456	0.923101	0.00864282	BLNK
hsa-miR-4763-3p	hsa_circ_0043626	448	-92.94	150	-31.77	24	298	151 196 229	ENST00000644200.1	628	-123	160	-34.21	24	5912	821 1326 1784 1744	0.947846	0.00400911	PAPLN
hsa-miR-4763-3p	hsa_circ_0043626	448	-92.94	150	-31.77	24	298	151 196 229	ENST00000566011.5	343	-73.49	174	-40.32	24	2786	578 1081	0.927559	0.00768152	LOXL1
hsa-miR-4763-3p	hsa_circ_0043626	448	-92.94	150	-31.77	24	298	151 196 229	ENST00000616721.6	1966	-380.57	158	-34.08	24	12787	6825 10428 1512 7003 2227 10606 11193 7877 6296 9899 4274 5876 9479	0.951802	0.00342856	FCGBP
hsa-miR-4763-3p	hsa_circ_0043626	448	-92.94	150	-31.77	24	298	151 196 229	ENST00000380605.3	328	-63.09	165	-32.17	24	2376	1444 1687	0.90112	0.0141825	CPXM1
hsa-miR-4706	hsa_circ_0043626	433	-89.94	146	-35.07	25	298	225 15 42	ENST00000380605.3	154	-31.85	154	-31.85	25	2376	29	0.90112	0.0141825	CPXM1
hsa-miR-4763-3p	hsa_circ_0043626	448	-92.94	150	-31.77	24	298	151 196 229	NM_000095	168	-35.67	168	-35.67	24	2471	358	0.960292	0.00233383	COMP
hsa-miR-4706	hsa_circ_0043626	433	-89.94	146	-35.07	25	298	225 15 42	NM_000095	158	-34.62	158	-34.62	25	2471	8	0.960292	0.00233383	COMP
hsa-miR-4763-3p	hsa_circ_0043626	448	-92.94	150	-31.77	24	298	151 196 229	NM_013378	148	-30.24	148	-30.24	24	602	48	0.906364	0.012741	VPREB3
hsa-miR-4763-3p	hsa_circ_0043626	448	-92.94	150	-31.77	24	298	151 196 229	NM_130848	164	-32.21	164	-32.21	24	3144	2197	0.911405	0.0114259	DCANP1
hsa-miR-4763-3p	hsa_circ_0043627	448	-92.94	150	-31.77	24	645	498 543 576	ENST00000484445.5	152	-31.7	152	-31.7	24	1976	370	0.906229	0.0127773	ZFP69B
hsa-miR-4763-3p	hsa_circ_0043627	448	-92.94	150	-31.77	24	645	498 543 576	ENST00000410101.7	164	-32.77	164	-32.77	24	1369	1074	0.956712	0.00277017	CDCA7
hsa-miR-4706	hsa_circ_0043627	579	-121.39	146	-35.07	25	645	336 572 362 389	ENST00000410101.7	166	-38.45	166	-38.45	25	1369	37	0.956712	0.00277017	CDCA7
hsa-miR-4763-3p	hsa_circ_0043627	448	-92.94	150	-31.77	24	645	498 543 576	ENST00000306721.8	164	-32.77	164	-32.77	24	2778	1206	0.952632	0.00331248	CDCA7
hsa-miR-4706	hsa_circ_0043627	579	-121.39	146	-35.07	25	645	336 572 362 389	ENST00000306721.8	166	-38.45	166	-38.45	25	2778	37	0.952632	0.00331248	CDCA7
hsa-miR-4763-3p	hsa_circ_0043627	448	-92.94	150	-31.77	24	645	498 543 576	ENST00000382480.6	468	-90.13	164	-31.09	24	2538	769 416 529	0.946458	0.00422334	CPZ
hsa-miR-4763-3p	hsa_circ_0043627	448	-92.94	150	-31.77	24	645	498 543 576	ENST00000357250.10	164	-34.86	164	-34.86	24	4761	2732	0.920281	0.00927935	COL9A1
hsa-miR-4763-3p	hsa_circ_0043627	448	-92.94	150	-31.77	24	645	498 543 576	ENST00000321870.2	152	-31.06	152	-31.06	24	3262	1368	0.943001	0.00478071	BHLHE22
hsa-miR-4763-3p	hsa_circ_0043627	448	-92.94	150	-31.77	24	645	498 543 576	ENST00000409687.5	954	-204.06	165	-40.49	24	3814	2235 1045 1024 497 3232 581	0.911206	0.0114765	SAPCD2
hsa-miR-4763-3p	hsa_circ_0043627	448	-92.94	150	-31.77	24	645	498 543 576	ENST00000224337.9	319	-59.52	162	-33.78	24	1784	583 456	0.95728	0.00269846	BLNK
hsa-miR-4763-3p	hsa_circ_0043627	448	-92.94	150	-31.77	24	645	498 543 576	ENST00000371176.6	319	-59.52	162	-33.78	24	1715	583 456	0.908585	0.012153	BLNK
hsa-miR-4763-3p	hsa_circ_0043627	448	-92.94	150	-31.77	24	645	498 543 576	ENST00000644200.1	628	-123	160	-34.21	24	5912	821 1326 1784 1744	0.951131	0.00352396	PAPLN
hsa-miR-4763-3p	hsa_circ_0043627	448	-92.94	150	-31.77	24	645	498 543 576	ENST00000566011.5	343	-73.49	174	-40.32	24	2786	578 1081	0.925897	0.00803332	LOXL1
hsa-miR-4763-3p	hsa_circ_0043627	448	-92.94	150	-31.77	24	645	498 543 576	ENST00000308713.9	320	-65.71	160	-35.89	24	3801	785 923	0.929875	0.00720384	SEZ6L2
hsa-miR-4763-3p	hsa_circ_0043627	448	-92.94	150	-31.77	24	645	498 543 576	ENST00000616721.6	1966	-380.57	158	-34.08	24	12787	6825 10428 1512 7003 2227 10606 11193 7877 6296 9899 4274 5876 9479	0.961372	0.00220933	FCGBP
hsa-miR-4763-3p	hsa_circ_0043627	448	-92.94	150	-31.77	24	645	498 543 576	ENST00000380605.3	328	-63.09	165	-32.17	24	2376	1444 1687	0.935211	0.00616041	CPXM1
hsa-miR-4706	hsa_circ_0043627	579	-121.39	146	-35.07	25	645	336 572 362 389	ENST00000380605.3	154	-31.85	154	-31.85	25	2376	29	0.935211	0.00616041	CPXM1
hsa-miR-4763-3p	hsa_circ_0043627	448	-92.94	150	-31.77	24	645	498 543 576	ENST00000373345.8	157	-33	157	-33	24	2841	766	0.921332	0.00903948	ARHGAP40
hsa-miR-4706	hsa_circ_0043627	579	-121.39	146	-35.07	25	645	336 572 362 389	ENST00000373345.8	174	-35.06	174	-35.06	25	2841	11	0.921332	0.00903948	ARHGAP40
hsa-miR-4763-3p	hsa_circ_0043627	448	-92.94	150	-31.77	24	645	498 543 576	ENST00000291232.4	485	-102.43	164	-36.35	24	3944	248 607 2944	0.914289	0.0107047	TNFRSF13C
hsa-miR-4763-3p	hsa_circ_0043627	448	-92.94	150	-31.77	24	645	498 543 576	NM_000095	168	-35.67	168	-35.67	24	2471	358	0.981038	0.000535906	COMP
hsa-miR-4706	hsa_circ_0043627	579	-121.39	146	-35.07	25	645	336 572 362 389	NM_000095	158	-34.62	158	-34.62	25	2471	8	0.981038	0.000535906	COMP
hsa-miR-4763-3p	hsa_circ_0043627	448	-92.94	150	-31.77	24	645	498 543 576	NM_130848	164	-32.21	164	-32.21	24	3144	2197	0.923829	0.008482	DCANP1
hsa-miR-4763-3p	hsa_circ_0026376	600	-127.39	156	-33.76	24	1221	1123 1029 1141 899	ENST00000410101.7	164	-32.77	164	-32.77	24	1369	1074	0.97558	0.000887217	CDCA7
hsa-miR-4763-3p	hsa_circ_0026376	600	-127.39	156	-33.76	24	1221	1123 1029 1141 899	ENST00000306721.8	164	-32.77	164	-32.77	24	2778	1206	0.990578	0.000132737	CDCA7
hsa-miR-4763-3p	hsa_circ_0026376	600	-127.39	156	-33.76	24	1221	1123 1029 1141 899	ENST00000355973.7	168	-34.8	168	-34.8	24	3506	216	0.939423	0.00539325	GABBR1
hsa-miR-4763-3p	hsa_circ_0026376	600	-127.39	156	-33.76	24	1221	1123 1029 1141 899	ENST00000357250.10	164	-34.86	164	-34.86	24	4761	2732	0.961932	0.00214615	COL9A1
hsa-miR-4763-3p	hsa_circ_0026376	600	-127.39	156	-33.76	24	1221	1123 1029 1141 899	ENST00000224337.9	319	-59.52	162	-33.78	24	1784	583 456	0.934746	0.00624824	BLNK
hsa-miR-4763-3p	hsa_circ_0026376	600	-127.39	156	-33.76	24	1221	1123 1029 1141 899	ENST00000644200.1	628	-123	160	-34.21	24	5912	821 1326 1784 1744	0.942213	0.00491258	PAPLN
hsa-miR-4722-5p	hsa_circ_0026376	588	-104.78	152	-32.81	23	1221	1144 962 901 788	ENST00000644200.1	329	-60.71	177	-35.11	23	5912	2874 96	0.942213	0.00491258	PAPLN
hsa-miR-4763-3p	hsa_circ_0026376	600	-127.39	156	-33.76	24	1221	1123 1029 1141 899	ENST00000616721.6	1966	-380.57	158	-34.08	24	12787	6825 10428 1512 7003 2227 10606 11193 7877 6296 9899 4274 5876 9479	0.95712	0.00271857	FCGBP
hsa-miR-4722-5p	hsa_circ_0026376	588	-104.78	152	-32.81	23	1221	1144 962 901 788	ENST00000616721.6	1569	-275.08	168	-35.7	23	12787	1319 4408 8011 11021 2274 6494 10097 6160 9763 10639	0.95712	0.00271857	FCGBP
hsa-miR-4763-3p	hsa_circ_0026376	600	-127.39	156	-33.76	24	1221	1123 1029 1141 899	NM_000095	168	-35.67	168	-35.67	24	2471	358	0.935763	0.00605699	COMP
hsa-miR-4763-3p	hsa_circ_0026376	600	-127.39	156	-33.76	24	1221	1123 1029 1141 899	NM_130848	164	-32.21	164	-32.21	24	3144	2197	0.900119	0.0144662	DCANP1
hsa-miR-4763-3p	hsa_circ_0026372	600	-127.39	156	-33.76	24	613	515 421 533 291	ENST00000379416.4	478	-93.91	164	-33.13	24	5715	1790 3625 3960	0.910527	0.01165	XDH
hsa-miR-4763-3p	hsa_circ_0026372	600	-127.39	156	-33.76	24	613	515 421 533 291	ENST00000410101.7	164	-32.77	164	-32.77	24	1369	1074	0.907631	0.0124039	CDCA7
hsa-miR-4763-3p	hsa_circ_0026372	600	-127.39	156	-33.76	24	613	515 421 533 291	ENST00000306721.8	164	-32.77	164	-32.77	24	2778	1206	0.92639	0.00792812	CDCA7
hsa-miR-4763-3p	hsa_circ_0026372	600	-127.39	156	-33.76	24	613	515 421 533 291	ENST00000435145.6	167	-35.71	167	-35.71	24	2026	1711	0.977017	0.000786262	HLA-DQB2
hsa-miR-4763-3p	hsa_circ_0026372	600	-127.39	156	-33.76	24	613	515 421 533 291	ENST00000357250.10	164	-34.86	164	-34.86	24	4761	2732	0.92641	0.00792391	COL9A1
hsa-miR-4763-3p	hsa_circ_0026372	600	-127.39	156	-33.76	24	613	515 421 533 291	ENST00000460253.1	798	-158.45	173	-38.82	24	3947	2165 2742 1596 714 196	0.925085	0.00820823	CRB2
hsa-miR-4763-3p	hsa_circ_0026372	600	-127.39	156	-33.76	24	613	515 421 533 291	ENST00000224337.9	319	-59.52	162	-33.78	24	1784	583 456	0.918789	0.00962499	BLNK
hsa-miR-4763-3p	hsa_circ_0026372	600	-127.39	156	-33.76	24	613	515 421 533 291	ENST00000644200.1	628	-123	160	-34.21	24	5912	821 1326 1784 1744	0.960383	0.00232322	PAPLN
hsa-miR-4722-5p	hsa_circ_0026372	588	-104.78	152	-32.81	23	613	536 354 293 180	ENST00000644200.1	329	-60.71	177	-35.11	23	5912	2874 96	0.960383	0.00232322	PAPLN
hsa-miR-4763-3p	hsa_circ_0026372	600	-127.39	156	-33.76	24	613	515 421 533 291	ENST00000566011.5	343	-73.49	174	-40.32	24	2786	578 1081	0.908331	0.0122196	LOXL1
hsa-miR-6836-5p	hsa_circ_0026372	444	-71.46	161	-32.28	22	613	148 422 297	ENST00000566011.5	468	-79.37	166	-35.07	22	2786	546 585 2733	0.908331	0.0122196	LOXL1
hsa-miR-4763-3p	hsa_circ_0026372	600	-127.39	156	-33.76	24	613	515 421 533 291	ENST00000308713.9	320	-65.71	160	-35.89	24	3801	785 923	0.932234	0.0067327	SEZ6L2
hsa-miR-4722-5p	hsa_circ_0026372	588	-104.78	152	-32.81	23	613	536 354 293 180	ENST00000308713.9	167	-31.54	167	-31.54	23	3801	3540	0.932234	0.0067327	SEZ6L2
hsa-miR-4763-3p	hsa_circ_0026372	600	-127.39	156	-33.76	24	613	515 421 533 291	ENST00000085219.10	160	-30.42	160	-30.42	24	3274	2883	0.902101	0.0139073	CD22
hsa-miR-4763-3p	hsa_circ_0026372	600	-127.39	156	-33.76	24	613	515 421 533 291	ENST00000380605.3	328	-63.09	165	-32.17	24	2376	1444 1687	0.916447	0.01018	CPXM1
hsa-miR-4763-3p	hsa_circ_0026372	600	-127.39	156	-33.76	24	613	515 421 533 291	ENST00000373345.8	157	-33	157	-33	24	2841	766	0.9739	0.00101293	ARHGAP40
hsa-miR-4763-3p	hsa_circ_0026372	600	-127.39	156	-33.76	24	613	515 421 533 291	ENST00000291232.4	485	-102.43	164	-36.35	24	3944	248 607 2944	0.967531	0.00156428	TNFRSF13C
hsa-miR-4722-5p	hsa_circ_0026372	588	-104.78	152	-32.81	23	613	536 354 293 180	ENST00000291232.4	933	-165.8	164	-32.07	23	3944	2569 457 1549 138 1086 2797	0.967531	0.00156428	TNFRSF13C
hsa-miR-6836-5p	hsa_circ_0026372	444	-71.46	161	-32.28	22	613	148 422 297	ENST00000291232.4	471	-86.51	167	-35.47	22	3944	179 82 1225	0.967531	0.00156428	TNFRSF13C
hsa-miR-4763-3p	hsa_circ_0026372	600	-127.39	156	-33.76	24	613	515 421 533 291	NM_000095	168	-35.67	168	-35.67	24	2471	358	0.949651	0.00373878	COMP
hsa-miR-4763-3p	hsa_circ_0026372	600	-127.39	156	-33.76	24	613	515 421 533 291	NM_013378	148	-30.24	148	-30.24	24	602	48	0.950411	0.00362764	VPREB3
hsa-miR-4763-3p	HSA_CIRCpedia_34286	747	-141.8	155	-32.5	24	1545	1306 769 1046 968 1185	ENST00000379416.4	478	-93.91	164	-33.13	24	5715	1790 3625 3960	0.967871	0.00153186	XDH
hsa-miR-4763-3p	HSA_CIRCpedia_34286	747	-141.8	155	-32.5	24	1545	1306 769 1046 968 1185	ENST00000435145.6	167	-35.71	167	-35.71	24	2026	1711	0.975118	0.000920997	HLA-DQB2
hsa-miR-4763-3p	HSA_CIRCpedia_34286	747	-141.8	155	-32.5	24	1545	1306 769 1046 968 1185	ENST00000641136.1	317	-61.05	169	-37.44	24	2751	1576 822	0.91732	0.00997131	IGHG3
hsa-miR-4763-3p	HSA_CIRCpedia_34286	747	-141.8	155	-32.5	24	1545	1306 769 1046 968 1185	ENST00000261622.5	648	-118.7	170	-34.78	24	4556	2501 910 1370 3265	0.918862	0.00960794	SLC7A5
hsa-miR-4763-3p	HSA_CIRCpedia_34286	747	-141.8	155	-32.5	24	1545	1306 769 1046 968 1185	ENST00000252590.9	163	-35.56	163	-35.56	24	2290	2218	0.911696	0.0113521	PLVAP
hsa-miR-4763-3p	HSA_CIRCpedia_34286	747	-141.8	155	-32.5	24	1545	1306 769 1046 968 1185	ENST00000085219.10	160	-30.42	160	-30.42	24	3274	2883	0.922879	0.00869203	CD22
hsa-miR-4763-3p	HSA_CIRCpedia_34286	747	-141.8	155	-32.5	24	1545	1306 769 1046 968 1185	ENST00000373345.8	157	-33	157	-33	24	2841	766	0.91559	0.0103867	ARHGAP40
hsa-miR-4763-3p	HSA_CIRCpedia_34286	747	-141.8	155	-32.5	24	1545	1306 769 1046 968 1185	ENST00000291232.4	485	-102.43	164	-36.35	24	3944	248 607 2944	0.922353	0.00880955	TNFRSF13C
hsa-miR-4763-3p	hsa_circ_0040965	902	-171.88	164	-34.96	24	1375	951 1028 701 600 1203 33	ENST00000484445.5	152	-31.7	152	-31.7	24	1976	370	0.94984	0.00371089	ZFP69B
hsa-miR-4763-3p	hsa_circ_0040965	902	-171.88	164	-34.96	24	1375	951 1028 701 600 1203 33	ENST00000362057.4	326	-72.42	176	-43.47	24	4070	3169 2623	0.955668	0.00290445	WHRN
hsa-miR-4763-3p	hsa_circ_0040965	902	-171.88	164	-34.96	24	1375	951 1028 701 600 1203 33	ENST00000409687.5	954	-204.06	165	-40.49	24	3814	2235 1045 1024 497 3232 581	0.919609	0.00943441	SAPCD2
hsa-miR-4685-5p	hsa_circ_0040965	588	-124.63	154	-38.12	26	1375	498 947 893 864	ENST00000409687.5	740	-136.4	154	-33.77	26	3814	2925 2542 668 1597 3157	0.919609	0.00943441	SAPCD2
hsa-miR-4763-3p	hsa_circ_0040965	902	-171.88	164	-34.96	24	1375	951 1028 701 600 1203 33	ENST00000224337.9	319	-59.52	162	-33.78	24	1784	583 456	0.940793	0.00515446	BLNK
hsa-miR-4763-3p	hsa_circ_0040965	902	-171.88	164	-34.96	24	1375	951 1028 701 600 1203 33	ENST00000371176.6	319	-59.52	162	-33.78	24	1715	583 456	0.969392	0.00139092	BLNK
hsa-miR-4763-3p	hsa_circ_0040965	902	-171.88	164	-34.96	24	1375	951 1028 701 600 1203 33	ENST00000562759.1	159	-35.84	159	-35.84	24	694	23	0.953328	0.00321662	ST20
hsa-miR-4763-3p	hsa_circ_0040965	902	-171.88	164	-34.96	24	1375	951 1028 701 600 1203 33	ENST00000355112.8	162	-32.93	162	-32.93	24	5240	2185	0.970299	0.00131014	BLM
hsa-miR-4763-3p	hsa_circ_0040965	902	-171.88	164	-34.96	24	1375	951 1028 701 600 1203 33	ENST00000268720.9	468	-88.23	164	-34.96	24	2657	2233 2310 1983	0.966907	0.00162461	CPNE7
hsa-miR-4763-3p	hsa_circ_0040965	902	-171.88	164	-34.96	24	1375	951 1028 701 600 1203 33	ENST00000301633.8	165	-33.86	165	-33.86	24	2711	135	0.943525	0.00469404	BIRC5
hsa-miR-4763-3p	hsa_circ_0040965	902	-171.88	164	-34.96	24	1375	951 1028 701 600 1203 33	ENST00000371497.10	325	-65.25	164	-33.87	24	12236	9063 2980	0.927919	0.00760627	TSHZ2
hsa-miR-4763-3p	hsa_circ_0040965	902	-171.88	164	-34.96	24	1375	951 1028 701 600 1203 33	ENST00000359787.5	173	-35.72	173	-35.72	24	1170	623	0.962089	0.00212857	MB
hsa-miR-4685-5p	hsa_circ_0040965	588	-124.63	154	-38.12	26	1375	498 947 893 864	ENST00000359787.5	311	-57.76	156	-33.83	26	1170	557 368	0.962089	0.00212857	MB
hsa-miR-4763-3p	hsa_circ_0040965	902	-171.88	164	-34.96	24	1375	951 1028 701 600 1203 33	NM_152335	153	-31.73	153	-31.73	24	2414	1488	0.957413	0.00268184	C15orf27
hsa-miR-4763-3p	hsa_circ_0068489	1175	-234.4	156	-36.14	24	3784	1301 479 698 3328 17 3422 2388 894	ENST00000294339.3	464	-88.23	157	-30.57	24	5001	750 4720 348	0.962023	0.00213598	TAL1
hsa-miR-4763-3p	hsa_circ_0068489	1175	-234.4	156	-36.14	24	3784	1301 479 698 3328 17 3422 2388 894	ENST00000302909.4	632	-116.85	164	-31.64	24	6191	4026 3554 5307 3289	0.966534	0.0016612	KCNK3
hsa-miR-4763-3p	hsa_circ_0068489	1175	-234.4	156	-36.14	24	3784	1301 479 698 3328 17 3422 2388 894	ENST00000306156.8	158	-31.63	158	-31.63	24	5749	3063	0.946432	0.00422738	PRKCE
hsa-miR-4763-3p	hsa_circ_0068489	1175	-234.4	156	-36.14	24	3784	1301 479 698 3328 17 3422 2388 894	ENST00000304141.5	304	-53.16	159	-34.23	24	3054	2802 644	0.966761	0.0016389	CAVIN2
hsa-miR-4763-3p	hsa_circ_0068489	1175	-234.4	156	-36.14	24	3784	1301 479 698 3328 17 3422 2388 894	ENST00000266031.8	303	-65.77	159	-36.39	24	2517	429 1745	0.930874	0.00700247	HYAL1
hsa-miR-4763-3p	hsa_circ_0068489	1175	-234.4	156	-36.14	24	3784	1301 479 698 3328 17 3422 2388 894	ENST00000379987.6	330	-64.3	173	-35.93	24	4598	1199 4116	0.932375	0.00670499	NPNT
hsa-miR-4763-3p	hsa_circ_0068489	1175	-234.4	156	-36.14	24	3784	1301 479 698 3328 17 3422 2388 894	ENST00000343348.10	309	-60.84	155	-33.93	24	6878	300 6392	0.950791	0.00357272	SEMA6A
hsa-miR-4763-3p	hsa_circ_0068489	1175	-234.4	156	-36.14	24	3784	1301 479 698 3328 17 3422 2388 894	ENST00000185206.12	160	-32.03	160	-32.03	24	5971	2005	0.951142	0.00352234	CLIC5
hsa-miR-4763-3p	hsa_circ_0068489	1175	-234.4	156	-36.14	24	3784	1301 479 698 3328 17 3422 2388 894	ENST00000275230.5	169	-32.86	169	-32.86	24	4468	1137	0.976334	0.000833495	SLC2A12
hsa-miR-4763-3p	hsa_circ_0068489	1175	-234.4	156	-36.14	24	3784	1301 479 698 3328 17 3422 2388 894	ENST00000635855.1	622	-117.72	177	-40.37	24	6169	768 3185 4944 4231	0.955297	0.00295291	AC019257.8
hsa-miR-4763-3p	hsa_circ_0068489	1175	-234.4	156	-36.14	24	3784	1301 479 698 3328 17 3422 2388 894	ENST00000528753.2	159	-31.55	159	-31.55	24	2392	340	0.950741	0.00357992	TRMT9B
hsa-miR-4763-3p	hsa_circ_0068489	1175	-234.4	156	-36.14	24	3784	1301 479 698 3328 17 3422 2388 894	ENST00000361069.9	799	-154.59	174	-37.71	24	7455	1958 2292 2442 4892 4922	0.982109	0.000477246	LAMC3
hsa-miR-4763-3p	hsa_circ_0068489	1175	-234.4	156	-36.14	24	3784	1301 479 698 3328 17 3422 2388 894	ENST00000324727.8	315	-57	170	-33.83	24	4484	1826 1392	0.919865	0.0093752	SCN4B
hsa-miR-4763-3p	hsa_circ_0068489	1175	-234.4	156	-36.14	24	3784	1301 479 698 3328 17 3422 2388 894	ENST00000257359.7	158	-30.3	158	-30.3	24	3628	1603	0.947038	0.00413322	ADAMTS8
hsa-miR-4763-3p	hsa_circ_0068489	1175	-234.4	156	-36.14	24	3784	1301 479 698 3328 17 3422 2388 894	ENST00000349155.7	778	-157.74	167	-38.91	24	4733	2877 2387 2631 2109 137	0.934693	0.00625827	TBX3
hsa-miR-4763-3p	hsa_circ_0068489	1175	-234.4	156	-36.14	24	3784	1301 479 698 3328 17 3422 2388 894	ENST00000261275.4	475	-93.64	163	-31.39	24	4705	4281 898 3119	0.955006	0.0029911	FAM189A1
hsa-miR-4763-3p	hsa_circ_0068489	1175	-234.4	156	-36.14	24	3784	1301 479 698 3328 17 3422 2388 894	ENST00000308423.7	457	-84.6	155	-31.57	24	4011	2387 894 618	0.904679	0.0131962	AOC3
hsa-miR-4763-3p	hsa_circ_0068489	1175	-234.4	156	-36.14	24	3784	1301 479 698 3328 17 3422 2388 894	ENST00000313654.13	306	-57.57	154	-30.04	24	10661	5194 4013	0.970091	0.00132844	LAMA3
hsa-miR-4763-3p	hsa_circ_0068489	1175	-234.4	156	-36.14	24	3784	1301 479 698 3328 17 3422 2388 894	ENST00000399516.7	306	-57.57	154	-30.04	24	9834	4953 3772	0.983911	0.000386218	LAMA3
hsa-miR-4763-3p	hsa_circ_0068489	1175	-234.4	156	-36.14	24	3784	1301 479 698 3328 17 3422 2388 894	ENST00000649564.1	162	-36.92	162	-36.92	24	6403	101	0.986197	0.000284478	CCBE1
hsa-miR-4763-3p	hsa_circ_0068489	1175	-234.4	156	-36.14	24	3784	1301 479 698 3328 17 3422 2388 894	ENST00000291825.11	484	-113.14	163	-40.19	24	5502	4356 1833 1445	0.920596	0.00920718	PRX
hsa-miR-4763-3p	hsa_circ_0068489	1175	-234.4	156	-36.14	24	3784	1301 479 698 3328 17 3422 2388 894	NM_004657	304	-53.16	159	-34.23	24	3265	2994 836	0.966759	0.00163905	SDPR
hsa-miR-4763-3p	hsa_circ_0068489	1175	-234.4	156	-36.14	24	3784	1301 479 698 3328 17 3422 2388 894	NM_052943	333	-73.71	174	-39.75	24	2391	77 50	0.913071	0.0110066	FAM46B
hsa-miR-4763-3p	hsa_circ_0061438	1322	-296.04	157	-37.93	24	5128	1961 3023 2639 1997 1679 2090 2432 5055 2406	ENST00000332947.6	473	-89.86	164	-30.48	24	2448	1441 268 227	0.922509	0.0087746	FAM43B
hsa-miR-4685-5p	hsa_circ_0061438	1337	-240.84	160	-33.39	26	5128	2391 1988 3415 1689 2636 4385 1138 2428 4316	ENST00000332947.6	458	-89.51	158	-33.21	26	2448	2052 383 947	0.922509	0.0087746	FAM43B
hsa-miR-637	hsa_circ_0061438	1348	-253.56	162	-31.43	24	5128	2814 3264 2748 3103 4358 4143 2506 3009 924	ENST00000332947.6	615	-110.02	161	-30.01	24	2448	1230 358 2063 93	0.922509	0.0087746	FAM43B
hsa-miR-4763-3p	hsa_circ_0061438	1322	-296.04	157	-37.93	24	5128	1961 3023 2639 1997 1679 2090 2432 5055 2406	ENST00000484445.5	152	-31.7	152	-31.7	24	1976	370	0.928698	0.00744474	ZFP69B
hsa-miR-4763-3p	hsa_circ_0061438	1322	-296.04	157	-37.93	24	5128	1961 3023 2639 1997 1679 2090 2432 5055 2406	ENST00000366598.8	169	-30.91	169	-30.91	24	1721	526	0.905082	0.0130866	GNG4
hsa-miR-4763-3p	hsa_circ_0061438	1322	-296.04	157	-37.93	24	5128	1961 3023 2639 1997 1679 2090 2432 5055 2406	ENST00000258411.8	160	-33.07	160	-33.07	24	2055	716	0.973681	0.00102989	WNT10A
hsa-miR-4685-5p	hsa_circ_0061438	1337	-240.84	160	-33.39	26	5128	2391 1988 3415 1689 2636 4385 1138 2428 4316	ENST00000258411.8	163	-33.27	163	-33.27	26	2055	573	0.973681	0.00102989	WNT10A
hsa-miR-4763-3p	hsa_circ_0061438	1322	-296.04	157	-37.93	24	5128	1961 3023 2639 1997 1679 2090 2432 5055 2406	ENST00000239938.5	342	-79.6	189	-50.86	24	3137	65 2284	0.976145	0.000846832	EGR1
hsa-miR-4763-3p	hsa_circ_0061438	1322	-296.04	157	-37.93	24	5128	1961 3023 2639 1997 1679 2090 2432 5055 2406	ENST00000259750.9	328	-66.85	175	-39.06	24	7130	2112 5687	0.911956	0.0112863	TTBK1
hsa-miR-4685-5p	hsa_circ_0061438	1337	-240.84	160	-33.39	26	5128	2391 1988 3415 1689 2636 4385 1138 2428 4316	ENST00000259750.9	465	-89.37	158	-33.72	26	7130	6198 973 6862	0.911956	0.0112863	TTBK1
hsa-miR-637	hsa_circ_0061438	1348	-253.56	162	-31.43	24	5128	2814 3264 2748 3103 4358 4143 2506 3009 924	ENST00000259750.9	1209	-205.04	165	-33.75	24	7130	3948 3854 6247 1578 2417 3386 4623 6339	0.911956	0.0112863	TTBK1
hsa-miR-4763-3p	hsa_circ_0061438	1322	-296.04	157	-37.93	24	5128	1961 3023 2639 1997 1679 2090 2432 5055 2406	ENST00000518111.5	152	-35.97	152	-35.97	24	799	684	0.958129	0.00259309	STMN2
hsa-miR-4763-3p	hsa_circ_0061438	1322	-296.04	157	-37.93	24	5128	1961 3023 2639 1997 1679 2090 2432 5055 2406	ENST00000388996.10	306	-66.22	157	-36.59	24	11583	368 353	0.95876	0.002516	KCNQ3
hsa-miR-4763-3p	hsa_circ_0061438	1322	-296.04	157	-37.93	24	5128	1961 3023 2639 1997 1679 2090 2432 5055 2406	ENST00000338488.8	170	-37.63	170	-37.63	24	2588	871	0.936192	0.00597721	NR4A3
hsa-miR-4763-3p	hsa_circ_0061438	1322	-296.04	157	-37.93	24	5128	1961 3023 2639 1997 1679 2090 2432 5055 2406	ENST00000362057.4	326	-72.42	176	-43.47	24	4070	3169 2623	0.950798	0.00357173	WHRN
hsa-miR-637	hsa_circ_0061438	1348	-253.56	162	-31.43	24	5128	2814 3264 2748 3103 4358 4143 2506 3009 924	ENST00000362057.4	617	-104.2	168	-33.41	24	4070	2178 197 3786 3951	0.950798	0.00357173	WHRN
hsa-miR-4763-3p	hsa_circ_0061438	1322	-296.04	157	-37.93	24	5128	1961 3023 2639 1997 1679 2090 2432 5055 2406	ENST00000409687.5	954	-204.06	165	-40.49	24	3814	2235 1045 1024 497 3232 581	0.937503	0.00573667	SAPCD2
hsa-miR-4685-5p	hsa_circ_0061438	1337	-240.84	160	-33.39	26	5128	2391 1988 3415 1689 2636 4385 1138 2428 4316	ENST00000409687.5	740	-136.4	154	-33.77	26	3814	2925 2542 668 1597 3157	0.937503	0.00573667	SAPCD2
hsa-miR-637	hsa_circ_0061438	1348	-253.56	162	-31.43	24	5128	2814 3264 2748 3103 4358 4143 2506 3009 924	ENST00000409687.5	485	-90.88	166	-34.97	24	3814	1286 2180 2018	0.937503	0.00573667	SAPCD2
hsa-miR-6836-5p	hsa_circ_0061438	1182	-199.56	160	-32.36	22	5128	2640 1996 3025 5052 1857 4533 2093 2878	ENST00000409687.5	650	-114.73	179	-40.75	22	3814	1020 587 2288 1054	0.937503	0.00573667	SAPCD2
hsa-miR-4763-3p	hsa_circ_0061438	1322	-296.04	157	-37.93	24	5128	1961 3023 2639 1997 1679 2090 2432 5055 2406	ENST00000371176.6	319	-59.52	162	-33.78	24	1715	583 456	0.908902	0.0120703	BLNK
hsa-miR-4763-3p	hsa_circ_0061438	1322	-296.04	157	-37.93	24	5128	1961 3023 2639 1997 1679 2090 2432 5055 2406	ENST00000355112.8	162	-32.93	162	-32.93	24	5240	2185	0.935579	0.00609148	BLM
hsa-miR-4763-3p	hsa_circ_0061438	1322	-296.04	157	-37.93	24	5128	1961 3023 2639 1997 1679 2090 2432 5055 2406	ENST00000308713.9	320	-65.71	160	-35.89	24	3801	785 923	0.928725	0.00743912	SEZ6L2
hsa-miR-4685-5p	hsa_circ_0061438	1337	-240.84	160	-33.39	26	5128	2391 1988 3415 1689 2636 4385 1138 2428 4316	ENST00000308713.9	778	-128.14	172	-34.26	26	3801	3614 1994 660 3046 3388	0.928725	0.00743912	SEZ6L2
hsa-miR-4763-3p	hsa_circ_0061438	1322	-296.04	157	-37.93	24	5128	1961 3023 2639 1997 1679 2090 2432 5055 2406	ENST00000268720.9	468	-88.23	164	-34.96	24	2657	2233 2310 1983	0.923229	0.00861434	CPNE7
hsa-miR-6836-5p	hsa_circ_0061438	1182	-199.56	160	-32.36	22	5128	2640 1996 3025 5052 1857 4533 2093 2878	ENST00000268720.9	473	-86.54	163	-30.65	22	2657	530 170 2234	0.923229	0.00861434	CPNE7
hsa-miR-4763-3p	hsa_circ_0061438	1322	-296.04	157	-37.93	24	5128	1961 3023 2639 1997 1679 2090 2432 5055 2406	ENST00000371497.10	325	-65.25	164	-33.87	24	12236	9063 2980	0.95103	0.00353833	TSHZ2
hsa-miR-637	hsa_circ_0061438	1348	-253.56	162	-31.43	24	5128	2814 3264 2748 3103 4358 4143 2506 3009 924	ENST00000371497.10	311	-49.77	168	-31.59	24	12236	2520 8306	0.95103	0.00353833	TSHZ2
hsa-miR-4763-3p	hsa_circ_0061438	1322	-296.04	157	-37.93	24	5128	1961 3023 2639 1997 1679 2090 2432 5055 2406	ENST00000359787.5	173	-35.72	173	-35.72	24	1170	623	0.930288	0.00712024	MB
hsa-miR-4685-5p	hsa_circ_0061438	1337	-240.84	160	-33.39	26	5128	2391 1988 3415 1689 2636 4385 1138 2428 4316	ENST00000359787.5	311	-57.76	156	-33.83	26	1170	557 368	0.930288	0.00712024	MB
hsa-miR-4763-3p	hsa_circ_0061438	1322	-296.04	157	-37.93	24	5128	1961 3023 2639 1997 1679 2090 2432 5055 2406	NM_152335	153	-31.73	153	-31.73	24	2414	1488	0.964159	0.00190386	C15orf27
hsa-miR-4685-5p	hsa_circ_0054448	770	-138.38	168	-33.38	26	3407	1326 2775 181 2707 3171	ENST00000619224.1	325	-56.61	171	-34.89	26	2252	637 2188	0.908479	0.0121809	RXRG
hsa-miR-4685-5p	hsa_circ_0054448	770	-138.38	168	-33.38	26	3407	1326 2775 181 2707 3171	ENST00000619224.1	325	-56.61	171	-34.89	26	2252	637 2188	0.908479	0.0121809	RXRG
hsa-miR-4685-5p	hsa_circ_0054448	770	-138.38	168	-33.38	26	3407	1326 2775 181 2707 3171	ENST00000356448.8	148	-30.33	148	-30.33	26	5254	2588	0.953121	0.00324495	ARHGEF26
hsa-miR-4685-5p	hsa_circ_0054448	770	-138.38	168	-33.38	26	3407	1326 2775 181 2707 3171	ENST00000356448.8	148	-30.33	148	-30.33	26	5254	2588	0.953121	0.00324495	ARHGEF26
hsa-miR-4685-5p	hsa_circ_0054448	770	-138.38	168	-33.38	26	3407	1326 2775 181 2707 3171	ENST00000496710.5	148	-30.33	148	-30.33	26	3781	2459	0.939861	0.00531624	ARHGEF26
hsa-miR-4685-5p	hsa_circ_0054448	770	-138.38	168	-33.38	26	3407	1326 2775 181 2707 3171	ENST00000496710.5	148	-30.33	148	-30.33	26	3781	2459	0.939861	0.00531624	ARHGEF26
hsa-miR-4685-5p	hsa_circ_0054448	770	-138.38	168	-33.38	26	3407	1326 2775 181 2707 3171	ENST00000226760.5	792	-142.23	163	-30.4	26	3640	2380 299 1520 692 1884	0.998706	2.51197e-06	WFS1
hsa-miR-4685-5p	hsa_circ_0054448	770	-138.38	168	-33.38	26	3407	1326 2775 181 2707 3171	ENST00000226760.5	792	-142.23	163	-30.4	26	3640	2380 299 1520 692 1884	0.998706	2.51197e-06	WFS1
hsa-miR-4685-5p	hsa_circ_0054448	770	-138.38	168	-33.38	26	3407	1326 2775 181 2707 3171	ENST00000339137.7	156	-31.81	156	-31.81	26	1845	27	0.938031	0.00564127	C9orf153
hsa-miR-4685-5p	hsa_circ_0054448	770	-138.38	168	-33.38	26	3407	1326 2775 181 2707 3171	ENST00000339137.7	156	-31.81	156	-31.81	26	1845	27	0.938031	0.00564127	C9orf153
hsa-miR-4685-5p	hsa_circ_0054448	770	-138.38	168	-33.38	26	3407	1326 2775 181 2707 3171	ENST00000580279.2	296	-50.76	151	-31.45	26	2677	1007 2098	0.982417	0.000461039	GDF10
hsa-miR-4685-5p	hsa_circ_0054448	770	-138.38	168	-33.38	26	3407	1326 2775 181 2707 3171	ENST00000580279.2	296	-50.76	151	-31.45	26	2677	1007 2098	0.982417	0.000461039	GDF10
hsa-miR-4685-5p	hsa_circ_0054448	770	-138.38	168	-33.38	26	3407	1326 2775 181 2707 3171	ENST00000310160.7	648	-123.63	180	-35.76	26	4246	441 15 1312 561	0.973839	0.00101766	FUT1
hsa-miR-4685-5p	hsa_circ_0054448	770	-138.38	168	-33.38	26	3407	1326 2775 181 2707 3171	ENST00000310160.7	648	-123.63	180	-35.76	26	4246	441 15 1312 561	0.973839	0.00101766	FUT1
hsa-miR-637	hsa_circ_0054448	759	-134.2	157	-31.29	24	3407	653 2752 415 2717 141	ENST00000310160.7	297	-56.08	149	-30.52	24	4246	2350 1105	0.973839	0.00101766	FUT1
hsa-miR-637	hsa_circ_0054448	759	-134.2	157	-31.29	24	3407	653 2752 415 2717 141	ENST00000310160.7	297	-56.08	149	-30.52	24	4246	2350 1105	0.973839	0.00101766	FUT1
hsa-miR-4685-5p	hsa_circ_0054449	619	-107.6	168	-33.38	26	2195	114 1563 1495 1959	ENST00000619224.1	325	-56.61	171	-34.89	26	2252	637 2188	0.977288	0.000767864	RXRG
hsa-miR-4685-5p	hsa_circ_0054449	619	-107.6	168	-33.38	26	2195	114 1563 1495 1959	ENST00000619224.1	325	-56.61	171	-34.89	26	2252	637 2188	0.977288	0.000767864	RXRG
hsa-miR-4685-5p	hsa_circ_0054449	619	-107.6	168	-33.38	26	2195	114 1563 1495 1959	ENST00000263734.5	476	-82.06	168	-33.38	26	5155	3080 4529 4925	0.973198	0.00106791	EPAS1
hsa-miR-4685-5p	hsa_circ_0054449	619	-107.6	168	-33.38	26	2195	114 1563 1495 1959	ENST00000263734.5	476	-82.06	168	-33.38	26	5155	3080 4529 4925	0.973198	0.00106791	EPAS1
hsa-miR-4685-5p	hsa_circ_0054449	619	-107.6	168	-33.38	26	2195	114 1563 1495 1959	ENST00000226760.5	792	-142.23	163	-30.4	26	3640	2380 299 1520 692 1884	0.969874	0.00134765	WFS1
hsa-miR-4685-5p	hsa_circ_0054449	619	-107.6	168	-33.38	26	2195	114 1563 1495 1959	ENST00000226760.5	792	-142.23	163	-30.4	26	3640	2380 299 1520 692 1884	0.969874	0.00134765	WFS1
hsa-miR-4685-5p	hsa_circ_0054449	619	-107.6	168	-33.38	26	2195	114 1563 1495 1959	ENST00000297469.3	450	-76.52	162	-30.09	26	2778	1144 793 313	0.985405	0.000317954	GPER1
hsa-miR-4685-5p	hsa_circ_0054449	619	-107.6	168	-33.38	26	2195	114 1563 1495 1959	ENST00000297469.3	450	-76.52	162	-30.09	26	2778	1144 793 313	0.985405	0.000317954	GPER1
hsa-miR-4685-5p	hsa_circ_0054449	619	-107.6	168	-33.38	26	2195	114 1563 1495 1959	ENST00000339137.7	156	-31.81	156	-31.81	26	1845	27	0.929616	0.00725648	C9orf153
hsa-miR-4685-5p	hsa_circ_0054449	619	-107.6	168	-33.38	26	2195	114 1563 1495 1959	ENST00000339137.7	156	-31.81	156	-31.81	26	1845	27	0.929616	0.00725648	C9orf153
hsa-miR-4685-5p	hsa_circ_0054449	619	-107.6	168	-33.38	26	2195	114 1563 1495 1959	ENST00000580279.2	296	-50.76	151	-31.45	26	2677	1007 2098	0.935378	0.00612916	GDF10
hsa-miR-4685-5p	hsa_circ_0054449	619	-107.6	168	-33.38	26	2195	114 1563 1495 1959	ENST00000580279.2	296	-50.76	151	-31.45	26	2677	1007 2098	0.935378	0.00612916	GDF10
hsa-miR-4685-5p	hsa_circ_0054449	619	-107.6	168	-33.38	26	2195	114 1563 1495 1959	ENST00000324727.8	168	-33.45	168	-33.45	26	4484	1851	0.921618	0.0089749	SCN4B
hsa-miR-4685-5p	hsa_circ_0054449	619	-107.6	168	-33.38	26	2195	114 1563 1495 1959	ENST00000324727.8	168	-33.45	168	-33.45	26	4484	1851	0.921618	0.0089749	SCN4B
hsa-miR-4685-5p	hsa_circ_0054449	619	-107.6	168	-33.38	26	2195	114 1563 1495 1959	ENST00000291825.11	322	-63.03	170	-34.44	26	5502	658 950	0.910808	0.011578	PRX
hsa-miR-4685-5p	hsa_circ_0054449	619	-107.6	168	-33.38	26	2195	114 1563 1495 1959	ENST00000291825.11	322	-63.03	170	-34.44	26	5502	658 950	0.910808	0.011578	PRX
hsa-miR-4685-5p	hsa_circ_0054449	619	-107.6	168	-33.38	26	2195	114 1563 1495 1959	ENST00000310160.7	648	-123.63	180	-35.76	26	4246	441 15 1312 561	0.969254	0.00140344	FUT1
hsa-miR-4685-5p	hsa_circ_0054449	619	-107.6	168	-33.38	26	2195	114 1563 1495 1959	ENST00000310160.7	648	-123.63	180	-35.76	26	4246	441 15 1312 561	0.969254	0.00140344	FUT1
hsa-miR-4685-5p	hsa_circ_0024888	738	-149.04	158	-38.32	26	2209	11 95 180 1526 365	ENST00000619224.1	325	-56.61	171	-34.89	26	2252	637 2188	0.948482	0.00391285	RXRG
hsa-miR-4685-5p	hsa_circ_0024888	738	-149.04	158	-38.32	26	2209	11 95 180 1526 365	ENST00000263734.5	476	-82.06	168	-33.38	26	5155	3080 4529 4925	0.988355	0.000202616	EPAS1
hsa-miR-4685-5p	hsa_circ_0024888	738	-149.04	158	-38.32	26	2209	11 95 180 1526 365	ENST00000226760.5	792	-142.23	163	-30.4	26	3640	2380 299 1520 692 1884	0.969663	0.00136655	WFS1
hsa-miR-4685-5p	hsa_circ_0024888	738	-149.04	158	-38.32	26	2209	11 95 180 1526 365	ENST00000297469.3	450	-76.52	162	-30.09	26	2778	1144 793 313	0.93743	0.00575003	GPER1
hsa-miR-4685-5p	hsa_circ_0024888	738	-149.04	158	-38.32	26	2209	11 95 180 1526 365	ENST00000580279.2	296	-50.76	151	-31.45	26	2677	1007 2098	0.959083	0.00247706	GDF10
hsa-miR-4685-5p	hsa_circ_0024888	738	-149.04	158	-38.32	26	2209	11 95 180 1526 365	ENST00000324727.8	168	-33.45	168	-33.45	26	4484	1851	0.961495	0.00219544	SCN4B
hsa-miR-4685-5p	hsa_circ_0024888	738	-149.04	158	-38.32	26	2209	11 95 180 1526 365	ENST00000291825.11	322	-63.03	170	-34.44	26	5502	658 950	0.952268	0.00336316	PRX
hsa-miR-4685-5p	hsa_circ_0024888	738	-149.04	158	-38.32	26	2209	11 95 180 1526 365	ENST00000310160.7	648	-123.63	180	-35.76	26	4246	441 15 1312 561	0.995315	3.28758e-05	FUT1
hsa-miR-4685-5p	hsa_circ_0024888	738	-149.04	158	-38.32	26	2209	11 95 180 1526 365	ENST00000379453.5	167	-30.97	167	-30.97	26	2728	768	0.9374	0.00575551	ADRA1D
hsa-miR-1909-3p	hsa_circ_0024888	742	-133.55	162	-33.53	22	2209	1231 107 170 402 1487	ENST00000379453.5	308	-51.77	160	-31.08	22	2728	794 2013	0.9374	0.00575551	ADRA1D
hsa-miR-4685-5p	hsa_circ_0024888	738	-149.04	158	-38.32	26	2209	11 95 180 1526 365	NM_000054	314	-58.31	162	-33.79	26	1682	644 1306	0.937893	0.00566622	AVPR2
hsa-miR-4685-5p	hsa_circ_0024888	738	-149.04	158	-38.32	26	2209	11 95 180 1526 365	NM_052943	322	-59.19	161	-30.64	26	2391	924 1313	0.903876	0.0134155	FAM46B
hsa-miR-4685-5p	hsa_circ_0054579	906	-166.81	155	-32.61	26	5106	86 4061 888 678 1339 1777	ENST00000619224.1	325	-56.61	171	-34.89	26	2252	637 2188	0.923034	0.00865768	RXRG
hsa-miR-4685-5p	hsa_circ_0054579	906	-166.81	155	-32.61	26	5106	86 4061 888 678 1339 1777	ENST00000302909.4	160	-32.35	160	-32.35	26	6191	3320	0.903451	0.0135327	KCNK3
hsa-miR-4685-5p	hsa_circ_0054579	906	-166.81	155	-32.61	26	5106	86 4061 888 678 1339 1777	ENST00000263734.5	476	-82.06	168	-33.38	26	5155	3080 4529 4925	0.90874	0.0121125	EPAS1
hsa-miR-4685-5p	hsa_circ_0054579	906	-166.81	155	-32.61	26	5106	86 4061 888 678 1339 1777	ENST00000304141.5	308	-53.65	166	-36.04	26	3054	781 1300	0.901242	0.014148	CAVIN2
hsa-miR-4685-5p	hsa_circ_0054579	906	-166.81	155	-32.61	26	5106	86 4061 888 678 1339 1777	ENST00000356448.8	148	-30.33	148	-30.33	26	5254	2588	0.964533	0.00186461	ARHGEF26
hsa-miR-4685-5p	hsa_circ_0054579	906	-166.81	155	-32.61	26	5106	86 4061 888 678 1339 1777	ENST00000496710.5	148	-30.33	148	-30.33	26	3781	2459	0.969446	0.00138604	ARHGEF26
hsa-miR-4685-5p	hsa_circ_0054579	906	-166.81	155	-32.61	26	5106	86 4061 888 678 1339 1777	ENST00000226760.5	792	-142.23	163	-30.4	26	3640	2380 299 1520 692 1884	0.94758	0.00404973	WFS1
hsa-miR-4685-5p	hsa_circ_0054579	906	-166.81	155	-32.61	26	5106	86 4061 888 678 1339 1777	ENST00000297469.3	450	-76.52	162	-30.09	26	2778	1144 793 313	0.968975	0.00142885	GPER1
hsa-miR-4685-5p	hsa_circ_0054579	906	-166.81	155	-32.61	26	5106	86 4061 888 678 1339 1777	ENST00000339137.7	156	-31.81	156	-31.81	26	1845	27	0.993543	6.24011e-05	C9orf153
hsa-miR-4685-5p	hsa_circ_0054579	906	-166.81	155	-32.61	26	5106	86 4061 888 678 1339 1777	ENST00000361069.9	1074	-188.98	162	-31.31	26	7455	2294 3073 5186 3840 6067 688 2582	0.901812	0.0139881	LAMC3
hsa-miR-4685-5p	hsa_circ_0054579	906	-166.81	155	-32.61	26	5106	86 4061 888 678 1339 1777	ENST00000580279.2	296	-50.76	151	-31.45	26	2677	1007 2098	0.911338	0.0114428	GDF10
hsa-miR-4685-5p	hsa_circ_0061438	1337	-240.84	160	-33.39	26	5128	2391 1988 3415 1689 2636 4385 1138 2428 4316	ENST00000377939.5	154	-33.71	154	-33.71	26	3981	594	0.948089	0.00397213	RNF207
hsa-miR-4685-5p	hsa_circ_0061438	1337	-240.84	160	-33.39	26	5128	2391 1988 3415 1689 2636 4385 1138 2428 4316	ENST00000328089.11	322	-65.49	163	-33.11	26	3106	844 1049	0.948166	0.00396045	SPSB1
hsa-miR-4685-5p	hsa_circ_0061438	1337	-240.84	160	-33.39	26	5128	2391 1988 3415 1689 2636 4385 1138 2428 4316	ENST00000610745.5	319	-54.05	168	-31.31	26	5218	671 1087	0.979555	0.000622703	CYP1B1
hsa-miR-4685-5p	hsa_circ_0061438	1337	-240.84	160	-33.39	26	5128	2391 1988 3415 1689 2636 4385 1138 2428 4316	ENST00000376296.3	180	-38.77	180	-38.77	26	3651	1809	0.968946	0.00143157	MUC21
hsa-miR-4685-5p	hsa_circ_0061438	1337	-240.84	160	-33.39	26	5128	2391 1988 3415 1689 2636 4385 1138 2428 4316	ENST00000369646.7	167	-36.83	167	-36.83	26	974	74	0.998552	3.14329e-06	NT5E
hsa-miR-4685-5p	hsa_circ_0061438	1337	-240.84	160	-33.39	26	5128	2391 1988 3415 1689 2636 4385 1138 2428 4316	ENST00000301908.8	168	-34.17	168	-34.17	26	1060	159	0.904915	0.0131319	PNOC
hsa-miR-4685-5p	hsa_circ_0061438	1337	-240.84	160	-33.39	26	5128	2391 1988 3415 1689 2636 4385 1138 2428 4316	ENST00000335987.8	487	-95.9	164	-35.11	26	2988	2693 2014 1107	0.9525	0.00333079	OVOL1
hsa-miR-4685-5p	hsa_circ_0061438	1337	-240.84	160	-33.39	26	5128	2391 1988 3415 1689 2636 4385 1138 2428 4316	ENST00000423218.6	153	-35.11	153	-35.11	26	10192	1104	0.933387	0.00650823	ITGA11
hsa-miR-4685-5p	hsa_circ_0061438	1337	-240.84	160	-33.39	26	5128	2391 1988 3415 1689 2636 4385 1138 2428 4316	ENST00000415495.5	328	-70.32	166	-35.54	26	1640	1494 1356	0.917443	0.0099422	CEACAM3
hsa-miR-637	hsa_circ_0061438	1348	-253.56	162	-31.43	24	5128	2814 3264 2748 3103 4358 4143 2506 3009 924	ENST00000415495.5	181	-38.02	181	-38.02	24	1640	1354	0.917443	0.0099422	CEACAM3
hsa-miR-4685-5p	hsa_circ_0061438	1337	-240.84	160	-33.39	26	5128	2391 1988 3415 1689 2636 4385 1138 2428 4316	ENST00000376509.4	168	-32.81	168	-32.81	26	2075	86	0.952501	0.00333063	PIM2
hsa-miR-637	hsa_circ_0061438	1348	-253.56	162	-31.43	24	5128	2814 3264 2748 3103 4358 4143 2506 3009 924	ENST00000491024.1	470	-89.04	162	-34.04	24	698	313 463 392	0.959757	0.00239663	PLEKHN1
hsa-miR-637	hsa_circ_0061438	1348	-253.56	162	-31.43	24	5128	2814 3264 2748 3103 4358 4143 2506 3009 924	ENST00000317216.3	596	-108.41	152	-32.61	24	4514	205 1688 1033 1006	0.905537	0.0129634	EGR3
hsa-miR-6880-5p	hsa_circ_0054447	603	-107.58	160	-31.33	22	1508	1222 1235 1022 574	ENST00000306156.8	170	-33.82	170	-33.82	22	5749	1976	0.981515	0.000509378	PRKCE
hsa-miR-4688	hsa_circ_0055711	739	-134.7	163	-35.41	22	1441	92 422 1163 473 712	ENST00000256447.5	164	-30.24	164	-30.24	22	5388	2772	0.986437	0.000274669	CD180
hsa-miR-4688	hsa_circ_0055711	739	-134.7	163	-35.41	22	1441	92 422 1163 473 712	ENST00000256447.5	164	-30.24	164	-30.24	22	5388	2772	0.986437	0.000274669	CD180
hsa-miR-4688	hsa_circ_0055711	739	-134.7	163	-35.41	22	1441	92 422 1163 473 712	ENST00000252590.9	175	-32.28	175	-32.28	22	2290	716	0.930683	0.00704071	PLVAP
hsa-miR-4688	hsa_circ_0055711	739	-134.7	163	-35.41	22	1441	92 422 1163 473 712	ENST00000252590.9	175	-32.28	175	-32.28	22	2290	716	0.930683	0.00704071	PLVAP
hsa-miR-762	hsa_circ_0055711	730	-147.79	151	-31.17	22	1441	991 1286 568 305 1010	ENST00000252590.9	317	-65.08	159	-33.05	22	2290	2215 1269	0.930683	0.00704071	PLVAP
hsa-miR-762	hsa_circ_0055711	730	-147.79	151	-31.17	22	1441	991 1286 568 305 1010	ENST00000252590.9	317	-65.08	159	-33.05	22	2290	2215 1269	0.930683	0.00704071	PLVAP
hsa-miR-7106-5p	hsa_circ_0055711	735	-144.22	155	-31.12	20	1441	1283 1300 1347 1190 1235	NM_207311	174	-38.22	174	-38.22	20	3081	2526	0.905605	0.012945	CCDC64
hsa-miR-7106-5p	hsa_circ_0055711	735	-144.22	155	-31.12	20	1441	1283 1300 1347 1190 1235	NM_207311	174	-38.22	174	-38.22	20	3081	2526	0.905605	0.012945	CCDC64
hsa-miR-762	hsa_circ_0055711	730	-147.79	151	-31.17	22	1441	991 1286 568 305 1010	NM_207311	475	-97.33	160	-34.62	22	3081	2215 2806 2478	0.905605	0.012945	CCDC64
hsa-miR-762	hsa_circ_0055711	730	-147.79	151	-31.17	22	1441	991 1286 568 305 1010	NM_207311	475	-97.33	160	-34.62	22	3081	2215 2806 2478	0.905605	0.012945	CCDC64
hsa-miR-762	hsa_circ_0055711	730	-147.79	151	-31.17	22	1441	991 1286 568 305 1010	ENST00000332947.6	467	-104.18	160	-37.49	22	2448	97 364 76	0.932093	0.0067605	FAM43B
hsa-miR-762	hsa_circ_0055711	730	-147.79	151	-31.17	22	1441	991 1286 568 305 1010	ENST00000332947.6	467	-104.18	160	-37.49	22	2448	97 364 76	0.932093	0.0067605	FAM43B
hsa-miR-762	hsa_circ_0055711	730	-147.79	151	-31.17	22	1441	991 1286 568 305 1010	ENST00000303735.8	159	-34.74	159	-34.74	22	3737	222	0.98102	0.000536925	SLC38A11
hsa-miR-762	hsa_circ_0055711	730	-147.79	151	-31.17	22	1441	991 1286 568 305 1010	ENST00000303735.8	159	-34.74	159	-34.74	22	3737	222	0.98102	0.000536925	SLC38A11
hsa-miR-762	hsa_circ_0055711	730	-147.79	151	-31.17	22	1441	991 1286 568 305 1010	ENST00000431718.5	175	-43.02	175	-43.02	22	728	135	0.934243	0.00634383	PDK1
hsa-miR-762	hsa_circ_0055711	730	-147.79	151	-31.17	22	1441	991 1286 568 305 1010	ENST00000431718.5	175	-43.02	175	-43.02	22	728	135	0.934243	0.00634383	PDK1
hsa-miR-762	hsa_circ_0055711	730	-147.79	151	-31.17	22	1441	991 1286 568 305 1010	ENST00000258411.8	657	-154.64	183	-47.04	22	2055	172 713 107 1120	0.91656	0.0101529	WNT10A
hsa-miR-762	hsa_circ_0055711	730	-147.79	151	-31.17	22	1441	991 1286 568 305 1010	ENST00000258411.8	657	-154.64	183	-47.04	22	2055	172 713 107 1120	0.91656	0.0101529	WNT10A
hsa-miR-762	hsa_circ_0055711	730	-147.79	151	-31.17	22	1441	991 1286 568 305 1010	ENST00000644695.1	149	-30.15	149	-30.15	22	7320	4132	0.911682	0.0113557	DOCK10
hsa-miR-762	hsa_circ_0055711	730	-147.79	151	-31.17	22	1441	991 1286 568 305 1010	ENST00000644695.1	149	-30.15	149	-30.15	22	7320	4132	0.911682	0.0113557	DOCK10
hsa-miR-762	hsa_circ_0055711	730	-147.79	151	-31.17	22	1441	991 1286 568 305 1010	ENST00000239938.5	160	-33.82	160	-33.82	22	3137	212	0.907259	0.0125025	EGR1
hsa-miR-762	hsa_circ_0055711	730	-147.79	151	-31.17	22	1441	991 1286 568 305 1010	ENST00000239938.5	160	-33.82	160	-33.82	22	3137	212	0.907259	0.0125025	EGR1
hsa-miR-762	hsa_circ_0055711	730	-147.79	151	-31.17	22	1441	991 1286 568 305 1010	ENST00000379802.8	457	-90.49	160	-31.05	22	9697	9289 8668 627	0.933136	0.00655669	DSP
hsa-miR-762	hsa_circ_0055711	730	-147.79	151	-31.17	22	1441	991 1286 568 305 1010	ENST00000379802.8	457	-90.49	160	-31.05	22	9697	9289 8668 627	0.933136	0.00655669	DSP
hsa-miR-762	hsa_circ_0055711	730	-147.79	151	-31.17	22	1441	991 1286 568 305 1010	ENST00000259750.9	1386	-278.63	173	-37.94	22	7130	5539 2884 2107 5479 6868 1743 3332 4761 5682	0.958677	0.00252608	TTBK1
hsa-miR-762	hsa_circ_0055711	730	-147.79	151	-31.17	22	1441	991 1286 568 305 1010	ENST00000259750.9	1386	-278.63	173	-37.94	22	7130	5539 2884 2107 5479 6868 1743 3332 4761 5682	0.958677	0.00252608	TTBK1
hsa-miR-762	hsa_circ_0055711	730	-147.79	151	-31.17	22	1441	991 1286 568 305 1010	ENST00000206262.2	303	-61.34	153	-32.75	22	7932	89 5268	0.903382	0.0135515	RGS17
hsa-miR-762	hsa_circ_0055711	730	-147.79	151	-31.17	22	1441	991 1286 568 305 1010	ENST00000206262.2	303	-61.34	153	-32.75	22	7932	89 5268	0.903382	0.0135515	RGS17
hsa-miR-762	hsa_circ_0055711	730	-147.79	151	-31.17	22	1441	991 1286 568 305 1010	ENST00000317216.3	469	-93.97	162	-36	22	4514	746 217 3327	0.920398	0.00925253	EGR3
hsa-miR-762	hsa_circ_0055711	730	-147.79	151	-31.17	22	1441	991 1286 568 305 1010	ENST00000317216.3	469	-93.97	162	-36	22	4514	746 217 3327	0.920398	0.00925253	EGR3
hsa-miR-762	hsa_circ_0055711	730	-147.79	151	-31.17	22	1441	991 1286 568 305 1010	ENST00000460253.1	449	-82.76	158	-31.89	22	3947	1652 1367 1464	0.968378	0.00148411	CRB2
hsa-miR-762	hsa_circ_0055711	730	-147.79	151	-31.17	22	1441	991 1286 568 305 1010	ENST00000460253.1	449	-82.76	158	-31.89	22	3947	1652 1367 1464	0.968378	0.00148411	CRB2
hsa-miR-762	hsa_circ_0055711	730	-147.79	151	-31.17	22	1441	991 1286 568 305 1010	ENST00000224337.9	149	-32.92	149	-32.92	22	1784	455	0.906867	0.0126066	BLNK
hsa-miR-762	hsa_circ_0055711	730	-147.79	151	-31.17	22	1441	991 1286 568 305 1010	ENST00000224337.9	149	-32.92	149	-32.92	22	1784	455	0.906867	0.0126066	BLNK
hsa-miR-762	hsa_circ_0055711	730	-147.79	151	-31.17	22	1441	991 1286 568 305 1010	ENST00000371176.6	149	-32.92	149	-32.92	22	1715	455	0.92378	0.00849287	BLNK
hsa-miR-762	hsa_circ_0055711	730	-147.79	151	-31.17	22	1441	991 1286 568 305 1010	ENST00000371176.6	149	-32.92	149	-32.92	22	1715	455	0.92378	0.00849287	BLNK
hsa-miR-762	hsa_circ_0055711	730	-147.79	151	-31.17	22	1441	991 1286 568 305 1010	ENST00000546420.5	160	-34.62	160	-34.62	22	2397	2128	0.943995	0.00461708	BICDL1
hsa-miR-762	hsa_circ_0055711	730	-147.79	151	-31.17	22	1441	991 1286 568 305 1010	ENST00000546420.5	160	-34.62	160	-34.62	22	2397	2128	0.943995	0.00461708	BICDL1
hsa-miR-762	hsa_circ_0055711	730	-147.79	151	-31.17	22	1441	991 1286 568 305 1010	ENST00000006750.7	154	-31.08	154	-31.08	22	1269	908	0.938325	0.00558834	CD79B
hsa-miR-762	hsa_circ_0055711	730	-147.79	151	-31.17	22	1441	991 1286 568 305 1010	ENST00000006750.7	154	-31.08	154	-31.08	22	1269	908	0.938325	0.00558834	CD79B
hsa-miR-762	hsa_circ_0055711	730	-147.79	151	-31.17	22	1441	991 1286 568 305 1010	ENST00000415495.5	330	-70.19	170	-36.83	22	1640	780 1357	0.941747	0.00499129	CEACAM3
hsa-miR-762	hsa_circ_0055711	730	-147.79	151	-31.17	22	1441	991 1286 568 305 1010	ENST00000415495.5	330	-70.19	170	-36.83	22	1640	780 1357	0.941747	0.00499129	CEACAM3
hsa-miR-762	HSA_CIRCpedia_13281	164	-34.12	164	-34.12	22	146	56	ENST00000209929.10	153	-33.23	153	-33.23	22	5215	1170	0.968985	0.00142801	FMO2
hsa-miR-762	HSA_CIRCpedia_13281	164	-34.12	164	-34.12	22	146	56	ENST00000263734.5	148	-30.3	148	-30.3	22	5155	4463	0.966438	0.0016707	EPAS1
hsa-miR-762	HSA_CIRCpedia_13281	164	-34.12	164	-34.12	22	146	56	ENST00000304141.5	169	-37.37	169	-37.37	22	3054	225	0.947349	0.00408525	CAVIN2
hsa-miR-762	HSA_CIRCpedia_13281	164	-34.12	164	-34.12	22	146	56	ENST00000226760.5	161	-34.82	161	-34.82	22	3640	2892	0.988112	0.000211147	WFS1
hsa-miR-762	HSA_CIRCpedia_13281	164	-34.12	164	-34.12	22	146	56	ENST00000343348.10	481	-101.35	172	-41.64	22	6878	312 5288 3267	0.997157	1.21133e-05	SEMA6A
hsa-miR-762	HSA_CIRCpedia_13281	164	-34.12	164	-34.12	22	146	56	ENST00000360046.9	329	-70.22	166	-35.26	22	1747	394 375	0.989958	0.000150747	HOXA4
hsa-miR-6855-5p	HSA_CIRCpedia_13281	177	-30.42	177	-30.42	25	146	50	ENST00000360046.9	178	-30.34	178	-30.34	25	1747	668	0.989958	0.000150747	HOXA4
hsa-miR-762	HSA_CIRCpedia_13281	164	-34.12	164	-34.12	22	146	56	ENST00000354550.4	167	-30.2	167	-30.2	22	1765	132	0.987573	0.000230693	ADRA1A
hsa-miR-762	HSA_CIRCpedia_13281	164	-34.12	164	-34.12	22	146	56	ENST00000361069.9	1097	-213.71	188	-44.7	22	7455	1955 5931 2441 4528 1167 2281 5708	0.949471	0.00376527	LAMC3
hsa-miR-762	HSA_CIRCpedia_13281	164	-34.12	164	-34.12	22	146	56	ENST00000580279.2	482	-102.41	171	-41.51	22	2677	1152 1416 461	0.945858	0.00431773	GDF10
hsa-miR-762	HSA_CIRCpedia_13281	164	-34.12	164	-34.12	22	146	56	ENST00000324727.8	297	-56.73	155	-30.46	22	4484	1853 2155	0.954476	0.00306141	SCN4B
hsa-miR-762	HSA_CIRCpedia_13281	164	-34.12	164	-34.12	22	146	56	ENST00000349155.7	315	-64.11	174	-39.9	22	4733	2936 1645	0.976941	0.000791422	TBX3
hsa-miR-762	HSA_CIRCpedia_13281	164	-34.12	164	-34.12	22	146	56	ENST00000556564.6	474	-104.82	164	-36	22	6443	1547 2565 2016	0.986134	0.000287057	AL162171.1
hsa-miR-6855-5p	HSA_CIRCpedia_13281	177	-30.42	177	-30.42	25	146	50	ENST00000556564.6	177	-30.42	177	-30.42	25	6443	1541	0.986134	0.000287057	AL162171.1
hsa-miR-762	HSA_CIRCpedia_13281	164	-34.12	164	-34.12	22	146	56	ENST00000261275.4	308	-64.66	159	-32.98	22	4705	1044 896	0.913425	0.0109185	FAM189A1
hsa-miR-762	HSA_CIRCpedia_13281	164	-34.12	164	-34.12	22	146	56	ENST00000240328.4	321	-73.98	164	-38.01	22	3433	112 1470	0.947146	0.00411645	TBX2
hsa-miR-762	HSA_CIRCpedia_13281	164	-34.12	164	-34.12	22	146	56	ENST00000313654.13	307	-60.14	160	-34.36	22	10661	455 4088	0.982834	0.000439461	LAMA3
hsa-miR-762	HSA_CIRCpedia_13281	164	-34.12	164	-34.12	22	146	56	ENST00000399516.7	307	-60.14	160	-34.36	22	9834	214 3847	0.975753	0.00087473	LAMA3
hsa-miR-762	HSA_CIRCpedia_13281	164	-34.12	164	-34.12	22	146	56	ENST00000291825.11	453	-82.65	157	-30.02	22	5502	825 4953 4146	0.960139	0.00235163	PRX
hsa-miR-762	HSA_CIRCpedia_13281	164	-34.12	164	-34.12	22	146	56	ENST00000378482.6	300	-62.02	153	-34.12	22	1909	1201 645	0.963759	0.00194628	TSPAN7
hsa-miR-762	HSA_CIRCpedia_13281	164	-34.12	164	-34.12	22	146	56	ENST00000475216.5	300	-62.02	153	-34.12	22	1224	1158 602	0.941626	0.00501178	TSPAN7
hsa-miR-762	HSA_CIRCpedia_13281	164	-34.12	164	-34.12	22	146	56	ENST00000342251.7	747	-154	166	-39.97	22	7313	1694 59 2309 2934 2816	0.954787	0.00302014	AFF2
hsa-miR-762	HSA_CIRCpedia_13281	164	-34.12	164	-34.12	22	146	56	NM_000054	164	-33.18	164	-33.18	22	1682	47	0.935085	0.00618408	AVPR2
hsa-miR-762	HSA_CIRCpedia_13281	164	-34.12	164	-34.12	22	146	56	NM_004657	169	-37.37	169	-37.37	22	3265	417	0.942854	0.00480518	SDPR
hsa-miR-762	HSA_CIRCpedia_13281	164	-34.12	164	-34.12	22	146	56	NM_007039	474	-104.82	164	-36	22	6215	1319 2337 1788	0.987868	0.000219895	PTPN21
hsa-miR-6855-5p	HSA_CIRCpedia_13281	177	-30.42	177	-30.42	25	146	50	NM_007039	177	-30.42	177	-30.42	25	6215	1313	0.987868	0.000219895	PTPN21
hsa-miR-4722-5p	hsa_circ_0026371	588	-104.78	152	-32.81	23	581	504 322 261 148	ENST00000375915.3	150	-32.11	150	-32.11	23	8503	5663	0.969781	0.00135595	FAM155A
hsa-miR-4722-5p	hsa_circ_0026371	588	-104.78	152	-32.81	23	581	504 322 261 148	ENST00000375915.3	150	-32.11	150	-32.11	23	8503	5663	0.969781	0.00135595	FAM155A
hsa-miR-4722-5p	hsa_circ_0026371	588	-104.78	152	-32.81	23	581	504 322 261 148	ENST00000301653.9	310	-50.14	166	-31.92	23	1658	1511 112	0.926094	0.00799137	KRT16
hsa-miR-4722-5p	hsa_circ_0026371	588	-104.78	152	-32.81	23	581	504 322 261 148	ENST00000301653.9	310	-50.14	166	-31.92	23	1658	1511 112	0.926094	0.00799137	KRT16
hsa-miR-4722-5p	hsa_circ_0026372	588	-104.78	152	-32.81	23	613	536 354 293 180	ENST00000375915.3	150	-32.11	150	-32.11	23	8503	5663	0.913991	0.0107781	FAM155A
hsa-miR-4722-5p	hsa_circ_0026372	588	-104.78	152	-32.81	23	613	536 354 293 180	ENST00000301653.9	310	-50.14	166	-31.92	23	1658	1511 112	0.938626	0.00553463	KRT16
hsa-miR-6796-5p	hsa_circ_0012374	452	-78.98	159	-31.27	23	1580	1375 1043 1080	ENST00000261464.10	168	-31.29	168	-31.29	23	3976	36	0.931477	0.0068822	TRAF5
hsa-miR-6796-5p	hsa_circ_0012374	452	-78.98	159	-31.27	23	1580	1375 1043 1080	ENST00000261464.10	168	-31.29	168	-31.29	23	3976	36	0.931477	0.0068822	TRAF5
hsa-miR-6796-5p	hsa_circ_0012374	452	-78.98	159	-31.27	23	1580	1375 1043 1080	ENST00000265748.7	166	-32.57	166	-32.57	23	4731	1327	0.990035	0.000148457	ANLN
hsa-miR-6796-5p	hsa_circ_0012374	452	-78.98	159	-31.27	23	1580	1375 1043 1080	ENST00000265748.7	166	-32.57	166	-32.57	23	4731	1327	0.990035	0.000148457	ANLN
hsa-miR-6796-5p	hsa_circ_0012374	452	-78.98	159	-31.27	23	1580	1375 1043 1080	ENST00000616721.6	514	-100.37	177	-36.7	23	12787	4391 7994 3406	0.924459	0.00834404	FCGBP
hsa-miR-6796-5p	hsa_circ_0012374	452	-78.98	159	-31.27	23	1580	1375 1043 1080	ENST00000616721.6	514	-100.37	177	-36.7	23	12787	4391 7994 3406	0.924459	0.00834404	FCGBP
hsa-miR-6796-5p	HSA_CIRCpedia_32182	452	-78.98	159	-31.27	23	1623	1418 1086 1123	ENST00000261464.10	168	-31.29	168	-31.29	23	3976	36	0.940346	0.00523182	TRAF5
hsa-miR-6796-5p	HSA_CIRCpedia_32182	452	-78.98	159	-31.27	23	1623	1418 1086 1123	ENST00000616721.6	514	-100.37	177	-36.7	23	12787	4391 7994 3406	0.922561	0.00876309	FCGBP
hsa-miR-6796-5p	hsa_circ_0040965	761	-137.39	164	-34.06	23	1375	285 1184 1149 1218 846	ENST00000265748.7	166	-32.57	166	-32.57	23	4731	1327	0.96206	0.00213186	ANLN
hsa-miR-6796-5p	hsa_circ_0040965	761	-137.39	164	-34.06	23	1375	285 1184 1149 1218 846	ENST00000372568.4	163	-31.94	163	-31.94	23	914	639	0.93059	0.00705946	UBE2C
hsa-miR-6796-5p	hsa_circ_0040965	761	-137.39	164	-34.06	23	1375	285 1184 1149 1218 846	NM_153840	159	-30.81	159	-30.81	23	5468	4341	0.941506	0.00503217	GPR110
hsa-miR-6836-5p	hsa_circ_0061438	1182	-199.56	160	-32.36	22	5128	2640 1996 3025 5052 1857 4533 2093 2878	ENST00000380665.3	326	-60.34	170	-31.77	22	3565	3229 734	0.942061	0.00493817	CDCA2
hsa-miR-650	hsa_circ_0003068	331	-58.34	175	-32.93	21	290	61 160	ENST00000360046.9	161	-32.32	161	-32.32	21	1747	261	0.937187	0.00579423	HOXA4
hsa-miR-650	hsa_circ_0003068	331	-58.34	175	-32.93	21	290	61 160	ENST00000360046.9	161	-32.32	161	-32.32	21	1747	261	0.937187	0.00579423	HOXA4
hsa-miR-12128	hsa_circ_0073645	579	-98.98	150	-31.2	26	1511	918 990 728 590	ENST00000236495.9	169	-31.19	169	-31.19	26	3272	1769	0.935261	0.00615102	SLC5A9
hsa-miR-4728-5p	hsa_circ_0036113	164	-36.11	164	-36.11	23	210	80	ENST00000541347.5	159	-34.05	159	-34.05	23	3255	2649	0.975059	0.000925359	CX3CR1
hsa-miR-4728-5p	hsa_circ_0036113	164	-36.11	164	-36.11	23	210	80	ENST00000541347.5	159	-34.05	159	-34.05	23	3255	2649	0.975059	0.000925359	CX3CR1
hsa-miR-939-5p	hsa_circ_0008549	162	-33.86	162	-33.86	24	256	106	ENST00000366598.8	172	-40.28	172	-40.28	24	1721	85	0.927371	0.00772084	GNG4
hsa-miR-939-5p	hsa_circ_0008549	162	-33.86	162	-33.86	24	256	106	ENST00000366598.8	172	-40.28	172	-40.28	24	1721	85	0.927371	0.00772084	GNG4
hsa-miR-939-5p	hsa_circ_0008549	162	-33.86	162	-33.86	24	256	106	ENST00000206262.2	159	-32.03	159	-32.03	24	7932	98	0.90393	0.0134009	RGS17
hsa-miR-939-5p	hsa_circ_0008549	162	-33.86	162	-33.86	24	256	106	ENST00000206262.2	159	-32.03	159	-32.03	24	7932	98	0.90393	0.0134009	RGS17
hsa-miR-939-5p	hsa_circ_0008549	162	-33.86	162	-33.86	24	256	106	ENST00000409687.5	462	-92.25	168	-38.62	24	3814	2007 1423 707	0.902654	0.013753	SAPCD2
hsa-miR-939-5p	hsa_circ_0008549	162	-33.86	162	-33.86	24	256	106	ENST00000409687.5	462	-92.25	168	-38.62	24	3814	2007 1423 707	0.902654	0.013753	SAPCD2
hsa-miR-939-5p	hsa_circ_0008549	162	-33.86	162	-33.86	24	256	106	ENST00000538922.7	181	-39.14	181	-39.14	24	1955	478	0.955253	0.00295863	CD19
hsa-miR-939-5p	hsa_circ_0008549	162	-33.86	162	-33.86	24	256	106	ENST00000538922.7	181	-39.14	181	-39.14	24	1955	478	0.955253	0.00295863	CD19
hsa-miR-939-5p	hsa_circ_0008549	162	-33.86	162	-33.86	24	256	106	ENST00000373345.8	153	-32.2	153	-32.2	24	2841	1474	0.944634	0.00451323	ARHGAP40
hsa-miR-939-5p	hsa_circ_0008549	162	-33.86	162	-33.86	24	256	106	ENST00000373345.8	153	-32.2	153	-32.2	24	2841	1474	0.944634	0.00451323	ARHGAP40
hsa-miR-939-5p	hsa_circ_0008549	162	-33.86	162	-33.86	24	256	106	ENST00000376509.4	173	-44.45	173	-44.45	24	2075	92	0.910862	0.0115641	PIM2
hsa-miR-939-5p	hsa_circ_0008549	162	-33.86	162	-33.86	24	256	106	ENST00000376509.4	173	-44.45	173	-44.45	24	2075	92	0.910862	0.0115641	PIM2
hsa-miR-12119	hsa_circ_0015409	153	-31.66	153	-31.66	25	136	66	ENST00000259750.9	150	-31.01	150	-31.01	25	7130	3282	0.907583	0.0124167	TTBK1
hsa-miR-12119	hsa_circ_0117985	591	-99.04	154	-30.89	25	2452	1045 1138 1093 411	ENST00000332947.6	168	-32.33	168	-32.33	25	2448	2248	0.958959	0.00249204	FAM43B
hsa-miR-12119	hsa_circ_0117985	591	-99.04	154	-30.89	25	2452	1045 1138 1093 411	ENST00000259750.9	150	-31.01	150	-31.01	25	7130	3282	0.946057	0.00428629	TTBK1
hsa-miR-328-5p	hsa_circ_0063630	153	-34.44	153	-34.44	23	93	7	ENST00000610745.5	148	-33.85	148	-33.85	23	5218	1219	0.932806	0.00662092	CYP1B1
hsa-miR-328-5p	hsa_circ_0063630	153	-34.44	153	-34.44	23	93	7	ENST00000239938.5	301	-63.99	161	-32.26	23	3137	650 1261	0.961892	0.00215067	EGR1
hsa-miR-328-5p	hsa_circ_0063630	153	-34.44	153	-34.44	23	93	7	ENST00000259750.9	612	-135.32	156	-36.87	23	7130	3265 2160 4274 1573	0.934331	0.00632701	TTBK1
hsa-miR-328-5p	hsa_circ_0063630	153	-34.44	153	-34.44	23	93	7	ENST00000646519.1	157	-33.68	157	-33.68	23	5877	504	0.991214	0.000115459	RUNX2
hsa-miR-328-5p	hsa_circ_0063630	153	-34.44	153	-34.44	23	93	7	ENST00000338488.8	162	-34.98	162	-34.98	23	2588	49	0.96379	0.00194305	NR4A3
hsa-miR-328-5p	hsa_circ_0063630	153	-34.44	153	-34.44	23	93	7	ENST00000362057.4	160	-33.31	160	-33.31	23	4070	343	0.994985	3.76627e-05	WHRN
hsa-miR-128-1-5p	hsa_circ_0063630	155	-32.52	155	-32.52	23	93	24	ENST00000362057.4	445	-73.53	151	-34.17	23	4070	1039 3782 2689	0.994985	3.76627e-05	WHRN
hsa-miR-328-5p	hsa_circ_0063630	153	-34.44	153	-34.44	23	93	7	ENST00000409687.5	300	-62.53	160	-39.88	23	3814	1044 2857	0.91823	0.00975624	SAPCD2
hsa-miR-328-5p	hsa_circ_0063630	153	-34.44	153	-34.44	23	93	7	ENST00000423218.6	431	-77.35	151	-33.37	23	10192	35 1414 1771	0.915027	0.0105239	ITGA11
hsa-miR-328-5p	hsa_circ_0063630	153	-34.44	153	-34.44	23	93	7	ENST00000323224.7	160	-33.14	160	-33.14	23	1327	23	0.903936	0.0133992	TYMS
hsa-miR-328-5p	hsa_circ_0063630	153	-34.44	153	-34.44	23	93	7	ENST00000376509.4	460	-91.19	163	-38.15	23	2075	208 79 786	0.960845	0.00226964	PIM2
hsa-miR-328-5p	hsa_circ_0063630	153	-34.44	153	-34.44	23	93	7	NM_152335	149	-33.46	149	-33.46	23	2414	1517	0.976545	0.000818775	C15orf27
hsa-miR-128-1-5p	hsa_circ_0063630	155	-32.52	155	-32.52	23	93	24	ENST00000256447.5	158	-34.25	158	-34.25	23	5388	2426	0.943846	0.00464132	CD180
hsa-miR-128-1-5p	hsa_circ_0063630	155	-32.52	155	-32.52	23	93	24	ENST00000303921.2	150	-33.26	150	-33.26	23	3021	905	0.928482	0.00748929	GPR37
hsa-miR-6727-5p	HSA_CIRCpedia_70153	163	-31.75	163	-31.75	23	249	149	ENST00000421812.3	331	-71.66	171	-37.8	23	5579	1171 1556	0.956209	0.00283452	ZNF697
hsa-miR-6727-5p	HSA_CIRCpedia_70153	163	-31.75	163	-31.75	23	249	149	ENST00000294889.6	172	-39.93	172	-39.93	23	2891	81	0.945192	0.00442359	C1orf115
hsa-miR-6727-5p	HSA_CIRCpedia_70153	163	-31.75	163	-31.75	23	249	149	ENST00000302909.4	163	-34.49	163	-34.49	23	6191	1328	0.960685	0.0022881	KCNK3
hsa-miR-6727-5p	HSA_CIRCpedia_70153	163	-31.75	163	-31.75	23	249	149	ENST00000306156.8	163	-30.78	163	-30.78	23	5749	404	0.96988	0.00134713	PRKCE
hsa-miR-6727-5p	HSA_CIRCpedia_70153	163	-31.75	163	-31.75	23	249	149	ENST00000263734.5	162	-35.67	162	-35.67	23	5155	2125	0.926531	0.00789825	EPAS1
hsa-miR-6727-5p	HSA_CIRCpedia_70153	163	-31.75	163	-31.75	23	249	149	ENST00000635855.1	317	-58.94	163	-35.67	23	6169	4387 2329	0.968272	0.00149407	AC019257.8
hsa-miR-6727-5p	HSA_CIRCpedia_70153	163	-31.75	163	-31.75	23	249	149	ENST00000556564.6	303	-50.37	153	-30.19	23	6443	309 5544	0.944336	0.00456142	AL162171.1
hsa-miR-6727-5p	HSA_CIRCpedia_70153	163	-31.75	163	-31.75	23	249	149	ENST00000240328.4	302	-57.53	157	-30.9	23	3433	2167 186	0.954843	0.00301263	TBX2
hsa-miR-6727-5p	HSA_CIRCpedia_70153	163	-31.75	163	-31.75	23	249	149	ENST00000291825.11	310	-64.22	156	-35.81	23	5502	4900 4955	0.982587	0.000452199	PRX
hsa-miR-6727-5p	HSA_CIRCpedia_70153	163	-31.75	163	-31.75	23	249	149	ENST00000379453.5	150	-32.24	150	-32.24	23	2728	1450	0.989195	0.000174488	ADRA1D
hsa-miR-6727-5p	HSA_CIRCpedia_70153	163	-31.75	163	-31.75	23	249	149	NM_000054	152	-33.56	152	-33.56	23	1682	1286	0.912154	0.0112364	AVPR2
hsa-miR-6727-5p	HSA_CIRCpedia_70153	163	-31.75	163	-31.75	23	249	149	NM_007039	303	-50.37	153	-30.19	23	6215	81 5316	0.946014	0.00429301	PTPN21
hsa-miR-7108-5p	hsa_circ_0047189	164	-31.27	164	-31.27	21	210	133	ENST00000297469.3	159	-33.09	159	-33.09	21	2778	1594	0.937565	0.00572553	GPER1
hsa-miR-7108-5p	hsa_circ_0047189	164	-31.27	164	-31.27	21	210	133	ENST00000592179.6	307	-50.74	164	-31.27	21	3387	335 735	0.955226	0.00296222	ANKRD29
hsa-miR-7108-5p	hsa_circ_0047189	164	-31.27	164	-31.27	21	210	133	ENST00000339413.11	161	-30.76	161	-30.76	21	2769	1061	0.947054	0.00413069	YIF1B
hsa-miR-3907	hsa_circ_0120472	1421	-257.05	175	-33.85	22	964	548 788 413 479 719 449 755 775 878	ENST00000619224.1	166	-30.15	166	-30.15	22	2252	1810	0.938586	0.00554168	RXRG
hsa-miR-3907	hsa_circ_0120472	1421	-257.05	175	-33.85	22	964	548 788 413 479 719 449 755 775 878	ENST00000294889.6	177	-32.95	177	-32.95	22	2891	135	0.952196	0.00337316	C1orf115
hsa-miR-4646-5p	hsa_circ_0122440	167	-39.73	167	-39.73	22	245	96	ENST00000266031.8	174	-33.73	174	-33.73	22	2517	277	0.929711	0.00723721	HYAL1
hsa-miR-4646-5p	hsa_circ_0122440	167	-39.73	167	-39.73	22	245	96	ENST00000649564.1	466	-77.96	160	-30.39	22	6403	5722 5414 1322	0.978083	0.000715268	CCBE1
hsa-miR-4646-5p	HSA_CIRCpedia_154038	167	-39.73	167	-39.73	22	245	96	ENST00000266031.8	174	-33.73	174	-33.73	22	2517	277	0.905358	0.0130117	HYAL1
hsa-miR-4646-5p	HSA_CIRCpedia_154038	167	-39.73	167	-39.73	22	245	96	ENST00000649564.1	466	-77.96	160	-30.39	22	6403	5722 5414 1322	0.97711	0.000779929	CCBE1
hsa-miR-3620-5p	HSA_CIRCpedia_105863	283	-54.52	142	-31.88	22	179	62 92	ENST00000263734.5	161	-30.31	161	-30.31	22	5155	2934	0.915999	0.0102878	EPAS1
hsa-miR-3620-5p	HSA_CIRCpedia_105863	283	-54.52	142	-31.88	22	179	62 92	ENST00000282466.3	446	-77.87	157	-31.58	22	11067	10093 5597 3057	0.969333	0.00139631	IGSF10
hsa-miR-3620-5p	HSA_CIRCpedia_105863	283	-54.52	142	-31.88	22	179	62 92	ENST00000297469.3	158	-33.28	158	-33.28	22	2778	104	0.909205	0.0119913	GPER1
hsa-miR-3620-5p	HSA_CIRCpedia_105863	283	-54.52	142	-31.88	22	179	62 92	ENST00000361069.9	165	-30.44	165	-30.44	22	7455	4529	0.982608	0.000451094	LAMC3
hsa-miR-3620-5p	HSA_CIRCpedia_105863	283	-54.52	142	-31.88	22	179	62 92	ENST00000313654.13	307	-59.82	164	-32.17	22	10661	4089 3000	0.975574	0.000887638	LAMA3
hsa-miR-3620-5p	HSA_CIRCpedia_105863	283	-54.52	142	-31.88	22	179	62 92	ENST00000399516.7	307	-59.82	164	-32.17	22	9834	3848 2759	0.987869	0.000219846	LAMA3
hsa-miR-3620-5p	HSA_CIRCpedia_105863	283	-54.52	142	-31.88	22	179	62 92	ENST00000291825.11	173	-35.95	173	-35.95	22	5502	824	0.936904	0.00584599	PRX
hsa-miR-3620-5p	HSA_CIRCpedia_105863	283	-54.52	142	-31.88	22	179	62 92	NM_052943	452	-77.19	155	-30.91	22	2391	2104 2091 1847	0.930693	0.00703866	FAM46B
hsa-miR-661	hsa_circ_0071818	296	-62.43	156	-34.64	24	347	133 250	ENST00000294889.6	165	-37.17	165	-37.17	24	2891	2337	0.945146	0.00443087	C1orf115
hsa-miR-661	hsa_circ_0071818	296	-62.43	156	-34.64	24	347	133 250	ENST00000302909.4	166	-30.76	166	-30.76	24	6191	50	0.919812	0.00938726	KCNK3
hsa-miR-661	hsa_circ_0071818	296	-62.43	156	-34.64	24	347	133 250	ENST00000226760.5	465	-81.61	159	-32.53	24	3640	214 293 343	0.964638	0.00185362	WFS1
hsa-miR-661	hsa_circ_0071818	296	-62.43	156	-34.64	24	347	133 250	ENST00000379987.6	157	-33.33	157	-33.33	24	4598	276	0.918784	0.00962632	NPNT
hsa-miR-661	hsa_circ_0071818	296	-62.43	156	-34.64	24	347	133 250	ENST00000343348.10	311	-57.15	160	-34.34	24	6878	160 1863	0.981336	0.000519277	SEMA6A
hsa-miR-661	hsa_circ_0071818	296	-62.43	156	-34.64	24	347	133 250	ENST00000417816.2	161	-37.46	161	-37.46	24	3008	155	0.901083	0.014193	NEBL
hsa-miR-661	hsa_circ_0071818	296	-62.43	156	-34.64	24	347	133 250	ENST00000313654.13	630	-107.66	168	-32.15	24	10661	5816 9165 493 4713	0.957209	0.00270745	LAMA3
hsa-miR-661	hsa_circ_0071818	296	-62.43	156	-34.64	24	347	133 250	ENST00000399516.7	630	-107.66	168	-32.15	24	9834	5575 8756 252 4472	0.946767	0.00417526	LAMA3
hsa-miR-661	hsa_circ_0034933	301	-63.94	161	-36.88	24	842	16 135	ENST00000393203.3	319	-54.85	174	-36.14	24	6314	165 4301	0.960569	0.00230154	PTGFRN
hsa-miR-661	hsa_circ_0034933	301	-63.94	161	-36.88	24	842	16 135	ENST00000361516.8	164	-33.67	164	-33.67	24	2589	966	0.930653	0.00704673	FCRL2
hsa-miR-661	hsa_circ_0034933	301	-63.94	161	-36.88	24	842	16 135	ENST00000469986.1	164	-33.67	164	-33.67	24	902	289	0.961489	0.00219605	FCRL2
hsa-miR-661	hsa_circ_0034933	301	-63.94	161	-36.88	24	842	16 135	ENST00000369651.7	316	-59.94	162	-32.82	24	3918	138 221	0.916123	0.0102581	NT5E
hsa-miR-661	hsa_circ_0034933	301	-63.94	161	-36.88	24	842	16 135	ENST00000362057.4	648	-116.38	178	-33.18	24	4070	2981 1587 536 2177	0.953651	0.0031726	WHRN
hsa-miR-661	hsa_circ_0034933	301	-63.94	161	-36.88	24	842	16 135	ENST00000409687.5	606	-110.64	158	-31.64	24	3814	1369 1419 2030 2243	0.96367	0.00195579	SAPCD2
hsa-miR-661	hsa_circ_0034933	301	-63.94	161	-36.88	24	842	16 135	ENST00000423218.6	766	-111.84	168	-30.81	24	10192	3711 3907 7851 8106 7692	0.936813	0.00586268	ITGA11
hsa-miR-661	hsa_circ_0034933	301	-63.94	161	-36.88	24	842	16 135	ENST00000308713.9	499	-94.43	174	-35.74	24	3801	176 202 1221	0.939858	0.00531686	SEZ6L2
hsa-miR-661	hsa_circ_0034933	301	-63.94	161	-36.88	24	842	16 135	ENST00000268720.9	158	-30.78	158	-30.78	24	2657	2001	0.953579	0.00318234	CPNE7
hsa-miR-661	hsa_circ_0034933	301	-63.94	161	-36.88	24	842	16 135	NM_207311	303	-50.69	158	-30.75	24	3081	2073 2768	0.932437	0.00669299	CCDC64
hsa-miR-661	hsa_circ_0034932	301	-63.94	161	-36.88	24	296	16 135	ENST00000361516.8	164	-33.67	164	-33.67	24	2589	966	0.950579	0.00360325	FCRL2
hsa-miR-661	hsa_circ_0034932	301	-63.94	161	-36.88	24	296	16 135	ENST00000469986.1	164	-33.67	164	-33.67	24	902	289	0.967733	0.00154498	FCRL2
hsa-miR-661	hsa_circ_0034932	301	-63.94	161	-36.88	24	296	16 135	ENST00000362057.4	648	-116.38	178	-33.18	24	4070	2981 1587 536 2177	0.943575	0.0046858	WHRN
hsa-miR-661	hsa_circ_0034932	301	-63.94	161	-36.88	24	296	16 135	ENST00000409687.5	606	-110.64	158	-31.64	24	3814	1369 1419 2030 2243	0.927187	0.00775968	SAPCD2
hsa-miR-661	hsa_circ_0034932	301	-63.94	161	-36.88	24	296	16 135	ENST00000268720.9	158	-30.78	158	-30.78	24	2657	2001	0.94964	0.0037403	CPNE7
hsa-miR-661	hsa_circ_0034932	301	-63.94	161	-36.88	24	296	16 135	NM_207311	303	-50.69	158	-30.75	24	3081	2073 2768	0.988794	0.00018766	CCDC64
hsa-miR-3155a	hsa_circ_0095286	297	-50.42	153	-31.54	21	356	50 166	ENST00000635855.1	774	-119.63	165	-32.09	21	6169	2869 3758 3781 4177 3594	0.966033	0.001711	AC019257.8
hsa-miR-4651	hsa_circ_0108610	303	-61.55	160	-31.4	20	774	56 35	ENST00000368990.7	157	-30.05	157	-30.05	20	14010	6119	0.908247	0.0122418	PLEKHA1
hsa-miR-6774-5p	hsa_circ_0133741	306	-54.84	162	-30.79	25	367	337 88	ENST00000358511.10	162	-32.4	162	-32.4	25	9581	4769	0.912698	0.0110998	COL6A6
hsa-miR-370-3p	hsa_circ_0113485	309	-64.67	161	-33.31	22	932	349 820	ENST00000494118.5	152	-32.09	152	-32.09	22	1050	94	0.916041	0.0102777	ZNF385D
hsa-miR-370-3p	hsa_circ_0113485	309	-64.67	161	-33.31	22	932	349 820	NM_152335	735	-113.09	155	-30.12	22	2414	1435 2020 943 40 95	0.944975	0.00445838	C15orf27
hsa-miR-6756-5p	hsa_circ_0113485	435	-90.14	150	-32.84	23	932	474 567 319	NM_152335	322	-62.13	170	-32.66	23	2414	2126 2077	0.944975	0.00445838	C15orf27
hsa-miR-320a-5p	hsa_circ_0095286	311	-53.5	160	-30.86	22	356	104 317	ENST00000291825.11	154	-30.81	154	-30.81	22	5502	4870	0.957703	0.0026457	PRX
hsa-miR-1236-3p	hsa_circ_0057124	315	-55.07	165	-34.46	22	651	439 472	ENST00000410101.7	165	-34.46	165	-34.46	22	1369	783	0.945489	0.00437616	CDCA7
hsa-miR-1236-3p	hsa_circ_0057124	315	-55.07	165	-34.46	22	651	439 472	ENST00000306721.8	165	-34.46	165	-34.46	22	2778	915	0.946234	0.00425852	CDCA7
hsa-miR-1236-3p	hsa_circ_0057124	315	-55.07	165	-34.46	22	651	439 472	ENST00000373345.8	166	-30.88	166	-30.88	22	2841	288	0.912978	0.0110298	ARHGAP40
hsa-miR-1236-3p	HSA_CIRCpedia_38666	315	-55.07	165	-34.46	22	777	565 598	ENST00000410101.7	165	-34.46	165	-34.46	22	1369	783	0.976142	0.00084702	CDCA7
hsa-miR-1236-3p	HSA_CIRCpedia_38666	315	-55.07	165	-34.46	22	777	565 598	ENST00000306721.8	165	-34.46	165	-34.46	22	2778	915	0.991828	9.99054e-05	CDCA7
hsa-miR-6756-5p	HSA_CIRCpedia_11098	321	-78.37	165	-42.59	23	509	221 161	ENST00000619224.1	783	-151.79	167	-40.81	23	2252	1979 1912 679 728 1956	0.94508	0.00444151	RXRG
hsa-miR-6756-5p	HSA_CIRCpedia_11098	321	-78.37	165	-42.59	23	509	221 161	ENST00000302909.4	645	-125.21	176	-38.98	23	6191	3381 3831 5820 4014	0.94404	0.00460967	KCNK3
hsa-miR-6756-5p	HSA_CIRCpedia_11098	321	-78.37	165	-42.59	23	509	221 161	ENST00000306156.8	172	-35.75	172	-35.75	23	5749	5279	0.960573	0.00230107	PRKCE
hsa-miR-6756-5p	HSA_CIRCpedia_11098	321	-78.37	165	-42.59	23	509	221 161	ENST00000263734.5	312	-61.97	156	-31.58	23	5155	433 1704	0.958246	0.00257872	EPAS1
hsa-miR-6819-5p	HSA_CIRCpedia_11098	433	-83.63	148	-31.84	22	509	106 53 227	ENST00000263734.5	337	-62.6	175	-31.34	22	5155	2509 1707	0.958246	0.00257872	EPAS1
hsa-miR-6756-5p	HSA_CIRCpedia_11098	321	-78.37	165	-42.59	23	509	221 161	ENST00000282466.3	457	-85.99	157	-30.31	23	11067	3858 2320 1488	0.910762	0.0115897	IGSF10
hsa-miR-6756-5p	HSA_CIRCpedia_11098	321	-78.37	165	-42.59	23	509	221 161	ENST00000343348.10	657	-140.79	174	-41.62	23	6878	317 4185 3039 5271	0.9496	0.00374627	SEMA6A
hsa-miR-6819-5p	HSA_CIRCpedia_11098	433	-83.63	148	-31.84	22	509	106 53 227	ENST00000343348.10	162	-36.27	162	-36.27	22	6878	3040	0.9496	0.00374627	SEMA6A
hsa-miR-6756-5p	HSA_CIRCpedia_11098	321	-78.37	165	-42.59	23	509	221 161	ENST00000297469.3	469	-91.4	161	-34.28	23	2778	1578 774 40	0.973052	0.00107952	GPER1
hsa-miR-6756-5p	HSA_CIRCpedia_11098	321	-78.37	165	-42.59	23	509	221 161	ENST00000360046.9	189	-45.19	189	-45.19	23	1747	968	0.958468	0.00255148	HOXA4
hsa-miR-6819-5p	HSA_CIRCpedia_11098	433	-83.63	148	-31.84	22	509	106 53 227	ENST00000360046.9	157	-30.43	157	-30.43	22	1747	538	0.958468	0.00255148	HOXA4
hsa-miR-6756-5p	HSA_CIRCpedia_11098	321	-78.37	165	-42.59	23	509	221 161	ENST00000368990.7	170	-38.88	170	-38.88	23	14010	6118	0.928478	0.00749015	PLEKHA1
hsa-miR-6756-5p	HSA_CIRCpedia_11098	321	-78.37	165	-42.59	23	509	221 161	ENST00000324727.8	319	-61.38	160	-32.88	23	4484	1959 3171	0.953284	0.00322267	SCN4B
hsa-miR-6756-5p	HSA_CIRCpedia_11098	321	-78.37	165	-42.59	23	509	221 161	ENST00000307378.10	160	-31.24	160	-31.24	23	7682	6940	0.930797	0.00701779	SLCO1A2
hsa-miR-6756-5p	HSA_CIRCpedia_11098	321	-78.37	165	-42.59	23	509	221 161	ENST00000556564.6	337	-75.77	176	-40.64	23	6443	1882 2241	0.956455	0.00280297	AL162171.1
hsa-miR-6756-5p	HSA_CIRCpedia_11098	321	-78.37	165	-42.59	23	509	221 161	ENST00000297904.4	157	-30.63	157	-30.63	23	2069	250	0.98702	0.00025163	VEGFD
hsa-miR-6756-5p	HSA_CIRCpedia_11098	321	-78.37	165	-42.59	23	509	221 161	ENST00000370818.7	169	-40.37	169	-40.37	23	2568	223	0.975067	0.000924717	GPC3
hsa-miR-6819-5p	HSA_CIRCpedia_11098	433	-83.63	148	-31.84	22	509	106 53 227	ENST00000370818.7	163	-33.9	163	-33.9	22	2568	224	0.975067	0.000924717	GPC3
hsa-miR-6756-5p	HSA_CIRCpedia_11098	321	-78.37	165	-42.59	23	509	221 161	ENST00000342251.7	321	-59.02	173	-36.26	23	7313	2935 1674	0.944898	0.00447076	AFF2
hsa-miR-6756-5p	HSA_CIRCpedia_11098	321	-78.37	165	-42.59	23	509	221 161	NM_006179	153	-31.61	153	-31.61	23	999	204	0.931029	0.00697136	NTF4
hsa-miR-6756-5p	HSA_CIRCpedia_11098	321	-78.37	165	-42.59	23	509	221 161	NM_007039	337	-75.77	176	-40.64	23	6215	1654 2013	0.979582	0.0006211	PTPN21
hsa-miR-6756-5p	hsa_circ_0113485	435	-90.14	150	-32.84	23	932	474 567 319	ENST00000410026.6	164	-34.98	164	-34.98	23	11521	8447	0.927137	0.00777005	NABP1
hsa-miR-6756-5p	hsa_circ_0113485	435	-90.14	150	-32.84	23	932	474 567 319	ENST00000644695.1	146	-31.93	146	-31.93	23	7320	5310	0.906518	0.0126999	DOCK10
hsa-miR-6756-5p	hsa_circ_0113485	435	-90.14	150	-32.84	23	932	474 567 319	ENST00000282908.10	155	-31.27	155	-31.27	23	3535	1659	0.96107	0.00224382	STK32B
hsa-miR-6816-5p	hsa_circ_0113485	599	-110.3	163	-33.35	21	932	132 618 322 471	ENST00000282908.10	165	-34.82	165	-34.82	21	3535	215	0.96107	0.00224382	STK32B
hsa-miR-6756-5p	hsa_circ_0113485	435	-90.14	150	-32.84	23	932	474 567 319	ENST00000362057.4	302	-57.15	155	-32.04	23	4070	1393 2560	0.904932	0.0131272	WHRN
hsa-miR-6756-5p	hsa_circ_0113485	435	-90.14	150	-32.84	23	932	474 567 319	ENST00000224337.9	319	-59.11	173	-31.58	23	1784	619 513	0.930736	0.00703002	BLNK
hsa-miR-6756-5p	hsa_circ_0113485	435	-90.14	150	-32.84	23	932	474 567 319	ENST00000371176.6	319	-59.11	173	-31.58	23	1715	619 513	0.961827	0.0021579	BLNK
hsa-miR-6756-5p	hsa_circ_0113485	435	-90.14	150	-32.84	23	932	474 567 319	ENST00000359787.5	171	-33.5	171	-33.5	23	1170	641	0.908548	0.0121628	MB
hsa-miR-6090	hsa_circ_0113485	455	-91.75	158	-32.38	19	932	326 81 475	ENST00000359787.5	157	-30.91	157	-30.91	19	1170	633	0.908548	0.0121628	MB
hsa-miR-6756-5p	hsa_circ_0082293	600	-113.98	164	-34.15	23	2089	1023 1225 1609 1397	ENST00000377939.5	160	-31.07	160	-31.07	23	3981	1031	0.923882	0.00847039	RNF207
hsa-miR-6756-5p	hsa_circ_0082293	600	-113.98	164	-34.15	23	2089	1023 1225 1609 1397	ENST00000328089.11	474	-82.64	161	-30.66	23	3106	2968 2937 413	0.939683	0.00534752	SPSB1
hsa-miR-6756-5p	hsa_circ_0082293	600	-113.98	164	-34.15	23	2089	1023 1225 1609 1397	ENST00000393203.3	309	-59.71	155	-30.95	23	6314	3440 5404	0.948406	0.00392429	PTGFRN
hsa-miR-6756-5p	hsa_circ_0082293	600	-113.98	164	-34.15	23	2089	1023 1225 1609 1397	ENST00000458610.6	168	-41.74	168	-41.74	23	705	626	0.919166	0.00953723	CD28
hsa-miR-6756-5p	hsa_circ_0082293	600	-113.98	164	-34.15	23	2089	1023 1225 1609 1397	ENST00000258411.8	160	-32.98	160	-32.98	23	2055	139	0.912388	0.0111776	WNT10A
hsa-miR-6756-5p	hsa_circ_0082293	600	-113.98	164	-34.15	23	2089	1023 1225 1609 1397	ENST00000239938.5	171	-40.83	171	-40.83	23	3137	827	0.957573	0.00266192	EGR1
hsa-miR-6756-5p	hsa_circ_0082293	600	-113.98	164	-34.15	23	2089	1023 1225 1609 1397	ENST00000259750.9	820	-173.52	177	-39.57	23	7130	1436 4277 7022 4261 4698	0.929567	0.00726649	TTBK1
hsa-miR-6756-5p	hsa_circ_0082293	600	-113.98	164	-34.15	23	2089	1023 1225 1609 1397	ENST00000338488.8	172	-36.53	172	-36.53	23	2588	51	0.953263	0.00322543	NR4A3
hsa-miR-6756-5p	hsa_circ_0082293	600	-113.98	164	-34.15	23	2089	1023 1225 1609 1397	ENST00000362057.4	302	-57.15	155	-32.04	23	4070	1393 2560	0.989392	0.0001682	WHRN
hsa-miR-6756-5p	hsa_circ_0082293	600	-113.98	164	-34.15	23	2089	1023 1225 1609 1397	ENST00000409687.5	156	-34.96	156	-34.96	23	3814	1342	0.921621	0.00897425	SAPCD2
hsa-miR-6756-5p	hsa_circ_0082293	600	-113.98	164	-34.15	23	2089	1023 1225 1609 1397	ENST00000371176.6	319	-59.11	173	-31.58	23	1715	619 513	0.937303	0.00577319	BLNK
hsa-miR-6756-5p	hsa_circ_0082293	600	-113.98	164	-34.15	23	2089	1023 1225 1609 1397	ENST00000335987.8	311	-58.76	160	-31.84	23	2988	1172 1960	0.972385	0.00113339	OVOL1
hsa-miR-6756-5p	hsa_circ_0082293	600	-113.98	164	-34.15	23	2089	1023 1225 1609 1397	ENST00000349015.7	467	-90.18	160	-33.33	23	2649	1825 1584 1509	0.903897	0.01341	ALDH3B2
hsa-miR-6756-5p	hsa_circ_0082293	600	-113.98	164	-34.15	23	2089	1023 1225 1609 1397	ENST00000423218.6	461	-85.21	156	-30.33	23	10192	4124 3629 3218	0.909602	0.0118884	ITGA11
hsa-miR-6756-5p	hsa_circ_0082293	600	-113.98	164	-34.15	23	2089	1023 1225 1609 1397	ENST00000209728.9	322	-58.24	163	-31.06	23	4564	1910 4457	0.929465	0.00728726	CDC6
hsa-miR-6756-5p	hsa_circ_0082293	600	-113.98	164	-34.15	23	2089	1023 1225 1609 1397	ENST00000359787.5	171	-33.5	171	-33.5	23	1170	641	0.984015	0.000381242	MB
hsa-miR-6756-5p	hsa_circ_0082293	600	-113.98	164	-34.15	23	2089	1023 1225 1609 1397	NM_152335	322	-62.13	170	-32.66	23	2414	2126 2077	0.977289	0.000767855	C15orf27
hsa-miR-612	hsa_circ_0071818	325	-63.27	166	-34.61	25	347	30 52	ENST00000013222.5	168	-33.36	168	-33.36	25	2559	41	0.920715	0.00917988	INMT
hsa-miR-612	hsa_circ_0071818	325	-63.27	166	-34.61	25	347	30 52	ENST00000324727.8	329	-62.3	168	-33.46	25	4484	965 80	0.967646	0.00155319	SCN4B
hsa-miR-612	hsa_circ_0071818	325	-63.27	166	-34.61	25	347	30 52	ENST00000310160.7	626	-115.31	177	-42.31	25	4246	382 2895 2648 3274	0.921696	0.00895724	FUT1
hsa-miR-612	hsa_circ_0071818	325	-63.27	166	-34.61	25	347	30 52	ENST00000374372.1	161	-31.89	161	-31.89	25	2572	1268	0.979097	0.00065085	GDF5
hsa-miR-877-3p	HSA_CIRCpedia_93074	327	-50.54	178	-35.62	21	927	567 885	ENST00000410101.7	327	-50.54	178	-35.62	21	1369	785 1103	0.95435	0.0030783	CDCA7
hsa-miR-877-3p	HSA_CIRCpedia_93074	327	-50.54	178	-35.62	21	927	567 885	ENST00000306721.8	327	-50.54	178	-35.62	21	2778	917 1235	0.952661	0.00330843	CDCA7
hsa-miR-877-3p	HSA_CIRCpedia_93074	327	-50.54	178	-35.62	21	927	567 885	ENST00000244565.8	163	-32.22	163	-32.22	21	3156	2298	0.920051	0.00933232	UNC5CL
hsa-miR-8485	hsa_circ_0038877	351	-54.53	187	-34.86	21	467	370 352	ENST00000334529.10	191	-38	191	-38	21	3126	2260	0.942218	0.00491167	BTLA
hsa-miR-8485	hsa_circ_0038877	351	-54.53	187	-34.86	21	467	370 352	ENST00000317216.3	841	-125.39	179	-33.44	21	4514	2215 2229 3074 3157 2255	0.914619	0.0106236	EGR3
hsa-miR-5787	hsa_circ_0038877	436	-84.44	154	-37.1	20	467	20 185 48	ENST00000317216.3	477	-90.81	166	-32.9	20	4514	264 218 1264	0.914619	0.0106236	EGR3
hsa-miR-8485	hsa_circ_0038877	351	-54.53	187	-34.86	21	467	370 352	ENST00000258538.7	191	-37.99	191	-37.99	21	4449	2633	0.931152	0.00694699	SLC41A2
hsa-miR-8485	hsa_circ_0038877	351	-54.53	187	-34.86	21	467	370 352	ENST00000538922.7	351	-54.53	187	-34.86	21	1955	1858 1840	0.944031	0.00461115	CD19
hsa-miR-8485	hsa_circ_0038878	351	-54.53	187	-34.86	21	207	110 92	ENST00000334529.10	191	-38	191	-38	21	3126	2260	0.992505	8.4056e-05	BTLA
hsa-miR-8485	hsa_circ_0038878	351	-54.53	187	-34.86	21	207	110 92	ENST00000256447.5	366	-63.5	183	-32.87	21	5388	3937 3955	0.913307	0.0109477	CD180
hsa-miR-8485	hsa_circ_0038878	351	-54.53	187	-34.86	21	207	110 92	ENST00000317216.3	841	-125.39	179	-33.44	21	4514	2215 2229 3074 3157 2255	0.974539	0.000964128	EGR3
hsa-miR-8485	hsa_circ_0038878	351	-54.53	187	-34.86	21	207	110 92	ENST00000258538.7	191	-37.99	191	-37.99	21	4449	2633	0.969272	0.00140183	SLC41A2
hsa-miR-8485	hsa_circ_0038878	351	-54.53	187	-34.86	21	207	110 92	ENST00000538922.7	351	-54.53	187	-34.86	21	1955	1858 1840	0.996908	1.43268e-05	CD19
hsa-miR-6819-5p	HSA_CIRCpedia_11098	433	-83.63	148	-31.84	22	509	106 53 227	ENST00000185206.12	166	-33.56	166	-33.56	22	5971	3485	0.963049	0.00202288	CLIC5
hsa-miR-4706	hsa_circ_0043630	579	-121.39	146	-35.07	25	1047	738 974 764 791	ENST00000410101.7	166	-38.45	166	-38.45	25	1369	37	0.970688	0.00127621	CDCA7
hsa-miR-4706	hsa_circ_0043630	579	-121.39	146	-35.07	25	1047	738 974 764 791	ENST00000306721.8	166	-38.45	166	-38.45	25	2778	37	0.982248	0.00046991	CDCA7
hsa-miR-4706	hsa_circ_0043630	579	-121.39	146	-35.07	25	1047	738 974 764 791	ENST00000380605.3	154	-31.85	154	-31.85	25	2376	29	0.916858	0.0100814	CPXM1
hsa-miR-4706	hsa_circ_0043630	579	-121.39	146	-35.07	25	1047	738 974 764 791	ENST00000373345.8	174	-35.06	174	-35.06	25	2841	11	0.902058	0.0139191	ARHGAP40
hsa-miR-4706	hsa_circ_0043630	579	-121.39	146	-35.07	25	1047	738 974 764 791	NM_000095	158	-34.62	158	-34.62	25	2471	8	0.963101	0.00201719	COMP
hsa-miR-4706	hsa_circ_0043629	579	-121.39	146	-35.07	25	964	655 891 681 708	ENST00000410101.7	166	-38.45	166	-38.45	25	1369	37	0.909504	0.0119137	CDCA7
hsa-miR-4706	hsa_circ_0043629	579	-121.39	146	-35.07	25	964	655 891 681 708	ENST00000637539.2	161	-30.6	161	-30.6	25	1686	1512	0.907589	0.0124152	IGHM
hsa-miR-4706	hsa_circ_0043629	579	-121.39	146	-35.07	25	964	655 891 681 708	NM_000095	158	-34.62	158	-34.62	25	2471	8	0.940065	0.00528071	COMP
hsa-miR-5787	hsa_circ_0038877	436	-84.44	154	-37.1	20	467	20 185 48	ENST00000368170.8	161	-32	161	-32	20	2442	770	0.970126	0.00132536	CD1C
hsa-miR-5787	hsa_circ_0038877	436	-84.44	154	-37.1	20	467	20 185 48	ENST00000644874.2	156	-30.91	156	-30.91	20	2860	91	0.983268	0.000417576	COCH
hsa-miR-5787	hsa_circ_0038877	436	-84.44	154	-37.1	20	467	20 185 48	ENST00000641136.1	294	-55.36	151	-30.25	20	2751	1822 761	0.943001	0.00478066	IGHG3
hsa-miR-5787	hsa_circ_0038877	436	-84.44	154	-37.1	20	467	20 185 48	ENST00000219235.5	457	-82.5	161	-33.11	20	2917	1633 2628 1811	0.947603	0.00404629	CCL22
hsa-miR-5787	hsa_circ_0038877	436	-84.44	154	-37.1	20	467	20 185 48	ENST00000252590.9	630	-123.43	166	-34.65	20	2290	2053 1271 2216 869	0.944516	0.0045323	PLVAP
hsa-miR-5787	hsa_circ_0038877	436	-84.44	154	-37.1	20	467	20 185 48	ENST00000415495.5	302	-59.66	156	-33.73	20	1640	1359 894	0.918106	0.0097853	CEACAM3
hsa-miR-5787	hsa_circ_0038877	436	-84.44	154	-37.1	20	467	20 185 48	ENST00000291232.4	300	-58.36	157	-33.85	20	3944	628 3038	0.94194	0.00495866	TNFRSF13C
hsa-miR-5787	hsa_circ_0040886	606	-119.1	163	-35.33	20	2133	545 31 1830 1741	ENST00000460253.1	165	-36.83	165	-36.83	20	3947	53	0.931685	0.00684105	CRB2
hsa-miR-6089	hsa_circ_0040886	627	-153.6	170	-48.84	24	2133	33 354 226 437	ENST00000460253.1	154	-31.53	154	-31.53	24	3947	926	0.931685	0.00684105	CRB2
hsa-miR-5787	hsa_circ_0040886	606	-119.1	163	-35.33	20	2133	545 31 1830 1741	ENST00000644200.1	1372	-265.36	172	-38.65	20	5912	3307 2529 993 3768 4537 4847 1636 2323 2602	0.924918	0.00824434	PAPLN
hsa-miR-6089	hsa_circ_0040886	627	-153.6	170	-48.84	24	2133	33 354 226 437	ENST00000644200.1	174	-45.25	174	-45.25	24	5912	4801	0.924918	0.00824434	PAPLN
hsa-miR-5787	hsa_circ_0040886	606	-119.1	163	-35.33	20	2133	545 31 1830 1741	ENST00000308713.9	150	-30.94	150	-30.94	20	3801	919	0.920461	0.00923819	SEZ6L2
hsa-miR-4726-5p	hsa_circ_0040886	894	-163.01	152	-31.37	23	2133	585 1102 26 866 1180 437	ENST00000308713.9	601	-105.67	160	-32.07	23	3801	3623 1235 2137 3046	0.920461	0.00923819	SEZ6L2
hsa-miR-4640-5p	hsa_circ_0040886	1223	-271.26	170	-43.19	23	2133	1103 18 864 1181 581 435 1016 486	ENST00000308713.9	599	-104.73	164	-33.09	23	3801	3625 1231 2137 3046	0.920461	0.00923819	SEZ6L2
hsa-miR-5787	hsa_circ_0040886	606	-119.1	163	-35.33	20	2133	545 31 1830 1741	ENST00000268720.9	157	-32.62	157	-32.62	20	2657	90	0.910033	0.0117769	CPNE7
hsa-miR-5787	hsa_circ_0040886	606	-119.1	163	-35.33	20	2133	545 31 1830 1741	ENST00000616721.6	444	-87.64	149	-36.94	20	12787	11311 9488 1025	0.908537	0.0121657	FCGBP
hsa-miR-4640-5p	hsa_circ_0040886	1223	-271.26	170	-43.19	23	2133	1103 18 864 1181 581 435 1016 486	ENST00000616721.6	823	-146.86	166	-31.17	23	12787	3607 7210 6431 10034 5634	0.908537	0.0121657	FCGBP
hsa-miR-6089	hsa_circ_0040886	627	-153.6	170	-48.84	24	2133	33 354 226 437	ENST00000616721.6	635	-141.76	166	-38.47	24	12787	11815 2375 2541 10205	0.908537	0.0121657	FCGBP
hsa-miR-5787	hsa_circ_0040886	606	-119.1	163	-35.33	20	2133	545 31 1830 1741	ENST00000595883.6	795	-156.01	168	-37.65	20	3792	383 849 172 963 290	0.969391	0.00139106	SPIB
hsa-miR-4726-5p	hsa_circ_0040886	894	-163.01	152	-31.37	23	2133	585 1102 26 866 1180 437	ENST00000595883.6	292	-58.31	146	-31.22	23	3792	276 467	0.969391	0.00139106	SPIB
hsa-miR-5787	hsa_circ_0040886	606	-119.1	163	-35.33	20	2133	545 31 1830 1741	NM_006274	290	-47.35	149	-30.6	20	684	168 1	0.96297	0.00203147	CCL19
hsa-miR-4726-5p	hsa_circ_0040886	894	-163.01	152	-31.37	23	2133	585 1102 26 866 1180 437	NM_006274	161	-38.33	161	-38.33	23	684	132	0.96297	0.00203147	CCL19
hsa-miR-5787	hsa_circ_0040886	606	-119.1	163	-35.33	20	2133	545 31 1830 1741	NM_207311	307	-62.04	154	-33.14	20	3081	2405 2214	0.956565	0.00278897	CCDC64
hsa-miR-4640-5p	hsa_circ_0040886	1223	-271.26	170	-43.19	23	2133	1103 18 864 1181 581 435 1016 486	NM_207311	156	-35.68	156	-35.68	23	3081	2225	0.956565	0.00278897	CCDC64
hsa-miR-5787	hsa_circ_0026480	4557	-864.66	158	-33.9	20	22178	13674 8676 19799 10982 13519 1098 10234 2106 3882 8846 9153 11182 12018 12332 20474 545 4017 5958 9300 10845 21023 1452 2563 6761 21298 2241 14526 17549 20596 745 7055	ENST00000368170.8	161	-32	161	-32	20	2442	770	0.949928	0.00369809	CD1C
hsa-miR-5787	hsa_circ_0026480	4557	-864.66	158	-33.9	20	22178	13674 8676 19799 10982 13519 1098 10234 2106 3882 8846 9153 11182 12018 12332 20474 545 4017 5958 9300 10845 21023 1452 2563 6761 21298 2241 14526 17549 20596 745 7055	ENST00000258411.8	468	-98.7	160	-34.64	20	2055	176 109 716	0.908814	0.0120932	WNT10A
hsa-miR-5787	hsa_circ_0026480	4557	-864.66	158	-33.9	20	22178	13674 8676 19799 10982 13519 1098 10234 2106 3882 8846 9153 11182 12018 12332 20474 545 4017 5958 9300 10845 21023 1452 2563 6761 21298 2241 14526 17549 20596 745 7055	ENST00000259750.9	1063	-208.35	157	-35.3	20	7130	5539 6754 2108 4113 2884 6254 5480	0.91461	0.0106259	TTBK1
hsa-miR-4739	hsa_circ_0026480	7455	-1498.83	171	-36.82	25	22178	13460 10282 17804 520 2107 8318 19107 8301 8548 16586 15994 19067 8387 8434 8452 8524 1226 18568 19124 8473 8494 2071 19160 16554 1331 6279 8268 8349 8367 8420 8982 9583 10344 3883 4373 8847 9154 12333 14203 14527 17685 2240 11583 8509 11316 21457 10843 14491 15446 18408	ENST00000259750.9	773	-134.15	160	-32.05	25	7130	248 6910 6402 6665 5315	0.91461	0.0106259	TTBK1
hsa-miR-5787	hsa_circ_0026480	4557	-864.66	158	-33.9	20	22178	13674 8676 19799 10982 13519 1098 10234 2106 3882 8846 9153 11182 12018 12332 20474 545 4017 5958 9300 10845 21023 1452 2563 6761 21298 2241 14526 17549 20596 745 7055	ENST00000317216.3	477	-90.81	166	-32.9	20	4514	264 218 1264	0.985982	0.000293361	EGR3
hsa-miR-5787	hsa_circ_0026480	4557	-864.66	158	-33.9	20	22178	13674 8676 19799 10982 13519 1098 10234 2106 3882 8846 9153 11182 12018 12332 20474 545 4017 5958 9300 10845 21023 1452 2563 6761 21298 2241 14526 17549 20596 745 7055	ENST00000460253.1	165	-36.83	165	-36.83	20	3947	53	0.933651	0.00645717	CRB2
hsa-miR-5787	hsa_circ_0026480	4557	-864.66	158	-33.9	20	22178	13674 8676 19799 10982 13519 1098 10234 2106 3882 8846 9153 11182 12018 12332 20474 545 4017 5958 9300 10845 21023 1452 2563 6761 21298 2241 14526 17549 20596 745 7055	ENST00000393067.8	610	-126.65	162	-36.23	20	2875	678 119 2459 351	0.910947	0.0115425	POU2AF1
hsa-miR-4739	hsa_circ_0026480	7455	-1498.83	171	-36.82	25	22178	13460 10282 17804 520 2107 8318 19107 8301 8548 16586 15994 19067 8387 8434 8452 8524 1226 18568 19124 8473 8494 2071 19160 16554 1331 6279 8268 8349 8367 8420 8982 9583 10344 3883 4373 8847 9154 12333 14203 14527 17685 2240 11583 8509 11316 21457 10843 14491 15446 18408	ENST00000393067.8	1178	-238.18	173	-36.01	25	2875	1032 1100 1157 1015 1060 1203 2540	0.910947	0.0115425	POU2AF1
hsa-miR-5787	hsa_circ_0026480	4557	-864.66	158	-33.9	20	22178	13674 8676 19799 10982 13519 1098 10234 2106 3882 8846 9153 11182 12018 12332 20474 545 4017 5958 9300 10845 21023 1452 2563 6761 21298 2241 14526 17549 20596 745 7055	ENST00000546420.5	307	-62.04	154	-33.14	20	2397	2318 2127	0.987654	0.000227709	BICDL1
hsa-miR-1273h-5p	hsa_circ_0026480	5053	-823.13	174	-35.38	21	22178	6095 14498 17688 8647 12157 15342 8850 9157 2244 8986 12471 8818 10849 19646 4378 9305 11321 20446 5652 20600 4517 19926 3579 4528 11731 2078 3886 5123 10817 12336 15207 4219 16772	ENST00000546420.5	448	-79.89	157	-30.4	21	2397	253 1920 2313	0.987654	0.000227709	BICDL1
hsa-miR-5787	hsa_circ_0026480	4557	-864.66	158	-33.9	20	22178	13674 8676 19799 10982 13519 1098 10234 2106 3882 8846 9153 11182 12018 12332 20474 545 4017 5958 9300 10845 21023 1452 2563 6761 21298 2241 14526 17549 20596 745 7055	ENST00000644200.1	1372	-265.36	172	-38.65	20	5912	3307 2529 993 3768 4537 4847 1636 2323 2602	0.918651	0.00965722	PAPLN
hsa-miR-5787	hsa_circ_0026480	4557	-864.66	158	-33.9	20	22178	13674 8676 19799 10982 13519 1098 10234 2106 3882 8846 9153 11182 12018 12332 20474 545 4017 5958 9300 10845 21023 1452 2563 6761 21298 2241 14526 17549 20596 745 7055	ENST00000641136.1	294	-55.36	151	-30.25	20	2751	1822 761	0.963205	0.0020059	IGHG3
hsa-miR-5787	hsa_circ_0026480	4557	-864.66	158	-33.9	20	22178	13674 8676 19799 10982 13519 1098 10234 2106 3882 8846 9153 11182 12018 12332 20474 545 4017 5958 9300 10845 21023 1452 2563 6761 21298 2241 14526 17549 20596 745 7055	ENST00000566011.5	314	-63.35	165	-36.83	20	2786	442 205	0.957578	0.00266129	LOXL1
hsa-miR-5787	hsa_circ_0026480	4557	-864.66	158	-33.9	20	22178	13674 8676 19799 10982 13519 1098 10234 2106 3882 8846 9153 11182 12018 12332 20474 545 4017 5958 9300 10845 21023 1452 2563 6761 21298 2241 14526 17549 20596 745 7055	ENST00000308713.9	150	-30.94	150	-30.94	20	3801	919	0.976042	0.000854068	SEZ6L2
hsa-miR-4739	hsa_circ_0026480	7455	-1498.83	171	-36.82	25	22178	13460 10282 17804 520 2107 8318 19107 8301 8548 16586 15994 19067 8387 8434 8452 8524 1226 18568 19124 8473 8494 2071 19160 16554 1331 6279 8268 8349 8367 8420 8982 9583 10344 3883 4373 8847 9154 12333 14203 14527 17685 2240 11583 8509 11316 21457 10843 14491 15446 18408	ENST00000308713.9	477	-88.86	173	-37.12	25	3801	3339 3514 780	0.976042	0.000854068	SEZ6L2
hsa-miR-5787	hsa_circ_0026480	4557	-864.66	158	-33.9	20	22178	13674 8676 19799 10982 13519 1098 10234 2106 3882 8846 9153 11182 12018 12332 20474 545 4017 5958 9300 10845 21023 1452 2563 6761 21298 2241 14526 17549 20596 745 7055	ENST00000219235.5	457	-82.5	161	-33.11	20	2917	1633 2628 1811	0.981191	0.000527336	CCL22
hsa-miR-4739	hsa_circ_0026480	7455	-1498.83	171	-36.82	25	22178	13460 10282 17804 520 2107 8318 19107 8301 8548 16586 15994 19067 8387 8434 8452 8524 1226 18568 19124 8473 8494 2071 19160 16554 1331 6279 8268 8349 8367 8420 8982 9583 10344 3883 4373 8847 9154 12333 14203 14527 17685 2240 11583 8509 11316 21457 10843 14491 15446 18408	ENST00000219235.5	330	-63.47	171	-32.41	25	2917	502 356	0.981191	0.000527336	CCL22
hsa-miR-5787	hsa_circ_0026480	4557	-864.66	158	-33.9	20	22178	13674 8676 19799 10982 13519 1098 10234 2106 3882 8846 9153 11182 12018 12332 20474 545 4017 5958 9300 10845 21023 1452 2563 6761 21298 2241 14526 17549 20596 745 7055	ENST00000261622.5	332	-69.4	166	-36.52	20	4556	2963 4352	0.903659	0.0134752	SLC7A5
hsa-miR-5787	hsa_circ_0026480	4557	-864.66	158	-33.9	20	22178	13674 8676 19799 10982 13519 1098 10234 2106 3882 8846 9153 11182 12018 12332 20474 545 4017 5958 9300 10845 21023 1452 2563 6761 21298 2241 14526 17549 20596 745 7055	ENST00000252590.9	630	-123.43	166	-34.65	20	2290	2053 1271 2216 869	0.970111	0.00132669	PLVAP
hsa-miR-1273h-5p	hsa_circ_0026480	5053	-823.13	174	-35.38	21	22178	6095 14498 17688 8647 12157 15342 8850 9157 2244 8986 12471 8818 10849 19646 4378 9305 11321 20446 5652 20600 4517 19926 3579 4528 11731 2078 3886 5123 10817 12336 15207 4219 16772	ENST00000252590.9	317	-60.65	170	-35.13	21	2290	2047 276	0.970111	0.00132669	PLVAP
hsa-miR-5787	hsa_circ_0026480	4557	-864.66	158	-33.9	20	22178	13674 8676 19799 10982 13519 1098 10234 2106 3882 8846 9153 11182 12018 12332 20474 545 4017 5958 9300 10845 21023 1452 2563 6761 21298 2241 14526 17549 20596 745 7055	ENST00000415495.5	302	-59.66	156	-33.73	20	1640	1359 894	0.958952	0.00249289	CEACAM3
hsa-miR-5787	hsa_circ_0026480	4557	-864.66	158	-33.9	20	22178	13674 8676 19799 10982 13519 1098 10234 2106 3882 8846 9153 11182 12018 12332 20474 545 4017 5958 9300 10845 21023 1452 2563 6761 21298 2241 14526 17549 20596 745 7055	ENST00000595883.6	795	-156.01	168	-37.65	20	3792	383 849 172 963 290	0.90165	0.0140334	SPIB
hsa-miR-4739	hsa_circ_0026480	7455	-1498.83	171	-36.82	25	22178	13460 10282 17804 520 2107 8318 19107 8301 8548 16586 15994 19067 8387 8434 8452 8524 1226 18568 19124 8473 8494 2071 19160 16554 1331 6279 8268 8349 8367 8420 8982 9583 10344 3883 4373 8847 9154 12333 14203 14527 17685 2240 11583 8509 11316 21457 10843 14491 15446 18408	ENST00000595883.6	163	-32.96	163	-32.96	25	3792	311	0.90165	0.0140334	SPIB
hsa-miR-5787	hsa_circ_0026480	4557	-864.66	158	-33.9	20	22178	13674 8676 19799 10982 13519 1098 10234 2106 3882 8846 9153 11182 12018 12332 20474 545 4017 5958 9300 10845 21023 1452 2563 6761 21298 2241 14526 17549 20596 745 7055	ENST00000215743.8	294	-56.8	154	-36.17	20	2261	814 1028	0.969193	0.00140903	MMP11
hsa-miR-5787	hsa_circ_0026480	4557	-864.66	158	-33.9	20	22178	13674 8676 19799 10982 13519 1098 10234 2106 3882 8846 9153 11182 12018 12332 20474 545 4017 5958 9300 10845 21023 1452 2563 6761 21298 2241 14526 17549 20596 745 7055	ENST00000291232.4	300	-58.36	157	-33.85	20	3944	628 3038	0.984496	0.00035869	TNFRSF13C
hsa-miR-4739	hsa_circ_0026480	7455	-1498.83	171	-36.82	25	22178	13460 10282 17804 520 2107 8318 19107 8301 8548 16586 15994 19067 8387 8434 8452 8524 1226 18568 19124 8473 8494 2071 19160 16554 1331 6279 8268 8349 8367 8420 8982 9583 10344 3883 4373 8847 9154 12333 14203 14527 17685 2240 11583 8509 11316 21457 10843 14491 15446 18408	ENST00000291232.4	151	-30.27	151	-30.27	25	3944	618	0.984496	0.00035869	TNFRSF13C
hsa-miR-5787	hsa_circ_0026480	4557	-864.66	158	-33.9	20	22178	13674 8676 19799 10982 13519 1098 10234 2106 3882 8846 9153 11182 12018 12332 20474 545 4017 5958 9300 10845 21023 1452 2563 6761 21298 2241 14526 17549 20596 745 7055	ENST00000376509.4	313	-62.86	157	-34.23	20	2075	86 931	0.908777	0.0121029	PIM2
hsa-miR-5787	hsa_circ_0026480	4557	-864.66	158	-33.9	20	22178	13674 8676 19799 10982 13519 1098 10234 2106 3882 8846 9153 11182 12018 12332 20474 545 4017 5958 9300 10845 21023 1452 2563 6761 21298 2241 14526 17549 20596 745 7055	NM_025108	303	-55.5	157	-33.52	20	1650	780 330	0.92056	0.00921538	C16orf59
hsa-miR-6782-5p	hsa_circ_0108610	442	-92.77	150	-34.7	25	774	358 52 28	ENST00000282466.3	453	-79.78	155	-30.35	25	11067	3854 52 8591	0.911258	0.0114633	IGSF10
hsa-miR-6782-5p	hsa_circ_0108610	442	-92.77	150	-34.7	25	774	358 52 28	ENST00000359236.10	307	-48.54	162	-30.16	25	5009	2033 3870	0.905661	0.0129299	VSIG10
hsa-miR-6782-5p	hsa_circ_0051249	723	-151.73	154	-35	25	506	361 312 334 286 98	ENST00000379416.4	310	-58.92	157	-31.45	25	5715	4863 406	0.983604	0.000401027	XDH
hsa-miR-6782-5p	hsa_circ_0051249	723	-151.73	154	-35	25	506	361 312 334 286 98	ENST00000388996.10	510	-104.75	199	-49.21	25	11583	7561 9133 2265	0.931108	0.00695568	KCNQ3
hsa-miR-6782-5p	hsa_circ_0051249	723	-151.73	154	-35	25	506	361 312 334 286 98	ENST00000641136.1	150	-30.15	150	-30.15	25	2751	1944	0.9938	5.75456e-05	IGHG3
hsa-miR-6795-5p	hsa_circ_0051249	594	-105.17	163	-30.3	24	506	327 210 438 356	ENST00000641136.1	160	-30.87	160	-30.87	24	2751	500	0.9938	5.75456e-05	IGHG3
hsa-miR-6782-5p	hsa_circ_0051249	723	-151.73	154	-35	25	506	361 312 334 286 98	ENST00000308713.9	783	-158.75	169	-34.79	25	3801	2958 37 829 750 3548	0.923945	0.00845667	SEZ6L2
hsa-miR-6754-5p	hsa_circ_0051249	464	-90.71	167	-41.6	22	506	263 442 164	ENST00000308713.9	466	-82.31	160	-36.41	22	3801	3518 783 3342	0.923945	0.00845667	SEZ6L2
hsa-miR-4739	hsa_circ_0051249	466	-92.02	161	-36.38	25	506	438 295 161	ENST00000308713.9	477	-88.86	173	-37.12	25	3801	3339 3514 780	0.923945	0.00845667	SEZ6L2
hsa-miR-4268	HSA_CIRCpedia_180232	443	-71.96	154	-30.94	21	880	602 299 123	ENST00000621385.1	165	-31.12	165	-31.12	21	2503	1621	0.9397	0.00534457	CCNB2
hsa-miR-4440	hsa_circ_0112422	444	-72	154	-30.08	22	1987	1823 92 625	ENST00000646519.1	159	-30.51	159	-30.51	22	5877	711	0.945281	0.0044094	RUNX2
hsa-miR-4440	hsa_circ_0112422	444	-72	154	-30.08	22	1987	1823 92 625	ENST00000423218.6	168	-30.22	168	-30.22	22	10192	904	0.910831	0.0115722	ITGA11
hsa-miR-6090	hsa_circ_0113485	455	-91.75	158	-32.38	19	932	326 81 475	ENST00000206262.2	155	-34	155	-34	19	7932	98	0.954979	0.00299465	RGS17
hsa-miR-6090	hsa_circ_0113485	455	-91.75	158	-32.38	19	932	326 81 475	ENST00000268720.9	159	-32	159	-32	19	2657	1815	0.927198	0.0077572	CPNE7
hsa-miR-1227-5p	hsa_circ_0025337	456	-75.28	161	-32.31	17	1023	771 876 898	ENST00000239938.5	154	-33.02	154	-33.02	17	3137	432	0.936618	0.00589865	EGR1
hsa-miR-6754-5p	hsa_circ_0051249	464	-90.71	167	-41.6	22	506	263 442 164	ENST00000390612.3	169	-31.28	169	-31.28	22	425	349	0.948665	0.00388527	IGHV4-28
hsa-miR-4739	hsa_circ_0051249	466	-92.02	161	-36.38	25	506	438 295 161	ENST00000392086.8	175	-32.72	175	-32.72	25	1946	1779	0.950932	0.00355239	DNAJB2
hsa-miR-4739	hsa_circ_0051249	466	-92.02	161	-36.38	25	506	438 295 161	ENST00000326427.11	156	-30.99	156	-30.99	25	2037	1019	0.985386	0.000318807	ITM2C
hsa-miR-4739	hsa_circ_0051249	466	-92.02	161	-36.38	25	506	438 295 161	ENST00000393067.8	1178	-238.18	173	-36.01	25	2875	1032 1100 1157 1015 1060 1203 2540	0.976182	0.000844161	POU2AF1
hsa-miR-4739	hsa_circ_0051249	466	-92.02	161	-36.38	25	506	438 295 161	ENST00000538922.7	141	-33.99	141	-33.99	25	1955	1519	0.971079	0.00124255	CD19
hsa-miR-4739	hsa_circ_0051249	466	-92.02	161	-36.38	25	506	438 295 161	ENST00000330070.5	163	-41.19	163	-41.19	25	1562	13	0.940409	0.00522075	HOXB2
hsa-miR-4739	hsa_circ_0051249	466	-92.02	161	-36.38	25	506	438 295 161	ENST00000291232.4	151	-30.27	151	-30.27	25	3944	618	0.939043	0.00546042	TNFRSF13C
hsa-miR-4739	hsa_circ_0130978	2393	-469.99	168	-46.06	25	16061	12069 7870 12173 12008 12054 12648 13035 14246 10483 1610 1065 7745 10655 14536 9939 12120	ENST00000438447.2	321	-58.68	179	-40.34	25	11984	7166 5254	0.900614	0.0143256	PDZD2
hsa-miR-4739	hsa_circ_0100151	5547	-1098.7	182	-41.88	25	48639	24769 48366 24295 7244 16687 35258 21938 27963 15826 16582 11392 3486 28077 12987 35966 46895 5861 33310 34942 45036 21805 24842 39699 6887 18425 43474 1164 7212 11411 26125 41475 1001 8423 11187 13148 22165 47268 48328	ENST00000421812.3	151	-32.56	151	-32.56	25	5579	575	0.952304	0.00335809	ZNF697
hsa-miR-4739	hsa_circ_0100151	5547	-1098.7	182	-41.88	25	48639	24769 48366 24295 7244 16687 35258 21938 27963 15826 16582 11392 3486 28077 12987 35966 46895 5861 33310 34942 45036 21805 24842 39699 6887 18425 43474 1164 7212 11411 26125 41475 1001 8423 11187 13148 22165 47268 48328	ENST00000306156.8	308	-52.63	164	-30.98	25	5749	193 2222	0.94244	0.00487444	PRKCE
hsa-miR-4739	hsa_circ_0100151	5547	-1098.7	182	-41.88	25	48639	24769 48366 24295 7244 16687 35258 21938 27963 15826 16582 11392 3486 28077 12987 35966 46895 5861 33310 34942 45036 21805 24842 39699 6887 18425 43474 1164 7212 11411 26125 41475 1001 8423 11187 13148 22165 47268 48328	ENST00000379987.6	165	-31.68	165	-31.68	25	4598	3173	0.917069	0.0100312	NPNT
hsa-miR-4739	hsa_circ_0100151	5547	-1098.7	182	-41.88	25	48639	24769 48366 24295 7244 16687 35258 21938 27963 15826 16582 11392 3486 28077 12987 35966 46895 5861 33310 34942 45036 21805 24842 39699 6887 18425 43474 1164 7212 11411 26125 41475 1001 8423 11187 13148 22165 47268 48328	ENST00000337919.9	322	-70.96	161	-36.77	25	2296	124 959	0.934171	0.00635752	HEY1
hsa-miR-4739	hsa_circ_0100151	5547	-1098.7	182	-41.88	25	48639	24769 48366 24295 7244 16687 35258 21938 27963 15826 16582 11392 3486 28077 12987 35966 46895 5861 33310 34942 45036 21805 24842 39699 6887 18425 43474 1164 7212 11411 26125 41475 1001 8423 11187 13148 22165 47268 48328	ENST00000349155.7	819	-155.78	171	-34.4	25	4733	1196 89 44 783 131	0.910103	0.011759	TBX3
hsa-miR-4739	hsa_circ_0100151	5547	-1098.7	182	-41.88	25	48639	24769 48366 24295 7244 16687 35258 21938 27963 15826 16582 11392 3486 28077 12987 35966 46895 5861 33310 34942 45036 21805 24842 39699 6887 18425 43474 1164 7212 11411 26125 41475 1001 8423 11187 13148 22165 47268 48328	ENST00000261275.4	488	-92.07	171	-36.13	25	4705	2301 4160 3758	0.972635	0.00111299	FAM189A1
hsa-miR-4739	hsa_circ_0100151	5547	-1098.7	182	-41.88	25	48639	24769 48366 24295 7244 16687 35258 21938 27963 15826 16582 11392 3486 28077 12987 35966 46895 5861 33310 34942 45036 21805 24842 39699 6887 18425 43474 1164 7212 11411 26125 41475 1001 8423 11187 13148 22165 47268 48328	ENST00000379453.5	328	-65.39	174	-37.78	25	2728	43 2221	0.916757	0.0101056	ADRA1D
hsa-miR-4739	hsa_circ_0026480	7455	-1498.83	171	-36.82	25	22178	13460 10282 17804 520 2107 8318 19107 8301 8548 16586 15994 19067 8387 8434 8452 8524 1226 18568 19124 8473 8494 2071 19160 16554 1331 6279 8268 8349 8367 8420 8982 9583 10344 3883 4373 8847 9154 12333 14203 14527 17685 2240 11583 8509 11316 21457 10843 14491 15446 18408	ENST00000326427.11	156	-30.99	156	-30.99	25	2037	1019	0.922262	0.00882996	ITM2C
hsa-miR-4739	hsa_circ_0026480	7455	-1498.83	171	-36.82	25	22178	13460 10282 17804 520 2107 8318 19107 8301 8548 16586 15994 19067 8387 8434 8452 8524 1226 18568 19124 8473 8494 2071 19160 16554 1331 6279 8268 8349 8367 8420 8982 9583 10344 3883 4373 8847 9154 12333 14203 14527 17685 2240 11583 8509 11316 21457 10843 14491 15446 18408	ENST00000409687.5	304	-54	157	-30.5	25	3814	359 2153	0.942958	0.00478784	SAPCD2
hsa-miR-4739	hsa_circ_0026480	7455	-1498.83	171	-36.82	25	22178	13460 10282 17804 520 2107 8318 19107 8301 8548 16586 15994 19067 8387 8434 8452 8524 1226 18568 19124 8473 8494 2071 19160 16554 1331 6279 8268 8349 8367 8420 8982 9583 10344 3883 4373 8847 9154 12333 14203 14527 17685 2240 11583 8509 11316 21457 10843 14491 15446 18408	ENST00000423218.6	452	-87.92	159	-33.67	25	10192	4581 3925 3029	0.916413	0.0101883	ITGA11
hsa-miR-4739	hsa_circ_0026480	7455	-1498.83	171	-36.82	25	22178	13460 10282 17804 520 2107 8318 19107 8301 8548 16586 15994 19067 8387 8434 8452 8524 1226 18568 19124 8473 8494 2071 19160 16554 1331 6279 8268 8349 8367 8420 8982 9583 10344 3883 4373 8847 9154 12333 14203 14527 17685 2240 11583 8509 11316 21457 10843 14491 15446 18408	ENST00000538922.7	141	-33.99	141	-33.99	25	1955	1519	0.964321	0.00188683	CD19
hsa-miR-4739	hsa_circ_0026480	7455	-1498.83	171	-36.82	25	22178	13460 10282 17804 520 2107 8318 19107 8301 8548 16586 15994 19067 8387 8434 8452 8524 1226 18568 19124 8473 8494 2071 19160 16554 1331 6279 8268 8349 8367 8420 8982 9583 10344 3883 4373 8847 9154 12333 14203 14527 17685 2240 11583 8509 11316 21457 10843 14491 15446 18408	ENST00000246657.2	308	-51.95	162	-31.13	25	2173	1698 226	0.916147	0.0102522	CCR7
hsa-miR-4739	hsa_circ_0026480	7455	-1498.83	171	-36.82	25	22178	13460 10282 17804 520 2107 8318 19107 8301 8548 16586 15994 19067 8387 8434 8452 8524 1226 18568 19124 8473 8494 2071 19160 16554 1331 6279 8268 8349 8367 8420 8982 9583 10344 3883 4373 8847 9154 12333 14203 14527 17685 2240 11583 8509 11316 21457 10843 14491 15446 18408	ENST00000301633.8	329	-68.4	167	-35.06	25	2711	1656 1423	0.911436	0.011418	BIRC5
hsa-miR-330-5p	hsa_circ_0071818	469	-80.91	178	-31.1	22	347	37 134 124	ENST00000556564.6	159	-34.24	159	-34.24	22	6443	702	0.981883	0.00048937	AL162171.1
hsa-miR-330-5p	hsa_circ_0071818	469	-80.91	178	-31.1	22	347	37 134 124	NM_007039	159	-34.24	159	-34.24	22	6215	474	0.966068	0.00170758	PTPN21
hsa-miR-6735-5p	hsa_circ_0028353	586	-99.19	158	-31.77	25	943	486 407 744 804	ENST00000566011.5	153	-35.3	153	-35.3	25	2786	576	0.963322	0.00199324	LOXL1
hsa-miR-6735-5p	hsa_circ_0028353	586	-99.19	158	-31.77	25	943	486 407 744 804	ENST00000335393.8	171	-33.08	171	-33.08	25	2508	624	0.936261	0.00596459	FAM129C
hsa-miR-6795-5p	hsa_circ_0051249	594	-105.17	163	-30.3	24	506	327 210 438 356	ENST00000366598.8	162	-33.04	162	-33.04	24	1721	84	0.975324	0.00090587	GNG4
hsa-miR-6795-5p	hsa_circ_0051249	594	-105.17	163	-30.3	24	506	327 210 438 356	ENST00000317216.3	458	-81.06	158	-30.52	24	4514	376 1034 200	0.965975	0.00171683	EGR3
hsa-miR-4726-5p	hsa_circ_0040888	599	-108.29	152	-31.37	23	1688	140 657 421 735	ENST00000393316.8	606	-104.04	166	-31.92	23	5005	2338 1666 4544 2089	0.962841	0.00204548	BCL2L15
hsa-miR-4640-5p	hsa_circ_0040888	1057	-219.42	170	-37.36	23	1688	658 419 736 136 571 41 1	ENST00000393316.8	589	-100.85	152	-30.19	23	5005	2089 2336 4545 1666	0.962841	0.00204548	BCL2L15
hsa-miR-4726-5p	hsa_circ_0040888	599	-108.29	152	-31.37	23	1688	140 657 421 735	ENST00000308713.9	601	-105.67	160	-32.07	23	3801	3623 1235 2137 3046	0.915501	0.0104086	SEZ6L2
hsa-miR-4640-5p	hsa_circ_0040888	1057	-219.42	170	-37.36	23	1688	658 419 736 136 571 41 1	ENST00000308713.9	599	-104.73	164	-33.09	23	3801	3625 1231 2137 3046	0.915501	0.0104086	SEZ6L2
hsa-miR-4726-5p	hsa_circ_0040888	599	-108.29	152	-31.37	23	1688	140 657 421 735	ENST00000595883.6	292	-58.31	146	-31.22	23	3792	276 467	0.965997	0.00171469	SPIB
hsa-miR-4726-5p	hsa_circ_0040888	599	-108.29	152	-31.37	23	1688	140 657 421 735	NM_006274	161	-38.33	161	-38.33	23	684	132	0.980951	0.000540864	CCL19
hsa-miR-4726-5p	hsa_circ_0040886	894	-163.01	152	-31.37	23	2133	585 1102 26 866 1180 437	ENST00000393316.8	606	-104.04	166	-31.92	23	5005	2338 1666 4544 2089	0.968491	0.00147355	BCL2L15
hsa-miR-4640-5p	hsa_circ_0040886	1223	-271.26	170	-43.19	23	2133	1103 18 864 1181 581 435 1016 486	ENST00000393316.8	589	-100.85	152	-30.19	23	5005	2089 2336 4545 1666	0.968491	0.00147355	BCL2L15
hsa-miR-6791-3p	hsa_circ_0040888	620	-108.93	164	-31.6	21	1688	341 1009 1338 1306	ENST00000380665.3	310	-55.8	162	-33.22	21	3565	10 24	0.931806	0.00681707	CDCA2
hsa-miR-6791-3p	hsa_circ_0040889	620	-108.93	164	-31.6	21	1346	1 667 996 964	ENST00000291232.4	303	-58.04	159	-30.35	21	3944	2284 1844	0.939088	0.00545234	TNFRSF13C
hsa-miR-6791-3p	hsa_circ_0040886	774	-138.14	164	-31.6	21	2133	786 1454 1783 332 1751	ENST00000380665.3	310	-55.8	162	-33.22	21	3565	10 24	0.957719	0.00264375	CDCA2
hsa-miR-4640-5p	hsa_circ_0040889	624	-126.85	170	-35	23	1346	316 77 394 229	ENST00000382480.6	455	-83.86	157	-31.61	23	2538	452 734 837	0.936677	0.00588783	CPZ
hsa-miR-4640-5p	hsa_circ_0040889	624	-126.85	170	-35	23	1346	316 77 394 229	ENST00000620364.5	624	-118.35	167	-33.96	23	8740	2643 112 2661 1215	0.933925	0.00640464	COL19A1
hsa-miR-4640-5p	hsa_circ_0040889	624	-126.85	170	-35	23	1346	316 77 394 229	ENST00000340607.5	311	-61.36	165	-31.18	23	1751	409 904	0.949819	0.00371396	PTGES
hsa-miR-4640-5p	hsa_circ_0040889	624	-126.85	170	-35	23	1346	316 77 394 229	ENST00000446861.7	293	-61.33	147	-33.63	23	3040	2926 2482	0.939671	0.00534955	RASAL1
hsa-miR-4640-5p	hsa_circ_0040889	624	-126.85	170	-35	23	1346	316 77 394 229	ENST00000546420.5	156	-35.68	156	-35.68	23	2397	2138	0.944245	0.00457626	BICDL1
hsa-miR-4640-5p	hsa_circ_0040889	624	-126.85	170	-35	23	1346	316 77 394 229	ENST00000423218.6	456	-84.34	160	-30.38	23	10192	7886 3551 2374	0.926568	0.00789031	ITGA11
hsa-miR-4640-5p	hsa_circ_0040889	624	-126.85	170	-35	23	1346	316 77 394 229	ENST00000566011.5	156	-31.54	156	-31.54	23	2786	790	0.944666	0.00450804	LOXL1
hsa-miR-4640-5p	hsa_circ_0040889	624	-126.85	170	-35	23	1346	316 77 394 229	ENST00000308713.9	599	-104.73	164	-33.09	23	3801	3625 1231 2137 3046	0.97964	0.00061759	SEZ6L2
hsa-miR-4640-5p	hsa_circ_0040889	624	-126.85	170	-35	23	1346	316 77 394 229	ENST00000219235.5	331	-55.34	173	-30.66	23	2917	851 2160	0.906126	0.0128049	CCL22
hsa-miR-4640-5p	hsa_circ_0040889	624	-126.85	170	-35	23	1346	316 77 394 229	ENST00000373345.8	456	-84.6	162	-35.02	23	2841	131 859 35	0.939327	0.00541016	ARHGAP40
hsa-miR-4640-5p	hsa_circ_0040889	624	-126.85	170	-35	23	1346	316 77 394 229	ENST00000215743.8	466	-94.83	159	-33.59	23	2261	536 97 787	0.933844	0.00642011	MMP11
hsa-miR-4640-5p	hsa_circ_0040888	1057	-219.42	170	-37.36	23	1688	658 419 736 136 571 41 1	ENST00000616721.6	823	-146.86	166	-31.17	23	12787	3607 7210 6431 10034 5634	0.919423	0.00947734	FCGBP
hsa-miR-4640-5p	hsa_circ_0040888	1057	-219.42	170	-37.36	23	1688	658 419 736 136 571 41 1	NM_207311	156	-35.68	156	-35.68	23	3081	2225	0.929959	0.00718684	CCDC64
hsa-miR-6089	hsa_circ_0040886	627	-153.6	170	-48.84	24	2133	33 354 226 437	ENST00000261464.10	345	-82.65	173	-44.09	24	3976	9 2999	0.906523	0.0126986	TRAF5
hsa-miR-6089	hsa_circ_0040886	627	-153.6	170	-48.84	24	2133	33 354 226 437	ENST00000644695.1	162	-33.44	162	-33.44	24	7320	3122	0.986768	0.000261477	DOCK10
hsa-miR-6089	hsa_circ_0040886	627	-153.6	170	-48.84	24	2133	33 354 226 437	ENST00000646519.1	168	-40.9	168	-40.9	24	5877	308	0.902722	0.0137343	RUNX2
hsa-miR-6089	hsa_circ_0040886	627	-153.6	170	-48.84	24	2133	33 354 226 437	NM_002341	158	-34.31	158	-34.31	24	894	382	0.994531	4.47753e-05	LTB
hsa-miR-1909-3p	hsa_circ_0024888	742	-133.55	162	-33.53	22	2209	1231 107 170 402 1487	ENST00000465817.1	310	-52.66	168	-30.8	22	2353	579 358	0.924929	0.00824199	ARHGEF26
hsa-miR-1909-3p	hsa_circ_0024888	742	-133.55	162	-33.53	22	2209	1231 107 170 402 1487	ENST00000438447.2	299	-53.93	155	-30.6	22	11984	6351 1	0.936401	0.00593862	PDZD2
hsa-miR-1909-3p	hsa_circ_0024888	742	-133.55	162	-33.53	22	2209	1231 107 170 402 1487	ENST00000343348.10	451	-84.65	154	-31.49	22	6878	3185 304 6387	0.943438	0.00470843	SEMA6A
hsa-miR-1909-3p	hsa_circ_0024888	742	-133.55	162	-33.53	22	2209	1231 107 170 402 1487	ENST00000556564.6	167	-30.63	167	-30.63	22	6443	2805	0.971054	0.00124467	AL162171.1
hsa-miR-1909-3p	hsa_circ_0024888	742	-133.55	162	-33.53	22	2209	1231 107 170 402 1487	ENST00000649564.1	450	-73.26	157	-30.16	22	6403	85 100 2692	0.928704	0.00744353	CCBE1
hsa-miR-1909-3p	hsa_circ_0024888	742	-133.55	162	-33.53	22	2209	1231 107 170 402 1487	NM_007039	167	-30.63	167	-30.63	22	6215	2577	0.962928	0.00203603	PTPN21
hsa-miR-6752-5p	hsa_circ_0054447	760	-168.47	167	-41.27	22	1508	610 1225 421 881 1083	ENST00000302909.4	623	-120.34	162	-35.36	22	6191	3829 1453 5822 4019	0.92248	0.00878101	KCNK3
hsa-miR-6752-5p	hsa_circ_0054447	760	-168.47	167	-41.27	22	1508	610 1225 421 881 1083	ENST00000356448.8	155	-31.84	155	-31.84	22	5254	738	0.905978	0.0128447	ARHGEF26
hsa-miR-6752-5p	hsa_circ_0054447	760	-168.47	167	-41.27	22	1508	610 1225 421 881 1083	ENST00000465817.1	155	-31.84	155	-31.84	22	2353	585	0.961555	0.00218866	ARHGEF26
hsa-miR-6752-5p	hsa_circ_0054447	760	-168.47	167	-41.27	22	1508	610 1225 421 881 1083	ENST00000324727.8	294	-60.28	152	-30.19	22	4484	3173 1948	0.982897	0.000436289	SCN4B
hsa-miR-6752-5p	hsa_circ_0054447	760	-168.47	167	-41.27	22	1508	610 1225 421 881 1083	ENST00000257359.7	168	-35.19	168	-35.19	22	3628	2397	0.978412	0.000694039	ADAMTS8
hsa-miR-6752-5p	hsa_circ_0054447	760	-168.47	167	-41.27	22	1508	610 1225 421 881 1083	ENST00000556564.6	288	-57.37	147	-32.64	22	6443	63 2237	0.997405	1.00926e-05	AL162171.1
hsa-miR-6752-5p	hsa_circ_0054447	760	-168.47	167	-41.27	22	1508	610 1225 421 881 1083	ENST00000310160.7	157	-35.98	157	-35.98	22	4246	1109	0.978822	0.000668032	FUT1
hsa-miR-185-3p	hsa_circ_0120472	782	-136.18	175	-30.99	22	964	472 574 442 614 783	ENST00000580279.2	599	-105.6	160	-33.06	22	2677	1416 1273 1147 37	0.947231	0.00410332	GDF10
hsa-miR-324-3p	hsa_circ_0047206	862	-158.45	148	-31.99	23	3324	284 963 2078 2357 2042 2325	ENST00000306156.8	154	-30.79	154	-30.79	23	5749	4963	0.942189	0.00491651	PRKCE
hsa-miR-324-3p	hsa_circ_0047206	862	-158.45	148	-31.99	23	3324	284 963 2078 2357 2042 2325	ENST00000354550.4	175	-32.23	175	-32.23	23	1765	493	0.915278	0.0104627	ADRA1A
hsa-miR-324-3p	hsa_circ_0047206	862	-158.45	148	-31.99	23	3324	284 963 2078 2357 2042 2325	ENST00000580279.2	305	-62.31	159	-34.33	23	2677	127 1542	0.903942	0.0133975	GDF10
hsa-miR-6743-5p	hsa_circ_0047206	869	-172.83	151	-33.35	22	3324	682 3164 1672 1472 2993 2468	ENST00000580279.2	164	-37.8	164	-37.8	22	2677	929	0.903942	0.0133975	GDF10
hsa-miR-324-3p	hsa_circ_0047206	862	-158.45	148	-31.99	23	3324	284 963 2078 2357 2042 2325	ENST00000591513.5	160	-31.58	160	-31.58	23	547	368	0.921469	0.00900854	HIGD1B
hsa-miR-324-3p	hsa_circ_0047206	862	-158.45	148	-31.99	23	3324	284 963 2078 2357 2042 2325	ENST00000253410.3	160	-31.58	160	-31.58	23	650	471	0.920829	0.009154	HIGD1B
hsa-miR-6743-5p	hsa_circ_0047206	869	-172.83	151	-33.35	22	3324	682 3164 1672 1472 2993 2468	ENST00000635855.1	310	-53.12	158	-30.24	22	6169	1170 5662	0.915905	0.0103107	AC019257.8
hsa-miR-6743-5p	hsa_circ_0047206	869	-172.83	151	-33.35	22	3324	682 3164 1672 1472 2993 2468	ENST00000257359.7	311	-55.04	166	-30.87	22	3628	1606 1592	0.914875	0.0105611	ADAMTS8
hsa-miR-6743-5p	hsa_circ_0047206	869	-172.83	151	-33.35	22	3324	682 3164 1672 1472 2993 2468	ENST00000261275.4	308	-62.73	161	-33.53	22	4705	183 3884	0.907649	0.0123992	FAM189A1
hsa-miR-6743-5p	hsa_circ_0047198	1017	-198.03	151	-33.35	22	4279	1288 3770 58 2278 2078 3599 3074	ENST00000635855.1	310	-53.12	158	-30.24	22	6169	1170 5662	0.94866	0.00388608	AC019257.8
hsa-miR-6743-5p	hsa_circ_0047198	1017	-198.03	151	-33.35	22	4279	1288 3770 58 2278 2078 3599 3074	ENST00000580279.2	164	-37.8	164	-37.8	22	2677	929	0.921162	0.00907804	GDF10
hsa-miR-6743-5p	hsa_circ_0047198	1017	-198.03	151	-33.35	22	4279	1288 3770 58 2278 2078 3599 3074	ENST00000257359.7	311	-55.04	166	-30.87	22	3628	1606 1592	0.935018	0.00619684	ADAMTS8
hsa-miR-6743-5p	hsa_circ_0047198	1017	-198.03	151	-33.35	22	4279	1288 3770 58 2278 2078 3599 3074	ENST00000261275.4	308	-62.73	161	-33.53	22	4705	183 3884	0.960936	0.00225924	FAM189A1
hsa-miR-6743-5p	hsa_circ_0047198	1017	-198.03	151	-33.35	22	4279	1288 3770 58 2278 2078 3599 3074	ENST00000291825.11	318	-66.89	159	-34.94	22	5502	774 1444	0.912424	0.0111684	PRX
hsa-miR-1266-5p	hsa_circ_0047198	899	-155.22	171	-40.9	23	4279	2641 89 2997 2149 3694 342	ENST00000291825.11	597	-96.52	155	-32.28	23	5502	2046 3555 2794 2648	0.912424	0.0111684	PRX
hsa-miR-6743-5p	hsa_circ_0047193	1017	-198.03	151	-33.35	22	4777	1786 4268 556 2776 2576 4097 3572	ENST00000635855.1	310	-53.12	158	-30.24	22	6169	1170 5662	0.985742	0.000303487	AC019257.8
hsa-miR-6743-5p	hsa_circ_0047193	1017	-198.03	151	-33.35	22	4777	1786 4268 556 2776 2576 4097 3572	ENST00000580279.2	164	-37.8	164	-37.8	22	2677	929	0.964064	0.00191388	GDF10
hsa-miR-6743-5p	hsa_circ_0047193	1017	-198.03	151	-33.35	22	4777	1786 4268 556 2776 2576 4097 3572	ENST00000257359.7	311	-55.04	166	-30.87	22	3628	1606 1592	0.975123	0.000920605	ADAMTS8
hsa-miR-6743-5p	hsa_circ_0047193	1017	-198.03	151	-33.35	22	4777	1786 4268 556 2776 2576 4097 3572	ENST00000261275.4	308	-62.73	161	-33.53	22	4705	183 3884	0.968088	0.00151127	FAM189A1
hsa-miR-6743-5p	hsa_circ_0047193	1017	-198.03	151	-33.35	22	4777	1786 4268 556 2776 2576 4097 3572	ENST00000240328.4	315	-64.81	175	-42.83	22	3433	2503 160	0.926955	0.00780852	TBX2
hsa-miR-6743-5p	hsa_circ_0047193	1017	-198.03	151	-33.35	22	4777	1786 4268 556 2776 2576 4097 3572	ENST00000592179.6	154	-30.44	154	-30.44	22	3387	1267	0.901117	0.0141834	ANKRD29
hsa-miR-6743-5p	hsa_circ_0047193	1017	-198.03	151	-33.35	22	4777	1786 4268 556 2776 2576 4097 3572	ENST00000291825.11	318	-66.89	159	-34.94	22	5502	774 1444	0.966304	0.00168401	PRX
hsa-miR-1266-5p	hsa_circ_0047193	1056	-180.79	171	-40.9	23	4777	3139 587 44 3495 2647 4192 840	ENST00000291825.11	597	-96.52	155	-32.28	23	5502	2046 3555 2794 2648	0.966304	0.00168401	PRX
hsa-miR-6743-5p	hsa_circ_0047193	1017	-198.03	151	-33.35	22	4777	1786 4268 556 2776 2576 4097 3572	NM_001130861	151	-36.36	151	-36.36	22	2332	37	0.927317	0.00773223	CLDN5
hsa-miR-3944-3p	hsa_circ_0120472	884	-199.69	154	-41.04	23	964	444 408 369 779 283 711	ENST00000264808.7	163	-32.68	163	-32.68	23	5330	22	0.965722	0.00174237	PRDM5
hsa-miR-3944-3p	hsa_circ_0120472	884	-199.69	154	-41.04	23	964	444 408 369 779 283 711	ENST00000360046.9	167	-38.86	167	-38.86	23	1747	394	0.982181	0.000473445	HOXA4
hsa-miR-3944-3p	hsa_circ_0120472	884	-199.69	154	-41.04	23	964	444 408 369 779 283 711	ENST00000248564.5	160	-33.76	160	-33.76	23	3055	397	0.974175	0.000991749	GNG11
hsa-miR-3944-3p	hsa_circ_0120472	884	-199.69	154	-41.04	23	964	444 408 369 779 283 711	ENST00000556564.6	158	-33.27	158	-33.27	23	6443	2023	0.978826	0.000667768	AL162171.1
hsa-miR-3944-3p	hsa_circ_0120472	884	-199.69	154	-41.04	23	964	444 408 369 779 283 711	ENST00000313654.13	161	-31.81	161	-31.81	23	10661	455	0.926541	0.0078961	LAMA3
hsa-miR-3944-3p	hsa_circ_0120472	884	-199.69	154	-41.04	23	964	444 408 369 779 283 711	ENST00000399516.7	161	-31.81	161	-31.81	23	9834	214	0.904094	0.0133559	LAMA3
hsa-miR-3944-3p	hsa_circ_0120472	884	-199.69	154	-41.04	23	964	444 408 369 779 283 711	NM_007039	158	-33.27	158	-33.27	23	6215	1795	0.971327	0.0012214	PTPN21
hsa-miR-1266-5p	hsa_circ_0047198	899	-155.22	171	-40.9	23	4279	2641 89 2997 2149 3694 342	ENST00000294339.3	172	-31.69	172	-31.69	23	5001	2285	0.953732	0.00316152	TAL1
hsa-miR-1266-5p	hsa_circ_0047198	899	-155.22	171	-40.9	23	4279	2641 89 2997 2149 3694 342	ENST00000304141.5	152	-30.41	152	-30.41	23	3054	40	0.95404	0.00311993	CAVIN2
hsa-miR-1266-5p	hsa_circ_0047198	899	-155.22	171	-40.9	23	4279	2641 89 2997 2149 3694 342	ENST00000361069.9	589	-100.46	154	-30.21	23	7455	5548 443 5433 1781	0.964611	0.00185643	LAMC3
hsa-miR-1266-5p	hsa_circ_0047198	899	-155.22	171	-40.9	23	4279	2641 89 2997 2149 3694 342	ENST00000313654.13	926	-147.29	171	-40.9	23	10661	4064 1512 969 6879 3572 5117	0.981295	0.000521526	LAMA3
hsa-miR-1266-5p	hsa_circ_0047198	899	-155.22	171	-40.9	23	4279	2641 89 2997 2149 3694 342	ENST00000399516.7	926	-147.29	171	-40.9	23	9834	3823 1271 728 6470 3331 4876	0.982855	0.000438385	LAMA3
hsa-miR-1266-5p	hsa_circ_0047198	899	-155.22	171	-40.9	23	4279	2641 89 2997 2149 3694 342	NM_004657	152	-30.41	152	-30.41	23	3265	232	0.952985	0.00326363	SDPR
hsa-miR-1266-5p	hsa_circ_0047193	1056	-180.79	171	-40.9	23	4777	3139 587 44 3495 2647 4192 840	ENST00000294339.3	172	-31.69	172	-31.69	23	5001	2285	0.96487	0.00182951	TAL1
hsa-miR-1266-5p	hsa_circ_0047193	1056	-180.79	171	-40.9	23	4777	3139 587 44 3495 2647 4192 840	ENST00000304141.5	152	-30.41	152	-30.41	23	3054	40	0.98777	0.000223444	CAVIN2
hsa-miR-1266-5p	hsa_circ_0047193	1056	-180.79	171	-40.9	23	4777	3139 587 44 3495 2647 4192 840	ENST00000361069.9	589	-100.46	154	-30.21	23	7455	5548 443 5433 1781	0.985073	0.000332561	LAMC3
hsa-miR-1266-5p	hsa_circ_0047193	1056	-180.79	171	-40.9	23	4777	3139 587 44 3495 2647 4192 840	ENST00000313654.13	926	-147.29	171	-40.9	23	10661	4064 1512 969 6879 3572 5117	0.994034	5.32873e-05	LAMA3
hsa-miR-1266-5p	hsa_circ_0047193	1056	-180.79	171	-40.9	23	4777	3139 587 44 3495 2647 4192 840	ENST00000399516.7	926	-147.29	171	-40.9	23	9834	3823 1271 728 6470 3331 4876	0.998941	1.68303e-06	LAMA3
hsa-miR-1266-5p	hsa_circ_0047193	1056	-180.79	171	-40.9	23	4777	3139 587 44 3495 2647 4192 840	ENST00000379453.5	317	-56.62	162	-33.09	23	2728	1956 2135	0.952086	0.00338866	ADRA1D
hsa-miR-1266-5p	hsa_circ_0047193	1056	-180.79	171	-40.9	23	4777	3139 587 44 3495 2647 4192 840	NM_004657	152	-30.41	152	-30.41	23	3265	232	0.986077	0.000289433	SDPR
hsa-miR-619-5p	hsa_circ_0138765	3285	-680.86	200	-47.05	22	17780	2380 3634 17060 15079 3338 7385 10352 11922 12367 3771 2515 12503 17195 11788 3473 7523 10486 2856 14224	ENST00000410026.6	562	-121.13	200	-47.05	22	11521	9907 9563 10042	0.982304	0.000466977	NABP1
hsa-miR-619-5p	hsa_circ_0138765	3285	-680.86	200	-47.05	22	17780	2380 3634 17060 15079 3338 7385 10352 11922 12367 3771 2515 12503 17195 11788 3473 7523 10486 2856 14224	ENST00000355112.8	473	-70.41	180	-37.13	22	5240	4885 2586 4789	0.913871	0.0108079	BLM
hsa-miR-619-5p	hsa_circ_0138765	3285	-680.86	200	-47.05	22	17780	2380 3634 17060 15079 3338 7385 10352 11922 12367 3771 2515 12503 17195 11788 3473 7523 10486 2856 14224	NM_014736	192	-42.14	192	-42.14	22	1515	1217	0.902423	0.0138174	KIAA0101
hsa-miR-1248	hsa_circ_0078330	1909	-232.92	159	-30.43	27	10852	7981 7631 17 3012 765 10534 2566 8004 8316 1957 2354 4736 5080	ENST00000358511.10	940	-113.11	187	-32.28	27	9581	2251 3977 5014 3499 6320 9357	0.987077	0.000249438	COL6A6
hsa-miR-1273h-5p	hsa_circ_0026480	5053	-823.13	174	-35.38	21	22178	6095 14498 17688 8647 12157 15342 8850 9157 2244 8986 12471 8818 10849 19646 4378 9305 11321 20446 5652 20600 4517 19926 3579 4528 11731 2078 3886 5123 10817 12336 15207 4219 16772	ENST00000256447.5	627	-107.35	166	-30.93	21	5388	4225 4059 4387 2482	0.945524	0.00437063	CD180
hsa-miR-1273h-5p	hsa_circ_0026480	5053	-823.13	174	-35.38	21	22178	6095 14498 17688 8647 12157 15342 8850 9157 2244 8986 12471 8818 10849 19646 4378 9305 11321 20446 5652 20600 4517 19926 3579 4528 11731 2078 3886 5123 10817 12336 15207 4219 16772	ENST00000395348.7	147	-30.56	147	-30.56	21	4178	3054	0.914964	0.0105392	SLC16A9
hsa-miR-1273h-5p	hsa_circ_0026480	5053	-823.13	174	-35.38	21	22178	6095 14498 17688 8647 12157 15342 8850 9157 2244 8986 12471 8818 10849 19646 4378 9305 11321 20446 5652 20600 4517 19926 3579 4528 11731 2078 3886 5123 10817 12336 15207 4219 16772	ENST00000346872.8	1255	-183.22	174	-34.78	21	9788	4842 8179 4708 6013 6442 6580 8315 3113	0.947625	0.00404283	IKZF3
hsa-miR-1273h-5p	hsa_circ_0026480	5053	-823.13	174	-35.38	21	22178	6095 14498 17688 8647 12157 15342 8850 9157 2244 8986 12471 8818 10849 19646 4378 9305 11321 20446 5652 20600 4517 19926 3579 4528 11731 2078 3886 5123 10817 12336 15207 4219 16772	ENST00000006750.7	153	-31.5	153	-31.5	21	1269	1102	0.970557	0.00128754	CD79B
